# Supplementary material for: Data regarding the influence of Al, Ti, and C additions to as-cast Al0.6CoCrFeNi compositionally complex alloys on microstructures and mechanical properties
Source: Data Brief. 2019 Nov 4;27:104742. doi: 10.1016/j.dib.2019.104742 (PMC6864337; doi:10.1016/j.dib.2019.104742)
Supplement: Multimedia component 1 [file mmc1.zip]

Archive with 74 entries (60 files):
- data in brief_supplementary material zip/
- data in brief_supplementary material zip/BSE-Images_Microstructure evolution/
- data in brief_supplementary material zip/BSE-Images_Microstructure evolution/Al13/
- data in brief_supplementary material zip/BSE-Images_Microstructure evolution/Al13/Al13_As cast_1000x_ (2).tif
- data in brief_supplementary material zip/BSE-Images_Microstructure evolution/Al13/Al13_As cast_1000x_.tif
- data in brief_supplementary material zip/BSE-Images_Microstructure evolution/Al13/Al13_As cast_174x_.tif
- data in brief_supplementary material zip/BSE-Images_Microstructure evolution/Al13/Al13_As cast_4000x_ (2).tif
- data in brief_supplementary material zip/BSE-Images_Microstructure evolution/Al13/Al13_As cast_4000x_.tif
- data in brief_supplementary material zip/BSE-Images_Microstructure evolution/Al16/
- data in brief_supplementary material zip/BSE-Images_Microstructure evolution/Al16/Al16_As cast_174x_.tif
- data in brief_supplementary material zip/BSE-Images_Microstructure evolution/Al16/Al16_As cast_2000x_.tiff
- data in brief_supplementary material zip/BSE-Images_Microstructure evolution/Al16/Al16_As cast_3000x_.tif
- data in brief_supplementary material zip/BSE-Images_Microstructure evolution/Al16/Al16_As cast_5000x_.tiff
- data in brief_supplementary material zip/BSE-Images_Microstructure evolution/Al16/Al16_As cast_500x_.tif
- data in brief_supplementary material zip/BSE-Images_Microstructure evolution/C0.25/
- data in brief_supplementary material zip/BSE-Images_Microstructure evolution/C0.25/C0,25_As cast_10000x_.tif
- data in brief_supplementary material zip/BSE-Images_Microstructure evolution/C0.25/C0,25_As cast_174x_.tif
- data in brief_supplementary material zip/BSE-Images_Microstructure evolution/C0.25/C0,25_As cast_2000x_.tif
- data in brief_supplementary material zip/BSE-Images_Microstructure evolution/C0.25/C0,25_As cast_200x_.tif
- data in brief_supplementary material zip/BSE-Images_Microstructure evolution/C0.25/C0,25_As cast_500x_.tif
- data in brief_supplementary material zip/BSE-Images_Microstructure evolution/Ti3/
- data in brief_supplementary material zip/BSE-Images_Microstructure evolution/Ti3/Ti3_As cast_1000x_.tif
- data in brief_supplementary material zip/BSE-Images_Microstructure evolution/Ti3/Ti3_As cast_174x_.tif
- data in brief_supplementary material zip/BSE-Images_Microstructure evolution/Ti3/Ti3_As cast_5000x_.tif
- data in brief_supplementary material zip/BSE-Images_Microstructure evolution/Ti3/Ti3_As cast_5000x_.tiff
- data in brief_supplementary material zip/BSE-Images_Microstructure evolution/Ti3/Ti3_As cast_500x_.tiff
- data in brief_supplementary material zip/BSE-Images_Microstructure evolution/Ti3C0.25/
- data in brief_supplementary material zip/BSE-Images_Microstructure evolution/Ti3C0.25/Ti3C0.25_As cast_174x_.tif
- data in brief_supplementary material zip/BSE-Images_Microstructure evolution/Ti3C0.25/Ti3C0.25_As cast_2000x_.tif
- data in brief_supplementary material zip/BSE-Images_Microstructure evolution/Ti3C0.25/Ti3C0.25_As cast_4000x_ (2).tif
- data in brief_supplementary material zip/BSE-Images_Microstructure evolution/Ti3C0.25/Ti3C0.25_As cast_4000x_.tif
- data in brief_supplementary material zip/BSE-Images_Microstructure evolution/Ti3C0.25/Ti3C0.25_As cast_400x_.tif
- data in brief_supplementary material zip/Tensile test data/
- data in brief_supplementary material zip/Tensile test data/Al13/
- data in brief_supplementary material zip/Tensile test data/Al13/Tensile Test_Al13-400°C-1st_selected.xlsx
- data in brief_supplementary material zip/Tensile test data/Al13/Tensile Test_Al13-400°C-2nd_Not selected.xlsx
- data in brief_supplementary material zip/Tensile test data/Al13/Tensile Test_Al13-700°C-1st_Not selected.xlsx
- data in brief_supplementary material zip/Tensile test data/Al13/Tensile Test_Al13-700°C-2nd_selected.xlsx
- data in brief_supplementary material zip/Tensile test data/Al13/Tensile Test_Al13-RT-1st_selected.xlsx
- data in brief_supplementary material zip/Tensile test data/Al13/Tensile Test_Al13-RT-2nd_Not selected.xlsx
- data in brief_supplementary material zip/Tensile test data/Al16/
- data in brief_supplementary material zip/Tensile test data/Al16/Tensile Test_Al16-400C-1st_Not selected.xlsx
- data in brief_supplementary material zip/Tensile test data/Al16/Tensile Test_Al16-400C-2nd_selected.xlsx
- data in brief_supplementary material zip/Tensile test data/Al16/Tensile Test_Al16-700C-1st_Not selected.xlsx
- data in brief_supplementary material zip/Tensile test data/Al16/Tensile Test_Al16-700C-2nd_selected.xlsx
- data in brief_supplementary material zip/Tensile test data/Al16/Tensile Test_Al16-RT-2nd_Not selected.xlsx
- data in brief_supplementary material zip/Tensile test data/Al16/Tensile Test_Al16_RT-1st_selected.xlsx
- data in brief_supplementary material zip/Tensile test data/C0.25/
- data in brief_supplementary material zip/Tensile test data/C0.25/Tensile Test_C0.25-400C-1st_Not selected.xlsx
- data in brief_supplementary material zip/Tensile test data/C0.25/Tensile Test_C0.25-400°C-2nd_selected.xlsx
- data in brief_supplementary material zip/Tensile test data/C0.25/Tensile Test_C0.25-700°C-1st_Not selected.xlsx
- data in brief_supplementary material zip/Tensile test data/C0.25/Tensile Test_C0.25-700°C-2nd_selected.xlsx
- data in brief_supplementary material zip/Tensile test data/C0.25/Tensile Test_C0.25-RT-1st_selected.xlsx
- data in brief_supplementary material zip/Tensile test data/C0.25/Tensile Test_C0.25_RT-2nd_Not selected.xlsx
- data in brief_supplementary material zip/Tensile test data/Ti3/
- data in brief_supplementary material zip/Tensile test data/Ti3/Tensile Test_Ti3-400C-1st_Not selected.xlsx
- data in brief_supplementary material zip/Tensile test data/Ti3/Tensile Test_Ti3-400C-2nd_selected.xlsx
- data in brief_supplementary material zip/Tensile test data/Ti3/Tensile Test_Ti3-700C-1st_selected.xlsx
- data in brief_supplementary material zip/Tensile test data/Ti3/Tensile Test_Ti3-700C-2nd_Not selected.xlsx
- data in brief_supplementary material zip/Tensile test data/Ti3/Tensile Test_Ti3-RT-1st_selected.xlsx
- data in brief_supplementary material zip/Tensile test data/Ti3/Tensile Test_Ti3-RT-2nd_Not selected.xlsx
- data in brief_supplementary material zip/Tensile test data/Ti3C0.25/
- data in brief_supplementary material zip/Tensile test data/Ti3C0.25/Tensile Test_Ti3C0.25-400°C-1st_selected.xlsx
- data in brief_supplementary material zip/Tensile test data/Ti3C0.25/Tensile Test_Ti3C0.25-400°C-2nd_Not selected.xlsx
- data in brief_supplementary material zip/Tensile test data/Ti3C0.25/Tensile Test_Ti3C0.25-700°C-1st_selected.xlsx
- data in brief_supplementary material zip/Tensile test data/Ti3C0.25/Tensile Test_Ti3C0.25-700°C-2nd_Not selected.xlsx
- data in brief_supplementary material zip/Tensile test data/Ti3C0.25/Tensile Test_Ti3C0.25-RT-1st_selected.xlsx
- data in brief_supplementary material zip/Tensile test data/Ti3C0.25/Tensile Test_Ti3C0.25-RT-2nd_Not selected.xlsx
- data in brief_supplementary material zip/XRD data/
- data in brief_supplementary material zip/XRD data/Al13_XRD.xlsx
- data in brief_supplementary material zip/XRD data/Al16_XRD.xlsx
- data in brief_supplementary material zip/XRD data/C0.25_XRD.xlsx
- data in brief_supplementary material zip/XRD data/Ti3C0.25_XRD.xlsx
- data in brief_supplementary material zip/XRD data/Ti3_XRD.xlsx
