# Supplementary material for: Data regarding the influence of Al, Ti, and C additions to as-cast Al0.6CoCrFeNi compositionally complex alloys on microstructures and mechanical properties
Source: Data Brief. 2019 Nov 4;27:104742. doi: 10.1016/j.dib.2019.104742 (PMC6864337; doi:10.1016/j.dib.2019.104742)
Supplement: Multimedia component 1 [file mmc1.zip › data in brief_supplementary material zip/Tensile test data/Al13/Tensile Test_Al13-400°C-1st_selected.xlsx]

## Sheet: Sheet1
Alloy Name	Al13-400°C-1st
Sample height	30	mm
Gauge diameter	3	mm
Gauge length	16.98	mm
Time	Force	Crosshead Displacement	Temperature	Engineering Stress	Engineering Strain	Engineering Plastic Strain
s	N	mm	°C	MPa	%	%
0	53.7101	0	400	7.44836	0	--
0.0800171	53.8996	2.07e-05	400	7.47464	0.000121593	--
0.109985	53.8287	2.07e-05	400	7.4648	0.000121593	--
0.130005	53.7106	2.07e-05	400	7.44843	0.000121593	--
0.140015	53.718	2.07e-05	400	7.44945	0.000121593	--
0.140015	53.718	2.07e-05	400	7.44945	0.000121593	--
0.169983	53.5604	2.07e-05	400	7.4276	0.000121593	--
0.27002	53.2996	2.07e-05	400	7.39143	0.000121593	--
0.380005	53.355	6.2e-05	400	7.39911	0.000364499	--
0.48999	53.2446	0.000103354	400	7.3838	0.000607965	--
0.599976	53.5443	0.000186037	400	7.42536	0.00109	--
0.700012	53.434	0.000227379	400	7.41007	0.00134	--
0.809998	53.7181	0.00026872	400	7.44947	0.00158	--
0.919983	53.7811	0.00026872	400	7.4582	0.00158	--
1.02002	53.6156	0.00026872	400	7.43525	0.00158	--
1.13	53.5286	0.00026872	400	7.42319	0.00158	--
1.17999	53.576	0.00026872	400	7.42976	0.00158	--
1.20001	53.5286	0.00026872	400	7.42319	0.00158	--
1.22998	53.5129	0.00026872	400	7.42101	0.00158	--
1.33002	53.5759	0.000289391	400	7.42975	0.0017	--
1.44	53.7022	0.000330732	400	7.44726	0.00195	--
1.5	54.8689	0.000909493	400	7.60906	0.00535	--
1.52997	56.0369	0.00148742	400	7.77103	0.00875	--
1.56	57.449	0.00208728	400	7.96686	0.01228	--
1.58002	58.4529	0.00250022	400	8.10607	0.01471	--
1.60999	59.8435	0.0030791	400	8.29892	0.01811	--
1.63	60.9451	0.003493	400	8.45168	0.02055	--
1.65002	62.1092	0.00390594	400	8.61312	0.02298	--
1.66998	63.1873	0.00429885	400	8.76263	0.02529	--
1.69	64.2615	0.00469177	400	8.91159	0.0276	--
1.71002	65.4138	0.00508468	400	9.07139	0.02991	--
1.72998	66.5271	0.0055186	400	9.22578	0.03246	--
1.75	67.5857	0.00591152	400	9.37258	0.03477	--
1.77997	69.0603	0.00646941	400	9.57708	0.03806	--
1.81	70.4685	0.00706928	400	9.77236	0.04158	--
1.83997	71.8572	0.00766818	400	9.96494	0.04511	--
1.87	73.3025	0.00828807	400	10.1654	0.04875	--
1.90002	74.5408	0.00888793	400	10.3371	0.05228	--
1.92999	75.8513	0.00950782	400	10.5188	0.05593	--
1.96002	77.0838	0.0101077	400	10.6898	0.05946	--
1.98999	78.3533	0.0107066	400	10.8658	0.06298	--
2.02002	79.4978	0.0113065	400	11.0245	0.06651	--
2.04999	80.5955	0.0119063	400	11.1767	0.07004	--
2.08997	81.8904	0.0126912	400	11.3563	0.07465	--
2.13	83.0271	0.013498	400	11.5139	0.0794	--
2.17999	84.1951	0.0145108	400	11.6759	0.08536	--
2.25	85.3167	0.0158955	400	11.8315	0.0935	--
2.32001	86.4065	0.0172803	400	11.9826	0.10165	--
2.42998	87.0696	0.0195124	400	12.0746	0.11478	--
2.53002	87.8433	0.021538	400	12.1819	0.12669	--
2.64	88.3013	0.0237706	400	12.2454	0.13983	--
2.74999	89.0985	0.0259411	400	12.3559	0.15259	--
2.85998	89.9508	0.0281327	400	12.4741	0.16549	--
2.93999	91.0089	0.0297654	400	12.6208	0.17509	--
3.02001	92.2164	0.031378	401	12.7883	0.18458	--
3.07	93.5192	0.0323489	401	12.969	0.19029	--
3.09997	94.5367	0.0329487	401	13.1101	0.19382	--
3.13	95.5543	0.0335486	401	13.2512	0.19734	--
3.16002	96.7067	0.0341065	401	13.411	0.20063	--
3.18999	97.7653	0.0347264	401	13.5578	0.20427	--
3.22002	98.8317	0.0353263	401	13.7057	0.2078	--
3.26	100.006	0.0361111	401	13.8685	0.21242	--
3.29998	101.113	0.0369179	401	14.0221	0.21716	--
3.34997	102.131	0.0379098	401	14.1632	0.223	--
3.43999	103.212	0.0397084	401	14.3131	0.23358	--
3.53997	104.263	0.041754	401	14.4589	0.24561	--
3.61999	105.297	0.0433047	401	14.6023	0.25473	--
3.68999	106.33	0.0447104	401	14.7455	0.263	--
3.78997	107.444	0.046695	401	14.9	0.27468	--
3.85998	108.446	0.0481207	401	15.039	0.28306	--
3.93999	109.48	0.0497544	401	15.1824	0.29267	--
4.02001	110.601	0.0513251	401	15.3378	0.30191	--
4.09002	111.675	0.0527098	401	15.4868	0.31006	--
4.16002	112.678	0.0541155	401	15.6258	0.31833	--
4.22997	113.79	0.0555003	401	15.7801	0.32647	--
4.28002	114.832	0.0564931	401	15.9246	0.33231	--
4.33001	115.969	0.0574849	401	16.0822	0.33815	--
4.38	117.177	0.0584977	401	16.2498	0.3441	--
4.42998	118.298	0.0594905	401	16.4052	0.34994	--
4.47997	119.489	0.0604823	401	16.5704	0.35578	--
4.52001	120.61	0.0612881	401	16.7258	0.36052	--
4.55999	121.874	0.062074	401	16.9011	0.36514	--
4.59997	123.143	0.0628598	401	17.0771	0.36976	--
4.64	124.368	0.0636866	401	17.247	0.37463	--
4.67998	125.709	0.0644515	401	17.433	0.37913	--
4.71001	126.721	0.0650294	401	17.5733	0.38253	--
4.73998	127.951	0.0656083	401	17.7439	0.38593	--
4.77001	129.215	0.0662291	401	17.9191	0.38958	--
4.79998	130.572	0.066849	401	18.1073	0.39323	--
4.83001	131.748	0.0674479	401	18.2704	0.39675	--
4.85998	132.933	0.0680478	401	18.4348	0.40028	--
4.89	134.117	0.0686266	401	18.5989	0.40369	--
4.91997	135.396	0.0692465	401	18.7763	0.40733	--
4.95	136.832	0.0698464	401	18.9754	0.41086	--
4.97997	138.238	0.0704253	401	19.1704	0.41427	--
5.01	139.557	0.0710242	401	19.3533	0.41779	--
5.03997	140.748	0.0716031	401	19.5185	0.42119	--
5.07	142.16	0.072223	401	19.7143	0.42484	--
5.09997	143.4	0.0728228	401	19.8863	0.42837	--
5.11999	144.482	0.0731947	401	20.0363	0.43056	--
5.15001	145.918	0.0737946	401	20.2355	0.43409	--
5.17998	147.387	0.0743935	401	20.4392	0.43761	--
5.2	148.531	0.0747864	401	20.5978	0.43992	--
5.22997	150.008	0.0753653	401	20.8027	0.44333	--
5.26	151.404	0.0759852	401	20.9963	0.44697	--
5.28997	152.707	0.0765641	401	21.177	0.45038	--
5.32	154.096	0.077184	401	21.3696	0.45402	--
5.34997	155.531	0.0777838	401	21.5686	0.45755	--
5.38	156.961	0.0783827	401	21.7669	0.46107	--
5.41002	158.32	0.0789826	401	21.9553	0.4646	--
5.43999	159.756	0.0796025	401	22.1545	0.46825	--
5.46001	160.789	0.0800164	401	22.2977	0.47068	--
5.48998	162.242	0.0805743	401	22.4992	0.47397	--
5.51	163.293	0.0809872	401	22.645	0.4764	--
5.53997	164.783	0.0815661	401	22.8516	0.4798	--
5.57	166.314	0.082166	401	23.0639	0.48333	--
5.59002	167.553	0.0825589	401	23.2357	0.48564	--
5.60998	168.635	0.0829518	401	23.3858	0.48795	--
5.63	169.787	0.0833647	401	23.5456	0.49038	--
5.65001	170.982	0.0837576	401	23.7113	0.49269	--
5.66997	172.213	0.0841706	401	23.882	0.49512	--
5.68999	173.31	0.0845635	401	24.0341	0.49743	--
5.71001	174.596	0.0849564	401	24.2125	0.49974	--
5.72997	175.932	0.0853694	401	24.3977	0.50217	--
5.74999	177.224	0.0857623	401	24.5769	0.50448	--
5.77001	178.471	0.0861762	401	24.7498	0.50692	--
5.78997	179.646	0.0865691	401	24.9128	0.50923	--
5.80999	180.807	0.086982	401	25.0738	0.51166	--
5.83001	182.049	0.087354	401	25.246	0.51385	--
5.84997	183.326	0.0877678	401	25.4231	0.51628	--
5.86999	184.557	0.0881608	401	25.5938	0.51859	--
5.89	185.955	0.0885527	401	25.7877	0.5209	--
5.91002	187.385	0.0889666	401	25.986	0.52333	--
5.92998	188.607	0.0893385	401	26.1555	0.52552	--
5.95	189.853	0.0897524	401	26.3283	0.52796	--
5.97002	191.142	0.0901444	401	26.507	0.53026	--
5.98998	192.271	0.0905373	401	26.6636	0.53257	--
6.01	193.361	0.0909302	401	26.8147	0.53488	--
6.03002	194.514	0.0913231	401	26.9746	0.53719	--
6.04998	195.531	0.0917361	401	27.1157	0.53962	--
6.07	196.652	0.092108	401	27.2711	0.54181	--
6.09002	197.891	0.0925219	401	27.4429	0.54425	--
6.10998	199.187	0.0929148	401	27.6227	0.54656	--
6.13	200.543	0.0933077	401	27.8107	0.54887	--
6.15001	202.004	0.0937207	401	28.0133	0.5513	--
6.16997	203.426	0.0940926	401	28.2105	0.55349	--
6.18999	204.91	0.0945265	401	28.4163	0.55604	--
6.21001	206.289	0.0948994	401	28.6075	0.55823	--
6.22997	207.687	0.0952914	401	28.8014	0.56054	--
6.24999	209.187	0.0956843	401	29.0094	0.56285	--
6.27001	210.625	0.0961182	401	29.2089	0.5654	--
6.28997	212.012	0.0965321	401	29.4012	0.56784	--
6.30999	213.558	0.096904	401	29.6156	0.57002	--
6.33001	214.98	0.0973179	401	29.8128	0.57246	--
6.34997	216.433	0.0977309	401	30.0143	0.57489	--
6.36999	217.871	0.0981238	401	30.2137	0.5772	--
6.39	219.242	0.0985577	401	30.4038	0.57975	--
6.41002	220.492	0.0989297	401	30.5772	0.58194	--
6.42998	221.969	0.0993226	401	30.782	0.58425	--
6.45	223.379	0.0996945	401	30.9775	0.58644	--
6.47002	224.926	0.100128	401	31.1921	0.58899	--
6.48998	226.523	0.1005	401	31.4135	0.59118	--
6.51	228.219	0.100893	401	31.6487	0.59349	--
6.53002	229.844	0.101286	401	31.8741	0.5958	--
6.54998	231.387	0.10172	401	32.0881	0.59835	--
6.57	232.828	0.102113	401	32.2879	0.60066	--
6.59002	234.398	0.102527	401	32.5056	0.6031	--
6.60998	235.891	0.102899	401	32.7127	0.60529	--
6.63	237.328	0.103333	401	32.9119	0.60784	--
6.65001	238.773	0.103726	401	33.1123	0.61015	--
6.66997	240.266	0.104139	401	33.3194	0.61258	--
6.68999	241.766	0.104532	401	33.5274	0.61489	--
6.71001	243.328	0.104924	401	33.744	0.6172	--
6.72997	244.937	0.105358	401	33.9671	0.61975	--
6.74999	246.558	0.105751	401	34.1919	0.62206	--
6.77001	248.191	0.106123	401	34.4184	0.62425	--
6.78997	249.73	0.106557	401	34.6318	0.62681	--
6.80999	251.23	0.106929	401	34.8398	0.62899	--
6.83001	252.848	0.107343	401	35.0642	0.63143	--
6.84997	254.531	0.107715	401	35.2976	0.63362	--
6.86999	256.234	0.108129	401	35.5338	0.63605	--
6.89	257.859	0.108521	401	35.7591	0.63836	--
6.91002	259.566	0.108935	401	35.9958	0.64079	--
6.92998	261.152	0.109328	401	36.2158	0.64311	--
6.95	262.676	0.109741	401	36.4271	0.64554	--
6.97002	264.23	0.110133	401	36.6426	0.64784	--
6.98998	265.891	0.110505	401	36.873	0.65003	--
7.01	267.469	0.110919	401	37.0918	0.65246	--
7.03002	269.094	0.111332	401	37.3171	0.65489	--
7.04998	270.734	0.111704	401	37.5446	0.65708	--
7.07	272.293	0.112118	401	37.7608	0.65952	--
7.09002	273.894	0.112511	401	37.9828	0.66183	--
7.10998	275.558	0.112924	401	38.2136	0.66426	--
7.13	277.129	0.113338	401	38.4314	0.66669	--
7.15001	278.691	0.11373	401	38.648	0.669	--
7.16997	280.391	0.114144	401	38.8838	0.67144	--
7.18999	281.969	0.114537	401	39.1026	0.67375	--
7.21001	283.5	0.114929	401	39.3149	0.67605	--
7.22997	285.125	0.115342	401	39.5403	0.67848	--
7.24999	286.902	0.115714	401	39.7867	0.68067	--
7.27001	288.586	0.116128	401	40.0202	0.68311	--
7.28997	290.375	0.116541	401	40.2683	0.68554	--
7.30999	292.176	0.116934	401	40.5181	0.68785	--
7.33001	293.922	0.117368	401	40.7602	0.6904	--
7.34997	295.586	0.117761	401	40.991	0.69271	--
7.36999	297.242	0.118154	401	41.2206	0.69502	--
7.39	298.785	0.118547	401	41.4346	0.69734	--
7.41002	300.426	0.118939	401	41.6622	0.69964	--
7.42997	302.076	0.119311	401	41.891	0.70183	--
7.44999	303.787	0.119704	401	42.1283	0.70414	--
7.47001	305.518	0.120118	401	42.3683	0.70658	--
7.48997	307.428	0.12051	401	42.6332	0.70888	--
7.50999	309.236	0.120883	401	42.8839	0.71108	--
7.53001	311.115	0.121317	401	43.1445	0.71363	--
7.54997	312.865	0.121709	401	43.3872	0.71594	--
7.56999	314.713	0.122122	401	43.6435	0.71836	--
7.59001	316.459	0.122536	401	43.8856	0.7208	--
7.60997	318.248	0.122949	401	44.1337	0.72323	--
7.62999	319.924	0.123321	401	44.3661	0.72542	--
7.65	321.627	0.123755	401	44.6023	0.72797	--
7.67002	323.256	0.124148	401	44.8282	0.73028	--
7.68998	325.014	0.124562	401	45.072	0.73272	--
7.71	326.697	0.124934	401	45.3054	0.73491	--
7.73002	328.471	0.125347	401	45.5514	0.73734	--
7.74998	330.271	0.12574	401	45.801	0.73965	--
7.77	332.205	0.126133	401	46.0692	0.74196	--
7.79002	333.928	0.126546	401	46.3081	0.74439	--
7.80998	335.721	0.126938	401	46.5568	0.74669	--
7.83	337.549	0.127331	401	46.8103	0.74901	--
7.85002	339.506	0.127703	401	47.0817	0.75119	--
7.86998	341.291	0.128117	401	47.3292	0.75363	--
7.89	343.154	0.12853	401	47.5876	0.75606	--
7.91001	345.049	0.128923	401	47.8504	0.75837	--
7.92997	346.928	0.129316	401	48.1109	0.76068	--
7.94999	348.713	0.129729	401	48.3585	0.76311	--
7.97001	350.561	0.130102	401	48.6148	0.76531	--
7.98997	352.447	0.130515	401	48.8763	0.76774	--
8.00999	354.279	0.130929	401	49.1304	0.77017	--
8.03001	356.123	0.131301	401	49.3861	0.77236	--
8.04997	357.963	0.131735	401	49.6412	0.77491	--
8.06999	359.787	0.132127	401	49.8942	0.77722	--
8.09001	361.697	0.13254	400	50.1591	0.77965	--
8.10997	363.709	0.132933	400	50.4381	0.78196	--
8.12999	365.697	0.133367	400	50.7138	0.78451	--
8.14	366.705	0.133553	400	50.8536	0.78561	--
8.15	367.713	0.133739	400	50.9933	0.7867	--
8.16001	368.76	0.133987	400	51.1385	0.78816	--
8.17002	369.807	0.134194	400	51.2837	0.78938	--
8.17997	370.807	0.13436	400	51.4224	0.79035	--
8.19999	372.701	0.134752	400	51.6851	0.79266	--
8.22001	374.643	0.135187	400	51.9544	0.79522	--
8.23997	376.506	0.135559	400	52.2127	0.79741	--
8.25999	378.346	0.135972	400	52.4679	0.79984	--
8.28001	380.271	0.136386	400	52.7349	0.80227	--
8.29997	382.236	0.136778	400	53.0074	0.80458	--
8.30998	383.314	0.136964	400	53.1568	0.80567	--
8.31999	384.416	0.13717	400	53.3097	0.80688	--
8.33	385.557	0.137356	400	53.4679	0.80798	--
8.34001	386.643	0.137563	400	53.6185	0.80919	--
8.35002	387.822	0.137749	400	53.782	0.81029	--
8.35997	388.955	0.137956	400	53.9391	0.81151	--
8.36998	390.103	0.138142	400	54.0983	0.8126	--
8.37999	391.283	0.138328	400	54.262	0.81369	--
8.39	392.471	0.138556	400	54.4267	0.81504	--
8.4	393.643	0.138742	400	54.5892	0.81613	--
8.42002	395.564	0.139155	400	54.8556	0.81856	--
8.42997	396.564	0.139362	400	54.9943	0.81978	--
8.44999	398.404	0.139755	400	55.2495	0.82209	--
8.47001	400.283	0.140148	400	55.51	0.8244	--
8.48997	402.068	0.140561	400	55.7576	0.82683	--
8.50999	403.955	0.140975	400	56.0193	0.82926	--
8.52	404.986	0.141161	400	56.1623	0.83036	--
8.54002	406.951	0.141574	400	56.4348	0.83279	--
8.54997	407.959	0.14176	400	56.5745	0.83388	--
8.56999	409.912	0.142193	400	56.8454	0.83643	--
8.58	410.912	0.1424	400	56.9841	0.83765	--
8.60002	412.51	0.142793	400	57.2057	0.83996	--
8.61998	413.592	0.143206	400	57.3557	0.84239	--
8.64	414.666	0.143599	400	57.5046	0.8447	--
8.66001	415.826	0.144013	400	57.6655	0.84714	--
8.67997	417.018	0.144406	400	57.8308	0.84945	--
8.69999	418.686	0.144778	400	58.0621	0.85164	--
8.71	419.764	0.144984	400	58.2116	0.85285	--
8.72001	420.779	0.145191	400	58.3524	0.85406	--
8.73002	421.787	0.145398	400	58.4922	0.85528	--
8.73997	422.904	0.145584	400	58.6471	0.85638	--
8.75999	424.838	0.145977	400	58.9153	0.85869	--
8.78001	426.807	0.14637	400	59.1883	0.861	--
8.79997	428.764	0.146762	400	59.4597	0.86331	--
8.81999	430.76	0.147175	400	59.7365	0.86574	--
8.83	431.799	0.147361	400	59.8806	0.86683	--
8.85002	433.838	0.147754	400	60.1634	0.86914	--
8.85997	434.869	0.147981	400	60.3063	0.87048	--
8.86998	435.963	0.148167	400	60.4581	0.87157	--
8.87999	437.018	0.148353	400	60.6043	0.87266	--
8.89	438.072	0.14856	400	60.7505	0.87388	--
8.9	439.08	0.148767	400	60.8903	0.8751	--
8.91001	440.103	0.148974	400	61.0322	0.87632	--
8.92997	442.119	0.149367	400	61.3118	0.87863	--
8.93998	443.174	0.149573	400	61.4581	0.87984	--
8.94999	444.213	0.14978	400	61.6021	0.88106	--
8.97001	446.17	0.150152	400	61.8735	0.88325	--
8.98997	448.119	0.150566	400	62.1438	0.88568	--
8.99998	449.189	0.150793	400	62.2922	0.88702	--
9.02	451.236	0.151165	400	62.5761	0.88921	--
9.03001	452.252	0.151351	400	62.717	0.8903	--
9.04997	454.174	0.151785	400	62.9835	0.89285	--
9.06999	456.143	0.152177	400	63.2565	0.89516	--
9.08	457.182	0.152384	400	63.4006	0.89638	--
9.09001	458.189	0.152549	400	63.5403	0.89735	--
9.10997	460.139	0.152963	400	63.8107	0.89978	--
9.11998	461.193	0.15317	400	63.9569	0.901	--
9.12999	462.264	0.153376	400	64.1054	0.90221	--
9.14	463.396	0.153583	400	64.2624	0.90343	--
9.15	464.49	0.15379	400	64.4141	0.90465	--
9.16001	465.631	0.153997	400	64.5723	0.90586	--
9.17002	466.701	0.154183	400	64.7207	0.90696	--
9.17997	467.818	0.15439	400	64.8756	0.90818	--
9.18998	468.959	0.154596	400	65.0338	0.90939	--
9.19999	470.139	0.154803	400	65.1975	0.91061	--
9.21	471.256	0.15501	400	65.3524	0.91182	--
9.22001	472.318	0.155196	400	65.4997	0.91292	--
9.23002	473.381	0.155403	400	65.6471	0.91414	--
9.23997	474.412	0.155609	400	65.79	0.91535	--
9.24998	475.428	0.155795	400	65.9309	0.91644	--
9.25999	476.529	0.155981	400	66.0836	0.91754	--
9.27	477.568	0.156188	400	66.2277	0.91875	--
9.28001	478.576	0.156395	400	66.3675	0.91997	--
9.29002	479.686	0.156602	400	66.5214	0.92119	--
9.29997	480.686	0.156808	400	66.6601	0.9224	--
9.31999	482.764	0.157221	400	66.9483	0.92483	--
9.34001	484.877	0.157614	400	67.2413	0.92714	--
9.35002	485.916	0.1578	400	67.3854	0.92824	--
9.35997	486.924	0.158007	400	67.5252	0.92945	--
9.36998	487.947	0.158234	400	67.667	0.93079	--
9.37999	488.986	0.15842	400	67.8111	0.93188	--
9.4	491.053	0.158813	400	68.0978	0.93419	--
9.41001	492.162	0.15902	400	68.2516	0.93541	--
9.42002	493.17	0.159206	400	68.3914	0.93651	--
9.42997	494.271	0.159413	400	68.544	0.93772	--
9.43998	495.295	0.15964	400	68.686	0.93906	--
9.44999	496.373	0.159847	400	68.8355	0.94028	--
9.46	497.428	0.160033	400	68.9818	0.94137	--
9.47001	498.561	0.16024	400	69.1389	0.94259	--
9.48002	499.639	0.160446	400	69.2884	0.9438	--
9.48997	500.725	0.160653	400	69.439	0.94502	--
9.49998	501.756	0.16086	400	69.582	0.94624	--
9.50999	502.842	0.161067	400	69.7326	0.94745	--
9.52	503.904	0.161273	400	69.8799	0.94866	--
9.53001	504.998	0.161459	400	70.0316	0.94976	--
9.54002	506.045	0.161666	400	70.1768	0.95098	--
9.54997	507.076	0.161873	400	70.3198	0.95219	--
9.55998	508.115	0.162058	400	70.4639	0.95328	--
9.56999	509.193	0.162285	400	70.6134	0.95462	--
9.58	510.287	0.162492	400	70.7651	0.95584	--
9.59001	511.342	0.162678	400	70.9114	0.95693	--
9.60002	512.436	0.162864	400	71.0631	0.95802	--
9.60997	513.459	0.163092	400	71.205	0.95936	--
9.61998	514.584	0.163278	400	71.361	0.96046	--
9.62999	515.6	0.163464	400	71.5019	0.96155	--
9.64	516.662	0.163671	400	71.6492	0.96277	--
9.65	517.709	0.163877	400	71.7943	0.96398	--
9.66001	518.787	0.164084	400	71.9438	0.9652	--
9.67002	519.811	0.164291	400	72.0858	0.96642	--
9.67997	520.811	0.164456	400	72.2245	0.96739	--
9.68998	521.889	0.164663	400	72.374	0.96861	--
9.69999	522.896	0.16487	400	72.5137	0.96982	--
9.71	523.951	0.165076	400	72.66	0.97104	--
9.73002	525.943	0.16549	400	72.9362	0.97347	--
9.73997	526.959	0.165676	400	73.0771	0.97456	--
9.74998	528.061	0.165862	400	73.2299	0.97566	--
9.75999	529.061	0.166069	400	73.3686	0.97688	--
9.77	530.076	0.166276	400	73.5094	0.97809	--
9.78001	531.139	0.166482	400	73.6568	0.97931	--
9.79002	532.154	0.166668	400	73.7975	0.9804	--
9.79997	533.193	0.166875	400	73.9416	0.98162	--
9.80998	534.287	0.167061	400	74.0933	0.98271	--
9.81999	535.373	0.167267	400	74.2439	0.98392	--
9.83	536.443	0.167474	400	74.3923	0.98514	--
9.84001	537.506	0.16766	400	74.5397	0.98624	--
9.85002	538.514	0.167867	400	74.6795	0.98745	--
9.85997	539.639	0.168073	400	74.8355	0.98866	--
9.86998	540.725	0.16828	400	74.9861	0.98988	--
9.87999	541.795	0.168487	400	75.1345	0.9911	--
9.89	542.889	0.168673	400	75.2862	0.99219	--
9.9	543.936	0.168859	400	75.4314	0.99329	--
9.91001	544.936	0.169066	400	75.5701	0.99451	--
9.92002	546.092	0.169252	400	75.7304	0.9956	--
9.92997	547.186	0.169459	400	75.8821	0.99682	--
9.93998	548.381	0.169665	400	76.0478	0.99803	--
9.94999	549.514	0.169851	400	76.205	0.99912	--
9.96	550.732	0.170058	400	76.3739	1.00034	--
9.97001	551.928	0.170244	400	76.5397	1.00144	--
9.98002	553.068	0.170451	400	76.6978	1.00265	--
9.98997	554.209	0.170678	400	76.856	1.00399	--
9.99998	555.49	0.170885	400	77.0337	1.00521	--
10.01	556.732	0.171092	400	77.2059	1.00642	--
10.02	557.842	0.171278	400	77.3599	1.00752	--
10.03	558.998	0.171485	400	77.5202	1.00874	--
10.04	560.092	0.171691	400	77.6719	1.00995	--
10.05	561.248	0.171898	400	77.8322	1.01116	--
10.06	562.35	0.172104	400	77.985	1.01238	--
10.07	563.482	0.172311	400	78.142	1.01359	--
10.08	564.584	0.172497	400	78.2948	1.01469	--
10.09	565.717	0.172703	400	78.4519	1.0159	--
10.1	566.795	0.17291	400	78.6014	1.01712	--
10.11	567.943	0.173096	400	78.7606	1.01821	--
10.12	569.084	0.173282	400	78.9189	1.01931	--
10.13	570.279	0.173489	400	79.0846	1.02052	--
10.14	571.365	0.173717	400	79.2352	1.02186	--
10.15	572.49	0.173903	400	79.3912	1.02296	--
10.16	573.584	0.174109	400	79.5429	1.02417	--
10.17	574.732	0.174316	400	79.7021	1.02539	--
10.18	575.92	0.174502	400	79.8669	1.02648	--
10.19	577.076	0.174709	400	80.0272	1.0277	--
10.2	578.209	0.174916	400	80.1843	1.02892	--
10.21	579.326	0.175081	400	80.3392	1.02989	--
10.22	580.451	0.175267	400	80.4952	1.03098	--
10.23	581.584	0.175474	400	80.6523	1.0322	--
10.24	582.748	0.17566	400	80.8138	1.03329	--
10.25	583.904	0.175867	400	80.9741	1.03451	--
10.26	585.053	0.176073	400	81.1334	1.03572	--
10.27	586.139	0.17628	400	81.284	1.03694	--
10.28	587.303	0.176466	400	81.4454	1.03804	--
10.29	588.436	0.176652	400	81.6025	1.03913	--
10.3	589.561	0.17688	400	81.7586	1.04047	--
10.31	590.787	0.177066	400	81.9286	1.04156	--
10.32	591.975	0.177272	400	82.0933	1.04278	--
10.33	593.115	0.177478	400	82.2514	1.04399	--
10.34	594.381	0.177685	400	82.427	1.04521	--
10.35	595.576	0.177892	400	82.5927	1.04642	--
10.36	596.779	0.178099	400	82.7595	1.04764	--
10.37	598.068	0.178285	400	82.9383	1.04874	--
10.38	599.225	0.178491	400	83.0987	1.04995	--
10.39	600.412	0.178698	400	83.2634	1.05116	--
10.4	601.584	0.178884	400	83.4259	1.05226	--
10.41	602.74	0.179091	400	83.5862	1.05348	--
10.42	603.889	0.179298	400	83.7455	1.05469	--
10.43	605.068	0.179504	400	83.909	1.05591	--
10.44	606.186	0.179711	400	84.0641	1.05712	--
10.45	607.342	0.179918	400	84.2244	1.05834	--
10.46	608.475	0.180104	400	84.3815	1.05944	--
10.47	609.553	0.18029	400	84.531	1.06053	--
10.48	610.678	0.180497	400	84.687	1.06175	--
10.49	611.904	0.180704	400	84.857	1.06296	--
10.5	613.029	0.18091	400	85.013	1.06418	--
10.51	614.162	0.181117	400	85.1702	1.06539	--
10.52	615.311	0.181324	400	85.3295	1.06661	--
10.53	616.404	0.181489	400	85.4811	1.06758	--
10.54	617.475	0.181696	400	85.6296	1.0688	--
10.55	618.537	0.181923	400	85.7769	1.07014	0.04331
10.56	619.646	0.182109	400	85.9307	1.07123	0.04324
10.57	620.748	0.182295	400	86.0835	1.07232	0.04318
10.58	621.881	0.182501	400	86.2406	1.07354	0.0432
10.59	622.92	0.182708	400	86.3847	1.07475	0.04332
10.6	624.17	0.182894	400	86.558	1.07585	0.0431
10.61	625.295	0.183101	400	86.7141	1.07706	0.04314
10.62	626.475	0.183308	400	86.8777	1.07828	0.04312
10.63	627.646	0.183494	400	87.0401	1.07938	0.04298
10.64	628.92	0.1837	400	87.2168	1.08059	0.04286
10.65	630.17	0.183907	400	87.3901	1.08181	0.04276
10.66	631.389	0.184093	400	87.5592	1.0829	0.04257
10.67	632.631	0.184279	400	87.7314	1.08399	0.04236
10.68	633.889	0.184507	400	87.9058	1.08534	0.04238
10.69	635.092	0.184714	400	88.0727	1.08655	0.04234
10.7	636.186	0.1849	400	88.2244	1.08765	0.04228
10.71	637.373	0.185086	400	88.389	1.08874	0.04213
10.72	638.506	0.185313	400	88.5461	1.09008	0.04227
10.73	639.709	0.185499	400	88.7129	1.09117	0.0421
10.74	640.732	0.185706	400	88.8548	1.09239	0.04225
10.75	641.873	0.185933	400	89.013	1.09372	0.04238
10.76	643.006	0.186119	400	89.1702	1.09482	0.04229
10.77	644.092	0.186306	400	89.3208	1.09592	0.04225
10.78	645.232	0.186492	400	89.4788	1.09701	0.04214
10.79	646.357	0.186698	400	89.6349	1.09822	0.04217
10.8	647.467	0.186905	400	89.7888	1.09944	0.04222
10.81	648.592	0.187112	400	89.9448	1.10066	0.04226
10.82	649.779	0.187318	400	90.1094	1.10187	0.04222
10.83	650.865	0.187483	400	90.26	1.10284	0.04205
10.84	652.131	0.18769	400	90.4356	1.10406	0.04194
10.85	653.279	0.187896	400	90.5948	1.10527	0.04195
10.86	654.482	0.188103	400	90.7616	1.10649	0.0419
10.87	655.693	0.188331	400	90.9296	1.10783	0.04197
10.88	656.818	0.188537	400	91.0856	1.10904	0.042
10.89	658.006	0.188723	400	91.2503	1.11014	0.04185
10.9	659.264	0.18891	400	91.4248	1.11124	0.04162
10.91	660.428	0.189116	400	91.5862	1.11245	0.04161
10.92	661.615	0.189302	400	91.7508	1.11354	0.04146
10.93	662.826	0.189509	400	91.9187	1.11476	0.0414
10.94	664.021	0.189716	400	92.0845	1.11598	0.04137
10.95	665.17	0.189902	400	92.2438	1.11707	0.04125
10.96	666.389	0.190109	400	92.4128	1.11829	0.04119
10.97	667.6	0.190315	400	92.5808	1.1195	0.04113
10.98	668.896	0.190522	400	92.7605	1.12072	0.04099
10.99	670.146	0.190729	400	92.9339	1.12194	0.04089
11	671.389	0.190915	400	93.1062	1.12303	0.04068
11.01	672.568	0.191122	400	93.2697	1.12425	0.04066
11.02	673.764	0.191329	400	93.4356	1.12546	0.04062
11.03	675.014	0.191535	400	93.6089	1.12668	0.04052
11.04	676.256	0.191742	400	93.7812	1.12789	0.04043
11.05	677.459	0.191949	400	93.948	1.12911	0.04038
11.06	678.662	0.192114	400	94.1148	1.13008	0.04009
11.07	679.904	0.19232	400	94.2871	1.13129	0.04
11.08	681.076	0.192547	400	94.4496	1.13263	0.0401
11.09	682.389	0.192733	400	94.6317	1.13372	0.03982
11.1	683.553	0.19294	400	94.7931	1.13494	0.03981
11.11	684.818	0.193147	400	94.9685	1.13616	0.0397
11.12	686.037	0.193354	400	95.1376	1.13738	0.03964
11.13	687.264	0.19356	400	95.3077	1.13859	0.03956
11.14	688.498	0.193726	400	95.4788	1.13956	0.03924
11.15	689.857	0.193912	400	95.6673	1.14066	0.03891
11.16	691.068	0.194139	400	95.8353	1.14199	0.03897
11.17	692.248	0.194325	400	95.9989	1.14309	0.03882
11.18	693.514	0.194511	400	96.1745	1.14418	0.03859
11.19	694.576	0.194739	400	96.3217	1.14552	0.03881
11.2	695.842	0.194946	400	96.4973	1.14674	0.0387
11.21	697.053	0.195132	400	96.6652	1.14784	0.03852
11.22	698.318	0.195318	400	96.8407	1.14893	0.03829
11.23	699.506	0.195504	400	97.0054	1.15002	0.03813
11.24	700.701	0.195711	400	97.1711	1.15124	0.0381
11.25	701.904	0.195917	400	97.338	1.15245	0.03804
11.26	703.186	0.196103	400	97.5157	1.15355	0.03779
11.27	704.381	0.196331	400	97.6815	1.15489	0.03788
11.28	705.701	0.196538	400	97.8645	1.15611	0.03771
11.29	707.014	0.196744	400	98.0466	1.15732	0.03754
11.3	708.318	0.196951	400	98.2274	1.15854	0.03739
11.31	709.709	0.197137	400	98.4203	1.15963	0.03702
11.32	711.037	0.197323	400	98.6045	1.16072	0.03672
11.33	712.389	0.197529	400	98.792	1.16194	0.03651
11.34	713.701	0.197736	400	98.9739	1.16315	0.03635
11.35	714.959	0.197942	400	99.1484	1.16436	0.03624
11.36	716.279	0.198149	400	99.3314	1.16558	0.03607
11.37	717.654	0.198356	400	99.5221	1.1668	0.03584
11.38	718.857	0.198563	400	99.689	1.16802	0.0358
11.39	720.17	0.198769	400	99.871	1.16923	0.03563
11.4	721.412	0.198976	400	100.043	1.17045	0.03554
11.41	722.623	0.199183	400	100.211	1.17166	0.03549
11.42	723.896	0.199369	400	100.388	1.17276	0.03525
11.43	725.045	0.199555	400	100.547	1.17385	0.03513
11.44	726.295	0.199762	400	100.72	1.17507	0.03504
11.45	727.521	0.199989	400	100.89	1.17641	0.03508
11.46	728.732	0.200155	400	101.058	1.17738	0.03479
11.47	729.873	0.200341	400	101.217	1.17848	0.03468
11.48	731.092	0.200548	400	101.386	1.17969	0.03462
11.49	732.248	0.200754	400	101.546	1.18091	0.03462
11.5	733.412	0.20094	400	101.707	1.182	0.03449
11.51	734.553	0.201147	400	101.866	1.18322	0.03451
11.52	735.74	0.201333	400	102.03	1.18431	0.03436
11.53	736.928	0.20154	400	102.195	1.18553	0.03433
11.54	738.131	0.201747	400	102.362	1.18675	0.03428
11.55	739.342	0.201933	400	102.53	1.18784	0.0341
11.56	740.521	0.202119	400	102.693	1.18894	0.03396
11.57	741.811	0.202325	400	102.872	1.19015	0.03381
11.58	743.076	0.202511	400	103.048	1.19124	0.03358
11.59	744.334	0.202717	400	103.222	1.19245	0.03347
11.6	745.646	0.202924	400	103.404	1.19367	0.03331
11.61	746.951	0.203131	400	103.585	1.19489	0.03315
11.62	748.232	0.203338	400	103.763	1.19611	0.03303
11.63	749.615	0.203544	400	103.954	1.19732	0.03278
11.64	750.857	0.20373	400	104.127	1.19841	0.03257
11.65	752.17	0.203937	400	104.309	1.19963	0.03241
11.66	753.459	0.204123	400	104.487	1.20072	0.03215
11.67	754.67	0.20433	400	104.655	1.20194	0.0321
11.68	755.889	0.204537	400	104.824	1.20316	0.03203
11.69	757.17	0.204744	400	105.002	1.20438	0.03191
11.7	758.396	0.20493	400	105.172	1.20547	0.03171
11.71	759.6	0.205136	400	105.339	1.20668	0.03166
11.72	760.725	0.205343	400	105.495	1.2079	0.03169
11.73	761.92	0.205529	400	105.661	1.20899	0.03153
11.74	763.139	0.205736	400	105.83	1.21021	0.03147
11.75	764.334	0.205922	400	105.996	1.21131	0.03131
11.76	765.568	0.206108	400	106.167	1.2124	0.03111
11.77	766.779	0.206294	400	106.335	1.21349	0.03093
11.78	768.1	0.206501	400	106.518	1.21471	0.03076
11.79	769.311	0.206708	400	106.686	1.21593	0.0307
11.8	770.553	0.206894	400	106.858	1.21702	0.03049
11.81	771.865	0.2071	400	107.04	1.21824	0.03033
11.82	773.209	0.207286	400	107.226	1.21933	0.03001
11.83	774.475	0.207513	400	107.402	1.22066	0.03001
11.84	775.717	0.20772	400	107.574	1.22188	0.02993
11.85	776.959	0.207906	400	107.746	1.22298	0.02972
11.86	778.232	0.208133	400	107.923	1.22431	0.02971
11.87	779.498	0.20834	400	108.098	1.22553	0.0296
11.88	780.686	0.208526	400	108.263	1.22662	0.02945
11.89	781.99	0.208712	400	108.444	1.22772	0.02917
11.9	783.271	0.208919	400	108.622	1.22894	0.02904
11.91	784.514	0.209126	400	108.794	1.23015	0.02896
11.92	785.764	0.209332	400	108.967	1.23136	0.02885
11.93	786.99	0.209518	400	109.137	1.23246	0.02866
11.94	788.24	0.209725	400	109.311	1.23368	0.02856
11.95	789.529	0.209953	400	109.49	1.23502	0.02855
11.96	790.795	0.210139	400	109.665	1.23611	0.02832
11.97	792.061	0.210325	400	109.841	1.23721	0.02808
11.98	793.35	0.210531	400	110.019	1.23842	0.02794
11.99	794.615	0.210738	400	110.195	1.23964	0.02783
12	795.834	0.210924	400	110.364	1.24073	0.02764
12.01	797.076	0.21111	400	110.536	1.24182	0.02743
12.02	798.326	0.211317	400	110.709	1.24304	0.02733
12.03	799.623	0.211524	400	110.889	1.24426	0.02719
12.04	800.967	0.211731	400	111.076	1.24548	0.02699
12.05	802.256	0.211917	400	111.254	1.24657	0.02673
12.06	803.506	0.212123	400	111.428	1.24778	0.02663
12.07	804.795	0.212309	400	111.607	1.24888	0.02637
12.08	806.045	0.212495	400	111.78	1.24997	0.02615
12.09	807.303	0.212722	400	111.954	1.25131	0.02617
12.1	808.6	0.212908	400	112.134	1.2524	0.0259
12.11	809.857	0.213094	400	112.309	1.25349	0.02567
12.12	811.17	0.213301	400	112.491	1.25471	0.02551
12.13	812.482	0.213487	400	112.673	1.25581	0.02523
12.14	813.74	0.213694	400	112.847	1.25702	0.02512
12.15	814.99	0.21388	400	113.02	1.25812	0.0249
12.16	816.287	0.214087	400	113.2	1.25934	0.02476
12.17	817.576	0.214314	400	113.379	1.26067	0.02474
12.18	818.904	0.2145	400	113.563	1.26176	0.02444
12.19	820.193	0.214686	400	113.742	1.26286	0.02418
12.2	821.498	0.214893	400	113.923	1.26408	0.02402
12.21	822.834	0.215079	400	114.108	1.26517	0.02371
12.22	824.139	0.215286	400	114.289	1.26639	0.02356
12.23	825.443	0.215492	400	114.47	1.2676	0.0234
12.24	826.764	0.215699	400	114.653	1.26882	0.02323
12.25	828.092	0.215906	400	114.837	1.27004	0.02306
12.26	829.467	0.216113	400	115.028	1.27125	0.02283
12.27	830.764	0.216299	400	115.208	1.27235	0.02256
12.28	832.068	0.216506	400	115.389	1.27356	0.02241
12.29	833.412	0.216712	400	115.575	1.27478	0.02221
12.3	834.709	0.216919	400	115.755	1.27599	0.02206
12.31	836.014	0.217126	400	115.936	1.27721	0.02191
12.32	837.279	0.217312	400	116.111	1.27831	0.02167
12.33	838.607	0.217518	400	116.296	1.27952	0.02149
12.34	839.912	0.217704	400	116.476	1.28061	0.02121
12.35	841.264	0.21789	400	116.664	1.28171	0.02089
12.36	842.529	0.218117	400	116.839	1.28304	0.02089
12.37	843.842	0.218324	400	117.021	1.28426	0.02073
12.38	845.092	0.218531	400	117.195	1.28548	0.02064
12.39	846.365	0.218737	400	117.371	1.28669	0.02051
12.4	847.662	0.218923	400	117.551	1.28778	0.02024
12.41	848.959	0.21911	400	117.731	1.28888	0.01998
12.42	850.24	0.219316	400	117.909	1.29009	0.01985
12.43	851.495	0.219544	400	118.083	1.29144	0.01987
12.44	852.768	0.21973	400	118.259	1.29253	0.01963
12.45	853.995	0.219936	400	118.429	1.29374	0.01955
12.46	855.299	0.220122	400	118.61	1.29484	0.01927
12.47	856.604	0.220308	400	118.791	1.29593	0.019
12.48	857.901	0.220515	400	118.971	1.29715	0.01885
12.49	859.112	0.220743	400	119.139	1.29849	0.01892
12.5	860.37	0.220929	400	119.314	1.29958	0.01869
12.51	861.62	0.221135	400	119.487	1.30079	0.01859
12.52	862.909	0.221301	400	119.666	1.30177	0.01821
12.53	864.159	0.221487	400	119.839	1.30286	0.01799
12.54	865.385	0.221714	400	120.009	1.3042	0.01804
12.55	866.69	0.221921	400	120.19	1.30542	0.01789
12.56	867.916	0.222128	400	120.36	1.30664	0.01782
12.57	869.245	0.222335	400	120.544	1.30785	0.01764
12.58	870.573	0.2225	400	120.728	1.30882	0.01721
12.59	871.909	0.222707	400	120.914	1.31004	0.01703
12.6	873.213	0.222893	400	121.095	1.31114	0.01675
12.61	874.518	0.223079	400	121.276	1.31223	0.01648
12.62	875.862	0.223286	400	121.462	1.31345	0.01628
12.63	877.198	0.223492	400	121.647	1.31466	0.01609
12.64	878.502	0.223678	400	121.828	1.31575	0.01581
12.65	879.768	0.223884	400	122.004	1.31696	0.01569
12.66	881.057	0.224091	400	122.182	1.31818	0.01556
12.67	882.221	0.224277	400	122.344	1.31928	0.01543
12.68	883.471	0.224504	400	122.517	1.32061	0.01545
12.69	884.705	0.224711	400	122.688	1.32183	0.01537
12.7	886.01	0.224877	400	122.869	1.32281	0.01498
12.71	887.299	0.225063	400	123.048	1.3239	0.01472
12.72	888.526	0.225269	400	123.218	1.32511	0.01464
12.73	889.745	0.225476	400	123.387	1.32633	0.01458
12.74	891.034	0.225683	400	123.566	1.32755	0.01444
12.75	892.291	0.22589	400	123.74	1.32876	0.01434
12.76	893.573	0.226076	400	123.918	1.32986	0.01409
12.77	894.87	0.226262	400	124.098	1.33095	0.01382
12.78	896.12	0.226469	400	124.271	1.33217	0.01372
12.79	897.37	0.226696	400	124.445	1.33351	0.01374
12.8	898.51	0.226882	400	124.603	1.3346	0.01364
12.81	899.698	0.22711	400	124.767	1.33594	0.01373
12.82	900.948	0.227296	400	124.941	1.33704	0.01351
12.83	902.182	0.227482	400	125.112	1.33813	0.01331
12.84	903.385	0.227688	400	125.279	1.33934	0.01326
12.85	904.604	0.227874	400	125.448	1.34044	0.01307
12.86	905.815	0.228102	400	125.616	1.34178	0.01314
12.87	907.034	0.228309	400	125.785	1.34299	0.01308
12.88	908.245	0.228495	400	125.953	1.34409	0.0129
12.89	909.487	0.228701	400	126.125	1.3453	0.01281
12.9	910.737	0.228907	400	126.298	1.34651	0.01271
12.91	911.948	0.229114	400	126.466	1.34773	0.01265
12.92	913.135	0.2293	400	126.631	1.34882	0.0125
12.93	914.37	0.229507	400	126.802	1.35004	0.01242
12.94	915.635	0.229714	400	126.978	1.35126	0.01231
12.95	916.83	0.2299	400	127.143	1.35235	0.01215
12.96	918.034	0.230086	400	127.31	1.35345	0.01198
12.97	919.237	0.230292	400	127.477	1.35466	0.01192
12.98	920.448	0.230479	400	127.645	1.35576	0.01175
12.99	921.62	0.230685	400	127.808	1.35697	0.01173
13	922.854	0.230892	400	127.979	1.35819	0.01165
13.01	924.041	0.231099	400	128.143	1.35941	0.01162
13.02	925.213	0.231285	400	128.306	1.3605	0.01149
13.03	926.338	0.231471	400	128.462	1.36159	0.0114
13.04	927.416	0.231678	400	128.611	1.36281	0.01148
13.05	928.526	0.231884	400	128.765	1.36402	0.01153
13.06	929.721	0.23207	400	128.931	1.36512	0.01137
13.07	930.823	0.232257	400	129.084	1.36622	0.01131
13.08	931.963	0.232463	400	129.242	1.36743	0.01132
13.09	933.08	0.23267	400	129.397	1.36865	0.01137
13.1	934.229	0.232856	400	129.556	1.36974	0.01126
13.11	935.385	0.233042	400	129.716	1.37084	0.01114
13.12	936.541	0.233249	400	129.877	1.37205	0.01114
13.13	937.666	0.233456	400	130.033	1.37327	0.01117
13.14	938.846	0.233662	400	130.196	1.37448	0.01115
13.15	940.104	0.233848	400	130.371	1.37558	0.01092
13.16	941.245	0.234034	399	130.529	1.37667	0.01081
13.17	942.463	0.23424	399	130.698	1.37788	0.01075
13.18	943.666	0.234426	399	130.865	1.37898	0.01058
13.19	944.916	0.234633	399	131.038	1.38019	0.01048
13.2	946.252	0.23484	399	131.223	1.38141	0.0103
13.21	947.518	0.235026	399	131.399	1.38251	0.01006
13.22	948.791	0.235212	399	131.576	1.3836	0.00982
13.23	950.151	0.235439	399	131.764	1.38494	0.00972
13.24	951.502	0.235646	399	131.951	1.38615	0.00952
13.25	952.854	0.235853	399	132.139	1.38737	0.00932
13.26	954.205	0.236039	399	132.326	1.38846	0.00899
13.27	955.549	0.236246	399	132.513	1.38968	0.0088
13.28	956.823	0.236453	399	132.689	1.3909	0.00868
13.29	958.104	0.236639	399	132.867	1.39199	0.00843
13.3	959.276	0.236866	399	133.03	1.39333	0.00853
13.31	960.518	0.237073	399	133.202	1.39455	0.00844
13.32	961.799	0.237259	399	133.379	1.39564	0.00819
13.33	963.01	0.237445	399	133.547	1.39674	0.00801
13.34	964.221	0.237652	399	133.715	1.39795	0.00796
13.35	965.354	0.237858	399	133.872	1.39916	0.00798
13.36	966.526	0.238065	399	134.035	1.40038	0.00797
13.37	967.705	0.238231	399	134.198	1.40136	0.0077
13.38	968.963	0.238437	399	134.373	1.40257	0.00759
13.39	970.073	0.238644	399	134.527	1.40379	0.00765
13.4	971.291	0.23885	399	134.696	1.405	0.00758
13.41	972.502	0.239036	399	134.864	1.40609	0.0074
13.42	973.713	0.239243	399	135.032	1.40731	0.00734
13.43	974.901	0.239429	399	135.196	1.40841	0.00719
13.44	976.12	0.239635	399	135.365	1.40962	0.00712
13.45	977.346	0.239822	399	135.535	1.41072	0.00693
13.46	978.518	0.240028	399	135.698	1.41193	0.00691
13.47	979.705	0.240235	399	135.863	1.41315	0.00689
13.48	980.893	0.240442	399	136.027	1.41436	0.00685
13.49	982.284	0.240628	399	136.22	1.41546	0.00649
13.5	983.51	0.240814	399	136.39	1.41655	0.00629
13.51	984.62	0.241021	399	136.544	1.41777	0.00635
13.52	985.643	0.241207	399	136.686	1.41886	0.00636
13.53	986.698	0.241434	399	136.832	1.4202	0.00659
13.55	988.647	0.241827	399	137.103	1.42251	0.00686
13.56	989.686	0.242013	399	137.247	1.42361	0.00686
13.57	990.787	0.24222	399	137.399	1.42482	0.00692
13.58	991.85	0.242427	399	137.547	1.42604	0.00702
13.6	993.827	0.242799	399	137.821	1.42823	0.00713
13.61	995.014	0.243005	399	137.986	1.42944	0.0071
13.62	996.217	0.243212	399	138.152	1.43066	0.00705
13.63	997.42	0.243378	399	138.319	1.43164	0.00676
13.64	998.623	0.243584	399	138.486	1.43285	0.00671
13.65	999.764	0.243791	399	138.644	1.43406	0.00673
13.66	1000.9	0.243976	399	138.802	1.43515	0.00662
13.67	1002.01	0.244183	399	138.956	1.43637	0.00668
13.68	1003.05	0.244369	399	139.1	1.43746	0.00668
13.69	1004.17	0.244576	399	139.255	1.43868	0.00672
13.7	1005.26	0.244783	399	139.406	1.4399	0.00679
13.71	1006.4	0.244989	399	139.565	1.44111	0.0068
13.72	1007.59	0.245175	399	139.73	1.44221	0.00665
13.73	1008.81	0.245361	399	139.899	1.4433	0.00646
13.74	1010.05	0.245589	399	140.071	1.44464	0.0065
13.75	1011.3	0.245796	399	140.244	1.44586	0.0064
13.76	1012.55	0.246002	399	140.417	1.44707	0.0063
13.77	1013.74	0.246209	399	140.582	1.44829	0.00627
13.78	1015.05	0.246395	399	140.764	1.44938	0.00599
13.79	1016.26	0.246581	399	140.932	1.45048	0.00581
13.8	1017.57	0.246788	399	141.114	1.45169	0.00565
13.81	1018.72	0.246995	399	141.273	1.45291	0.00566
13.82	1019.89	0.247201	399	141.435	1.45412	0.00564
13.83	1021.08	0.247388	399	141.6	1.45522	0.00549
13.84	1022.31	0.247594	399	141.771	1.45644	0.00541
13.85	1023.5	0.247801	399	141.936	1.45765	0.00538
13.86	1024.78	0.248008	399	142.113	1.45887	0.00525
13.87	1026.05	0.248194	399	142.29	1.45996	0.00501
13.88	1027.33	0.248401	399	142.467	1.46118	0.00489
13.89	1028.62	0.248607	399	142.646	1.46239	0.00474
13.9	1029.87	0.248814	399	142.819	1.46361	0.00465
13.91	1031.12	0.24902	399	142.993	1.46482	0.00455
13.92	1032.41	0.249206	399	143.172	1.46592	0.00428
13.93	1033.62	0.249392	399	143.339	1.46701	0.00411
13.94	1034.83	0.249578	399	143.507	1.46811	0.00393
13.95	1036.06	0.249785	399	143.678	1.46932	0.00386
13.96	1037.22	0.249992	399	143.839	1.47054	0.00385
13.97	1038.45	0.250198	399	144.009	1.47175	0.00377
13.98	1039.6	0.250384	399	144.169	1.47285	0.00366
13.99	1040.73	0.25057	399	144.325	1.47394	0.00357
14	1041.81	0.250757	399	144.475	1.47504	0.00353
14.01	1042.83	0.250963	399	144.617	1.47625	0.00367
14.03	1044.76	0.251377	399	144.884	1.47869	0.00408
14.05	1046.78	0.25177	399	145.164	1.481	0.00427
14.06	1047.78	0.251956	399	145.303	1.48209	0.00431
14.08	1049.61	0.252349	399	145.557	1.48441	0.0047
14.1	1051.59	0.252762	399	145.831	1.48684	0.00505
14.11	1052.78	0.252969	399	145.996	1.48805	0.00502
14.12	1054.02	0.253155	399	146.168	1.48915	0.00481
14.13	1055.3	0.253341	399	146.346	1.49024	0.00456
14.14	1056.55	0.253548	399	146.519	1.49146	0.00446
14.15	1057.75	0.253775	399	146.686	1.49279	0.00454
14.16	1058.99	0.253981	399	146.858	1.49401	0.00445
14.17	1060.3	0.254167	399	147.039	1.4951	0.00417
14.18	1061.67	0.254353	399	147.229	1.49619	0.00382
14.19	1062.97	0.25456	399	147.41	1.49741	0.00367
14.2	1064.22	0.254787	399	147.583	1.49875	0.0037
14.21	1065.44	0.254994	399	147.752	1.49996	0.00363
14.22	1066.68	0.255159	399	147.924	1.50094	0.0033
14.23	1067.9	0.255366	399	148.093	1.50215	0.00323
14.24	1069.08	0.255552	399	148.257	1.50325	0.00309
14.25	1070.36	0.255759	399	148.434	1.50446	0.00296
14.26	1071.61	0.255986	399	148.608	1.5058	0.00298
14.27	1072.75	0.256172	399	148.766	1.50689	0.00288
14.28	1073.97	0.256379	399	148.935	1.50811	0.00282
14.29	1075.21	0.256565	399	149.107	1.50921	0.00261
14.3	1076.46	0.256772	399	149.28	1.51042	0.00251
14.31	1077.72	0.256958	399	149.455	1.51152	0.00228
14.32	1078.89	0.257165	399	149.617	1.51274	0.00227
14.33	1080.12	0.257372	399	149.788	1.51395	0.0022
14.34	1081.31	0.257558	399	149.953	1.51505	0.00204
14.35	1082.49	0.257744	399	150.116	1.51614	0.0019
14.36	1083.6	0.25793	399	150.27	1.51724	0.00182
14.37	1084.8	0.258136	399	150.437	1.51845	0.00177
14.38	1085.92	0.258343	399	150.592	1.51966	0.00182
14.39	1087.1	0.25855	399	150.756	1.52088	0.00179
14.4	1088.22	0.258757	399	150.911	1.5221	0.00183
14.41	1089.33	0.258942	399	151.065	1.52319	0.00176
14.42	1090.53	0.259149	399	151.231	1.52441	0.00171
14.43	1091.65	0.259335	399	151.387	1.5255	0.00163
14.44	1092.82	0.259541	399	151.549	1.52671	0.00161
14.45	1093.97	0.259748	399	151.708	1.52793	0.00162
14.46	1095.15	0.259934	399	151.872	1.52902	0.00148
14.47	1096.4	0.260141	399	152.045	1.53024	0.00138
14.48	1097.63	0.260348	399	152.216	1.53146	0.00131
14.49	1098.84	0.260534	399	152.384	1.53255	0.00113
14.5	1100.15	0.260741	399	152.566	1.53377	0.000971157
14.51	1101.32	0.260927	399	152.728	1.53486	0.000836092
14.52	1102.47	0.261133	399	152.887	1.53608	0.000839686
14.53	1103.64	0.26134	399	153.05	1.53729	0.00082815
14.54	1104.83	0.261526	399	153.215	1.53839	0.000672074
14.55	1106.03	0.261712	399	153.381	1.53948	0.000505491
14.56	1107.24	0.261898	399	153.549	1.54058	0.000328403
14.57	1108.38	0.262105	399	153.707	1.54179	0.000348384
14.58	1109.61	0.262291	399	153.877	1.54289	0.000150284
14.59	1110.73	0.262477	399	154.033	1.54398	6.77486e-05
14.6	1111.9	0.262705	399	154.195	1.54532	0.000179742
14.61	1113.11	0.262891	399	154.363	1.54642	2.65397e-06
14.62	1114.41	0.263097	399	154.543	1.54763	-0.00015134
14.63	1115.75	0.263284	399	154.729	1.54873	-0.000459122
14.64	1116.99	0.26349	399	154.901	1.54994	-0.000550081
14.65	1118.26	0.263718	399	155.077	1.55128	-0.000543145
14.66	1119.48	0.263924	399	155.246	1.55249	-0.000613092
14.67	1120.74	0.26413	399	155.421	1.55371	-0.000725063
14.68	1121.94	0.264316	399	155.587	1.5548	-0.000891645
14.69	1123.22	0.264523	399	155.765	1.55602	-0.00102
14.7	1124.39	0.264709	399	155.927	1.55711	-0.00115
14.71	1125.65	0.264916	399	156.102	1.55833	-0.00126
14.72	1126.8	0.265123	399	156.261	1.55955	-0.00125
14.73	1127.89	0.265329	399	156.412	1.56076	-0.00118
14.74	1129.12	0.265515	399	156.583	1.56185	-0.00138
14.75	1130.27	0.265702	399	156.742	1.56295	-0.00149
14.76	1131.5	0.265929	399	156.913	1.56429	-0.00145
14.77	1132.7	0.266136	399	157.079	1.56551	-0.00149
14.78	1133.94	0.266322	399	157.251	1.5666	-0.0017
14.79	1135.15	0.266528	399	157.419	1.56781	-0.00176
14.8	1136.35	0.266735	399	157.586	1.56903	-0.0018
14.81	1137.53	0.266921	399	157.749	1.57012	-0.00195
14.82	1138.69	0.267128	399	157.91	1.57134	-0.00195
14.83	1139.92	0.267314	399	158.081	1.57244	-0.00215
14.84	1141.01	0.267521	399	158.232	1.57365	-0.00207
14.85	1142.2	0.267728	399	158.397	1.57487	-0.00211
14.86	1143.32	0.267934	399	158.552	1.57608	-0.00207
14.87	1144.45	0.26812	399	158.709	1.57718	-0.00216
14.88	1145.64	0.268327	399	158.874	1.57839	-0.0022
14.89	1146.8	0.268513	399	159.035	1.57949	-0.00232
14.9	1148.06	0.268741	399	159.21	1.58083	-0.0023
14.91	1149.24	0.268927	399	159.373	1.58192	-0.00245
14.92	1150.51	0.269112	399	159.549	1.58301	-0.0027
14.93	1151.65	0.269319	399	159.707	1.58423	-0.00268
14.94	1152.87	0.269525	399	159.877	1.58544	-0.00275
14.95	1154.08	0.269711	399	160.044	1.58654	-0.00292
14.96	1155.32	0.269898	399	160.216	1.58764	-0.00312
14.97	1156.61	0.270104	399	160.395	1.58885	-0.00327
14.98	1157.72	0.27029	399	160.549	1.58994	-0.00334
14.99	1158.84	0.270518	399	160.704	1.59128	-0.00318
15	1159.94	0.270724	399	160.857	1.59249	-0.00312
15.01	1161.07	0.270911	399	161.014	1.59359	-0.00321
15.02	1162.16	0.271117	399	161.165	1.59481	-0.00314
15.03	1163.34	0.271283	399	161.329	1.59578	-0.0034
15.04	1164.51	0.27151	399	161.491	1.59712	-0.0033
15.05	1165.61	0.271717	399	161.643	1.59834	-0.00324
15.06	1166.73	0.271903	399	161.799	1.59943	-0.00332
15.07	1167.8	0.27213	399	161.947	1.60076	-0.00311
15.08	1168.94	0.272316	399	162.105	1.60186	-0.00321
15.09	1170.08	0.272523	399	162.263	1.60308	-0.00319
15.1	1171.27	0.27273	399	162.428	1.60429	-0.00322
15.11	1172.53	0.272916	399	162.603	1.60539	-0.00345
15.12	1173.71	0.273123	399	162.767	1.60661	-0.00347
15.13	1174.99	0.27333	399	162.944	1.60782	-0.0036
15.14	1176.22	0.273536	399	163.115	1.60904	-0.00368
15.15	1177.43	0.273743	399	163.282	1.61025	-0.00374
15.16	1178.49	0.273929	399	163.429	1.61135	-0.00376
15.17	1179.51	0.274156	399	163.571	1.61268	-0.00349
15.18	1180.51	0.274342	399	163.71	1.61378	-0.00345
15.19	1181.52	0.274528	399	163.85	1.61487	-0.00341
15.2	1182.52	0.274734	399	163.988	1.61608	-0.00325
15.22	1184.39	0.275148	399	164.248	1.61852	-0.00278
15.24	1186.16	0.275541	399	164.493	1.62083	-0.00233
15.26	1188.24	0.275934	399	164.782	1.62314	-0.0022
15.27	1189.35	0.27614	399	164.936	1.62435	-0.00216
15.28	1190.51	0.276326	399	165.096	1.62545	-0.00228
15.29	1191.78	0.276533	399	165.273	1.62666	-0.0024
15.3	1192.97	0.276719	399	165.438	1.62776	-0.00256
15.31	1194.13	0.276905	399	165.598	1.62885	-0.00268
15.32	1195.42	0.277112	399	165.777	1.63007	-0.00282
15.33	1196.56	0.277339	399	165.935	1.63141	-0.00268
15.34	1197.71	0.277546	399	166.095	1.63262	-0.00267
15.35	1198.85	0.277732	399	166.253	1.63372	-0.00277
15.36	1200	0.277939	399	166.412	1.63494	-0.00276
15.37	1201.17	0.278146	399	166.575	1.63615	-0.00278
15.38	1202.29	0.278311	399	166.73	1.63712	-0.00298
15.39	1203.36	0.278518	399	166.878	1.63834	-0.00289
15.4	1204.47	0.278725	399	167.032	1.63956	-0.00284
15.41	1205.56	0.278911	399	167.183	1.64065	-0.00289
15.42	1206.65	0.279117	399	167.335	1.64186	-0.00282
15.43	1207.84	0.279323	399	167.5	1.64308	-0.00286
15.44	1208.99	0.279509	399	167.659	1.64417	-0.00297
15.45	1210.17	0.279695	399	167.823	1.64526	-0.00312
15.46	1211.31	0.279902	399	167.981	1.64648	-0.0031
15.47	1212.49	0.280109	399	168.144	1.6477	-0.00312
15.48	1213.69	0.280316	399	168.311	1.64892	-0.00317
15.49	1214.92	0.280502	399	168.481	1.65001	-0.00336
15.5	1216.14	0.280708	399	168.651	1.65122	-0.00343
15.51	1217.28	0.280915	399	168.809	1.65244	-0.00341
15.52	1218.42	0.281122	399	168.967	1.65366	-0.00339
15.53	1219.54	0.281329	399	169.122	1.65488	-0.00335
15.54	1220.69	0.281535	399	169.282	1.65609	-0.00335
15.55	1221.79	0.281742	399	169.434	1.65731	-0.00329
15.56	1222.96	0.281908	399	169.596	1.65828	-0.00354
15.57	1224.13	0.282114	399	169.759	1.65949	-0.00356
15.58	1225.28	0.282321	399	169.918	1.66071	-0.00355
15.59	1226.38	0.282528	399	170.071	1.66193	-0.00349
15.6	1227.51	0.282735	399	170.227	1.66315	-0.00345
15.61	1228.75	0.282921	399	170.399	1.66424	-0.00366
15.62	1229.98	0.283107	399	170.57	1.66534	-0.00386
15.63	1231.22	0.283313	399	170.742	1.66655	-0.00395
15.64	1232.49	0.28352	399	170.918	1.66776	-0.00407
15.65	1233.69	0.283727	399	171.084	1.66898	-0.00411
15.66	1234.9	0.283934	399	171.252	1.6702	-0.00417
15.67	1236.06	0.28414	399	171.413	1.67141	-0.00417
15.68	1237.18	0.284346	399	171.568	1.67262	-0.00414
15.69	1238.32	0.284532	399	171.727	1.67372	-0.00424
15.7	1239.49	0.284739	399	171.889	1.67494	-0.00425
15.71	1240.6	0.284925	399	172.043	1.67603	-0.00432
15.72	1241.71	0.285132	399	172.197	1.67725	-0.00427
15.73	1242.82	0.285339	399	172.351	1.67846	-0.00422
15.74	1243.96	0.285545	399	172.509	1.67968	-0.00421
15.75	1245.12	0.285731	399	172.67	1.68077	-0.00433
15.76	1246.28	0.285938	399	172.83	1.68199	-0.00433
15.77	1247.52	0.286145	399	173.002	1.68321	-0.00442
15.78	1248.71	0.286352	399	173.167	1.68442	-0.00445
15.79	1249.82	0.286558	399	173.321	1.68564	-0.0044
15.8	1250.92	0.286765	399	173.474	1.68685	-0.00434
15.81	1252.03	0.286951	399	173.628	1.68795	-0.00441
15.82	1253.22	0.287158	399	173.793	1.68916	-0.00445
15.83	1254.34	0.287344	399	173.948	1.69026	-0.00453
15.84	1255.5	0.28753	399	174.109	1.69135	-0.00465
15.85	1256.62	0.287716	399	174.264	1.69245	-0.00474
15.86	1257.74	0.287944	399	174.42	1.69379	-0.00457
15.87	1258.78	0.28813	399	174.564	1.69488	-0.00457
15.88	1259.93	0.288316	399	174.723	1.69598	-0.00469
15.89	1261.11	0.288523	399	174.887	1.69719	-0.00471
15.9	1262.32	0.288709	399	175.055	1.69829	-0.00488
15.91	1263.46	0.288895	399	175.213	1.69938	-0.00499
15.92	1264.57	0.289081	399	175.367	1.70048	-0.00506
15.93	1265.73	0.289307	399	175.528	1.70181	-0.00495
15.94	1266.81	0.289514	399	175.677	1.70302	-0.00487
15.95	1267.97	0.2897	399	175.838	1.70412	-0.00499
15.96	1269.11	0.289886	399	175.996	1.70521	-0.00509
15.97	1270.35	0.290093	399	176.168	1.70643	-0.00518
15.98	1271.54	0.290279	399	176.333	1.70752	-0.00534
15.99	1272.75	0.290506	399	176.501	1.70886	-0.00527
16	1273.93	0.290692	399	176.665	1.70995	-0.00542
16.01	1275.22	0.290899	399	176.844	1.71117	-0.00555
16.02	1276.47	0.291106	399	177.017	1.71239	-0.00565
16.03	1277.71	0.291313	399	177.189	1.71361	-0.00574
16.04	1278.94	0.291519	399	177.36	1.71482	-0.00582
16.05	1280.13	0.291705	399	177.525	1.71591	-0.00597
16.06	1281.35	0.291912	399	177.694	1.71713	-0.00604
16.07	1282.53	0.29214	399	177.857	1.71847	-0.00593
16.08	1283.68	0.292346	399	178.017	1.71968	-0.00593
16.09	1284.85	0.292532	399	178.179	1.72078	-0.00607
16.1	1286	0.292739	399	178.339	1.72199	-0.00606
16.11	1287.08	0.292946	399	178.488	1.72321	-0.00597
16.12	1288.18	0.293153	399	178.641	1.72443	-0.00591
16.13	1289.21	0.293359	399	178.784	1.72564	-0.00578
16.14	1290.37	0.293566	399	178.945	1.72686	-0.00578
16.15	1291.53	0.293752	399	179.106	1.72795	-0.00591
16.16	1292.62	0.293938	399	179.257	1.72905	-0.00596
16.17	1293.76	0.294145	399	179.415	1.73026	-0.00594
16.18	1294.98	0.29433	399	179.584	1.73135	-0.00613
16.19	1296.14	0.294537	399	179.745	1.73257	-0.00613
16.2	1297.28	0.294723	399	179.903	1.73366	-0.00624
16.21	1298.46	0.29493	399	180.067	1.73488	-0.00626
16.22	1299.64	0.295157	399	180.23	1.73622	-0.00616
16.23	1300.79	0.295343	399	180.39	1.73731	-0.00628
16.24	1301.96	0.29555	399	180.552	1.73853	-0.00629
16.25	1303.14	0.295757	399	180.716	1.73975	-0.00631
16.26	1304.33	0.295943	399	180.881	1.74084	-0.00647
16.27	1305.52	0.296129	399	181.046	1.74194	-0.00662
16.28	1306.62	0.296336	399	181.198	1.74315	-0.00656
16.29	1307.76	0.296522	399	181.356	1.74425	-0.00666
16.3	1308.99	0.296708	399	181.527	1.74534	-0.00686
16.31	1310.21	0.296915	399	181.696	1.74656	-0.00693
16.32	1311.46	0.29708	399	181.869	1.74753	-0.00727
16.33	1312.8	0.297287	399	182.055	1.74875	-0.00746
16.34	1314.02	0.297514	399	182.224	1.75008	-0.00741
16.35	1315.28	0.297721	399	182.399	1.7513	-0.00751
16.36	1316.47	0.297928	399	182.564	1.75252	-0.00754
16.37	1317.6	0.298134	399	182.721	1.75373	-0.00752
16.38	1318.81	0.29832	399	182.889	1.75482	-0.0077
16.39	1320.04	0.298527	399	183.059	1.75604	-0.00777
16.4	1321.17	0.298713	399	183.216	1.75714	-0.00786
16.41	1322.32	0.29892	399	183.375	1.75835	-0.00785
16.42	1323.46	0.299127	399	183.533	1.75957	-0.00783
16.43	1324.59	0.299333	399	183.69	1.76078	-0.00781
16.44	1325.72	0.299519	399	183.847	1.76188	-0.0079
16.45	1326.78	0.299725	399	183.994	1.76309	-0.0078
16.46	1327.95	0.299932	399	184.156	1.76431	-0.00782
16.47	1329.14	0.300118	399	184.321	1.7654	-0.00797
16.48	1330.26	0.300304	399	184.476	1.76649	-0.00806
16.49	1331.35	0.300511	399	184.628	1.76771	-0.00798
16.5	1332.56	0.300718	399	184.795	1.76893	-0.00804
16.51	1333.7	0.300924	399	184.954	1.77014	-0.00802
16.52	1334.86	0.301111	399	185.114	1.77124	-0.00814
16.53	1336.06	0.301297	399	185.281	1.77234	-0.00831
16.54	1337.28	0.301524	399	185.45	1.77367	-0.00825
16.55	1338.55	0.301731	399	185.626	1.77489	-0.00837
16.56	1339.77	0.301938	399	185.795	1.77611	-0.00843
16.57	1341	0.302144	399	185.966	1.77732	-0.00851
16.58	1342.29	0.302351	399	186.145	1.77854	-0.00865
16.59	1343.5	0.302537	399	186.313	1.77963	-0.00883
16.6	1344.76	0.302744	399	186.487	1.78085	-0.00894
16.61	1346.05	0.302951	399	186.666	1.78206	-0.00907
16.62	1347.26	0.303157	399	186.834	1.78328	-0.00913
16.63	1348.45	0.303343	399	186.999	1.78437	-0.00929
16.64	1349.63	0.303571	399	187.163	1.78571	-0.00919
16.65	1350.8	0.303757	399	187.325	1.78681	-0.00932
16.66	1351.99	0.303964	399	187.49	1.78802	-0.00935
16.67	1353.19	0.30415	399	187.656	1.78912	-0.00952
16.68	1354.42	0.304356	399	187.827	1.79033	-0.0096
16.69	1355.71	0.304562	399	188.006	1.79154	-0.00975
16.7	1356.92	0.304748	399	188.174	1.79264	-0.00992
16.71	1358.14	0.304955	399	188.343	1.79385	-0.00999
16.72	1359.44	0.305183	399	188.523	1.79519	-0.01001
16.73	1360.72	0.305389	399	188.701	1.79641	-0.01014
16.74	1362.03	0.305555	399	188.882	1.79738	-0.01054
16.75	1363.34	0.305761	399	189.064	1.79859	-0.01071
16.76	1364.6	0.305968	399	189.239	1.79981	-0.01081
16.77	1365.85	0.306175	399	189.412	1.80103	-0.01091
16.78	1367.02	0.306382	399	189.574	1.80225	-0.01092
16.79	1368.17	0.306568	399	189.734	1.80334	-0.01104
16.8	1369.39	0.306754	399	189.903	1.80444	-0.01122
16.81	1370.56	0.306961	399	190.065	1.80565	-0.01123
16.82	1371.7	0.307167	399	190.223	1.80686	-0.01122
16.83	1372.83	0.307353	399	190.38	1.80796	-0.01131
16.84	1374.02	0.30756	399	190.545	1.80918	-0.01135
16.85	1375.17	0.307746	399	190.704	1.81027	-0.01146
16.86	1376.35	0.307953	399	190.868	1.81149	-0.01148
16.87	1377.49	0.30816	399	191.026	1.81271	-0.01146
16.88	1378.68	0.308366	399	191.191	1.81392	-0.0115
16.89	1379.89	0.308553	399	191.359	1.81502	-0.01167
16.9	1381.04	0.308739	399	191.519	1.81611	-0.01179
16.91	1382.27	0.308945	399	191.689	1.81732	-0.01187
16.92	1383.44	0.309152	399	191.851	1.81854	-0.01188
16.93	1384.6	0.309358	399	192.012	1.81975	-0.01188
16.94	1385.75	0.309544	399	192.172	1.82085	-0.012
16.95	1386.87	0.309751	399	192.327	1.82206	-0.01196
16.96	1388.03	0.309957	399	192.488	1.82328	-0.01196
16.97	1389.21	0.310164	399	192.651	1.82449	-0.01199
16.98	1390.38	0.31035	399	192.814	1.82559	-0.01212
16.99	1391.52	0.310557	399	192.972	1.82681	-0.0121
17	1392.71	0.310764	399	193.137	1.82802	-0.01213
17.01	1393.88	0.31095	399	193.299	1.82912	-0.01227
17.02	1395.09	0.311157	399	193.467	1.83034	-0.01232
17.03	1396.31	0.311363	399	193.636	1.83155	-0.01239
17.04	1397.53	0.311591	399	193.805	1.83289	-0.01233
17.05	1398.75	0.311777	399	193.974	1.83398	-0.01252
17.06	1399.96	0.311963	399	194.142	1.83508	-0.0127
17.07	1401.14	0.31219	399	194.306	1.83641	-0.0126
17.08	1402.26	0.312397	399	194.461	1.83763	-0.01256
17.09	1403.44	0.312604	399	194.625	1.83885	-0.01258
17.1	1404.58	0.31279	399	194.783	1.83994	-0.01269
17.11	1405.64	0.312997	399	194.93	1.84116	-0.01258
17.12	1406.75	0.313203	399	195.084	1.84237	-0.01254
17.13	1407.85	0.31341	399	195.236	1.84359	-0.01248
17.14	1408.87	0.313617	399	195.378	1.84481	-0.01233
17.15	1409.96	0.313803	399	195.529	1.8459	-0.01238
17.16	1411.06	0.313989	399	195.682	1.84699	-0.01244
17.17	1412.12	0.314196	399	195.829	1.84821	-0.01234
17.18	1413.23	0.314402	399	195.983	1.84942	-0.01229
17.19	1414.35	0.314608	399	196.138	1.85064	-0.01226
17.2	1415.49	0.314794	399	196.296	1.85173	-0.01236
17.21	1416.65	0.315001	399	196.457	1.85295	-0.01236
17.22	1417.78	0.315187	399	196.614	1.85404	-0.01246
17.23	1418.87	0.315394	399	196.765	1.85526	-0.01238
17.24	1420.01	0.315601	399	196.923	1.85648	-0.01236
17.25	1421.16	0.315807	399	197.082	1.85769	-0.01236
17.26	1422.29	0.315993	399	197.239	1.85878	-0.01245
17.27	1423.47	0.31618	399	197.403	1.85988	-0.01259
17.28	1424.67	0.316386	399	197.569	1.86109	-0.01264
17.29	1425.82	0.316593	399	197.728	1.86231	-0.01263
17.3	1426.89	0.316779	399	197.877	1.86341	-0.01266
17.31	1428.02	0.316986	399	198.034	1.86462	-0.01263
17.32	1429.09	0.317172	399	198.182	1.86572	-0.01266
17.33	1430.22	0.317379	399	198.339	1.86694	-0.01263
17.34	1431.41	0.317585	399	198.504	1.86815	-0.01267
17.35	1432.53	0.317792	399	198.659	1.86936	-0.01263
17.36	1433.71	0.317958	399	198.823	1.87034	-0.01289
17.37	1434.8	0.318164	399	198.974	1.87155	-0.01282
17.38	1435.99	0.318371	399	199.139	1.87277	-0.01286
17.39	1437.15	0.318578	399	199.3	1.87399	-0.01286
17.4	1438.38	0.318785	399	199.47	1.87521	-0.01293
17.41	1439.54	0.318971	399	199.631	1.8763	-0.01306
17.42	1440.77	0.319177	399	199.802	1.87751	-0.01314
17.43	1441.96	0.319384	399	199.967	1.87873	-0.01317
17.44	1443.07	0.31957	399	200.121	1.87982	-0.01324
17.45	1444.24	0.319756	399	200.283	1.88092	-0.01338
17.46	1445.39	0.319962	399	200.442	1.88213	-0.01337
17.47	1446.69	0.320148	399	200.623	1.88322	-0.01365
17.48	1447.78	0.320376	399	200.774	1.88456	-0.01345
17.49	1448.89	0.320583	399	200.928	1.88578	-0.0134
17.5	1449.96	0.320769	399	201.076	1.88688	-0.01343
17.51	1451.1	0.320975	399	201.234	1.88809	-0.01341
17.52	1452.27	0.321182	399	201.396	1.88931	-0.01343
17.53	1453.42	0.321348	399	201.556	1.89028	-0.01366
17.54	1454.57	0.321554	399	201.715	1.89149	-0.01365
17.55	1455.71	0.321761	399	201.874	1.89271	-0.01363
17.56	1456.82	0.321968	399	202.027	1.89393	-0.01358
17.57	1457.89	0.322175	399	202.176	1.89515	-0.01349
17.58	1459.05	0.322381	399	202.337	1.89636	-0.0135
17.59	1460.19	0.322588	399	202.495	1.89758	-0.01348
17.6	1461.45	0.322795	399	202.67	1.89879	-0.01358
17.61	1462.62	0.323001	399	202.832	1.90001	-0.0136
17.62	1463.76	0.323207	399	202.99	1.90122	-0.01358
17.63	1464.97	0.323373	399	203.158	1.90219	-0.01388
17.64	1466.17	0.3236	399	203.324	1.90353	-0.0138
17.65	1467.41	0.323807	399	203.496	1.90475	-0.01389
17.66	1468.65	0.323993	399	203.668	1.90584	-0.0141
17.67	1469.85	0.3242	399	203.834	1.90706	-0.01414
17.68	1471.08	0.324406	399	204.005	1.90827	-0.01422
17.69	1472.28	0.324613	399	204.171	1.90949	-0.01426
17.7	1473.43	0.324799	399	204.331	1.91058	-0.01438
17.71	1474.63	0.324985	399	204.497	1.91168	-0.01455
17.72	1475.78	0.325192	399	204.657	1.91289	-0.01454
17.73	1476.96	0.325399	399	204.82	1.91411	-0.01456
17.74	1478.18	0.325585	399	204.99	1.91521	-0.01475
17.75	1479.28	0.325771	399	205.142	1.9163	-0.01481
17.76	1480.42	0.325978	399	205.3	1.91752	-0.01479
17.77	1481.57	0.326205	399	205.46	1.91885	-0.01466
17.78	1482.64	0.326412	399	205.608	1.92007	-0.01457
17.79	1483.79	0.326619	399	205.768	1.92129	-0.01456
17.8	1484.92	0.326825	399	205.924	1.9225	-0.01453
17.81	1486.03	0.327032	399	206.078	1.92372	-0.01448
17.82	1487.18	0.327198	399	206.238	1.92469	-0.01471
17.83	1488.25	0.327404	399	206.386	1.92591	-0.01463
17.84	1489.35	0.327632	399	206.539	1.92725	-0.01444
17.85	1490.43	0.327818	399	206.688	1.92834	-0.01448
17.86	1491.52	0.328024	399	206.84	1.92955	-0.01441
17.87	1492.62	0.32821	399	206.992	1.93065	-0.01447
17.88	1493.74	0.328416	399	207.147	1.93186	-0.01444
17.89	1494.88	0.328623	399	207.306	1.93308	-0.01442
17.9	1496.04	0.32883	399	207.466	1.93429	-0.01442
17.91	1497.2	0.329037	399	207.627	1.93551	-0.01442
17.92	1498.39	0.329223	399	207.792	1.93661	-0.01458
17.93	1499.5	0.329429	399	207.946	1.93782	-0.01453
17.94	1500.66	0.329636	399	208.107	1.93904	-0.01453
17.95	1501.87	0.329843	399	208.275	1.94025	-0.01459
17.96	1503.07	0.33005	399	208.441	1.94147	-0.01463
17.97	1504.31	0.330256	399	208.613	1.94268	-0.01472
17.98	1505.49	0.330463	399	208.777	1.9439	-0.01474
17.99	1506.59	0.330649	399	208.929	1.94499	-0.0148
18	1507.77	0.330856	399	209.093	1.94621	-0.01483
18.01	1508.88	0.331063	399	209.247	1.94743	-0.01478
18.02	1509.96	0.331269	399	209.397	1.94864	-0.0147
18.03	1511.1	0.331456	399	209.555	1.94974	-0.0148
18.04	1512.21	0.331662	399	209.709	1.95095	-0.01475
18.05	1513.3	0.331869	399	209.86	1.95217	-0.01468
18.06	1514.42	0.332076	399	210.015	1.95339	-0.01464
18.07	1515.46	0.332283	399	210.159	1.95461	-0.01451
18.08	1516.68	0.332469	399	210.329	1.9557	-0.0147
18.09	1517.87	0.332675	399	210.494	1.95691	-0.01474
18.1	1519.01	0.332882	399	210.652	1.95813	-0.01472
18.11	1520.21	0.333088	399	210.818	1.95934	-0.01477
18.12	1521.43	0.333274	399	210.987	1.96044	-0.01495
18.13	1522.63	0.33346	399	211.154	1.96153	-0.01512
18.14	1523.79	0.333667	399	211.315	1.96275	-0.01512
18.15	1524.92	0.333874	399	211.471	1.96396	-0.01509
18.16	1526.13	0.33406	399	211.639	1.96506	-0.01527
18.17	1527.33	0.334266	399	211.806	1.96627	-0.01532
18.18	1528.4	0.334473	399	211.954	1.96749	-0.01522
18.19	1529.56	0.334659	399	212.115	1.96858	-0.01535
18.2	1530.6	0.334866	399	212.259	1.9698	-0.01522
18.21	1531.66	0.335073	399	212.406	1.97102	-0.01512
18.22	1532.71	0.335279	399	212.552	1.97223	-0.01501
18.23	1533.83	0.335486	399	212.707	1.97345	-0.01497
18.24	1535	0.335672	399	212.869	1.97454	-0.0151
18.25	1536.13	0.335858	399	213.026	1.97564	-0.0152
18.26	1537.25	0.336044	399	213.181	1.97673	-0.01528
18.27	1538.35	0.336251	399	213.334	1.97795	-0.01522
18.28	1539.43	0.336458	399	213.484	1.97916	-0.01514
18.29	1540.53	0.336685	399	213.636	1.9805	-0.01496
18.3	1541.65	0.336892	399	213.791	1.98172	-0.01491
18.31	1542.78	0.337078	399	213.948	1.98281	-0.01501
18.32	1543.96	0.337264	399	214.112	1.98391	-0.01515
18.33	1545.03	0.337471	399	214.26	1.98512	-0.01506
18.34	1546.18	0.337657	399	214.42	1.98622	-0.01517
18.35	1547.25	0.337884	399	214.568	1.98755	-0.01496
18.36	1548.3	0.33807	399	214.714	1.98865	-0.01497
18.37	1549.45	0.338276	399	214.873	1.98986	-0.01497
18.38	1550.65	0.338483	399	215.04	1.99108	-0.01501
18.39	1551.77	0.338669	399	215.195	1.99217	-0.01509
18.4	1552.95	0.338876	399	215.358	1.99339	-0.01512
18.41	1554.13	0.339083	399	215.522	1.99461	-0.01514
18.42	1555.28	0.339289	399	215.682	1.99582	-0.01513
18.43	1556.5	0.339455	399	215.851	1.99679	-0.01544
18.44	1557.64	0.339661	399	216.009	1.99801	-0.01542
18.45	1558.85	0.339868	399	216.177	1.99922	-0.01548
18.46	1560.04	0.340075	399	216.342	2.00044	-0.01551
18.47	1561.14	0.340261	399	216.494	2.00154	-0.01557
18.48	1562.31	0.340468	399	216.656	2.00275	-0.01558
18.49	1563.46	0.340675	399	216.816	2.00397	-0.01557
18.5	1564.65	0.340861	399	216.981	2.00506	-0.01573
18.51	1565.78	0.341067	399	217.138	2.00628	-0.01571
18.52	1566.84	0.341274	399	217.285	2.00749	-0.0156
18.53	1567.96	0.341481	399	217.44	2.00871	-0.01556
18.54	1569.08	0.341688	399	217.595	2.00993	-0.01552
18.55	1570.14	0.341894	399	217.742	2.01114	-0.01542
18.56	1571.28	0.34208	399	217.9	2.01224	-0.01553
18.57	1572.39	0.342287	399	218.054	2.01345	-0.01547
18.58	1573.45	0.342473	399	218.201	2.01455	-0.01549
18.59	1574.52	0.342659	399	218.35	2.01564	-0.01552
18.6	1575.57	0.342887	399	218.495	2.01698	-0.01529
18.61	1576.73	0.343114	399	218.656	2.01832	-0.01517
18.62	1577.93	0.343299	399	218.823	2.01941	-0.01534
18.64	1579.86	0.343692	399	219.09	2.02172	-0.01506
18.66	1581.61	0.344085	399	219.333	2.02403	-0.01458
18.68	1583.36	0.344457	399	219.576	2.02622	-0.01423
18.7	1585.05	0.344871	399	219.81	2.02865	-0.01357
18.72	1586.54	0.345263	399	220.017	2.03096	-0.01283
18.74	1588.46	0.345656	399	220.283	2.03327	-0.01254
18.75	1589.51	0.345842	399	220.429	2.03436	-0.01255
18.76	1590.6	0.346049	399	220.58	2.03558	-0.01248
18.77	1591.7	0.346276	399	220.732	2.03692	-0.0123
18.78	1592.77	0.346483	399	220.881	2.03814	-0.0122
18.79	1593.85	0.34669	399	221.03	2.03935	-0.01212
18.8	1595	0.346876	399	221.19	2.04045	-0.01223
18.81	1596.16	0.347083	399	221.351	2.04166	-0.01223
18.82	1597.37	0.347269	399	221.519	2.04276	-0.01241
18.83	1598.53	0.347476	399	221.679	2.04398	-0.01241
18.84	1599.66	0.347682	399	221.836	2.04519	-0.01239
18.85	1600.86	0.34791	399	222.002	2.04653	-0.01231
18.86	1601.88	0.348096	399	222.144	2.04762	-0.01229
18.87	1603.09	0.348281	399	222.312	2.04871	-0.01247
18.88	1604.27	0.348467	399	222.475	2.04981	-0.01261
18.89	1605.56	0.348674	399	222.654	2.05102	-0.01275
18.9	1606.67	0.348901	399	222.808	2.05236	-0.01258
18.91	1607.82	0.349108	399	222.968	2.05358	-0.01257
18.92	1608.91	0.349294	399	223.119	2.05467	-0.01262
18.93	1610.09	0.349501	399	223.282	2.05589	-0.01265
18.94	1611.17	0.349707	399	223.432	2.0571	-0.01257
18.95	1612.18	0.349894	399	223.572	2.0582	-0.01253
18.96	1613.5	0.350121	399	223.755	2.05954	-0.01258
18.98	1615.66	0.350514	399	224.055	2.06185	-0.01254
18.99	1616.7	0.3507	399	224.199	2.06294	-0.01254
19	1617.86	0.350907	399	224.36	2.06416	-0.01254
19.01	1619.05	0.351113	399	224.525	2.06537	-0.01258
19.02	1620.14	0.351299	399	224.676	2.06646	-0.01263
19.03	1621.23	0.351506	399	224.827	2.06768	-0.01256
19.04	1622.39	0.351713	399	224.988	2.0689	-0.01256
19.05	1623.58	0.351899	399	225.153	2.06999	-0.01271
19.06	1624.64	0.352085	399	225.3	2.07109	-0.01273
19.07	1625.83	0.352313	399	225.465	2.07243	-0.01264
19.08	1626.91	0.352499	399	225.615	2.07352	-0.01268
19.09	1628.05	0.352685	399	225.773	2.07462	-0.01278
19.1	1629.17	0.352891	399	225.928	2.07583	-0.01275
19.11	1630.36	0.353098	399	226.093	2.07705	-0.01278
19.12	1631.46	0.353283	399	226.246	2.07814	-0.01285
19.13	1632.66	0.353469	399	226.412	2.07923	-0.01302
19.15	1634.8	0.353903	399	226.709	2.08178	-0.01271
19.16	1635.91	0.35409	399	226.863	2.08288	-0.01278
19.17	1636.99	0.354296	399	227.013	2.08409	-0.0127
19.18	1638.13	0.354503	399	227.171	2.08531	-0.01268
19.19	1639.18	0.35471	399	227.317	2.08653	-0.01257
19.2	1640.25	0.354896	399	227.465	2.08762	-0.0126
19.22	1642.3	0.355309	399	227.749	2.09005	-0.01232
19.24	1644.41	0.355702	399	228.042	2.09236	-0.01223
19.25	1645.41	0.355909	399	228.181	2.09358	-0.01206
19.26	1646.47	0.356095	399	228.328	2.09468	-0.01208
19.27	1647.49	0.356302	399	228.469	2.09589	-0.01193
19.28	1648.56	0.356488	399	228.617	2.09699	-0.01196
19.29	1649.57	0.356695	399	228.757	2.09821	-0.01181
19.3	1650.6	0.356922	399	228.9	2.09954	-0.01155
19.31	1651.74	0.357108	399	229.058	2.10064	-0.01166
19.32	1652.77	0.357336	399	229.201	2.10198	-0.0114
19.33	1653.85	0.357522	399	229.351	2.10307	-0.01144
19.34	1654.96	0.357708	399	229.505	2.10416	-0.01151
19.35	1656.05	0.357914	399	229.656	2.10538	-0.01144
19.36	1657.08	0.358121	399	229.799	2.10659	-0.01131
19.37	1658.28	0.358306	399	229.965	2.10768	-0.01148
19.39	1660.47	0.35872	399	230.269	2.11012	-0.01134
19.4	1661.54	0.358926	399	230.417	2.11133	-0.01126
19.41	1662.73	0.359133	399	230.582	2.11255	-0.01129
19.42	1663.81	0.359319	399	230.732	2.11364	-0.01133
19.43	1665.03	0.359505	399	230.901	2.11474	-0.01152
19.44	1666.07	0.359712	399	231.046	2.11595	-0.01139
19.45	1667.25	0.359919	399	231.209	2.11717	-0.01141
19.46	1668.46	0.360126	399	231.377	2.11839	-0.01147
19.47	1669.52	0.360332	399	231.524	2.1196	-0.01137
19.48	1670.85	0.360539	399	231.708	2.12082	-0.01155
19.49	1671.93	0.360725	399	231.858	2.12191	-0.01159
19.5	1673.15	0.360932	399	232.027	2.12313	-0.01165
19.51	1674.15	0.361139	399	232.166	2.12435	-0.01149
19.52	1675.54	0.361366	399	232.359	2.12568	-0.01161
19.53	1676.65	0.361552	399	232.513	2.12678	-0.01168
19.54	1677.89	0.361759	399	232.685	2.12799	-0.01177
19.55	1679.04	0.361945	399	232.844	2.12909	-0.01188
19.56	1680.22	0.362172	399	233.008	2.13042	-0.01179
19.57	1681.44	0.362358	399	233.177	2.13152	-0.01198
19.58	1682.69	0.362545	399	233.35	2.13262	-0.01219
19.59	1683.87	0.362751	399	233.514	2.13383	-0.01222
19.6	1685.14	0.362937	399	233.69	2.13492	-0.01246
19.61	1686.39	0.363123	399	233.864	2.13602	-0.01268
19.62	1687.51	0.363329	399	234.019	2.13723	-0.01264
19.63	1688.76	0.363536	399	234.192	2.13845	-0.01274
19.64	1689.98	0.363722	399	234.361	2.13954	-0.01292
19.65	1691.25	0.363929	399	234.538	2.14076	-0.01304
19.66	1692.35	0.364115	399	234.69	2.14185	-0.0131
19.67	1693.53	0.364301	399	234.854	2.14295	-0.01325
19.68	1694.57	0.364528	399	234.998	2.14428	-0.013
19.69	1695.74	0.364756	399	235.16	2.14562	-0.01289
19.7	1696.74	0.364942	399	235.299	2.14672	-0.01285
19.71	1697.96	0.365128	399	235.468	2.14781	-0.01304
19.73	1700.04	0.365521	399	235.756	2.15012	-0.01291
19.74	1701.05	0.365707	399	235.897	2.15122	-0.01288
19.75	1702.13	0.365914	399	236.046	2.15244	-0.01279
19.76	1703.4	0.36612	399	236.222	2.15365	-0.01292
19.77	1704.47	0.366327	399	236.371	2.15486	-0.01282
19.78	1705.64	0.366534	399	236.533	2.15608	-0.01283
19.79	1706.69	0.366761	399	236.679	2.15742	-0.0126
19.8	1707.87	0.366947	399	236.842	2.15851	-0.01275
19.81	1708.88	0.367154	399	236.982	2.15973	-0.01259
19.82	1710.13	0.367361	399	237.156	2.16095	-0.01269
19.83	1711.19	0.367568	399	237.303	2.16216	-0.01258
19.84	1712.44	0.367754	399	237.476	2.16326	-0.0128
19.85	1713.45	0.36794	399	237.616	2.16435	-0.01277
19.86	1714.51	0.368146	399	237.763	2.16556	-0.01267
19.87	1715.59	0.368373	399	237.913	2.1669	-0.01247
19.88	1716.61	0.36858	399	238.054	2.16812	-0.01232
19.89	1717.71	0.368766	399	238.207	2.16921	-0.01239
19.91	1719.84	0.369159	399	238.502	2.17152	-0.01231
19.93	1721.89	0.369551	399	238.787	2.17383	-0.01216
19.95	1723.96	0.369944	399	239.074	2.17614	-0.01202
19.97	1726.05	0.370358	399	239.363	2.17858	-0.01178
19.98	1727.13	0.370544	399	239.513	2.17967	-0.01182
19.99	1728.24	0.37075	399	239.667	2.18088	-0.01178
20	1729.35	0.370957	399	239.821	2.1821	-0.01173
20.01	1730.41	0.371143	399	239.968	2.18319	-0.01175
20.02	1731.49	0.371329	399	240.118	2.18429	-0.01179
20.03	1732.61	0.371515	399	240.273	2.18538	-0.01187
20.04	1733.68	0.371743	399	240.422	2.18672	-0.01165
20.05	1734.8	0.371929	399	240.577	2.18782	-0.01173
20.06	1735.89	0.372136	399	240.728	2.18904	-0.01166
20.07	1736.95	0.372342	399	240.875	2.19025	-0.01156
20.08	1738	0.372529	399	241.021	2.19135	-0.01157
20.09	1739.07	0.372735	399	241.169	2.19256	-0.01148
20.1	1740.14	0.372942	399	241.317	2.19378	-0.01139
20.12	1742.25	0.373334	399	241.61	2.19608	-0.0113
20.14	1744.35	0.373727	399	241.901	2.19839	-0.01119
20.16	1746.53	0.374099	399	242.204	2.20058	-0.01129
20.18	1748.6	0.374512	399	242.491	2.20301	-0.01104
20.2	1750.61	0.374946	399	242.769	2.20556	-0.0106
20.21	1751.79	0.375153	399	242.933	2.20678	-0.01062
20.23	1753.89	0.375505	399	243.224	2.20885	-0.01075
20.25	1755.99	0.375918	399	243.515	2.21128	-0.01053
20.27	1758.14	0.376311	399	243.814	2.21359	-0.01048
20.28	1759.14	0.376497	399	243.952	2.21469	-0.01044
20.29	1760.41	0.376704	399	244.128	2.21591	-0.01055
20.3	1761.5	0.376911	399	244.28	2.21712	-0.01048
20.31	1762.55	0.377117	399	244.425	2.21834	-0.01037
20.32	1763.7	0.377303	399	244.585	2.21943	-0.01048
20.33	1764.74	0.37751	399	244.729	2.22065	-0.01036
20.34	1765.81	0.377696	399	244.877	2.22174	-0.01039
20.35	1766.91	0.377903	399	245.03	2.22296	-0.01033
20.36	1767.92	0.37811	399	245.17	2.22418	-0.01017
20.37	1769.04	0.378316	399	245.325	2.22539	-0.01014
20.38	1770.04	0.378522	399	245.464	2.2266	-0.00997
20.4	1772.12	0.378915	399	245.752	2.22891	-0.00985
20.42	1774.28	0.379308	399	246.052	2.23122	-0.00981
20.43	1775.3	0.379515	399	246.193	2.23244	-0.00966
20.44	1776.46	0.379721	399	246.354	2.23365	-0.00967
20.45	1777.47	0.379928	399	246.494	2.23487	-0.00951
20.46	1778.65	0.380114	399	246.658	2.23596	-0.00966
20.48	1780.89	0.380548	399	246.969	2.23852	-0.00946
20.49	1781.92	0.380714	399	247.111	2.23949	-0.00956
20.5	1783.06	0.3809	399	247.269	2.24059	-0.00967
20.51	1784.27	0.381107	399	247.437	2.24181	-0.00972
20.53	1786.34	0.38152	399	247.724	2.24424	-0.00946
20.55	1788.45	0.381913	399	248.017	2.24655	-0.00937
20.57	1790.52	0.382285	399	248.304	2.24874	-0.00936
20.59	1792.69	0.382699	399	248.605	2.25117	-0.0092
20.61	1794.66	0.383091	399	248.878	2.25348	-0.00896
20.62	1795.73	0.383298	399	249.026	2.25469	-0.00887
20.63	1796.8	0.383483	399	249.175	2.25578	-0.00891
20.64	1797.91	0.383669	399	249.329	2.25688	-0.00898
20.65	1799	0.383855	399	249.48	2.25797	-0.00903
20.66	1800.12	0.384083	399	249.635	2.25931	-0.00886
20.67	1801.26	0.38431	399	249.793	2.26065	-0.00873
20.68	1802.36	0.384496	399	249.946	2.26174	-0.00879
20.69	1803.45	0.384682	399	250.097	2.26284	-0.00884
20.7	1804.6	0.384868	399	250.257	2.26393	-0.00895
20.71	1805.66	0.385096	399	250.404	2.26527	-0.00873
20.72	1806.86	0.385303	399	250.57	2.26649	-0.00877
20.74	1808.96	0.385716	399	250.861	2.26892	-0.00855
20.76	1810.89	0.386088	399	251.129	2.27111	-0.00839
20.78	1812.83	0.386502	399	251.398	2.27354	-0.00799
20.8	1814.73	0.386874	399	251.661	2.27573	-0.0078
20.81	1815.75	0.387101	399	251.803	2.27706	-0.00753
20.83	1817.82	0.387535	399	252.09	2.27962	-0.00715
20.85	1819.92	0.387928	399	252.381	2.28193	-0.00705
20.87	1821.99	0.388342	399	252.668	2.28436	-0.00679
20.89	1823.92	0.388713	399	252.936	2.28655	-0.00663
20.91	1825.71	0.389126	399	253.184	2.28898	-0.00608
20.93	1827.55	0.38954	399	253.439	2.29141	-0.00558
20.95	1829.35	0.389933	399	253.689	2.29372	-0.00516
20.97	1831.14	0.390326	399	253.937	2.29604	-0.00473
20.99	1833.08	0.390718	399	254.206	2.29834	-0.00446
21	1834.14	0.390905	399	254.353	2.29944	-0.00448
21.02	1836.22	0.391318	399	254.642	2.30187	-0.00423
21.04	1838.39	0.391711	399	254.942	2.30418	-0.0042
21.05	1839.43	0.391918	399	255.087	2.3054	-0.00407
21.06	1840.57	0.392104	399	255.245	2.30649	-0.00418
21.07	1841.64	0.39231	399	255.393	2.30771	-0.00409
21.08	1842.73	0.392517	399	255.544	2.30892	-0.00402
21.09	1843.83	0.392703	399	255.697	2.31002	-0.00408
21.1	1844.85	0.39291	399	255.838	2.31124	-0.00393
21.11	1846	0.393096	399	255.998	2.31233	-0.00405
21.13	1847.98	0.393488	399	256.272	2.31464	-0.00382
21.15	1849.91	0.393881	399	256.54	2.31695	-0.00354
21.16	1850.93	0.394087	399	256.681	2.31816	-0.0034
21.17	1852.04	0.394274	399	256.835	2.31926	-0.00346
21.18	1853.09	0.39448	399	256.981	2.32047	-0.00336
21.19	1854.2	0.394687	399	257.135	2.32169	-0.0033
21.2	1855.24	0.394873	399	257.279	2.32278	-0.0033
21.21	1856.33	0.395101	399	257.43	2.32412	-0.00311
21.22	1857.42	0.395307	399	257.581	2.32534	-0.00304
21.23	1858.46	0.395493	399	257.726	2.32643	-0.00304
21.24	1859.62	0.395679	399	257.887	2.32752	-0.00316
21.25	1860.73	0.395865	399	258.04	2.32862	-0.00323
21.26	1861.77	0.396072	399	258.185	2.32984	-0.00311
21.27	1862.77	0.3963	399	258.323	2.33118	-0.00282
21.29	1864.72	0.396713	399	258.594	2.33361	-0.00244
21.3	1865.84	0.396879	399	258.749	2.33458	-0.00264
21.32	1867.86	0.397292	399	259.029	2.33701	-0.00233
21.34	1869.78	0.397706	399	259.296	2.33945	-0.00191
21.36	1871.67	0.398098	399	259.558	2.34175	-0.00159
21.38	1873.67	0.398491	399	259.835	2.34406	-0.00138
21.4	1875.58	0.398883	399	260.1	2.34637	-0.00108
21.41	1876.69	0.39909	399	260.254	2.34759	-0.00103
21.43	1878.74	0.399483	399	260.538	2.3499	-0.000873234
21.45	1880.71	0.399896	399	260.811	2.35233	-0.000513471
21.46	1881.79	0.400082	399	260.961	2.35342	-0.000553984
21.47	1882.82	0.400268	399	261.104	2.35452	-0.000541967
21.48	1883.89	0.400475	399	261.252	2.35574	-0.000448445
21.49	1884.95	0.400682	399	261.399	2.35695	-0.000344416
21.51	1886.87	0.401095	399	261.666	2.35938	6.78755e-05
21.52	1887.9	0.401281	399	261.808	2.36048	7.98921e-05
21.54	1889.91	0.401674	399	262.087	2.36279	0.000279984
21.56	1891.86	0.402046	399	262.358	2.36498	0.000419581
21.57	1892.86	0.402253	399	262.496	2.36619	0.000586645
21.59	1894.8	0.402646	399	262.765	2.36851	0.000860278
21.6	1895.83	0.402832	399	262.908	2.3696	0.000872294
21.61	1896.84	0.403039	399	263.048	2.37082	0.00103
21.62	1897.95	0.403245	399	263.202	2.37203	0.00107
21.63	1899.04	0.403431	399	263.353	2.37312	0.00102
21.64	1900.14	0.403617	399	263.506	2.37422	0.000961927
21.65	1901.23	0.403803	399	263.657	2.37531	0.000910908
21.66	1902.25	0.40403	399	263.798	2.37665	0.00117
21.67	1903.38	0.404237	399	263.955	2.37786	0.00121
21.68	1904.43	0.404444	399	264.101	2.37908	0.00132
21.69	1905.55	0.404609	399	264.256	2.38005	0.00111
21.7	1906.68	0.404836	399	264.413	2.38139	0.00126
21.71	1907.76	0.405043	399	264.562	2.38261	0.00134
21.73	1909.79	0.405436	399	264.844	2.38492	0.00152
21.75	1911.88	0.405849	399	265.134	2.38735	0.00176
21.76	1912.96	0.406036	399	265.284	2.38845	0.00172
21.77	1914.01	0.406242	399	265.429	2.38966	0.00183
21.78	1915.11	0.406428	399	265.582	2.39075	0.00177
21.79	1916.12	0.406635	399	265.722	2.39197	0.00193
21.8	1917.19	0.406863	399	265.87	2.39331	0.00214
21.81	1918.21	0.407049	399	266.012	2.39441	0.00217
21.82	1919.27	0.407255	399	266.159	2.39562	0.00226
21.83	1920.34	0.407462	399	266.307	2.39684	0.00236
21.84	1921.41	0.407669	399	266.455	2.39805	0.00245
21.86	1923.37	0.408041	399	266.727	2.40024	0.00258
21.88	1925.31	0.408454	399	266.996	2.40267	0.00297
21.89	1926.32	0.408661	399	267.136	2.40389	0.00313
21.9	1927.32	0.408826	399	267.275	2.40486	0.00305
21.91	1928.4	0.409032	399	267.425	2.40607	0.00313
21.92	1929.41	0.409239	399	267.565	2.40729	0.00328
21.94	1931.46	0.409632	399	267.849	2.4096	0.00344
21.95	1932.46	0.409818	399	267.988	2.41069	0.00348
21.96	1933.52	0.410045	399	268.135	2.41203	0.00371
21.98	1935.42	0.410438	399	268.398	2.41434	0.00402
21.99	1936.46	0.410624	399	268.543	2.41544	0.00402
22.01	1938.32	0.411017	399	268.8	2.41775	0.00438
22.03	1940.22	0.411431	399	269.064	2.42018	0.00482
22.05	1942.19	0.411803	399	269.337	2.42237	0.00494
22.07	1944.18	0.412196	399	269.613	2.42468	0.00516
22.08	1945.18	0.412402	399	269.752	2.42589	0.00532
22.1	1947.18	0.412795	399	270.029	2.42821	0.00553
22.11	1948.25	0.412981	399	270.178	2.4293	0.0055
22.12	1949.27	0.413188	399	270.319	2.43052	0.00565
22.14	1951.27	0.413581	399	270.596	2.43283	0.00586
22.16	1953.25	0.413973	399	270.871	2.43514	0.00608
22.18	1955.22	0.414386	399	271.144	2.43756	0.00644
22.2	1957.14	0.414779	399	271.41	2.43988	0.00674
22.22	1959.02	0.415151	399	271.671	2.44206	0.00695
22.24	1960.89	0.415585	399	271.93	2.44462	0.00754
22.25	1961.9	0.415792	399	272.07	2.44584	0.0077
22.26	1962.92	0.415999	399	272.212	2.44705	0.00784
22.28	1964.9	0.416392	399	272.486	2.44936	0.00807
22.29	1965.96	0.416598	399	272.633	2.45058	0.00817
22.31	1967.87	0.417012	400	272.898	2.45301	0.0086
22.33	1969.78	0.417384	400	273.163	2.4552	0.00878
22.34	1970.79	0.417591	400	273.303	2.45642	0.00894
22.36	1972.68	0.417984	400	273.565	2.45873	0.00926
22.38	1974.66	0.418397	400	273.84	2.46116	0.00961
22.4	1976.65	0.418789	400	274.116	2.46346	0.00983
22.41	1977.68	0.418996	400	274.259	2.46468	0.00996
22.42	1978.69	0.419202	400	274.399	2.46589	0.01012
22.43	1979.71	0.419388	400	274.54	2.46699	0.01014
22.45	1981.71	0.419782	400	274.818	2.46931	0.01035
22.46	1982.74	0.419968	400	274.96	2.4704	0.01037
22.48	1984.66	0.42036	400	275.227	2.47271	0.01065
22.5	1986.64	0.420774	400	275.501	2.47514	0.01101
22.52	1988.67	0.421146	400	275.783	2.47733	0.01107
22.54	1990.67	0.42156	400	276.06	2.47976	0.0114
22.56	1992.51	0.421973	400	276.315	2.48219	0.0119
22.57	1993.54	0.422159	400	276.458	2.48329	0.01191
22.58	1994.56	0.422345	400	276.6	2.48438	0.01193
22.6	1996.49	0.422758	400	276.867	2.48681	0.01233
22.62	1998.49	0.423171	400	277.145	2.48924	0.01266
22.63	1999.56	0.423357	400	277.293	2.49034	0.01263
22.64	2000.59	0.423564	400	277.436	2.49155	0.01277
22.65	2001.73	0.423771	400	277.594	2.49277	0.01279
22.66	2002.81	0.423957	400	277.744	2.49386	0.01275
22.67	2003.88	0.424164	400	277.892	2.49508	0.01284
22.68	2004.98	0.42437	400	278.045	2.49629	0.0129
22.69	2006.12	0.424577	400	278.203	2.49751	0.01292
22.7	2007.16	0.424763	400	278.347	2.49861	0.01292
22.72	2009.11	0.425177	400	278.617	2.50104	0.0133
22.74	2011.08	0.425569	400	278.891	2.50335	0.01354
22.76	2013	0.425962	400	279.157	2.50566	0.01383
22.78	2014.88	0.426355	400	279.418	2.50797	0.01417
22.8	2016.76	0.426748	400	279.678	2.51028	0.01451
22.82	2018.71	0.427161	400	279.949	2.51271	0.01489
22.84	2020.62	0.427534	400	280.214	2.51491	0.01508
22.86	2022.45	0.427925	400	280.467	2.51721	0.01545
22.88	2024.3	0.428339	400	280.724	2.51964	0.01595
22.9	2026.23	0.428732	400	280.992	2.52195	0.01623
22.92	2028.18	0.429145	400	281.262	2.52438	0.01661
22.94	2030.03	0.429559	400	281.519	2.52682	0.0171
22.96	2031.97	0.429952	400	281.788	2.52913	0.01738
22.98	2033.84	0.430344	400	282.047	2.53144	0.01772
23	2035.63	0.430758	400	282.295	2.53387	0.01827
23.02	2037.36	0.431109	400	282.535	2.53594	0.01852
23.04	2039.13	0.431523	400	282.78	2.53837	0.01909
23.06	2040.82	0.431916	400	283.015	2.54068	0.01963
23.08	2042.52	0.432308	400	283.251	2.54299	0.02015
23.1	2044.28	0.432722	400	283.495	2.54542	0.02074
23.12	2046.15	0.433093	400	283.754	2.54761	0.02095
23.13	2047.15	0.4333	400	283.893	2.54882	0.02112
23.15	2049.1	0.433713	400	284.163	2.55125	0.0215
23.17	2051.05	0.434106	400	284.433	2.55356	0.02177
23.18	2052.06	0.434292	400	284.574	2.55466	0.0218
23.19	2053.06	0.43452	400	284.712	2.556	0.02209
23.2	2054.06	0.434706	400	284.851	2.55709	0.02213
23.22	2055.85	0.435119	400	285.099	2.55952	0.02268
23.24	2057.58	0.435533	400	285.339	2.56196	0.0233
23.26	2059.34	0.435905	400	285.583	2.56415	0.02364
23.28	2061.06	0.436318	400	285.822	2.56658	0.02426
23.3	2062.78	0.436732	400	286.06	2.56901	0.02489
23.32	2064.59	0.437125	400	286.311	2.57132	0.0253
23.34	2066.52	0.437518	400	286.579	2.57364	0.02558
23.36	2068.44	0.437889	400	286.845	2.57582	0.02575
23.38	2070.34	0.438323	400	287.109	2.57837	0.02631
23.4	2072.29	0.438716	400	287.379	2.58068	0.02657
23.41	2073.3	0.438922	400	287.519	2.58189	0.02672
23.43	2075.26	0.439295	400	287.791	2.58409	0.02685
23.45	2077.09	0.439708	400	288.045	2.58652	0.02736
23.47	2078.89	0.44008	400	288.294	2.58871	0.02766
23.49	2080.71	0.440494	400	288.547	2.59114	0.02818
23.51	2082.42	0.440907	400	288.784	2.59357	0.02881
23.53	2084.29	0.441279	400	289.043	2.59576	0.02904
23.55	2086.13	0.441734	400	289.298	2.59844	0.02978
23.57	2088.03	0.442106	400	289.562	2.60062	0.02997
23.59	2089.97	0.44252	400	289.831	2.60306	0.03037
23.61	2091.91	0.442933	400	290.1	2.60549	0.03076
23.63	2093.79	0.443325	400	290.361	2.60779	0.03109
23.65	2095.7	0.443718	400	290.625	2.61011	0.0314
23.67	2097.64	0.444132	400	290.894	2.61254	0.0318
23.69	2099.53	0.444545	400	291.157	2.61497	0.03224
23.71	2101.49	0.444917	400	291.428	2.61716	0.03237
23.73	2103.37	0.445331	400	291.689	2.61959	0.03283
23.75	2105.33	0.445723	400	291.961	2.6219	0.03308
23.76	2106.33	0.44591	400	292.1	2.623	0.03312
23.78	2108.32	0.446323	400	292.376	2.62543	0.03346
23.8	2110.25	0.446737	400	292.643	2.62786	0.03387
23.82	2112.12	0.447129	400	292.903	2.63017	0.03421
23.84	2113.93	0.447522	400	293.154	2.63248	0.03462
23.86	2115.65	0.447935	400	293.392	2.63491	0.03524
23.88	2117.37	0.448307	400	293.631	2.6371	0.03563
23.9	2119.04	0.4487	400	293.862	2.63941	0.03618
23.92	2120.5	0.449134	400	294.065	2.64196	0.0372
23.94	2122.11	0.449506	400	294.288	2.64415	0.0377
23.96	2123.72	0.44994	400	294.511	2.64671	0.03856
23.98	2125.32	0.450312	400	294.733	2.64889	0.03907
24	2127.03	0.450705	400	294.97	2.65121	0.03958
24.02	2128.92	0.451098	400	295.232	2.65352	0.03991
24.04	2130.65	0.451511	400	295.472	2.65595	0.04052
24.06	2132.34	0.451925	400	295.707	2.65838	0.04118
24.08	2134.01	0.452318	400	295.938	2.66069	0.04174
24.1	2135.58	0.452711	400	296.156	2.66301	0.0424
24.12	2137.15	0.453123	400	296.374	2.66543	0.04317
24.14	2138.81	0.453537	400	296.604	2.66786	0.04387
24.16	2140.52	0.453929	400	296.841	2.67017	0.04438
24.18	2142.4	0.454322	400	297.102	2.67248	0.04471
24.19	2143.4	0.454529	400	297.24	2.6737	0.04488
24.21	2145.31	0.454922	400	297.505	2.67601	0.04518
24.23	2147.24	0.455377	400	297.773	2.67869	0.04583
24.25	2149.13	0.455749	400	298.035	2.68088	0.04604
24.27	2151.01	0.456142	400	298.296	2.68319	0.04637
24.29	2152.73	0.456534	400	298.534	2.68549	0.04687
24.31	2154.56	0.456927	400	298.788	2.68781	0.04726
24.33	2156.49	0.457299	400	299.056	2.68999	0.04742
24.35	2158.43	0.457713	400	299.325	2.69243	0.04782
24.37	2160.34	0.458105	400	299.59	2.69474	0.04812
24.39	2162.29	0.458498	400	299.86	2.69705	0.04838
24.4	2163.32	0.458704	400	300.003	2.69826	0.04851
24.41	2164.35	0.45889	400	300.146	2.69935	0.04852
24.42	2165.35	0.459076	400	300.284	2.70045	0.04857
24.44	2167.22	0.459511	400	300.544	2.70301	0.04916
24.46	2168.94	0.459924	400	300.782	2.70544	0.04978
24.48	2170.57	0.460338	400	301.008	2.70787	0.05051
24.5	2172.24	0.46071	400	301.24	2.71006	0.05094
24.52	2173.71	0.461103	400	301.444	2.71237	0.05171
24.54	2175.37	0.461516	400	301.674	2.7148	0.05239
24.56	2177.07	0.46193	400	301.91	2.71724	0.05304
24.58	2178.84	0.462343	400	302.155	2.71966	0.05361
24.6	2180.45	0.462715	400	302.378	2.72185	0.05411
24.62	2182.1	0.463149	400	302.607	2.72441	0.05493
24.64	2183.6	0.463562	400	302.815	2.72684	0.05578
24.66	2185.14	0.463934	400	303.029	2.72902	0.05635
24.68	2186.8	0.464327	400	303.259	2.73134	0.05692
24.7	2188.38	0.46474	400	303.478	2.73376	0.05769
24.72	2190.04	0.465133	400	303.708	2.73608	0.05826
24.74	2191.88	0.465505	400	303.963	2.73826	0.05851
24.76	2193.74	0.465919	400	304.221	2.7407	0.05899
24.78	2195.65	0.466291	400	304.486	2.74289	0.05917
24.8	2197.58	0.466725	400	304.754	2.74544	0.0597
24.81	2198.58	0.466911	400	304.893	2.74654	0.05974
24.83	2200.46	0.467304	400	305.153	2.74885	0.06008
24.85	2202.22	0.467718	400	305.397	2.75128	0.06067
24.87	2204.05	0.46811	400	305.651	2.75359	0.06105
24.89	2205.87	0.468523	400	305.903	2.75602	0.06157
24.91	2207.58	0.468895	400	306.141	2.75821	0.06196
24.93	2209.38	0.469309	400	306.39	2.76064	0.0625
24.95	2211.19	0.469701	400	306.641	2.76295	0.06291
24.97	2213.03	0.470094	400	306.896	2.76526	0.06329
24.99	2214.87	0.470508	400	307.152	2.76769	0.06379
25.01	2216.7	0.470921	400	307.405	2.77012	0.0643
25.03	2218.48	0.471335	400	307.652	2.77256	0.06486
25.05	2220.26	0.471748	400	307.899	2.77499	0.06542
25.07	2222.02	0.472141	400	308.143	2.7773	0.06588
25.09	2223.58	0.472534	400	308.359	2.77961	0.06656
25.11	2225.31	0.472968	400	308.599	2.78216	0.06729
25.13	2226.97	0.47336	400	308.83	2.78447	0.06785
25.15	2228.65	0.473753	400	309.063	2.78678	0.0684
25.17	2230.26	0.474145	400	309.286	2.78909	0.06901
25.19	2231.97	0.474559	400	309.523	2.79152	0.06965
25.21	2233.66	0.474972	400	309.757	2.79395	0.07031
25.23	2235.35	0.475365	400	309.992	2.79626	0.07084
25.25	2237.05	0.475758	400	310.227	2.79858	0.07137
25.27	2238.68	0.476151	400	310.453	2.80089	0.07197
25.29	2240.45	0.476544	400	310.699	2.8032	0.07242
25.31	2242.2	0.476957	400	310.942	2.80563	0.07301
25.33	2244.03	0.477329	400	311.195	2.80782	0.07328
25.34	2245.06	0.477536	400	311.338	2.80904	0.07341
25.36	2247.05	0.47795	400	311.614	2.81147	0.07376
25.38	2249.03	0.478362	400	311.889	2.81389	0.0741
25.39	2250.06	0.478548	400	312.032	2.81499	0.07411
25.41	2252.06	0.478962	400	312.309	2.81742	0.07445
25.42	2253.09	0.479148	400	312.452	2.81852	0.07446
25.44	2254.99	0.479561	400	312.715	2.82095	0.07489
25.46	2256.85	0.479954	400	312.973	2.82326	0.07525
25.48	2258.74	0.480388	400	313.235	2.82581	0.07582
25.5	2260.56	0.48076	400	313.488	2.828	0.07609
25.52	2262.23	0.481195	400	313.719	2.83056	0.0769
25.54	2263.87	0.481587	400	313.947	2.83286	0.07748
25.56	2265.5	0.48198	400	314.173	2.83518	0.07808
25.58	2267.04	0.482394	400	314.386	2.83761	0.0789
25.6	2268.79	0.482787	400	314.629	2.83992	0.07937
25.62	2270.39	0.483179	400	314.851	2.84223	0.08
25.64	2272.05	0.483592	400	315.081	2.84466	0.08068
25.66	2273.81	0.483985	400	315.325	2.84697	0.08114
25.68	2275.65	0.484377	400	315.58	2.84928	0.08152
25.7	2277.43	0.48477	400	315.827	2.85159	0.08196
25.71	2278.43	0.484977	400	315.966	2.85281	0.08212
25.73	2280.3	0.485349	400	316.225	2.85499	0.08235
25.75	2282.14	0.485783	400	316.48	2.85755	0.08297
25.76	2283.15	0.485969	400	316.62	2.85864	0.083
25.78	2285.13	0.486362	400	316.895	2.86095	0.08323
25.79	2286.13	0.48659	400	317.034	2.86229	0.08352
25.81	2287.98	0.486941	400	317.29	2.86436	0.08364
25.83	2289.83	0.487355	400	317.547	2.86679	0.08414
25.85	2291.67	0.487747	400	317.802	2.8691	0.08451
25.87	2293.56	0.488161	400	318.064	2.87154	0.08496
25.89	2295.26	0.488553	400	318.3	2.87384	0.08548
25.91	2297	0.488966	400	318.541	2.87627	0.08608
25.93	2298.72	0.48938	400	318.78	2.87871	0.08671
25.95	2300.45	0.489752	400	319.02	2.88089	0.08708
25.97	2302.13	0.490145	400	319.253	2.88321	0.08763
25.99	2303.82	0.490558	400	319.487	2.88564	0.08828
26.01	2305.54	0.490972	400	319.725	2.88807	0.08891
26.03	2307.41	0.491365	400	319.985	2.89038	0.08926
26.05	2309.32	0.491757	400	320.25	2.89269	0.08955
26.07	2311.13	0.492171	400	320.501	2.89512	0.09009
26.09	2312.98	0.492605	400	320.757	2.89768	0.0907
26.1	2314	0.492791	400	320.899	2.89877	0.09072
26.12	2315.77	0.493184	400	321.144	2.90108	0.09117
26.14	2317.58	0.493596	400	321.395	2.90351	0.09169
26.16	2319.45	0.49401	400	321.654	2.90594	0.09217
26.18	2321.32	0.494382	400	321.914	2.90813	0.09239
26.2	2323.12	0.494816	400	322.163	2.91068	0.09305
26.22	2325.03	0.495168	400	322.428	2.91275	0.09311
26.24	2326.86	0.495623	400	322.682	2.91543	0.09387
26.26	2328.61	0.496015	400	322.925	2.91774	0.09434
26.28	2330.27	0.496429	400	323.155	2.92017	0.09503
26.3	2331.73	0.496822	400	323.357	2.92248	0.09581
26.32	2333.34	0.497235	400	323.581	2.92491	0.09654
26.34	2335.02	0.497628	400	323.814	2.92722	0.09709
26.36	2336.7	0.498021	401	324.047	2.92954	0.09764
26.38	2338.33	0.498434	401	324.273	2.93196	0.09835
26.4	2340.12	0.498847	401	324.521	2.93439	0.0989
26.42	2341.83	0.49924	401	324.758	2.93671	0.09942
26.44	2343.42	0.499674	401	324.979	2.93926	0.1003
26.46	2344.91	0.500067	401	325.185	2.94157	0.10105
26.48	2346.54	0.50046	401	325.411	2.94388	0.10165
26.5	2348.11	0.500852	401	325.629	2.94619	0.1023
26.52	2349.61	0.501266	401	325.837	2.94862	0.10316
26.54	2351.18	0.501659	401	326.055	2.95094	0.10382
26.56	2352.9	0.502052	401	326.293	2.95325	0.10433
26.58	2354.88	0.502444	401	326.568	2.95555	0.10455
26.6	2356.72	0.502879	401	326.823	2.95811	0.10518
26.62	2358.5	0.503292	401	327.07	2.96054	0.10574
26.64	2360.32	0.503684	401	327.322	2.96285	0.10613
26.66	2362.23	0.504035	401	327.587	2.96491	0.10619
26.68	2363.92	0.504449	401	327.821	2.96735	0.10685
26.7	2365.59	0.504883	401	328.053	2.9699	0.10765
26.71	2366.6	0.505069	401	328.193	2.97099	0.10768
26.73	2368.35	0.505441	401	328.436	2.97318	0.10803
26.75	2370.13	0.505875	401	328.683	2.97574	0.10872
26.77	2371.9	0.506248	401	328.928	2.97793	0.10905
26.79	2373.81	0.506661	401	329.193	2.98036	0.10947
26.81	2375.35	0.507075	401	329.406	2.98279	0.11029
26.83	2376.97	0.507467	401	329.631	2.9851	0.11089
26.85	2378.57	0.507839	401	329.853	2.98729	0.1114
26.87	2380.09	0.508253	401	330.064	2.98972	0.11224
26.89	2381.56	0.508666	401	330.268	2.99215	0.11313
26.91	2382.69	0.509079	401	330.424	2.99458	0.11437
26.94	2384.2	0.509658	401	330.634	2.99799	0.11619
26.96	2385.28	0.510071	401	330.784	3.00042	0.11748
26.98	2386.59	0.510464	401	330.965	3.00273	0.11842
27	2388.06	0.510878	401	331.169	3.00516	0.11931
27.02	2390.02	0.511312	401	331.441	3.00772	0.1198
27.04	2391.88	0.511684	401	331.699	3.00991	0.12004
27.05	2392.88	0.511891	401	331.837	3.01112	0.1202
27.07	2394.68	0.512304	401	332.087	3.01355	0.12074
27.09	2396.3	0.512697	401	332.312	3.01586	0.12135
27.11	2397.86	0.51309	401	332.528	3.01818	0.12202
27.13	2399.29	0.513462	401	332.726	3.02036	0.12271
27.15	2400.79	0.513854	401	332.934	3.02267	0.12344
27.17	2402.22	0.514288	401	333.133	3.02522	0.12449
27.19	2403.9	0.51464	401	333.366	3.02729	0.1248
27.21	2405.83	0.515053	401	333.633	3.02972	0.1252
27.23	2407.77	0.515467	401	333.902	3.03216	0.1256
27.25	2409.76	0.515859	401	334.178	3.03446	0.12581
27.26	2410.83	0.516066	401	334.327	3.03568	0.1259
27.27	2411.85	0.516252	401	334.468	3.03678	0.12593
27.28	2412.86	0.51648	401	334.608	3.03812	0.12621
27.29	2413.9	0.516666	401	334.752	3.03921	0.12621
27.31	2415.81	0.517079	401	335.017	3.04164	0.12663
27.33	2417.5	0.517472	401	335.252	3.04395	0.12717
27.35	2419.01	0.517906	401	335.461	3.04651	0.12813
27.37	2420.38	0.518299	401	335.651	3.04882	0.12901
27.39	2421.68	0.518691	401	335.831	3.05112	0.12995
27.41	2422.82	0.519104	401	335.989	3.05355	0.13118
27.43	2424	0.519497	401	336.153	3.05586	0.13225
27.45	2425.4	0.51989	401	336.347	3.05818	0.13309
27.47	2426.8	0.520304	401	336.541	3.06061	0.13406
27.49	2428.12	0.520697	401	336.724	3.06292	0.13498
27.51	2429.5	0.52111	401	336.916	3.06535	0.13596
27.53	2430.96	0.521502	401	337.118	3.06766	0.13673
27.55	2432.41	0.521895	401	337.319	3.06997	0.13752
27.57	2433.89	0.522288	401	337.525	3.07228	0.13828
27.59	2435.46	0.522681	401	337.742	3.07459	0.13894
27.61	2437.08	0.523094	401	337.967	3.07702	0.13967
27.63	2438.8	0.523466	401	338.206	3.07921	0.14005
27.65	2440.49	0.52388	401	338.44	3.08165	0.14071
27.67	2442.17	0.524293	401	338.673	3.08408	0.14137
27.69	2443.89	0.524686	401	338.911	3.08639	0.14188
27.71	2445.64	0.525079	401	339.154	3.0887	0.14235
27.73	2447.24	0.525492	401	339.376	3.09113	0.1431
27.75	2448.84	0.525906	401	339.598	3.09356	0.14385
27.77	2450.39	0.526298	401	339.813	3.09587	0.14453
27.79	2451.92	0.526711	401	340.025	3.0983	0.14535
27.81	2453.45	0.527083	401	340.237	3.10049	0.14593
27.83	2454.96	0.527517	401	340.447	3.10304	0.1469
27.85	2456.39	0.52789	401	340.645	3.10524	0.14759
27.87	2457.83	0.528303	401	340.845	3.10766	0.14851
27.89	2459.5	0.528717	401	341.076	3.1101	0.14919
27.91	2461.01	0.529109	401	341.286	3.11241	0.14991
27.93	2462.64	0.529502	401	341.512	3.11472	0.15051
27.95	2464.48	0.529916	401	341.767	3.11715	0.15101
27.97	2466.51	0.530329	401	342.048	3.11958	0.15131
27.99	2468.21	0.530743	401	342.284	3.12202	0.15196
28.01	2470.07	0.531135	401	342.542	3.12432	0.15231
28.02	2471.09	0.531341	401	342.683	3.12554	0.15245
28.04	2472.91	0.531734	401	342.936	3.12785	0.15285
28.06	2474.64	0.532148	401	343.176	3.13028	0.15347
28.08	2476.44	0.53252	401	343.425	3.13247	0.15376
28.1	2478.32	0.532913	401	343.686	3.13478	0.1541
28.12	2479.96	0.533326	401	343.913	3.13721	0.15481
28.14	2481.52	0.53374	401	344.13	3.13965	0.1556
28.16	2483.31	0.534112	401	344.378	3.14184	0.15591
28.18	2484.95	0.534505	401	344.605	3.14415	0.1565
28.2	2486.5	0.534939	401	344.82	3.1467	0.15742
28.22	2488.05	0.535332	401	345.035	3.14901	0.15811
28.24	2489.68	0.535766	401	345.261	3.15156	0.15895
28.26	2491.11	0.536159	401	345.46	3.15388	0.15976
28.28	2492.57	0.53655	401	345.662	3.15618	0.16052
28.3	2493.91	0.536943	401	345.848	3.15849	0.16143
28.32	2495.23	0.537357	401	346.031	3.16092	0.16248
28.34	2496.82	0.53775	401	346.252	3.16324	0.16312
28.36	2498.29	0.538142	401	346.455	3.16554	0.16388
28.38	2499.82	0.538535	401	346.668	3.16785	0.16458
28.4	2501.58	0.538949	401	346.912	3.17029	0.16517
28.42	2503.43	0.539362	401	347.168	3.17272	0.16566
28.44	2505.11	0.539755	401	347.401	3.17503	0.1662
28.46	2506.96	0.540148	401	347.658	3.17734	0.16657
28.47	2507.98	0.540334	401	347.799	3.17844	0.16659
28.49	2509.71	0.540727	401	348.039	3.18075	0.16709
28.51	2511.46	0.54112	401	348.282	3.18306	0.16756
28.52	2512.48	0.541326	401	348.423	3.18427	0.1677
28.54	2514.23	0.541739	401	348.666	3.1867	0.16829
28.56	2515.9	0.542111	401	348.898	3.18889	0.16873
28.58	2517.51	0.542524	401	349.121	3.19132	0.16946
28.6	2518.94	0.542917	401	349.319	3.19363	0.17027
28.62	2520.43	0.54331	401	349.526	3.19594	0.17102
28.64	2521.76	0.543703	401	349.71	3.19825	0.17193
28.66	2523.17	0.544137	401	349.906	3.20081	0.17301
28.68	2524.57	0.544489	401	350.1	3.20288	0.1736
28.7	2525.85	0.544923	401	350.277	3.20543	0.17481
28.72	2526.94	0.545316	401	350.429	3.20774	0.17598
28.74	2528.31	0.545688	401	350.618	3.20993	0.17673
28.76	2529.66	0.546101	401	350.806	3.21236	0.17774
28.78	2530.93	0.546514	401	350.982	3.21479	0.17883
28.8	2532.16	0.546906	401	351.152	3.21709	0.17985
28.82	2533.57	0.547299	401	351.348	3.21941	0.18068
28.84	2535.09	0.547692	401	351.559	3.22172	0.18139
28.86	2536.56	0.548106	401	351.763	3.22415	0.18228
28.88	2538.13	0.548519	401	351.98	3.22658	0.18306
28.9	2539.92	0.548912	401	352.229	3.22889	0.1835
28.92	2541.73	0.549305	401	352.48	3.23121	0.18391
28.94	2543.54	0.549718	401	352.731	3.23364	0.18443
28.96	2545.26	0.550111	401	352.969	3.23595	0.18494
28.97	2546.27	0.550318	401	353.109	3.23716	0.1851
28.99	2547.98	0.550711	401	353.346	3.23948	0.18561
29.01	2549.65	0.551124	401	353.578	3.24191	0.18629
29.02	2550.68	0.55131	401	353.721	3.243	0.1863
29.04	2552.31	0.551702	401	353.947	3.24531	0.18689
29.06	2554.07	0.552116	401	354.191	3.24774	0.18748
29.08	2555.78	0.552488	401	354.428	3.24993	0.18787
29.1	2557.59	0.552881	401	354.679	3.25224	0.18828
29.12	2559.22	0.553294	401	354.905	3.25467	0.189
29.14	2560.78	0.553687	401	355.121	3.25698	0.18967
29.16	2562.42	0.5541	401	355.349	3.25941	0.19038
29.18	2564.16	0.554493	401	355.59	3.26172	0.19086
29.2	2565.68	0.554907	401	355.801	3.26416	0.1917
29.22	2567.25	0.55532	401	356.019	3.26659	0.19248
29.23	2568.25	0.555506	401	356.157	3.26768	0.19252
29.25	2569.91	0.55592	401	356.387	3.27012	0.19321
29.27	2571.64	0.556292	401	356.627	3.27231	0.19358
29.29	2573.47	0.556704	401	356.881	3.27473	0.19408
29.31	2575.34	0.557139	401	357.14	3.27729	0.19468
29.33	2577	0.557511	401	357.371	3.27948	0.19512
29.35	2578.62	0.557904	401	357.595	3.28179	0.19573
29.37	2580.21	0.558338	401	357.816	3.28434	0.19662
29.39	2581.76	0.55871	401	358.031	3.28653	0.19717
29.41	2583.14	0.559123	401	358.222	3.28896	0.19815
29.43	2584.46	0.559516	401	358.405	3.29127	0.19908
29.45	2585.93	0.559888	401	358.609	3.29346	0.19972
29.47	2587.47	0.560302	401	358.823	3.29589	0.20054
29.49	2589	0.560695	401	359.035	3.29821	0.20125
29.51	2590.52	0.561108	401	359.246	3.30064	0.20208
29.53	2592.26	0.5615	401	359.487	3.30294	0.20256
29.55	2594.05	0.561872	401	359.735	3.30513	0.20286
29.57	2595.89	0.562286	401	359.99	3.30756	0.20337
29.59	2597.62	0.562699	401	360.23	3.30999	0.20398
29.6	2598.62	0.562885	401	360.369	3.31109	0.20402
29.62	2600.22	0.563299	401	360.591	3.31352	0.20478
29.64	2601.62	0.563671	401	360.785	3.31571	0.20549
29.66	2603.08	0.564043	401	360.987	3.3179	0.20615
29.68	2604.21	0.564477	401	361.144	3.32045	0.20751
29.72	2605.26	0.565263	401	361.29	3.32508	0.21103
29.76	2606.27	0.56609	401	361.43	3.32994	0.21484
29.78	2607.39	0.566482	401	361.585	3.33225	0.21597
29.8	2608.92	0.566895	401	361.797	3.33468	0.21679
29.81	2610.06	0.567102	401	361.955	3.33589	0.21681
29.82	2611.08	0.567288	401	362.097	3.33699	0.21683
29.83	2612.39	0.567495	401	362.278	3.33821	0.21667
29.84	2613.58	0.567701	401	362.443	3.33942	0.21663
29.85	2614.79	0.567887	401	362.611	3.34051	0.21646
29.86	2616.17	0.568094	401	362.803	3.34173	0.21622
29.87	2617.31	0.56828	401	362.961	3.34282	0.21612
29.88	2618.57	0.568466	401	363.135	3.34392	0.21589
29.89	2619.82	0.568694	401	363.309	3.34526	0.21592
29.9	2620.95	0.56888	401	363.466	3.34635	0.21583
29.91	2622.19	0.569087	401	363.637	3.34757	0.21574
29.92	2623.26	0.569273	401	363.786	3.34866	0.21571
29.93	2624.28	0.569479	401	363.927	3.34988	0.21585
29.94	2625.4	0.569686	401	364.083	3.35109	0.21589
29.96	2627.53	0.570038	401	364.378	3.35316	0.21573
29.98	2629.45	0.570431	401	364.644	3.35548	0.21602
29.99	2630.55	0.570637	401	364.797	3.35669	0.21608
30.01	2632.32	0.571051	401	365.042	3.35912	0.21665
30.03	2633.98	0.571464	401	365.272	3.36155	0.21734
30.05	2635.63	0.571835	401	365.501	3.36374	0.21779
30.07	2637.08	0.572249	401	365.702	3.36617	0.2187
30.09	2638.27	0.572621	401	365.867	3.36836	0.21964
30.11	2639.48	0.573035	401	366.035	3.37079	0.2208
30.13	2641	0.573427	401	366.246	3.3731	0.22151
30.15	2642.48	0.57382	401	366.451	3.37541	0.22227
30.17	2643.85	0.574234	401	366.641	3.37785	0.22326
30.19	2645.47	0.574647	401	366.866	3.38028	0.22399
30.21	2647.11	0.575061	401	367.093	3.38271	0.2247
30.23	2648.78	0.575453	401	367.325	3.38502	0.22525
30.25	2650.34	0.575846	401	367.541	3.38733	0.22593
30.27	2651.84	0.57626	401	367.749	3.38976	0.22679
30.29	2653.27	0.576631	401	367.948	3.39195	0.22747
30.31	2654.84	0.577024	401	368.165	3.39426	0.22813
30.33	2656.24	0.577437	401	368.359	3.39669	0.22909
30.35	2657.42	0.57783	401	368.523	3.399	0.23016
30.37	2658.64	0.578244	401	368.692	3.40144	0.23131
30.39	2659.92	0.578616	401	368.87	3.40362	0.23216
30.41	2661.12	0.579029	401	369.036	3.40605	0.23332
30.43	2662.4	0.579422	401	369.214	3.40836	0.23429
30.45	2663.99	0.579794	401	369.434	3.41055	0.23481
30.47	2665.82	0.580208	401	369.688	3.41299	0.23532
30.49	2667.76	0.580601	401	369.957	3.4153	0.2356
30.51	2669.83	0.581014	401	370.244	3.41773	0.23585
30.52	2670.86	0.581179	401	370.387	3.4187	0.23574
30.54	2672.93	0.581593	401	370.674	3.42114	0.236
30.55	2673.96	0.581799	401	370.817	3.42235	0.23613
30.56	2675.06	0.582005	401	370.969	3.42356	0.23618
30.57	2676.23	0.582192	401	371.132	3.42466	0.23606
30.59	2678.35	0.582564	401	371.426	3.42685	0.23602
30.6	2679.49	0.58277	401	371.584	3.42806	0.23603
30.62	2681.65	0.583163	401	371.883	3.43037	0.23607
30.64	2683.75	0.583577	401	372.174	3.43281	0.2363
30.66	2685.55	0.58399	401	372.424	3.43524	0.23684
30.68	2687.45	0.584362	401	372.688	3.43742	0.23703
30.7	2689.18	0.584776	401	372.927	3.43986	0.23765
30.72	2690.65	0.585169	401	373.131	3.44217	0.23842
30.74	2692	0.585603	401	373.319	3.44472	0.23955
30.76	2693.52	0.585975	401	373.529	3.44691	0.24014
30.78	2694.86	0.586389	401	373.715	3.44935	0.24117
30.8	2696.22	0.58678	401	373.904	3.45165	0.24204
30.82	2697.54	0.587194	401	374.087	3.45408	0.24309
[truncated: 11,500 more rows]
