# Supplementary material for: Data regarding the influence of Al, Ti, and C additions to as-cast Al0.6CoCrFeNi compositionally complex alloys on microstructures and mechanical properties
Source: Data Brief. 2019 Nov 4;27:104742. doi: 10.1016/j.dib.2019.104742 (PMC6864337; doi:10.1016/j.dib.2019.104742)
Supplement: Multimedia component 1 [file mmc1.zip › data in brief_supplementary material zip/Tensile test data/Al13/Tensile Test_Al13-400°C-2nd_Not selected.xlsx]

## Sheet: Sheet1
Alloy Name	Al13-400°C-2nd
Sample height	30	mm
Gauge diameter	3	mm
Gauge length	17	mm
Time	Force	Crosshead Displacement	Temperature	Engineering Stress	Engineering Strain	Engineering Plastic Strain
s	N	mm	°C	MPa	%	%
0	160.204	0	399	22.6642	0	-0.000254194
0.0800171	160.102	-2.27374e-13	399	22.6498	-1.33749e-12	-0.000171263
0.109985	160.11	2.06232e-05	399	22.6509	0.000121313	-5.64543e-05
0.130005	160.047	2.06708e-05	399	22.642	0.000121593	-4.95202e-06
0.140015	160.11	2.06708e-05	399	22.6509	0.000121593	-5.61743e-05
0.140015	160.11	2.06708e-05	399	22.6509	0.000121593	-5.61743e-05
0.25	160.204	2.06708e-05	399	22.6642	0.000121593	-0.000132601
0.359985	160.488	6.19648e-05	399	22.7044	0.000364499	-0.000120602
0.399963	161.703	0.000185752	399	22.8763	0.00109	-0.0003803
0.419983	163.02	0.000516677	399	23.0626	0.00304	0.000495528
0.440002	164.82	0.00088861	399	23.3173	0.00523	0.00122
0.450012	165.906	0.00107458	399	23.4709	0.00632	0.00143
0.460022	167.125	0.00126054	399	23.6434	0.00741	0.00153
0.469971	168.344	0.00148752	399	23.8158	0.00875	0.00188
0.47998	169.609	0.00171545	399	23.9948	0.01009	0.00219
0.48999	170.883	0.00190141	399	24.175	0.01118	0.00225
0.5	172.188	0.00210836	399	24.3596	0.0124	0.0024
0.51001	173.602	0.00231435	399	24.5597	0.01361	0.00247
0.52002	175.031	0.00250032	399	24.7618	0.01471	0.0024
0.529968	176.383	0.00270727	399	24.9531	0.01593	0.00252
0.539978	177.898	0.00289323	399	25.1674	0.01702	0.00238
0.549988	179.359	0.00312116	399	25.3741	0.01836	0.00253
0.559998	180.813	0.00332715	399	25.5798	0.01957	0.00256
0.570007	182.313	0.00349309	399	25.792	0.02055	0.00232
0.580017	183.68	0.00370004	399	25.9854	0.02176	0.00242
0.589966	185.102	0.00388601	399	26.1866	0.02286	0.00236
0.599976	186.523	0.004092	399	26.3876	0.02407	0.00242
0.609985	187.883	0.00427797	399	26.58	0.02516	0.00241
0.619995	189.273	0.00448492	399	26.7767	0.02638	0.00249
0.630005	190.609	0.00469186	399	26.9657	0.0276	0.00262
0.640015	192.031	0.00489881	399	27.1668	0.02882	0.00269
0.649963	193.375	0.00508478	399	27.357	0.02991	0.00269
0.659973	194.727	0.00527074	399	27.5482	0.031	0.00268
0.669983	196.055	0.00547769	399	27.7361	0.03222	0.00282
0.679993	197.531	0.00568368	399	27.9449	0.03343	0.00283
0.690002	199.063	0.00589063	399	28.1617	0.03465	0.0028
0.700012	200.531	0.00609758	399	28.3693	0.03587	0.00283
0.710022	201.984	0.00630453	399	28.5749	0.03709	0.00286
0.719971	203.367	0.00649049	399	28.7706	0.03818	0.00283
0.72998	204.828	0.00669649	399	28.9772	0.03939	0.00286
0.73999	206.063	0.00688245	399	29.1519	0.04049	0.00295
0.75	207.414	0.0070894	399	29.3431	0.0417	0.00306
0.76001	208.789	0.00729635	399	29.5376	0.04292	0.00316
0.77002	210.125	0.00750329	399	29.7266	0.04414	0.00329
0.779968	211.422	0.00768926	399	29.9101	0.04523	0.00333
0.789978	212.656	0.00787523	399	30.0847	0.04632	0.00342
0.799988	213.992	0.00808217	399	30.2737	0.04754	0.00356
0.809998	215.25	0.00830915	399	30.4517	0.04888	0.00387
0.820007	216.578	0.0085161	399	30.6395	0.05009	0.00401
0.830017	218	0.00870206	399	30.8407	0.05119	0.00394
0.839966	219.422	0.00890901	399	31.0419	0.05241	0.004
0.849976	220.797	0.00909498	399	31.2364	0.0535	0.00398
0.859985	222.117	0.00930097	399	31.4231	0.05471	0.00412
0.869995	223.453	0.0095289	399	31.6121	0.05605	0.00437
0.880005	224.766	0.00973585	399	31.7979	0.05727	0.00452
0.890015	226.094	0.00992181	399	31.9858	0.05836	0.00454
0.899963	227.359	0.0101078	399	32.1647	0.05946	0.0046
0.909973	228.703	0.0102937	399	32.3549	0.06055	0.0046
0.919983	230	0.0105007	399	32.5383	0.06177	0.00477
0.929993	231.258	0.0106867	399	32.7163	0.06286	0.00484
0.940002	232.516	0.0108726	399	32.8943	0.06396	0.00491
0.950012	233.836	0.0110996	399	33.081	0.06529	0.00517
0.960022	235.133	0.0113065	399	33.2645	0.06651	0.00533
0.969971	236.422	0.0115135	399	33.4469	0.06773	0.0055
0.97998	237.773	0.0117195	399	33.638	0.06894	0.00562
0.98999	239.18	0.0119264	399	33.837	0.07016	0.00569
1	240.555	0.0121124	399	34.0316	0.07125	0.00567
1.01001	241.945	0.0123193	399	34.2282	0.07247	0.00575
1.02002	243.25	0.0125263	399	34.4128	0.07368	0.00591
1.02997	244.547	0.0127123	399	34.5963	0.07478	0.00595
1.03998	245.867	0.0129192	399	34.7831	0.076	0.00609
1.04999	247.125	0.0131252	399	34.961	0.07721	0.00628
1.06	248.375	0.0133322	399	35.1379	0.07842	0.00648
1.07001	249.688	0.0134971	399	35.3236	0.07939	0.00639
1.08002	250.906	0.0137041	399	35.4959	0.08061	0.00661
1.08997	252.117	0.0138901	399	35.6673	0.08171	0.00672
1.09998	253.383	0.014097	399	35.8464	0.08292	0.00691
1.10999	254.563	0.0143039	399	36.0133	0.08414	0.00717
1.12	255.742	0.0144899	399	36.1801	0.08523	0.0073
1.13	256.953	0.0146969	399	36.3514	0.08645	0.00754
1.14001	258.25	0.0149029	399	36.5349	0.08766	0.00769
1.14996	259.531	0.0150888	399	36.7161	0.08876	0.00775
1.15997	260.891	0.0152958	399	36.9085	0.08998	0.00786
1.16998	262.172	0.0154817	399	37.0898	0.09107	0.00791
1.17999	263.414	0.0156887	399	37.2655	0.09229	0.00812
1.19	264.703	0.0158956	399	37.4478	0.0935	0.00829
1.20001	265.938	0.0161016	399	37.6225	0.09472	0.00849
1.21002	267.195	0.0162885	399	37.8004	0.09581	0.00857
1.21997	268.531	0.0164945	399	37.9894	0.09703	0.0087
1.22998	269.828	0.0167015	399	38.1728	0.09824	0.00886
1.23999	271.07	0.0169084	399	38.3486	0.09946	0.00907
1.25	272.383	0.0170944	399	38.5343	0.10056	0.00909
1.26001	273.547	0.0173013	399	38.699	0.10177	0.00936
1.27002	274.82	0.0174873	399	38.8791	0.10287	0.00942
1.27997	276.219	0.0176933	399	39.077	0.10408	0.0095
1.28998	277.586	0.0178793	399	39.2704	0.10517	0.00948
1.29999	278.898	0.0180662	399	39.456	0.10627	0.00951
1.31	280.281	0.0182722	399	39.6516	0.10748	0.0096
1.32001	281.633	0.0184791	399	39.8429	0.1087	0.00972
1.33002	282.977	0.0186861	399	40.0331	0.10992	0.00984
1.33997	284.273	0.018872	399	40.2164	0.11101	0.00988
1.34998	285.563	0.019079	399	40.3989	0.11223	0.01005
1.35999	286.898	0.019285	399	40.5878	0.11344	0.01018
1.37	288.141	0.0194919	399	40.7636	0.11466	0.01038
1.38	289.383	0.0196989	399	40.9393	0.11588	0.01059
1.39001	290.57	0.0199058	399	41.1073	0.11709	0.01084
1.39996	291.836	0.0200918	399	41.2863	0.11819	0.01091
1.40997	293.078	0.0202778	399	41.4621	0.11928	0.01099
1.41998	294.328	0.0204847	399	41.6389	0.1205	0.01119
1.42999	295.547	0.0206907	399	41.8113	0.12171	0.01141
1.44	296.82	0.0208977	399	41.9914	0.12293	0.0116
1.45001	298.117	0.0211046	399	42.1749	0.12414	0.01176
1.46002	299.453	0.0213115	399	42.3639	0.12536	0.01189
1.46997	300.82	0.0215175	399	42.5573	0.12657	0.01199
1.47998	302.133	0.0217245	399	42.7431	0.12779	0.01214
1.48999	303.508	0.0219105	399	42.9376	0.12889	0.01212
1.5	304.813	0.0221174	399	43.1222	0.1301	0.01227
1.51001	306.156	0.0223243	399	43.3122	0.13132	0.0124
1.52002	307.508	0.0225103	399	43.5035	0.13241	0.01239
1.52997	308.836	0.0227163	399	43.6914	0.13363	0.01253
1.53998	310.172	0.0229233	399	43.8804	0.13484	0.01266
1.54999	311.469	0.0231302	399	44.0639	0.13606	0.01282
1.56	312.766	0.0232952	399	44.2473	0.13703	0.01274
1.57001	314.094	0.0235021	399	44.4352	0.13825	0.01287
1.58002	315.438	0.0237091	399	44.6253	0.13947	0.013
1.58997	316.711	0.023895	399	44.8054	0.14056	0.01306
1.59998	318.016	0.024102	399	44.9901	0.14178	0.01321
1.60999	319.305	0.024308	399	45.1724	0.14299	0.01338
1.62	320.586	0.0245149	399	45.3536	0.14421	0.01355
1.63	322	0.0247219	399	45.5537	0.14542	0.01362
1.64001	323.297	0.0249079	399	45.7372	0.14652	0.01366
1.64996	324.617	0.0251148	399	45.9239	0.14773	0.0138
1.65997	325.844	0.0253208	399	46.0975	0.14895	0.01402
1.66998	327.109	0.0255277	399	46.2765	0.15016	0.01421
1.67999	328.32	0.0257347	399	46.4478	0.15138	0.01444
1.69	329.625	0.0259207	399	46.6324	0.15247	0.01447
1.70001	330.891	0.0261276	399	46.8115	0.15369	0.01466
1.71002	332.141	0.0263136	399	46.9883	0.15479	0.01474
1.71997	333.398	0.0265405	399	47.1662	0.15612	0.01505
1.72998	334.617	0.0267475	399	47.3386	0.15734	0.01528
1.73999	335.922	0.0269544	399	47.5232	0.15856	0.01543
1.75	337.203	0.0271404	399	47.7045	0.15965	0.01549
1.76001	338.633	0.0273474	399	47.9068	0.16087	0.01554
1.77002	340.055	0.0275533	399	48.1079	0.16208	0.0156
1.77997	341.484	0.0277813	399	48.3101	0.16342	0.01578
1.78998	342.852	0.0279672	399	48.5036	0.16451	0.01576
1.79999	344.25	0.0281742	399	48.7014	0.16573	0.01584
1.81	345.695	0.0283602	399	48.9058	0.16682	0.01576
1.82001	347.039	0.0285661	399	49.096	0.16804	0.01588
1.83002	348.391	0.0287731	399	49.2872	0.16925	0.01599
1.83997	349.688	0.02898	399	49.4707	0.17047	0.01616
1.84998	351.07	0.029166	399	49.6662	0.17156	0.01613
1.85999	352.398	0.029373	399	49.8541	0.17278	0.01626
1.87	353.695	0.0295999	399	50.0376	0.17412	0.01654
1.88	355.031	0.0297859	399	50.2266	0.17521	0.01655
1.89001	356.383	0.0299719	399	50.4179	0.17631	0.01655
1.89996	357.789	0.0301998	399	50.6168	0.17765	0.01674
1.90997	359.141	0.0304058	399	50.8081	0.17886	0.01686
1.91998	360.531	0.0306127	399	51.0047	0.18007	0.01694
1.92999	362.008	0.0308197	399	51.2137	0.18129	0.01696
1.94	363.43	0.0309847	399	51.4148	0.18226	0.01678
1.95001	364.836	0.0311916	399	51.6137	0.18348	0.01685
1.96002	366.125	0.0313986	399	51.7961	0.1847	0.01702
1.96997	367.492	0.0315845	399	51.9895	0.18579	0.017
1.97998	368.813	0.0317705	399	52.1764	0.18689	0.01702
1.98999	370.109	0.0319774	399	52.3597	0.1881	0.01718
2	371.359	0.0321844	399	52.5365	0.18932	0.01739
2.01001	372.672	0.0323704	399	52.7223	0.19041	0.01741
2.02002	373.977	0.0325763	399	52.9069	0.19163	0.01756
2.02997	375.188	0.0327623	399	53.0782	0.19272	0.01767
2.03998	376.484	0.0329693	399	53.2616	0.19394	0.01784
2.04999	377.75	0.0331972	399	53.4407	0.19528	0.01815
2.06	379.063	0.0333832	399	53.6264	0.19637	0.01817
2.07001	380.336	0.0335691	399	53.8065	0.19747	0.01823
2.08002	381.578	0.0337751	399	53.9822	0.19868	0.01843
2.08997	382.898	0.0339821	399	54.169	0.19989	0.01858
2.09998	384.156	0.034189	399	54.347	0.20111	0.01877
2.10999	385.43	0.034396	399	54.5272	0.20233	0.01895
2.12	386.703	0.0345819	399	54.7073	0.20342	0.01901
2.13	388.016	0.0347679	399	54.893	0.20452	0.01904
2.14001	389.25	0.0349748	399	55.0676	0.20573	0.01925
2.14996	390.539	0.0351808	399	55.25	0.20695	0.01942
2.15997	391.805	0.0353668	399	55.4291	0.20804	0.01948
2.16998	393.195	0.0355737	399	55.6257	0.20926	0.01957
2.17999	394.547	0.0357597	399	55.817	0.21035	0.01956
2.19	395.82	0.0359667	399	55.9971	0.21157	0.01975
2.20001	397.156	0.0361736	399	56.1861	0.21279	0.01988
2.21002	398.461	0.0363806	399	56.3707	0.214	0.02003
2.22002	399.761	0.0365873	399	56.5546	0.21522	0.02019
2.22997	401.019	0.0367732	399	56.7326	0.21631	0.02026
2.23998	402.417	0.0369792	399	56.9304	0.21752	0.02034
2.24999	403.73	0.0371862	399	57.1161	0.21874	0.02049
2.26	405.011	0.0373931	399	57.2973	0.21996	0.02066
2.27001	406.245	0.0375791	399	57.4719	0.22105	0.02076
2.28002	407.565	0.037786	399	57.6587	0.22227	0.0209
2.28997	408.901	0.037972	399	57.8477	0.22336	0.02091
2.29998	410.214	0.038178	399	58.0334	0.22458	0.02105
2.30999	411.581	0.0383849	399	58.2268	0.22579	0.02116
2.32	412.917	0.0385919	399	58.4158	0.22701	0.02129
2.33001	414.323	0.0387988	399	58.6147	0.22823	0.02136
2.34002	415.565	0.0390048	399	58.7904	0.22944	0.02156
2.34997	416.948	0.0391708	399	58.9861	0.23042	0.02142
2.35998	418.323	0.0393777	399	59.1806	0.23163	0.02152
2.36999	419.73	0.0395837	399	59.3796	0.23285	0.02158
2.38	421.042	0.0397907	399	59.5653	0.23406	0.02173
2.39	422.37	0.0399766	399	59.7531	0.23516	0.02175
2.40001	423.761	0.0401836	399	59.9499	0.23637	0.02183
2.40996	425.081	0.0403905	399	60.1367	0.23759	0.02198
2.41997	426.472	0.0406175	399	60.3334	0.23893	0.02218
2.42998	427.847	0.0408244	399	60.528	0.24014	0.02228
2.43999	429.269	0.0410104	399	60.7291	0.24124	0.02222
2.45	430.683	0.0411964	399	60.9292	0.24233	0.02216
2.46001	432.05	0.0414033	399	61.1226	0.24355	0.02227
2.47002	433.378	0.0416093	399	61.3105	0.24476	0.0224
2.47997	434.769	0.0418163	399	61.5072	0.24598	0.02249
2.48998	436.167	0.0420022	399	61.705	0.24707	0.02245
2.49999	437.48	0.0422302	399	61.8908	0.24841	0.02272
2.51	438.948	0.0424161	399	62.0984	0.24951	0.02262
2.52001	440.308	0.0425811	399	62.2908	0.25048	0.02248
2.53002	441.69	0.0427881	399	62.4864	0.25169	0.02258
2.53997	443.042	0.042974	399	62.6776	0.25279	0.02257
2.54998	444.331	0.043181	399	62.86	0.25401	0.02274
2.55999	445.69	0.0433879	399	63.0522	0.25522	0.02285
2.57	447.042	0.0435939	399	63.2435	0.25643	0.02297
2.58001	448.394	0.0437799	399	63.4348	0.25753	0.02296
2.59002	449.776	0.0439658	399	63.6303	0.25862	0.02293
2.59997	451.112	0.0441728	399	63.8193	0.25984	0.02306
2.60998	452.44	0.0443588	399	64.0072	0.26093	0.02308
2.61999	453.823	0.0445657	399	64.2028	0.26215	0.02317
2.63	455.167	0.0447727	399	64.393	0.26337	0.02329
2.64	456.526	0.0449796	399	64.5852	0.26459	0.02341
2.65001	457.87	0.0452066	399	64.7754	0.26592	0.02365
2.65996	459.284	0.0453925	399	64.9754	0.26701	0.02359
2.66997	460.675	0.0455995	399	65.1722	0.26823	0.02368
2.67998	462.019	0.0457855	399	65.3623	0.26933	0.02368
2.68999	463.386	0.0459924	399	65.5557	0.27054	0.02379
2.7	464.761	0.0461984	399	65.7502	0.27176	0.02388
2.71001	466.144	0.0463844	399	65.9459	0.27285	0.02385
2.72002	467.487	0.0465913	399	66.1359	0.27407	0.02398
2.72997	468.862	0.0467983	399	66.3304	0.27528	0.02407
2.73998	470.23	0.0470052	399	66.5239	0.2765	0.02418
2.74999	471.605	0.0471912	399	66.7185	0.2776	0.02416
2.76	472.933	0.0473972	399	66.9063	0.27881	0.02429
2.77001	474.292	0.0476041	398	67.0986	0.28002	0.0244
2.78002	475.675	0.0478111	398	67.2943	0.28124	0.02449
2.78997	477.065	0.047997	398	67.4909	0.28234	0.02446
2.79998	478.464	0.048204	398	67.6888	0.28355	0.02454
2.80999	479.839	0.0484309	398	67.8833	0.28489	0.02475
2.82	481.206	0.0486169	398	68.0767	0.28598	0.02474
2.83001	482.542	0.0488239	398	68.2657	0.2872	0.02487
2.84002	483.839	0.0490098	398	68.4492	0.28829	0.02491
2.84997	485.269	0.0492168	398	68.6515	0.28951	0.02496
2.85998	486.667	0.0494237	398	68.8493	0.29073	0.02504
2.86999	487.98	0.0496297	398	69.035	0.29194	0.02519
2.88	489.308	0.0497957	398	69.2229	0.29292	0.02508
2.89	490.62	0.0500017	398	69.4085	0.29413	0.02523
2.90001	491.933	0.0502086	398	69.5943	0.29534	0.02538
2.90996	493.253	0.0503946	398	69.781	0.29644	0.0254
2.91997	494.558	0.0506225	398	69.9656	0.29778	0.02568
2.92998	495.94	0.0508085	398	70.1612	0.29887	0.02565
2.93999	497.315	0.0509944	398	70.3557	0.29997	0.02562
2.95	498.628	0.0511804	398	70.5414	0.30106	0.02565
2.96001	499.948	0.0513873	398	70.7282	0.30228	0.02579
2.97002	501.315	0.0516143	398	70.9216	0.30361	0.02602
2.97997	502.698	0.0518213	398	71.1172	0.30483	0.02611
2.98998	504.026	0.0520282	398	71.3051	0.30605	0.02625
2.99999	505.394	0.0522342	398	71.4986	0.30726	0.02635
3.01	506.792	0.0524411	398	71.6964	0.30848	0.02643
3.02001	508.144	0.0526071	398	71.8877	0.30945	0.02631
3.03002	509.464	0.0528131	398	72.0744	0.31067	0.02644
3.03997	510.855	0.05302	398	72.2712	0.31188	0.02653
3.04998	512.222	0.053227	398	72.4646	0.3131	0.02664
3.05999	513.597	0.0534129	398	72.6591	0.31419	0.02661
3.07	514.956	0.0536199	398	72.8514	0.31541	0.02673
3.08001	516.362	0.0538059	398	73.0503	0.31651	0.02668
3.09002	517.776	0.0540119	398	73.2503	0.31772	0.02674
3.09997	519.097	0.0541978	398	73.4372	0.31881	0.02676
3.10998	520.487	0.0544048	398	73.6338	0.32003	0.02685
3.11999	521.87	0.0546117	398	73.8295	0.32125	0.02694
3.13	523.229	0.0548187	398	74.0218	0.32246	0.02705
3.14	524.644	0.0550046	398	74.2219	0.32356	0.02699
3.15001	526.011	0.0552116	398	74.4153	0.32477	0.0271
3.15996	527.339	0.0554176	398	74.6032	0.32599	0.02723
3.16997	528.729	0.0556035	398	74.7999	0.32708	0.0272
3.17998	530.019	0.0558105	398	74.9823	0.3283	0.02736
3.18999	531.378	0.0560174	398	75.1746	0.32951	0.02748
3.2	532.737	0.0562034	398	75.3669	0.33061	0.02747
3.21001	534.05	0.0564304	398	75.5526	0.33194	0.02773
3.22002	535.448	0.0566373	398	75.7504	0.33316	0.02781
3.22997	536.792	0.0568233	398	75.9405	0.33425	0.02781
3.23998	538.097	0.0570092	398	76.1252	0.33535	0.02785
3.24999	539.479	0.0572372	398	76.3207	0.33669	0.02806
3.26	540.87	0.0574432	398	76.5174	0.3379	0.02815
3.27001	542.323	0.0576501	398	76.723	0.33912	0.02818
3.28002	543.784	0.0578361	398	76.9297	0.34021	0.02809
3.28997	545.167	0.0580221	398	77.1253	0.34131	0.02806
3.29998	546.651	0.058229	398	77.3353	0.34252	0.02807
3.30999	548.073	0.0584359	398	77.5365	0.34374	0.02813
3.32	549.503	0.0586429	398	77.7388	0.34496	0.02818
3.33001	550.917	0.0588489	398	77.9388	0.34617	0.02825
3.34002	552.378	0.0590558	398	78.1455	0.34739	0.02827
3.34997	553.823	0.0592628	398	78.3499	0.3486	0.02832
3.35998	555.245	0.0594697	398	78.5511	0.34982	0.02838
3.36999	556.604	0.0596757	398	78.7434	0.35103	0.02849
3.38	557.948	0.0598617	398	78.9335	0.35213	0.02849
3.39	559.323	0.0600477	398	79.128	0.35322	0.02846
3.40001	560.737	0.0602546	398	79.3281	0.35444	0.02853
3.40996	562.136	0.0604406	398	79.526	0.35553	0.02849
3.41997	563.472	0.0606475	398	79.715	0.35675	0.02862
3.42998	564.933	0.0608335	398	79.9217	0.35784	0.02852
3.43999	566.3	0.0610404	398	80.1151	0.35906	0.02863
3.45	567.745	0.0612264	398	80.3195	0.36016	0.02855
3.46001	569.128	0.0614124	398	80.5151	0.36125	0.02852
3.47002	570.558	0.0616393	398	80.7174	0.36258	0.02869
3.47997	571.987	0.0618463	398	80.9196	0.3638	0.02875
3.48998	573.425	0.0620532	398	81.123	0.36502	0.02879
3.49999	574.776	0.0622392	398	81.3142	0.36611	0.02879
3.51	576.175	0.0624252	398	81.5121	0.36721	0.02875
3.52001	577.636	0.0626321	398	81.7188	0.36842	0.02878
3.53002	579.05	0.0628391	398	81.9188	0.36964	0.02884
3.53997	580.479	0.063025	398	82.121	0.37074	0.02878
3.54998	581.901	0.063231	398	82.3221	0.37195	0.02883
3.55999	583.339	0.063438	398	82.5256	0.37316	0.02888
3.57	584.737	0.0636449	398	82.7234	0.37438	0.02896
3.58001	586.183	0.0638519	398	82.9279	0.3756	0.029
3.59002	587.628	0.0640579	398	83.1324	0.37681	0.02904
3.59997	589.073	0.0642648	398	83.3368	0.37803	0.02908
3.60998	590.519	0.0644307	398	83.5413	0.379	0.02888
3.61999	591.94	0.0646577	398	83.7424	0.38034	0.02906
3.63	593.386	0.0648647	398	83.947	0.38156	0.0291
3.64	594.808	0.0650707	398	84.1481	0.38277	0.02916
3.65001	596.229	0.0652576	398	84.3491	0.38387	0.0291
3.65996	597.706	0.0654435	398	84.5581	0.38496	0.029
3.66997	599.198	0.0656705	398	84.7692	0.3863	0.02912
3.67998	600.667	0.0658565	398	84.977	0.38739	0.02902
3.68999	602.167	0.0660634	398	85.1892	0.38861	0.02902
3.7	603.597	0.0662704	398	85.3915	0.38983	0.02907
3.71001	605.026	0.0664764	398	85.5937	0.39104	0.02912
3.72002	606.495	0.0666623	398	85.8015	0.39213	0.02902
3.72997	607.87	0.0668693	398	85.996	0.39335	0.02912
3.73998	609.292	0.0670553	398	86.1972	0.39444	0.02906
3.74999	610.636	0.0672832	398	86.3873	0.39578	0.0293
3.76	611.972	0.0674691	398	86.5763	0.39688	0.02931
3.77001	613.347	0.0676551	398	86.7708	0.39797	0.02929
3.78002	614.69	0.0678621	398	86.9608	0.39919	0.02941
3.78997	616.034	0.068048	398	87.151	0.40028	0.02941
3.79998	617.417	0.068254	398	87.3466	0.40149	0.0295
3.80999	618.792	0.06844	398	87.5412	0.40259	0.02948
3.82	620.151	0.0686469	398	87.7334	0.40381	0.02959
3.83001	621.558	0.0688539	398	87.9325	0.40502	0.02966
3.84002	622.956	0.0690399	398	88.1303	0.40612	0.02962
3.84997	624.448	0.0692258	398	88.3413	0.40721	0.0295
3.85998	625.854	0.0694328	398	88.5402	0.40843	0.02958
3.86999	627.237	0.0696397	398	88.7359	0.40965	0.02967
3.88	628.604	0.0698457	398	88.9293	0.41086	0.02977
3.89	629.964	0.0700527	398	89.1217	0.41207	0.02988
3.90001	631.401	0.0702186	398	89.325	0.41305	0.02969
3.90996	632.831	0.0704246	398	89.5273	0.41426	0.02974
3.91997	634.229	0.0706315	398	89.725	0.41548	0.02982
3.92998	635.675	0.0708385	398	89.9296	0.4167	0.02986
3.93999	637.065	0.0710454	398	90.1263	0.41791	0.02995
3.95	638.464	0.0712514	398	90.3242	0.41913	0.03002
3.96001	639.917	0.0714374	398	90.5297	0.42022	0.02993
3.97002	641.401	0.0716443	398	90.7397	0.42144	0.02994
3.97997	642.847	0.0718513	398	90.9442	0.42265	0.02999
3.98998	644.315	0.0720582	398	91.1519	0.42387	0.03001
3.99999	645.729	0.0722442	398	91.352	0.42497	0.02995
4.01	647.183	0.0724502	398	91.5577	0.42618	0.02998
4.02001	648.62	0.0726571	398	91.761	0.42739	0.03003
4.03002	650.026	0.0728641	398	91.9599	0.42861	0.03011
4.03997	651.425	0.0730501	398	92.1578	0.42971	0.03006
4.04998	652.776	0.073257	398	92.3489	0.43092	0.03018
4.05999	654.144	0.073443	398	92.5425	0.43202	0.03016
4.07	655.503	0.0736499	398	92.7347	0.43323	0.03028
4.08001	656.878	0.0738359	398	92.9292	0.43433	0.03025
4.09002	658.339	0.0740218	398	93.1359	0.43542	0.03016
4.09997	659.761	0.0742278	398	93.3371	0.43663	0.03021
4.10998	661.19	0.0744148	398	93.5392	0.43773	0.03015
4.11999	662.573	0.0746208	398	93.7349	0.43895	0.03024
4.13	663.909	0.0748277	398	93.9239	0.44016	0.03037
4.14	665.315	0.0750137	398	94.1228	0.44126	0.03032
4.15001	666.784	0.0752206	398	94.3306	0.44247	0.03034
4.15996	668.222	0.0754276	398	94.5341	0.44369	0.03039
4.16997	669.612	0.0756135	398	94.7307	0.44479	0.03036
4.17998	671.05	0.0757995	398	94.9342	0.44588	0.03028
4.18999	672.409	0.0760265	398	95.1264	0.44721	0.03051
4.2	673.847	0.0762334	398	95.3298	0.44843	0.03056
4.21001	675.276	0.0763984	398	95.532	0.4494	0.03037
4.22002	676.737	0.0766263	398	95.7387	0.45074	0.03052
4.22997	678.253	0.0768323	398	95.9532	0.45195	0.0305
4.23998	679.761	0.0770393	398	96.1665	0.45317	0.03049
4.24999	681.261	0.0772462	398	96.3787	0.45439	0.03049
4.26	682.737	0.0774322	398	96.5875	0.45548	0.03038
4.27001	684.261	0.0776391	398	96.8031	0.4567	0.03036
4.28002	685.8	0.0778461	398	97.0208	0.45792	0.03033
4.28997	687.315	0.0780521	398	97.2352	0.45913	0.03031
4.29998	688.8	0.078238	398	97.4453	0.46022	0.03019
4.30999	690.261	0.078445	398	97.652	0.46144	0.03022
4.32	691.729	0.0786519	398	97.8596	0.46266	0.03025
4.33001	693.237	0.0788379	398	98.073	0.46375	0.03011
4.34002	694.683	0.0790239	398	98.2775	0.46485	0.03003
4.34997	696.167	0.0792308	398	98.4875	0.46606	0.03004
4.35998	697.62	0.0794168	398	98.693	0.46716	0.02996
4.36999	699.112	0.0796027	398	98.9041	0.46825	0.02984
4.38	700.487	0.0798097	398	99.0986	0.46947	0.02994
4.39	701.972	0.0800367	398	99.3087	0.4708	0.03006
4.40001	703.417	0.0802226	398	99.5131	0.4719	0.02998
4.40996	704.948	0.0804086	398	99.7297	0.47299	0.02983
4.41997	706.472	0.0806156	398	99.9453	0.47421	0.02981
4.42998	707.909	0.0808015	398	100.149	0.4753	0.02974
4.43999	709.37	0.0810085	398	100.355	0.47652	0.02977
4.45	710.854	0.0812154	398	100.565	0.47774	0.02978
4.46001	712.417	0.0814214	398	100.786	0.47895	0.02972
4.47002	713.878	0.0816284	398	100.993	0.48017	0.02975
4.47997	715.433	0.0818143	398	101.213	0.48126	0.02958
4.48998	716.909	0.0820213	398	101.422	0.48248	0.02959
4.49999	718.401	0.0822482	398	101.633	0.48381	0.02972
4.51	719.917	0.0824142	398	101.847	0.48479	0.02946
4.52001	721.323	0.0825792	398	102.046	0.48576	0.02929
4.53002	722.933	0.0827861	398	102.274	0.48698	0.02919
4.53997	724.534	0.0829931	398	102.501	0.48819	0.02911
4.54998	726.042	0.0831991	398	102.714	0.48941	0.0291
4.55999	727.565	0.083365	398	102.929	0.49038	0.02883
4.57	729.12	0.083592	398	103.149	0.49172	0.02891
4.58001	730.644	0.0837989	398	103.365	0.49293	0.02888
4.59002	732.183	0.0840059	398	103.583	0.49415	0.02885
4.59997	733.675	0.0842119	398	103.794	0.49536	0.02885
4.60998	735.167	0.0844188	398	104.005	0.49658	0.02885
4.61999	736.737	0.0846258	398	104.227	0.4978	0.02879
4.63	738.229	0.0848527	398	104.438	0.49913	0.02891
4.64	739.698	0.0850187	398	104.646	0.50011	0.0287
4.65001	741.19	0.0852046	398	104.857	0.5012	0.02858
4.65996	742.659	0.0854316	398	105.065	0.50254	0.02872
4.66997	744.206	0.0856386	398	105.284	0.50376	0.02868
4.67998	745.737	0.0858455	398	105.5	0.50497	0.02865
4.68999	747.315	0.0860315	398	105.723	0.50607	0.02846
4.7	748.854	0.0862384	398	105.941	0.50728	0.02843
4.71001	750.37	0.0864444	398	106.156	0.5085	0.02841
4.72002	751.925	0.0866304	398	106.376	0.50959	0.02824
4.72997	753.456	0.0868373	398	106.592	0.51081	0.02821
4.73998	755.019	0.0870443	398	106.813	0.51203	0.02816
4.74999	756.573	0.0872302	398	107.033	0.51312	0.02799
4.76	758.081	0.0874372	398	107.247	0.51434	0.02798
4.77001	759.62	0.0876432	398	107.464	0.51555	0.02794
4.78002	761.151	0.0878501	398	107.681	0.51677	0.02791
4.78997	762.698	0.0880361	398	107.9	0.51786	0.02775
4.79998	764.339	0.0882221	398	108.132	0.51895	0.02751
4.80999	765.909	0.088429	398	108.354	0.52017	0.02745
4.82	767.378	0.088615	398	108.562	0.52126	0.02735
4.83001	768.854	0.0888219	398	108.771	0.52248	0.02736
4.84002	770.323	0.0890489	398	108.978	0.52382	0.0275
4.84997	771.862	0.0892349	398	109.196	0.52491	0.02735
4.85998	773.37	0.0894008	398	109.409	0.52589	0.0271
4.86999	774.886	0.0895868	398	109.624	0.52698	0.02696
4.88	776.37	0.0897937	398	109.834	0.5282	0.02697
4.89	777.839	0.0899997	398	110.042	0.52941	0.02699
4.90001	779.253	0.0902067	398	110.242	0.53063	0.02705
4.90996	780.722	0.0904136	398	110.45	0.53184	0.02708
4.91997	782.237	0.0906205	398	110.664	0.53306	0.02706
4.92998	783.839	0.0908265	398	110.891	0.53427	0.02697
4.93999	785.386	0.0910125	398	111.109	0.53537	0.02681
4.95	786.917	0.0912195	398	111.326	0.53659	0.02678
4.96001	788.44	0.0914054	398	111.541	0.53768	0.02664
4.97002	789.894	0.0916124	398	111.747	0.5389	0.02667
4.97997	791.433	0.0917983	398	111.965	0.53999	0.02651
4.98998	792.909	0.0919843	398	112.174	0.54108	0.02641
4.99999	794.409	0.0921912	398	112.386	0.5423	0.02641
5.01	795.948	0.0923982	398	112.604	0.54352	0.02637
5.02001	797.472	0.0926042	398	112.819	0.54473	0.02634
5.03002	798.917	0.0927902	398	113.024	0.54582	0.02626
5.03997	800.433	0.0929971	398	113.238	0.54704	0.02625
5.04998	801.886	0.0932041	398	113.444	0.54826	0.02628
5.05999	803.425	0.09339	398	113.661	0.54935	0.02613
5.07	804.972	0.093597	398	113.88	0.55057	0.02609
5.08001	806.487	0.0937829	398	114.095	0.55166	0.02595
5.09002	808.081	0.0939899	398	114.32	0.55288	0.02587
5.09997	809.558	0.0942169	398	114.529	0.55422	0.026
5.10998	811.019	0.0944028	398	114.736	0.55531	0.02591
5.11999	812.519	0.0946098	398	114.948	0.55653	0.02591
5.13	814.026	0.0948167	398	115.161	0.55775	0.0259
5.14	815.526	0.0950227	398	115.373	0.55896	0.02589
5.15001	817.026	0.0952087	398	115.586	0.56005	0.02577
5.15996	818.503	0.0953956	398	115.794	0.56115	0.02567
5.16997	820.034	0.0956016	398	116.011	0.56236	0.02563
5.17998	821.487	0.0958085	398	116.217	0.56358	0.02567
5.18999	822.956	0.0960155	398	116.424	0.5648	0.02569
5.2	824.44	0.0962014	398	116.634	0.56589	0.02558
5.21001	826.003	0.0964284	398	116.856	0.56723	0.02564
5.22002	827.573	0.0966144	398	117.078	0.56832	0.02546
5.22997	829.104	0.0968004	398	117.294	0.56941	0.02531
5.23998	830.628	0.0970073	398	117.51	0.57063	0.02529
5.24999	832.214	0.0972143	398	117.734	0.57185	0.02522
5.26	833.737	0.0974002	398	117.95	0.57294	0.02507
5.27001	835.237	0.0976072	398	118.162	0.57416	0.02507
5.28002	836.753	0.0977931	398	118.376	0.57525	0.02493
5.28997	838.308	0.0980001	398	118.596	0.57647	0.02488
5.29998	839.886	0.0982061	398	118.82	0.57768	0.02481
5.30999	841.44	0.098392	398	119.039	0.57878	0.02464
5.32	842.964	0.098578	398	119.255	0.57987	0.0245
5.33001	844.581	0.098785	398	119.484	0.58109	0.0244
5.34002	846.12	0.0989919	398	119.701	0.58231	0.02437
5.34997	847.683	0.0991779	398	119.923	0.5834	0.02419
5.35998	849.237	0.0993638	398	120.142	0.58449	0.02402
5.36999	850.815	0.0995708	398	120.366	0.58571	0.02395
5.38	852.409	0.0997777	398	120.591	0.58693	0.02387
5.39	853.878	0.0999837	398	120.799	0.58814	0.02389
5.40001	855.425	0.10017	398	121.018	0.58924	0.02373
5.40996	856.964	0.100356	398	121.236	0.59033	0.02357
5.41997	858.495	0.100563	398	121.452	0.59155	0.02355
5.42998	859.956	0.10077	398	121.659	0.59276	0.02358
5.43999	861.425	0.100956	398	121.867	0.59386	0.02348
5.45	862.979	0.101141	398	122.087	0.59495	0.0233
5.46001	864.542	0.101327	398	122.308	0.59604	0.02312
5.47002	866.058	0.101555	398	122.522	0.59738	0.02323
5.47997	867.636	0.10172	398	122.745	0.59835	0.02292
5.48998	869.229	0.101927	398	122.971	0.59957	0.02284
5.49999	870.823	0.102134	398	123.196	0.60079	0.02276
5.51	872.433	0.10232	398	123.424	0.60188	0.02255
5.52001	874.026	0.102547	398	123.649	0.60322	0.02259
5.53002	875.69	0.102754	398	123.885	0.60444	0.02245
5.53997	877.394	0.102961	398	124.126	0.60565	0.02229
5.54998	878.979	0.103167	398	124.35	0.60686	0.02221
5.55999	880.573	0.103353	398	124.576	0.60796	0.02201
5.57	882.206	0.10356	398	124.807	0.60918	0.0219
5.58001	883.784	0.103767	398	125.03	0.61039	0.02183
5.59002	885.526	0.103974	398	125.276	0.61161	0.02163
5.59997	887.12	0.10416	398	125.502	0.61271	0.02143
5.60998	888.722	0.104366	398	125.728	0.61392	0.02134
5.61999	890.339	0.104573	398	125.957	0.61514	0.02124
5.63	891.894	0.10478	398	126.177	0.61635	0.0212
5.64	893.472	0.104987	398	126.4	0.61757	0.02113
5.65001	894.987	0.105152	398	126.615	0.61854	0.02087
5.65996	896.542	0.105379	398	126.835	0.61988	0.02094
5.66997	898.136	0.105586	398	127.06	0.62109	0.02086
5.67998	899.729	0.105772	398	127.286	0.62219	0.02066
5.68999	901.214	0.105958	398	127.496	0.62328	0.02055
5.7	902.831	0.106144	398	127.724	0.62438	0.02033
5.71001	904.362	0.10635	398	127.941	0.62559	0.02029
5.72002	905.909	0.106578	398	128.16	0.62693	0.02038
5.72997	907.448	0.106743	398	128.378	0.6279	0.0201
5.73998	908.972	0.10697	398	128.593	0.62924	0.02019
5.74999	910.597	0.107177	398	128.823	0.63045	0.02009
5.76	912.151	0.107343	398	129.043	0.63143	0.0198
5.77001	913.659	0.107549	398	129.256	0.63264	0.01979
5.78002	915.159	0.107735	398	129.469	0.63374	0.01966
5.78997	916.714	0.107942	398	129.689	0.63495	0.01962
5.79998	918.19	0.108149	398	129.897	0.63617	0.01963
5.80999	919.737	0.108356	398	130.116	0.63739	0.01959
5.82	921.292	0.108542	398	130.336	0.63848	0.01942
5.83001	922.886	0.108707	398	130.562	0.63945	0.0191
5.84002	924.401	0.108914	398	130.776	0.64067	0.01908
5.84997	925.948	0.109141	398	130.995	0.64201	0.01916
5.85998	927.573	0.109327	398	131.225	0.6431	0.01893
5.86999	929.159	0.109513	398	131.449	0.64419	0.01874
5.88	930.714	0.10972	398	131.669	0.64541	0.01869
5.89	932.315	0.109906	398	131.896	0.64651	0.01849
5.90001	933.894	0.110134	398	132.119	0.64785	0.01854
5.90996	935.487	0.11034	398	132.344	0.64906	0.01846
5.91997	936.972	0.110527	398	132.554	0.65016	0.01835
5.92998	938.495	0.110733	398	132.77	0.65137	0.01833
5.93999	940.081	0.11094	398	132.994	0.65259	0.01825
5.95	941.604	0.111105	398	133.21	0.65356	0.01799
5.96001	943.089	0.111311	398	133.42	0.65477	0.01799
5.97002	944.62	0.111518	398	133.636	0.65599	0.01796
5.97997	946.19	0.111725	398	133.858	0.65721	0.0179
5.98998	947.651	0.111911	398	134.065	0.6583	0.01781
5.99999	949.151	0.112097	398	134.277	0.65939	0.01768
6.01	950.683	0.112304	398	134.494	0.66061	0.01766
6.02001	952.276	0.11249	398	134.72	0.66171	0.01746
6.03002	953.909	0.112696	398	134.951	0.66292	0.01734
6.03997	955.519	0.112903	398	135.178	0.66414	0.01725
6.04998	957.097	0.11311	398	135.402	0.66535	0.01718
6.05999	958.729	0.113317	398	135.632	0.66657	0.01707
6.07	960.378	0.113523	398	135.866	0.66778	0.01695
6.08001	961.972	0.11373	398	136.091	0.669	0.01687
6.09002	963.589	0.113896	398	136.32	0.66998	0.01653
6.09997	965.229	0.114102	398	136.552	0.67119	0.01641
6.10998	966.886	0.114309	398	136.786	0.67241	0.01628
6.11999	968.519	0.114495	398	137.017	0.6735	0.01604
6.13	970.042	0.114723	398	137.233	0.67484	0.01615
6.14	971.573	0.114909	398	137.449	0.67594	0.016
6.15001	973.144	0.115115	398	137.672	0.67715	0.01593
6.15996	974.659	0.115322	398	137.886	0.67836	0.01592
6.16997	976.206	0.115529	398	138.105	0.67958	0.01588
6.17998	977.737	0.115694	398	138.321	0.68055	0.0156
6.18999	979.339	0.115901	398	138.548	0.68177	0.01552
6.2	980.94	0.116107	398	138.775	0.68298	0.01543
6.21001	982.401	0.116314	398	138.981	0.6842	0.01546
6.22002	983.917	0.11652	398	139.196	0.68541	0.01544
6.22997	985.487	0.116727	398	139.418	0.68663	0.01538
6.23998	986.979	0.116913	398	139.629	0.68772	0.01526
6.24999	988.565	0.117099	398	139.853	0.68882	0.01506
6.26	990.089	0.117306	398	140.069	0.69004	0.01504
6.27001	991.659	0.117513	398	140.291	0.69125	0.01498
6.28002	993.183	0.117699	398	140.507	0.69235	0.01484
6.28997	994.69	0.117885	398	140.72	0.69344	0.01471
6.29998	996.253	0.118092	398	140.941	0.69466	0.01465
6.30999	997.823	0.118298	398	141.163	0.69587	0.01459
6.32	999.386	0.118484	398	141.384	0.69696	0.01441
6.33001	1001	0.118691	398	141.613	0.69818	0.01432
6.34002	1002.63	0.118898	398	141.843	0.6994	0.01421
6.34997	1004.28	0.119084	398	142.077	0.70049	0.01396
6.35998	1005.91	0.11927	398	142.307	0.70159	0.01373
6.36999	1007.51	0.119497	398	142.534	0.70292	0.01377
6.38	1009.17	0.119704	398	142.768	0.70414	0.01363
6.39	1010.81	0.11987	398	143	0.70512	0.01328
6.40001	1012.35	0.120076	398	143.218	0.70633	0.01324
6.40996	1014	0.120242	398	143.452	0.70731	0.01287
6.41997	1015.52	0.120448	398	143.667	0.70852	0.01285
6.42998	1017.07	0.120655	398	143.886	0.70974	0.0128
6.43999	1018.61	0.120883	398	144.104	0.71108	0.01289
6.45	1020.17	0.121069	398	144.325	0.71217	0.01272
6.46001	1021.79	0.121275	398	144.554	0.71338	0.01261
6.47002	1023.33	0.121481	398	144.772	0.71459	0.01257
6.47997	1024.93	0.121688	398	144.998	0.71581	0.01249
6.48998	1026.57	0.121895	398	145.23	0.71703	0.01237
6.49999	1028.17	0.122101	398	145.456	0.71824	0.01229
6.51	1029.78	0.122308	398	145.684	0.71946	0.01219
6.52001	1031.41	0.122494	398	145.915	0.72055	0.01196
6.53002	1033.01	0.122701	398	146.141	0.72177	0.01188
6.53997	1034.68	0.122887	398	146.377	0.72286	0.01162
6.54998	1036.25	0.123094	398	146.599	0.72408	0.01156
6.55999	1037.8	0.12328	398	146.819	0.72518	0.01139
6.57	1039.46	0.123466	398	147.054	0.72627	0.01114
6.58001	1041.03	0.123673	398	147.276	0.72749	0.01108
6.59002	1042.55	0.123859	398	147.491	0.72858	0.01093
6.59997	1044.1	0.124086	398	147.71	0.72992	0.01101
6.60998	1045.71	0.124252	398	147.938	0.73089	0.01068
6.61999	1047.38	0.124479	398	148.174	0.73223	0.01065
6.63	1048.96	0.124665	398	148.397	0.73332	0.01046
6.64	1050.53	0.124872	398	148.62	0.73454	0.01041
6.65001	1052.06	0.125079	398	148.836	0.73576	0.01038
6.65996	1053.6	0.125285	398	149.054	0.73697	0.01034
6.66997	1055.17	0.125471	398	149.276	0.73806	0.01016
6.67998	1056.6	0.125658	398	149.478	0.73916	0.01009
6.68999	1058.17	0.125844	398	149.7	0.74026	0.00991
6.7	1059.75	0.12605	398	149.924	0.74147	0.00984
6.71001	1061.22	0.126256	398	150.132	0.74268	0.00986
6.72002	1062.72	0.126463	398	150.344	0.7439	0.00985
6.72997	1064.28	0.126649	398	150.565	0.74499	0.00968
6.73998	1065.77	0.126856	398	150.776	0.74621	0.00969
6.74999	1067.39	0.127062	398	151.005	0.74742	0.00958
6.76	1068.95	0.127269	398	151.225	0.74864	0.00953
6.77001	1070.43	0.127476	398	151.435	0.74986	0.00954
6.78002	1072.07	0.127662	398	151.667	0.75095	0.0093
6.78997	1073.57	0.127848	398	151.879	0.75205	0.00918
6.79998	1075.1	0.128034	398	152.096	0.75314	0.00903
6.80999	1076.62	0.128241	398	152.311	0.75436	0.00901
6.82	1078.11	0.128468	398	152.521	0.75569	0.00913
6.83001	1079.69	0.128654	398	152.745	0.75679	0.00894
6.84002	1081.23	0.128861	398	152.963	0.75801	0.00891
6.84997	1082.79	0.129047	399	153.183	0.7591	0.00874
6.85998	1084.41	0.129233	399	153.413	0.76019	0.00851
6.86999	1086.03	0.12944	399	153.642	0.76141	0.00841
6.88	1087.67	0.129626	399	153.874	0.76251	0.00817
6.89	1089.28	0.129833	399	154.102	0.76372	0.00808
6.90001	1090.88	0.13004	399	154.328	0.76494	0.008
6.90996	1092.48	0.130246	399	154.554	0.76615	0.00791
6.91997	1094.03	0.130432	399	154.774	0.76725	0.00774
6.92998	1095.5	0.130619	399	154.982	0.76835	0.00765
6.93999	1097.01	0.130825	399	155.195	0.76956	0.00763
6.95	1098.5	0.131011	399	155.406	0.77065	0.00752
6.96001	1100.03	0.131218	399	155.622	0.77187	0.00749
6.97002	1101.5	0.131424	399	155.83	0.77308	0.00751
6.97997	1102.97	0.131631	399	156.038	0.7743	0.00753
6.98998	1104.5	0.131837	399	156.255	0.77551	0.0075
6.99999	1105.94	0.132044	399	156.458	0.77673	0.00754
7.01	1107.46	0.13223	399	156.674	0.77782	0.0074
7.02001	1109.04	0.132437	399	156.897	0.77904	0.00733
7.03002	1110.67	0.132623	399	157.128	0.78014	0.0071
7.03997	1112.25	0.13283	399	157.351	0.78135	0.00704
7.04998	1113.75	0.133036	399	157.563	0.78256	0.00703
7.05999	1115.24	0.133264	399	157.774	0.78391	0.00716
7.07	1116.83	0.13345	399	157.999	0.785	0.00696
7.08001	1118.37	0.133636	399	158.217	0.78609	0.0068
7.09002	1119.96	0.133843	399	158.442	0.78731	0.00673
7.09997	1121.59	0.134029	399	158.673	0.78841	0.00649
7.10998	1123.2	0.134236	399	158.9	0.78962	0.0064
7.11999	1124.74	0.134463	399	159.118	0.79096	0.00649
7.13	1126.25	0.13467	399	159.332	0.79218	0.00648
7.14	1127.78	0.134835	399	159.548	0.79315	0.0062
7.15001	1129.42	0.135042	399	159.78	0.79436	0.00609
7.15996	1130.92	0.135249	399	159.992	0.79558	0.00609
7.16997	1132.35	0.135455	399	160.195	0.79679	0.00613
7.17998	1133.81	0.135642	399	160.401	0.79789	0.00605
7.18999	1135.24	0.135828	399	160.604	0.79899	0.00598
7.2	1136.67	0.136034	399	160.806	0.8002	0.00603
7.21001	1138.12	0.136241	399	161.011	0.80142	0.00607
7.22002	1139.54	0.136426	399	161.212	0.80251	0.006
7.23002	1141.02	0.136634	399	161.421	0.80373	0.00602
7.23997	1142.49	0.13682	399	161.629	0.80482	0.00592
7.24998	1143.96	0.137026	399	161.837	0.80604	0.00594
7.25999	1145.48	0.137233	399	162.052	0.80725	0.00592
7.27	1147.05	0.13744	399	162.274	0.80847	0.00586
7.28001	1148.54	0.137626	399	162.485	0.80956	0.00574
7.29002	1150.05	0.137833	399	162.699	0.81078	0.00573
7.29997	1151.6	0.138039	399	162.918	0.81199	0.00568
7.30998	1153.05	0.138225	399	163.123	0.81309	0.0056
7.31999	1154.54	0.138431	399	163.334	0.8143	0.0056
7.33	1156.01	0.138617	399	163.542	0.81539	0.0055
7.34001	1157.51	0.138824	399	163.754	0.81661	0.0055
7.35002	1158.96	0.139031	399	163.959	0.81783	0.00553
7.35997	1160.45	0.139217	399	164.17	0.81892	0.00542
7.36998	1161.91	0.139424	399	164.377	0.82014	0.00545
7.37999	1163.46	0.13963	399	164.596	0.82135	0.0054
7.39	1165.05	0.139837	399	164.821	0.82257	0.00532
7.4	1166.55	0.140023	399	165.033	0.82366	0.0052
7.41001	1168.17	0.14023	399	165.262	0.82488	0.0051
7.41996	1169.72	0.140437	399	165.482	0.8261	0.00506
7.42997	1171.3	0.140643	399	165.705	0.82731	0.00498
7.43998	1172.91	0.14085	399	165.933	0.82853	0.00489
7.44999	1174.51	0.141036	399	166.159	0.82962	0.00469
7.46	1176.07	0.141243	399	166.38	0.83084	0.00464
7.47001	1177.58	0.14145	399	166.593	0.83206	0.00462
7.48002	1179.05	0.141656	399	166.801	0.83327	0.00464
7.48997	1180.5	0.141843	399	167.007	0.83437	0.00456
7.49998	1181.94	0.14207	399	167.21	0.83571	0.00473
7.50999	1183.47	0.142256	399	167.427	0.8368	0.00458
7.52	1184.97	0.142442	399	167.639	0.83789	0.00445
7.53001	1186.48	0.142649	399	167.853	0.83911	0.00444
7.54002	1187.96	0.142835	399	168.062	0.84021	0.00433
7.54997	1189.45	0.143021	399	168.273	0.8413	0.00422
7.55998	1190.96	0.143228	399	168.486	0.84252	0.00421
7.56999	1192.48	0.143434	399	168.701	0.84373	0.00418
7.58	1194.05	0.14364	399	168.924	0.84494	0.00412
7.59001	1195.6	0.143847	399	169.143	0.84616	0.00407
7.60002	1197.18	0.144054	399	169.366	0.84738	0.00401
7.60997	1198.68	0.14424	399	169.579	0.84847	0.00388
7.61998	1200.26	0.144447	399	169.802	0.84969	0.00381
7.62999	1201.77	0.144633	399	170.016	0.85078	0.00368
7.64	1203.36	0.144839	399	170.241	0.85199	0.0036
7.65	1204.91	0.145046	399	170.46	0.85321	0.00356
7.66001	1206.44	0.145253	399	170.676	0.85443	0.00353
7.66996	1208.05	0.14546	399	170.904	0.85565	0.00344
7.67997	1209.55	0.145646	399	171.116	0.85674	0.00331
7.68998	1211.05	0.145832	399	171.329	0.85784	0.00319
7.69999	1212.53	0.146039	399	171.538	0.85905	0.0032
7.71	1213.98	0.146245	399	171.743	0.86026	0.00324
7.72001	1215.43	0.146431	399	171.948	0.86136	0.00315
7.73002	1216.9	0.146617	399	172.156	0.86245	0.00305
7.73997	1218.23	0.146824	399	172.344	0.86367	0.00319
7.74998	1219.66	0.147031	399	172.547	0.86489	0.00324
7.75999	1221.08	0.147238	399	172.747	0.86611	0.0033
7.77	1222.48	0.147444	399	172.946	0.86732	0.00338
7.78001	1223.93	0.147651	399	173.151	0.86854	0.00342
7.79002	1225.39	0.147837	399	173.357	0.86963	0.00332
7.79997	1226.9	0.148023	399	173.571	0.87072	0.00319
7.80998	1228.46	0.14823	399	173.792	0.87194	0.00314
7.81999	1229.98	0.148436	399	174.007	0.87315	0.00312
7.83	1231.48	0.148622	399	174.219	0.87425	0.00299
7.84001	1233.01	0.148849	399	174.435	0.87558	0.00308
7.85002	1234.46	0.149035	399	174.64	0.87668	0.003
7.85997	1235.99	0.149242	399	174.857	0.87789	0.00297
7.86998	1237.48	0.149428	399	175.068	0.87899	0.00285
7.87999	1239.09	0.149614	399	175.295	0.88008	0.00264
7.89	1240.61	0.1498	399	175.51	0.88118	0.0025
7.9	1242.16	0.150028	399	175.73	0.88252	0.00258
7.91001	1243.67	0.150255	399	175.943	0.88385	0.00268
7.91996	1245.23	0.150441	399	176.164	0.88495	0.00251
7.92997	1246.8	0.150648	399	176.386	0.88616	0.00245
7.93998	1248.41	0.150855	399	176.614	0.88738	0.00236
7.94999	1250.01	0.151062	399	176.84	0.8886	0.00228
7.96	1251.6	0.151268	399	177.065	0.88981	0.0022
7.97001	1253.16	0.151454	399	177.286	0.89091	0.00202
7.98002	1254.62	0.151661	399	177.492	0.89212	0.00205
7.98997	1256.12	0.151868	399	177.705	0.89334	0.00205
7.99998	1257.53	0.152054	399	177.904	0.89444	0.002
8.00999	1258.99	0.15224	399	178.111	0.89553	0.0019
8.02	1260.42	0.152447	399	178.313	0.89675	0.00196
8.03001	1261.76	0.152654	399	178.503	0.89796	0.00209
8.04002	1263.16	0.15286	399	178.701	0.89918	0.00216
8.04997	1264.6	0.153067	399	178.904	0.90039	0.00221
8.05998	1266.03	0.153253	399	179.107	0.90149	0.00214
8.06999	1267.51	0.153459	399	179.316	0.9027	0.00215
8.08	1268.94	0.153686	399	179.518	0.90404	0.00232
8.09001	1270.41	0.153872	399	179.726	0.90513	0.00222
8.10002	1271.98	0.154079	399	179.948	0.90635	0.00216
8.10997	1273.41	0.154244	399	180.151	0.90732	0.00197
8.11998	1274.91	0.154431	399	180.363	0.90842	0.00185
8.12999	1276.37	0.154637	399	180.569	0.90963	0.00187
8.14	1277.86	0.154844	399	180.78	0.91085	0.00188
8.15	1279.4	0.155051	399	180.998	0.91206	0.00185
8.16001	1280.91	0.155237	399	181.212	0.91316	0.00171
8.16996	1282.41	0.155423	399	181.424	0.91425	0.00159
8.17997	1283.91	0.155609	399	181.636	0.91535	0.00146
8.18998	1285.35	0.155836	399	181.84	0.91668	0.00163
8.19999	1286.77	0.156043	399	182.041	0.9179	0.00169
8.21	1288.28	0.156229	399	182.254	0.91899	0.00156
8.22001	1289.8	0.156415	399	182.469	0.92009	0.00141
8.23002	1291.38	0.156622	399	182.693	0.92131	0.00135
8.23997	1292.87	0.156829	399	182.904	0.92252	0.00135
8.24998	1294.26	0.157015	399	183.1	0.92362	0.00132
8.25999	1295.62	0.157222	399	183.293	0.92484	0.00143
8.27	1296.98	0.157408	399	183.485	0.92593	0.00142
8.28001	1298.44	0.157615	399	183.692	0.92715	0.00145
8.29002	1299.88	0.157821	399	183.895	0.92836	0.00149
8.29997	1301.34	0.158007	399	184.102	0.92945	0.0014
8.30998	1302.77	0.158214	399	184.304	0.93067	0.00145
8.31999	1304.16	0.158441	399	184.501	0.93201	0.00166
8.33	1305.6	0.158627	399	184.705	0.9331	0.00158
8.34001	1307.02	0.158833	399	184.906	0.93431	0.00164
8.35002	1308.55	0.159019	399	185.122	0.93541	0.00149
8.35997	1310.12	0.159226	399	185.344	0.93662	0.00143
8.36998	1311.73	0.159433	399	185.572	0.93784	0.00134
8.37999	1313.22	0.15964	399	185.783	0.93906	0.00134
8.39	1314.81	0.159888	399	186.008	0.94052	0.00151
8.4	1316.25	0.160074	399	186.211	0.94161	0.00143
8.41001	1317.79	0.16026	399	186.429	0.94271	0.00127
8.41996	1319.25	0.160467	399	186.636	0.94392	0.0013
8.42997	1320.74	0.160673	399	186.846	0.94514	0.0013
8.43998	1322.3	0.16088	399	187.067	0.94635	0.00125
8.44999	1323.78	0.161087	399	187.277	0.94757	0.00127
8.46	1325.23	0.161252	399	187.482	0.94854	0.00106
8.47001	1326.67	0.161459	399	187.685	0.94976	0.00111
8.48002	1328.23	0.161645	399	187.906	0.95085	0.000932788
8.48997	1329.74	0.161852	399	188.12	0.95207	0.000922726
8.49998	1331.36	0.162059	399	188.349	0.95329	0.000823229
8.50999	1332.85	0.162265	399	188.56	0.9545	0.000823546
8.52	1334.42	0.162472	399	188.782	0.95572	0.000764701
8.53001	1335.9	0.162679	399	188.991	0.95694	0.000779031
8.54002	1337.4	0.162865	399	189.203	0.95803	0.000653571
8.54997	1338.9	0.163051	399	189.416	0.95912	0.00052811
8.55998	1340.43	0.163237	399	189.632	0.96022	0.000378258
8.56999	1341.87	0.163464	399	189.836	0.96155	0.000542757
8.58	1343.26	0.16365	399	190.032	0.96265	0.000506733
8.59001	1344.62	0.163856	399	190.225	0.96386	0.000612746
8.60002	1346.04	0.164063	399	190.426	0.96508	0.00067586
8.60997	1347.53	0.164249	399	190.637	0.96617	0.00055853
8.61998	1349.01	0.164435	399	190.846	0.96726	0.00044933
8.62999	1350.56	0.164621	399	191.065	0.96836	0.000283217
8.64	1352.07	0.164828	399	191.279	0.96958	0.000273156
8.65	1353.57	0.165035	399	191.491	0.97079	0.000271225
8.66001	1355.05	0.165242	399	191.7	0.97201	0.000285555
8.66996	1356.62	0.165448	399	191.922	0.97322	0.000220828
8.67997	1358.1	0.165655	399	192.132	0.97444	0.000235158
8.68998	1359.72	0.165841	399	192.361	0.97554	1.21308e-05
8.69999	1361.25	0.166048	399	192.577	0.97675	-1.41918e-05
8.71	1362.76	0.166234	399	192.791	0.97785	-0.000147783
8.72001	1364.33	0.16642	399	193.013	0.97894	-0.000330157
8.73002	1365.83	0.166627	399	193.225	0.98016	-0.000332088
8.73997	1367.35	0.166833	399	193.44	0.98137	-0.000356162
8.74998	1368.9	0.16704	399	193.66	0.98259	-0.000398746
8.75999	1370.38	0.167247	399	193.869	0.98381	-0.000384416
8.77	1371.91	0.167433	399	194.086	0.9849	-0.000534268
8.78001	1373.48	0.167619	399	194.308	0.98599	-0.000716642
8.79002	1374.98	0.167826	399	194.52	0.98721	-0.000718573
8.79997	1376.48	0.168033	399	194.732	0.98843	-0.000720504
8.80998	1377.95	0.168239	399	194.94	0.98964	-0.000703926
8.81999	1379.38	0.168446	399	195.142	0.99086	-0.000648944
8.83	1380.84	0.168652	399	195.349	0.99207	-0.000624235
8.84001	1382.26	0.168859	399	195.55	0.99329	-0.000561122
8.85002	1383.73	0.169045	399	195.758	0.99438	-0.000662191
8.85997	1385.3	0.169272	399	195.98	0.99572	-0.000603388
8.86998	1386.76	0.169458	399	196.186	0.99681	-0.000696327
8.87999	1388.33	0.169665	399	196.409	0.99803	-0.000755171
8.89	1389.9	0.169851	399	196.631	0.99912	-0.000937545
8.9	1391.43	0.170058	399	196.847	1.00034	-0.000963868
8.91001	1392.97	0.170265	399	197.065	1.00156	-0.000998321
8.91996	1394.52	0.170471	399	197.284	1.00277	-0.00105
8.92997	1396.08	0.170678	399	197.505	1.00399	-0.0011
8.93998	1397.58	0.170864	399	197.717	1.00508	-0.00122
8.94999	1399.09	0.171071	399	197.931	1.0063	-0.00123
8.96	1400.57	0.171278	399	198.14	1.00752	-0.00122
8.97001	1402.08	0.171484	399	198.354	1.00873	-0.00123
8.98002	1403.66	0.17167	399	198.577	1.00982	-0.00143
8.98997	1405.22	0.171898	399	198.798	1.01116	-0.00135
8.99998	1406.8	0.172105	399	199.021	1.01238	-0.00142
9.00999	1408.41	0.172291	399	199.249	1.01348	-0.00163
9.02	1409.98	0.172518	399	199.471	1.01481	-0.00158
9.03001	1411.55	0.172725	399	199.693	1.01603	-0.00163
9.04002	1413.23	0.172911	399	199.931	1.01712	-0.00191
9.04997	1414.73	0.173097	399	200.143	1.01822	-0.00203
9.05998	1416.28	0.173283	399	200.363	1.01931	-0.0022
9.06999	1417.81	0.173469	399	200.579	1.02041	-0.00235
9.08	1419.15	0.173675	399	200.769	1.02162	-0.00223
9.09001	1420.49	0.173861	399	200.958	1.02271	-0.00222
9.10002	1421.94	0.174088	399	201.163	1.02405	-0.00206
9.10997	1423.38	0.174274	399	201.367	1.02514	-0.00214
9.11998	1424.8	0.174481	399	201.568	1.02636	-0.00208
9.12999	1426.3	0.174667	399	201.78	1.02745	-0.0022
9.14	1427.81	0.174874	399	201.994	1.02867	-0.00221
9.15	1429.38	0.17506	399	202.216	1.02976	-0.0024
9.16001	1430.83	0.175267	399	202.421	1.03098	-0.00236
9.16996	1432.36	0.175474	399	202.637	1.0322	-0.00238
9.17997	1433.96	0.17568	399	202.864	1.03341	-0.00247
9.18998	1435.53	0.175887	399	203.086	1.03463	-0.00253
9.19999	1437.07	0.176073	399	203.304	1.03572	-0.00269
9.21	1438.52	0.17628	399	203.509	1.03694	-0.00265
9.22001	1440.09	0.176466	399	203.731	1.03804	-0.00283
9.23002	1441.63	0.176673	399	203.949	1.03925	-0.00287
9.23997	1443.09	0.176879	399	204.155	1.04046	-0.00284
9.24998	1444.62	0.177066	399	204.372	1.04156	-0.00299
9.25999	1446.19	0.177293	399	204.594	1.0429	-0.00293
9.27	1447.71	0.1775	399	204.809	1.04412	-0.00295
9.28001	1449.22	0.177665	399	205.023	1.04509	-0.0032
9.29002	1450.8	0.177872	399	205.246	1.04631	-0.00327
9.29997	1452.37	0.178099	399	205.468	1.04764	-0.00321
9.30998	1453.95	0.178285	399	205.692	1.04874	-0.0034
9.31999	1455.48	0.178492	399	205.908	1.04995	-0.00343
9.33	1456.92	0.178698	399	206.112	1.05116	-0.00339
9.34001	1458.37	0.178905	399	206.317	1.05238	-0.00335
9.35002	1459.83	0.179111	399	206.524	1.05359	-0.00332
9.35997	1461.34	0.179297	399	206.737	1.05469	-0.00346
9.36998	1462.83	0.179525	399	206.948	1.05603	-0.00333
9.37999	1464.3	0.179711	399	207.156	1.05712	-0.00343
9.39	1465.73	0.179897	399	207.358	1.05822	-0.0035
9.4	1467.17	0.180104	399	207.562	1.05944	-0.00345
9.41001	1468.64	0.180311	399	207.77	1.06065	-0.00343
9.41996	1470.1	0.180497	399	207.977	1.06175	-0.00352
9.42997	1471.69	0.180703	399	208.202	1.06296	-0.0036
9.43998	1473.24	0.180889	399	208.421	1.06405	-0.00377
9.44999	1474.74	0.181096	399	208.633	1.06527	-0.00377
9.46	1476.24	0.181324	399	208.845	1.06661	-0.00365
9.47001	1477.65	0.18153	399	209.045	1.06782	-0.00358
9.48002	1479.15	0.181716	399	209.257	1.06892	-0.00371
9.48997	1480.58	0.181902	399	209.459	1.07001	-0.00378
9.49998	1482.01	0.182089	399	209.662	1.07111	-0.00384
9.50999	1483.51	0.182295	399	209.874	1.07232	-0.00385
9.52	1485.03	0.182502	399	210.089	1.07354	-0.00387
9.53001	1486.44	0.182688	399	210.288	1.07464	-0.00392
9.54002	1488.01	0.182895	399	210.51	1.07585	-0.00398
9.54997	1489.57	0.183102	399	210.731	1.07707	-0.00403
9.55998	1491.15	0.183308	399	210.955	1.07828	-0.0041
9.56999	1492.79	0.183494	399	211.187	1.07938	-0.00434
9.58	1494.37	0.183701	399	211.41	1.08059	-0.00441
9.59001	1495.98	0.183907	399	211.638	1.08181	-0.0045
9.60002	1497.56	0.184072	399	211.861	1.08278	-0.00482
9.60997	1499.1	0.1843	399	212.079	1.08412	-0.00473
9.61998	1500.62	0.184507	399	212.294	1.08534	-0.00475
9.62999	1502.17	0.184693	399	212.514	1.08643	-0.00491
9.64	1503.66	0.184899	399	212.724	1.08764	-0.00491
9.65	1505.13	0.185085	399	212.932	1.08874	-0.00501
9.66001	1506.57	0.185271	399	213.136	1.08983	-0.00509
9.66996	1508.11	0.185478	399	213.354	1.09105	-0.00512
9.67997	1509.63	0.185685	399	213.569	1.09226	-0.00514
9.68998	1511.22	0.185892	399	213.794	1.09348	-0.00522
9.69999	1512.85	0.186098	399	214.024	1.09469	-0.00533
9.71	1514.4	0.186305	399	214.244	1.09591	-0.00537
9.72001	1515.92	0.186471	399	214.459	1.09689	-0.00563
9.73002	1517.4	0.186677	399	214.668	1.0981	-0.00563
9.73997	1518.86	0.186884	399	214.875	1.09932	-0.00559
9.74998	1520.46	0.187091	399	215.101	1.10054	-0.00568
9.75999	1522	0.187298	399	215.319	1.10175	-0.00571
9.77	1523.55	0.187484	399	215.538	1.10285	-0.00588
9.78001	1525.12	0.18767	399	215.76	1.10394	-0.00606
9.79002	1526.6	0.187877	399	215.97	1.10516	-0.00605
9.79997	1528.13	0.188083	399	216.186	1.10637	-0.00608
9.80998	1529.75	0.18829	399	216.415	1.10759	-0.00618
9.81999	1531.4	0.188476	399	216.649	1.10868	-0.00643
9.83	1533.07	0.188662	399	216.885	1.10978	-0.00669
9.84001	1534.72	0.188868	399	217.118	1.11099	-0.00682
9.85002	1536.25	0.189095	399	217.335	1.11232	-0.00673
9.85997	1537.8	0.189302	399	217.554	1.11354	-0.00677
9.86998	1539.35	0.18953	399	217.773	1.11488	-0.00669
9.87999	1540.91	0.189695	399	217.994	1.11585	-0.00699
9.89	1542.46	0.189902	399	218.213	1.11707	-0.00703
9.9	1544.02	0.190088	399	218.434	1.11816	-0.0072
9.91001	1545.51	0.190315	399	218.645	1.1195	-0.00708
9.91996	1546.96	0.190522	399	218.85	1.12072	-0.00704
9.92997	1548.5	0.190749	399	219.068	1.12205	-0.00696
9.93998	1550.05	0.190935	400	219.287	1.12315	-0.00712
9.94999	1551.65	0.191121	400	219.514	1.12424	-0.00733
9.96	1553.3	0.191308	400	219.747	1.12534	-0.00757
9.97001	1554.84	0.191514	400	219.965	1.12655	-0.00761
9.98002	1556.37	0.191742	400	220.181	1.12789	-0.00752
9.98997	1557.87	0.191928	400	220.394	1.12899	-0.00764
9.99998	1559.35	0.192114	400	220.603	1.13008	-0.00775
10.01	1560.94	0.192321	400	220.828	1.1313	-0.00783
10.02	1562.51	0.192507	400	221.05	1.13239	-0.00801
10.03	1563.99	0.192713	400	221.259	1.13361	-0.008
10.04	1565.52	0.19292	400	221.476	1.13482	-0.00803
10.05	1567.05	0.193127	400	221.692	1.13604	-0.00805
10.06	1568.59	0.193313	400	221.91	1.13714	-0.00821
10.07	1570.16	0.19352	400	222.132	1.13835	-0.00827
10.08	1571.76	0.193705	400	222.359	1.13944	-0.00848
10.09	1573.42	0.193912	400	222.593	1.14066	-0.00861
10.1	1575.01	0.194118	400	222.818	1.14187	-0.00869
10.11	1576.55	0.194346	400	223.036	1.14321	-0.00861
10.12	1578.13	0.194511	400	223.26	1.14418	-0.00892
10.13	1579.71	0.194739	400	223.483	1.14552	-0.00886
10.14	1581.26	0.194945	400	223.703	1.14674	-0.00891
10.15	1582.78	0.195152	400	223.918	1.14795	-0.00893
10.16	1584.26	0.195338	400	224.127	1.14905	-0.00904
10.17	1585.83	0.195524	400	224.349	1.15014	-0.00922
10.18	1587.33	0.195752	400	224.561	1.15148	-0.0091
10.19	1588.88	0.195938	400	224.781	1.15258	-0.00927
10.2	1590.44	0.196144	400	225.001	1.15379	-0.00932
10.21	1591.99	0.196372	400	225.221	1.15513	-0.00924
10.22	1593.61	0.196558	400	225.45	1.15622	-0.00946
10.23	1595.16	0.196765	400	225.669	1.15744	-0.00951
10.24	1596.73	0.196951	400	225.891	1.15854	-0.00969
10.25	1598.33	0.197158	400	226.117	1.15975	-0.00977
10.26	1599.88	0.197364	400	226.337	1.16096	-0.00982
10.27	1601.34	0.197571	400	226.543	1.16218	-0.00979
10.28	1602.94	0.197778	400	226.77	1.1634	-0.00987
10.29	1604.47	0.197985	400	226.986	1.16462	-0.0099
10.3	1606.01	0.198171	400	227.204	1.16571	-0.01006
10.31	1607.59	0.198377	400	227.427	1.16692	-0.01013
10.32	1609.12	0.198584	400	227.644	1.16814	-0.01016
10.33	1610.76	0.198749	400	227.876	1.16911	-0.01052
10.34	1612.35	0.198976	400	228.101	1.17045	-0.01048
10.35	1613.9	0.199203	400	228.32	1.17178	-0.0104
10.36	1615.48	0.19941	400	228.544	1.173	-0.01047
10.37	1617.09	0.199576	400	228.771	1.17398	-0.0108
10.38	1618.63	0.199762	400	228.989	1.17507	-0.01096
10.39	1620.12	0.199989	400	229.2	1.17641	-0.01084
10.4	1621.66	0.200196	400	229.418	1.17762	-0.01087
10.41	1623.13	0.200382	400	229.626	1.17872	-0.01097
10.42	1624.61	0.200589	400	229.835	1.17994	-0.01096
10.43	1626.08	0.200775	400	230.043	1.18103	-0.01106
10.44	1627.49	0.200981	400	230.243	1.18224	-0.01099
10.45	1628.98	0.201188	400	230.454	1.18346	-0.01099
10.46	1630.47	0.201395	400	230.664	1.18468	-0.01098
10.47	1631.94	0.201602	400	230.872	1.18589	-0.01096
10.48	1633.48	0.201788	400	231.09	1.18699	-0.01112
10.49	1635.04	0.201994	400	231.311	1.1882	-0.01117
10.5	1636.54	0.202181	400	231.523	1.1893	-0.01129
10.51	1638.08	0.202387	400	231.741	1.19051	-0.01133
10.52	1639.57	0.202594	400	231.952	1.19173	-0.01133
10.53	1641.03	0.202801	400	232.158	1.19295	-0.0113
10.54	1642.56	0.202966	400	232.375	1.19392	-0.01157
10.55	1644.07	0.203173	400	232.588	1.19514	-0.01158
10.56	1645.64	0.20338	400	232.81	1.19635	-0.01164
10.57	1647.25	0.203586	400	233.038	1.19756	-0.01174
10.58	1648.82	0.203793	400	233.26	1.19878	-0.01179
10.59	1650.49	0.20402	400	233.497	1.20012	-0.01182
10.6	1652.16	0.204185	400	233.733	1.20109	-0.0122
10.61	1653.84	0.204392	400	233.97	1.20231	-0.01235
10.62	1655.5	0.204598	400	234.205	1.20352	-0.01249
10.63	1657.19	0.204805	400	234.444	1.20474	-0.01265
10.64	1658.93	0.204991	400	234.691	1.20583	-0.01297
10.65	1660.57	0.205157	400	234.923	1.20681	-0.01332
10.66	1662.19	0.205363	400	235.152	1.20802	-0.01343
10.67	1663.74	0.20557	400	235.371	1.20924	-0.01347
10.68	1665.27	0.205777	400	235.588	1.21045	-0.0135
10.69	1666.77	0.205963	400	235.8	1.21155	-0.01362
10.7	1668.33	0.20617	400	236.02	1.21276	-0.01367
10.71	1669.83	0.206377	400	236.233	1.21398	-0.01368
10.72	1671.42	0.206563	400	236.458	1.21508	-0.01388
10.73	1673.01	0.206769	400	236.683	1.21629	-0.01396
10.74	1674.58	0.206997	400	236.905	1.21763	-0.01389
10.75	1676.12	0.207183	400	237.122	1.21872	-0.01405
10.76	1677.64	0.20739	400	237.338	1.21994	-0.01407
10.77	1679.2	0.207576	400	237.558	1.22104	-0.01424
10.78	1680.8	0.207803	400	237.785	1.22237	-0.01421
10.79	1682.39	0.207989	400	238.01	1.22346	-0.01441
10.8	1683.96	0.208175	400	238.232	1.22456	-0.01459
10.81	1685.55	0.208382	400	238.457	1.22578	-0.01466
10.82	1687.1	0.208609	400	238.676	1.22711	-0.01459
10.83	1688.65	0.208795	400	238.895	1.22821	-0.01475
10.84	1690.19	0.209001	400	239.113	1.22942	-0.01479
10.85	1691.8	0.209208	400	239.341	1.23064	-0.01489
10.86	1693.41	0.209415	400	239.569	1.23185	-0.01498
10.87	1694.97	0.209621	400	239.789	1.23306	-0.01503
10.88	1696.55	0.209808	400	240.013	1.23416	-0.01522
10.89	1698.05	0.209994	400	240.225	1.23526	-0.01534
10.9	1699.6	0.210221	400	240.444	1.23659	-0.01527
10.91	1701.16	0.210428	400	240.665	1.23781	-0.01532
10.92	1702.71	0.210614	400	240.884	1.23891	-0.01549
10.93	1704.21	0.210821	400	241.096	1.24012	-0.01549
10.94	1705.69	0.211007	400	241.306	1.24122	-0.0156
10.95	1707.27	0.211213	400	241.529	1.24243	-0.01567
10.96	1708.73	0.2114	400	241.736	1.24353	-0.01576
10.97	1710.26	0.211606	400	241.952	1.24474	-0.01579
10.98	1711.75	0.211792	400	242.163	1.24584	-0.01591
10.99	1713.2	0.211999	400	242.368	1.24705	-0.01587
11	1714.68	0.212206	400	242.578	1.24827	-0.01585
11.01	1716.13	0.212392	400	242.783	1.24936	-0.01594
11.02	1717.62	0.212599	400	242.994	1.25058	-0.01593
11.03	1719.2	0.212785	400	243.217	1.25168	-0.01612
11.04	1720.72	0.212971	400	243.432	1.25277	-0.01626
11.05	1722.24	0.213178	400	243.647	1.25399	-0.01628
11.06	1723.86	0.213384	400	243.876	1.2552	-0.01639
11.07	1725.41	0.213591	400	244.096	1.25642	-0.01643
11.08	1726.97	0.213777	400	244.316	1.25751	-0.0166
11.09	1728.59	0.213962	400	244.545	1.2586	-0.01683
11.1	1730.2	0.21421	400	244.773	1.26006	-0.01668
11.11	1731.79	0.214396	400	244.998	1.26115	-0.01688
11.12	1733.33	0.214582	400	245.216	1.26225	-0.01704
11.13	1734.85	0.214789	400	245.431	1.26346	-0.01706
11.14	1736.41	0.214996	400	245.652	1.26468	-0.01711
11.15	1737.92	0.215203	400	245.865	1.2659	-0.01712
11.16	1739.42	0.215409	400	246.078	1.26711	-0.01713
11.17	1740.94	0.215596	400	246.293	1.26821	-0.01726
11.18	1742.48	0.215823	400	246.51	1.26955	-0.01718
11.19	1744.04	0.215988	400	246.731	1.27052	-0.01748
11.2	1745.58	0.216195	400	246.949	1.27174	-0.01751
11.21	1747.2	0.216402	400	247.178	1.27295	-0.01761
11.22	1748.79	0.216609	400	247.403	1.27417	-0.01769
11.23	1750.37	0.216795	400	247.627	1.27526	-0.01788
11.24	1751.94	0.217022	400	247.849	1.2766	-0.01782
11.25	1753.5	0.217229	400	248.07	1.27782	-0.01787
11.26	1755.09	0.217436	400	248.294	1.27904	-0.01794
11.27	1756.63	0.217601	400	248.512	1.28001	-0.01823
11.28	1758.18	0.217808	400	248.732	1.28122	-0.01827
11.29	1759.65	0.218014	400	248.94	1.28244	-0.01825
11.3	1761.11	0.218201	400	249.146	1.28354	-0.01834
11.31	1762.56	0.218407	400	249.351	1.28475	-0.01831
11.32	1764.01	0.218614	400	249.556	1.28596	-0.01827
11.33	1765.45	0.218821	400	249.76	1.28718	-0.01822
11.34	1766.98	0.219006	400	249.977	1.28827	-0.01838
11.35	1768.48	0.219192	400	250.189	1.28936	-0.0185
11.36	1769.96	0.219419	400	250.398	1.2907	-0.01837
11.37	1771.48	0.219605	400	250.613	1.29179	-0.01851
11.38	1772.99	0.219792	400	250.827	1.29289	-0.01864
11.39	1774.58	0.219998	400	251.052	1.29411	-0.01872
11.4	1776.14	0.220205	400	251.272	1.29532	-0.01877
11.41	1777.63	0.220412	400	251.483	1.29654	-0.01876
11.42	1779.17	0.220619	400	251.701	1.29776	-0.0188
11.43	1780.65	0.220825	400	251.91	1.29897	-0.01879
11.44	1782.05	0.221032	400	252.108	1.30019	-0.01871
11.45	1783.54	0.221218	400	252.319	1.30128	-0.01883
11.46	1784.94	0.221425	400	252.517	1.3025	-0.01875
11.47	1786.41	0.221611	400	252.725	1.30359	-0.01885
11.48	1787.88	0.221818	400	252.933	1.30481	-0.01883
11.49	1789.32	0.222004	400	253.137	1.30591	-0.0189
11.5	1790.76	0.22219	400	253.341	1.307	-0.01898
11.51	1792.21	0.222417	400	253.546	1.30834	-0.01882
11.52	1793.72	0.222645	400	253.759	1.30968	-0.01871
11.53	1795.23	0.222831	400	253.973	1.31077	-0.01884
11.54	1796.72	0.223017	400	254.184	1.31186	-0.01896
11.55	1798.2	0.223203	400	254.393	1.31296	-0.01907
11.56	1799.69	0.22343	400	254.604	1.31429	-0.01895
11.57	1801.18	0.223616	400	254.815	1.31539	-0.01906
11.58	1802.62	0.223823	400	255.019	1.31661	-0.01902
11.59	1804.05	0.224009	400	255.221	1.3177	-0.01909
11.6	1805.58	0.224215	400	255.437	1.31891	-0.01912
11.61	1807.06	0.224422	400	255.647	1.32013	-0.0191
11.62	1808.55	0.224628	400	255.857	1.32134	-0.0191
11.63	1810.11	0.224815	400	256.078	1.32244	-0.01927
11.64	1811.67	0.225021	400	256.299	1.32365	-0.01933
11.65	1813.26	0.225228	400	256.524	1.32487	-0.0194
11.66	1814.87	0.225414	400	256.752	1.32596	-0.01962
11.67	1816.36	0.225621	400	256.962	1.32718	-0.01961
11.68	1817.98	0.225828	400	257.192	1.3284	-0.01971
11.69	1819.55	0.226034	400	257.414	1.32961	-0.01978
11.7	1820.99	0.22622	400	257.617	1.33071	-0.01985
11.71	1822.53	0.226427	400	257.835	1.33192	-0.01989
11.72	1824.01	0.226634	400	258.045	1.33314	-0.01987
11.73	1825.5	0.22682	400	258.255	1.33424	-0.01999
11.74	1827.01	0.227006	400	258.469	1.33533	-0.02012
11.75	1828.48	0.227233	400	258.677	1.33666	-0.01998
11.76	1830.01	0.22744	400	258.893	1.33788	-0.02001
11.77	1831.52	0.227647	400	259.107	1.3391	-0.02002
11.78	1833.04	0.227833	400	259.322	1.34019	-0.02016
11.79	1834.56	0.22804	400	259.537	1.34141	-0.02018
11.8	1836.11	0.228247	400	259.756	1.34263	-0.02022
11.81	1837.7	0.228453	400	259.981	1.34384	-0.0203
11.82	1839.19	0.228639	400	260.192	1.34494	-0.02042
11.83	1840.73	0.228846	400	260.41	1.34615	-0.02046
11.84	1842.26	0.229052	400	260.626	1.34736	-0.02049
11.85	1843.79	0.229259	400	260.843	1.34858	-0.02051
11.86	1845.26	0.229465	400	261.051	1.34979	-0.0205
11.87	1846.8	0.229651	400	261.269	1.35089	-0.02066
11.88	1848.33	0.229858	400	261.485	1.35211	-0.02068
11.89	1849.9	0.230044	400	261.707	1.3532	-0.02087
11.9	1851.38	0.230251	400	261.917	1.35442	-0.02085
11.91	1852.85	0.230437	400	262.125	1.35551	-0.02095
11.92	1854.44	0.230623	400	262.35	1.35661	-0.02115
11.93	1855.92	0.23083	400	262.559	1.35782	-0.02114
11.94	1857.48	0.231016	400	262.78	1.35892	-0.02131
11.95	1859.01	0.231202	400	262.996	1.36001	-0.02146
11.96	1860.49	0.231409	400	263.205	1.36123	-0.02145
11.97	1861.94	0.231616	400	263.411	1.36245	-0.02141
11.98	1863.33	0.231864	400	263.607	1.36391	-0.02108
11.99	1864.75	0.23205	400	263.808	1.365	-0.02114
12	1866.21	0.232236	400	264.015	1.36609	-0.02123
12.01	1867.64	0.232443	400	264.217	1.36731	-0.02118
12.02	1869.16	0.232629	400	264.432	1.36841	-0.02132
12.03	1870.62	0.232835	400	264.639	1.36962	-0.02129
12.04	1872.03	0.233042	400	264.838	1.37084	-0.02122
12.05	1873.46	0.233249	400	265.04	1.37205	-0.02117
12.06	1874.91	0.233456	400	265.246	1.37327	-0.02113
12.07	1876.49	0.233642	400	265.469	1.37436	-0.02132
12.08	1878.01	0.233848	400	265.684	1.37558	-0.02134
12.09	1879.53	0.234055	400	265.899	1.37679	-0.02136
12.1	1881.08	0.234261	400	266.118	1.37801	-0.02141
12.11	1882.57	0.234468	400	266.329	1.37922	-0.0214
12.12	1884.04	0.234674	400	266.537	1.38044	-0.02139
12.13	1885.49	0.234881	400	266.742	1.38165	-0.02135
12.14	1887	0.235047	400	266.956	1.38263	-0.0216
12.15	1888.57	0.235253	400	267.178	1.38384	-0.02166
12.16	1890.16	0.23546	400	267.403	1.38506	-0.02174
12.17	1891.66	0.235646	400	267.615	1.38615	-0.02187
12.18	1893.2	0.235853	400	267.833	1.38737	-0.0219
12.19	1894.66	0.236039	400	268.04	1.38846	-0.02199
12.2	1896.21	0.236246	400	268.259	1.38968	-0.02204
12.21	1897.7	0.236473	400	268.47	1.39102	-0.02191
12.22	1899.19	0.23668	400	268.68	1.39224	-0.02191
12.23	1900.73	0.236866	400	268.898	1.39333	-0.02206
12.24	1902.15	0.237052	400	269.099	1.39442	-0.02212
12.25	1903.56	0.237258	400	269.299	1.39564	-0.02206
12.26	1905	0.237465	400	269.502	1.39685	-0.02201
12.27	1906.4	0.237672	400	269.7	1.39807	-0.02193
12.28	1907.86	0.237858	400	269.907	1.39916	-0.02202
12.29	1909.31	0.238044	400	270.112	1.40026	-0.02211
12.3	1910.73	0.238251	400	270.313	1.40148	-0.02205
12.31	1912.18	0.238457	400	270.518	1.40269	-0.02201
12.32	1913.62	0.238643	400	270.722	1.40378	-0.02209
12.33	1915.07	0.23885	400	270.927	1.405	-0.02205
12.34	1916.5	0.239057	400	271.129	1.40622	-0.022
12.35	1917.94	0.239243	400	271.333	1.40731	-0.02207
12.36	1919.38	0.239429	400	271.537	1.40841	-0.02215
12.37	1920.75	0.239636	400	271.731	1.40962	-0.02205
12.38	1922.15	0.239843	400	271.929	1.41084	-0.02197
12.39	1923.62	0.240049	400	272.137	1.41205	-0.02195
12.4	1924.99	0.240256	400	272.33	1.41327	-0.02185
12.41	1926.5	0.240442	400	272.544	1.41436	-0.02198
12.42	1927.89	0.240628	400	272.741	1.41546	-0.02202
12.43	1929.34	0.240814	400	272.946	1.41655	-0.0221
12.44	1930.84	0.241021	400	273.158	1.41777	-0.0221
12.45	1932.25	0.241228	400	273.357	1.41899	-0.02203
12.46	1933.65	0.241435	400	273.556	1.42021	-0.02195
12.47	1935.18	0.241621	400	273.772	1.4213	-0.0221
12.48	1936.68	0.241827	400	273.984	1.42251	-0.02211
12.49	1938.13	0.242033	400	274.189	1.42372	-0.02208
12.5	1939.63	0.24224	400	274.402	1.42494	-0.02208
12.51	1941.07	0.242447	400	274.605	1.42616	-0.02203
12.52	1942.51	0.242633	400	274.809	1.42725	-0.02211
12.53	1943.86	0.242839	400	275	1.42846	-0.02199
12.54	1945.25	0.243026	400	275.197	1.42956	-0.02202
12.55	1946.68	0.243232	400	275.399	1.43078	-0.02198
12.56	1948.09	0.243418	400	275.598	1.43187	-0.02203
12.57	1949.46	0.243604	400	275.792	1.43296	-0.02205
12.58	1950.8	0.243811	400	275.982	1.43418	-0.02192
12.59	1952.24	0.244018	400	276.185	1.4354	-0.02187
12.6	1953.59	0.244225	400	276.376	1.43662	-0.02175
12.61	1954.94	0.244431	400	276.567	1.43783	-0.02164
12.62	1956.39	0.244618	400	276.773	1.43893	-0.02172
12.63	1957.85	0.244824	400	276.979	1.44014	-0.02169
12.64	1959.27	0.24501	400	277.18	1.44124	-0.02175
12.65	1960.68	0.245217	400	277.379	1.44245	-0.02168
12.66	1962.1	0.245424	400	277.58	1.44367	-0.02162
12.67	1963.57	0.245631	400	277.788	1.44489	-0.0216
12.68	1964.97	0.245817	400	277.986	1.44598	-0.02164
12.69	1966.44	0.246023	400	278.194	1.44719	-0.02162
12.7	1967.97	0.246251	400	278.411	1.44854	-0.02153
12.71	1969.44	0.246437	400	278.619	1.44963	-0.02163
12.72	1970.93	0.246644	400	278.83	1.45085	-0.02162
12.73	1972.47	0.24685	400	279.047	1.45206	-0.02166
12.74	1973.98	0.247056	400	279.261	1.45327	-0.02168
12.75	1975.56	0.247242	400	279.485	1.45436	-0.02187
12.76	1977.01	0.247449	400	279.69	1.45558	-0.02183
12.77	1978.44	0.247614	400	279.892	1.45655	-0.02202
12.78	1979.97	0.247821	400	280.108	1.45777	-0.02205
12.79	1981.31	0.248028	400	280.298	1.45899	-0.02192
12.8	1982.75	0.248235	400	280.502	1.46021	-0.02187
12.81	1984.21	0.248421	400	280.708	1.4613	-0.02197
12.82	1985.59	0.248607	400	280.904	1.46239	-0.02199
12.83	1986.92	0.248814	400	281.092	1.46361	-0.02186
12.84	1988.26	0.24902	400	281.281	1.46482	-0.02174
12.85	1989.61	0.249206	400	281.472	1.46592	-0.02174
12.86	1991.04	0.249413	400	281.675	1.46714	-0.02168
12.87	1992.49	0.249599	400	281.88	1.46823	-0.02177
12.88	1993.93	0.249806	400	282.083	1.46945	-0.02172
12.89	1995.42	0.249992	400	282.294	1.47054	-0.02184
12.9	1996.82	0.250178	400	282.492	1.47164	-0.02188
12.91	1998.23	0.250405	400	282.692	1.47297	-0.02169
12.92	1999.66	0.250612	400	282.894	1.47419	-0.02164
12.93	2001.18	0.250798	400	283.109	1.47528	-0.02178
12.94	2002.59	0.251005	400	283.309	1.4765	-0.02171
12.95	2004.04	0.251212	400	283.514	1.47772	-0.02167
12.96	2005.55	0.251398	400	283.727	1.47881	-0.0218
12.97	2006.93	0.251584	400	283.923	1.47991	-0.02183
12.98	2008.32	0.251791	400	284.119	1.48112	-0.02175
12.99	2009.7	0.251997	400	284.314	1.48234	-0.02166
13	2011.1	0.252203	400	284.512	1.48355	-0.02158
13.01	2012.54	0.25241	400	284.716	1.48476	-0.02154
13.02	2013.96	0.252596	400	284.917	1.48586	-0.0216
13.03	2015.4	0.252782	400	285.121	1.48695	-0.02167
13.04	2016.89	0.252989	400	285.332	1.48817	-0.02167
13.05	2018.34	0.253196	400	285.537	1.48939	-0.02163
13.06	2019.76	0.253423	400	285.738	1.49072	-0.02145
13.07	2021.25	0.25363	400	285.948	1.49194	-0.02144
13.08	2022.72	0.253837	400	286.156	1.49316	-0.02142
13.09	2024.18	0.254023	400	286.363	1.49425	-0.02151
13.1	2025.59	0.254229	400	286.562	1.49546	-0.02145
13.11	2027.07	0.254436	400	286.772	1.49668	-0.02143
13.12	2028.49	0.254622	400	286.973	1.49778	-0.02149
13.13	2029.89	0.254829	400	287.171	1.49899	-0.02141
13.14	2031.33	0.255036	400	287.374	1.50021	-0.02137
13.15	2032.71	0.255242	400	287.57	1.50142	-0.02128
13.16	2034.11	0.255449	400	287.768	1.50264	-0.0212
13.17	2035.52	0.255635	400	287.967	1.50374	-0.02125
13.18	2036.89	0.255842	400	288.161	1.50495	-0.02114
13.19	2038.36	0.256049	400	288.369	1.50617	-0.02112
13.2	2039.78	0.256255	400	288.57	1.50738	-0.02107
13.21	2041.11	0.256442	400	288.758	1.50848	-0.02105
13.22	2042.55	0.256648	400	288.962	1.50969	-0.02101
13.23	2043.94	0.256855	400	289.158	1.51091	-0.02092
13.24	2045.32	0.257041	400	289.354	1.51201	-0.02095
13.25	2046.68	0.257247	400	289.546	1.51322	-0.02084
13.26	2048	0.257454	400	289.733	1.51444	-0.0207
13.27	2049.37	0.25764	400	289.927	1.51553	-0.02072
13.28	2050.74	0.257826	400	290.12	1.51662	-0.02073
13.29	2052.13	0.258033	400	290.317	1.51784	-0.02065
13.3	2053.57	0.258239	400	290.521	1.51905	-0.02061
13.31	2054.93	0.258425	400	290.713	1.52015	-0.02062
13.32	2056.32	0.258632	400	290.91	1.52136	-0.02053
13.33	2057.77	0.258839	400	291.115	1.52258	-0.02049
13.34	2059.18	0.259046	400	291.314	1.5238	-0.02042
13.35	2060.65	0.259232	400	291.522	1.52489	-0.02052
13.36	2062.04	0.259418	400	291.719	1.52599	-0.02056
13.37	2063.45	0.259604	400	291.918	1.52708	-0.02061
13.38	2064.81	0.259831	400	292.111	1.52842	-0.02038
13.39	2066.18	0.260017	400	292.305	1.52951	-0.0204
13.4	2067.5	0.260224	400	292.491	1.53073	-0.02026
13.41	2068.85	0.26041	400	292.682	1.53182	-0.02026
13.42	2070.2	0.260576	400	292.873	1.5328	-0.02038
13.43	2071.5	0.260803	400	293.057	1.53414	-0.0201
13.44	2072.77	0.260989	400	293.237	1.53523	-0.02004
13.45	2074.16	0.261196	400	293.434	1.53645	-0.01995
13.46	2075.54	0.261403	400	293.629	1.53766	-0.01986
13.47	2076.84	0.261589	400	293.813	1.53876	-0.01982
13.48	2078.19	0.261775	400	294.004	1.53985	-0.01982
13.49	2079.46	0.261961	400	294.183	1.54095	-0.01976
13.5	2080.84	0.262187	400	294.379	1.54228	-0.01955
13.51	2082.22	0.262394	400	294.574	1.54349	-0.01946
13.52	2083.54	0.26258	400	294.761	1.54459	-0.01944
13.53	2084.89	0.262787	400	294.952	1.54581	-0.01932
13.54	2086.25	0.262993	400	295.144	1.54702	-0.01921
13.55	2087.58	0.2632	400	295.332	1.54824	-0.01908
13.56	2088.97	0.263407	400	295.529	1.54945	-0.01899
13.57	2090.41	0.263614	400	295.733	1.55067	-0.01894
13.58	2091.87	0.2638	400	295.939	1.55176	-0.01903
13.59	2093.31	0.264007	400	296.143	1.55298	-0.01899
13.6	2094.66	0.264213	400	296.334	1.55419	-0.01887
13.61	2096	0.26442	400	296.523	1.55541	-0.01875
13.62	2097.36	0.264606	400	296.716	1.55651	-0.01876
13.63	2098.67	0.264813	400	296.901	1.55772	-0.0186
13.64	2100.07	0.26504	400	297.099	1.55906	-0.01841
13.65	2101.36	0.265226	400	297.282	1.56015	-0.01836
13.66	2102.73	0.265412	400	297.475	1.56125	-0.01838
13.67	2104.01	0.265619	400	297.657	1.56246	-0.0182
13.68	2105.26	0.265826	400	297.833	1.56368	-0.018
13.69	2106.51	0.266012	400	298.01	1.56478	-0.01793
13.7	2107.79	0.266219	400	298.191	1.56599	-0.01775
13.71	2109.07	0.266426	400	298.372	1.56721	-0.01757
13.72	2110.35	0.266612	400	298.553	1.56831	-0.01752
13.73	2111.68	0.266818	400	298.742	1.56952	-0.01739
13.74	2113.03	0.267004	400	298.933	1.57061	-0.01739
13.75	2114.25	0.26719	400	299.105	1.57171	-0.01729
13.76	2115.52	0.267396	400	299.285	1.57292	-0.01711
13.77	2116.86	0.267603	400	299.474	1.57414	-0.01698
13.78	2118.15	0.26781	400	299.657	1.57535	-0.01681
13.79	2119.56	0.267975	400	299.856	1.57632	-0.01699
13.8	2120.93	0.268182	400	300.05	1.57754	-0.01689
13.81	2122.29	0.268368	400	300.243	1.57864	-0.0169
13.82	2123.68	0.268575	400	300.439	1.57985	-0.01681
13.83	2124.98	0.268761	400	300.623	1.58095	-0.01677
13.84	2126.32	0.268968	400	300.813	1.58216	-0.01664
13.85	2127.65	0.269154	400	301.001	1.58326	-0.01663
13.86	2129.02	0.26936	400	301.195	1.58447	-0.01653
13.87	2130.39	0.269526	400	301.389	1.58545	-0.01667
13.88	2131.72	0.269732	400	301.577	1.58666	-0.01654
13.89	2133.07	0.269939	400	301.768	1.58788	-0.01642
13.9	2134.41	0.270146	400	301.957	1.58909	-0.01629
13.91	2135.75	0.270353	400	302.147	1.59031	-0.01616
13.92	2137.2	0.270539	400	302.352	1.59141	-0.01625
13.93	2138.64	0.270725	400	302.556	1.5925	-0.01633
13.94	2139.95	0.270932	400	302.741	1.59372	-0.01617
13.95	2141.41	0.271138	400	302.948	1.59493	-0.01615
13.96	2142.75	0.271324	400	303.137	1.59602	-0.01614
13.97	2144.16	0.271531	400	303.337	1.59724	-0.01607
13.98	2145.55	0.271717	400	303.533	1.59834	-0.01611
13.99	2146.82	0.271945	400	303.713	1.59968	-0.0158
14	2148.21	0.272151	400	303.91	1.60089	-0.01572
14.01	2149.63	0.272357	400	304.11	1.6021	-0.01566
14.02	2150.94	0.272543	400	304.296	1.60319	-0.01563
14.03	2152.31	0.272729	400	304.49	1.60429	-0.01565
14.04	2153.64	0.272936	400	304.678	1.60551	-0.01552
14.05	2154.97	0.273143	400	304.866	1.60672	-0.01538
14.06	2156.31	0.27335	400	305.055	1.60794	-0.01525
14.07	2157.61	0.273536	400	305.239	1.60904	-0.01521
14.08	2159.02	0.273742	400	305.439	1.61025	-0.01515
14.09	2160.35	0.27397	400	305.627	1.61159	-0.01489
14.1	2161.67	0.274177	400	305.814	1.61281	-0.01474
14.11	2162.96	0.274363	400	305.996	1.6139	-0.0147
14.12	2164.22	0.274569	400	306.175	1.61511	-0.01451
14.13	2165.49	0.274776	400	306.354	1.61633	-0.01433
14.14	2166.72	0.274962	400	306.528	1.61742	-0.01423
14.15	2167.92	0.275169	400	306.698	1.61864	-0.01399
14.16	2169.15	0.275376	400	306.872	1.61986	-0.01377
14.17	2170.35	0.275541	400	307.042	1.62083	-0.01378
14.18	2171.6	0.275727	400	307.219	1.62192	-0.0137
14.19	2172.83	0.275955	400	307.393	1.62326	-0.01336
14.2	2174.07	0.276141	400	307.568	1.62436	-0.01327
14.21	2175.36	0.276347	400	307.75	1.62557	-0.01311
14.22	2176.68	0.276554	400	307.937	1.62679	-0.01297
14.23	2178	0.27672	400	308.124	1.62776	-0.01306
14.24	2179.4	0.276926	400	308.322	1.62898	-0.01299
14.25	2180.81	0.277133	400	308.522	1.63019	-0.01292
14.26	2182.23	0.277339	400	308.722	1.63141	-0.01286
14.27	2183.63	0.277546	400	308.92	1.63262	-0.01278
14.28	2185	0.277752	400	309.114	1.63384	-0.01268
14.29	2186.34	0.277959	400	309.304	1.63505	-0.01256
14.3	2187.61	0.278145	400	309.484	1.63615	-0.01249
14.31	2188.93	0.278352	400	309.67	1.63736	-0.01235
14.32	2190.13	0.278559	400	309.84	1.63858	-0.01211
14.33	2191.39	0.278745	400	310.018	1.63968	-0.01204
14.34	2192.67	0.278951	400	310.199	1.64089	-0.01187
14.35	2193.88	0.279117	400	310.371	1.64186	-0.01187
14.36	2195.11	0.279324	400	310.545	1.64308	-0.01166
14.37	2196.36	0.27953	400	310.721	1.64429	-0.01146
14.38	2197.6	0.279737	400	310.897	1.64551	-0.01125
14.39	2198.93	0.279903	400	311.085	1.64649	-0.01136
14.4	2200.22	0.280109	400	311.267	1.6477	-0.01119
14.41	2201.55	0.280316	400	311.456	1.64892	-0.01106
14.42	2202.94	0.280502	400	311.652	1.65001	-0.01109
14.43	2204.17	0.280688	400	311.826	1.65111	-0.011
14.44	2205.52	0.280895	400	312.017	1.65232	-0.01088
14.45	2206.81	0.281102	400	312.2	1.65354	-0.01071
14.46	2208.07	0.281308	400	312.378	1.65475	-0.01052
14.47	2209.36	0.281474	400	312.56	1.65573	-0.0106
14.48	2210.57	0.281681	400	312.732	1.65695	-0.01036
14.49	2211.87	0.281867	400	312.916	1.65804	-0.01032
14.5	2213.14	0.282073	400	313.095	1.65925	-0.01015
14.51	2214.36	0.2823	400	313.268	1.66059	-0.0098
14.52	2215.59	0.282507	400	313.442	1.66181	-0.00958
14.53	2216.93	0.282672	400	313.631	1.66278	-0.0097
14.54	2218.19	0.282879	400	313.81	1.66399	-0.00951
14.55	2219.57	0.283085	400	314.005	1.66521	-0.00942
14.56	2220.87	0.283292	400	314.189	1.66642	-0.00926
14.57	2222.22	0.28352	400	314.38	1.66776	-0.00902
14.58	2223.61	0.283706	400	314.576	1.66886	-0.00905
14.59	2224.89	0.283912	400	314.758	1.67007	-0.00888
14.6	2226.22	0.284099	400	314.946	1.67117	-0.00886
14.61	2227.48	0.284285	400	315.124	1.67226	-0.00879
14.62	2228.85	0.284491	400	315.318	1.67348	-0.00869
14.63	2230.1	0.284719	400	315.495	1.67482	-0.00837
14.64	2231.33	0.284926	400	315.669	1.67604	-0.00815
14.65	2232.54	0.285132	400	315.84	1.67725	-0.00792
14.66	2233.74	0.285318	400	316.01	1.67834	-0.00781
14.67	2234.93	0.285525	400	316.178	1.67956	-0.00756
14.68	2236.14	0.285711	400	316.349	1.68065	-0.00745
14.69	2237.32	0.285918	400	316.516	1.68187	-0.00719
14.7	2238.61	0.286125	400	316.699	1.68309	-0.00702
14.71	2239.86	0.286311	400	316.875	1.68418	-0.00694
14.72	2241.03	0.286497	400	317.041	1.68528	-0.0068
14.73	2242.33	0.286704	400	317.225	1.68649	-0.00664
14.74	2243.5	0.28689	400	317.39	1.68759	-0.00649
14.75	2244.81	0.287096	400	317.576	1.6888	-0.00635
14.76	2246	0.287302	400	317.744	1.69001	-0.0061
14.77	2247.2	0.287488	400	317.914	1.69111	-0.00598
14.78	2248.38	0.287695	400	318.081	1.69232	-0.00573
14.79	2249.55	0.287881	400	318.246	1.69342	-0.00558
14.8	2250.79	0.288067	400	318.422	1.69451	-0.0055
14.81	2252.07	0.288253	400	318.603	1.69561	-0.00544
14.82	2253.33	0.28846	400	318.781	1.69682	-0.00525
14.83	2254.58	0.288667	400	318.958	1.69804	-0.00505
14.84	2255.82	0.288873	400	319.133	1.69925	-0.00485
14.85	2257.04	0.28908	400	319.306	1.70047	-0.00462
14.86	2258.5	0.289287	400	319.512	1.70169	-0.00459
14.87	2259.84	0.289494	400	319.702	1.70291	-0.00446
14.88	2261.26	0.2897	400	319.903	1.70412	-0.0044
14.89	2262.64	0.289886	400	320.098	1.70521	-0.00443
14.9	2263.92	0.290093	400	320.279	1.70643	-0.00426
14.91	2265.2	0.290279	400	320.46	1.70752	-0.0042
14.92	2266.49	0.290486	400	320.643	1.70874	-0.00403
14.93	2267.72	0.290672	400	320.817	1.70984	-0.00394
14.94	2269.03	0.290879	400	321.002	1.71105	-0.00379
14.95	2270.25	0.291065	400	321.175	1.71215	-0.00368
14.96	2271.5	0.291272	400	321.352	1.71336	-0.00348
14.97	2272.72	0.291478	400	321.524	1.71458	-0.00326
14.98	2273.9	0.291665	400	321.691	1.71568	-0.00312
14.99	2275.19	0.291851	400	321.874	1.71677	-0.00308
15	2276.37	0.292078	400	322.04	1.71811	-0.0027
15.01	2277.66	0.292284	401	322.223	1.71932	-0.00254
15.02	2278.87	0.29247	401	322.394	1.72041	-0.00243
15.03	2280.14	0.292677	401	322.574	1.72163	-0.00224
15.04	2281.55	0.292883	401	322.773	1.72284	-0.00218
15.05	2282.79	0.293049	401	322.949	1.72382	-0.00221
15.06	2284.05	0.293255	401	323.127	1.72503	-0.00202
15.07	2285.39	0.293462	401	323.317	1.72625	-0.00189
15.08	2286.57	0.29369	401	323.483	1.72759	-0.00151
15.09	2287.82	0.293896	401	323.66	1.7288	-0.00132
15.1	2289.03	0.294082	401	323.832	1.72989	-0.00121
15.11	2290.25	0.294289	401	324.004	1.73111	-0.000980743
15.12	2291.52	0.294475	401	324.184	1.73221	-0.000919202
15.13	2292.7	0.294661	401	324.351	1.7333	-0.000784485
15.14	2293.84	0.294868	401	324.512	1.73452	-0.000493718
15.15	2295.04	0.295075	401	324.682	1.73574	-0.000251733
15.16	2296.18	0.295261	401	324.843	1.73683	-8.44949e-05
15.17	2297.36	0.295447	401	325.01	1.73792	5.02213e-05
15.18	2298.54	0.295654	401	325.177	1.73914	0.000308467
15.19	2299.75	0.29584	401	325.348	1.74024	0.000418792
15.2	2301.14	0.296047	401	325.545	1.74145	0.000506296
15.21	2302.32	0.296253	401	325.712	1.74266	0.00075866
15.22	2303.57	0.29646	401	325.888	1.74388	0.000959991
15.23	2304.82	0.296646	401	326.065	1.74498	0.00104
15.24	2306.01	0.296874	401	326.234	1.74632	0.00141
15.25	2307.23	0.29706	401	326.406	1.74741	0.00151
15.26	2308.39	0.297266	401	326.57	1.74862	0.00178
15.27	2309.58	0.297472	401	326.739	1.74984	0.00203
15.28	2310.88	0.297658	401	326.923	1.75093	0.00206
15.29	2312.06	0.297844	401	327.09	1.75202	0.0022
15.3	2313.22	0.29803	401	327.254	1.75312	0.00235
15.31	2314.42	0.298237	401	327.423	1.75434	0.00259
15.32	2315.55	0.298423	401	327.583	1.75543	0.00277
15.33	2316.72	0.298651	401	327.749	1.75677	0.00316
15.34	2317.86	0.298837	401	327.91	1.75786	0.00332
15.35	2319.14	0.299043	401	328.091	1.75908	0.00349
15.36	2320.43	0.29923	401	328.274	1.76018	0.00355
15.37	2321.64	0.299436	401	328.445	1.76139	0.00377
15.38	2322.88	0.299643	401	328.62	1.76261	0.00398
15.39	2324.04	0.299829	401	328.784	1.7637	0.00413
15.4	2325.25	0.300036	401	328.956	1.76492	0.00437
15.41	2326.41	0.300243	401	329.12	1.76614	0.00464
15.42	2327.56	0.300429	401	329.282	1.76723	0.0048
15.43	2328.86	0.300615	401	329.466	1.76832	0.00484
15.44	2330.11	0.300821	401	329.643	1.76954	0.00503
15.45	2331.27	0.301028	401	329.807	1.77075	0.00531
15.46	2332.56	0.301235	401	329.99	1.77197	0.00548
15.47	2333.75	0.301421	401	330.158	1.77306	0.0056
15.48	2335.01	0.301628	401	330.336	1.77428	0.0058
15.49	2336.27	0.301835	401	330.515	1.7755	0.00599
15.5	2337.43	0.302021	401	330.679	1.77659	0.00614
15.51	2338.78	0.302227	401	330.87	1.77781	0.00626
15.52	2340.05	0.302433	401	331.049	1.77902	0.00644
15.53	2341.32	0.302619	401	331.229	1.78011	0.0065
15.54	2342.59	0.302826	401	331.409	1.78133	0.00668
15.55	2343.85	0.303012	401	331.587	1.78242	0.00675
15.56	2345.08	0.303239	401	331.761	1.78376	0.00709
15.57	2346.27	0.303446	401	331.929	1.78498	0.00734
15.58	2347.42	0.303653	401	332.092	1.78619	0.00762
15.59	2348.61	0.30386	401	332.26	1.78741	0.00787
15.6	2349.7	0.304046	401	332.415	1.78851	0.00808
15.61	2350.8	0.304253	401	332.57	1.78972	0.0084
15.62	2351.86	0.304439	401	332.72	1.79082	0.00863
15.63	2352.88	0.304625	401	332.864	1.79191	0.0089
15.64	2354.02	0.304852	401	333.026	1.79325	0.00931
15.65	2355.07	0.305017	401	333.174	1.79422	0.00942
15.66	2356.18	0.305224	401	333.331	1.79544	0.00974
15.67	2357.29	0.305431	401	333.488	1.79665	0.01005
15.68	2358.36	0.305638	401	333.64	1.79787	0.0104
15.69	2359.57	0.305844	401	333.811	1.79908	0.01063
15.7	2360.73	0.306031	401	333.975	1.80018	0.01079
15.71	2361.95	0.306237	401	334.148	1.80139	0.01101
15.72	2363.26	0.306423	401	334.333	1.80249	0.01103
15.73	2364.4	0.306609	401	334.494	1.80358	0.0112
15.74	2365.59	0.306816	401	334.663	1.8048	0.01145
15.75	2366.77	0.307023	401	334.829	1.80602	0.01171
15.76	2367.89	0.307209	401	334.988	1.80711	0.01189
15.77	2369.07	0.307415	401	335.155	1.80832	0.01215
15.78	2370.26	0.307622	401	335.323	1.80954	0.0124
15.79	2371.42	0.307828	401	335.487	1.81075	0.01266
15.8	2372.67	0.308014	401	335.664	1.81185	0.01274
15.81	2373.82	0.308221	401	335.827	1.81306	0.01303
15.82	2374.96	0.308428	401	335.988	1.81428	0.01332
15.83	2376.18	0.308635	401	336.161	1.8155	0.01354
15.84	2377.38	0.308821	401	336.33	1.81659	0.01366
15.85	2378.66	0.309027	401	336.512	1.81781	0.01383
15.86	2379.9	0.309213	401	336.687	1.8189	0.01392
15.87	2381.21	0.309441	401	336.872	1.82024	0.01419
15.88	2382.45	0.309648	401	337.048	1.82146	0.0144
15.89	2383.59	0.309854	401	337.209	1.82267	0.01469
15.9	2384.84	0.31004	401	337.386	1.82376	0.01477
15.91	2385.97	0.310247	401	337.546	1.82498	0.01506
15.92	2387.2	0.310454	401	337.72	1.8262	0.01528
15.93	2388.39	0.31064	401	337.888	1.82729	0.01541
15.94	2389.49	0.310826	401	338.044	1.82839	0.01561
15.95	2390.61	0.311054	401	338.202	1.82973	0.01604
15.96	2391.7	0.31124	401	338.356	1.83082	0.01625
15.97	2392.79	0.311446	401	338.511	1.83204	0.01657
15.98	2393.94	0.311674	401	338.673	1.83338	0.01698
15.99	2395.05	0.31186	401	338.83	1.83447	0.01717
16	2396.23	0.312046	401	338.997	1.83556	0.0173
16.01	2397.43	0.312232	401	339.167	1.83666	0.01742
16.02	2398.54	0.312459	401	339.324	1.83799	0.01786
16.03	2399.7	0.312645	401	339.488	1.83909	0.01801
16.04	2400.82	0.312851	401	339.647	1.8403	0.01831
16.05	2402.01	0.313058	401	339.815	1.84152	0.01856
16.06	2403.25	0.313244	401	339.99	1.84261	0.01864
16.07	2404.36	0.31343	401	340.147	1.84371	0.01884
16.08	2405.55	0.313637	401	340.316	1.84492	0.01909
16.09	2406.72	0.313844	401	340.481	1.84614	0.01935
16.1	2407.81	0.31405	401	340.635	1.84735	0.01968
16.11	2409.03	0.314236	401	340.808	1.84845	0.01978
16.12	2410.11	0.314423	401	340.961	1.84955	0.02
16.13	2411.29	0.314629	401	341.128	1.85076	0.02025
16.14	2412.43	0.314836	401	341.289	1.85198	0.02055
16.15	2413.48	0.315043	401	341.438	1.85319	0.02091
16.16	2414.68	0.31525	401	341.607	1.85441	0.02115
16.17	2415.83	0.315436	401	341.77	1.85551	0.02131
16.18	2416.97	0.315622	401	341.931	1.8566	0.02148
16.19	2418.19	0.315828	401	342.104	1.85781	0.0217
16.2	2419.3	0.316056	401	342.261	1.85915	0.02214
16.21	2420.51	0.316263	401	342.432	1.86037	0.02237
16.22	2421.74	0.316449	401	342.606	1.86146	0.02246
16.23	2422.9	0.316635	401	342.77	1.86256	0.02261
16.24	2424.11	0.316842	401	342.941	1.86378	0.02285
16.25	2425.2	0.317028	401	343.096	1.86487	0.02306
16.26	2426.35	0.317234	401	343.258	1.86608	0.02333
16.27	2427.47	0.317461	401	343.417	1.86742	0.02376
16.28	2428.54	0.317626	401	343.568	1.86839	0.02386
16.29	2429.66	0.317833	401	343.727	1.86961	0.02417
16.3	2430.72	0.31804	401	343.877	1.87082	0.02452
16.31	2431.75	0.318246	401	344.022	1.87204	0.0249
16.32	2432.78	0.318432	401	344.168	1.87313	0.02515
16.34	2434.91	0.318846	401	344.469	1.87556	0.02586
16.35	2436.05	0.319053	401	344.631	1.87678	0.02615
16.36	2437.09	0.319218	401	344.778	1.87775	0.02627
16.37	2438.22	0.319425	401	344.938	1.87897	0.02657
16.38	2439.32	0.319632	401	345.093	1.88019	0.02689
16.39	2440.48	0.319838	401	345.257	1.8814	0.02716
16.4	2441.63	0.320045	401	345.42	1.88262	0.02745
16.41	2442.77	0.320252	401	345.581	1.88384	0.02774
16.42	2444.02	0.320438	401	345.758	1.88493	0.02781
16.43	2445.24	0.320645	401	345.931	1.88615	0.02804
16.44	2446.38	0.320851	401	346.092	1.88736	0.02832
16.45	2447.61	0.321038	401	346.266	1.88846	0.02842
16.46	2448.75	0.321244	401	346.427	1.88967	0.02871
16.47	2449.88	0.321451	401	346.587	1.89089	0.02901
16.48	2450.98	0.321658	401	346.743	1.89211	0.02933
16.49	2452.03	0.321865	401	346.891	1.89332	0.0297
16.5	2453.19	0.322071	401	347.055	1.89454	0.02996
16.51	2454.23	0.322278	401	347.203	1.89575	0.03034
16.52	2455.41	0.322464	401	347.369	1.89685	0.03047
16.53	2456.56	0.32267	401	347.532	1.89806	0.03075
16.54	2457.71	0.322856	401	347.695	1.89915	0.03091
16.55	2458.88	0.323063	401	347.86	1.90037	0.03117
16.56	2459.98	0.323269	401	348.016	1.90158	0.03149
16.57	2461.16	0.323476	401	348.183	1.9028	0.03175
16.58	2462.39	0.323662	401	348.357	1.90389	0.03184
16.59	2463.51	0.323848	401	348.515	1.90499	0.03203
16.6	2464.77	0.324055	401	348.694	1.90621	0.03222
16.61	2465.97	0.324241	401	348.863	1.9073	0.03234
16.62	2467.06	0.324448	401	349.018	1.90852	0.03267
16.63	2468.19	0.324634	401	349.177	1.90961	0.03284
16.65	2470.25	0.325047	401	349.469	1.91204	0.0336
16.66	2471.31	0.325234	401	349.619	1.91314	0.03384
16.67	2472.41	0.32542	401	349.774	1.91424	0.03404
16.68	2473.52	0.325626	401	349.932	1.91545	0.03435
16.69	2474.58	0.325833	401	350.081	1.91666	0.0347
16.7	2475.68	0.326019	401	350.237	1.91776	0.0349
16.71	2476.76	0.326205	401	350.39	1.91885	0.03512
16.72	2477.77	0.326412	401	350.533	1.92007	0.03551
16.73	2478.93	0.326619	401	350.697	1.92129	0.03579
16.74	2480.07	0.326825	401	350.858	1.9225	0.03607
16.75	2481.2	0.327032	401	351.018	1.92372	0.03637
16.76	2482.43	0.327239	401	351.192	1.92494	0.03659
16.77	2483.5	0.327446	401	351.343	1.92615	0.03694
16.78	2484.74	0.327631	401	351.519	1.92724	0.03702
16.79	2485.93	0.327817	401	351.687	1.92834	0.03714
16.8	2487.02	0.328024	401	351.841	1.92955	0.03748
16.81	2488.18	0.328251	401	352.005	1.93089	0.03787
16.82	2489.25	0.328478	401	352.157	1.93222	0.03833
16.83	2490.36	0.328665	401	352.314	1.93332	0.03853
16.84	2491.46	0.328851	401	352.469	1.93442	0.03873
16.85	2492.56	0.329057	401	352.625	1.93563	0.03905
16.86	2493.72	0.329264	401	352.789	1.93685	0.03932
16.87	2494.82	0.329471	401	352.945	1.93806	0.03965
16.89	2496.97	0.329843	401	353.249	1.94025	0.04009
16.9	2498.08	0.33005	401	353.406	1.94147	0.0404
16.91	2499.22	0.330257	401	353.567	1.94269	0.04069
16.92	2500.39	0.330463	401	353.733	1.9439	0.04095
16.93	2501.48	0.33067	401	353.887	1.94512	0.04128
16.94	2502.74	0.330877	401	354.065	1.94634	0.04148
16.95	2503.84	0.331063	401	354.221	1.94743	0.04168
16.96	2505	0.331249	401	354.385	1.94852	0.04183
16.97	2506.15	0.331476	401	354.548	1.94986	0.04223
16.98	2507.23	0.331683	401	354.7	1.95108	0.04257
16.99	2508.31	0.331869	401	354.853	1.95217	0.04278
17.01	2510.32	0.332262	401	355.138	1.95448	0.04346
17.02	2511.41	0.332448	401	355.292	1.95558	0.04367
17.04	2513.42	0.332819	401	355.576	1.95776	0.04422
17.05	2514.46	0.333026	401	355.723	1.95898	0.04459
17.07	2516.47	0.333439	401	356.008	1.96141	0.04538
17.08	2517.47	0.333626	401	356.149	1.96251	0.04567
17.09	2518.54	0.333832	401	356.301	1.96372	0.04601
17.1	2519.68	0.334039	401	356.462	1.96494	0.0463
17.11	2520.78	0.334246	401	356.617	1.96615	0.04663
17.12	2521.93	0.334453	401	356.78	1.96737	0.04691
17.13	2523.09	0.334639	401	356.944	1.96846	0.04706
17.14	2524.22	0.334845	401	357.104	1.96968	0.04735
17.15	2525.36	0.335052	401	357.265	1.97089	0.04764
17.16	2526.51	0.335217	401	357.428	1.97186	0.04768
17.17	2527.67	0.335445	401	357.592	1.97321	0.04808
17.18	2528.82	0.335652	401	357.755	1.97442	0.04836
17.19	2529.84	0.335838	401	357.899	1.97552	0.04863
17.2	2530.93	0.336044	401	358.053	1.97673	0.04895
17.22	2532.91	0.336458	401	358.333	1.97916	0.04978
17.23	2533.91	0.336644	401	358.475	1.98026	0.05006
17.25	2535.96	0.337037	401	358.765	1.98257	0.0507
17.27	2537.99	0.337409	401	359.052	1.98476	0.05124
17.28	2539.11	0.337636	401	359.211	1.98609	0.05167
17.29	2540.19	0.337843	401	359.363	1.98731	0.05201
17.3	2541.34	0.33805	401	359.526	1.98853	0.05229
17.31	2542.49	0.338236	401	359.689	1.98962	0.05245
17.32	2543.73	0.338463	401	359.864	1.99096	0.05277
17.33	2544.98	0.338649	401	360.041	1.99205	0.05285
17.34	2546.15	0.338835	401	360.207	1.99315	0.05299
17.35	2547.31	0.339042	401	360.371	1.99436	0.05327
17.36	2548.51	0.339269	401	360.54	1.9957	0.05363
17.38	2550.64	0.339661	401	360.842	1.99801	0.0542
17.39	2551.69	0.339847	401	360.99	1.9991	0.05444
17.4	2552.76	0.340075	401	361.142	2.00044	0.05491
17.41	2553.91	0.340281	401	361.304	2.00165	0.05519
17.42	2554.95	0.340468	401	361.451	2.00275	0.05545
17.43	2556.01	0.340674	401	361.601	2.00396	0.0558
17.44	2557.08	0.340881	401	361.753	2.00518	0.05614
17.45	2558.12	0.341088	401	361.9	2.0064	0.05652
17.46	2559.3	0.341295	401	362.067	2.00762	0.05677
17.47	2560.31	0.341501	401	362.21	2.00883	0.05716
17.48	2561.42	0.341708	401	362.367	2.01005	0.05748
17.49	2562.59	0.341915	401	362.532	2.01126	0.05775
17.5	2563.65	0.342122	401	362.682	2.01248	0.0581
17.51	2564.79	0.342287	401	362.844	2.01345	0.05815
17.53	2566.81	0.3427	401	363.129	2.01588	0.05893
17.54	2567.93	0.342886	401	363.288	2.01698	0.05912
17.56	2569.96	0.343279	401	363.575	2.01929	0.05978
17.57	2571.1	0.343486	401	363.736	2.02051	0.06007
17.58	2572.15	0.343693	401	363.885	2.02172	0.06043
17.59	2573.28	0.3439	401	364.045	2.02294	0.06073
17.6	2574.35	0.344086	401	364.196	2.02404	0.06095
17.61	2575.42	0.344272	401	364.347	2.02513	0.06118
17.62	2576.66	0.344478	401	364.523	2.02634	0.06138
17.63	2577.74	0.344664	401	364.676	2.02744	0.0616
17.64	2578.89	0.34487	401	364.838	2.02865	0.06188
17.65	2580.03	0.345056	401	365	2.02974	0.06204
17.66	2581.11	0.345284	401	365.152	2.03108	0.06251
17.67	2582.35	0.345491	401	365.328	2.0323	0.06271
17.68	2583.43	0.345697	401	365.481	2.03351	0.06305
17.69	2584.66	0.345883	401	365.655	2.03461	0.06314
17.7	2585.85	0.346069	401	365.823	2.0357	0.06327
17.71	2586.96	0.346276	401	365.98	2.03692	0.06358
17.72	2588.07	0.346462	401	366.137	2.03801	0.06378
17.73	2589.18	0.34669	401	366.294	2.03935	0.06421
17.74	2590.28	0.346896	401	366.45	2.04056	0.06453
17.75	2591.35	0.347082	401	366.601	2.04166	0.06476
17.76	2592.4	0.347289	401	366.75	2.04288	0.06512
17.77	2593.5	0.347496	401	366.905	2.04409	0.06544
17.78	2594.52	0.347682	401	367.05	2.04519	0.06571
17.8	2596.56	0.348116	401	367.338	2.04774	0.0666
17.81	2597.57	0.348282	401	367.481	2.04872	0.06676
17.82	2598.64	0.348509	401	367.632	2.05005	0.06722
17.83	2599.66	0.348695	401	367.777	2.05115	0.06749
17.85	2601.78	0.349109	401	368.077	2.05358	0.0682
17.86	2602.79	0.349315	401	368.219	2.05479	0.06859
17.87	2603.82	0.349501	401	368.365	2.05589	0.06885
17.88	2605	0.349707	401	368.532	2.0571	0.0691
17.89	2606.05	0.349935	401	368.681	2.05844	0.06959
17.9	2607.2	0.350121	401	368.843	2.05954	0.06975
17.91	2608.23	0.350307	401	368.989	2.06063	0.07
17.92	2609.27	0.350514	401	369.136	2.06185	0.07037
17.93	2610.4	0.35072	401	369.296	2.06306	0.07067
17.95	2612.47	0.351134	401	369.589	2.06549	0.07142
17.96	2613.49	0.35132	401	369.733	2.06659	0.07168
17.97	2614.54	0.351506	401	369.882	2.06768	0.07193
17.98	2615.59	0.351692	401	370.03	2.06878	0.07217
18	2617.59	0.352085	401	370.313	2.07109	0.07285
18.01	2618.72	0.352292	401	370.473	2.07231	0.07315
18.02	2619.79	0.352498	401	370.624	2.07352	0.07349
18.03	2620.95	0.352684	401	370.789	2.07461	0.07364
18.04	2622.09	0.352891	401	370.95	2.07583	0.07393
18.05	2623.23	0.353077	401	371.111	2.07692	0.0741
18.06	2624.49	0.353284	401	371.289	2.07814	0.07429
18.07	2625.52	0.353491	401	371.435	2.07936	0.07467
18.08	2626.7	0.353697	401	371.602	2.08057	0.07493
18.09	2627.83	0.353884	401	371.762	2.08167	0.07511
18.1	2628.87	0.35407	401	371.909	2.08276	0.07536
18.11	2630	0.354276	401	372.069	2.08398	0.07565
18.12	2631.03	0.354483	401	372.215	2.08519	0.07603
18.13	2632.04	0.354689	401	372.357	2.08641	0.07642
18.14	2633.13	0.354896	401	372.512	2.08762	0.07675
18.16	2635.12	0.355309	401	372.793	2.09005	0.07756
18.18	2637.09	0.355681	401	373.072	2.09224	0.07815
18.19	2638.16	0.355888	401	373.223	2.09346	0.0785
18.21	2640.24	0.356301	401	373.518	2.09589	0.07924
18.22	2641.31	0.356467	401	373.669	2.09686	0.07934
18.23	2642.35	0.356653	401	373.816	2.09796	0.07959
18.24	2643.51	0.35688	401	373.98	2.09929	0.07998
18.25	2644.63	0.357066	401	374.139	2.10039	0.08017
18.26	2645.75	0.357253	401	374.297	2.10149	0.08036
18.27	2646.97	0.357459	401	374.47	2.1027	0.08058
18.28	2648.06	0.357687	401	374.624	2.10404	0.08103
18.29	2649.3	0.357873	401	374.799	2.10514	0.08112
18.3	2650.46	0.35808	401	374.963	2.10635	0.08139
18.31	2651.54	0.358286	401	375.116	2.10756	0.08172
18.32	2652.67	0.358493	401	375.276	2.10878	0.08202
18.33	2653.71	0.3587	401	375.423	2.11	0.0824
18.34	2654.88	0.358886	401	375.589	2.11109	0.08254
18.35	2655.99	0.359072	401	375.746	2.11219	0.08273
18.36	2657.01	0.359279	401	375.89	2.11341	0.08312
18.37	2658.15	0.359506	401	376.051	2.11474	0.08353
18.39	2660.05	0.359919	401	376.32	2.11717	0.08441
18.41	2661.86	0.360332	401	376.576	2.1196	0.08537
18.42	2662.88	0.360518	401	376.72	2.12069	0.08563
18.44	2664.51	0.360911	401	376.951	2.12301	0.08662
18.46	2666.09	0.361324	401	377.175	2.12544	0.08777
18.48	2667.78	0.361717	401	377.414	2.12775	0.0887
18.5	2669.66	0.362131	401	377.68	2.13018	0.08961
18.52	2671.47	0.362503	401	377.936	2.13237	0.09033
18.54	2673.37	0.362916	401	378.204	2.1348	0.09121
18.55	2674.45	0.363103	401	378.357	2.1359	0.09143
18.56	2675.52	0.363309	401	378.509	2.13711	0.09177
18.57	2676.54	0.363537	401	378.653	2.13845	0.09229
18.58	2677.72	0.363723	401	378.82	2.13955	0.09242
18.59	2678.74	0.363909	401	378.964	2.14064	0.09269
18.6	2679.88	0.364136	401	379.125	2.14198	0.09309
18.61	2681.08	0.364343	401	379.295	2.14319	0.09334
18.62	2682.25	0.364529	401	379.461	2.14429	0.09348
18.63	2683.63	0.364735	401	379.656	2.1455	0.09357
18.64	2684.82	0.364942	401	379.824	2.14672	0.09382
18.65	2686.13	0.365148	401	380.01	2.14793	0.09397
18.66	2687.47	0.365355	401	380.199	2.14915	0.09409
18.67	2688.7	0.365541	401	380.373	2.15024	0.09419
18.68	2690.02	0.365748	401	380.56	2.15146	0.09433
18.69	2691.22	0.365934	401	380.73	2.15255	0.09445
18.7	2692.39	0.366141	401	380.895	2.15377	0.09472
18.71	2693.67	0.366368	401	381.076	2.15511	0.09501
18.72	2694.7	0.366575	401	381.222	2.15632	0.09539
18.73	2695.83	0.366761	401	381.382	2.15742	0.09557
18.74	2696.98	0.366968	401	381.545	2.15864	0.09585
18.75	2697.98	0.367174	401	381.686	2.15985	0.09625
18.76	2699.09	0.367361	401	381.843	2.16095	0.09645
18.78	2701.03	0.367774	401	382.118	2.16338	0.0973
18.79	2702.18	0.367981	401	382.28	2.16459	0.09758
18.8	2703.2	0.368188	401	382.425	2.16581	0.09797
18.81	2704.29	0.368394	401	382.579	2.16702	0.09829
18.82	2705.38	0.36858	401	382.733	2.16812	0.0985
18.83	2706.39	0.368787	401	382.876	2.16934	0.0989
18.84	2707.54	0.368994	401	383.039	2.17055	0.09918
18.86	2709.47	0.369387	401	383.312	2.17286	0.09992
18.87	2710.52	0.369573	401	383.46	2.17396	0.10016
18.89	2712.48	0.369985	401	383.737	2.17638	0.10099
18.91	2714.34	0.370399	401	384.001	2.17882	0.10192
18.93	2716.08	0.370792	401	384.247	2.18113	0.10281
18.95	2718.01	0.371164	401	384.52	2.18332	0.10343
18.97	2719.84	0.371577	401	384.779	2.18575	0.10438
18.99	2721.7	0.37197	401	385.042	2.18806	0.10517
19	2722.74	0.372177	401	385.189	2.18928	0.10555
19.02	2724.76	0.37257	401	385.475	2.19159	0.10622
19.04	2726.73	0.372983	401	385.753	2.19402	0.10704
19.05	2727.83	0.373169	401	385.909	2.19511	0.10724
19.07	2729.92	0.373583	401	386.205	2.19755	0.10798
19.08	2730.97	0.373769	401	386.353	2.19864	0.10822
19.1	2733	0.374182	401	386.64	2.20107	0.109
19.12	2734.93	0.374575	401	386.913	2.20338	0.10974
19.13	2735.94	0.374781	401	387.056	2.20459	0.11013
19.15	2737.81	0.375194	401	387.321	2.20702	0.11104
19.17	2739.66	0.375566	401	387.583	2.20921	0.11173
19.18	2740.68	0.375794	401	387.727	2.21055	0.11224
19.2	2742.45	0.376166	401	387.977	2.21274	0.11299
19.22	2744.15	0.3766	401	388.218	2.21529	0.11416
19.23	2745.21	0.376786	401	388.368	2.21639	0.11439
19.25	2747.1	0.3772	401	388.635	2.21882	0.11529
19.26	2748.19	0.377407	401	388.789	2.22004	0.11562
19.28	2750.16	0.377799	401	389.068	2.22235	0.11632
19.29	2751.17	0.378006	401	389.211	2.22356	0.11672
19.31	2753.32	0.37842	401	389.515	2.226	0.11741
19.32	2754.37	0.378647	401	389.664	2.22734	0.11789
19.33	2755.5	0.378833	401	389.824	2.22843	0.11806
19.34	2756.58	0.379019	401	389.976	2.22952	0.11828
19.35	2757.62	0.379205	401	390.123	2.23062	0.11853
19.36	2758.86	0.379412	401	390.299	2.23184	0.11874
19.37	2759.95	0.379598	401	390.453	2.23293	0.11895
19.38	2761.17	0.379825	401	390.626	2.23426	0.11929
19.39	2762.44	0.380011	401	390.805	2.23536	0.11935
19.4	2763.53	0.380217	401	390.96	2.23657	0.11968
19.41	2764.87	0.380403	401	391.149	2.23766	0.11968
19.42	2766.06	0.38061	401	391.317	2.23888	0.11993
19.43	2767.27	0.380817	401	391.489	2.2401	0.12017
19.44	2768.6	0.381024	401	391.677	2.24132	0.1203
19.45	2769.71	0.381189	401	391.834	2.24229	0.12037
19.46	2770.95	0.381375	401	392.009	2.24338	0.12046
19.47	2772.1	0.381582	401	392.172	2.2446	0.12074
19.48	2773.18	0.381768	401	392.325	2.24569	0.12095
19.49	2774.36	0.381995	401	392.492	2.24703	0.12133
19.5	2775.49	0.382202	401	392.652	2.24825	0.12163
19.51	2776.62	0.382388	401	392.811	2.24934	0.1218
19.52	2777.72	0.382574	401	392.967	2.25044	0.122
19.54	2779.77	0.383008	401	393.257	2.25299	0.12289
19.55	2780.77	0.383195	401	393.398	2.25409	0.12318
19.57	2782.71	0.383587	401	393.673	2.25639	0.12391
19.59	2784.55	0.384001	401	393.933	2.25883	0.12485
19.61	2786.03	0.384394	401	394.143	2.26114	0.12595
19.63	2787.47	0.384786	401	394.346	2.26345	0.12709
19.65	2788.79	0.385199	401	394.533	2.26588	0.12844
19.67	2790.06	0.385592	401	394.713	2.26819	0.12972
19.69	2791.21	0.386005	401	394.875	2.27062	0.13122
19.71	2792.58	0.386398	401	395.069	2.27293	0.13242
19.73	2794.36	0.386812	401	395.321	2.27536	0.1334
19.75	2796.33	0.387225	401	395.6	2.27779	0.13423
19.77	2798.39	0.387618	401	395.891	2.28011	0.13487
19.78	2799.67	0.387825	401	396.072	2.28132	0.13505
19.8	2802.04	0.388197	401	396.408	2.28351	0.13531
19.81	2803.21	0.388404	401	396.573	2.28473	0.13557
19.82	2804.48	0.38859	401	396.753	2.28582	0.13564
19.83	2805.81	0.388817	401	396.941	2.28716	0.13589
19.84	2806.9	0.389003	401	397.095	2.28825	0.1361
19.85	2808.2	0.38921	401	397.279	2.28947	0.13626
19.86	2809.43	0.389417	401	397.453	2.29069	0.13648
19.87	2810.46	0.389623	401	397.599	2.2919	0.13685
19.88	2811.6	0.389809	401	397.76	2.29299	0.13702
19.89	2812.64	0.390015	401	397.907	2.29421	0.13738
19.9	2813.67	0.390201	401	398.053	2.2953	0.13764
19.92	2815.36	0.390615	401	398.292	2.29774	0.1387
19.94	2817.06	0.391008	401	398.532	2.30005	0.13963
19.96	2818.8	0.3914	401	398.779	2.30235	0.14052
19.98	2820.45	0.391793	401	399.012	2.30466	0.14149
20	2822.04	0.392207	401	399.237	2.3071	0.14263
20.02	2823.87	0.3926	401	399.496	2.30941	0.14346
20.04	2825.84	0.393034	401	399.775	2.31196	0.14441
20.06	2827.58	0.393406	401	400.021	2.31415	0.14518
20.08	2829.42	0.393799	401	400.281	2.31646	0.146
20.09	2830.5	0.394026	401	400.434	2.3178	0.14646
20.11	2832.47	0.394419	401	400.713	2.32011	0.14717
20.12	2833.48	0.394626	401	400.855	2.32133	0.14756
20.14	2835.41	0.395018	401	401.128	2.32364	0.1483
20.16	2837.3	0.39541	401	401.396	2.32594	0.14907
20.18	2839.06	0.395824	401	401.645	2.32838	0.15007
20.19	2840.08	0.396051	401	401.789	2.32971	0.15058
20.21	2841.94	0.396403	401	402.052	2.33178	0.15114
20.22	2843.04	0.39663	401	402.208	2.33312	0.15158
20.24	2845.02	0.397044	401	402.488	2.33555	0.1524
20.26	2846.91	0.397457	401	402.755	2.33798	0.1533
20.27	2848.06	0.397643	401	402.918	2.33908	0.15346
20.29	2849.83	0.398077	401	403.168	2.34163	0.15457
20.31	2851.54	0.39847	401	403.41	2.34394	0.15549
20.33	2853.3	0.398842	401	403.659	2.34613	0.15625
20.35	2854.96	0.399235	401	403.894	2.34844	0.15721
20.37	2856.7	0.399649	401	404.14	2.35088	0.15823
20.39	2858.59	0.40002	401	404.408	2.35306	0.15888
20.4	2859.79	0.400227	401	404.578	2.35428	0.15912
20.41	2860.82	0.400433	401	404.723	2.35549	0.15949
20.42	2862.03	0.400619	401	404.894	2.35658	0.1596
20.43	2863.29	0.400847	401	405.073	2.35792	0.15992
20.44	2864.49	0.401054	401	405.242	2.35914	0.16016
20.45	2865.94	0.40126	401	405.448	2.36035	0.16019
20.46	2867.26	0.401446	401	405.634	2.36145	0.16022
20.47	2868.54	0.401653	401	405.815	2.36266	0.16039
20.48	2869.92	0.401839	401	406.011	2.36376	0.16036
20.49	2871.08	0.402025	401	406.175	2.36485	0.16052
20.5	2872.36	0.402253	401	406.356	2.36619	0.16082
20.51	2873.58	0.402459	401	406.528	2.36741	0.16104
20.53	2875.77	0.402852	401	406.838	2.36972	0.16157
20.55	2877.65	0.403245	401	407.104	2.37203	0.16235
20.57	2879.32	0.403659	401	407.34	2.37446	0.16343
20.58	2880.34	0.403886	401	407.485	2.3758	0.16393
20.6	2881.86	0.404258	401	407.7	2.37799	0.16489
20.62	2883.41	0.404672	401	407.919	2.38042	0.16606
20.64	2885.04	0.405064	401	408.15	2.38273	0.16704
20.66	2886.61	0.405456	401	408.372	2.38504	0.16807
20.68	2888.12	0.40587	401	408.585	2.38747	0.16928
20.69	2889.12	0.406097	401	408.727	2.38881	0.1698
20.71	2890.83	0.40649	401	408.969	2.39112	0.17072
20.73	2892.6	0.406904	401	409.219	2.39355	0.17172
20.75	2894.35	0.407255	401	409.467	2.39562	0.17236
20.76	2895.42	0.407462	401	409.618	2.39684	0.17271
20.78	2897.25	0.407855	401	409.877	2.39915	0.17353
20.79	2898.34	0.408061	401	410.031	2.40036	0.17386
20.81	2900.37	0.408475	401	410.318	2.40279	0.17464
20.82	2901.51	0.408661	401	410.48	2.40389	0.17481
20.84	2903.67	0.409054	401	410.785	2.4062	0.17537
20.85	2904.72	0.40924	401	410.934	2.40729	0.17561
20.87	2906.92	0.409633	401	411.245	2.40961	0.17613
20.88	2907.92	0.409819	401	411.387	2.4107	0.17641
20.89	2909.05	0.410025	401	411.546	2.41191	0.1767
20.9	2910.18	0.410211	401	411.706	2.41301	0.17688
20.91	2911.2	0.410417	401	411.851	2.41422	0.17726
20.92	2912.37	0.410624	401	412.016	2.41544	0.17753
20.93	2913.39	0.410831	401	412.16	2.41665	0.17792
20.94	2914.48	0.411038	401	412.315	2.41787	0.17825
20.95	2915.58	0.411224	401	412.47	2.41896	0.17845
20.97	2917.5	0.411616	401	412.742	2.42127	0.17919
20.99	2919.04	0.41203	401	412.96	2.42371	0.18037
21.01	2920.28	0.412423	401	413.135	2.42602	0.18168
21.03	2921.48	0.412816	401	413.305	2.42833	0.18301
21.05	2922.49	0.413229	400	413.448	2.43076	0.18462
21.08	2924	0.413787	400	413.661	2.43404	0.18668
21.1	2925.26	0.414221	400	413.84	2.43659	0.18821
21.12	2926.88	0.414635	400	414.069	2.43903	0.18932
21.13	2928.05	0.414842	400	414.234	2.44025	0.18959
21.15	2930.26	0.415234	400	414.547	2.44255	0.1901
21.16	2931.56	0.41542	400	414.731	2.44365	0.19014
21.17	2932.72	0.415626	400	414.895	2.44486	0.1904
21.18	2934.19	0.415833	400	415.103	2.44608	0.19043
21.19	2935.48	0.416019	400	415.285	2.44717	0.19047
21.2	2936.84	0.416226	400	415.478	2.44839	0.19058
21.21	2938.19	0.416433	400	415.669	2.44961	0.1907
21.22	2939.33	0.416619	400	415.83	2.4507	0.19087
21.23	2940.67	0.416846	400	416.02	2.45204	0.19112
21.24	2941.68	0.417032	400	416.163	2.45313	0.19139
21.25	2942.84	0.417239	400	416.327	2.45435	0.19166
21.26	2944.03	0.417425	400	416.495	2.45544	0.19179
21.28	2945.75	0.417818	400	416.738	2.45775	0.1927
21.3	2946.96	0.418231	400	416.91	2.46018	0.19415
21.32	2948.02	0.418645	400	417.06	2.46262	0.19572
21.34	2949.1	0.419017	400	417.212	2.46481	0.19703
21.37	2950.3	0.419637	400	417.382	2.46845	0.19971
21.39	2951.59	0.420009	400	417.565	2.47064	0.20084
21.41	2952.97	0.420381	400	417.76	2.47283	0.20191
21.43	2954.6	0.420794	400	417.99	2.47526	0.20302
[truncated: 14,246 more rows]
