# Supplementary material for: Data regarding the influence of Al, Ti, and C additions to as-cast Al0.6CoCrFeNi compositionally complex alloys on microstructures and mechanical properties
Source: Data Brief. 2019 Nov 4;27:104742. doi: 10.1016/j.dib.2019.104742 (PMC6864337; doi:10.1016/j.dib.2019.104742)
Supplement: Multimedia component 1 [file mmc1.zip › data in brief_supplementary material zip/Tensile test data/Al13/Tensile Test_Al13-700°C-1st_Not selected.xlsx]

## Sheet: Sheet1
Alloy Name	Al13-700°C-1st
Sample height	30	mm
Gauge diameter	3.05	mm
Gauge length	17	mm
Time	Force	Crosshead Displacement	Temperature	Engineering Stress	Engineering Strain	Engineering Plastic Strain
s	N	mm	°C	MPa	%	%
0	47.8529	0	699.8	6.54622	0	--
0.039978	47.9353	1.08e-10	699.8	6.5575	6.36647e-10	--
0.0700073	47.8843	1.08e-10	699.8	6.55052	6.36647e-10	--
0.0899658	47.8922	1.08e-10	699.8	6.5516	6.36647e-10	--
0.0999756	47.9078	1.08e-10	699.8	6.55373	6.36647e-10	--
0.0999756	47.9078	1.08e-10	699.8	6.55373	6.36647e-10	--
0.200012	47.9	1.08e-10	699.8	6.55267	6.36647e-10	--
0.309998	47.8568	2.7e-05	699.8	6.54676	0.000158663	--
0.419983	48.1352	0.000107797	699.8	6.58484	0.0006341	--
0.48999	49.2626	0.00110534	699.8	6.73907	0.0065	--
0.519958	50.3134	0.00169853	699.8	6.88282	0.00999	--
0.549988	51.8368	0.00234607	699.8	7.09122	0.0138	--
0.570007	53.1571	0.00275043	699.8	7.27183	0.01618	--
0.589966	54.5673	0.00315574	699.8	7.46475	0.01856	--
0.609985	56.1259	0.0035601	699.8	7.67796	0.02094	--
0.630005	57.8212	0.00396446	699.8	7.90988	0.02332	--
0.649963	59.5556	0.00439647	699.8	8.14714	0.02586	--
0.669983	61.329	0.00477412	699.8	8.38974	0.02808	--
0.690002	63.1454	0.00517848	699.8	8.63822	0.03046	--
0.709961	64.8993	0.00558284	699.8	8.87815	0.03284	--
0.72998	66.5868	0.0059872	699.8	9.109	0.03522	--
0.75	68.1962	0.00641921	699.8	9.32917	0.03776	--
0.769958	69.6259	0.00679687	699.8	9.52475	0.03998	--
0.789978	70.9892	0.00720123	699.8	9.71124	0.04236	--
0.809998	72.3603	0.00757888	699.8	9.89881	0.04458	--
0.829956	73.7587	0.00800994	699.8	10.0901	0.04712	--
0.849976	75.04	0.00844196	699.8	10.2654	0.04966	--
0.869995	76.372	0.00884631	699.8	10.4476	0.05204	--
0.889954	77.8017	0.00925067	699.8	10.6432	0.05442	--
0.909973	79.1962	0.00968269	699.8	10.8339	0.05696	--
0.929993	80.6493	0.010087	699.8	11.0327	0.05934	--
0.950012	82.2001	0.0104914	699.8	11.2449	0.06171	--
0.969971	83.7743	0.0108691	699.8	11.4602	0.06394	--
0.98999	85.2235	0.0113011	699.8	11.6585	0.06648	--
1.01001	86.6493	0.0117321	699.8	11.8535	0.06901	--
1.02997	88.04	0.0121098	699.8	12.0438	0.07123	--
1.04999	89.4032	0.0124874	699.8	12.2303	0.07346	--
1.07001	90.7314	0.0128928	699.8	12.412	0.07584	--
1.08997	92.0907	0.0132971	699.8	12.5979	0.07822	--
1.10999	93.4657	0.0136748	699.8	12.786	0.08044	--
1.13	94.7939	0.0140791	699.8	12.9677	0.08282	--
1.14996	96.0634	0.0144835	699.8	13.1414	0.0852	--
1.16998	97.3095	0.0148611	699.8	13.3118	0.08742	--
1.19	98.5243	0.0152388	699.8	13.478	0.08964	--
1.20996	99.6415	0.0156708	699.8	13.6309	0.09218	--
1.22998	100.767	0.0160752	699.8	13.7848	0.09456	--
1.25	101.931	0.0164795	699.8	13.9441	0.09694	--
1.26996	103.2	0.0168572	699.8	14.1176	0.09916	--
1.28998	104.454	0.0172892	699.8	14.2892	0.1017	--
1.31	105.72	0.0177203	699.8	14.4624	0.10424	--
1.32996	106.997	0.0180979	699.8	14.6371	0.10646	--
1.34998	108.29	0.0184756	699.8	14.814	0.10868	--
1.37	109.493	0.0189076	699.8	14.9785	0.11122	--
1.38995	110.763	0.0192852	699.8	15.1523	0.11344	--
1.40997	112.106	0.0196896	699.8	15.336	0.11582	--
1.42999	113.442	0.0200939	699.8	15.5187	0.1182	--
1.45001	114.704	0.0204983	699.8	15.6914	0.12058	--
1.46997	115.966	0.0209036	699.8	15.864	0.12296	--
1.48999	117.231	0.021308	699.8	16.0371	0.12534	--
1.51001	118.481	0.0217123	699.8	16.2081	0.12772	--
1.52997	119.743	0.02209	699.8	16.3807	0.12994	--
1.56	118.216	0.0227108	699.8	16.1718	0.13359	--
1.57996	116.341	0.0230885	699.8	15.9153	0.13581	--
1.59998	114.567	0.0234928	699.8	15.6726	0.13819	--
1.62	112.856	0.0239239	699.8	15.4386	0.14073	--
1.63995	111.427	0.0243016	699.8	15.2431	0.14295	--
1.65997	113.181	0.0246792	699.8	15.483	0.14517	--
1.67999	114.884	0.0250836	699.8	15.716	0.14755	--
1.70001	116.446	0.0254889	699.8	15.9297	0.14993	--
1.71997	117.981	0.0258665	699.8	16.1397	0.15216	--
1.73999	119.497	0.0262976	699.8	16.3471	0.15469	--
1.76001	120.876	0.0266753	699.8	16.5357	0.15691	--
1.77997	122.208	0.0270529	699.8	16.7179	0.15913	--
1.79999	123.497	0.0274849	699.8	16.8942	0.16168	--
1.82001	124.696	0.0278626	699.8	17.0583	0.1639	--
1.83997	125.786	0.0282936	699.8	17.2074	0.16643	--
1.87	127.233	0.0288868	699.8	17.4053	0.16992	--
1.89996	128.679	0.029481	699.8	17.6031	0.17342	--
1.92999	130.151	0.0300742	699.8	17.8045	0.17691	--
1.95001	131.245	0.0305052	699.8	17.9542	0.17944	--
1.96997	132.354	0.0309105	699.8	18.1059	0.18183	--
1.98999	133.483	0.0313149	699.8	18.2603	0.18421	--
2.01001	134.585	0.0316925	699.8	18.4111	0.18643	--
2.02997	135.675	0.0321236	699.8	18.5602	0.18896	--
2.04999	136.702	0.0325013	699.8	18.7007	0.19118	--
2.07001	137.768	0.0329066	699.8	18.8465	0.19357	--
2.08997	138.808	0.0333109	699.8	18.9888	0.19595	--
2.10999	139.913	0.0336886	699.8	19.1399	0.19817	--
2.13	141.061	0.0341196	699.8	19.297	0.2007	--
2.14996	142.268	0.0345517	699.8	19.4621	0.20325	--
2.16998	143.499	0.034956	699.8	19.6305	0.20562	--
2.19	144.725	0.0353604	699.8	19.7982	0.208	--
2.20996	145.886	0.035738	699.8	19.957	0.21022	--
2.22998	146.956	0.0361157	699.8	20.1034	0.21245	--
2.25	148.038	0.0365477	699.8	20.2514	0.21499	--
2.26996	149.186	0.0369253	699.8	20.4085	0.21721	--
2.28998	150.304	0.037303	699.8	20.5614	0.21943	--
2.31	151.468	0.0377074	699.8	20.7207	0.22181	--
2.32996	152.733	0.0381117	699.8	20.8937	0.22419	--
2.34998	153.991	0.0385161	699.8	21.0658	0.22657	--
2.37	155.167	0.0389214	699.8	21.2267	0.22895	--
2.38995	156.39	0.0393257	699.8	21.394	0.23133	--
2.40997	157.632	0.0397301	699.8	21.5639	0.23371	--
2.42999	158.929	0.0401078	699.8	21.7413	0.23593	--
2.45001	160.214	0.0405121	699.8	21.9171	0.23831	--
2.46997	161.55	0.0409174	699.8	22.0999	0.24069	--
2.48999	162.96	0.0413218	699.8	22.2928	0.24307	--
2.51001	164.339	0.0417261	699.8	22.4814	0.24545	--
2.52997	165.628	0.0421038	699.8	22.6577	0.24767	--
2.54999	166.913	0.0425349	699.8	22.8335	0.25021	--
2.57001	168.233	0.0429402	699.8	23.0141	0.25259	--
2.58997	169.464	0.0433712	699.8	23.1825	0.25512	--
2.60999	170.69	0.0437756	699.8	23.3502	0.2575	--
2.63	171.925	0.0441809	699.8	23.5191	0.25989	--
2.64996	173.159	0.0445853	699.8	23.688	0.26227	--
2.66998	174.378	0.0449629	699.8	23.8547	0.26449	--
2.69	175.558	0.0453673	699.8	24.0161	0.26687	--
2.70996	176.725	0.0457716	699.8	24.1758	0.26924	--
2.72998	177.905	0.0462036	699.8	24.3372	0.27179	--
2.75	179.108	0.0465813	699.8	24.5018	0.27401	--
2.76996	180.249	0.046959	699.8	24.6579	0.27623	--
2.78998	181.39	0.04739	699.8	24.8139	0.27876	--
2.81	182.518	0.0477677	699.8	24.9683	0.28099	--
2.82996	183.663	0.048173	699.8	25.1249	0.28337	--
2.84998	184.733	0.0485506	699.8	25.2713	0.28559	--
2.87	185.776	0.048955	699.8	25.4139	0.28797	--
2.89996	187.239	0.0495215	699.8	25.6141	0.2913	--
2.92999	188.663	0.0501147	699.8	25.8089	0.29479	--
2.96001	190.13	0.0507355	699.8	26.0096	0.29844	--
2.97997	191.147	0.0511122	699.8	26.1487	0.30066	--
2.99999	192.225	0.0514898	699.8	26.2962	0.30288	--
3.02001	193.264	0.0519218	699.8	26.4383	0.30542	--
3.03997	194.28	0.0522995	699.8	26.5773	0.30764	--
3.07	195.741	0.0529194	699.8	26.7771	0.31129	--
3.09997	197.106	0.0535135	699.8	26.9639	0.31479	--
3.13	198.469	0.0541334	699.8	27.1503	0.31843	--
3.15996	199.76	0.0547266	699.8	27.327	0.32192	--
3.17998	200.764	0.0551043	699.8	27.4643	0.32414	--
3.21001	202.161	0.0557251	699.8	27.6554	0.32779	--
3.23998	203.591	0.0563183	699.8	27.851	0.33128	--
3.27001	204.842	0.0569391	699.8	28.0222	0.33494	--
3.29998	206.04	0.0575323	699.8	28.1861	0.33843	--
3.33001	207.198	0.0581522	699.8	28.3445	0.34207	--
3.35998	208.329	0.058773	699.8	28.4992	0.34572	--
3.39	209.393	0.0593662	699.8	28.6447	0.34921	--
3.41997	210.446	0.0599594	699.8	28.7888	0.3527	--
3.45	211.608	0.0605526	699.8	28.9477	0.35619	--
3.47997	212.743	0.0611191	699.8	29.103	0.35952	--
3.51	213.901	0.0617399	699.8	29.2614	0.36318	--
3.53997	215.012	0.0623064	699.8	29.4134	0.36651	--
3.58001	216.27	0.0631151	699.8	29.5855	0.37127	--
3.61999	217.436	0.0638981	699.8	29.745	0.37587	--
3.65996	218.622	0.0646801	699.8	29.9073	0.38047	--
3.68999	219.659	0.0653	699.8	30.0491	0.38412	--
3.71996	220.778	0.0659475	699.8	30.2022	0.38793	--
3.74999	221.913	0.066514	699.8	30.3575	0.39126	--
3.77996	222.95	0.0671339	699.8	30.4993	0.39491	--
3.82	224.225	0.0679169	699.8	30.6737	0.39951	--
3.85998	225.536	0.0687256	699.8	30.8531	0.40427	--
3.89995	226.852	0.069562	699.8	31.0331	0.40919	--
3.93999	228.143	0.070344	699.8	31.2097	0.41379	--
3.97997	229.413	0.0711536	699.8	31.3834	0.41855	--
4.02001	230.692	0.0719624	699.8	31.5584	0.42331	--
4.05999	231.934	0.0727444	699.8	31.7283	0.42791	--
4.09997	233.092	0.073554	699.8	31.8867	0.43267	--
4.14	234.282	0.0743361	699.8	32.0495	0.43727	--
4.17998	235.444	0.0751181	699.8	32.2085	0.44187	--
4.21996	236.634	0.0759001	699.8	32.3713	0.44647	--
4.26	237.737	0.0767097	699.8	32.5222	0.45123	--
4.29998	238.895	0.0774651	699.8	32.6806	0.45568	--
4.33996	240.069	0.0782738	699.8	32.8412	0.46043	--
4.38	241.382	0.0791101	699.8	33.0208	0.46535	--
4.41997	242.622	0.0798922	699.8	33.1904	0.46995	--
4.46001	243.88	0.0807018	699.8	33.3625	0.47472	--
4.49999	244.995	0.0815372	699.8	33.5151	0.47963	--
4.53997	246.102	0.0823469	699.8	33.6665	0.48439	--
4.58001	247.115	0.0831556	699.8	33.8051	0.48915	--
4.63	248.238	0.0841541	699.8	33.9587	0.49502	--
4.67998	249.326	0.085125	699.8	34.1075	0.50074	--
4.73998	250.511	0.0862846	699.8	34.2696	0.50756	--
4.79998	251.694	0.087472	699.8	34.4315	0.51454	--
4.85998	252.778	0.0886583	699.8	34.5797	0.52152	--
4.93999	253.803	0.0903034	699.8	34.72	0.5312	--
5.02001	254.832	0.0919218	699.8	34.8607	0.54072	--
5.08996	255.841	0.093298	699.8	34.9988	0.54881	--
5.15996	256.913	0.0947275	699.8	35.1454	0.55722	--
5.23998	258.02	0.0963182	699.8	35.2968	0.56658	--
5.29998	259.1	0.0974789	699.8	35.4446	0.57341	--
5.34997	260.125	0.0984764	699.8	35.5848	0.57927	--
5.39995	261.181	0.0994473	699.8	35.7293	0.58498	--
5.45	262.265	0.100446	699.8	35.8776	0.59086	--
5.49999	263.418	0.101443	699.8	36.0353	0.59672	--
5.54998	264.606	0.102442	699.8	36.1978	0.6026	--
5.59997	265.709	0.103413	699.8	36.3487	0.60831	--
5.64995	266.832	0.104465	699.8	36.5023	0.6145	--
5.71001	267.979	0.105651	699.8	36.6592	0.62148	--
5.77001	269.015	0.106838	699.8	36.801	0.62846	--
5.83996	270.194	0.10824	699.8	36.9622	0.63671	--
5.89995	271.273	0.109454	699.8	37.1099	0.64385	--
5.96996	272.353	0.110803	699.8	37.2576	0.65178	--
6.03997	273.503	0.112232	699.8	37.4149	0.66019	--
6.11999	274.607	0.113797	699.8	37.5659	0.66939	--
6.2	275.652	0.115416	699.8	37.7089	0.67892	--
6.27001	276.716	0.116817	699.8	37.8544	0.68716	--
6.33996	277.725	0.118301	699.8	37.9925	0.69589	--
6.43999	278.584	0.12019	699.8	38.11	0.707	--
6.52001	279.653	0.12178	699.8	38.2562	0.71635	--
6.61999	280.745	0.123776	699.8	38.4056	0.72809	--
6.71001	281.781	0.125584	699.8	38.5473	0.73873	--
6.79998	282.818	0.127364	699.8	38.6892	0.7492	--
6.89	283.847	0.129171	699.8	38.83	0.75983	--
6.97997	284.938	0.131005	699.8	38.9792	0.77062	--
7.08001	285.916	0.133001	699.8	39.113	0.78236	--
7.18999	286.902	0.135186	699.8	39.2479	0.79521	--
7.29998	287.99	0.137344	699.8	39.3967	0.80791	--
7.39995	289.007	0.13934	699.8	39.5358	0.81965	--
7.49999	289.792	0.141363	699.8	39.6432	0.83155	--
7.60998	290.754	0.143575	699.8	39.7748	0.84456	--
7.71001	291.261	0.145571	699.8	39.8442	0.8563	--
7.82	292.246	0.147729	699.8	39.9789	0.86899	--
7.90996	293.26	0.149536	699.8	40.1176	0.87962	--
8.00999	294.139	0.151505	699.8	40.2379	0.89121	--
8.10997	295.239	0.153501	699.8	40.3884	0.90295	--
8.21	296.142	0.15555	699.8	40.5119	0.915	--
8.31999	297.029	0.157762	699.8	40.6332	0.92801	--
8.42997	297.854	0.159975	699.8	40.7461	0.94103	--
8.53001	298.333	0.161916	699.8	40.8116	0.95245	--
8.61998	299.377	0.163723	699.8	40.9545	0.96308	--
8.69999	300.469	0.165342	699.8	41.1038	0.9726	--
8.75999	301.518	0.166556	699.8	41.2473	0.97974	--
8.80998	302.574	0.16758	699.8	41.3918	0.98576	--
8.85997	303.878	0.168605	699.8	41.5702	0.99179	--
8.9	305.114	0.169415	699.8	41.7393	0.99656	--
8.92997	306.14	0.170008	699.8	41.8796	1.00005	--
8.96	307.198	0.170601	699.8	42.0243	1.00354	--
8.98997	308.366	0.171194	699.8	42.1841	1.00702	--
9.02	309.708	0.171761	699.8	42.3677	1.01036	--
9.04997	311.126	0.172382	699.8	42.5617	1.01401	--
9.06999	312.157	0.172759	699.8	42.7027	1.01623	--
9.09996	313.663	0.173353	699.8	42.9088	1.01972	--
9.12999	315.069	0.173946	699.8	43.1011	1.02321	--
9.15995	316.47	0.174539	699.8	43.2927	1.0267	--
9.18998	317.704	0.175132	699.8	43.4616	1.03019	--
9.22001	318.87	0.175753	699.8	43.6211	1.03384	--
9.24998	319.954	0.176346	699.8	43.7694	1.03733	--
9.28996	321.19	0.177102	699.8	43.9384	1.04178	--
9.33	322.458	0.177911	699.8	44.1119	1.04654	--
9.36998	323.794	0.178747	699.8	44.2947	1.05145	--
9.40995	324.926	0.179583	699.8	44.4495	1.05637	--
9.46	326.057	0.180582	699.8	44.6042	1.06225	--
9.50999	327.14	0.181552	699.8	44.7524	1.06795	--
9.55998	328.259	0.182604	699.8	44.9055	1.07414	--
9.60997	329.386	0.183602	699.8	45.0596	1.08001	--
9.65995	330.588	0.184573	699.8	45.2241	1.08572	--
9.69999	331.615	0.185356	699.8	45.3646	1.09033	--
9.73997	332.703	0.186138	699.8	45.5134	1.09493	--
9.78001	333.779	0.18692	699.8	45.6606	1.09953	--
9.81999	335.033	0.187756	699.8	45.8321	1.10445	--
9.85997	336.281	0.188538	699.8	46.0029	1.10905	--
9.9	337.389	0.189348	699.8	46.1544	1.11381	--
9.93998	338.516	0.19013	699.8	46.3086	1.11841	--
9.97996	339.775	0.190938	699.8	46.4808	1.12316	--
10.02	341.1	0.191748	699.8	46.6621	1.12793	--
10.05	342.168	0.192368	699.8	46.8082	1.13158	--
10.08	343.275	0.192989	699.8	46.9596	1.13523	--
10.11	344.426	0.193582	699.8	47.1171	1.13872	--
10.14	345.596	0.194175	699.8	47.2771	1.14221	--
10.17	346.707	0.194796	699.8	47.4291	1.14586	--
10.21	348.043	0.195578	699.8	47.6119	1.15046	--
10.25	349.377	0.196387	699.8	47.7944	1.15522	--
10.28	350.477	0.196953	699.8	47.9449	1.15855	--
10.31	351.533	0.197574	699.8	48.0893	1.1622	--
10.34	352.621	0.198113	699.8	48.2382	1.16537	--
10.37	353.768	0.198734	699.8	48.3951	1.16902	--
10.4	355.113	0.199327	699.8	48.5791	1.17251	--
10.43	356.48	0.199948	699.8	48.7661	1.17616	--
10.46	357.812	0.200541	699.8	48.9483	1.17965	--
10.49	359.053	0.201134	699.8	49.1181	1.18314	--
10.52	360.285	0.201727	699.8	49.2866	1.18663	--
10.55	361.578	0.202321	699.8	49.4635	1.19012	--
10.58	362.969	0.202941	699.8	49.6538	1.19377	--
10.61	364.402	0.203562	699.8	49.8498	1.19742	--
10.63	365.434	0.203967	699.8	49.991	1.19981	--
10.66	366.809	0.204586	699.8	50.1791	1.20345	--
10.69	368.187	0.205153	699.8	50.3676	1.20678	--
10.72	369.49	0.2058	699.8	50.5458	1.21059	--
10.75	370.893	0.206367	699.8	50.7378	1.21392	--
10.78	372.357	0.206987	699.8	50.938	1.21757	--
10.81	373.742	0.207608	699.8	51.1275	1.22122	--
10.84	375.062	0.208174	699.8	51.3081	1.22455	--
10.87	376.371	0.208767	699.8	51.4871	1.22804	--
10.9	377.725	0.209361	699.8	51.6724	1.23154	--
10.93	379.166	0.209927	699.8	51.8695	1.23486	--
10.96	380.58	0.210575	699.8	52.0629	1.23868	--
10.98	381.59	0.210952	699.8	52.2011	1.24089	--
11.01	383.06	0.211573	699.8	52.4022	1.24455	--
11.03	384.062	0.211977	699.8	52.5393	1.24692	--
11.06	385.527	0.212571	699.8	52.7397	1.25042	--
11.09	386.894	0.213164	699.8	52.9267	1.25391	--
11.12	388.305	0.213757	699.8	53.1197	1.25739	--
11.15	389.779	0.214378	699.8	53.3213	1.26105	--
11.18	391.244	0.214971	699.8	53.5217	1.26454	--
11.2	392.322	0.215375	699.8	53.6692	1.26691	--
11.22	393.408	0.215781	699.8	53.8178	1.2693	--
11.24	394.494	0.216185	699.8	53.9663	1.27168	--
11.26	395.596	0.216563	699.8	54.1171	1.2739	--
11.28	396.736	0.216994	699.8	54.273	1.27644	--
11.3	397.853	0.217399	699.8	54.4258	1.27882	--
11.32	398.959	0.21783	699.8	54.5772	1.28135	--
11.34	400.021	0.218208	699.8	54.7224	1.28358	--
11.36	401.17	0.218585	699.8	54.8796	1.28579	--
11.38	402.271	0.21899	699.8	55.0302	1.28818	--
11.4	403.353	0.219422	699.8	55.1782	1.29072	--
11.42	404.51	0.219799	699.8	55.3365	1.29294	--
11.44	405.693	0.220204	699.8	55.4984	1.29532	--
11.46	406.74	0.220608	699.8	55.6416	1.29769	--
11.48	407.799	0.220986	699.8	55.7865	1.29992	--
11.5	408.85	0.221337	699.8	55.9302	1.30198	--
11.53	410.33	0.221957	699.8	56.1327	1.30563	--
11.55	411.416	0.222362	699.8	56.2813	1.30801	--
11.57	412.521	0.222766	699.8	56.4324	1.31039	--
11.59	413.67	0.223171	699.8	56.5896	1.31277	--
11.61	414.865	0.223575	699.8	56.7531	1.31515	--
11.63	416.041	0.223953	699.8	56.9139	1.31737	--
11.65	417.162	0.224358	699.8	57.0673	1.31975	--
11.67	418.377	0.224762	699.8	57.2335	1.32213	--
11.69	419.482	0.225167	699.8	57.3847	1.32451	--
11.71	420.65	0.225571	699.8	57.5445	1.32689	--
11.73	421.881	0.225949	699.8	57.7129	1.32911	--
11.75	423.115	0.226381	699.8	57.8817	1.33165	--
11.77	424.342	0.226758	699.8	58.0495	1.33387	--
11.79	425.654	0.227163	699.8	58.229	1.33625	--
11.81	426.943	0.227567	699.8	58.4053	1.33863	--
11.83	428.166	0.227999	699.8	58.5726	1.34117	--
11.85	429.381	0.228377	699.8	58.7388	1.34339	--
11.87	430.643	0.228808	699.8	58.9115	1.34593	--
11.89	431.904	0.22924	699.8	59.084	1.34847	--
11.91	433.166	0.229671	699.8	59.2566	1.35101	--
11.93	434.475	0.230076	699.8	59.4357	1.35339	--
11.95	435.818	0.230481	699.8	59.6194	1.35577	--
11.97	437.057	0.230858	699.8	59.7889	1.35799	--
11.99	438.26	0.231289	699.8	59.9535	1.36052	--
12.01	439.475	0.231667	699.8	60.1197	1.36275	--
12.03	440.725	0.232045	699.8	60.2907	1.36497	--
12.05	441.986	0.232477	699.8	60.4632	1.36751	--
12.07	443.291	0.232881	699.8	60.6417	1.36989	--
12.09	444.639	0.233259	699.8	60.8261	1.37211	--
12.11	445.939	0.233636	699.8	61.004	1.37433	--
12.13	447.178	0.234041	699.8	61.1735	1.37671	--
12.15	448.346	0.234418	699.8	61.3332	1.37893	--
12.17	449.572	0.234823	699.8	61.501	1.38131	--
12.19	450.846	0.235228	699.8	61.6752	1.38369	--
12.21	452.15	0.235659	699.8	61.8536	1.38623	--
12.23	453.443	0.236063	699.8	62.0305	1.38861	--
12.25	454.807	0.236441	699.8	62.2171	1.39083	--
12.27	456.154	0.236846	699.8	62.4014	1.39321	--
12.29	457.451	0.237277	699.8	62.5788	1.39575	--
12.31	458.818	0.237655	699.8	62.7658	1.39797	--
12.33	460.287	0.238059	699.8	62.9668	1.40035	--
12.35	461.74	0.238491	699.8	63.1655	1.40289	--
12.37	463.146	0.238896	699.8	63.3579	1.40527	--
12.39	464.619	0.239273	699.8	63.5594	1.40749	--
12.41	466.127	0.239678	699.8	63.7657	1.40987	--
12.43	467.572	0.240083	699.8	63.9633	1.41225	--
12.45	469.025	0.240488	699.8	64.1621	1.41464	--
12.47	470.518	0.240919	699.8	64.3663	1.41717	--
12.49	471.967	0.241351	699.8	64.5646	1.41971	--
12.51	473.4	0.241728	699.8	64.7606	1.42193	--
12.53	474.76	0.242159	699.8	64.9467	1.42446	--
12.55	476.107	0.242537	699.8	65.1309	1.42669	--
12.57	477.389	0.242941	699.8	65.3063	1.42906	--
12.59	478.596	0.243319	699.8	65.4714	1.43129	--
12.61	479.803	0.243697	699.8	65.6365	1.43351	--
12.63	481.088	0.244102	699.8	65.8123	1.43589	--
12.65	482.385	0.244506	699.8	65.9897	1.43827	--
12.67	483.689	0.244911	699.8	66.1681	1.44065	--
12.69	485.068	0.245288	699.8	66.3568	1.44287	--
12.71	486.396	0.245693	699.8	66.5384	1.44525	--
12.73	487.639	0.24607	699.8	66.7085	1.44747	--
12.75	488.885	0.246476	699.8	66.8789	1.44986	--
12.77	490.174	0.246853	699.8	67.0553	1.45208	--
12.79	491.502	0.247258	699.8	67.2369	1.45446	--
12.81	492.81	0.247662	699.8	67.4159	1.45684	--
12.83	494.228	0.248066	699.8	67.6098	1.45921	--
12.85	495.646	0.248444	699.8	67.8038	1.46144	--
12.87	497.021	0.248848	699.8	67.9919	1.46381	--
12.89	498.365	0.249254	699.8	68.1758	1.4662	--
12.91	499.744	0.249658	699.8	68.3644	1.46858	--
12.93	501.119	0.250062	699.8	68.5525	1.47095	--
12.95	502.506	0.250467	699.8	68.7423	1.47334	--
12.97	504.053	0.250872	699.8	68.9539	1.47572	--
12.99	505.626	0.251249	699.8	69.1691	1.47794	--
13.01	507.189	0.251681	699.8	69.3829	1.48048	--
13.03	508.747	0.252085	699.8	69.596	1.48285	--
13.05	510.322	0.25249	699.8	69.8115	1.48524	--
13.07	511.794	0.252895	699.8	70.0129	1.48762	--
13.09	513.306	0.253299	699.8	70.2197	1.48999	--
13.11	514.876	0.253704	699.8	70.4345	1.49238	--
13.13	516.376	0.254108	699.8	70.6397	1.49475	--
13.15	517.927	0.254513	699.8	70.8518	1.49714	--
13.17	519.509	0.254891	699.8	71.0683	1.49936	--
13.19	521.087	0.255322	699.8	71.2841	1.50189	--
13.21	522.603	0.255726	699.8	71.4915	1.50427	--
13.23	524.224	0.256132	699.8	71.7133	1.50666	--
13.25	525.786	0.256536	699.8	71.927	1.50904	--
13.27	527.259	0.256914	699.8	72.1285	1.51126	--
13.29	528.654	0.257318	699.8	72.3193	1.51364	--
13.31	530.079	0.257696	699.8	72.5142	1.51586	--
13.33	531.509	0.2581	699.8	72.7099	1.51824	--
13.35	532.876	0.258505	699.8	72.8969	1.52062	--
13.37	534.333	0.25891	699.8	73.0962	1.523	--
13.39	535.853	0.25926	699.8	73.3041	1.52506	--
13.41	537.38	0.259665	699.8	73.513	1.52744	--
13.43	538.919	0.260096	699.8	73.7235	1.52998	--
13.45	540.564	0.2605	699.8	73.9486	1.53235	--
13.47	542.228	0.260906	699.8	74.1762	1.53474	--
13.49	543.849	0.26131	699.8	74.3979	1.53712	--
13.51	545.486	0.261688	699.8	74.6219	1.53934	--
13.53	547.052	0.262092	699.8	74.8361	1.54172	--
13.55	548.603	0.262524	699.8	75.0483	1.54426	--
13.57	550.13	0.262929	699.8	75.2572	1.54664	--
13.59	551.677	0.263333	699.8	75.4688	1.54902	--
13.61	553.224	0.263711	699.8	75.6804	1.55124	--
13.63	554.865	0.264115	699.8	75.9049	1.55362	--
13.65	556.529	0.26452	699.8	76.1326	1.556	--
13.67	558.177	0.264951	699.8	76.358	1.55854	--
13.69	559.908	0.265329	699.8	76.5948	1.56076	--
13.71	561.599	0.265761	699.8	76.8261	1.5633	--
13.73	563.298	0.266165	699.8	77.0585	1.56568	--
13.75	564.974	0.266543	699.8	77.2878	1.5679	--
13.77	566.665	0.266947	699.8	77.5191	1.57028	--
13.79	568.286	0.267379	699.8	77.7409	1.57282	--
13.81	569.931	0.267784	699.8	77.9659	1.5752	--
13.83	571.493	0.268161	699.8	78.1796	1.57742	--
13.85	573.103	0.268566	699.8	78.3999	1.5798	--
13.87	574.72	0.268943	699.8	78.6211	1.58202	--
13.89	576.322	0.269348	699.8	78.8402	1.5844	--
13.91	577.947	0.269753	699.8	79.0625	1.58678	--
13.93	579.65	0.27013	699.8	79.2955	1.589	--
13.95	581.372	0.270535	699.8	79.531	1.59138	--
13.97	583.052	0.270939	699.8	79.7609	1.59376	--
13.99	584.822	0.271344	699.8	80.003	1.59614	--
14.01	586.521	0.271748	699.8	80.2354	1.59852	--
14.03	588.13	0.272153	699.8	80.4555	1.6009	--
14.05	589.665	0.272531	699.8	80.6655	1.60312	--
14.07	591.302	0.272909	699.8	80.8895	1.60535	--
14.09	592.818	0.273313	699.8	81.0969	1.60772	--
14.11	594.443	0.273717	699.8	81.3191	1.6101	--
14.13	596.111	0.274095	699.8	81.5473	1.61232	--
14.15	597.755	0.274499	699.8	81.7722	1.6147	--
14.17	599.408	0.274877	699.8	81.9984	1.61692	--
14.19	601.224	0.275309	699.8	82.2468	1.61946	--
14.21	603.001	0.27574	699.8	82.4899	1.622	--
14.23	604.736	0.276146	699.8	82.7272	1.62439	--
14.25	606.49	0.27655	699.8	82.9672	1.62676	--
14.27	608.138	0.276928	699.8	83.1926	1.62899	--
14.29	609.716	0.277332	699.8	83.4085	1.63136	--
14.31	611.302	0.277736	699.8	83.6254	1.63374	--
14.33	612.88	0.278141	699.8	83.8413	1.63612	--
14.35	614.49	0.278573	699.8	84.0616	1.63866	--
14.37	616.173	0.278977	699.8	84.2918	1.64104	--
14.39	617.822	0.279355	699.8	84.5174	1.64326	--
14.41	619.431	0.279759	699.8	84.7375	1.64564	--
14.43	621.126	0.280164	699.8	84.9694	1.64802	--
14.45	622.853	0.280569	699.8	85.2056	1.65041	--
14.47	624.552	0.280973	699.8	85.438	1.65278	--
14.49	626.247	0.281351	699.8	85.6699	1.65501	--
14.51	627.958	0.281755	699.8	85.904	1.65738	--
14.53	629.579	0.282133	699.8	86.1257	1.65961	--
14.55	631.193	0.282538	699.8	86.3465	1.66199	--
14.57	632.798	0.282916	699.8	86.5661	1.66421	--
14.59	634.415	0.283292	699.8	86.7873	1.66642	--
14.61	636.083	0.283724	699.8	87.0155	1.66896	--
14.63	637.743	0.284102	699.8	87.2425	1.67119	--
14.65	639.415	0.284506	699.8	87.4713	1.67356	--
14.67	641.115	0.284911	699.8	87.7038	1.67595	--
14.69	642.818	0.285343	699.8	87.9368	1.67849	--
14.71	644.493	0.285694	699.8	88.1659	1.68055	--
14.73	646.24	0.286098	699.8	88.4049	1.68293	--
14.75	647.954	0.286529	699.8	88.6394	1.68546	--
14.77	649.622	0.286934	699.8	88.8676	1.68785	--
14.79	651.337	0.287339	699.8	89.1022	1.69023	--
14.81	652.993	0.287716	699.8	89.3287	1.69245	--
14.83	654.622	0.288094	699.8	89.5516	1.69467	--
14.85	656.329	0.288498	699.8	89.7851	1.69705	--
14.87	658.06	0.288903	699.8	90.0219	1.69943	--
14.89	659.728	0.289308	699.8	90.2501	1.70181	--
14.91	661.454	0.289712	699.8	90.4862	1.70419	--
14.93	663.126	0.290117	699.8	90.7149	1.70657	--
14.95	664.786	0.290521	699.8	90.942	1.70895	--
14.97	666.439	0.290927	699.8	91.1681	1.71134	--
14.99	668.06	0.291331	699.8	91.3899	1.71371	--
15.01	669.712	0.291735	699.8	91.6159	1.71609	--
15.03	671.411	0.29214	699.8	91.8483	1.71847	--
15.05	673.013	0.292544	699.8	92.0674	1.72085	--
15.07	674.618	0.292949	699.8	92.287	1.72323	--
15.09	676.279	0.293327	699.8	92.5142	1.72545	--
15.11	677.868	0.293731	699.8	92.7316	1.72783	--
15.13	679.466	0.294136	699.8	92.9502	1.73021	--
15.15	681.161	0.294513	699.8	93.1821	1.73243	--
15.17	682.935	0.294891	699.8	93.4248	1.73465	--
15.19	684.712	0.295323	699.8	93.6679	1.73719	--
15.21	686.462	0.295727	699.8	93.9073	1.73957	--
15.23	688.158	0.296105	699.8	94.1393	1.74179	--
15.25	689.751	0.296509	699.8	94.3572	1.74417	--
15.27	691.329	0.296887	699.8	94.573	1.74639	--
15.29	692.861	0.297265	699.8	94.7826	1.74862	--
15.31	694.501	0.297697	700.6	95.007	1.75116	--
15.33	696.185	0.298073	700.6	95.2374	1.75337	--
15.35	697.943	0.298479	700.6	95.4778	1.75576	--
15.37	699.65	0.298883	700.6	95.7113	1.75814	--
15.39	701.431	0.299287	700.6	95.955	1.76051	--
15.41	703.177	0.299665	700.6	96.1938	1.76274	--
15.43	704.997	0.300069	700.6	96.4428	1.76511	--
15.45	706.783	0.300501	700.6	96.6871	1.76765	--
15.47	708.513	0.300879	700.6	96.9238	1.76988	--
15.49	710.29	0.301283	700.6	97.1669	1.77225	--
15.51	712.064	0.301715	700.6	97.4096	1.77479	--
15.53	713.771	0.30212	700.6	97.6431	1.77718	--
15.55	715.49	0.302551	700.6	97.8782	1.77971	--
15.57	717.236	0.302929	700.6	98.1171	1.78194	--
15.59	718.904	0.303334	700.6	98.3453	1.78432	--
15.61	720.544	0.303765	700.6	98.5696	1.78685	--
15.63	722.142	0.304169	700.6	98.7882	1.78923	--
15.65	723.704	0.304547	700.6	99.0019	1.79145	--
15.67	725.298	0.304925	700.6	99.22	1.79368	--
15.69	726.829	0.30533	700.6	99.4294	1.79606	--
15.71	728.263	0.305734	700.6	99.6256	1.79844	--
15.73	729.697	0.306112	700.6	99.8217	1.80066	--
15.75	731.154	0.306543	700.6	100.021	1.80319	--
15.77	732.521	0.306921	700.6	100.208	1.80542	--
15.79	733.841	0.307298	700.6	100.389	1.80764	--
15.81	735.204	0.307676	700.6	100.575	1.80986	--
15.83	736.525	0.30808	700.6	100.756	1.81224	--
15.85	735.099	0.308486	700.6	100.561	1.81462	--
15.86	722.661	0.308674	700.6	98.8592	1.81573	--
15.87	709.974	0.30889	700.6	97.1237	1.817	--
15.88	697.161	0.309105	700.6	95.3709	1.81826	--
15.89	684.349	0.309294	700.6	93.6182	1.81938	--
15.9	671.536	0.30951	700.6	91.8654	1.82065	--
15.91	658.661	0.309699	700.6	90.1041	1.82176	--
15.92	645.786	0.309915	700.6	88.3428	1.82303	--
15.93	632.911	0.310104	700.6	86.5815	1.82414	--
15.94	620.099	0.310319	700.6	84.8289	1.82541	--
15.95	609.911	0.310482	700.6	83.4352	1.82636	--
15.98	611.404	0.311075	700.6	83.6394	1.82985	--
16	612.935	0.311506	700.6	83.8488	1.83239	--
16.02	614.743	0.311884	700.6	84.0962	1.83461	--
16.04	616.732	0.312289	700.6	84.3683	1.83699	--
16.05	617.755	0.312504	700.6	84.5082	1.83826	--
16.06	618.763	0.312693	700.6	84.6461	1.83937	--
16.07	619.794	0.312909	700.6	84.7871	1.84064	--
16.08	620.833	0.313124	700.6	84.9293	1.84191	--
16.09	621.896	0.313313	700.6	85.0747	1.84302	--
16.1	622.951	0.313502	700.6	85.219	1.84413	--
16.11	624.005	0.313691	700.6	85.3632	1.84524	--
16.12	625.052	0.313906	700.6	85.5064	1.84651	--
16.13	626.076	0.314095	700.6	85.6465	1.84762	--
16.15	628.068	0.3145	700.6	85.919	1.85	--
16.16	629.083	0.314716	700.6	86.0579	1.85127	--
16.17	630.091	0.314905	700.6	86.1958	1.85238	--
16.19	632.044	0.315309	700.6	86.4629	1.85476	--
16.21	633.908	0.315741	700.6	86.7179	1.8573	--
16.23	635.783	0.316119	700.6	86.9744	1.85952	--
16.25	637.607	0.316496	700.6	87.2239	1.86174	--
16.27	639.302	0.316901	700.6	87.4558	1.86412	--
16.29	640.97	0.317278	700.6	87.684	1.86634	--
16.31	642.701	0.317683	700.6	87.9208	1.86872	--
16.33	644.322	0.318087	700.6	88.1425	1.8711	--
16.35	646.001	0.318519	700.6	88.3722	1.87364	--
16.37	647.56	0.318924	700.6	88.5855	1.87602	--
16.39	649.033	0.319301	700.6	88.787	1.87824	--
16.41	650.415	0.319706	700.6	88.9761	1.88062	--
16.43	651.732	0.320083	700.6	89.1562	1.88284	--
16.45	652.923	0.320489	700.6	89.3191	1.88523	--
16.47	654.134	0.320865	700.6	89.4848	1.88744	--
16.49	655.372	0.321243	700.6	89.6542	1.88966	--
16.51	656.56	0.321648	700.6	89.8167	1.89205	--
16.53	657.736	0.322053	700.6	89.9776	1.89443	--
16.55	658.931	0.322457	700.6	90.141	1.89681	--
16.57	660.134	0.322835	700.6	90.3056	1.89903	--
16.59	661.329	0.323212	700.6	90.4691	1.90125	--
16.61	662.572	0.323617	700.6	90.6391	1.90363	--
16.63	663.845	0.324022	700.6	90.8133	1.90601	--
16.65	665.118	0.324453	700.6	90.9874	1.90855	--
16.67	666.439	0.324831	700.6	91.1681	1.91077	--
16.69	667.693	0.325235	700.6	91.3397	1.91315	--
16.71	668.868	0.32564	700.6	91.5004	1.91553	--
16.73	669.951	0.326071	700.6	91.6486	1.91806	--
16.75	671.087	0.326449	700.6	91.804	1.92029	--
16.77	672.13	0.326853	700.6	91.9467	1.92266	--
16.79	673.156	0.327258	700.6	92.087	1.92505	--
16.81	674.206	0.327663	700.6	92.2306	1.92743	--
16.83	675.288	0.328041	700.6	92.3787	1.92965	--
16.86	676.788	0.328661	700.6	92.5839	1.9333	--
16.88	677.831	0.329038	700.6	92.7265	1.93552	--
16.9	678.868	0.329443	700.6	92.8684	1.9379	--
16.92	679.904	0.329848	700.6	93.0101	1.94028	--
16.94	680.911	0.330252	700.6	93.1479	1.94266	--
16.96	681.911	0.330657	700.6	93.2847	1.94504	--
16.99	683.337	0.331223	700.6	93.4797	1.94837	--
17.02	684.79	0.331844	700.6	93.6785	1.95202	--
17.05	686.197	0.332437	700.6	93.871	1.95551	--
17.08	687.599	0.333004	700.6	94.0628	1.95885	--
17.11	688.878	0.333623	700.6	94.2378	1.96249	--
17.14	690.124	0.334217	700.6	94.4082	1.96598	--
17.17	691.4	0.334811	700.6	94.5828	1.96948	--
17.2	692.798	0.335404	700.6	94.774	1.97296	--
17.22	693.804	0.335808	700.6	94.9116	1.97534	--
17.24	694.824	0.336213	700.6	95.0512	1.97772	--
17.26	695.847	0.336618	700.6	95.1911	1.98011	--
17.28	696.878	0.337022	700.6	95.3321	1.98248	--
17.31	698.343	0.337616	700.6	95.5326	1.98598	--
17.34	699.837	0.338236	700.6	95.7369	1.98962	--
17.37	701.324	0.338856	700.6	95.9404	1.99327	--
17.4	702.669	0.339449	700.6	96.1244	1.99676	--
17.43	703.978	0.340016	700.6	96.3034	2.00009	--
17.46	705.292	0.340582	700.6	96.4832	2.00342	--
17.49	706.779	0.341176	700.6	96.6866	2.00692	--
17.51	707.814	0.341581	700.6	96.8282	2.0093	--
17.53	708.833	0.341985	700.6	96.9676	2.01168	--
17.56	710.22	0.342578	700.6	97.1573	2.01516	--
17.59	711.665	0.343145	700.6	97.355	2.0185	--
17.62	713.126	0.343766	700.6	97.5549	2.02215	--
17.64	714.146	0.344143	700.6	97.6944	2.02437	--
17.66	715.243	0.344575	700.6	97.8445	2.02691	--
17.69	716.638	0.345168	700.6	98.0353	2.0304	--
17.72	718.099	0.345734	700.6	98.2352	2.03373	--
17.74	719.099	0.346139	700.6	98.372	2.03611	--
17.77	720.577	0.346733	700.6	98.5742	2.03961	--
17.79	721.624	0.347137	700.6	98.7174	2.04198	--
17.81	722.675	0.347541	700.6	98.8611	2.04436	--
17.84	724.169	0.348162	700.6	99.0655	2.04801	--
17.86	725.193	0.348567	700.6	99.2056	2.05039	--
17.88	726.236	0.348918	700.6	99.3483	2.05246	--
17.9	727.286	0.349322	700.6	99.4919	2.05484	--
17.92	728.361	0.349753	700.6	99.639	2.05737	--
17.94	729.4	0.350185	700.6	99.7811	2.05991	--
17.96	730.451	0.350563	700.6	99.9249	2.06214	--
17.99	731.894	0.351183	700.6	100.122	2.06578	--
18.02	733.247	0.351777	700.6	100.307	2.06928	--
18.05	734.615	0.35237	700.6	100.495	2.07276	--
18.08	736.064	0.35299	700.6	100.693	2.07641	--
18.11	737.433	0.35361	700.6	100.88	2.08006	--
18.14	738.8	0.354177	700.6	101.067	2.08339	--
18.17	740.029	0.35477	700.6	101.235	2.08688	--
18.2	741.203	0.355391	700.6	101.396	2.09054	--
18.23	742.367	0.355957	700.6	101.555	2.09386	--
18.26	743.517	0.356551	700.6	101.712	2.09736	--
18.29	744.726	0.357144	700.6	101.878	2.10085	--
18.32	745.908	0.357737	700.6	102.039	2.10434	--
18.35	746.964	0.35833	700.6	102.184	2.10782	--
18.38	748.013	0.358897	700.6	102.327	2.11116	--
18.41	749.132	0.359544	700.6	102.48	2.11496	--
18.44	750.251	0.360137	700.6	102.634	2.11845	--
18.47	751.335	0.360758	700.6	102.782	2.12211	--
18.5	752.363	0.361351	700.6	102.922	2.12559	--
18.54	753.703	0.362161	700.6	103.106	2.13036	--
18.58	754.97	0.36297	700.6	103.279	2.13512	--
18.62	756.154	0.363752	700.6	103.441	2.13972	--
18.66	757.41	0.364588	700.6	103.613	2.14464	--
18.7	758.572	0.36537	700.6	103.772	2.14924	--
18.74	759.655	0.366152	700.6	103.92	2.15384	--
18.78	760.707	0.366962	700.6	104.064	2.1586	--
18.82	761.726	0.367744	700.6	104.203	2.1632	--
18.86	762.943	0.368526	700.6	104.37	2.1678	--
18.89	764.019	0.36912	700.6	104.517	2.17129	--
18.92	765.122	0.369713	700.6	104.668	2.17478	--
18.95	766.162	0.370306	700.6	104.81	2.17827	--
18.98	767.183	0.3709	700.6	104.95	2.18176	--
19.02	768.515	0.371709	700.6	105.132	2.18652	--
19.06	769.779	0.372518	700.6	105.305	2.19128	--
19.1	770.874	0.373328	700.6	105.455	2.19605	--
19.14	771.97	0.374136	700.6	105.605	2.2008	--
19.18	773.05	0.374946	700.6	105.752	2.20556	--
19.22	774.13	0.375755	700.6	105.9	2.21032	--
19.27	775.36	0.376753	700.6	106.068	2.21619	--
19.33	776.483	0.37794	700.6	106.222	2.22318	--
19.39	777.653	0.379154	700.6	106.382	2.23032	--
19.43	778.693	0.379962	700.6	106.524	2.23507	--
19.48	779.914	0.380933	700.6	106.691	2.24078	--
19.53	780.932	0.381932	700.6	106.831	2.24666	--
19.59	781.996	0.383146	700.6	106.976	2.2538	--
19.65	783.099	0.384305	700.6	107.127	2.26062	--
19.69	784.148	0.385114	700.6	107.271	2.26538	--
19.73	785.341	0.385924	700.6	107.434	2.27014	--
19.77	786.499	0.386733	700.6	107.592	2.2749	--
19.81	787.5	0.387569	700.6	107.729	2.27982	--
19.85	788.506	0.388351	700.6	107.867	2.28442	--
19.9	789.571	0.389376	700.6	108.012	2.29045	--
19.97	790.686	0.390779	700.6	108.165	2.2987	--
20.06	791.758	0.392559	700.6	108.312	2.30917	--
20.13	792.901	0.393935	700.6	108.468	2.31726	--
20.19	793.953	0.395149	700.6	108.612	2.32441	--
20.26	795.103	0.396524	700.6	108.769	2.33249	--
20.32	796.227	0.397738	700.6	108.923	2.33964	--
20.38	797.318	0.398924	700.6	109.072	2.34661	--
20.43	798.437	0.399976	700.6	109.225	2.3528	--
20.49	799.463	0.401164	700.6	109.366	2.35979	--
20.57	800.605	0.402754	700.6	109.522	2.36914	--
20.65	801.681	0.404346	700.6	109.669	2.37851	--
20.73	802.761	0.405938	700.6	109.817	2.38787	--
20.8	803.767	0.407313	700.6	109.954	2.39596	--
20.86	804.983	0.408527	700.6	110.121	2.4031	--
20.91	806.048	0.409524	700.6	110.266	2.40896	--
20.96	807.167	0.41055	700.6	110.42	2.415	--
21.01	808.31	0.411547	700.6	110.576	2.42086	--
21.05	809.317	0.412383	700.6	110.714	2.42578	--
21.1	810.355	0.413382	700.6	110.856	2.43166	--
21.16	811.463	0.414542	700.6	111.007	2.43848	--
21.21	812.668	0.415594	700.6	111.172	2.44467	--
21.29	813.795	0.417158	700.6	111.326	2.45387	--
21.36	814.974	0.418534	700.6	111.488	2.46196	--
21.42	815.994	0.419747	700.6	111.627	2.4691	--
21.48	817.035	0.420961	700.6	111.769	2.47624	--
21.54	818.174	0.422121	700.6	111.925	2.48306	--
21.59	819.284	0.423146	700.6	112.077	2.48909	--
21.64	820.537	0.424171	700.6	112.249	2.49512	--
21.69	821.657	0.425168	700.6	112.402	2.50099	--
21.75	822.811	0.426382	700.6	112.56	2.50813	--
21.8	824.075	0.42738	700.6	112.733	2.514	--
21.85	825.254	0.428405	700.6	112.894	2.52003	--
21.91	826.263	0.429538	700.6	113.032	2.52669	--
21.97	827.418	0.430752	700.6	113.19	2.53384	--
22.02	828.592	0.43175	700.6	113.35	2.53971	--
22.07	829.651	0.432748	700.6	113.495	2.54558	--
22.13	830.83	0.433962	700.6	113.657	2.55272	--
22.19	831.87	0.435175	700.6	113.799	2.55985	--
22.25	832.993	0.436335	700.6	113.953	2.56668	--
22.3	834.097	0.43736	700.6	114.104	2.57271	--
22.35	835.169	0.438359	700.6	114.25	2.57858	--
22.41	836.268	0.439572	700.6	114.401	2.58572	--
22.47	837.51	0.440786	700.6	114.57	2.59286	--
22.52	838.561	0.441757	700.6	114.714	2.59857	--
22.58	839.673	0.442944	700.6	114.866	2.60555	--
22.64	840.8	0.444104	700.6	115.021	2.61238	--
22.69	841.825	0.445129	700.6	115.161	2.61841	--
22.74	843.069	0.446153	700.6	115.331	2.62443	--
22.78	844.239	0.446936	700.6	115.491	2.62904	--
22.82	845.386	0.447745	700.6	115.648	2.63379	--
22.87	846.636	0.44877	700.6	115.819	2.63982	--
22.91	847.64	0.449579	700.6	115.956	2.64458	--
22.95	848.837	0.450415	700.6	116.12	2.6495	--
22.99	850.145	0.451251	700.6	116.299	2.65442	--
23.03	851.23	0.452087	700.6	116.447	2.65934	--
23.09	852.262	0.453247	700.6	116.589	2.66616	--
23.15	853.37	0.454461	700.6	116.74	2.6733	--
23.2	854.403	0.455432	700.6	116.881	2.67901	--
23.24	855.407	0.456241	700.6	117.019	2.68377	--
23.28	856.463	0.45705	700.6	117.163	2.68853	--
23.33	857.58	0.458049	700.6	117.316	2.69441	--
23.38	858.824	0.459046	700.6	117.486	2.70027	--
23.42	859.841	0.459856	700.6	117.625	2.70504	--
23.47	860.906	0.460853	700.6	117.771	2.7109	--
23.53	862.025	0.462067	700.6	117.924	2.71804	--
23.58	863.222	0.463119	700.6	118.088	2.72423	--
23.63	864.275	0.46409	700.6	118.232	2.72994	--
23.7	865.453	0.465466	700.6	118.393	2.73804	--
23.75	866.626	0.466437	700.6	118.553	2.74375	--
23.8	867.632	0.467462	700.6	118.691	2.74978	--
23.86	868.822	0.468622	700.6	118.854	2.7566	--
23.91	870.04	0.469646	700.6	119.021	2.76262	--
23.95	871.072	0.470456	700.6	119.162	2.76739	--
24	872.144	0.471453	700.6	119.308	2.77325	--
24.05	873.193	0.472452	700.6	119.452	2.77913	--
24.1	874.375	0.473477	700.6	119.614	2.78516	--
24.15	875.431	0.474475	700.6	119.758	2.79103	--
24.2	876.566	0.4755	700.6	119.913	2.79706	--
24.26	877.693	0.476686	700.6	120.067	2.80404	--
24.32	878.756	0.477927	700.6	120.213	2.81134	--
24.39	879.829	0.479303	700.6	120.36	2.81943	--
24.46	880.924	0.480678	700.6	120.509	2.82752	--
24.52	882.055	0.481866	700.6	120.664	2.83451	--
24.57	883.135	0.48289	700.6	120.812	2.84053	--
24.62	884.325	0.483888	700.6	120.975	2.8464	--
24.67	885.482	0.48494	700.6	121.133	2.85259	--
24.72	886.619	0.485911	700.6	121.289	2.8583	--
24.77	887.667	0.486963	700.6	121.432	2.86449	--
24.84	888.771	0.488338	700.6	121.583	2.87258	--
24.91	889.826	0.489741	700.6	121.727	2.88083	--
25.01	890.918	0.491737	700.6	121.877	2.89257	--
25.09	891.986	0.493301	700.6	122.023	2.90177	--
25.15	893.007	0.494488	700.6	122.162	2.90875	--
25.21	894.15	0.495702	700.6	122.319	2.91589	--
25.27	895.179	0.496916	700.6	122.46	2.92304	--
25.32	896.223	0.497914	700.6	122.602	2.92891	--
25.38	897.311	0.499128	700.6	122.751	2.93605	--
25.43	898.356	0.500152	700.6	122.894	2.94207	--
25.48	899.526	0.501177	700.6	123.054	2.9481	--
25.54	900.554	0.502364	700.6	123.195	2.95508	--
25.62	901.658	0.503902	700.6	123.346	2.96413	--
25.71	902.73	0.505709	700.6	123.492	2.97476	--
25.77	903.822	0.506896	700.6	123.642	2.98174	--
25.83	904.988	0.508082	700.6	123.801	2.98872	--
25.88	906.194	0.509134	700.6	123.966	2.99491	--
25.93	907.387	0.510132	700.6	124.13	3.00078	--
25.98	908.636	0.51113	700.6	124.3	3.00665	--
26.02	909.672	0.511966	700.6	124.442	3.01156	--
26.07	910.882	0.512965	700.6	124.608	3.01744	--
26.12	912.068	0.513962	700.6	124.77	3.02331	--
26.17	913.109	0.514933	700.6	124.912	3.02902	--
26.22	914.114	0.515932	700.6	125.05	3.03489	--
26.28	915.233	0.517091	700.6	125.203	3.04171	--
26.34	916.329	0.518278	700.6	125.353	3.04869	--
26.39	917.409	0.519276	700.6	125.501	3.05456	--
26.43	918.433	0.520085	700.6	125.641	3.05932	--
26.48	919.682	0.521084	700.6	125.811	3.0652	--
26.53	920.774	0.522109	700.6	125.961	3.07123	--
26.58	921.874	0.523106	700.6	126.111	3.07709	--
26.63	923.105	0.524104	700.6	126.28	3.08296	--
26.68	924.338	0.525129	700.6	126.448	3.08899	--
26.73	925.498	0.526128	700.6	126.607	3.09487	--
26.78	926.656	0.527072	700.6	126.766	3.10042	--
26.83	927.916	0.528096	700.6	126.938	3.10645	--
26.87	928.993	0.528879	700.6	127.085	3.11105	--
26.91	930.186	0.529661	700.6	127.248	3.11565	--
26.95	931.333	0.530496	700.6	127.405	3.12056	--
27	932.48	0.531468	700.6	127.562	3.12628	--
27.05	933.669	0.532466	700.6	127.725	3.13215	--
27.09	934.835	0.533275	700.6	127.884	3.13691	--
27.13	935.891	0.534057	700.6	128.029	3.14151	--
27.17	936.987	0.534866	700.6	128.179	3.14627	--
27.21	938.094	0.535676	700.6	128.33	3.15104	--
27.25	939.206	0.536484	700.6	128.482	3.15579	--
27.29	940.379	0.537294	700.6	128.643	3.16055	--
27.33	941.436	0.538103	700.6	128.787	3.16531	--
27.38	942.615	0.539101	700.6	128.949	3.17118	--
27.43	943.86	0.540072	700.6	129.119	3.17689	--
27.47	944.999	0.540909	700.6	129.275	3.18182	--
27.52	946.156	0.541853	700.6	129.433	3.18737	--
27.57	947.35	0.54285	700.6	129.596	3.19324	--
27.61	948.473	0.543632	700.6	129.75	3.19784	--
27.65	949.491	0.544414	700.6	129.889	3.20244	--
27.69	950.582	0.545224	700.6	130.039	3.2072	--
27.73	951.716	0.546033	700.6	130.194	3.21196	--
27.77	952.886	0.546842	700.6	130.354	3.21672	--
27.81	954.113	0.547651	700.6	130.522	3.22148	--
27.85	955.197	0.548487	700.6	130.67	3.22639	--
27.9	956.284	0.549432	700.6	130.819	3.23195	--
27.95	957.426	0.550429	700.6	130.975	3.23782	--
27.99	958.499	0.551293	700.6	131.122	3.2429	--
28.03	959.528	0.552047	700.6	131.262	3.24734	--
28.08	960.572	0.553046	700.6	131.405	3.25321	--
28.13	961.628	0.554017	700.6	131.55	3.25892	--
28.18	962.821	0.554988	700.6	131.713	3.26464	--
28.22	964.015	0.555797	700.6	131.876	3.26939	--
28.26	965.273	0.556579	700.6	132.048	3.27399	--
28.29	966.333	0.557199	700.6	132.193	3.27764	--
28.33	967.616	0.558009	700.6	132.369	3.28241	--
28.36	968.681	0.558602	700.6	132.514	3.28589	--
28.4	969.925	0.559412	700.6	132.685	3.29066	--
28.44	971.096	0.560247	700.6	132.845	3.29557	--
28.49	972.192	0.561191	700.6	132.995	3.30112	--
28.54	973.272	0.56219	700.6	133.143	3.307	--
28.58	974.394	0.562945	700.6	133.296	3.31144	--
28.62	975.663	0.563754	700.6	133.47	3.3162	--
28.65	976.714	0.564347	700.6	133.613	3.31969	--
28.68	977.821	0.564968	700.6	133.765	3.32334	--
28.71	978.862	0.565588	700.6	133.907	3.32699	--
28.74	979.904	0.566154	700.6	134.05	3.33032	--
28.78	981.167	0.566937	700.6	134.223	3.33492	--
28.82	982.413	0.567719	700.6	134.393	3.33952	--
28.86	983.786	0.568528	700.6	134.581	3.34428	--
28.89	985.025	0.569149	700.6	134.75	3.34794	--
28.92	986.359	0.569742	700.6	134.933	3.35142	--
28.95	987.749	0.570335	700.6	135.123	3.35491	--
28.98	989.163	0.570956	700.6	135.316	3.35856	--
29.01	990.566	0.571576	700.6	135.508	3.36221	--
29.04	991.821	0.572197	700.6	135.68	3.36586	--
29.07	992.972	0.572763	700.6	135.837	3.36919	--
29.1	994.165	0.573383	700.6	136.001	3.37284	--
29.13	995.462	0.574004	700.6	136.178	3.37649	--
29.16	996.927	0.574597	700.6	136.379	3.37998	--
29.19	998.265	0.57519	700.6	136.562	3.38347	--
29.22	999.515	0.575811	700.6	136.733	3.38712	--
29.25	1000.76	0.576378	700.6	136.903	3.39046	--
29.28	1001.85	0.576997	700.6	137.052	3.3941	--
29.31	1002.93	0.577564	700.6	137.2	3.39744	--
29.34	1003.96	0.578157	700.6	137.341	3.40092	--
29.37	1005.06	0.57875	700.6	137.491	3.40441	--
29.4	1006.31	0.579344	700.6	137.662	3.40791	--
29.43	1007.59	0.579938	700.6	137.837	3.4114	--
29.46	1009.03	0.580531	700.6	138.034	3.41489	--
29.48	1010.03	0.580935	700.6	138.171	3.41726	--
29.51	1011.5	0.581556	700.6	138.372	3.42092	--
29.54	1012.96	0.582149	700.6	138.572	3.42441	--
29.57	1014.36	0.582742	700.6	138.763	3.42789	--
29.6	1015.8	0.583363	700.6	138.96	3.43155	--
29.62	1016.82	0.583768	700.6	139.1	3.43393	--
29.64	1017.84	0.584145	700.6	139.239	3.43615	--
29.66	1018.9	0.58455	700.6	139.384	3.43853	--
29.68	1019.99	0.584955	700.6	139.534	3.44091	--
29.7	1021.11	0.585359	700.6	139.687	3.44329	--
29.72	1022.21	0.585764	700.6	139.837	3.44567	--
29.74	1023.28	0.586168	700.6	139.984	3.44805	--
29.76	1024.33	0.586572	700.6	140.127	3.45042	--
29.78	1025.42	0.58695	700.6	140.276	3.45265	--
29.8	1026.52	0.587328	700.6	140.427	3.45487	--
29.82	1027.57	0.58776	700.6	140.57	3.45741	--
29.84	1028.71	0.588137	700.6	140.726	3.45963	--
29.86	1029.87	0.588542	700.6	140.885	3.46201	--
29.88	1030.98	0.588946	700.6	141.037	3.46439	--
29.9	1032.07	0.589324	700.6	141.186	3.46661	--
29.92	1033.2	0.589729	700.6	141.341	3.46899	--
29.94	1034.31	0.590107	700.6	141.492	3.47122	--
29.96	1035.44	0.590511	700.6	141.647	3.47359	--
29.98	1036.54	0.590915	700.6	141.798	3.47597	--
30	1037.66	0.59132	700.6	141.951	3.47835	--
30.02	1038.8	0.591697	700.6	142.107	3.48057	--
30.04	1039.98	0.592075	700.6	142.268	3.48279	--
30.06	1041.09	0.592507	700.6	142.42	3.48534	--
30.08	1042.31	0.592885	700.6	142.587	3.48756	--
30.1	1043.56	0.593316	700.6	142.758	3.49009	--
30.12	1044.76	0.593693	700.6	142.922	3.49231	--
30.14	1046.02	0.594098	700.6	143.094	3.49469	--
30.16	1047.37	0.594503	700.6	143.279	3.49708	--
30.18	1048.74	0.594907	700.6	143.466	3.49945	--
30.2	1050.11	0.595339	700.6	143.654	3.50199	--
30.22	1051.51	0.595744	700.6	143.845	3.50438	--
30.24	1052.83	0.596148	700.6	144.026	3.50675	--
30.26	1054.09	0.596553	700.6	144.198	3.50914	--
30.28	1055.29	0.59693	700.6	144.363	3.51135	--
30.3	1056.51	0.597308	700.6	144.529	3.51358	--
30.32	1057.82	0.597686	700.6	144.709	3.5158	--
30.34	1059.16	0.598118	700.6	144.892	3.51834	--
30.36	1060.56	0.598549	700.6	145.083	3.52088	--
30.38	1062.04	0.598953	700.6	145.286	3.52325	--
30.4	1063.52	0.599358	700.6	145.488	3.52564	--
30.42	1064.93	0.599763	700.6	145.681	3.52802	--
30.44	1066.27	0.600167	700.6	145.865	3.53039	--
30.46	1067.66	0.600545	700.6	146.055	3.53262	--
30.48	1069.04	0.600922	700.6	146.244	3.53484	--
30.5	1070.45	0.601353	700.6	146.436	3.53737	--
30.52	1071.9	0.601731	700.6	146.635	3.53959	--
30.54	1073.42	0.602136	700.6	146.843	3.54198	--
30.56	1074.84	0.602541	700.6	147.037	3.54436	--
30.58	1076.21	0.602945	700.6	147.224	3.54674	--
30.6	1077.57	0.603296	700.6	147.41	3.5488	--
30.62	1078.93	0.603727	700.6	147.596	3.55134	--
30.64	1080.27	0.604105	700.6	147.78	3.55356	--
30.66	1081.69	0.60451	700.6	147.974	3.55594	--
30.68	1083.18	0.604888	700.6	148.178	3.55816	--
30.7	1084.73	0.605292	700.6	148.39	3.56054	--
30.72	1086.33	0.605696	700.6	148.609	3.56292	--
30.74	1087.97	0.606128	700.6	148.833	3.56546	--
30.76	1089.66	0.606533	700.6	149.064	3.56784	--
30.78	1091.32	0.606937	700.6	149.291	3.57022	--
30.8	1092.92	0.607341	700.6	149.51	3.57259	--
30.82	1094.49	0.607773	700.6	149.725	3.57514	--
30.84	1096.03	0.608151	700.6	149.936	3.57736	--
30.86	1097.59	0.608555	700.6	150.149	3.57974	--
30.88	1099.13	0.608933	700.6	150.36	3.58196	--
30.9	1100.65	0.609338	700.6	150.568	3.58434	--
30.92	1102.13	0.60977	700.6	150.77	3.58688	--
30.94	1103.67	0.610147	700.6	150.981	3.5891	--
30.96	1105.23	0.610525	700.6	151.194	3.59132	--
30.98	1106.78	0.610956	700.6	151.406	3.59386	--
31	1108.45	0.61136	700.6	151.635	3.59624	--
31.02	1110.18	0.611738	700.6	151.871	3.59846	--
31.04	1111.9	0.61217	700.6	152.107	3.601	--
31.06	1113.56	0.612574	700.6	152.334	3.60338	--
31.08	1115.22	0.612952	700.6	152.561	3.6056	--
31.1	1116.77	0.61333	700.6	152.773	3.60782	--
31.12	1118.38	0.613707	700.6	152.993	3.61004	--
31.14	1119.94	0.614139	700.6	153.207	3.61258	--
31.16	1121.54	0.614544	700.6	153.425	3.61496	--
31.18	1123.12	0.614948	700.6	153.642	3.61734	--
31.2	1124.74	0.615326	700.6	153.863	3.61956	--
31.22	1126.43	0.615703	700.6	154.094	3.62178	--
31.24	1128.12	0.616134	700.6	154.326	3.62432	--
31.26	1129.71	0.61654	700.6	154.543	3.62671	--
31.28	1131.38	0.616944	700.6	154.772	3.62908	--
31.3	1133.06	0.617322	700.6	155.001	3.63131	--
31.32	1134.6	0.617726	700.6	155.212	3.63368	--
31.34	1136.19	0.618104	700.6	155.43	3.63591	--
31.36	1137.84	0.618481	700.6	155.655	3.63812	--
31.38	1139.51	0.618886	700.6	155.884	3.64051	--
31.4	1141.18	0.619291	700.6	156.112	3.64289	--
31.42	1142.96	0.619695	700.6	156.356	3.64526	--
31.44	1144.75	0.6201	700.6	156.601	3.64765	--
31.46	1146.6	0.620532	700.6	156.854	3.65019	--
31.48	1148.43	0.620936	700.6	157.104	3.65256	--
31.5	1150.25	0.62134	700.6	157.353	3.65494	--
31.52	1152.06	0.621718	700.6	157.601	3.65716	--
31.54	1153.82	0.62215	700.66	157.841	3.65971	--
31.56	1155.52	0.622581	700.66	158.074	3.66224	--
31.58	1157.27	0.622932	700.66	158.313	3.66431	--
31.6	1159.02	0.623336	700.66	158.553	3.66668	--
31.62	1160.79	0.623741	700.66	158.795	3.66906	--
31.64	1162.59	0.624145	700.66	159.041	3.67144	--
31.66	1164.43	0.624551	700.66	159.293	3.67383	--
31.68	1166.24	0.624955	700.66	159.54	3.67621	--
31.7	1168.09	0.625333	700.66	159.793	3.67843	--
31.72	1169.9	0.625737	700.66	160.041	3.68081	--
31.74	1171.72	0.626141	700.66	160.29	3.68318	--
31.76	1173.6	0.626547	700.66	160.547	3.68557	--
31.78	1175.5	0.626924	700.66	160.807	3.68779	--
31.8	1177.43	0.627329	700.66	161.071	3.69017	--
31.82	1179.42	0.627706	700.66	161.343	3.69239	--
31.83	1180.45	0.627922	700.66	161.484	3.69366	--
31.84	1181.49	0.628111	700.66	161.627	3.69477	--
31.85	1182.54	0.628326	700.66	161.77	3.69604	--
31.86	1183.64	0.628515	700.66	161.921	3.69715	--
31.87	1184.77	0.628704	700.66	162.075	3.69826	--
31.88	1185.84	0.62892	700.66	162.222	3.69953	--
31.89	1186.92	0.629136	700.66	162.369	3.7008	--
31.9	1188.01	0.629325	700.66	162.518	3.70191	--
31.91	1189.08	0.629513	700.66	162.665	3.70302	--
31.92	1190.15	0.629729	700.66	162.811	3.70429	--
31.93	1191.2	0.629918	700.66	162.955	3.7054	--
31.94	1192.25	0.630107	700.66	163.099	3.70651	--
31.95	1193.31	0.630322	700.66	163.244	3.70778	--
31.96	1194.31	0.630511	700.66	163.38	3.70889	--
31.97	1195.37	0.6307	700.66	163.525	3.71	--
31.98	1196.47	0.630862	700.66	163.676	3.71095	--
31.99	1197.62	0.631077	700.66	163.833	3.71222	--
32	1198.77	0.631293	700.66	163.99	3.71349	--
32.01	1199.95	0.631509	700.66	164.152	3.71476	--
32.02	1201.18	0.631698	700.66	164.32	3.71587	--
32.03	1202.45	0.631914	700.66	164.494	3.71714	--
32.04	1203.72	0.632129	700.66	164.668	3.71841	--
32.05	1205	0.632318	700.66	164.843	3.71952	--
32.06	1206.31	0.632534	700.66	165.022	3.72079	--
32.07	1207.59	0.632723	700.66	165.197	3.7219	--
32.08	1208.84	0.632911	700.66	165.368	3.72301	--
32.09	1210.07	0.633128	700.66	165.536	3.72428	--
32.1	1211.34	0.633317	700.66	165.71	3.72539	--
32.11	1212.62	0.633532	700.66	165.885	3.72666	--
32.12	1213.89	0.633721	700.66	166.059	3.72777	--
32.13	1215.13	0.63391	700.66	166.228	3.72888	--
32.14	1216.39	0.634125	700.66	166.401	3.73015	--
32.15	1217.65	0.634341	700.66	166.573	3.73142	--
32.16	1218.93	0.634557	700.66	166.748	3.73269	--
32.17	1220.22	0.634746	700.66	166.925	3.7338	--
32.18	1221.55	0.634962	700.66	167.107	3.73507	-0.00991
32.19	1222.85	0.635177	700.66	167.285	3.73634	-0.00969
32.2	1224.1	0.635393	700.66	167.456	3.73761	-0.00943
32.21	1225.4	0.635582	700.66	167.633	3.73872	-0.00936
32.22	1226.68	0.63577	700.66	167.808	3.73982	-0.00929
32.23	1227.96	0.635959	700.66	167.984	3.74094	-0.0092
32.24	1229.21	0.636148	700.66	168.155	3.74205	-0.0091
32.25	1230.47	0.636337	700.66	168.327	3.74316	-0.009
32.26	1231.71	0.636553	700.66	168.497	3.74443	-0.00873
32.27	1232.94	0.636769	700.66	168.665	3.7457	-0.00845
32.28	1234.13	0.636985	700.66	168.828	3.74697	-0.00813
32.29	1235.34	0.637173	700.66	168.993	3.74808	-0.008
32.3	1236.61	0.637362	700.66	169.167	3.74919	-0.00791
32.31	1237.81	0.637551	700.66	169.331	3.7503	-0.00777
32.32	1238.99	0.63774	700.66	169.492	3.75141	-0.0076
32.33	1240.18	0.637983	700.66	169.655	3.75284	-0.00713
32.34	1241.41	0.638144	700.66	169.824	3.75379	-0.00717
32.35	1242.64	0.638361	700.66	169.992	3.75506	-0.00689
32.36	1243.87	0.638549	700.66	170.16	3.75617	-0.00677
32.37	1245.13	0.638737	700.66	170.332	3.75728	-0.00668
32.38	1246.39	0.638954	700.66	170.505	3.75855	-0.00642
32.39	1247.63	0.639115	700.66	170.674	3.7595	-0.00647
32.4	1248.86	0.639332	700.66	170.843	3.76078	-0.00618
32.41	1250.09	0.63952	700.66	171.011	3.76188	-0.00606
32.42	1251.35	0.639736	700.66	171.183	3.76315	-0.00581
32.43	1252.63	0.639925	700.66	171.358	3.76426	-0.00573
32.44	1253.89	0.640087	700.66	171.531	3.76522	-0.00579
32.45	1255.19	0.640302	700.66	171.709	3.76648	-0.00557
32.46	1256.48	0.640491	700.66	171.885	3.76759	-0.00549
32.47	1257.74	0.640707	700.66	172.057	3.76886	-0.00524
32.48	1258.97	0.640922	700.66	172.226	3.77013	-0.00496
32.49	1260.26	0.641111	700.66	172.402	3.77124	-0.00489
32.5	1261.56	0.641328	700.66	172.58	3.77252	-0.00466
32.51	1262.84	0.641516	700.66	172.755	3.77362	-0.00458
32.52	1264.17	0.641705	700.66	172.937	3.77474	-0.00454
32.53	1265.51	0.641894	700.66	173.12	3.77585	-0.00451
32.54	1266.85	0.642083	700.66	173.304	3.77696	-0.00447
32.55	1268.13	0.642298	700.66	173.479	3.77822	-0.00424
32.56	1269.38	0.642514	700.66	173.65	3.77949	-0.00398
32.57	1270.7	0.642703	700.66	173.83	3.78061	-0.00393
32.58	1272.06	0.642918	700.66	174.016	3.78187	-0.00376
32.59	1273.39	0.643107	700.66	174.198	3.78298	-0.00371
32.6	1274.67	0.643296	700.66	174.373	3.78409	-0.00363
32.61	1276.03	0.643485	700.66	174.56	3.78521	-0.00361
32.62	1277.35	0.643701	700.66	174.74	3.78648	-0.00341
32.63	1278.6	0.643889	700.66	174.911	3.78758	-0.00331
32.64	1279.89	0.644078	700.66	175.088	3.78869	-0.00323
32.65	1281.23	0.644294	700.66	175.271	3.78996	-0.00304
32.66	1282.6	0.64451	700.66	175.458	3.79124	-0.00287
32.67	1283.98	0.644699	700.66	175.647	3.79235	-0.00287
32.68	1285.35	0.644914	700.66	175.834	3.79361	-0.00271
32.69	1286.74	0.645103	700.66	176.025	3.79472	-0.00272
32.7	1288.16	0.645319	700.66	176.219	3.79599	-0.00259
32.71	1289.52	0.645535	700.66	176.405	3.79726	-0.00241
32.72	1290.92	0.645751	700.66	176.596	3.79854	-0.00227
32.73	1292.34	0.64594	700.66	176.791	3.79965	-0.0023
32.74	1293.71	0.646155	700.66	176.978	3.80091	-0.00214
32.75	1295.05	0.646372	700.66	177.161	3.80219	-0.00194
32.76	1296.41	0.646559	700.66	177.347	3.80329	-0.00193
32.77	1297.74	0.646748	700.66	177.529	3.8044	-0.00189
32.78	1299.05	0.646937	700.66	177.709	3.80551	-0.00183
32.79	1300.38	0.647154	700.66	177.891	3.80679	-0.00163
32.8	1301.7	0.647369	700.66	178.071	3.80805	-0.00142
32.81	1303.04	0.647531	700.66	178.254	3.80901	-0.00155
32.82	1304.35	0.647747	700.66	178.434	3.81028	-0.00133
32.83	1305.7	0.647936	700.66	178.618	3.81139	-0.00131
32.84	1307.08	0.648151	700.66	178.807	3.81265	-0.00115
32.85	1308.43	0.648367	700.66	178.992	3.81392	-0.000969365
32.86	1309.77	0.648555	700.66	179.175	3.81503	-0.00094178
32.87	1311.13	0.648772	700.66	179.361	3.81631	-0.000759701
32.88	1312.49	0.648961	700.66	179.547	3.81742	-0.000742327
32.89	1313.8	0.649176	700.66	179.726	3.81868	-0.000531778
32.9	1315.13	0.649365	700.66	179.908	3.81979	-0.000490263
32.91	1316.45	0.649554	700.66	180.089	3.82091	-0.000440702
32.92	1317.77	0.649769	700.66	180.269	3.82217	-0.000238199
32.93	1319.04	0.649958	700.66	180.443	3.82328	-0.000148403
32.94	1320.33	0.650174	700.66	180.62	3.82455	8.41233e-05
32.95	1321.65	0.650363	700.66	180.8	3.82566	0.000133685
32.96	1322.97	0.650551	700.66	180.981	3.82677	0.000177364
32.97	1324.26	0.650768	700.66	181.157	3.82805	0.000415772
32.98	1325.59	0.650984	700.66	181.339	3.82932	0.00061611
32.99	1326.9	0.651172	700.66	181.518	3.83042	0.000667836
33	1328.2	0.651361	700.66	181.696	3.83154	0.000733492
33.01	1329.47	0.65155	700.66	181.87	3.83265	0.000823288
33.02	1330.77	0.651739	700.66	182.048	3.83376	0.000888943
33.03	1332.12	0.651927	700.66	182.233	3.83486	0.000908482
33.04	1333.45	0.652116	700.66	182.415	3.83598	0.000949996
33.05	1334.75	0.652332	700.66	182.592	3.83725	0.00117
33.06	1336.05	0.652548	700.66	182.77	3.83852	0.0014
33.07	1337.36	0.652763	700.66	182.949	3.83978	0.00161
33.08	1338.61	0.652952	700.66	183.12	3.84089	0.00172
33.09	1339.9	0.653168	700.66	183.297	3.84216	0.00195
33.1	1341.2	0.653357	700.66	183.475	3.84328	0.00201
33.11	1342.56	0.653573	700.66	183.661	3.84455	0.00219
33.12	1343.9	0.653734	700.66	183.844	3.84549	0.00206
33.13	1345.22	0.653923	700.66	184.025	3.84661	0.00211
33.14	1346.58	0.65414	700.66	184.211	3.84788	0.00229
33.15	1347.94	0.654355	700.66	184.397	3.84915	0.00246
33.16	1349.25	0.654544	700.66	184.576	3.85026	0.00252
33.17	1350.6	0.654759	700.66	184.761	3.85152	0.0027
33.18	1351.98	0.654948	700.66	184.949	3.85264	0.0027
33.19	1353.35	0.655137	700.66	185.137	3.85375	0.00271
33.2	1354.78	0.655353	700.66	185.332	3.85502	0.00283
33.21	1356.16	0.655541	700.66	185.521	3.85612	0.00282
33.22	1357.52	0.65573	700.66	185.707	3.85724	0.00284
33.23	1358.85	0.655947	700.66	185.889	3.85851	0.00305
33.24	1360.18	0.656162	700.66	186.071	3.85978	0.00324
33.25	1361.5	0.656378	700.66	186.252	3.86105	0.00345
33.26	1362.88	0.65654	700.66	186.44	3.862	0.00329
33.27	1364.25	0.656755	700.66	186.628	3.86326	0.00345
33.28	1365.59	0.656971	700.66	186.811	3.86454	0.00365
33.29	1366.98	0.65716	700.66	187.001	3.86565	0.00364
33.3	1368.33	0.657349	700.66	187.186	3.86676	0.00366
33.31	1369.65	0.657565	700.66	187.367	3.86803	0.00387
33.32	1371.01	0.657754	700.66	187.553	3.86914	0.00389
33.33	1372.37	0.657969	700.66	187.739	3.87041	0.00406
33.34	1373.67	0.658158	700.66	187.917	3.87152	0.00413
33.35	1375.04	0.658374	700.66	188.104	3.87279	0.00429
33.36	1376.42	0.658563	700.66	188.293	3.8739	0.0043
33.37	1377.77	0.658751	700.66	188.477	3.87501	0.00432
33.38	1379.17	0.658967	700.66	188.669	3.87628	0.00446
33.39	1380.51	0.659184	700.66	188.852	3.87755	0.00466
33.4	1381.89	0.659399	700.66	189.041	3.87882	0.00481
33.41	1383.29	0.659588	700.66	189.233	3.87993	0.0048
33.42	1384.68	0.659777	700.66	189.423	3.88104	0.00479
33.43	1386.1	0.659992	700.66	189.617	3.88231	0.00491
33.44	1387.54	0.660208	700.66	189.814	3.88358	0.00502
33.45	1388.91	0.660397	700.66	190.001	3.88469	0.00503
33.46	1390.29	0.660613	700.66	190.19	3.88596	0.00519
33.47	1391.65	0.660802	700.66	190.376	3.88707	0.00521
33.48	1392.97	0.661017	700.66	190.557	3.88834	0.00541
33.49	1394.31	0.661206	700.66	190.74	3.88945	0.00545
33.5	1395.59	0.661395	700.66	190.915	3.89056	0.00553
33.51	1396.86	0.661584	700.66	191.089	3.89167	0.00562
33.52	1398.12	0.661773	700.66	191.261	3.89278	0.00572
33.53	1399.35	0.661988	700.66	191.43	3.89405	0.00599
33.54	1400.59	0.662177	700.66	191.599	3.89516	0.0061
33.55	1401.88	0.662366	700.66	191.776	3.89627	0.00618
33.56	1403.16	0.662581	700.66	191.951	3.89754	0.00641
33.57	1404.45	0.662744	700.66	192.127	3.89849	0.00633
33.58	1405.8	0.662986	700.66	192.312	3.89992	0.00667
33.59	1407.14	0.663175	700.66	192.495	3.90103	0.0067
33.6	1408.47	0.663363	700.66	192.677	3.90214	0.00674
33.61	1409.82	0.663552	700.66	192.862	3.90325	0.00677
33.62	1411.15	0.663769	700.66	193.044	3.90452	0.00697
33.63	1412.5	0.663984	700.66	193.228	3.90579	0.00715
33.64	1413.86	0.664173	700.66	193.415	3.9069	0.00717
33.65	1415.17	0.664362	700.66	193.594	3.90801	0.00723
33.66	1416.48	0.664551	700.66	193.773	3.90912	0.00728
33.67	1417.82	0.66474	700.66	193.956	3.91024	0.00732
33.68	1419.09	0.664955	700.66	194.13	3.9115	0.00756
33.69	1420.36	0.665171	700.66	194.304	3.91277	0.00781
33.7	1421.69	0.665387	700.66	194.486	3.91404	0.00801
33.71	1423.04	0.665576	700.66	194.67	3.91515	0.00803
33.72	1424.39	0.665765	700.66	194.855	3.91626	0.00806
33.73	1425.75	0.665954	700.66	195.041	3.91738	0.00808
33.74	1427.11	0.666142	700.66	195.227	3.91848	0.00809
33.75	1428.47	0.666358	700.66	195.413	3.91975	0.00826
33.76	1429.81	0.666547	700.66	195.596	3.92086	0.0083
33.77	1431.14	0.666762	700.66	195.778	3.92213	0.00849
33.78	1432.51	0.666951	700.66	195.966	3.92324	0.0085
33.79	1433.89	0.667167	700.66	196.155	3.92451	0.00866
33.8	1435.23	0.667356	700.66	196.338	3.92562	0.00869
33.81	1436.57	0.667544	700.66	196.521	3.92673	0.00872
33.82	1437.97	0.667761	700.66	196.713	3.92801	0.00887
33.83	1439.34	0.667949	700.66	196.9	3.92911	0.00888
33.84	1440.68	0.668138	700.66	197.083	3.93022	0.00891
33.85	1442.08	0.668354	700.66	197.275	3.93149	0.00905
33.86	1443.49	0.66857	700.66	197.468	3.93276	0.00919
33.87	1444.92	0.668785	700.66	197.663	3.93403	0.0093
33.88	1446.33	0.668974	700.66	197.856	3.93514	0.00928
33.89	1447.77	0.669163	700.66	198.053	3.93625	0.00923
33.9	1449.17	0.669352	700.66	198.245	3.93736	0.00922
33.91	1450.53	0.669567	700.66	198.431	3.93863	0.00939
33.92	1451.88	0.669756	700.66	198.616	3.93974	0.00941
33.93	1453.25	0.669972	700.66	198.803	3.94101	0.00958
33.94	1454.61	0.670161	700.66	198.989	3.94212	0.0096
33.95	1456	0.67035	700.66	199.179	3.94324	0.00959
33.96	1457.4	0.670566	700.66	199.371	3.94451	0.00974
33.97	1458.77	0.670754	700.66	199.558	3.94561	0.00974
33.98	1460.18	0.67097	700.66	199.751	3.94688	0.00988
33.99	1461.63	0.671185	700.66	199.949	3.94815	0.00997
34	1463.11	0.671402	700.66	200.152	3.94942	0.01006
34.01	1464.63	0.671618	700.66	200.36	3.95069	0.01011
34.02	1466.17	0.671833	700.66	200.57	3.95196	0.01013
34.03	1467.68	0.672049	700.66	200.777	3.95323	0.01019
34.04	1469.24	0.672265	700.66	200.99	3.9545	0.0102
34.05	1470.74	0.672454	700.66	201.196	3.95561	0.01011
34.06	1472.24	0.672669	700.66	201.401	3.95688	0.01017
34.07	1473.72	0.672885	700.66	201.603	3.95815	0.01025
34.08	1475.15	0.673101	700.66	201.799	3.95942	0.01037
34.09	1476.58	0.673289	700.66	201.995	3.96052	0.01032
34.1	1477.99	0.673478	700.66	202.187	3.96164	0.0103
34.11	1479.39	0.673667	700.66	202.379	3.96275	0.01028
34.12	1480.76	0.673856	700.66	202.566	3.96386	0.01029
34.13	1482.17	0.674045	700.66	202.759	3.96497	0.01027
34.14	1483.59	0.674261	700.66	202.953	3.96624	0.0104
34.15	1485.04	0.67445	700.66	203.152	3.96735	0.01034
34.16	1486.43	0.674665	700.66	203.342	3.96862	0.01049
34.17	1487.86	0.674854	700.66	203.538	3.96973	0.01045
34.18	1489.27	0.675043	700.66	203.731	3.97084	0.01043
34.19	1490.68	0.675259	700.66	203.923	3.97211	0.01056
34.2	1492.11	0.675447	700.66	204.119	3.97322	0.01052
34.21	1493.54	0.675636	700.66	204.315	3.97433	0.01048
34.22	1494.97	0.675852	700.66	204.51	3.9756	0.0106
34.23	1496.35	0.676041	700.66	204.699	3.97671	0.0106
34.24	1497.72	0.676229	700.66	204.886	3.97782	0.0106
34.25	1499.07	0.676418	700.66	205.071	3.97893	0.01063
34.26	1500.48	0.676635	700.66	205.264	3.98021	0.01077
34.27	1501.93	0.676824	700.66	205.462	3.98132	0.01072
34.28	1503.45	0.677039	700.66	205.67	3.98258	0.01076
34.29	1504.93	0.677255	700.66	205.873	3.98385	0.01084
34.3	1506.41	0.67747	700.66	206.075	3.98512	0.01091
34.31	1507.86	0.677687	700.66	206.274	3.98639	0.01102
34.32	1509.33	0.677848	700.66	206.475	3.98734	0.01078
34.33	1510.82	0.678037	700.66	206.679	3.98845	0.0107
34.34	1512.31	0.678253	700.66	206.882	3.98972	0.01077
34.35	1513.79	0.678442	700.66	207.085	3.99084	0.01069
34.36	1515.25	0.678658	700.66	207.285	3.99211	0.01079
34.37	1516.7	0.678846	700.66	207.483	3.99321	0.01072
34.38	1518.1	0.679035	700.66	207.674	3.99432	0.01071
34.39	1519.51	0.679251	700.66	207.867	3.99559	0.01085
34.4	1520.92	0.679466	700.66	208.06	3.99686	0.01098
34.41	1522.37	0.679628	700.66	208.259	3.99781	0.01076
34.42	1523.81	0.679844	700.66	208.456	3.99908	0.01087
34.43	1525.29	0.680033	700.66	208.658	4.00019	0.01079
34.44	1526.77	0.680248	700.66	208.86	4.00146	0.01087
34.45	1528.25	0.680465	700.66	209.063	4.00274	0.01095
34.46	1529.72	0.68068	700.66	209.264	4.004	0.01104
34.47	1531.18	0.680869	700.66	209.464	4.00511	0.01097
34.48	1532.67	0.681058	700.66	209.668	4.00622	0.01088
34.49	1534.17	0.681247	700.66	209.873	4.00734	0.01079
34.5	1535.68	0.681462	700.66	210.079	4.0086	0.01084
34.51	1537.17	0.681678	700.66	210.283	4.00987	0.01091
34.52	1538.64	0.681894	700.66	210.484	4.01114	0.011
34.53	1540.07	0.682083	700.66	210.68	4.01225	0.01096
34.54	1541.52	0.682272	700.66	210.878	4.01336	0.0109
34.55	1542.99	0.682461	700.66	211.079	4.01448	0.01083
34.56	1544.49	0.682676	700.66	211.285	4.01574	0.01089
34.57	1545.97	0.682865	700.66	211.487	4.01685	0.01081
34.58	1547.48	0.683054	700.66	211.694	4.01796	0.01071
34.59	1548.97	0.68327	700.66	211.897	4.01924	0.01078
34.6	1550.43	0.683513	700.66	212.097	4.02066	0.01103
34.61	1551.93	0.683702	700.66	212.302	4.02178	0.01094
34.62	1553.43	0.683917	700.66	212.508	4.02304	0.011
34.63	1554.97	0.684106	700.66	212.718	4.02415	0.01087
34.64	1556.5	0.684295	700.66	212.928	4.02526	0.01075
34.65	1558	0.684484	700.66	213.133	4.02638	0.01065
34.66	1559.49	0.684699	700.66	213.337	4.02764	0.01072
34.67	1560.97	0.684915	700.66	213.539	4.02891	0.0108
34.68	1562.43	0.685103	700.66	213.739	4.03002	0.01073
34.69	1563.89	0.685292	700.66	213.938	4.03113	0.01067
34.7	1565.41	0.685509	700.66	214.146	4.03241	0.01072
34.71	1566.9	0.685698	700.66	214.35	4.03352	0.01063
34.72	1568.37	0.685886	700.66	214.551	4.03462	0.01056
34.73	1569.85	0.686075	700.66	214.754	4.03574	0.01048
34.74	1571.32	0.686291	700.66	214.955	4.03701	0.01057
34.75	1572.79	0.68648	700.66	215.156	4.03812	0.01049
34.76	1574.25	0.686695	700.66	215.356	4.03938	0.01058
34.77	1575.71	0.686911	700.66	215.555	4.04065	0.01068
34.78	1577.18	0.687073	700.66	215.756	4.04161	0.01045
34.79	1578.64	0.687288	700.66	215.956	4.04287	0.01054
34.8	1580.1	0.687477	700.66	216.156	4.04398	0.01048
34.81	1581.56	0.687666	700.66	216.356	4.04509	0.01041
34.82	1583.04	0.687855	700.66	216.558	4.04621	0.01033
34.83	1584.5	0.68807	700.66	216.758	4.04747	0.01042
34.84	1586.01	0.688287	700.66	216.964	4.04875	0.01049
34.85	1587.49	0.688476	700.66	217.167	4.04986	0.01041
34.86	1589	0.688664	700.66	217.373	4.05096	0.0103
34.87	1590.5	0.688853	700.66	217.579	4.05208	0.0102
34.88	1591.99	0.689069	700.66	217.782	4.05335	0.01027
34.89	1593.48	0.689258	700.66	217.986	4.05446	0.01019
34.9	1594.97	0.689446	700.66	218.19	4.05556	0.01009
34.91	1596.47	0.689662	700.66	218.395	4.05684	0.01016
34.92	1597.96	0.689851	700.66	218.599	4.05795	0.01007
34.93	1599.43	0.69004	700.66	218.8	4.05906	0.01
34.94	1600.86	0.690255	700.66	218.996	4.06032	0.01011
34.95	1602.32	0.690472	700.66	219.196	4.0616	0.01021
34.96	1603.79	0.69066	700.66	219.397	4.06271	0.01014
34.97	1605.29	0.690849	700.66	219.602	4.06382	0.01004
34.98	1606.8	0.691038	700.66	219.808	4.06493	0.00994
34.99	1608.3	0.691254	700.66	220.014	4.0662	0.01
35	1609.79	0.691469	700.66	220.218	4.06746	0.01007
35.01	1611.24	0.691658	700.66	220.416	4.06858	0.01001
35.02	1612.7	0.691874	700.66	220.616	4.06985	0.01011
35.03	1614.17	0.692036	700.66	220.817	4.0708	0.00988
35.04	1615.62	0.692251	700.66	221.015	4.07206	0.00998
35.05	1617.11	0.69244	700.66	221.219	4.07318	0.00989
35.06	1618.61	0.692657	700.66	221.424	4.07445	0.00996
35.07	1620.07	0.692845	700.66	221.624	4.07556	0.00989
35.08	1621.54	0.693034	700.66	221.825	4.07667	0.00982
35.09	1623.04	0.69325	700.66	222.03	4.07794	0.00988
35.1	1624.54	0.693465	700.66	222.235	4.07921	0.00994
35.11	1626.09	0.693654	700.66	222.447	4.08032	0.0098
35.12	1627.64	0.69387	700.66	222.659	4.08159	0.00983
35.13	1629.22	0.694058	700.66	222.876	4.08269	0.00966
35.14	1630.78	0.694275	700.66	223.089	4.08397	0.00968
35.15	1632.31	0.694464	700.66	223.298	4.08508	0.00956
35.16	1633.81	0.694679	700.66	223.503	4.08635	0.00962
35.17	1635.29	0.694868	700.66	223.706	4.08746	0.00954
35.18	1636.79	0.695057	700.66	223.911	4.08857	0.00945
35.19	1638.28	0.695272	700.66	224.115	4.08984	0.00951
35.2	1639.77	0.695488	700.66	224.319	4.09111	0.00958
35.21	1641.24	0.695677	700.66	224.52	4.09222	0.00951
35.22	1642.71	0.695866	700.66	224.721	4.09333	0.00944
35.23	1644.18	0.696054	700.66	224.922	4.09444	0.00936
35.24	1645.66	0.696243	700.66	225.124	4.09555	0.00929
35.25	1647.15	0.696459	700.66	225.328	4.09682	0.00936
35.26	1648.68	0.696648	700.66	225.538	4.09793	0.00924
35.27	1650.25	0.696864	700.66	225.752	4.0992	0.00924
35.28	1651.79	0.697053	700.66	225.963	4.10031	0.00912
35.29	1653.32	0.697268	700.66	226.172	4.10158	0.00915
35.3	1654.9	0.697484	700.66	226.389	4.10285	0.00915
35.31	1656.5	0.6977	700.66	226.607	4.10412	0.00913
35.32	1658.07	0.697916	700.66	226.822	4.10539	0.00914
35.33	1659.62	0.698132	700.66	227.034	4.10666	0.00916
35.34	1661.17	0.69832	700.66	227.246	4.10776	0.00902
35.35	1662.7	0.698509	700.66	227.456	4.10888	0.0089
35.36	1664.21	0.698698	700.66	227.662	4.10999	0.0088
35.37	1665.72	0.698887	700.66	227.869	4.1111	0.0087
35.38	1667.27	0.699102	700.66	228.081	4.11236	0.00871
35.39	1668.84	0.699291	700.66	228.295	4.11348	0.00856
35.4	1670.34	0.69948	700.66	228.501	4.11459	0.00847
35.41	1671.81	0.699696	700.66	228.702	4.11586	0.00855
35.42	1673.32	0.699884	700.66	228.908	4.11696	0.00845
35.43	1674.8	0.700101	700.66	229.111	4.11824	0.00853
35.44	1676.34	0.70029	700.66	229.321	4.11935	0.0084
35.45	1677.87	0.700451	700.66	229.531	4.1203	0.00812
35.46	1679.42	0.700667	700.66	229.743	4.12157	0.00814
35.47	1680.93	0.700856	700.66	229.949	4.12268	0.00804
35.48	1682.41	0.701045	700.66	230.152	4.12379	0.00796
35.49	1683.88	0.701261	700.66	230.353	4.12506	0.00805
35.5	1685.4	0.701476	700.66	230.561	4.12633	0.00809
35.51	1686.96	0.701665	700.66	230.774	4.12744	0.00795
35.52	1688.49	0.701854	700.66	230.984	4.12855	0.00783
35.53	1690.09	0.702043	700.66	231.202	4.12966	0.00765
35.54	1691.62	0.702231	700.66	231.412	4.13077	0.00752
35.55	1693.17	0.702475	700.66	231.624	4.13221	0.00771
35.56	1694.69	0.70269	700.66	231.832	4.13347	0.00775
35.57	1696.25	0.702879	700.66	232.045	4.13458	0.00761
35.58	1697.79	0.703068	700.66	232.256	4.13569	0.00748
35.59	1699.36	0.703257	700.66	232.471	4.13681	0.00733
35.6	1700.93	0.703472	700.66	232.685	4.13807	0.00733
35.61	1702.47	0.703661	700.66	232.896	4.13918	0.00721
35.62	1704.03	0.703876	700.66	233.109	4.14045	0.00722
35.63	1705.56	0.704092	700.66	233.319	4.14172	0.00725
35.64	1707.15	0.704281	700.66	233.536	4.14283	0.00709
35.65	1708.72	0.70447	700.66	233.751	4.14394	0.00694
35.66	1710.3	0.704659	700.66	233.967	4.14505	0.00678
35.67	1711.9	0.704875	700.66	234.186	4.14632	0.00676
35.68	1713.48	0.705091	700.66	234.402	4.14759	0.00676
35.69	1715.06	0.705306	700.66	234.618	4.14886	0.00675
35.7	1716.62	0.705522	700.66	234.832	4.15013	0.00677
35.71	1718.21	0.705684	700.66	235.049	4.15108	0.00644
35.72	1719.8	0.705899	700.66	235.267	4.15235	0.00642
35.73	1721.36	0.706116	700.66	235.48	4.15362	0.00645
35.74	1722.89	0.706331	700.66	235.689	4.15489	0.00648
35.75	1724.45	0.70652	700.66	235.903	4.156	0.00634
35.76	1726.02	0.706736	700.66	236.118	4.15727	0.00634
35.77	1727.57	0.706924	700.66	236.33	4.15838	0.0062
35.78	1729.1	0.70714	700.66	236.539	4.15965	0.00624
35.79	1730.61	0.707329	700.66	236.746	4.16076	0.00614
35.8	1732.11	0.707545	700.66	236.951	4.16203	0.0062
35.81	1733.62	0.707734	700.66	237.157	4.16314	0.0061
35.82	1735.11	0.707923	700.66	237.361	4.16425	0.00601
35.83	1736.63	0.708112	700.66	237.569	4.16536	0.0059
35.84	1738.17	0.708327	700.66	237.78	4.16663	0.00592
35.85	1739.68	0.708543	700.66	237.986	4.1679	0.00598
35.86	1741.17	0.708758	700.66	238.19	4.16916	0.00605
35.87	1742.67	0.708975	700.66	238.395	4.17044	0.00612
35.88	1744.16	0.709164	700.66	238.599	4.17155	0.00603
35.89	1745.67	0.709352	700.66	238.806	4.17266	0.00592
35.9	1747.18	0.709568	700.66	239.012	4.17393	0.00597
35.91	1748.68	0.709757	700.66	239.218	4.17504	0.00588
35.92	1750.15	0.709946	700.66	239.419	4.17615	0.00581
35.93	1751.63	0.710135	700.66	239.621	4.17726	0.00573
35.94	1753.09	0.710323	700.66	239.821	4.17837	0.00566
35.95	1754.57	0.710539	700.66	240.023	4.17964	0.00574
35.96	1756.04	0.710728	700.66	240.224	4.18075	0.00567
35.97	1757.52	0.710917	700.66	240.427	4.18186	0.00559
35.98	1759.03	0.711132	700.66	240.633	4.18313	0.00564
35.99	1760.51	0.711349	700.66	240.836	4.18441	0.00572
36	1762	0.711537	700.66	241.04	4.18551	0.00563
36.01	1763.47	0.711726	700.66	241.241	4.18662	0.00556
36.02	1764.95	0.711942	700.66	241.443	4.18789	0.00564
36.03	1766.44	0.712131	700.66	241.647	4.18901	0.00555
36.04	1767.98	0.712319	700.66	241.858	4.19011	0.00542
36.05	1769.48	0.712508	700.66	242.063	4.19122	0.00532
36.06	1770.98	0.712697	700.66	242.268	4.19234	0.00523
36.07	1772.48	0.712913	700.66	242.473	4.19361	0.00529
36.08	1773.96	0.713128	700.66	242.676	4.19487	0.00537
36.09	1775.43	0.713317	700.66	242.877	4.19598	0.00529
36.1	1776.9	0.713506	700.66	243.078	4.19709	0.00522
36.11	1778.4	0.713695	700.66	243.283	4.19821	0.00513
36.12	1779.88	0.713883	700.66	243.486	4.19931	0.00504
36.13	1781.37	0.714072	700.66	243.689	4.20042	0.00496
36.14	1782.81	0.714261	700.66	243.886	4.20154	0.00491
36.15	1784.28	0.714477	700.66	244.088	4.20281	0.005
36.16	1785.79	0.714665	700.66	244.294	4.20391	0.00489
36.17	1787.29	0.714882	700.66	244.499	4.20519	0.00496
36.18	1788.84	0.715071	700.66	244.711	4.2063	0.00482
36.19	1790.38	0.715286	700.66	244.922	4.20756	0.00485
36.2	1791.93	0.715502	700.66	245.134	4.20884	0.00487
36.21	1793.5	0.715717	700.66	245.349	4.2101	0.00487
36.22	1795.06	0.715879	700.66	245.562	4.21105	0.00457
36.23	1796.57	0.716095	700.66	245.769	4.21232	0.00462
36.24	1798.14	0.716284	700.66	245.984	4.21344	0.00447
36.25	1799.69	0.716473	700.66	246.196	4.21455	0.00434
36.26	1801.22	0.716689	700.66	246.405	4.21582	0.00438
36.27	1802.7	0.716878	700.66	246.607	4.21693	0.0043
36.28	1804.18	0.717067	700.66	246.81	4.21804	0.00422
36.29	1805.7	0.717282	700.66	247.018	4.21931	0.00426
36.3	1807.2	0.717443	700.66	247.223	4.22025	0.004
36.31	1808.69	0.71766	700.66	247.427	4.22153	0.00408
36.32	1810.23	0.717849	700.66	247.637	4.22264	0.00395
36.33	1811.82	0.718038	700.66	247.855	4.22375	0.00378
36.34	1813.36	0.718253	700.66	248.066	4.22502	0.00381
36.35	1814.9	0.718469	700.66	248.276	4.22629	0.00384
36.36	1816.46	0.718684	700.66	248.49	4.22755	0.00385
36.37	1818.07	0.718901	700.66	248.71	4.22883	0.00383
36.38	1819.64	0.71909	700.66	248.925	4.22994	0.00368
36.39	1821.22	0.719305	700.66	249.141	4.23121	0.00367
36.4	1822.8	0.719494	700.66	249.357	4.23232	0.00351
36.41	1824.4	0.719709	700.66	249.576	4.23358	0.00349
36.42	1825.96	0.719925	700.66	249.789	4.23485	0.0035
36.43	1827.51	0.720114	700.66	250.001	4.23596	0.00337
36.44	1829.04	0.720303	700.66	250.211	4.23708	0.00325
36.45	1830.57	0.720519	700.66	250.42	4.23835	0.00329
36.46	1832.04	0.720735	700.66	250.621	4.23962	0.00338
36.47	1833.5	0.720923	700.66	250.821	4.24072	0.00331
36.48	1834.98	0.721139	700.66	251.023	4.24199	0.00339
36.49	1836.45	0.721328	700.66	251.224	4.24311	0.00332
36.5	1837.92	0.72149	700.66	251.425	4.24406	0.00309
36.51	1839.41	0.721705	700.66	251.629	4.24532	0.00315
36.52	1840.89	0.721921	700.66	251.832	4.24659	0.00323
36.53	1842.38	0.72211	700.66	252.036	4.24771	0.00314
36.54	1843.89	0.722326	700.66	252.242	4.24898	0.0032
36.55	1845.46	0.722515	700.66	252.457	4.25009	0.00305
36.56	1847.03	0.722731	700.66	252.672	4.25136	0.00305
36.57	1848.6	0.722946	700.66	252.886	4.25262	0.00306
36.58	1850.13	0.723162	700.66	253.096	4.25389	0.0031
36.59	1851.65	0.723351	700.66	253.304	4.25501	0.00298
36.6	1853.16	0.723539	700.66	253.51	4.25611	0.00287
36.61	1854.62	0.723728	700.66	253.71	4.25722	0.00281
36.62	1856.12	0.723917	700.66	253.915	4.25834	0.00272
36.63	1857.58	0.724106	700.66	254.115	4.25945	0.00265
36.64	1859.07	0.724295	700.66	254.319	4.26056	0.00257
36.65	1860.48	0.724511	700.66	254.512	4.26183	0.0027
36.66	1861.91	0.724727	700.66	254.707	4.2631	0.00282
36.67	1863.35	0.724916	700.66	254.904	4.26421	0.00278
36.68	1864.82	0.725104	700.66	255.105	4.26532	0.0027
36.69	1866.29	0.725293	700.66	255.306	4.26643	0.00263
36.7	1867.75	0.725509	700.66	255.506	4.2677	0.00272
36.71	1869.21	0.725698	700.66	255.706	4.26881	0.00266
36.72	1870.69	0.725913	700.66	255.908	4.27008	0.00273
36.73	1872.17	0.726102	700.66	256.111	4.27119	0.00265
36.74	1873.59	0.726291	700.66	256.305	4.2723	0.00262
36.75	1875.06	0.726507	700.66	256.506	4.27357	0.00271
36.76	1876.53	0.726723	700.66	256.707	4.27484	0.0028
36.77	1877.97	0.726912	700.66	256.904	4.27595	0.00275
36.78	1879.46	0.7271	700.66	257.108	4.27706	0.00266
36.79	1880.93	0.727289	700.66	257.309	4.27817	0.00259
36.8	1882.44	0.727478	700.66	257.516	4.27928	0.00248
36.81	1883.98	0.727694	700.66	257.726	4.28055	0.00252
36.82	1885.48	0.727909	700.66	257.932	4.28182	0.00257
36.83	1887	0.728098	700.66	258.14	4.28293	0.00246
36.84	1888.57	0.728287	700.66	258.354	4.28404	0.00231
36.85	1890.11	0.728502	700.66	258.565	4.28531	0.00234
36.86	1891.66	0.728719	700.66	258.777	4.28658	0.00236
36.87	1893.23	0.728908	700.66	258.992	4.28769	0.00221
36.88	1894.77	0.729123	700.66	259.202	4.28896	0.00224
36.89	1896.29	0.729312	700.66	259.41	4.29007	0.00213
36.9	1897.84	0.729501	700.66	259.622	4.29118	0.00199
36.91	1899.39	0.72969	700.66	259.834	4.29229	0.00186
36.92	1900.93	0.729905	700.66	260.045	4.29356	0.00188
36.93	1902.46	0.730094	700.66	260.254	4.29467	0.00176
36.94	1903.99	0.730309	700.66	260.464	4.29594	0.0018
36.95	1905.54	0.730526	700.66	260.676	4.29721	0.00182
36.96	1907.12	0.730715	700.66	260.892	4.29832	0.00167
36.97	1908.7	0.730904	700.66	261.108	4.29944	0.00151
36.98	1910.25	0.731119	700.66	261.32	4.3007	0.00152
36.99	1911.87	0.731335	700.66	261.542	4.30197	0.00149
37	1913.41	0.731524	700.66	261.752	4.30308	0.00136
37.01	1914.92	0.731739	700.66	261.959	4.30435	0.00141
37.02	1916.45	0.731928	700.66	262.168	4.30546	0.00129
37.03	1918.02	0.732117	700.66	262.383	4.30657	0.00114
37.04	1919.55	0.732306	700.66	262.592	4.30768	0.00102
37.05	1921.09	0.732494	700.66	262.803	4.30879	0.000888179
37.06	1922.57	0.732711	700.66	263.005	4.31006	0.000973694
37.07	1924.11	0.732926	700.66	263.216	4.31133	0.000999163
37.08	1925.62	0.733115	700.66	263.423	4.31244	0.000895832
37.09	1927.14	0.733304	700.66	263.631	4.31355	0.000784453
37.1	1928.75	0.73352	700.66	263.851	4.31482	0.000759475
37.11	1930.31	0.733735	700.66	264.064	4.31609	0.00076885
37.12	1931.87	0.733924	700.66	264.278	4.3172	0.000625284
37.13	1933.41	0.734113	700.66	264.488	4.31831	0.000497811
37.14	1934.96	0.734329	700.66	264.7	4.31958	0.000521115
37.15	1936.5	0.734545	700.66	264.911	4.32085	0.000552466
37.16	1938.04	0.73476	700.66	265.122	4.32212	0.000577935
37.17	1939.54	0.734976	700.66	265.327	4.32339	0.000641474
37.18	1941.06	0.735165	700.66	265.535	4.3245	0.000530096
37.19	1942.56	0.735353	700.66	265.74	4.32561	0.000428929
37.2	1943.99	0.735542	700.66	265.936	4.32672	0.000389973
37.21	1945.43	0.735731	700.66	266.133	4.32783	0.000342971
37.22	1946.92	0.735947	700.66	266.337	4.3291	0.000414557
37.23	1948.4	0.736135	700.66	266.539	4.33021	0.000329484
37.24	1949.88	0.736324	700.66	266.741	4.33132	0.000250294
37.25	1951.34	0.736513	700.66	266.941	4.33243	0.000187197
37.26	1952.81	0.736702	700.66	267.142	4.33354	0.000116054
37.27	1954.25	0.736918	700.66	267.339	4.33481	0.000227875
37.28	1955.71	0.737107	700.66	267.539	4.33592	0.000164778
37.29	1957.15	0.737323	700.66	267.736	4.33719	0.000276599
37.3	1958.6	0.737512	700.66	267.934	4.33831	0.00022155
37.31	1960.07	0.7377	700.66	268.135	4.33941	0.000144524
37.32	1961.47	0.737889	700.66	268.327	4.34052	0.00012971
37.33	1962.87	0.738078	700.66	268.518	4.34164	0.000114895
37.34	1964.28	0.738294	700.66	268.711	4.34291	0.000250857
37.35	1965.77	0.738482	700.66	268.915	4.34401	0.000157737
37.36	1967.23	0.738671	700.66	269.115	4.34512	9.46407e-05
37.37	1968.72	0.738887	700.66	269.319	4.34639	0.000166227
37.38	1970.24	0.739076	700.66	269.527	4.34751	5.48483e-05
37.39	1971.76	0.739292	700.66	269.735	4.34878	0.000102293
37.4	1973.27	0.739508	700.66	269.941	4.35005	0.000157785
37.41	1974.77	0.739697	700.66	270.146	4.35116	6.2501e-05
37.42	1976.28	0.739912	700.66	270.353	4.35242	0.000112111
37.43	1977.82	0.740101	700.66	270.564	4.35354	-1.53617e-05
37.44	1979.37	0.74029	700.66	270.776	4.35465	-0.000150881
37.45	1980.86	0.740479	700.66	270.979	4.35576	-0.000238119
37.46	1982.37	0.740694	700.66	271.186	4.35702	-0.000188509
37.47	1983.9	0.740883	700.66	271.395	4.35814	-0.000307934
37.48	1985.4	0.741072	700.66	271.601	4.35925	-0.000403219
37.49	1986.94	0.741287	700.66	271.811	4.36051	-0.00037775
37.5	1988.52	0.741504	700.66	272.027	4.36179	-0.000372705
37.51	1990.08	0.741693	700.66	272.241	4.3629	-0.000516271
37.52	1991.65	0.741881	700.66	272.456	4.36401	-0.000673767
37.53	1993.23	0.742097	700.66	272.672	4.36528	-0.000674604
37.54	1994.78	0.742312	700.66	272.884	4.36654	-0.000657182
37.55	1996.32	0.742501	700.66	273.094	4.36765	-0.000784654
37.56	1997.87	0.74269	700.66	273.306	4.36876	-0.000920174
37.57	1999.39	0.742906	700.66	273.514	4.37004	-0.000872729
37.58	2000.93	0.743122	700.66	273.725	4.37131	-0.000841378
37.59	2002.41	0.743283	700.66	273.928	4.37225	-0.00109
37.6	2003.93	0.7435	700.66	274.135	4.37353	-0.00103
37.61	2005.5	0.743689	700.66	274.35	4.37464	-0.00118
37.62	2007.05	0.743904	700.66	274.562	4.37591	-0.00117
37.63	2008.61	0.74412	700.66	274.776	4.37718	-0.00115
37.64	2010.18	0.744308	700.66	274.99	4.37828	-0.00131
37.65	2011.72	0.744524	700.66	275.201	4.37955	-0.00128
37.66	2013.28	0.74474	700.66	275.414	4.38082	-0.00126
37.67	2014.88	0.744929	700.66	275.633	4.38194	-0.00144
37.68	2016.49	0.745118	700.66	275.854	4.38305	-0.00162
37.69	2018.07	0.745334	700.66	276.07	4.38432	-0.00162
37.7	2019.65	0.745549	700.66	276.286	4.38558	-0.00163
37.71	2021.18	0.745738	700.66	276.495	4.38669	-0.00175
37.72	2022.71	0.745954	700.66	276.705	4.38796	-0.00171
37.73	2024.22	0.746142	700.66	276.911	4.38907	-0.00182
37.74	2025.7	0.746331	700.66	277.114	4.39018	-0.0019
37.75	2027.2	0.746548	700.66	277.319	4.39146	-0.00183
37.76	2028.72	0.746737	700.66	277.527	4.39257	-0.00194
37.77	2030.23	0.746925	700.66	277.733	4.39368	-0.00205
37.78	2031.68	0.747114	700.66	277.932	4.39479	-0.0021
37.79	2033.15	0.747303	700.66	278.133	4.3959	-0.00217
37.8	2034.57	0.747519	700.66	278.327	4.39717	-0.00205
37.81	2036	0.747707	700.66	278.523	4.39828	-0.00209
37.82	2037.47	0.747923	700.66	278.724	4.39955	-0.002
37.83	2038.96	0.748112	700.66	278.928	4.40066	-0.00209
37.84	2040.46	0.748274	700.66	279.133	4.40161	-0.00235
37.85	2041.98	0.748489	700.66	279.341	4.40288	-0.0023
37.86	2043.5	0.748705	700.66	279.549	4.40415	-0.00226
37.87	2044.97	0.748921	700.66	279.75	4.40542	-0.00217
37.88	2046.49	0.74911	700.66	279.958	4.40653	-0.00228
37.89	2048	0.749326	700.66	280.164	4.4078	-0.00222
37.9	2049.54	0.749515	700.66	280.375	4.40891	-0.00235
37.91	2051.07	0.749703	700.66	280.584	4.41002	-0.00248
37.92	2052.57	0.749892	700.66	280.789	4.41113	-0.00257
37.93	2054.02	0.750081	700.66	280.988	4.41224	-0.00263
37.94	2055.49	0.750297	700.66	281.189	4.41351	-0.00254
37.95	2056.93	0.750485	700.66	281.386	4.41462	-0.00259
37.96	2058.33	0.750674	700.66	281.577	4.41573	-0.00261
37.97	2059.79	0.75089	700.66	281.777	4.417	-0.00251
37.98	2061.19	0.751052	700.66	281.969	4.41795	-0.00269
37.99	2062.61	0.751267	700.66	282.163	4.41922	-0.00256
38	2064.04	0.751456	700.66	282.358	4.42033	-0.0026
38.01	2065.5	0.751672	700.66	282.558	4.4216	-0.00251
38.02	2067.01	0.751834	700.66	282.765	4.42255	-0.00277
38.03	2068.54	0.75205	700.66	282.974	4.42382	-0.00273
38.04	2070.05	0.752266	700.66	283.181	4.42509	-0.00267
38.05	2071.56	0.752455	700.66	283.387	4.42621	-0.00278
38.06	2073.08	0.75267	700.66	283.595	4.42747	-0.00274
38.07	2074.62	0.752859	700.66	283.806	4.42858	-0.00286
38.08	2076.16	0.753074	700.66	284.016	4.42985	-0.00284
38.09	2077.69	0.753263	700.66	284.226	4.43096	-0.00296
38.1	2079.21	0.753452	700.66	284.434	4.43207	-0.00307
38.11	2080.73	0.753668	700.66	284.642	4.43334	-0.00302
38.12	2082.21	0.753856	700.66	284.844	4.43445	-0.00311
38.13	2083.66	0.754073	700.66	285.042	4.43572	-0.003
38.14	2085.17	0.754262	700.66	285.249	4.43684	-0.0031
38.15	2086.7	0.754451	700.66	285.458	4.43795	-0.00322
38.16	2088.23	0.754666	700.66	285.668	4.43921	-0.00319
38.17	2089.73	0.754882	700.66	285.873	4.44048	-0.00312
38.18	2091.25	0.755097	700.66	286.081	4.44175	-0.00308
38.19	2092.77	0.755286	700.66	286.289	4.44286	-0.00319
38.2	2094.32	0.755475	700.66	286.501	4.44397	-0.00333
38.21	2095.85	0.755691	700.66	286.71	4.44524	-0.00329
38.22	2097.37	0.75588	700.66	286.918	4.44635	-0.0034
38.23	2098.94	0.756096	700.66	287.133	4.44762	-0.00339
38.24	2100.47	0.756285	700.66	287.342	4.44874	-0.00351
38.25	2101.96	0.7565	700.66	287.546	4.45	-0.00345
38.26	2103.5	0.756689	700.66	287.757	4.45111	-0.00357
38.27	2105.03	0.756878	700.66	287.966	4.45222	-0.00369
38.28	2106.58	0.757093	700.66	288.178	4.45349	-0.00368
38.29	2108.14	0.75731	700.66	288.391	4.45476	-0.00365
38.3	2109.7	0.757499	700.66	288.605	4.45588	-0.0038
38.31	2111.26	0.757714	700.66	288.818	4.45714	-0.00379
38.32	2112.79	0.757903	700.66	289.027	4.45825	-0.00391
38.33	2114.3	0.758092	700.66	289.234	4.45936	-0.00401
38.34	2115.81	0.758281	700.66	289.44	4.46048	-0.00411
38.35	2117.32	0.758496	700.66	289.647	4.46174	-0.00407
38.36	2118.8	0.758712	700.66	289.85	4.46301	-0.00399
38.37	2120.29	0.758874	700.66	290.053	4.46396	-0.00423
38.38	2121.79	0.759089	700.66	290.259	4.46523	-0.00417
38.39	2123.25	0.759278	700.66	290.458	4.46634	-0.00424
38.4	2124.69	0.759467	700.66	290.655	4.46745	-0.00428
38.41	2126.18	0.759683	700.66	290.859	4.46872	-0.00421
38.42	2127.67	0.759872	700.66	291.063	4.46984	-0.0043
38.43	2129.19	0.760061	700.66	291.271	4.47095	-0.00441
38.44	2130.69	0.760249	700.66	291.476	4.47205	-0.00451
38.45	2132.19	0.760465	700.66	291.681	4.47332	-0.00445
38.46	2133.68	0.760654	700.66	291.885	4.47444	-0.00454
38.47	2135.19	0.76087	700.66	292.092	4.47571	-0.00448
38.48	2136.72	0.761059	700.66	292.301	4.47682	-0.0046
38.49	2138.23	0.761247	700.66	292.508	4.47792	-0.00471
38.5	2139.77	0.761463	700.66	292.718	4.47919	-0.00468
38.51	2141.28	0.761679	700.66	292.925	4.48046	-0.00462
38.52	2142.82	0.761867	700.66	293.135	4.48157	-0.00476
38.53	2144.33	0.762056	700.66	293.342	4.48268	-0.00486
38.54	2145.8	0.762273	700.66	293.543	4.48396	-0.00477
38.55	2147.33	0.762461	700.66	293.752	4.48506	-0.00489
38.56	2148.9	0.76265	700.66	293.967	4.48618	-0.00504
38.57	2150.39	0.762866	700.66	294.171	4.48745	-0.00497
38.58	2151.84	0.763028	700.66	294.369	4.4884	-0.00518
38.59	2153.33	0.763217	700.66	294.573	4.48951	-0.00527
38.6	2154.76	0.763406	700.66	294.769	4.49062	-0.00531
38.61	2156.19	0.763621	700.66	294.964	4.49189	-0.0052
38.62	2157.63	0.76381	700.66	295.161	4.493	-0.00524
38.63	2159.11	0.764026	700.66	295.364	4.49427	-0.00516
38.64	2160.58	0.764214	700.66	295.565	4.49538	-0.00524
38.65	2162.05	0.764403	700.66	295.766	4.49649	-0.00531
38.66	2163.49	0.764592	700.66	295.963	4.4976	-0.00536
38.67	2164.95	0.764808	700.66	296.163	4.49887	-0.00526
38.68	2166.44	0.765024	700.66	296.367	4.50014	-0.00519
38.69	2167.91	0.765213	700.66	296.568	4.50125	-0.00526
38.7	2169.42	0.765402	700.66	296.774	4.50236	-0.00537
38.71	2170.94	0.765617	700.66	296.982	4.50363	-0.00532
38.72	2172.45	0.765806	700.66	297.189	4.50474	-0.00543
38.73	2173.94	0.766022	700.66	297.393	4.50601	-0.00536
38.74	2175.43	0.76621	700.66	297.596	4.50712	-0.00545
38.75	2176.9	0.766426	700.66	297.798	4.50839	-0.00536
38.76	2178.38	0.766642	700.66	298	4.50966	-0.00528
38.77	2179.89	0.76683	700.66	298.207	4.51076	-0.00539
38.78	2181.33	0.767019	700.66	298.404	4.51188	-0.00544
38.79	2182.8	0.767208	700.66	298.605	4.51299	-0.00551
38.8	2184.26	0.767397	700.66	298.804	4.5141	-0.00557
38.81	2185.73	0.767613	700.66	299.005	4.51537	-0.00549
38.82	2187.2	0.767829	700.66	299.207	4.51664	-0.0054
38.83	2188.66	0.768044	700.66	299.406	4.51791	-0.00531
38.84	2190.16	0.768233	700.66	299.611	4.51902	-0.0054
38.85	2191.68	0.768422	700.66	299.819	4.52013	-0.00551
38.86	2193.17	0.768637	700.66	300.023	4.52139	-0.00545
38.87	2194.65	0.768826	700.66	300.226	4.52251	-0.00553
38.88	2196.17	0.769043	700.66	300.434	4.52378	-0.00547
38.89	2197.69	0.769232	700.66	300.642	4.52489	-0.00559
38.9	2199.17	0.769447	700.66	300.844	4.52616	-0.00551
38.91	2200.66	0.769636	700.66	301.048	4.52727	-0.0056
38.92	2202.13	0.769852	700.66	301.249	4.52854	-0.00551
38.93	2203.62	0.77004	700.66	301.453	4.52965	-0.0056
38.94	2205.12	0.770256	700.66	301.658	4.53092	-0.00554
38.95	2206.59	0.770445	700.66	301.859	4.53203	-0.00561
38.96	2208.07	0.770661	700.66	302.062	4.5333	-0.00553
38.97	2209.55	0.77085	700.66	302.264	4.53441	-0.00561
38.98	2211.04	0.771066	700.66	302.468	4.53568	-0.00554
38.99	2212.5	0.771254	700.66	302.668	4.53679	-0.00561
39	2213.98	0.771443	700.66	302.87	4.5379	-0.00569
39.01	2215.45	0.771659	700.66	303.071	4.53917	-0.0056
39.02	2216.94	0.771848	700.66	303.275	4.54028	-0.00569
39.03	2218.36	0.772036	700.66	303.469	4.54139	-0.00572
39.04	2219.78	0.772252	700.66	303.663	4.54266	-0.0056
39.05	2221.23	0.772468	700.66	303.862	4.54393	-0.00549
39.06	2222.69	0.772657	700.66	304.062	4.54504	-0.00556
39.07	2224.15	0.772818	700.66	304.261	4.54599	-0.00578
39.08	2225.58	0.773035	700.66	304.457	4.54726	-0.00566
39.09	2227.02	0.77325	700.66	304.654	4.54853	-0.00555
39.1	2228.49	0.773439	700.66	304.855	4.54964	-0.00562
39.11	2229.93	0.773628	700.66	305.052	4.55075	-0.00567
39.12	2231.38	0.773817	700.66	305.25	4.55186	-0.00573
39.13	2232.85	0.774032	700.66	305.451	4.55313	-0.00564
39.14	2234.31	0.774195	700.66	305.651	4.55409	-0.00586
39.15	2235.75	0.77441	700.66	305.848	4.55535	-0.00575
39.16	2237.18	0.774599	700.66	306.044	4.55646	-0.00579
39.17	2238.59	0.774814	700.66	306.237	4.55773	-0.00566
39.18	2240.02	0.775003	700.66	306.432	4.55884	-0.0057
39.19	2241.45	0.775192	700.66	306.628	4.55995	-0.00574
39.2	2242.84	0.775381	700.66	306.818	4.56106	-0.00575
39.21	2244.29	0.775596	700.66	307.016	4.56233	-0.00565
39.22	2245.72	0.775785	700.66	307.212	4.56344	-0.00569
39.23	2247.19	0.775974	700.66	307.413	4.56455	-0.00576
39.24	2248.64	0.776163	700.66	307.611	4.56566	-0.00581
39.25	2250.1	0.776379	700.66	307.811	4.56694	-0.00572
39.26	2251.56	0.776595	700.66	308.011	4.56821	-0.00562
39.27	2253.01	0.776784	700.66	308.209	4.56932	-0.00568
39.28	2254.48	0.776973	700.66	308.41	4.57043	-0.00575
39.29	2255.96	0.777161	700.66	308.613	4.57154	-0.00583
39.3	2257.44	0.777377	700.66	308.815	4.57281	-0.00575
39.31	2258.88	0.777592	700.66	309.012	4.57407	-0.00565
39.32	2260.36	0.777781	700.66	309.215	4.57518	-0.00573
39.33	2261.82	0.77797	700.66	309.414	4.57629	-0.00579
39.34	2263.27	0.778187	700.66	309.613	4.57757	-0.00568
39.35	2264.71	0.778402	700.66	309.81	4.57884	-0.00558
39.36	2266.19	0.778591	700.66	310.012	4.57995	-0.00565
39.37	2267.67	0.77878	700.66	310.215	4.58106	-0.00573
39.38	2269.19	0.778995	700.66	310.423	4.58232	-0.00569
39.39	2270.72	0.779184	700.66	310.632	4.58344	-0.00581
39.4	2272.23	0.7794	700.66	310.839	4.58471	-0.00576
39.41	2273.74	0.779616	700.66	311.045	4.58598	-0.0057
39.42	2275.21	0.779832	700.66	311.246	4.58725	-0.00561
39.43	2276.7	0.780047	700.66	311.45	4.58851	-0.00555
39.44	2278.23	0.780236	700.66	311.659	4.58962	-0.00567
39.45	2279.75	0.780452	700.66	311.867	4.59089	-0.00562
39.46	2281.18	0.78064	700.66	312.063	4.592	-0.00566
39.47	2282.6	0.780829	700.66	312.257	4.59311	-0.0057
39.48	2283.94	0.781046	700.66	312.44	4.59439	-0.0055
39.49	2285.26	0.781261	700.66	312.621	4.59565	-0.00529
39.5	2286.61	0.781423	700.66	312.806	4.59661	-0.00543
39.51	2287.98	0.781611	700.66	312.993	4.59771	-0.00542
39.52	2289.33	0.7818	700.66	313.178	4.59882	-0.0054
39.53	2290.72	0.782017	700.66	313.368	4.6001	-0.00524
39.54	2292.04	0.782205	700.66	313.549	4.60121	-0.0052
39.55	2293.37	0.782394	700.66	313.731	4.60232	-0.00516
39.56	2294.73	0.78261	700.66	313.917	4.60359	-0.00498
39.57	2296.14	0.782799	700.66	314.109	4.6047	-0.005
39.58	2297.56	0.782987	700.66	314.304	4.60581	-0.00504
39.59	2298.97	0.783203	700.66	314.497	4.60708	-0.0049
39.6	2300.37	0.783392	700.66	314.688	4.60819	-0.00492
39.61	2301.76	0.783607	700.66	314.878	4.60945	-0.00477
39.62	2303.17	0.783796	700.66	315.071	4.61056	-0.00479
39.63	2304.53	0.783985	700.66	315.257	4.61168	-0.00478
39.64	2305.91	0.784174	700.66	315.446	4.61279	-0.00478
39.65	2307.31	0.78439	700.66	315.637	4.61406	-0.00463
39.66	2308.69	0.784579	700.66	315.826	4.61517	-0.00463
39.67	2310.06	0.784768	700.66	316.014	4.61628	-0.00462
39.68	2311.5	0.784957	700.66	316.211	4.61739	-0.00467
39.69	2312.98	0.785146	700.66	316.413	4.61851	-0.00475
39.7	2314.42	0.785334	700.66	316.61	4.61961	-0.0048
39.71	2315.88	0.78555	700.66	316.81	4.62088	-0.0047
39.72	2317.34	0.785765	700.66	317.01	4.62215	-0.00462
39.73	2318.8	0.785981	700.66	317.209	4.62342	-0.00452
39.74	2320.28	0.78617	700.66	317.412	4.62453	-0.0046
39.75	2321.76	0.786386	700.66	317.614	4.6258	-0.00452
39.76	2323.23	0.786547	700.66	317.815	4.62675	-0.00475
39.77	2324.68	0.786764	700.66	318.014	4.62802	-0.00465
39.78	2326.12	0.786979	700.66	318.211	4.62929	-0.00454
39.79	2327.51	0.787168	700.66	318.401	4.6304	-0.00455
39.8	2328.89	0.787357	700.66	318.59	4.63151	-0.00454
39.81	2330.27	0.787573	700.66	318.778	4.63278	-0.00438
39.82	2331.65	0.787762	700.66	318.967	4.63389	-0.00438
39.83	2333.04	0.78795	700.66	319.157	4.635	-0.0044
39.84	2334.41	0.788112	700.66	319.345	4.63595	-0.00455
39.85	2335.8	0.788328	700.66	319.535	4.63722	-0.00439
39.86	2337.18	0.788517	700.66	319.724	4.63834	-0.00439
39.87	2338.58	0.788706	700.66	319.915	4.63945	-0.00441
39.88	2339.95	0.788921	700.66	320.103	4.64071	-0.00424
39.89	2341.34	0.78911	700.66	320.293	4.64182	-0.00425
39.9	2342.78	0.789326	700.66	320.49	4.64309	-0.00414
39.91	2344.2	0.789514	700.66	320.684	4.6442	-0.00418
39.92	2345.66	0.789703	700.66	320.884	4.64531	-0.00424
39.93	2347.12	0.789946	700.66	321.083	4.64674	-0.00398
39.94	2348.58	0.790135	700.66	321.283	4.64785	-0.00405
39.95	2350.06	0.790324	700.66	321.486	4.64896	-0.00413
39.96	2351.56	0.79054	700.66	321.691	4.65024	-0.00406
39.97	2353.05	0.790755	700.66	321.895	4.6515	-0.004
39.98	2354.53	0.790972	700.66	322.097	4.65278	-0.00391
39.99	2356.01	0.79116	700.66	322.3	4.65388	-0.004
40	2357.46	0.791349	700.66	322.498	4.65499	-0.00405
40.01	2358.91	0.791565	700.66	322.696	4.65626	-0.00395
40.02	2360.33	0.79178	700.66	322.891	4.65753	-0.00383
40.03	2361.75	0.791969	700.66	323.085	4.65864	-0.00386
40.04	2363.16	0.792158	700.66	323.278	4.65975	-0.00388
40.05	2364.51	0.792347	700.66	323.462	4.66086	-0.00386
40.06	2365.88	0.792536	700.66	323.65	4.66198	-0.00385
40.07	2367.26	0.792751	700.66	323.839	4.66324	-0.00369
40.08	2368.62	0.792968	700.66	324.025	4.66452	-0.00351
40.09	2369.99	0.793183	700.66	324.212	4.66578	-0.00335
40.1	2371.32	0.793372	700.66	324.394	4.66689	-0.00331
40.11	2372.69	0.793561	700.66	324.581	4.66801	-0.0033
40.12	2374.05	0.79375	700.66	324.767	4.66912	-0.00328
40.13	2375.38	0.793965	700.66	324.949	4.67038	-0.00308
40.14	2376.72	0.794154	700.66	325.133	4.67149	-0.00305
40.15	2378.08	0.79437	700.66	325.319	4.67276	-0.00287
40.16	2379.4	0.794558	700.66	325.499	4.67387	-0.00283
40.17	2380.75	0.794747	700.66	325.684	4.67498	-0.00281
40.18	2382.08	0.794963	700.66	325.866	4.67625	-0.00261
40.19	2383.42	0.795179	700.66	326.049	4.67752	-0.00241
40.2	2384.79	0.79534	700.66	326.237	4.67847	-0.00257
40.21	2386.15	0.795529	700.66	326.423	4.67958	-0.00255
40.22	2387.51	0.795746	700.66	326.609	4.68086	-0.00237
40.23	2388.89	0.795961	700.66	326.798	4.68212	-0.00221
40.24	2390.27	0.79615	700.66	326.986	4.68324	-0.00221
40.25	2391.65	0.796366	700.66	327.175	4.68451	-0.00205
40.26	2393.08	0.796554	700.66	327.371	4.68561	-0.0021
40.27	2394.45	0.796743	700.66	327.558	4.68672	-0.00209
40.28	2395.86	0.796959	700.66	327.751	4.68799	-0.00195
40.29	2397.23	0.797148	700.66	327.938	4.68911	-0.00194
40.3	2398.61	0.797391	700.66	328.127	4.69054	-0.00162
40.31	2399.98	0.797553	700.66	328.315	4.69149	-0.00177
40.32	2401.34	0.797768	700.66	328.501	4.69275	-0.0016
40.33	2402.67	0.797931	700.66	328.683	4.69371	-0.00172
40.34	2404	0.798146	700.66	328.865	4.69498	-0.00152
40.35	2405.33	0.798362	700.66	329.047	4.69625	-0.00132
40.36	2406.67	0.79855	700.66	329.23	4.69735	-0.00129
40.37	2408.01	0.798739	700.66	329.413	4.69846	-0.00126
40.38	2409.34	0.798955	700.66	329.595	4.69974	-0.00106
40.39	2410.69	0.799144	700.66	329.78	4.70085	-0.00103
40.4	2412.07	0.799332	700.66	329.969	4.70195	-0.00104
40.41	2413.42	0.799549	700.66	330.153	4.70323	-0.000848322
40.42	2414.78	0.799764	700.66	330.339	4.70449	-0.000678008
40.43	2416.12	0.799953	700.66	330.523	4.70561	-0.00064454
40.44	2417.5	0.800169	700.66	330.711	4.70688	-0.000484437
40.45	2418.83	0.800358	700.66	330.893	4.70799	-0.000442923
40.46	2420.16	0.80052	700.66	331.075	4.70894	-0.000560232
40.47	2421.48	0.800709	700.66	331.256	4.71005	-0.00051067
40.48	2422.86	0.800924	700.66	331.445	4.71132	-0.00035645
40.49	2424.18	0.80114	700.66	331.625	4.71259	-0.000148065
40.5	2425.45	0.801328	700.66	331.799	4.71369	-6.41506e-05
40.51	2426.73	0.801517	700.66	331.974	4.71481	1.75988e-05
40.52	2428.05	0.801706	700.66	332.155	4.71592	6.71602e-05
40.53	2429.41	0.801922	700.66	332.341	4.71719	0.000243357
40.54	2430.77	0.802084	700.66	332.527	4.71814	0.000101907
40.55	2432.18	0.802299	700.66	332.72	4.71941	0.000231987
40.56	2433.58	0.802488	700.66	332.911	4.72052	0.000217172
40.57	2434.98	0.802705	700.66	333.103	4.72179	0.000367064
40.58	2436.34	0.80292	700.66	333.289	4.72306	0.000537378
40.59	2437.73	0.803136	700.66	333.479	4.72433	0.000689434
40.6	2439.16	0.803325	700.66	333.674	4.72544	0.000650479
40.61	2440.58	0.80354	700.66	333.869	4.72671	0.000772511
40.62	2441.98	0.803702	700.66	334.06	4.72766	0.000598873
40.63	2443.38	0.803918	700.66	334.252	4.72893	0.000742882
40.64	2444.74	0.804107	700.66	334.438	4.73004	0.000760256
40.65	2446.08	0.804295	700.66	334.621	4.73115	0.000787841
40.66	2447.44	0.804512	700.66	334.807	4.73242	0.00096992
40.67	2448.81	0.804727	700.66	334.995	4.73369	0.00113
40.68	2450.16	0.804916	700.66	335.179	4.7348	0.00116
40.69	2451.58	0.805105	700.66	335.373	4.73591	0.00113
40.7	2453.01	0.805321	700.66	335.569	4.73718	0.00125
40.71	2454.41	0.805509	700.66	335.761	4.73829	0.00123
40.72	2455.83	0.805725	700.66	335.955	4.73956	0.00135
40.73	2457.26	0.805941	700.66	336.15	4.74083	0.00147
40.74	2458.67	0.806157	700.66	336.343	4.7421	0.00161
40.75	2460.09	0.806346	700.66	336.538	4.74321	0.00158
40.76	2461.5	0.806561	700.66	336.731	4.74448	0.00171
40.77	2462.87	0.806777	700.66	336.918	4.74575	0.00188
40.78	2464.26	0.806966	700.66	337.108	4.74686	0.00187
40.79	2465.56	0.807154	700.66	337.286	4.74796	0.00193
40.8	2466.85	0.807371	700.66	337.462	4.74924	0.00217
40.81	2468.12	0.807532	700.66	337.636	4.75019	0.00209
40.82	2469.38	0.807749	700.66	337.808	4.75146	0.00236
40.83	2470.65	0.807937	700.66	337.982	4.75257	0.00244
40.84	2471.92	0.808126	700.66	338.156	4.75368	0.00253
40.85	2473.14	0.808342	700.66	338.323	4.75495	0.00282
40.86	2474.33	0.808503	700.66	338.486	4.7559	0.00281
40.87	2475.52	0.808719	700.66	338.648	4.75717	0.00312
40.88	2476.73	0.808908	700.66	338.814	4.75828	0.00326
40.89	2477.95	0.809097	700.66	338.981	4.75939	0.00339
40.9	2479.18	0.809313	700.66	339.149	4.76066	0.00367
40.91	2480.41	0.809528	700.66	339.317	4.76193	0.00394
40.92	2481.66	0.809717	700.66	339.488	4.76304	0.00405
40.93	2482.85	0.809906	700.66	339.651	4.76415	0.0042
40.94	2484.05	0.810121	700.66	339.815	4.76542	0.0045
40.95	2485.3	0.81031	700.66	339.986	4.76653	0.00461
40.96	2486.56	0.810499	700.66	340.159	4.76764	0.00471
40.97	2487.86	0.810715	700.66	340.337	4.76891	0.00493
40.98	2489.15	0.810904	700.66	340.513	4.77002	0.00501
40.99	2490.43	0.81112	700.66	340.688	4.77129	0.00525
41	2491.73	0.811309	700.66	340.866	4.77241	0.00531
41.01	2493.06	0.811498	700.66	341.048	4.77352	0.00535
41.02	2494.34	0.811686	700.66	341.223	4.77462	0.00543
41.03	2495.64	0.811902	700.66	341.401	4.77589	0.00565
41.04	2496.94	0.812091	700.66	341.579	4.77701	0.00572
41.05	2498.28	0.812306	700.66	341.762	4.77827	0.00591
41.06	2499.62	0.812495	700.66	341.945	4.77938	0.00594
41.07	2500.9	0.812684	700.66	342.12	4.78049	0.00602
41.08	2502.21	0.8129	700.66	342.3	4.78176	0.00624
41.09	2503.51	0.813089	700.66	342.477	4.78288	0.0063
41.1	2504.78	0.813305	700.66	342.651	4.78415	0.00655
41.11	2506.02	0.813494	700.66	342.821	4.78526	0.00667
41.12	2507.31	0.813682	700.66	342.997	4.78636	0.00673
41.13	2508.65	0.813898	700.66	343.181	4.78764	0.00693
41.14	2509.99	0.814113	700.66	343.364	4.7889	0.00711
41.15	2511.3	0.814302	700.66	343.543	4.79001	0.00717
41.16	2512.63	0.814491	700.66	343.725	4.79112	0.00721
41.17	2513.97	0.814708	700.66	343.908	4.7924	0.00741
41.18	2515.25	0.814923	700.66	344.083	4.79366	0.00764
41.19	2516.58	0.815112	700.66	344.265	4.79478	0.00769
41.2	2517.91	0.815301	700.66	344.447	4.79589	0.00773
41.21	2519.23	0.815516	700.66	344.628	4.79715	0.00793
41.22	2520.54	0.815705	700.66	344.807	4.79826	0.00799
41.23	2521.81	0.815894	700.66	344.981	4.79938	0.00808
41.24	2523.05	0.816109	700.66	345.15	4.80064	0.00834
41.25	2524.32	0.816298	700.66	345.324	4.80175	0.00843
41.26	2525.58	0.816487	700.66	345.497	4.80286	0.00853
41.27	2526.84	0.816703	700.66	345.669	4.80414	0.00879
41.28	2528.15	0.816891	700.66	345.848	4.80524	0.00884
41.29	2529.41	0.817108	700.66	346.021	4.80652	0.0091
41.3	2530.72	0.817324	700.66	346.2	4.80779	0.00932
41.31	2532.03	0.817512	700.66	346.379	4.80889	0.00937
41.32	2533.36	0.817701	700.66	346.561	4.81001	0.00941
41.33	2534.66	0.81789	700.66	346.739	4.81112	0.00948
41.34	2535.98	0.818106	700.66	346.919	4.81239	0.00969
41.35	2537.26	0.818321	700.66	347.094	4.81365	0.00992
41.36	2538.56	0.81851	700.66	347.272	4.81476	0.00999
41.37	2539.86	0.818726	700.66	347.45	4.81604	0.01021
41.38	2541.14	0.818915	700.66	347.625	4.81715	0.01029
41.39	2542.46	0.819131	700.66	347.806	4.81842	0.0105
41.4	2543.75	0.81932	700.66	347.982	4.81953	0.01058
41.41	2545.01	0.819535	700.66	348.155	4.82079	0.01083
41.42	2546.27	0.819751	700.66	348.327	4.82206	0.01108
41.43	2547.5	0.819939	700.66	348.495	4.82317	0.0112
41.44	2548.73	0.820156	700.66	348.663	4.82445	0.01149
41.45	2549.96	0.820345	700.66	348.832	4.82556	0.01161
41.46	2551.2	0.820534	700.66	349.001	4.82667	0.01172
41.47	2552.42	0.820695	700.66	349.168	4.82762	0.01169
41.48	2553.66	0.820911	700.66	349.338	4.82889	0.01196
41.49	2554.87	0.8211	700.66	349.503	4.83	0.0121
41.5	2556.07	0.821316	700.66	349.668	4.83127	0.0124
41.51	2557.31	0.821531	700.66	349.837	4.83254	0.01267
41.52	2558.56	0.82172	700.66	350.008	4.83365	0.01278
41.53	2559.87	0.821909	700.66	350.187	4.83476	0.01283
41.54	2561.16	0.822124	700.66	350.364	4.83602	0.01306
41.55	2562.47	0.822313	700.66	350.543	4.83714	0.01312
41.56	2563.69	0.82253	700.66	350.71	4.83841	0.01341
41.57	2564.92	0.822745	700.66	350.878	4.83968	0.01369
41.58	2566.12	0.822934	700.66	351.042	4.84079	0.01383
41.59	2567.32	0.823123	700.66	351.207	4.8419	0.01398
41.6	2568.55	0.823312	700.66	351.375	4.84301	0.0141
41.61	2569.74	0.8235	700.66	351.538	4.84412	0.01425
41.62	2570.92	0.823716	700.66	351.699	4.84539	0.01457
41.63	2572.08	0.823905	700.66	351.858	4.8465	0.01475
41.64	2573.26	0.824094	700.66	352.019	4.84761	0.01491
41.65	2574.42	0.824309	700.66	352.178	4.84888	0.01524
41.66	2575.62	0.824498	700.66	352.342	4.84999	0.01539
41.67	2576.83	0.824687	700.66	352.508	4.8511	0.01553
41.68	2578.07	0.824902	700.66	352.677	4.85236	0.01579
41.69	2579.32	0.825091	700.66	352.848	4.85348	0.0159
41.7	2580.53	0.82528	700.66	353.014	4.85459	0.01604
41.71	2581.76	0.825496	700.66	353.182	4.85586	0.01632
41.72	2582.96	0.825685	700.66	353.346	4.85697	0.01646
41.73	2584.19	0.825874	700.66	353.514	4.85808	0.01659
41.74	2585.41	0.82609	700.66	353.681	4.85935	0.01687
41.75	2586.62	0.826279	700.66	353.847	4.86046	0.01701
41.76	2587.87	0.826467	700.66	354.018	4.86157	0.01711
41.77	2589.13	0.826683	700.66	354.19	4.86284	0.01737
[truncated: 821 more rows]
