# Supplementary material for: Data regarding the influence of Al, Ti, and C additions to as-cast Al0.6CoCrFeNi compositionally complex alloys on microstructures and mechanical properties
Source: Data Brief. 2019 Nov 4;27:104742. doi: 10.1016/j.dib.2019.104742 (PMC6864337; doi:10.1016/j.dib.2019.104742)
Supplement: Multimedia component 1 [file mmc1.zip › data in brief_supplementary material zip/Tensile test data/Al13/Tensile Test_Al13-700°C-2nd_selected.xlsx]

## Sheet: Sheet1
Alloy Name	Al13-700°C-2nd
Sample height	30	mm
Gauge diameter	1.97	mm
Gauge length	16.64	mm
Time	Force	Crosshead Displacement	Temperature	Engineering Stress	Engineering Strain	Engineering Plastic Strain
s	N	mm	°C	MPa	%	%
0	55.0759	0	700.07	18.0692	0	0.08453
0.0800171	55.068	0	700.07	18.0666	0	0.08454
0.110046	55.0602	0	700.07	18.0641	0	0.08455
0.130005	55.0288	-2.69413e-05	700.07	18.0538	-0.000161907	0.08443
0.130005	55.0288	-2.69413e-05	700.07	18.0538	-0.000161907	0.08443
0.130005	55.0288	-2.69413e-05	700.07	18.0538	-0.000161907	0.08443
0.230042	55.0365	-2.69726e-05	700.07	18.0563	-0.000162095	0.08442
0.340027	55.1427	-2.69726e-05	700.07	18.0911	-0.000162095	0.08429
0.450012	55.6718	0.00024244	700.07	18.2647	0.00146	0.08528
0.490051	57.1171	0.00105116	700.07	18.7389	0.00632	0.08842
0.51001	58.414	0.00148317	700.07	19.1644	0.00891	0.08948
0.530029	60.1914	0.00191423	700.07	19.7475	0.0115	0.08995
0.540039	61.2226	0.00215742	700.07	20.0858	0.01297	0.09019
0.550049	62.3789	0.00237295	700.07	20.4652	0.01426	0.09011
0.559998	63.621	0.00258848	700.07	20.8727	0.01556	0.08993
0.570007	64.9023	0.00280496	700.07	21.293	0.01686	0.08971
0.580017	66.2773	0.00299379	700.07	21.7442	0.01799	0.08921
0.590027	67.6835	0.00315496	700.07	22.2055	0.01896	0.08851
0.600037	69.1367	0.00337145	700.07	22.6823	0.02026	0.08808
0.610046	70.5898	0.00358698	700.07	23.159	0.02156	0.08765
0.619995	72.0742	0.00380251	700.07	23.646	0.02285	0.08718
0.630005	73.5585	0.00401804	700.07	24.133	0.02415	0.08671
0.640015	75.0351	0.00423452	700.07	24.6174	0.02545	0.08625
0.650024	76.5117	0.00445005	700.07	25.1018	0.02674	0.08579
0.660034	77.9882	0.00466558	700.07	25.5862	0.02804	0.08533
0.670044	79.4882	0.00485441	700.07	26.0784	0.02917	0.08469
0.680054	80.957	0.00504324	700.07	26.5602	0.03031	0.08408
0.690002	82.3632	0.00523206	700.07	27.0216	0.03144	0.08354
0.700012	83.746	0.00542089	700.07	27.4753	0.03258	0.08303
0.710022	85.0976	0.00563642	700.07	27.9187	0.03387	0.08272
0.720032	86.4257	0.00585291	700.07	28.3544	0.03517	0.08244
0.730042	87.7617	0.00604173	700.07	28.7927	0.03631	0.08199
0.740051	89.0664	0.00623056	700.07	29.2208	0.03744	0.08157
0.75	90.371	0.00644609	700.07	29.6488	0.03874	0.08132
0.76001	91.6132	0.00663492	700.07	30.0563	0.03987	0.08097
0.77002	92.8476	0.00682375	700.07	30.4613	0.04101	0.08064
0.780029	94.1132	0.00701257	700.07	30.8765	0.04214	0.08027
0.790039	95.4101	0.0072014	700.07	31.302	0.04328	0.07986
0.800049	96.7148	0.00741693	700.07	31.73	0.04457	0.07961
0.809998	98.0351	0.00760576	700.07	32.1632	0.04571	0.07917
0.820007	99.3398	0.00779459	700.07	32.5912	0.04684	0.07876
0.830017	100.605	0.00801012	700.07	33.0063	0.04814	0.07855
0.840027	101.871	0.0082266	700.07	33.4217	0.04944	0.07835
0.850037	103.121	0.00841543	700.07	33.8318	0.05057	0.07799
0.860046	104.41	0.00863096	700.07	34.2547	0.05187	0.07776
0.869995	105.684	0.00881979	700.07	34.6726	0.053	0.07738
0.880005	106.965	0.00903532	700.07	35.0929	0.0543	0.07715
0.890015	108.246	0.00919744	700.07	35.5132	0.05527	0.0766
0.900024	109.527	0.00941297	700.07	35.9335	0.05657	0.07637
0.910034	110.769	0.0096285	700.07	36.3409	0.05786	0.07619
0.920044	112.019	0.00981733	700.07	36.751	0.059	0.07584
0.930054	113.285	0.0100062	700.07	37.1664	0.06013	0.07547
0.940002	114.512	0.0102217	700.07	37.5689	0.06143	0.07531
0.950012	115.777	0.0104105	700.07	37.9839	0.06256	0.07494
0.960022	117.059	0.0105993	700.07	38.4045	0.0637	0.07455
0.970032	118.332	0.0108158	700.07	38.8222	0.065	0.07434
0.980042	119.559	0.0110047	700.07	39.2247	0.06613	0.07402
0.990051	120.777	0.0112202	700.07	39.6243	0.06743	0.07386
1	122.004	0.0114357	700.07	40.0269	0.06872	0.0737
1.01001	123.246	0.0116245	700.07	40.4344	0.06986	0.07336
1.02002	124.449	0.0118401	700.07	40.829	0.07115	0.07322
1.03003	125.676	0.0120566	700.07	41.2316	0.07246	0.07307
1.04004	126.91	0.0122177	700.07	41.6364	0.07342	0.07257
1.05005	128.152	0.0124342	700.07	42.0439	0.07472	0.07239
1.06	129.394	0.0126497	700.07	42.4514	0.07602	0.07221
1.07001	130.605	0.0128386	700.07	42.8487	0.07716	0.07191
1.08002	131.832	0.0130274	700.07	43.2512	0.07829	0.07158
1.09003	133.035	0.0132696	700.07	43.6459	0.07975	0.07161
1.10004	134.238	0.0134861	700.07	44.0406	0.08105	0.07148
1.11005	135.473	0.0136749	700.07	44.4458	0.08218	0.07115
1.12	136.707	0.0138638	700.07	44.8506	0.08332	0.07081
1.13	137.934	0.0140793	700.07	45.2532	0.08461	0.07065
1.14001	139.176	0.0142948	700.07	45.6606	0.08591	0.07047
1.15002	140.363	0.0144837	700.07	46.0501	0.08704	0.07019
1.16003	141.566	0.0146725	700.07	46.4447	0.08818	0.0699
1.17004	142.809	0.014888	700.07	46.8526	0.08947	0.06972
1.18005	144.035	0.0150768	700.07	47.2548	0.09061	0.06939
1.19	145.238	0.0152933	700.07	47.6495	0.09191	0.06926
1.20001	146.457	0.0155089	700.07	48.0494	0.0932	0.06911
1.21002	147.637	0.0156977	700.07	48.4365	0.09434	0.06884
1.22003	148.793	0.0159132	700.07	48.8158	0.09563	0.06876
1.23004	149.965	0.016102	700.07	49.2003	0.09677	0.0685
1.24005	151.121	0.0162909	700.07	49.5795	0.0979	0.06827
1.25	152.277	0.0164797	700.07	49.9588	0.09904	0.06803
1.26001	153.426	0.0166685	700.07	50.3358	0.10017	0.0678
1.27002	154.551	0.0168574	700.07	50.7049	0.10131	0.06759
1.28003	155.684	0.0170462	700.07	51.0766	0.10244	0.06738
1.29004	156.848	0.017235	700.07	51.4584	0.10358	0.06713
1.30005	157.98	0.0174505	700.07	51.8298	0.10487	0.06708
1.31	159.121	0.017667	700.07	52.2042	0.10617	0.06703
1.32001	160.293	0.0178559	700.07	52.5887	0.10731	0.06677
1.33002	161.426	0.0180437	700.07	52.9604	0.10844	0.06655
1.34003	162.551	0.0182602	700.07	53.3295	0.10974	0.06651
1.35004	163.707	0.018449	700.07	53.7087	0.11087	0.06627
1.36005	164.816	0.0186379	700.07	54.0726	0.11201	0.06609
1.37	165.918	0.0188534	700.07	54.4341	0.1133	0.06608
1.38	167.043	0.0190422	700.07	54.8032	0.11444	0.06587
1.39001	168.176	0.019231	700.07	55.1749	0.11557	0.06566
1.40002	169.269	0.0194199	700.07	55.5335	0.11671	0.0655
1.41003	170.402	0.0196087	700.07	55.9052	0.11784	0.06529
1.42004	171.488	0.0198242	700.07	56.2615	0.11914	0.06529
1.43005	172.637	0.0200398	700.07	56.6385	0.12043	0.06522
1.44	173.762	0.0202286	700.07	57.0076	0.12157	0.06502
1.45001	174.879	0.0204174	700.07	57.374	0.1227	0.06482
1.46002	176.027	0.0206339	700.07	57.7507	0.124	0.06476
1.47003	177.215	0.0207951	700.07	58.1404	0.12497	0.06432
1.48004	178.363	0.0210116	700.07	58.517	0.12627	0.06425
1.49005	179.519	0.0212271	700.07	58.8963	0.12757	0.06417
1.5	180.668	0.0214426	700.07	59.2733	0.12886	0.0641
1.51001	181.769	0.0216314	700.07	59.6345	0.13	0.06393
1.53003	183.676	0.0220358	700.07	60.2601	0.13243	0.06409
1.55005	185.492	0.0224135	700.07	60.8559	0.1347	0.0642
1.57001	187.238	0.0228188	700.07	61.4288	0.13713	0.06456
1.59003	189.035	0.0232231	700.07	62.0183	0.13956	0.06486
1.61005	190.883	0.0236275	700.07	62.6246	0.14199	0.06509
1.62	191.953	0.0238163	700.07	62.9756	0.14313	0.06495
1.63	193.078	0.0240318	700.07	63.3447	0.14442	0.06491
1.64001	194.242	0.0242207	700.07	63.7266	0.14556	0.06466
1.65002	195.414	0.0244095	700.07	64.1111	0.14669	0.06441
1.66003	196.617	0.024626	700.07	64.5058	0.14799	0.06428
1.67004	197.82	0.0248415	700.07	64.9005	0.14929	0.06414
1.68005	198.992	0.025057	700.07	65.285	0.15058	0.06404
1.69	200.102	0.0252459	700.07	65.6492	0.15172	0.06386
1.70001	201.219	0.0254347	700.07	66.0156	0.15285	0.06367
1.71002	202.383	0.0256502	700.07	66.3975	0.15415	0.06358
1.72003	203.508	0.0258124	700.07	66.7666	0.15512	0.06321
1.73004	204.648	0.0260279	700.07	67.1406	0.15642	0.06315
1.74005	205.773	0.0262167	700.07	67.5097	0.15755	0.06295
1.75	206.867	0.0264599	700.07	67.8686	0.15901	0.06311
1.76001	207.945	0.0266754	700.07	68.2223	0.16031	0.06313
1.77002	209.016	0.0268376	700.07	68.5736	0.16128	0.06283
1.78003	210.086	0.0270531	700.07	68.9247	0.16258	0.06285
1.79004	211.164	0.0272419	700.07	69.2784	0.16371	0.0627
1.80005	212.266	0.0274574	700.07	69.6399	0.16501	0.06269
1.81	213.367	0.027673	700.07	70.0011	0.1663	0.06268
1.82001	214.437	0.0278618	700.07	70.3521	0.16744	0.06254
1.83002	215.516	0.0280783	700.07	70.7061	0.16874	0.06256
1.84003	216.57	0.0282671	700.07	71.0519	0.16987	0.06244
1.85004	217.617	0.0284559	700.07	71.3954	0.17101	0.06233
1.86005	218.648	0.0286448	700.07	71.7337	0.17214	0.06224
1.87	219.672	0.0288603	700.07	72.0696	0.17344	0.06232
1.88	220.672	0.0290491	700.07	72.3977	0.17457	0.06226
1.90002	222.531	0.0294535	700.07	73.0076	0.177	0.06248
1.92004	224.234	0.0298311	700.07	73.5663	0.17927	0.06273
1.94	225.621	0.0302355	700.07	74.0214	0.1817	0.06351
1.96002	226.812	0.0306132	700.07	74.4121	0.18397	0.06436
1.99005	228.295	0.031234	700.07	74.8987	0.1877	0.06633
2.01001	229.295	0.0316384	700.07	75.2267	0.19013	0.06757
2.03003	230.391	0.032016	700.07	75.5863	0.1924	0.06854
2.05005	231.691	0.0323937	700.07	76.0128	0.19467	0.06926
2.07001	233.211	0.0328247	700.07	76.5115	0.19726	0.07005
2.09003	234.863	0.03323	700.07	77.0535	0.1997	0.07052
2.11005	236.625	0.0336344	700.07	77.6316	0.20213	0.07086
2.13	238.418	0.0340388	700.07	78.2198	0.20456	0.07116
2.15002	240.246	0.0344164	700.07	78.8195	0.20683	0.07125
2.17004	242.137	0.0348208	700.07	79.4399	0.20926	0.07143
2.19	244.043	0.0352261	700.07	80.0652	0.2117	0.0716
2.21002	245.949	0.0356571	700.07	80.6906	0.21429	0.07193
2.23004	247.859	0.0360348	700.07	81.3172	0.21656	0.07193
2.25	249.844	0.0364392	700.07	81.9684	0.21899	0.072
2.27002	251.766	0.0368712	700.07	82.599	0.22158	0.07231
2.29004	253.664	0.0372755	700.07	83.2217	0.22401	0.07248
2.31	255.539	0.0376532	700.07	83.8368	0.22628	0.07252
2.33002	257.512	0.0380575	700.07	84.4841	0.22871	0.07261
2.35004	259.469	0.0384352	700.07	85.1262	0.23098	0.07255
2.37	261.43	0.0388405	700.07	85.7695	0.23342	0.07266
2.38	262.445	0.039056	700.07	86.1025	0.23471	0.07275
2.39001	263.453	0.0392716	700.07	86.4332	0.23601	0.07284
2.40002	264.484	0.0394604	700.07	86.7715	0.23714	0.07275
2.42004	266.445	0.0398924	700.07	87.4149	0.23974	0.07302
2.44	268.355	0.0402701	700.07	88.0415	0.24201	0.07302
2.46002	270.234	0.0406477	700.07	88.6579	0.24428	0.07305
2.48004	272.09	0.0410244	700.07	89.2669	0.24654	0.07311
2.5	273.984	0.0414297	700.07	89.8882	0.24898	0.07329
2.52002	275.953	0.0418074	700.07	90.5342	0.25125	0.07322
2.53003	276.953	0.0420229	700.07	90.8623	0.25254	0.07333
2.55005	278.953	0.042454	700.07	91.5185	0.25513	0.07354
2.57001	280.926	0.0428593	700.07	92.1658	0.25757	0.07363
2.58002	281.934	0.0430748	700.07	92.4965	0.25886	0.07373
2.60004	283.91	0.0434525	700.07	93.1447	0.26113	0.07365
2.62	285.852	0.0438568	700.07	93.7819	0.26356	0.07377
2.64001	287.754	0.0442612	700.07	94.4059	0.26599	0.07394
2.66003	289.66	0.0446388	700.07	95.0312	0.26826	0.07395
2.68005	291.543	0.0450442	700.07	95.649	0.2707	0.07414
2.70001	293.434	0.0454218	700.07	96.2694	0.27297	0.07417
2.72003	295.328	0.0458262	700.07	96.8907	0.2754	0.07434
2.74005	297.211	0.0462305	700.07	97.5085	0.27783	0.07454
2.76001	299.141	0.0466082	700.07	98.1417	0.2801	0.07451
2.78003	301.059	0.0470125	700.07	98.771	0.28253	0.07466
2.80005	303.019	0.0473902	700.07	99.414	0.2848	0.0746
2.82001	304.992	0.0477946	700.07	100.061	0.28723	0.07469
2.83002	306.016	0.048011	700.07	100.397	0.28853	0.07477
2.84003	307.039	0.0482266	700.07	100.733	0.28982	0.07485
2.85004	308.047	0.0484421	700.07	101.064	0.29112	0.07495
2.87	309.992	0.0488198	700.07	101.702	0.29339	0.0749
2.88	311.008	0.0490086	700.07	102.035	0.29452	0.07483
2.89001	312.008	0.0492241	700.07	102.363	0.29582	0.07494
2.91003	313.996	0.0496561	700.07	103.015	0.29841	0.07517
2.93005	315.926	0.0500338	700.07	103.648	0.30068	0.07515
2.95	317.85	0.0504378	700.07	104.28	0.30311	0.07529
2.96001	318.85	0.0506543	700.07	104.608	0.30441	0.0754
2.98003	320.846	0.051032	700.07	105.263	0.30668	0.0753
3.00005	322.858	0.0514363	700.07	105.923	0.30911	0.07533
3.02001	324.87	0.0518674	700.07	106.583	0.3117	0.07553
3.03002	325.87	0.0520839	700.07	106.911	0.313	0.07565
3.04003	326.885	0.0522727	700.07	107.244	0.31414	0.07557
3.05004	327.901	0.0524615	700.07	107.577	0.31527	0.0755
3.06005	328.909	0.0526771	700.07	107.908	0.31657	0.0756
3.07	329.909	0.0528659	700.07	108.236	0.3177	0.07554
3.09002	331.874	0.0532703	700.07	108.881	0.32013	0.07564
3.11004	333.788	0.0536479	700.07	109.509	0.3224	0.07563
3.13	335.741	0.0540523	700.07	110.149	0.32483	0.07574
3.15001	337.714	0.0544576	700.07	110.797	0.32727	0.07583
3.17003	339.686	0.0548619	700.07	111.444	0.3297	0.07592
3.18004	340.702	0.0550508	700.07	111.777	0.33083	0.07585
3.2	342.721	0.0554551	700.07	112.439	0.33326	0.07587
3.22002	344.71	0.0558328	700.07	113.092	0.33553	0.07578
3.24004	346.686	0.0562371	700.07	113.74	0.33796	0.07586
3.26	348.643	0.0566148	700.07	114.382	0.34023	0.0758
3.28002	350.534	0.0570191	700.07	115.003	0.34266	0.07599
3.30004	352.413	0.0573968	700.07	115.619	0.34493	0.07602
3.32	354.292	0.0578021	700.07	116.236	0.34737	0.07623
3.34002	356.151	0.0581798	700.07	116.845	0.34964	0.07629
3.36004	358.073	0.0585841	700.07	117.476	0.35207	0.07643
3.38	360.01	0.0589885	700.07	118.112	0.3545	0.07656
3.40001	362.018	0.0593928	700.07	118.77	0.35693	0.0766
3.41002	363.034	0.0595817	700.07	119.104	0.35806	0.07653
3.42003	364.042	0.0597705	700.07	119.434	0.3592	0.07646
3.43004	365.073	0.0599593	700.07	119.773	0.36033	0.07637
3.44005	366.096	0.0601758	700.07	120.108	0.36163	0.07646
3.45	367.104	0.0603913	700.07	120.439	0.36293	0.07656
3.46001	368.104	0.0605802	700.07	120.767	0.36406	0.0765
3.47002	369.135	0.0607957	700.07	121.105	0.36536	0.07657
3.48003	370.19	0.0609845	700.07	121.451	0.36649	0.07645
3.49004	371.229	0.0612001	700.07	121.792	0.36779	0.07651
3.50005	372.245	0.0614165	700.07	122.126	0.36909	0.07661
3.51	373.253	0.0615777	700.07	122.456	0.37006	0.07638
3.52001	374.268	0.0617942	700.07	122.789	0.37136	0.07647
3.53002	375.268	0.061983	700.07	123.117	0.37249	0.07642
3.54003	376.284	0.0621986	700.07	123.451	0.37379	0.0765
3.55004	377.307	0.0623874	700.07	123.786	0.37492	0.07642
3.56005	378.331	0.0626029	700.07	124.122	0.37622	0.0765
3.57	379.37	0.0627917	700.07	124.463	0.37735	0.0764
3.58001	380.417	0.0629806	700.07	124.807	0.37849	0.07629
3.59002	381.464	0.0631694	700.07	125.15	0.37962	0.07618
3.60003	382.549	0.0633582	700.07	125.506	0.38076	0.07603
3.61004	383.62	0.0635737	700.07	125.857	0.38205	0.07605
3.62005	384.674	0.0637893	700.07	126.203	0.38335	0.07609
3.63	385.768	0.0640058	700.07	126.562	0.38465	0.07609
3.64	386.87	0.0642213	700.07	126.924	0.38595	0.07608
3.65001	387.948	0.0644101	700.07	127.277	0.38708	0.07593
3.66002	389.003	0.0646257	700.07	127.623	0.38838	0.07597
3.67003	390.081	0.0648145	700.07	127.977	0.38951	0.07582
3.68004	391.112	0.06503	700.07	128.315	0.39081	0.07589
3.69005	392.12	0.0652188	700.07	128.646	0.39194	0.07583
3.71001	394.155	0.0656241	700.07	129.314	0.39438	0.07585
3.72002	395.186	0.0658397	700.07	129.652	0.39567	0.07592
3.73003	396.194	0.0660285	700.07	129.983	0.39681	0.07585
3.74004	397.21	0.0662173	700.07	130.316	0.39794	0.07578
3.75005	398.225	0.0664329	700.07	130.649	0.39924	0.07587
3.76	399.249	0.066595	700.07	130.985	0.40021	0.07563
3.78002	401.237	0.0669993	700.07	131.637	0.40264	0.07569
3.79003	402.268	0.0671882	700.07	131.975	0.40378	0.0756
3.80004	403.284	0.067377	700.07	132.309	0.40491	0.07553
3.81005	404.284	0.0675925	700.07	132.637	0.4062	0.07564
3.82	405.299	0.0677814	700.07	132.97	0.40734	0.07557
3.83001	406.307	0.0679702	700.07	133.301	0.40847	0.0755
3.85003	408.26	0.0683755	700.07	133.941	0.41091	0.07562
3.87005	410.257	0.0687799	700.07	134.596	0.41334	0.07567
3.89	412.21	0.0691575	700.07	135.237	0.41561	0.07562
3.90001	413.217	0.0693463	700.07	135.568	0.41674	0.07556
3.92003	415.174	0.0697507	700.07	136.21	0.41917	0.07566
3.94005	417.155	0.0701016	700.07	136.86	0.42128	0.07542
3.95	418.178	0.0703172	700.07	137.195	0.42258	0.0755
3.96001	419.178	0.0705327	700.07	137.523	0.42387	0.0756
3.97002	420.178	0.0707215	700.07	137.851	0.42501	0.07555
3.98003	421.233	0.0709371	700.07	138.197	0.4263	0.07559
3.99004	422.249	0.0711536	700.07	138.531	0.42761	0.07568
4.00005	423.257	0.0713424	700.07	138.861	0.42874	0.07562
4.01	424.296	0.0715312	700.07	139.202	0.42988	0.07552
4.02001	425.335	0.0717467	700.07	139.543	0.43117	0.07558
4.03002	426.335	0.0719356	700.07	139.871	0.43231	0.07553
4.04003	427.374	0.0721511	700.07	140.212	0.4336	0.07559
4.06005	429.401	0.0725287	700.07	140.877	0.43587	0.07544
4.07	430.417	0.0727443	700.07	141.211	0.43717	0.07553
4.09002	432.385	0.0731219	700.07	141.856	0.43943	0.07546
4.10003	433.385	0.0733384	700.07	142.184	0.44074	0.07558
4.11004	434.393	0.0735272	700.07	142.515	0.44187	0.07551
4.12005	435.393	0.0737161	700.07	142.843	0.44301	0.07546
4.13	436.448	0.0739316	700.07	143.189	0.4443	0.0755
4.15001	438.456	0.074336	700.07	143.848	0.44673	0.07554
4.17003	440.483	0.0747403	700.07	144.513	0.44916	0.07556
4.18004	441.546	0.0749291	700.07	144.862	0.4503	0.07543
4.19005	442.624	0.075118	700.07	145.215	0.45143	0.07529
4.2	443.663	0.0753345	700.07	145.556	0.45273	0.07535
4.21001	444.686	0.07555	700.07	145.892	0.45403	0.07543
4.22002	445.733	0.0757388	700.07	146.235	0.45516	0.07532
4.23003	446.757	0.0759543	700.07	146.571	0.45646	0.0754
4.24004	447.796	0.0761432	700.07	146.912	0.45759	0.0753
4.25005	448.866	0.076332	700.07	147.263	0.45873	0.07516
4.26	449.913	0.0765208	700.07	147.607	0.45986	0.07505
4.27001	450.944	0.0767364	700.07	147.945	0.46116	0.07512
4.28002	451.952	0.0769252	700.07	148.276	0.46229	0.07506
4.29003	452.967	0.0771407	700.07	148.609	0.46359	0.07515
4.30004	453.975	0.0773295	700.07	148.939	0.46472	0.07509
4.31005	455.007	0.077546	700.07	149.278	0.46602	0.07516
4.32	456.038	0.0777349	700.07	149.616	0.46716	0.07507
4.33001	457.1	0.0779237	700.07	149.965	0.46829	0.07494
4.34002	458.171	0.0781392	700.07	150.316	0.46959	0.07496
4.35003	459.249	0.0783547	700.07	150.67	0.47088	0.07498
4.36004	460.311	0.0785703	700.07	151.018	0.47218	0.07501
4.37005	461.358	0.0787591	700.07	151.362	0.47331	0.0749
4.38	462.444	0.0789479	700.07	151.718	0.47445	0.07474
4.39	463.491	0.0791644	700.07	152.061	0.47575	0.0748
4.40001	464.538	0.0793532	700.07	152.405	0.47688	0.07469
4.41002	465.585	0.0795421	700.07	152.748	0.47802	0.07458
4.42003	466.624	0.0797309	700.07	153.089	0.47915	0.07448
4.43004	467.678	0.0799197	700.07	153.435	0.48029	0.07436
4.44005	468.702	0.0801086	700.07	153.771	0.48142	0.07428
4.46001	470.714	0.0805129	700.07	154.431	0.48385	0.07432
4.47002	471.737	0.0807284	700.07	154.767	0.48515	0.0744
4.48003	472.745	0.080944	700.07	155.097	0.48644	0.0745
4.49004	473.799	0.0811328	700.07	155.443	0.48758	0.07438
4.50005	474.846	0.0813216	700.07	155.787	0.48871	0.07427
4.51	475.893	0.0815105	700.07	156.13	0.48985	0.07416
4.52001	476.94	0.0816993	700.07	156.474	0.49098	0.07405
4.53002	477.948	0.0819158	700.07	156.804	0.49228	0.07415
4.54003	478.964	0.0821313	700.07	157.138	0.49358	0.07424
4.55004	480.026	0.0823201	700.07	157.486	0.49471	0.07411
4.56005	481.089	0.082509	700.07	157.835	0.49585	0.07398
4.57	482.159	0.0826978	700.07	158.186	0.49698	0.07384
4.58001	483.237	0.0828866	700.07	158.54	0.49812	0.0737
4.59002	484.315	0.0831021	700.07	158.893	0.49941	0.07371
4.60003	485.409	0.0833177	700.07	159.252	0.50071	0.07371
4.61004	486.479	0.0835342	700.07	159.603	0.50201	0.07374
4.62005	487.542	0.0837497	700.07	159.952	0.5033	0.07377
4.63	488.628	0.0839385	700.07	160.308	0.50444	0.07361
4.64	489.698	0.0841273	700.07	160.659	0.50557	0.07347
4.65001	490.745	0.0843162	700.07	161.003	0.50671	0.07336
4.66002	491.815	0.0845317	700.07	161.354	0.508	0.07339
4.67003	492.862	0.0847205	700.07	161.697	0.50914	0.07328
4.68004	493.901	0.0849361	700.07	162.038	0.51043	0.07334
4.69005	494.917	0.0851516	700.07	162.372	0.51173	0.07343
4.7	495.94	0.0853404	700.07	162.707	0.51286	0.07334
4.71001	496.956	0.0855569	700.07	163.041	0.51416	0.07344
4.72002	497.987	0.0857457	700.07	163.379	0.5153	0.07335
4.73003	499.057	0.0859069	700.07	163.73	0.51627	0.07304
4.74004	500.112	0.0861234	700.07	164.076	0.51757	0.07309
4.75005	501.182	0.0863122	700.07	164.427	0.5187	0.07295
4.76	502.26	0.0865277	700.07	164.781	0.52	0.07297
4.77001	503.362	0.0867433	700.07	165.142	0.52129	0.07295
4.78002	504.464	0.0869588	700.07	165.504	0.52259	0.07294
4.79003	505.589	0.0871476	700.07	165.873	0.52372	0.07274
4.80004	506.698	0.0873641	700.07	166.237	0.52502	0.07272
4.81005	507.799	0.0875796	700.07	166.598	0.52632	0.0727
4.82	508.87	0.0877952	700.07	166.949	0.52762	0.07273
4.83001	509.901	0.0880107	700.07	167.288	0.52891	0.0728
4.84002	510.956	0.0881995	700.07	167.634	0.53005	0.07268
4.85003	511.964	0.0883617	700.07	167.964	0.53102	0.07245
4.86004	512.971	0.0885505	700.07	168.295	0.53215	0.07239
4.88	514.94	0.0889281	700.07	168.941	0.53442	0.07232
4.90001	516.893	0.0893325	700.07	169.581	0.53685	0.07243
4.91002	517.924	0.0895213	700.07	169.92	0.53799	0.07234
4.92003	518.956	0.0897101	700.07	170.258	0.53912	0.07225
4.93004	520.01	0.0899266	700.07	170.604	0.54042	0.07229
4.94005	521.081	0.0901155	700.07	170.955	0.54156	0.07216
4.95	522.135	0.0903043	700.07	171.301	0.54269	0.07204
4.96001	523.19	0.0905198	700.07	171.647	0.54399	0.07208
4.97002	524.245	0.0907086	700.07	171.993	0.54512	0.07196
4.98003	525.276	0.0908975	700.07	172.332	0.54626	0.07187
4.99004	526.307	0.0910863	700.07	172.67	0.54739	0.07178
5.00005	527.346	0.0913018	700.07	173.011	0.54869	0.07184
5.01	528.362	0.0914907	700.07	173.344	0.54982	0.07177
5.02001	529.362	0.0916795	700.07	173.672	0.55096	0.07171
5.03002	530.362	0.091895	700.07	174	0.55225	0.07182
5.04003	531.393	0.0920838	700.07	174.339	0.55339	0.07173
5.05004	532.409	0.0922727	700.07	174.672	0.55452	0.07165
5.06005	533.417	0.0924615	700.07	175.003	0.55566	0.07159
5.07	534.456	0.0926503	700.07	175.343	0.55679	0.07149
5.08001	535.51	0.0928659	700.07	175.689	0.55809	0.07153
5.09002	536.557	0.0930547	700.07	176.033	0.55922	0.07142
5.10003	537.628	0.0932435	700.07	176.384	0.56036	0.07128
5.11004	538.698	0.09346	700.07	176.735	0.56166	0.07131
5.12005	539.799	0.0936755	700.07	177.096	0.56295	0.0713
5.13	540.854	0.0938911	700.07	177.443	0.56425	0.07134
5.14	541.909	0.0940799	700.07	177.789	0.56538	0.07122
5.15001	542.956	0.0942687	700.07	178.132	0.56652	0.07111
5.16002	544.018	0.0944575	700.07	178.481	0.56765	0.07098
5.17003	545.049	0.0946464	700.07	178.819	0.56879	0.07089
5.18004	546.089	0.0948619	700.07	179.16	0.57008	0.07095
5.19005	547.128	0.0950507	700.07	179.501	0.57122	0.07085
5.2	548.143	0.0952672	700.07	179.834	0.57252	0.07095
5.21001	549.151	0.0954827	700.07	180.165	0.57381	0.07104
5.22002	550.19	0.0956716	700.07	180.505	0.57495	0.07094
5.23003	551.229	0.0958604	700.07	180.846	0.57608	0.07084
5.24004	552.276	0.0960759	700.07	181.19	0.57738	0.07089
5.25005	553.315	0.0962647	700.07	181.531	0.57851	0.07079
5.26	554.362	0.0964803	700.07	181.874	0.57981	0.07084
5.27001	555.417	0.0966691	700.07	182.22	0.58094	0.07073
5.28002	556.471	0.0968579	700.07	182.566	0.58208	0.07061
5.29003	557.518	0.0970735	700.07	182.91	0.58337	0.07066
5.30004	558.542	0.0972623	700.07	183.246	0.58451	0.07058
5.31005	559.604	0.0974788	700.07	183.594	0.58581	0.07061
5.32	560.635	0.0976676	700.07	183.932	0.58694	0.07052
5.33001	561.706	0.0978288	700.07	184.284	0.58791	0.07022
5.34002	562.784	0.0980453	700.07	184.637	0.58921	0.07024
5.35003	563.854	0.0982608	700.07	184.988	0.59051	0.07026
5.36004	564.893	0.0984763	700.07	185.329	0.5918	0.07032
5.37005	565.971	0.0986919	700.07	185.683	0.5931	0.07034
5.38	567.018	0.0988807	700.07	186.026	0.59423	0.07023
5.39	568.12	0.0990695	700.07	186.388	0.59537	0.07005
5.40001	569.229	0.099286	700.07	186.752	0.59667	0.07003
5.41002	570.331	0.0995015	700.07	187.113	0.59797	0.07002
5.42003	571.409	0.0997171	700.07	187.467	0.59926	0.07003
5.43004	572.495	0.0999326	700.07	187.823	0.60056	0.07004
5.44005	573.573	0.100121	700.07	188.177	0.60169	0.06989
5.45	574.628	0.10031	700.07	188.523	0.60282	0.06977
5.46001	575.69	0.100499	700.07	188.871	0.60396	0.06964
5.47002	576.753	0.100688	700.07	189.22	0.6051	0.06952
5.48003	577.846	0.100904	700.07	189.579	0.60639	0.06951
5.49004	578.94	0.10112	700.07	189.938	0.60769	0.06951
5.50005	579.995	0.101309	700.07	190.284	0.60883	0.06939
5.51	581.065	0.101524	700.07	190.635	0.61012	0.06941
5.52001	582.182	0.101713	700.07	191.001	0.61126	0.06922
5.53002	583.229	0.101929	700.07	191.345	0.61255	0.06928
5.54003	584.299	0.102117	700.07	191.696	0.61368	0.06913
5.55004	585.393	0.102306	700.07	192.055	0.61482	0.06897
5.56005	586.487	0.102523	700.07	192.414	0.61612	0.06897
5.57	587.542	0.102712	700.07	192.76	0.61726	0.06885
5.58001	588.604	0.1029	700.07	193.108	0.61839	0.06872
5.59002	589.635	0.103116	700.07	193.447	0.61969	0.06879
5.60003	590.698	0.103305	700.07	193.795	0.62082	0.06867
5.61004	591.729	0.103494	700.07	194.134	0.62196	0.06858
5.62005	592.737	0.103709	700.07	194.464	0.62325	0.06867
5.63	593.745	0.103898	700.07	194.795	0.62439	0.06861
5.64	594.76	0.104087	700.07	195.128	0.62552	0.06854
5.65001	595.792	0.104276	700.07	195.466	0.62666	0.06845
5.66002	596.807	0.104464	700.07	195.799	0.62779	0.06837
5.67003	597.831	0.10468	700.07	196.135	0.62909	0.06845
5.68004	598.839	0.104869	700.07	196.466	0.63022	0.06839
5.69005	599.846	0.105058	700.07	196.797	0.63136	0.06833
5.7	600.901	0.105273	700.07	197.143	0.63265	0.06837
5.71001	601.956	0.10549	700.07	197.489	0.63395	0.06842
5.72002	602.995	0.105651	700.07	197.83	0.63492	0.06815
5.73003	604.112	0.105867	700.07	198.196	0.63622	0.06812
5.74004	605.19	0.106083	700.07	198.55	0.63752	0.06813
5.75005	606.276	0.106272	700.07	198.906	0.63865	0.06798
5.76	607.362	0.106487	700.07	199.262	0.63995	0.06798
5.77001	608.417	0.106703	700.07	199.608	0.64124	0.06802
5.78002	609.495	0.106892	700.07	199.962	0.64238	0.06788
5.79003	610.557	0.107054	700.07	200.311	0.64335	0.06759
5.80004	611.62	0.107269	700.07	200.659	0.64465	0.06762
5.81005	612.667	0.107431	700.07	201.003	0.64562	0.06735
5.82	613.706	0.107647	700.07	201.344	0.64692	0.06741
5.83001	614.737	0.107863	700.07	201.682	0.64822	0.06748
5.84002	615.76	0.108052	700.07	202.018	0.64935	0.0674
5.85003	616.807	0.108241	700.07	202.361	0.65049	0.06729
5.86004	617.87	0.108457	700.07	202.71	0.65178	0.06733
5.87005	619.018	0.108672	700.07	203.086	0.65308	0.06726
5.88	620.128	0.108861	700.07	203.451	0.65421	0.06707
5.89	621.268	0.10905	700.07	203.825	0.65535	0.06685
5.90001	622.393	0.109265	700.07	204.194	0.65664	0.06681
5.91002	623.542	0.109482	700.07	204.571	0.65794	0.06675
5.92003	624.69	0.109671	700.07	204.947	0.65908	0.06652
5.93004	625.846	0.109886	700.07	205.327	0.66037	0.06644
5.94005	627.01	0.110102	700.07	205.708	0.66167	0.06635
5.95	628.128	0.11029	700.07	206.075	0.6628	0.06615
5.96001	629.214	0.110506	700.07	206.432	0.6641	0.06616
5.97002	630.268	0.110695	700.07	206.777	0.66523	0.06604
5.98003	631.331	0.110911	700.07	207.126	0.66653	0.06608
5.99004	632.37	0.1111	700.07	207.467	0.66767	0.06598
6.00005	633.378	0.111261	700.07	207.798	0.66864	0.06575
6.01	634.44	0.111478	700.07	208.146	0.66994	0.06579
6.02001	635.448	0.111667	700.07	208.477	0.67108	0.06573
6.03002	636.487	0.111854	700.07	208.818	0.6722	0.06561
6.04003	637.526	0.112071	700.07	209.159	0.6735	0.06568
6.05004	638.589	0.112286	700.07	209.507	0.6748	0.06571
6.06005	639.643	0.112502	700.07	209.853	0.67609	0.06576
6.07	640.706	0.112691	700.07	210.202	0.67723	0.06563
6.08001	641.799	0.11288	700.07	210.56	0.67837	0.06547
6.09002	642.885	0.113095	700.07	210.917	0.67966	0.06547
6.10003	643.987	0.113284	700.07	211.278	0.68079	0.06529
6.11004	645.026	0.113501	700.07	211.619	0.6821	0.06536
6.12005	646.096	0.113689	700.07	211.97	0.68323	0.06522
6.13	647.151	0.113905	700.07	212.316	0.68453	0.06526
6.14	648.206	0.114094	700.07	212.662	0.68566	0.06515
6.15001	649.229	0.114283	700.07	212.998	0.6868	0.06506
6.16002	650.253	0.114498	700.07	213.334	0.68809	0.06514
6.17003	651.307	0.114687	700.07	213.68	0.68922	0.06502
6.18004	652.339	0.114876	700.07	214.018	0.69036	0.06493
6.19005	653.346	0.115065	700.07	214.349	0.6915	0.06487
6.2	654.37	0.115253	700.07	214.685	0.69263	0.06478
6.21001	655.393	0.115469	700.07	215.02	0.69392	0.06487
6.22002	656.409	0.115658	700.07	215.354	0.69506	0.06479
6.24004	658.405	0.116063	700.07	216.008	0.69749	0.06485
6.25005	659.421	0.116224	700.07	216.342	0.69846	0.06461
6.26	660.467	0.116441	700.07	216.685	0.69977	0.06468
6.27001	661.514	0.11663	700.07	217.028	0.7009	0.06457
6.28002	662.522	0.116818	700.07	217.359	0.70203	0.0645
6.29003	663.577	0.117034	700.07	217.705	0.70333	0.06454
6.30004	664.616	0.117223	700.07	218.046	0.70447	0.06444
6.31005	665.694	0.117438	700.07	218.4	0.70576	0.06445
6.32	666.764	0.117627	700.07	218.751	0.70689	0.06432
6.33001	667.866	0.117843	700.07	219.112	0.70819	0.06431
6.34002	668.921	0.118031	700.07	219.459	0.70932	0.06418
6.35003	669.999	0.118248	700.07	219.812	0.71062	0.0642
6.36004	671.03	0.118436	700.07	220.15	0.71175	0.06411
6.37005	672.03	0.118652	700.07	220.479	0.71305	0.06422
6.38	673.069	0.118841	700.07	220.819	0.71419	0.06412
6.39	674.077	0.11903	700.07	221.15	0.71532	0.06406
6.40001	675.092	0.119245	700.07	221.483	0.71662	0.06414
6.41002	676.108	0.119408	700.07	221.816	0.7176	0.06391
6.42003	677.124	0.119596	700.07	222.15	0.71873	0.06384
6.43004	678.155	0.119785	700.07	222.488	0.71986	0.06375
6.44005	679.202	0.120001	700.07	222.832	0.72116	0.0638
6.45	680.256	0.120216	700.07	223.177	0.72245	0.06384
6.46001	681.327	0.120432	700.07	223.529	0.72375	0.06386
6.47002	682.413	0.120621	700.07	223.885	0.72489	0.06371
6.48003	683.506	0.120809	700.07	224.244	0.72602	0.06354
6.49004	684.6	0.121026	700.07	224.602	0.72732	0.06354
6.50005	685.678	0.121241	700.07	224.956	0.72861	0.06355
6.51	686.788	0.12143	700.07	225.32	0.72975	0.06337
6.52001	687.881	0.121646	700.07	225.679	0.73105	0.06337
6.53002	688.952	0.121861	700.07	226.03	0.73234	0.06339
6.54003	690.014	0.12205	700.07	226.379	0.73347	0.06326
6.55004	691.077	0.122267	700.07	226.727	0.73478	0.0633
6.56005	692.147	0.122456	700.07	227.078	0.73591	0.06317
6.57	693.186	0.122644	700.07	227.419	0.73704	0.06306
6.58001	694.272	0.122833	700.07	227.776	0.73818	0.0629
6.59002	695.358	0.123049	700.07	228.132	0.73948	0.06291
6.60003	696.467	0.123238	700.07	228.496	0.74061	0.06273
6.61004	697.546	0.123453	700.07	228.85	0.74191	0.06274
6.62005	698.647	0.123669	700.07	229.211	0.7432	0.06273
6.63	699.78	0.123857	700.07	229.583	0.74433	0.06251
6.64	700.889	0.124074	700.07	229.947	0.74564	0.0625
6.65001	702.006	0.124263	700.07	230.313	0.74677	0.06231
6.66002	703.124	0.124478	700.07	230.68	0.74806	0.06227
6.67003	704.225	0.124667	700.07	231.041	0.7492	0.0621
6.68004	705.296	0.124856	700.07	231.392	0.75034	0.06196
6.69005	706.366	0.125071	700.07	231.743	0.75163	0.06198
6.7	707.436	0.12526	700.07	232.094	0.75276	0.06184
6.71001	708.491	0.125449	700.07	232.441	0.7539	0.06172
6.72002	709.553	0.125665	700.07	232.789	0.7552	0.06176
6.73003	710.608	0.125853	700.07	233.135	0.75633	0.06164
6.74004	711.678	0.12607	700.07	233.486	0.75763	0.06167
6.75005	712.733	0.126285	700.07	233.832	0.75892	0.06171
6.76	713.803	0.126501	700.07	234.183	0.76022	0.06173
6.77001	714.835	0.12669	700.07	234.522	0.76136	0.06164
6.78002	715.921	0.126879	700.07	234.878	0.76249	0.06149
6.79003	716.975	0.127067	700.07	235.224	0.76362	0.06136
6.80004	718.006	0.127256	700.07	235.562	0.76476	0.06127
6.81005	719.046	0.127472	700.07	235.903	0.76606	0.06133
6.82	720.053	0.127661	700.07	236.234	0.76719	0.06127
6.83001	721.085	0.127876	700.07	236.572	0.76849	0.06134
6.84002	722.116	0.128065	700.07	236.911	0.76962	0.06125
6.85003	723.131	0.128254	700.07	237.244	0.77076	0.06118
6.86004	724.163	0.12847	700.07	237.582	0.77206	0.06125
6.87005	725.217	0.128686	700.07	237.928	0.77335	0.0613
6.88	726.256	0.128875	700.07	238.269	0.77449	0.0612
6.89	727.28	0.12909	700.07	238.605	0.77578	0.06127
6.90001	728.288	0.129279	700.07	238.936	0.77692	0.06121
6.91002	729.303	0.129468	700.07	239.269	0.77805	0.06114
6.92003	730.358	0.129657	700.07	239.615	0.77919	0.06102
6.93004	731.358	0.129872	700.07	239.943	0.78048	0.06112
6.95	733.354	0.13025	700.07	240.598	0.78275	0.06102
6.97002	735.299	0.130655	700.07	241.236	0.78519	0.06114
6.98003	736.299	0.130844	700.07	241.564	0.78632	0.06109
7.00005	738.303	0.131222	700.07	242.221	0.78859	0.06098
7.01	739.319	0.131437	700.07	242.555	0.78989	0.06106
7.03002	741.315	0.131842	700.07	243.209	0.79232	0.06113
7.04003	742.323	0.13203	700.07	243.54	0.79345	0.06106
7.06005	744.342	0.132408	700.07	244.203	0.79572	0.06093
7.08001	746.311	0.13284	700.07	244.849	0.79832	0.06118
7.09002	747.342	0.133029	700.07	245.187	0.79945	0.0611
7.10003	748.35	0.133217	700.07	245.517	0.80058	0.06103
7.11004	749.35	0.133406	700.07	245.846	0.80172	0.06097
7.12005	750.436	0.133622	700.07	246.202	0.80302	0.06098
7.13	751.506	0.133838	700.07	246.553	0.80431	0.06101
7.14	752.6	0.134026	700.07	246.912	0.80544	0.06084
7.15001	753.686	0.134242	700.07	247.268	0.80674	0.06084
7.16002	754.733	0.134457	700.07	247.612	0.80803	0.06089
7.17003	755.85	0.134674	700.07	247.978	0.80934	0.06087
7.18004	756.913	0.13489	700.07	248.327	0.81064	0.0609
7.19005	757.991	0.135078	700.07	248.68	0.81177	0.06075
7.2	759.085	0.135267	700.07	249.039	0.8129	0.06059
7.21001	760.217	0.135456	700.07	249.411	0.81404	0.06038
7.22002	761.272	0.135672	700.07	249.757	0.81534	0.06042
7.23003	762.342	0.135887	700.07	250.108	0.81663	0.06044
7.24004	763.397	0.136104	700.07	250.454	0.81793	0.06049
7.25005	764.46	0.136292	700.07	250.803	0.81906	0.06036
7.26	765.538	0.136508	700.07	251.156	0.82036	0.06037
7.27001	766.608	0.136723	700.07	251.508	0.82165	0.06039
7.28002	767.71	0.136912	700.07	251.869	0.82279	0.06022
7.29003	768.749	0.137101	700.07	252.21	0.82392	0.06012
7.30004	769.788	0.137317	700.07	252.551	0.82522	0.06018
7.31005	770.803	0.137505	700.07	252.884	0.82635	0.06011
7.32	771.827	0.137694	700.07	253.22	0.82749	0.06002
7.33001	772.827	0.137911	700.07	253.548	0.82879	0.06014
7.34002	773.835	0.1381	700.07	253.879	0.82993	0.06008
7.35003	774.842	0.138288	700.07	254.209	0.83106	0.06001
7.37005	776.862	0.138693	700.07	254.872	0.83349	0.06004
7.39	778.874	0.139097	700.07	255.532	0.83592	0.06008
7.40001	779.913	0.139313	700.07	255.873	0.83722	0.06014
7.41002	780.975	0.139501	700.07	256.221	0.83835	0.06001
7.42003	781.991	0.139718	700.07	256.554	0.83965	0.06011
7.43004	783.046	0.139907	700.07	256.901	0.84079	0.05999
7.44005	784.108	0.140096	700.07	257.249	0.84192	0.05986
7.45	785.108	0.140284	700.07	257.577	0.84305	0.0598
7.46001	786.155	0.1405	700.07	257.92	0.84435	0.05986
7.47002	787.171	0.140689	700.07	258.254	0.84549	0.05978
7.48003	788.202	0.140878	700.07	258.592	0.84662	0.05969
7.49004	789.217	0.141066	700.07	258.925	0.84775	0.05962
7.51	791.206	0.141471	700.07	259.578	0.85019	0.05969
7.52001	792.229	0.14166	700.07	259.913	0.85132	0.05961
7.53002	793.245	0.141848	700.07	260.247	0.85245	0.05953
7.54003	794.276	0.142064	700.07	260.585	0.85375	0.0596
7.55004	795.331	0.14228	700.07	260.931	0.85505	0.05965
7.56005	796.346	0.142468	700.07	261.264	0.85618	0.05957
7.57	797.362	0.142657	700.07	261.597	0.85731	0.0595
7.58001	798.385	0.142874	700.07	261.933	0.85862	0.05959
7.59002	799.424	0.143089	700.07	262.274	0.85991	0.05964
7.60003	800.424	0.143278	700.07	262.602	0.86105	0.05959
7.62005	802.424	0.143629	700.07	263.258	0.86316	0.05932
7.63	803.432	0.143845	700.07	263.589	0.86445	0.05942
7.64	804.432	0.14406	700.07	263.917	0.86575	0.05952
7.65001	805.448	0.144249	700.07	264.25	0.86688	0.05945
7.66002	806.471	0.144492	700.07	264.586	0.86834	0.0597
7.67003	807.471	0.144681	700.07	264.914	0.86948	0.05964
7.68004	808.495	0.14487	700.07	265.25	0.87061	0.05956
7.7	810.479	0.145247	700.07	265.901	0.87288	0.05947
7.72002	812.44	0.145625	700.07	266.544	0.87515	0.05941
7.74004	814.436	0.146029	700.07	267.199	0.87758	0.05947
7.75005	815.444	0.146218	700.07	267.53	0.87871	0.0594
7.76	816.444	0.14646	700.07	267.858	0.88017	0.05967
7.78002	818.424	0.146866	700.07	268.507	0.88261	0.05976
7.80004	820.44	0.147243	700.07	269.169	0.88487	0.05963
7.81005	821.51	0.147432	700.07	269.52	0.88601	0.05949
7.82	822.557	0.147648	700.07	269.863	0.88731	0.05954
7.83001	823.604	0.147837	700.07	270.207	0.88844	0.05943
7.84002	824.643	0.148052	700.07	270.548	0.88974	0.05949
7.85003	825.667	0.148241	700.07	270.884	0.89087	0.05941
7.86004	826.714	0.148456	700.07	271.227	0.89216	0.05946
7.87005	827.76	0.148673	700.07	271.57	0.89347	0.05952
7.88	828.815	0.148862	700.07	271.916	0.8946	0.0594
7.89	829.862	0.149077	700.07	272.26	0.8959	0.05945
7.90001	830.917	0.149293	700.07	272.606	0.89719	0.05949
7.91002	831.932	0.149455	700.07	272.939	0.89817	0.05926
7.92003	832.971	0.149644	700.07	273.28	0.8993	0.05916
7.93004	833.971	0.149859	700.07	273.608	0.90059	0.05926
7.94005	834.979	0.150075	700.07	273.939	0.90189	0.05936
7.96	836.985	0.150479	700.07	274.597	0.90432	0.05941
7.97001	838.039	0.150696	700.07	274.943	0.90563	0.05946
7.98002	839.086	0.150885	700.07	275.286	0.90676	0.05935
7.99003	840.149	0.151073	700.07	275.635	0.90789	0.05921
8.00004	841.196	0.151289	700.07	275.978	0.90919	0.05927
8.01005	842.243	0.151478	700.07	276.322	0.91032	0.05916
8.02	843.289	0.151693	700.07	276.665	0.91162	0.05921
8.03001	844.328	0.151882	700.07	277.006	0.91275	0.05911
8.04002	845.328	0.152098	700.07	277.334	0.91405	0.05922
8.06004	847.332	0.152475	700.07	277.991	0.91632	0.0591
8.08	849.289	0.152853	700.07	278.633	0.91859	0.05905
8.09001	850.289	0.153069	700.07	278.961	0.91989	0.05916
8.11003	852.258	0.1535	700.07	279.607	0.92248	0.05941
8.13005	854.172	0.153878	700.07	280.235	0.92475	0.0594
8.14	855.188	0.154067	700.07	280.569	0.92588	0.05933
8.15	856.196	0.154282	700.07	280.899	0.92718	0.05942
8.17002	858.192	0.15466	700.07	281.554	0.92945	0.05932
8.19004	860.176	0.155065	700.07	282.205	0.93188	0.0594
8.20005	861.176	0.155281	700.07	282.533	0.93318	0.05951
8.22001	863.176	0.155659	700.07	283.189	0.93545	0.0594
8.23002	864.192	0.155874	700.07	283.523	0.93674	0.05949
8.25004	866.164	0.156252	700.07	284.17	0.93901	0.05941
8.26005	867.172	0.156467	700.07	284.5	0.94031	0.05951
8.28001	869.161	0.156845	700.07	285.153	0.94258	0.05942
8.30003	871.137	0.157223	700.07	285.801	0.94485	0.05934
8.31004	872.145	0.157438	700.07	286.132	0.94614	0.05943
8.32005	873.161	0.157655	700.07	286.465	0.94745	0.05953
8.34001	875.161	0.158059	700.07	287.121	0.94987	0.05958
8.35002	876.184	0.158248	700.07	287.457	0.95101	0.0595
8.36003	877.184	0.158463	700.07	287.785	0.9523	0.0596
8.37004	878.215	0.158652	700.07	288.123	0.95344	0.05951
8.39	880.164	0.159057	700.07	288.763	0.95587	0.05963
8.41001	882.11	0.159462	700.07	289.401	0.95831	0.05975
8.43003	884.082	0.159866	700.07	290.048	0.96073	0.05983
8.44004	885.098	0.160055	700.07	290.382	0.96187	0.05976
8.46	887.086	0.160459	700.07	291.034	0.9643	0.05983
8.48002	889.078	0.160864	700.07	291.687	0.96673	0.05989
8.49003	890.094	0.16108	700.07	292.021	0.96803	0.05998
8.50004	891.102	0.161269	700.07	292.351	0.96916	0.05992
8.52	893.09	0.161673	700.07	293.004	0.97159	0.05999
8.54002	895.039	0.162078	700.07	293.643	0.97403	0.0601
8.56004	896.993	0.162455	700.07	294.284	0.97629	0.06005
8.58	898.95	0.16286	700.07	294.926	0.97873	0.06015
8.59001	899.95	0.163076	700.07	295.254	0.98002	0.06026
8.61003	901.918	0.163454	700.07	295.9	0.9823	0.06019
8.62004	902.942	0.163643	700.07	296.236	0.98343	0.06011
8.63005	903.95	0.163858	700.07	296.566	0.98472	0.06021
8.64	904.989	0.164074	700.07	296.907	0.98602	0.06027
8.65	906.028	0.164263	700.07	297.248	0.98716	0.06017
8.66001	907.098	0.164478	700.07	297.599	0.98845	0.06019
8.67002	908.145	0.164667	700.07	297.943	0.98959	0.06008
8.68003	909.184	0.164884	700.07	298.284	0.99089	0.06015
8.70005	911.164	0.165288	700.07	298.933	0.99332	0.06023
8.71	912.164	0.165477	700.07	299.261	0.99445	0.06017
8.73002	914.137	0.165854	700.07	299.909	0.99672	0.06009
8.75004	916.086	0.166232	700.07	300.548	0.99899	0.06005
8.77	918.036	0.166663	700.07	301.188	1.00158	0.06032
8.79002	919.993	0.167067	700.07	301.83	1.00401	0.06042
8.81004	921.934	0.167445	700.07	302.467	1.00628	0.06039
8.82005	922.95	0.167634	700.07	302.8	1.00742	0.06031
8.84001	924.871	0.168012	700.07	303.43	1.00969	0.0603
8.86003	926.793	0.168444	700.07	304.061	1.01228	0.06061
8.88005	928.696	0.168821	700.07	304.685	1.01455	0.06062
8.89	929.696	0.169037	700.07	305.013	1.01585	0.06073
8.9	930.735	0.169252	700.07	305.354	1.01714	0.06078
8.91001	931.735	0.169441	700.07	305.682	1.01828	0.06073
8.92002	932.75	0.169658	700.07	306.015	1.01958	0.06083
8.94004	934.723	0.170062	700.07	306.662	1.02201	0.06091
8.96	936.703	0.17044	700.07	307.312	1.02428	0.06083
8.97001	937.719	0.170628	700.07	307.645	1.02541	0.06075
8.99003	939.672	0.17106	700.07	308.286	1.028	0.06103
9.01005	941.61	0.171465	700.07	308.922	1.03044	0.06116
9.03001	943.582	0.171842	700.07	309.569	1.0327	0.06108
9.05003	945.594	0.172247	700.07	310.229	1.03514	0.06112
9.06004	946.594	0.172436	700.07	310.557	1.03627	0.06107
9.07005	947.602	0.172625	700.07	310.888	1.03741	0.061
9.08	948.649	0.17284	700.07	311.231	1.0387	0.06105
9.09001	949.696	0.173056	700.07	311.575	1.04	0.06111
9.10002	950.727	0.173299	700.07	311.913	1.04146	0.06134
9.12004	952.739	0.173676	700.07	312.573	1.04373	0.06121
9.14	954.707	0.174107	700.07	313.219	1.04632	0.06147
9.16001	956.614	0.174485	700.07	313.844	1.04859	0.06147
9.18003	958.524	0.174863	700.07	314.471	1.05086	0.06147
9.20005	960.43	0.175267	700.07	315.096	1.05329	0.06163
9.22001	962.301	0.175699	700.07	315.71	1.05588	0.06201
9.24003	964.243	0.176077	700.07	316.347	1.05816	0.06197
9.25004	965.243	0.176292	700.07	316.675	1.05945	0.06207
9.26005	966.243	0.176481	700.07	317.003	1.06058	0.06202
9.28001	968.184	0.176913	700.07	317.64	1.06318	0.06231
9.30003	970.102	0.177318	700.07	318.27	1.06561	0.06246
9.32005	972.039	0.177722	700.07	318.905	1.06804	0.06259
9.34001	973.871	0.178126	700.07	319.506	1.07047	0.06284
9.36003	975.688	0.178504	700.07	320.102	1.07274	0.06295
9.38005	977.485	0.178882	700.07	320.692	1.07501	0.06309
9.4	979.262	0.179287	700.07	321.275	1.07745	0.06341
9.42002	981.078	0.179665	700.07	321.871	1.07972	0.06352
9.44004	982.957	0.180041	700.07	322.487	1.08198	0.06355
9.46	984.899	0.180473	700.07	323.124	1.08457	0.06383
9.48002	986.821	0.180851	700.07	323.755	1.08684	0.06382
9.50004	988.754	0.181282	700.07	324.389	1.08944	0.06411
9.52	990.696	0.18166	700.07	325.026	1.09171	0.06408
9.54002	992.543	0.182065	700.07	325.632	1.09414	0.06431
9.56004	994.344	0.182469	700.07	326.223	1.09657	0.0646
9.58	996.172	0.182874	700.07	326.823	1.099	0.06486
9.60002	998.043	0.183278	700.07	327.436	1.10143	0.06507
9.62004	999.903	0.183683	700.07	328.047	1.10386	0.06529
9.64	1001.84	0.184088	700.07	328.682	1.1063	0.06542
9.66001	1003.77	0.184492	700.07	329.315	1.10873	0.06555
9.67002	1004.79	0.184681	700.07	329.65	1.10986	0.06548
9.69004	1006.7	0.185113	700.07	330.277	1.11246	0.0658
9.71	1008.53	0.185517	700.07	330.877	1.11489	0.06606
9.73002	1010.34	0.185895	700.07	331.471	1.11716	0.06618
9.75004	1012.15	0.186273	700.07	332.065	1.11943	0.0663
9.77	1013.87	0.186677	700.07	332.629	1.12186	0.06668
9.79002	1015.62	0.187109	700.07	333.203	1.12445	0.0672
9.81004	1017.45	0.187513	700.07	333.803	1.12688	0.06745
9.83	1019.33	0.187918	700.07	334.42	1.12931	0.06765
9.85002	1021.2	0.188295	700.07	335.034	1.13158	0.06769
9.87004	1023.01	0.188727	700.07	335.628	1.13418	0.06813
9.89	1024.93	0.189104	700.07	336.257	1.13644	0.06812
9.91001	1026.78	0.189509	700.07	336.864	1.13888	0.06835
9.93003	1028.63	0.189914	700.07	337.471	1.14131	0.06859
9.95005	1030.44	0.190318	700.07	338.065	1.14374	0.06886
9.97001	1032.28	0.190722	700.07	338.669	1.14617	0.06911
9.99003	1034	0.1911	700.07	339.233	1.14844	0.06933
10.0101	1035.74	0.191505	700.07	339.804	1.15087	0.0697
10.03	1037.47	0.19191	700.07	340.372	1.15331	0.07008
10.05	1039.26	0.192314	700.07	340.959	1.15573	0.07038
10.07	1041.04	0.192718	700.07	341.543	1.15816	0.07069
10.09	1042.85	0.193124	700.07	342.137	1.1606	0.07098
10.11	1044.72	0.193528	700.07	342.75	1.16303	0.07118
10.13	1046.57	0.193906	700.07	343.357	1.1653	0.07125
10.15	1048.36	0.194337	700.07	343.944	1.16789	0.07172
10.17	1050.12	0.194714	700.07	344.522	1.17016	0.07189
10.19	1051.93	0.195092	700.07	345.116	1.17243	0.07201
10.21	1053.7	0.195497	700.07	345.696	1.17486	0.07234
10.23	1055.49	0.195902	700.07	346.283	1.1773	0.07265
10.25	1057.3	0.196333	700.07	346.877	1.17989	0.07308
10.27	1059.13	0.196738	700.07	347.478	1.18232	0.07334
10.29	1060.98	0.197115	700.07	348.085	1.18459	0.07341
10.31	1062.77	0.19752	700.07	348.672	1.18702	0.07372
10.33	1064.55	0.197951	700.07	349.256	1.18961	0.07419
10.35	1066.36	0.198302	700.07	349.85	1.19172	0.07415
10.37	1068.24	0.198707	700.07	350.466	1.19415	0.07435
10.39	1070.07	0.199165	700.07	351.067	1.19691	0.07492
10.41	1071.95	0.199597	700.07	351.684	1.1995	0.07529
10.43	1073.85	0.200002	700.07	352.307	1.20194	0.07546
10.4501	1075.69	0.200433	700.07	352.911	1.20453	0.07586
10.47	1077.47	0.20081	700.07	353.495	1.20679	0.07601
10.49	1079.16	0.201242	700.07	354.049	1.20939	0.0766
10.5101	1080.86	0.20162	700.07	354.607	1.21166	0.07685
10.53	1082.53	0.201998	700.07	355.155	1.21393	0.07714
10.55	1084.24	0.202402	700.07	355.716	1.21636	0.07753
10.57	1085.89	0.202833	700.07	356.257	1.21895	0.07816
10.59	1087.56	0.203211	700.07	356.805	1.22122	0.07845
10.61	1089.11	0.203588	700.07	357.313	1.22349	0.07887
10.63	1090.64	0.203994	700.07	357.815	1.22593	0.07949
10.65	1092.18	0.204371	700.07	358.321	1.22819	0.07993
10.67	1093.76	0.204749	700.07	358.839	1.23046	0.08032
10.69	1095.38	0.20518	700.07	359.371	1.23305	0.08099
10.71	1097.11	0.205584	700.07	359.938	1.23548	0.08136
10.73	1098.81	0.20599	700.07	360.496	1.23792	0.08178
10.75	1100.45	0.206367	700.07	361.034	1.24019	0.08209
10.77	1102.11	0.206772	700.07	361.579	1.24262	0.08255
10.79	1103.82	0.207176	700.07	362.14	1.24505	0.08295
10.81	1105.58	0.20758	700.07	362.717	1.24748	0.08328
10.83	1107.37	0.208013	700.07	363.304	1.25008	0.08376
10.85	1109.13	0.208417	700.07	363.882	1.25251	0.08409
10.87	1110.86	0.208795	700.07	364.449	1.25478	0.08431
10.89	1112.57	0.209199	700.07	365.01	1.25721	0.0847
10.91	1114.19	0.209603	700.07	365.542	1.25963	0.08521
10.93	1115.83	0.209981	700.07	366.08	1.26191	0.08553
10.9501	1117.55	0.210413	700.07	366.644	1.2645	0.08608
10.97	1119.29	0.210817	700.07	367.215	1.26693	0.08644
10.99	1120.97	0.211249	700.07	367.766	1.26953	0.08704
11.0101	1122.59	0.211654	700.07	368.298	1.27196	0.08755
11.03	1124.25	0.212031	700.07	368.842	1.27422	0.08784
11.05	1125.83	0.212409	700.07	369.361	1.2765	0.08823
11.07	1127.41	0.21284	700.07	369.879	1.27909	0.08895
11.09	1128.99	0.213218	700.07	370.397	1.28136	0.08934
11.11	1130.65	0.213623	700.07	370.942	1.28379	0.0898
11.13	1132.17	0.214001	700.07	371.441	1.28606	0.09026
11.15	1133.69	0.214432	700.07	371.939	1.28865	0.09105
11.17	1135.15	0.214809	700.07	372.418	1.29092	0.09158
11.19	1136.65	0.215187	700.07	372.91	1.29319	0.09207
11.21	1138.06	0.215591	700.07	373.373	1.29562	0.09282
11.23	1139.54	0.215969	700.07	373.858	1.29789	0.09333
11.25	1141.08	0.216373	700.07	374.364	1.30032	0.09393
11.27	1142.63	0.216779	700.07	374.872	1.30276	0.09453
11.29	1144.19	0.217183	700.07	375.384	1.30519	0.0951
11.31	1145.82	0.217614	700.07	375.919	1.30778	0.09575
11.33	1147.4	0.218019	700.07	376.437	1.31021	0.09631
11.35	1148.95	0.218397	700.07	376.946	1.31248	0.09674
11.37	1150.54	0.218775	700.07	377.467	1.31475	0.09712
11.39	1152.01	0.219206	700.07	377.95	1.31734	0.09796
11.41	1153.45	0.219583	700.07	378.422	1.31961	0.09851
11.43	1154.95	0.219988	700.07	378.914	1.32204	0.09917
11.4501	1156.39	0.220393	700.07	379.387	1.32448	0.09989
11.47	1157.84	0.220771	700.07	379.862	1.32675	0.10044
11.49	1159.41	0.221147	700.07	380.377	1.32901	0.10083
11.5101	1161.02	0.221579	700.07	380.906	1.3316	0.10151
11.53	1162.6	0.222011	700.07	381.424	1.3342	0.10223
11.55	1164.23	0.222389	700.07	381.959	1.33647	0.10256
11.57	1165.91	0.222794	700.07	382.51	1.33891	0.103
11.59	1167.52	0.223198	700.07	383.038	1.34133	0.10351
11.61	1169.11	0.22363	700.07	383.56	1.34393	0.10422
11.63	1170.66	0.224034	700.07	384.068	1.34636	0.10481
11.65	1172.22	0.224412	700.07	384.58	1.34863	0.10522
11.67	1173.7	0.224816	700.07	385.066	1.35106	0.10589
11.69	1175.21	0.225247	700.07	385.561	1.35365	0.10669
11.71	1176.76	0.225653	700.07	386.07	1.35609	0.10728
11.73	1178.29	0.226057	700.07	386.572	1.35852	0.10789
11.75	1179.72	0.226435	700.07	387.041	1.36079	0.10847
11.77	1181.16	0.226812	700.07	387.513	1.36305	0.10902
11.79	1182.56	0.227217	700.07	387.972	1.36549	0.10979
11.81	1183.93	0.227621	700.07	388.422	1.36791	0.11059
11.83	1185.32	0.227999	700.07	388.878	1.37019	0.11121
11.85	1186.77	0.228404	700.07	389.354	1.37262	0.11192
11.87	1188.13	0.228808	700.07	389.8	1.37505	0.11273
11.89	1189.48	0.229213	700.07	390.243	1.37748	0.11356
11.91	1190.8	0.229617	700.07	390.676	1.37991	0.11442
11.93	1192.15	0.229995	700.07	391.119	1.38218	0.11508
11.9501	1193.45	0.2304	700.07	391.545	1.38462	0.11597
11.97	1194.81	0.230804	700.07	391.991	1.38704	0.11678
11.99	1196.2	0.231182	700.07	392.447	1.38931	0.1174
12.0101	1197.61	0.231613	700.07	392.91	1.39191	0.11832
12.03	1198.96	0.232017	700.07	393.353	1.39433	0.11914
12.05	1200.35	0.232423	700.07	393.809	1.39677	0.11993
12.07	1201.76	0.232854	700.07	394.272	1.39936	0.12084
12.09	1203.13	0.233231	700.07	394.721	1.40163	0.12148
12.11	1204.5	0.233609	700.07	395.17	1.4039	0.12212
12.13	1205.91	0.234041	700.07	395.633	1.4065	0.12304
12.15	1207.31	0.234445	700.07	396.092	1.40892	0.12381
12.17	1208.74	0.23485	700.07	396.562	1.41136	0.12454
12.19	1210.17	0.235254	700.07	397.031	1.41379	0.12527
12.21	1211.56	0.235686	700.07	397.487	1.41638	0.12621
12.23	1212.93	0.236091	700.07	397.936	1.41882	0.12702
12.25	1214.35	0.236442	700.07	398.402	1.42093	0.12744
12.27	1215.71	0.236873	700.07	398.848	1.42352	0.12841
12.29	1217	0.237278	700.07	399.271	1.42595	0.12931
12.31	1218.31	0.237656	700.07	399.701	1.42822	0.13003
12.33	1219.57	0.23806	700.07	400.115	1.43065	0.13096
12.35	1220.82	0.238411	700.07	400.525	1.43276	0.13158
12.37	1222.09	0.238842	700.07	400.941	1.43535	0.13266
12.39	1223.38	0.23922	700.07	401.365	1.43762	0.1334
12.41	1224.7	0.239624	700.07	401.798	1.44005	0.13426
12.43	1226.08	0.240028	700.07	402.25	1.44248	0.13505
12.4501	1227.41	0.240406	700.07	402.687	1.44475	0.13574
12.47	1228.71	0.240784	700.07	403.113	1.44702	0.13646
12.49	1230.04	0.241216	700.07	403.55	1.44962	0.13748
12.5101	1231.38	0.24162	700.07	403.989	1.45204	0.13831
12.53	1232.62	0.242024	700.07	404.396	1.45447	0.13927
12.55	1233.91	0.242402	700.07	404.819	1.45674	0.14001
12.57	1235.24	0.242807	700.07	405.256	1.45918	0.14086
12.59	1236.53	0.243212	700.07	405.679	1.46161	0.14176
12.61	1237.82	0.243643	700.07	406.102	1.4642	0.14282
12.63	1239.11	0.24402	700.07	406.525	1.46647	0.14355
12.65	1240.34	0.244398	700.07	406.929	1.46874	0.14436
12.67	1241.54	0.244803	700.07	407.322	1.47117	0.14537
12.69	1242.76	0.245208	700.07	407.723	1.47361	0.14635
12.71	1243.95	0.245612	700.07	408.113	1.47603	0.14736
12.73	1245.21	0.246016	700.07	408.527	1.47846	0.14829
12.75	1246.53	0.246448	700.07	408.96	1.48106	0.14932
12.77	1247.78	0.246853	700.07	409.37	1.48349	0.15027
12.79	1249.04	0.247257	700.07	409.783	1.48592	0.1512
12.81	1250.26	0.247635	700.07	410.183	1.48819	0.15202
12.83	1251.48	0.248067	700.07	410.584	1.49079	0.15317
12.85	1252.65	0.248444	700.07	410.967	1.49305	0.15404
12.87	1253.85	0.248849	700.07	411.361	1.49549	0.15505
12.89	1255.04	0.249253	700.07	411.752	1.49791	0.15606
12.91	1256.3	0.249658	700.07	412.165	1.50035	0.157
12.93	1257.53	0.250063	700.07	412.568	1.50278	0.15797
12.9501	1258.73	0.250494	700.07	412.962	1.50537	0.15913
12.97	1259.93	0.250871	700.07	413.356	1.50764	0.15997
12.99	1261.07	0.251249	700.07	413.73	1.50991	0.16089
13.01	1262.2	0.251627	700.07	414.101	1.51218	0.16182
13.03	1263.35	0.252032	700.07	414.478	1.51462	0.16288
13.05	1264.51	0.252436	700.07	414.858	1.51704	0.16393
13.07	1265.68	0.252814	700.07	415.242	1.51931	0.16481
13.09	1266.88	0.253218	700.07	415.636	1.52174	0.16582
13.11	1268.05	0.253623	700.07	416.02	1.52418	0.16686
13.13	1269.19	0.254	700.07	416.394	1.52644	0.16777
13.15	1270.36	0.254406	700.07	416.778	1.52888	0.16882
13.17	1271.49	0.25481	700.07	417.148	1.53131	0.1699
13.19	1272.61	0.255214	700.07	417.516	1.53374	0.171
13.2101	1273.75	0.255592	700.07	417.89	1.53601	0.17192
13.23	1274.89	0.255996	700.07	418.264	1.53844	0.17299
13.25	1276.01	0.256401	700.07	418.631	1.54087	0.17409
13.2701	1277.21	0.256778	700.07	419.025	1.54314	0.17493
13.29	1278.41	0.25721	700.07	419.419	1.54573	0.1761
13.31	1279.62	0.257615	700.07	419.816	1.54817	0.1771
13.33	1280.81	0.258019	700.07	420.206	1.55059	0.17811
13.35	1282.01	0.258424	700.07	420.6	1.55303	0.17912
13.37	1283.14	0.258829	700.07	420.971	1.55546	0.18021
13.39	1284.26	0.259233	700.07	421.338	1.55789	0.1813
13.41	1285.37	0.259637	700.07	421.702	1.56032	0.18241
13.43	1286.49	0.260043	700.07	422.07	1.56276	0.18352
13.45	1287.61	0.260447	700.07	422.437	1.56519	0.18462
13.47	1288.7	0.260878	700.07	422.795	1.56778	0.18591
13.49	1289.82	0.261283	700.07	423.162	1.57021	0.18701
13.51	1290.89	0.261688	700.07	423.513	1.57264	0.18818
13.53	1291.94	0.262092	700.07	423.858	1.57507	0.18936
13.56	1293.39	0.262659	700.07	424.333	1.57848	0.19104
13.59	1294.85	0.26328	700.07	424.812	1.58221	0.19304
13.61	1295.86	0.263684	700.07	425.144	1.58464	0.19426
13.63	1296.91	0.264062	700.07	425.488	1.58691	0.19529
13.65	1298.01	0.264466	700.07	425.849	1.58934	0.19641
13.67	1299.04	0.264898	700.07	426.187	1.59194	0.19778
13.69	1300.11	0.265276	700.07	426.538	1.59421	0.19878
13.7101	1301.11	0.265652	700.07	426.866	1.59647	0.19985
13.74	1302.59	0.266246	700.07	427.352	1.60004	0.20166
13.7701	1304.1	0.26684	700.07	427.847	1.60361	0.20344
13.8	1305.62	0.267433	700.07	428.346	1.60717	0.20519
13.82	1306.62	0.26781	700.07	428.674	1.60944	0.20627
13.84	1307.62	0.268215	700.07	429.002	1.61187	0.20751
13.86	1308.71	0.26862	700.07	429.36	1.6143	0.20865
13.88	1309.8	0.269024	700.07	429.717	1.61673	0.20978
13.9	1310.8	0.269429	700.07	430.045	1.61916	0.21103
13.92	1311.88	0.269806	700.07	430.4	1.62143	0.21201
13.94	1312.91	0.270238	700.07	430.737	1.62403	0.21338
13.97	1314.35	0.270832	700.07	431.21	1.6276	0.21524
14	1315.83	0.271452	700.07	431.695	1.63132	0.21721
14.0201	1316.83	0.271857	700.07	432.024	1.63376	0.21845
14.05	1318.29	0.27245	700.07	432.502	1.63732	0.22028
14.07	1319.3	0.272854	700.07	432.834	1.63975	0.22151
14.09	1320.35	0.273259	700.07	433.178	1.64218	0.22269
14.11	1321.35	0.273691	700.07	433.506	1.64478	0.2241
14.13	1322.41	0.274068	700.07	433.854	1.64704	0.22511
14.16	1323.86	0.274688	700.07	434.33	1.65077	0.22711
14.19	1325.18	0.275282	700.07	434.763	1.65434	0.22911
14.22	1326.49	0.275876	700.07	435.193	1.65791	0.23112
14.25	1327.8	0.276469	700.07	435.623	1.66147	0.23313
14.28	1329.22	0.277062	700.07	436.088	1.66504	0.23501
14.31	1330.56	0.277683	700.07	436.528	1.66877	0.23714
14.34	1331.84	0.278222	700.07	436.948	1.67201	0.23886
14.37	1333.14	0.278815	700.07	437.374	1.67557	0.24088
14.4	1334.43	0.279409	700.07	437.798	1.67914	0.24292
14.43	1335.75	0.280002	700.07	438.231	1.6827	0.24491
14.4601	1337.19	0.280595	700.07	438.703	1.68627	0.24676
14.49	1338.58	0.281243	700.07	439.159	1.69016	0.24901
14.5201	1340.01	0.281809	700.07	439.628	1.69356	0.25071
14.55	1341.38	0.282429	700.07	440.078	1.69729	0.2528
14.58	1342.68	0.283023	700.07	440.504	1.70086	0.25483
14.61	1343.96	0.283617	700.07	440.924	1.70443	0.25688
14.64	1345.29	0.28421	700.07	441.361	1.70799	0.25886
14.67	1346.7	0.284831	700.07	441.823	1.71172	0.26092
14.7	1348.17	0.285397	700.07	442.305	1.71513	0.26257
14.72	1349.18	0.285802	700.07	442.637	1.71756	0.2638
14.75	1350.56	0.286421	700.07	443.09	1.72128	0.26588
14.78	1351.81	0.287015	700.07	443.5	1.72485	0.26797
14.81	1353.05	0.287609	700.07	443.907	1.72842	0.27006
14.84	1354.25	0.288202	700.07	444.3	1.73198	0.2722
14.87	1355.52	0.288822	700.07	444.717	1.73571	0.27442
14.9	1356.68	0.289416	700.07	445.097	1.73928	0.27661
14.93	1357.81	0.289982	700.07	445.468	1.74268	0.27867
14.9601	1358.9	0.290602	700.07	445.826	1.74641	0.2811
14.99	1360	0.291169	700.07	446.187	1.74981	0.2832
15.0201	1361.02	0.291762	700.07	446.521	1.75338	0.28555
15.05	1362.06	0.292355	700.07	446.862	1.75694	0.28787
15.08	1363.15	0.292922	700.07	447.22	1.76035	0.28999
15.11	1364.35	0.293542	700.07	447.614	1.76407	0.29229
15.14	1365.59	0.294136	700.07	448.021	1.76764	0.29438
15.17	1366.82	0.294757	700.07	448.424	1.77138	0.29665
15.2	1368.06	0.29535	700.07	448.831	1.77494	0.29874
15.23	1369.22	0.29597	700.07	449.212	1.77867	0.30109
15.26	1370.37	0.296536	700.07	449.589	1.78207	0.30312
15.29	1371.47	0.297157	700.09	449.95	1.7858	0.30555
15.32	1372.52	0.29775	700.09	450.294	1.78936	0.30786
15.35	1373.61	0.298343	700.09	450.652	1.79293	0.31013
15.38	1374.8	0.298936	700.09	451.042	1.79649	0.31228
15.41	1375.97	0.299584	700.09	451.426	1.80038	0.31478
15.44	1377.12	0.300177	700.09	451.803	1.80395	0.31698
15.47	1378.23	0.300771	700.09	452.168	1.80752	0.31923
15.5	1379.29	0.301391	700.09	452.515	1.81124	0.3217
15.54	1380.5	0.302147	700.09	452.912	1.81579	0.3248
15.58	1381.56	0.302929	700.09	453.26	1.82049	0.32824
15.62	1382.73	0.303684	700.09	453.644	1.82502	0.33139
15.66	1384.07	0.304494	700.09	454.084	1.82989	0.33466
15.69	1385.18	0.305113	700.09	454.448	1.83361	0.33706
15.72	1386.27	0.305707	700.09	454.805	1.83718	0.33934
15.75	1387.31	0.306327	700.09	455.146	1.84091	0.34183
15.78	1388.48	0.306921	700.09	455.53	1.84448	0.344
15.81	1389.59	0.307568	700.09	455.894	1.84837	0.34657
15.84	1390.76	0.308135	700.09	456.278	1.85177	0.34859
15.88	1392	0.308971	700.09	456.685	1.8568	0.35214
15.92	1393.02	0.309726	700.09	457.02	1.86133	0.35547
15.9601	1394.1	0.310508	700.09	457.374	1.86603	0.35888
16	1395.35	0.311317	700.09	457.784	1.8709	0.36226
16.04	1396.62	0.312127	700.09	458.201	1.87576	0.36562
16.08	1397.81	0.312882	700.09	458.591	1.8803	0.36874
16.12	1398.98	0.313691	700.09	458.975	1.88516	0.37221
16.16	1400.23	0.314473	700.09	459.385	1.88986	0.37542
16.2	1401.36	0.315256	700.09	459.756	1.89457	0.37878
16.24	1402.52	0.316064	700.09	460.137	1.89942	0.38226
16.28	1403.75	0.316846	700.09	460.54	1.90412	0.3855
16.32	1404.94	0.317656	700.09	460.93	1.90899	0.38895
16.36	1406.12	0.318465	700.09	461.318	1.91385	0.39241
16.4	1407.31	0.319247	700.09	461.708	1.91855	0.3957
16.44	1408.46	0.320083	700.09	462.085	1.92358	0.39935
16.48	1409.6	0.320893	700.09	462.459	1.92844	0.40287
16.5201	1410.66	0.321702	700.09	462.807	1.93331	0.40647
16.56	1411.69	0.322484	700.09	463.145	1.938	0.40994
16.6	1412.71	0.323267	700.09	463.48	1.94271	0.41344
16.64	1413.91	0.324102	700.09	463.873	1.94773	0.41703
16.68	1414.99	0.324912	700.09	464.228	1.9526	0.42061
16.73	1416.18	0.325883	700.09	464.618	1.95843	0.42503
16.78	1417.32	0.32688	700.09	464.992	1.96442	0.42967
16.83	1418.56	0.327852	700.09	465.399	1.97026	0.43404
16.87	1419.62	0.328661	700.09	465.747	1.97513	0.43764
16.91	1420.73	0.32947	700.09	466.111	1.97999	0.44118
16.95	1421.77	0.330279	700.09	466.452	1.98485	0.44481
17	1422.86	0.331277	700.09	466.81	1.99085	0.44951
17.05	1424.03	0.332275	700.09	467.194	1.99684	0.45411
17.09	1425.03	0.333085	700.09	467.522	2.00171	0.45779
17.13	1426.07	0.333893	700.09	467.863	2.00657	0.46141
17.17	1427.13	0.334703	700.09	468.211	2.01144	0.46502
17.22	1428.31	0.335701	700.09	468.598	2.01743	0.46962
17.28	1429.46	0.33686	700.09	468.975	2.0244	0.47521
17.33	1430.62	0.337831	700.09	469.356	2.03023	0.47967
17.38	1431.68	0.338803	700.09	469.703	2.03608	0.48425
17.43	1432.84	0.339827	700.09	470.084	2.04223	0.48903
17.48	1434.02	0.340826	700.09	470.471	2.04823	0.49363
17.53	1435.15	0.341823	700.09	470.842	2.05422	0.49828
17.57	1436.22	0.342633	700.09	471.193	2.05909	0.50187
17.61	1437.28	0.343468	700.09	471.541	2.06411	0.50563
17.66	1438.29	0.34444	700.09	471.872	2.06995	0.51027
17.72	1439.45	0.345653	700.09	472.252	2.07724	0.51618
17.7701	1440.47	0.346652	700.09	472.587	2.08325	0.52097
17.82	1441.49	0.347649	700.09	472.922	2.08924	0.52575
17.88	1442.65	0.348863	700.09	473.302	2.09653	0.53167
17.94	1443.68	0.350077	700.09	473.64	2.10383	0.53774
18	1444.74	0.351264	700.09	473.988	2.11096	0.54361
18.07	1445.94	0.352639	700.09	474.382	2.11922	0.55045
18.13	1446.96	0.353827	700.09	474.716	2.12636	0.55638
18.18	1448.08	0.354824	700.09	475.084	2.13236	0.56104
18.2201	1449.17	0.355687	700.09	475.441	2.13754	0.56493
18.27	1450.28	0.356658	700.09	475.806	2.14338	0.56944
18.33	1451.4	0.357899	700.09	476.173	2.15084	0.57557
18.39	1452.4	0.359086	700.09	476.501	2.15797	0.58152
18.46	1453.47	0.360488	700.09	476.852	2.16639	0.58867
18.5301	1454.58	0.361891	700.09	477.216	2.17483	0.59578
18.59	1455.6	0.363105	700.09	477.551	2.18212	0.60186
18.67	1456.7	0.364669	700.09	477.912	2.19152	0.60996
18.75	1457.76	0.366261	700.09	478.26	2.20109	0.61826
18.82	1458.8	0.367663	700.09	478.601	2.20951	0.62545
18.87	1459.91	0.368661	700.09	478.965	2.21551	0.63013
18.92	1461	0.369659	700.09	479.323	2.22151	0.63483
18.98	1462.16	0.3709	700.09	479.703	2.22897	0.64091
19.05	1463.19	0.372302	700.09	480.041	2.23739	0.64811
19.12	1464.23	0.373678	700.09	480.382	2.24566	0.65515
19.21	1465.29	0.375431	700.09	480.73	2.2562	0.66442
19.3	1466.37	0.377265	700.09	481.084	2.26722	0.67416
19.38	1467.39	0.378857	700.09	481.419	2.27678	0.68251
19.45	1468.44	0.38026	700.09	481.763	2.28522	0.6897
19.5301	1469.56	0.381878	700.09	482.131	2.29494	0.69809
19.59	1470.64	0.383064	700.09	482.485	2.30207	0.70393
19.66	1471.69	0.384494	700.09	482.83	2.31066	0.71128
19.76	1472.58	0.386463	700.09	483.122	2.32249	0.72205
19.87	1473.63	0.388675	700.09	483.466	2.33579	0.7341
19.9701	1474.68	0.390644	700.09	483.811	2.34762	0.74468
20.06	1475.78	0.392451	700.09	484.172	2.35848	0.75423
20.14	1476.82	0.394096	700.09	484.513	2.36837	0.76288
20.21	1477.86	0.395499	700.09	484.854	2.3768	0.77008
20.3	1478.91	0.397307	700.09	485.198	2.38766	0.7797
20.4	1479.9	0.399275	700.09	485.523	2.39949	0.79035
20.51	1480.93	0.40146	700.09	485.861	2.41262	0.80225
20.62	1481.73	0.403671	700.09	486.124	2.42591	0.81459
20.7201	1482.36	0.405694	700.09	486.33	2.43806	0.826
20.83	1483.06	0.407879	700.09	486.56	2.4512	0.8383
20.94	1483.81	0.410118	700.09	486.806	2.46465	0.85086
21.05	1484.4	0.412275	700.09	487	2.47761	0.86312
21.15	1485.26	0.414271	700.09	487.282	2.48961	0.8741
21.26	1486.13	0.416484	700.09	487.567	2.50291	0.88636
21.37	1487.04	0.418696	700.09	487.866	2.5162	0.89857
21.4701	1488.12	0.420799	700.09	488.22	2.52884	0.90993
21.58	1488.87	0.422984	700.09	488.466	2.54197	0.92217
21.69	1489.52	0.425169	700.09	488.679	2.5551	0.93452
21.8	1490.56	0.427381	700.09	489.021	2.5684	0.94658
21.9	1491.33	0.429403	700.09	489.273	2.58055	0.95782
22.01	1491.8	0.431588	700.09	489.427	2.59368	0.97039
22.12	1492.19	0.4338	700.09	489.555	2.60697	0.98322
22.2201	1492.41	0.435823	700.09	489.628	2.61913	0.99512
22.33	1492.63	0.437981	700.09	489.7	2.6321	1.00782
22.44	1493.2	0.440166	700.09	489.887	2.64523	1.02028
22.55	1493.96	0.442404	700.09	490.136	2.65868	1.03282
22.65	1494.72	0.444428	700.09	490.385	2.67084	1.04408
22.76	1495.19	0.446666	700.09	490.54	2.68429	1.05697
22.87	1495.62	0.448824	700.09	490.681	2.69726	1.06943
22.9701	1495.56	0.45082	700.09	490.661	2.70925	1.0815
23.08	1495.91	0.453032	700.09	490.776	2.72255	1.09437
23.19	1496.54	0.455243	700.09	490.982	2.73584	1.10691
23.2901	1497.01	0.457266	700.09	491.137	2.74799	1.11851
23.4	1496.97	0.459478	700.09	491.124	2.76129	1.13185
23.51	1496.36	0.461636	700.09	490.923	2.77425	1.14555
23.62	1496.38	0.463821	700.09	490.93	2.78739	1.15865
23.72	1496.31	0.465843	700.09	490.907	2.79954	1.17089
23.83	1496.62	0.468028	700.09	491.009	2.81267	1.18365
23.94	1496.62	0.470213	700.09	491.009	2.8258	1.19678
24.0401	1496.77	0.472263	700.09	491.058	2.83812	1.20892
24.15	1496.38	0.474421	700.09	490.93	2.85109	1.22236
24.26	1495.93	0.476632	700.09	490.782	2.86437	1.23618
24.37	1495.8	0.478844	700.09	490.74	2.87767	1.24963
24.47	1495.75	0.480868	700.09	490.723	2.88983	1.26185
24.58	1495.73	0.483079	700.09	490.717	2.90312	1.27516
24.69	1495.61	0.485264	700.09	490.677	2.91625	1.28843
24.7901	1495.48	0.487232	700.09	490.635	2.92808	1.30041
24.9	1495.05	0.489417	700.09	490.494	2.94121	1.31406
25.01	1494.91	0.491629	700.09	490.448	2.9545	1.32752
25.12	1495.23	0.493895	700.09	490.553	2.96812	1.34075
25.22	1494.82	0.495837	700.09	490.418	2.97979	1.35291
25.33	1494.4	0.498021	700.09	490.28	2.99291	1.36654
25.44	1494.06	0.500179	700.09	490.169	3.00588	1.37991
25.5401	1494.09	0.502202	700.09	490.179	3.01804	1.39203
25.65	1493.74	0.504415	700.09	490.064	3.03134	1.40575
25.76	1493.55	0.506626	700.09	490.002	3.04463	1.41926
25.87	1493.07	0.508838	700.09	489.844	3.05792	1.43312
25.97	1492.28	0.510807	700.09	489.585	3.06975	1.4459
26.08	1491.56	0.512964	700.09	489.349	3.08272	1.45971
26.19	1491.23	0.515149	700.09	489.24	3.09585	1.47324
26.2901	1490.9	0.517172	700.09	489.132	3.108	1.48579
26.4	1490.29	0.519384	700.09	488.932	3.1213	1.49981
26.51	1489.65	0.521568	700.09	488.722	3.13442	1.51369
26.62	1488.88	0.523727	700.09	488.469	3.1474	1.52758
26.72	1488.39	0.525723	700.09	488.309	3.15939	1.54016
26.83	1487.84	0.527934	700.09	488.128	3.17268	1.5541
26.94	1487.29	0.530173	700.09	487.948	3.18614	1.56821
27.02	1486.23	0.531711	700.09	487.6	3.19538	1.57871
27.13	1485.42	0.533896	700.09	487.334	3.20851	1.59281
27.2301	1484.89	0.535918	700.09	487.16	3.22066	1.60559
27.34	1483.99	0.538049	700.09	486.865	3.23347	1.61946
27.45	1483.43	0.540288	700.09	486.681	3.24692	1.63358
27.56	1483.09	0.5425	700.09	486.57	3.26022	1.64728
27.66	1482.88	0.544496	700.09	486.501	3.27221	1.65953
27.77	1482.18	0.546707	700.09	486.271	3.2855	1.67365
27.88	1481.12	0.548865	700.09	485.924	3.29847	1.68788
27.9801	1480.33	0.550862	700.09	485.664	3.31047	1.70082
28.09	1479.84	0.5531	700.09	485.504	3.32392	1.71485
28.2	1479.12	0.555285	700.09	485.267	3.33705	1.72883
28.3001	1478.45	0.557281	700.09	485.048	3.34904	1.74163
28.41	1477.85	0.559519	700.09	484.851	3.36249	1.75579
28.52	1476.78	0.561732	700.09	484.5	3.37579	1.77036
28.63	1475.81	0.563915	700.09	484.181	3.38891	1.78463
28.73	1474.82	0.565939	700.09	483.857	3.40108	1.79797
28.8001	1473.7	0.567314	700.09	483.489	3.40934	1.80757
28.89	1472.64	0.569148	700.09	483.141	3.42036	1.81985
28.97	1471.6	0.570713	700.09	482.8	3.42977	1.83049
29.0501	1470.45	0.572332	700.09	482.423	3.4395	1.84159
29.14	1469.37	0.574166	700.09	482.069	3.45052	1.85389
29.21	1468.21	0.575514	700.09	481.688	3.45862	1.86337
29.28	1467.13	0.576944	700.09	481.334	3.46721	1.87325
29.35	1466.09	0.578346	700.09	480.992	3.47564	1.88291
29.43	1464.95	0.579965	700.09	480.618	3.48537	1.894
29.51	1463.88	0.581556	700.09	480.267	3.49493	1.90483
29.58	1462.85	0.582932	700.09	479.93	3.5032	1.91432
29.65	1461.82	0.584361	700.09	479.592	3.51178	1.92413
29.71	1460.75	0.585521	700.09	479.241	3.51876	1.93238
29.77	1459.68	0.586735	700.09	478.89	3.52605	1.94094
29.85	1458.62	0.588326	700.09	478.542	3.53561	1.95177
29.94	1457.55	0.590133	700.09	478.191	3.54647	1.9639
30.01	1456.55	0.591536	700.09	477.863	3.5549	1.97352
30.09	1455.46	0.593181	700.09	477.505	3.56479	1.9847
30.16	1454.33	0.594557	700.09	477.134	3.57306	1.99431
30.23	1453.21	0.595959	700.09	476.767	3.58148	2.00407
30.3001	1452.18	0.597335	700.09	476.429	3.58975	2.01356
30.37	1451.1	0.59871	700.09	476.075	3.59802	2.02311
30.45	1450.09	0.600329	700.09	475.743	3.60775	2.03404
30.53	1449.06	0.601947	700.09	475.405	3.61747	2.04499
30.62	1448.01	0.603781	700.09	475.061	3.62849	2.05726
30.69	1446.93	0.605184	700.09	474.707	3.63692	2.06697
30.76	1445.84	0.606587	700.09	474.349	3.64535	2.0767
30.81	1444.74	0.607584	700.09	473.988	3.65135	2.084
30.86	1443.52	0.608555	700.09	473.588	3.65718	2.09128
30.91	1442.39	0.609527	700.09	473.217	3.66302	2.09847
30.97	1441.27	0.61074	700.09	472.85	3.67031	2.10709
31.03	1440.22	0.611927	700.09	472.505	3.67745	2.11547
31.09	1439.12	0.613114	700.09	472.144	3.68458	2.12391
31.16	1438.03	0.614543	700.09	471.787	3.69317	2.1338
31.2401	1436.93	0.616162	700.09	471.426	3.7029	2.14483
31.3001	1435.87	0.617376	700.09	471.078	3.71019	2.15339
31.36	1434.84	0.618616	700.09	470.74	3.71764	2.16206
31.41	1433.67	0.619587	700.09	470.356	3.72348	2.16929
31.45	1432.53	0.620369	700.09	469.982	3.72818	2.17535
31.4901	1431.32	0.621179	700.09	469.585	3.73305	2.18165
31.53	1430.13	0.621961	700.5	469.195	3.73775	2.18777
31.57	1428.79	0.622797	700.5	468.755	3.74277	2.19438
31.61	1427.51	0.623553	700.5	468.335	3.74731	2.20045
31.65	1426.18	0.624361	700.5	467.899	3.75217	2.20688
31.69	1425	0.625171	700.5	467.512	3.75704	2.21315
31.73	1423.86	0.626034	700.5	467.138	3.76222	2.2197
31.77	1422.5	0.626816	700.5	466.692	3.76692	2.22601
31.8001	1421.28	0.627409	700.5	466.291	3.77049	2.23103
31.83	1419.92	0.628002	700.5	465.845	3.77405	2.23621
31.86	1418.57	0.628596	700.5	465.402	3.77762	2.24138
31.89	1417.08	0.629216	700.5	464.913	3.78135	2.24688
31.91	1416.05	0.629621	700.5	464.575	3.78378	2.25054
31.93	1414.91	0.630053	700.5	464.201	3.78638	2.25449
31.95	1413.68	0.63043	700.5	463.798	3.78864	2.25821
31.97	1412.28	0.630808	700.5	463.339	3.79091	2.26215
31.9901	1410.88	0.631212	700.5	462.879	3.79334	2.26624
32.01	1409.38	0.631617	700.5	462.387	3.79578	2.27046
32.03	1407.78	0.632049	700.5	461.862	3.79837	2.27496
32.0501	1406.14	0.632426	700.5	461.324	3.80064	2.27917
32.07	1404.33	0.632804	700.5	460.73	3.80291	2.2836
32.09	1402.34	0.633208	700.5	460.077	3.80534	2.28839
32.1	1401.27	0.633397	700.5	459.726	3.80647	2.2908
32.11	1400.2	0.633586	700.5	459.375	3.80761	2.2932
32.12	1399.07	0.633775	700.5	459.005	3.80874	2.29568
32.13	1397.95	0.63399	700.5	458.637	3.81004	2.29831
32.14	1396.74	0.634179	700.5	458.24	3.81117	2.30088
32.15	1395.52	0.634368	700.5	457.84	3.81231	2.30347
32.16	1394.23	0.634557	700.5	457.417	3.81344	2.30614
32.17	1392.93	0.634772	700.5	456.99	3.81474	2.30897
32.18	1391.57	0.634989	700.5	456.544	3.81604	2.31189
32.19	1390.02	0.635178	700.5	456.036	3.81718	2.31487
32.2	1387.73	0.635367	700.5	455.284	3.81831	2.31873
32.21	1382.11	0.635582	700.5	453.44	3.8196	2.3267
32.22	1367.92	0.635771	700.5	448.785	3.82074	2.34471
32.23	1345.3	0.635987	700.5	441.364	3.82204	2.37289
