# Supplementary material for: Data regarding the influence of Al, Ti, and C additions to as-cast Al0.6CoCrFeNi compositionally complex alloys on microstructures and mechanical properties
Source: Data Brief. 2019 Nov 4;27:104742. doi: 10.1016/j.dib.2019.104742 (PMC6864337; doi:10.1016/j.dib.2019.104742)
Supplement: Multimedia component 1 [file mmc1.zip › data in brief_supplementary material zip/Tensile test data/Al13/Tensile Test_Al13-RT-1st_selected.xlsx]

## Sheet: Sheet1
Alloy Name	Al13-RT-1st
Sample height	30	mm
Gauge diameter	3	mm
Gauge length	16.97	mm
Time	Force	Crosshead Displacement	Engineering Stress	Engineering Strain	Engineering Plastic Strain
s	N	mm	MPa	%	%
0	52.5869	0	7.29259	0	0.06333
0.0800171	52.5081	-1.09e-05	7.28167	-9.90909e-05	0.06324
0.109985	52.5947	-9.79e-05	7.29368	-0.00089	0.06244
0.130005	52.5947	-6.99e-05	7.29368	-0.000635455	0.06269
0.140015	52.5713	-7.59e-05	7.29043	-0.00069	0.06264
0.140015	52.5713	-7.59e-05	7.29043	-0.00069	0.06264
0.25	52.6341	-6.2e-05	7.29914	-0.000563636	0.06276
0.359985	53.8523	-7.49e-05	7.46808	-0.000680909	0.06249
0.380005	55.1336	-0.000115917	7.64576	-0.00105	0.06195
0.400024	56.9343	-2.6e-05	7.89548	-0.000236364	0.06254
0.409973	58.0203	4.17e-05	8.04608	0.000379091	0.06302
0.419983	59.1453	7.98e-05	8.20209	0.000725455	0.06322
0.429993	60.2781	9.7e-05	8.35919	0.000881818	0.06323
0.440002	61.3797	9.41e-05	8.51195	0.000855455	0.06307
0.450012	62.4343	8.51e-05	8.6582	0.000773636	0.06285
0.460022	63.4422	0.000109031	8.79798	0.000991191	0.06294
0.469971	64.5515	0.000145986	8.95181	0.00133	0.06314
0.47998	65.6375	0.000200822	9.10241	0.00183	0.0635
0.48999	66.7312	0.000233963	9.25408	0.00213	0.06366
0.5	67.7937	0.000238045	9.40143	0.00216	0.06356
0.51001	68.8562	0.000216111	9.54877	0.00196	0.06323
0.52002	69.95	0.000166281	9.70046	0.00151	0.06264
0.530029	71.0593	0.000145062	9.85429	0.00132	0.0623
0.539978	72.2	0.000184878	10.0125	0.00168	0.06252
0.549988	73.3953	0.000255927	10.1782	0.00233	0.06301
0.559998	74.5828	0.000305995	10.3429	0.00278	0.06332
0.570007	75.7156	0.000316008	10.5	0.00287	0.06327
0.580017	76.9031	0.000316058	10.6647	0.00287	0.06312
0.590027	78.1218	0.000324045	10.8337	0.00295	0.06303
0.599976	79.364	0.000336026	11.006	0.00305	0.06299
0.609985	80.6218	0.000357007	11.1804	0.00325	0.06302
0.619995	81.8797	0.000408982	11.3548	0.00372	0.06333
0.630005	83.1765	0.000473832	11.5347	0.00431	0.06375
0.640015	84.4734	0.00052986	11.7145	0.00482	0.0641
0.650024	85.7547	0.000553941	11.8922	0.00504	0.06416
0.659973	87.1297	0.000538086	12.0829	0.00489	0.06384
0.669983	88.5672	0.000520085	12.2822	0.00473	0.06349
0.679993	90.0281	0.000502084	12.4848	0.00456	0.06314
0.690002	91.5125	0.000537847	12.6907	0.00489	0.06328
0.700012	92.989	0.000591968	12.8954	0.00538	0.06358
0.710022	94.4968	0.000655864	13.1045	0.00596	0.06397
0.719971	96.0593	0.000681971	13.3212	0.0062	0.06401
0.72998	97.5828	0.000692045	13.5325	0.00629	0.06391
0.73999	99.0984	0.000689064	13.7427	0.00626	0.06369
0.75	100.669	0.00067011	13.9605	0.00609	0.06332
0.76001	102.208	0.000662063	14.1739	0.00602	0.06305
0.77002	103.653	0.000691985	14.3743	0.00629	0.06314
0.780029	105.052	0.000744914	14.5683	0.00677	0.06344
0.789978	106.442	0.000778054	14.7611	0.00707	0.06357
0.799988	107.786	0.000804042	14.9474	0.00731	0.06363
0.809998	109.145	0.000820016	15.1359	0.00745	0.06361
0.820007	110.473	0.000824039	15.3201	0.00749	0.06347
0.830017	111.802	0.000796144	15.5044	0.00724	0.06305
0.840027	113.239	0.000809019	15.7036	0.00735	0.06299
0.849976	114.567	0.000848835	15.8878	0.00772	0.06318
0.859985	115.887	0.000896995	16.0709	0.00815	0.06345
0.869995	117.278	0.000932043	16.2638	0.00847	0.06359
0.880005	118.622	0.000956004	16.4502	0.00869	0.06364
0.890015	119.927	0.00096405	16.6311	0.00876	0.06355
0.900024	121.27	0.000937109	16.8174	0.00852	0.06313
0.909973	122.544	0.000924115	16.994	0.0084	0.06285
0.919983	123.817	0.000941997	17.1706	0.00856	0.06285
0.929993	125.145	0.000977998	17.3547	0.00889	0.06301
0.940002	126.372	0.00100101	17.5249	0.0091	0.06307
0.950012	127.747	0.00100905	17.7156	0.00917	0.06296
0.960022	129.075	0.00100011	17.8997	0.00909	0.06272
0.969971	130.286	0.000984137	18.0677	0.00895	0.06242
0.97998	131.583	0.000978087	18.2475	0.00889	0.0622
0.98999	132.934	0.000980054	18.4349	0.00891	0.06204
1	134.27	0.000999962	18.6202	0.00909	0.06205
1.01001	135.692	0.00102595	18.8174	0.00933	0.06211
1.02002	137.106	0.0010579	19.0134	0.00962	0.06222
1.03003	138.442	0.00108198	19.1987	0.00984	0.06227
1.03998	139.778	0.001093	19.384	0.00994	0.0622
1.04999	140.997	0.00112197	19.553	0.0102	0.06231
1.06	142.262	0.00112007	19.7285	0.01018	0.06213
1.07001	143.598	0.00111208	19.9137	0.01011	0.06189
1.08002	144.958	0.00111305	20.1023	0.01012	0.06173
1.09003	146.255	0.00113702	20.2822	0.01034	0.06178
1.09998	147.536	0.00115704	20.4598	0.01052	0.0618
1.10999	148.77	0.00114506	20.631	0.01041	0.06153
1.12	150.012	0.00116199	20.8032	0.01056	0.06153
1.13	151.302	0.0011481	20.9821	0.01044	0.06124
1.14001	152.591	0.00112617	21.1609	0.01024	0.06088
1.15002	153.966	0.00111407	21.3515	0.01013	0.06059
1.15997	155.348	0.00114602	21.5432	0.01042	0.06071
1.16998	156.692	0.00117296	21.7296	0.01066	0.06078
1.17999	157.997	0.001181	21.9106	0.01074	0.06069
1.19	159.317	0.00119406	22.0936	0.01086	0.06064
1.20001	160.63	0.00121397	22.2757	0.01104	0.06066
1.21002	161.919	0.00121605	22.4544	0.01106	0.06051
1.21997	163.286	0.00122004	22.644	0.01109	0.06037
1.22998	164.645	0.00123805	22.8325	0.01125	0.06037
1.23999	166.059	0.00126797	23.0286	0.01153	0.06046
1.25	167.372	0.00128799	23.2107	0.01171	0.06047
1.26001	168.716	0.00130599	23.397	0.01187	0.06047
1.27002	170.098	0.00132495	23.5887	0.01205	0.06046
1.28003	171.489	0.00133604	23.7816	0.01215	0.06039
1.28998	172.927	0.00134003	23.981	0.01218	0.06024
1.29999	174.434	0.00134605	24.19	0.01224	0.06011
1.31	175.927	0.00136006	24.397	0.01236	0.06004
1.32001	177.387	0.00137305	24.5995	0.01248	0.05998
1.33002	178.762	0.00138402	24.7902	0.01258	0.0599
1.34003	180.114	0.00138207	24.9777	0.01256	0.05971
1.34998	181.512	0.00138904	25.1715	0.01263	0.0596
1.35999	182.887	0.00139205	25.3622	0.01266	0.05945
1.37	184.325	0.00140403	25.5616	0.01276	0.05938
1.38	185.716	0.00140805	25.7545	0.0128	0.05924
1.39001	187.067	0.00142003	25.9419	0.01291	0.05917
1.40002	188.356	0.00142504	26.1207	0.01295	0.05906
1.40997	189.716	0.00142805	26.3092	0.01298	0.05891
1.41998	191.028	0.00143604	26.4912	0.01305	0.05882
1.42999	192.395	0.00144903	26.6808	0.01317	0.05876
1.44	193.778	0.00147597	26.8726	0.01342	0.05883
1.45001	195.13	0.00149302	27.0601	0.01357	0.05882
1.46002	196.512	0.00150995	27.2517	0.01373	0.05879
1.46997	197.848	0.001532	27.437	0.01393	0.05882
1.47998	199.2	0.001541	27.6245	0.01401	0.05874
1.48999	200.567	0.00155304	27.814	0.01412	0.05867
1.5	201.942	0.00156103	28.0047	0.01419	0.05857
1.51001	203.317	0.00158904	28.1954	0.01445	0.05865
1.52002	204.669	0.001604	28.3829	0.01458	0.05861
1.53003	206.028	0.00160604	28.5713	0.0146	0.05846
1.53998	207.434	0.00160406	28.7663	0.01458	0.05826
1.54999	208.895	0.00160406	28.9689	0.01458	0.05808
1.56	210.38	0.00160406	29.1749	0.01458	0.05789
1.57001	211.88	0.0015941	29.3829	0.01449	0.05761
1.58002	213.364	0.00161294	29.5887	0.01466	0.05759
1.59003	214.895	0.00162003	29.801	0.01473	0.05746
1.59998	216.45	0.00163696	30.0166	0.01488	0.05742
1.60999	218.028	0.001649	30.2355	0.01499	0.05733
1.62	219.598	0.00167403	30.4532	0.01522	0.05736
1.63	221.208	0.00168804	30.6765	0.01535	0.05728
1.64001	222.747	0.00169805	30.8899	0.01544	0.05718
1.65002	224.278	0.00171701	31.1022	0.01561	0.05715
1.65997	225.692	0.00174598	31.2983	0.01587	0.05724
1.66998	227.106	0.00177006	31.4944	0.01609	0.05728
1.67999	228.52	0.00178806	31.6905	0.01626	0.05726
1.69	229.997	0.00179706	31.8953	0.01634	0.05716
1.70001	231.466	0.00180005	32.099	0.01636	0.057
1.71002	232.919	0.00181698	32.3005	0.01652	0.05697
1.71997	234.458	0.00183003	32.5139	0.01664	0.05689
1.72998	235.958	0.00183205	32.7219	0.01666	0.05672
1.73999	237.473	0.00184003	32.932	0.01673	0.0566
1.75	238.973	0.00184605	33.1401	0.01678	0.05646
1.76001	240.481	0.00187001	33.3492	0.017	0.05649
1.77002	242.036	0.00187206	33.5648	0.01702	0.05631
1.78003	243.653	0.00188505	33.7891	0.01714	0.05622
1.78998	245.13	0.00189205	33.9939	0.0172	0.0561
1.79999	246.661	0.00189605	34.2062	0.01724	0.05594
1.81	248.2	0.00190904	34.4196	0.01735	0.05586
1.82001	249.77	0.00193002	34.6374	0.01755	0.05586
1.83002	251.38	0.00195994	34.8606	0.01782	0.05592
1.84003	253.036	0.00197306	35.0903	0.01794	0.05583
1.84998	254.716	0.00198402	35.3233	0.01804	0.05572
1.85999	256.38	0.00199803	35.554	0.01816	0.05564
1.87	258.036	0.00200405	35.7837	0.01822	0.05548
1.88	259.645	0.00203004	36.0068	0.01845	0.05551
1.89001	261.231	0.00204405	36.2267	0.01858	0.05544
1.90002	262.848	0.00208386	36.451	0.01894	0.05559
1.90997	264.567	0.00209203	36.6894	0.01902	0.05545
1.91998	266.145	0.00211301	36.9082	0.01921	0.05544
1.92999	267.661	0.00212201	37.1184	0.01929	0.05533
1.94	269.122	0.00213703	37.321	0.01943	0.05528
1.95001	270.575	0.00214105	37.5225	0.01946	0.05513
1.96002	272.137	0.00214405	37.7392	0.01949	0.05496
1.96997	273.716	0.002154	37.9581	0.01958	0.05485
1.97998	275.364	0.00216503	38.1867	0.01968	0.05474
1.98999	276.981	0.00217605	38.4109	0.01978	0.05464
2	278.528	0.00218505	38.6254	0.01986	0.05453
2.01001	279.981	0.00220103	38.8269	0.02001	0.05449
2.02002	281.512	0.002217	39.0393	0.02015	0.05444
2.03003	283.083	0.00222505	39.2571	0.02023	0.05431
2.04003	284.622	0.00224106	39.4705	0.02037	0.05426
2.04998	286.247	0.00225602	39.6959	0.02051	0.05419
2.05999	287.88	0.00229393	39.9223	0.02085	0.05433
2.07	289.505	0.00232802	40.1477	0.02116	0.05443
2.08001	291.036	0.00236498	40.36	0.0215	0.05457
2.09002	292.724	0.00238906	40.5941	0.02172	0.05458
2.10003	294.443	0.00240402	40.8325	0.02185	0.0545
2.10998	296.154	0.00242095	41.0697	0.02201	0.05443
2.11999	297.888	0.00242106	41.3102	0.02201	0.05421
2.13	299.575	0.00243703	41.5442	0.02215	0.05415
2.14	301.325	0.002448	41.7869	0.02225	0.05402
2.15001	302.958	0.00247303	42.0133	0.02248	0.05404
2.16002	304.591	0.00248004	42.2398	0.02255	0.0539
2.16997	306.271	0.00248504	42.4727	0.02259	0.05373
2.17998	307.997	0.00248406	42.7121	0.02258	0.0535
2.18999	309.614	0.00248406	42.9363	0.02258	0.0533
2.2	311.279	0.00249604	43.1672	0.02269	0.0532
2.21001	312.927	0.00251201	43.3958	0.02284	0.05313
2.22002	314.591	0.00254801	43.6265	0.02316	0.05325
2.22997	316.333	0.00257198	43.8681	0.02338	0.05325
2.23998	318.044	0.00258503	44.1054	0.0235	0.05315
2.24999	319.724	0.00258606	44.3384	0.02351	0.05294
2.26	321.372	0.00260895	44.5669	0.02372	0.05294
2.27001	322.958	0.0026459	44.7869	0.02405	0.05308
2.28002	324.591	0.00267785	45.0133	0.02434	0.05316
2.29003	326.239	0.00269704	45.2418	0.02452	0.05313
2.29998	327.88	0.002721	45.4694	0.02474	0.05314
2.30999	329.591	0.00274997	45.7067	0.025	0.05318
2.32	331.255	0.00276505	45.9375	0.02514	0.05311
2.33001	332.966	0.00276606	46.1747	0.02515	0.0529
2.34002	334.685	0.00277702	46.4131	0.02525	0.05278
2.35003	336.474	0.00278501	46.6612	0.02532	0.05263
2.35998	338.232	0.00281004	46.905	0.02555	0.05263
2.36999	339.982	0.00282405	47.1477	0.02567	0.05254
2.38	341.669	0.002856	47.3816	0.02596	0.05261
2.39	343.427	0.00286205	47.6254	0.02602	0.05245
2.40001	345.161	0.00286604	47.8659	0.02605	0.05226
2.41002	346.825	0.00287403	48.0967	0.02613	0.05212
2.41997	348.505	0.00290097	48.3296	0.02637	0.05216
2.42998	350.114	0.00292803	48.5528	0.02662	0.0522
2.43999	351.818	0.00294001	48.7891	0.02673	0.05209
2.45	353.521	0.00295402	49.0252	0.02685	0.052
2.46001	355.247	0.00298001	49.2646	0.02709	0.05202
2.47002	356.974	0.00301195	49.5041	0.02738	0.05209
2.47997	358.677	0.00303401	49.7403	0.02758	0.05207
2.48998	360.364	0.00305404	49.9742	0.02776	0.05204
2.49999	362.029	0.00308205	50.2051	0.02802	0.05209
2.51	363.739	0.00310005	50.4422	0.02818	0.05203
2.52001	365.396	0.00311996	50.672	0.02836	0.052
2.53002	367.091	0.00313003	50.9071	0.02845	0.05188
2.54003	368.81	0.00315805	51.1455	0.02871	0.05192
2.54998	370.474	0.00317998	51.3762	0.02891	0.0519
2.55999	372.263	0.00320001	51.6243	0.02909	0.05186
2.57	374.013	0.003213	51.867	0.02921	0.05176
2.58001	375.849	0.00320609	52.1216	0.02915	0.05146
2.59002	377.677	0.00320406	52.3751	0.02913	0.05121
2.60003	379.458	0.00322099	52.6221	0.02928	0.05114
2.60998	381.286	0.00325604	52.8756	0.0296	0.05122
2.61999	383.232	0.00328894	53.1455	0.0299	0.05128
2.63	385.083	0.00330205	53.4022	0.03002	0.05116
2.64	386.872	0.003334	53.6503	0.03031	0.05122
2.65001	388.661	0.003352	53.8984	0.03047	0.05116
2.66002	390.38	0.00337203	54.1367	0.03065	0.05112
2.66997	392.146	0.00339003	54.3816	0.03082	0.05106
2.67998	393.825	0.00341804	54.6145	0.03107	0.05111
2.68999	395.552	0.00345404	54.854	0.0314	0.05121
2.7	397.325	0.00348504	55.0999	0.03168	0.05127
2.71001	398.989	0.003514	55.3306	0.03195	0.05132
2.72002	400.614	0.00352503	55.556	0.03205	0.05122
2.72997	402.31	0.00352506	55.7912	0.03205	0.051
2.73998	403.966	0.00354497	56.0208	0.03223	0.05097
2.74999	405.685	0.00356797	56.2592	0.03244	0.05096
2.76	407.396	0.00359301	56.4965	0.03266	0.05097
2.77001	409.083	0.00361601	56.7304	0.03287	0.05097
2.78002	410.935	0.00363795	56.9872	0.03307	0.05093
2.79003	412.802	0.00366096	57.2462	0.03328	0.05091
2.79998	414.614	0.00367204	57.4974	0.03338	0.05078
2.80999	416.458	0.00368003	57.7531	0.03345	0.05062
2.82	418.302	0.00368903	58.0089	0.03354	0.05046
2.83001	420.146	0.00370596	58.2646	0.03369	0.05038
2.84002	422.005	0.00373004	58.5224	0.03391	0.05037
2.85003	423.919	0.00375805	58.7878	0.03416	0.05038
2.85998	425.779	0.00378094	59.0458	0.03437	0.05035
2.86999	427.693	0.00381194	59.3112	0.03465	0.05039
2.88	429.474	0.00383399	59.5582	0.03485	0.05036
2.89	431.255	0.00386105	59.8052	0.0351	0.05038
2.90001	433.083	0.00387202	60.0587	0.0352	0.05025
2.91002	434.943	0.00389204	60.3166	0.03538	0.0502
2.91997	436.779	0.00391195	60.5712	0.03556	0.05015
2.92998	438.63	0.00394986	60.8279	0.03591	0.05026
2.93999	440.427	0.00398896	61.0771	0.03626	0.05038
2.95	442.13	0.00401304	61.3133	0.03648	0.05039
2.96001	443.997	0.00402401	61.5722	0.03658	0.05025
2.97002	445.818	0.00402107	61.8247	0.03656	0.04999
2.97997	447.591	0.004029	62.0706	0.03663	0.04984
2.98998	449.427	0.00404402	62.3252	0.03676	0.04974
2.99999	451.318	0.00407394	62.5874	0.03704	0.04977
3.01	453.177	0.00409397	62.8452	0.03722	0.04972
3.02001	455.083	0.00410804	63.1095	0.03735	0.04961
3.03002	456.982	0.00411704	63.3729	0.03743	0.04945
3.04003	458.935	0.00414004	63.6437	0.03764	0.04941
3.04998	460.919	0.00417199	63.9189	0.03793	0.04945
3.05999	462.88	0.00419703	64.1908	0.03815	0.04943
3.07	464.786	0.00422504	64.4551	0.03841	0.04944
3.08001	466.732	0.00423404	64.725	0.03849	0.04927
3.09002	468.63	0.00425299	64.9882	0.03866	0.0492
3.10003	470.497	0.00428399	65.2471	0.03895	0.04925
3.10998	472.411	0.00432094	65.5126	0.03928	0.04934
3.11999	474.302	0.00435695	65.7748	0.03961	0.04943
3.13	476.177	0.00437203	66.0348	0.03975	0.04933
3.14	478.005	0.00438895	66.2883	0.0399	0.04925
3.15001	479.825	0.00440505	66.5407	0.04005	0.04917
3.16002	481.607	0.00443401	66.7878	0.04031	0.0492
3.16997	483.458	0.00444903	67.0445	0.04045	0.04911
3.17998	485.263	0.00446203	67.2948	0.04056	0.04899
3.18999	487.107	0.00447306	67.5506	0.04066	0.04886
3.2	489.005	0.00450405	67.8138	0.04095	0.0489
3.21001	490.88	0.00452098	68.0738	0.0411	0.04882
3.22002	492.693	0.00453802	68.3252	0.04125	0.04874
3.22997	494.638	0.00455698	68.5949	0.04143	0.04867
3.23998	496.614	0.00457796	68.8689	0.04162	0.04861
3.24999	498.607	0.00459799	69.1453	0.0418	0.04854
3.26	500.505	0.00462004	69.4085	0.042	0.0485
3.27001	502.435	0.00464996	69.6762	0.04227	0.04852
3.28002	504.45	0.004662	69.9556	0.04238	0.04838
3.29003	506.427	0.00467303	70.2298	0.04248	0.04823
3.29998	508.286	0.00468406	70.4876	0.04258	0.04809
3.30999	510.208	0.00471302	70.7541	0.04285	0.04811
3.32	512.114	0.00473996	71.0184	0.04309	0.04811
3.33001	513.982	0.00478097	71.2775	0.04346	0.04825
3.34002	515.857	0.00480994	71.5375	0.04373	0.04828
3.35003	517.779	0.00483199	71.8041	0.04393	0.04823
3.35998	519.7	0.00483305	72.0704	0.04394	0.048
3.36999	521.607	0.00485201	72.3349	0.04411	0.04793
3.38	523.482	0.00487394	72.5949	0.04431	0.04789
3.39	525.325	0.00490005	72.8505	0.04455	0.04789
3.40001	527.208	0.00492198	73.1116	0.04475	0.04785
3.41002	529.068	0.00494594	73.3696	0.04496	0.04784
3.41997	531.083	0.00495405	73.649	0.04504	0.04765
3.42998	533.06	0.00494806	73.9232	0.04498	0.04735
3.43999	535.075	0.00496403	74.2026	0.04513	0.04724
3.45	536.997	0.004993	74.4691	0.04539	0.04726
3.46001	538.997	0.005029	74.7465	0.04572	0.04733
3.47002	540.95	0.00504998	75.0173	0.04591	0.04727
3.47997	543.044	0.00508503	75.3077	0.04623	0.04733
3.48998	545.122	0.00510506	75.5959	0.04641	0.04725
3.49999	547.232	0.00512497	75.8885	0.04659	0.04716
3.51	549.294	0.00514005	76.1745	0.04673	0.04703
3.52001	551.224	0.00518105	76.4421	0.0471	0.04716
3.53002	553.193	0.00520394	76.7152	0.04731	0.04712
3.54003	555.169	0.00523398	76.9892	0.04758	0.04714
3.54998	557.161	0.00525401	77.2654	0.04776	0.04707
3.55999	559.193	0.00527702	77.5472	0.04797	0.04702
3.57	561.255	0.00528906	77.8332	0.04808	0.04687
3.58001	563.091	0.00531004	78.0878	0.04827	0.04683
3.59002	565.068	0.00533197	78.3619	0.04847	0.04678
3.60003	567.013	0.00535295	78.6317	0.04866	0.04672
3.60998	569.005	0.00536201	78.9079	0.04875	0.04655
3.61999	571.099	0.00538395	79.1983	0.04895	0.04649
3.63	573.224	0.00539205	79.493	0.04902	0.04629
3.64	575.271	0.00540898	79.7769	0.04917	0.04618
3.65001	577.318	0.00543604	80.0607	0.04942	0.04617
3.66002	579.294	0.00546406	80.3348	0.04967	0.04617
3.66997	581.294	0.00547401	80.6121	0.04976	0.04601
3.67998	583.45	0.00548206	80.9111	0.04984	0.04581
3.68999	585.466	0.00550197	81.1907	0.05002	0.04574
3.7	587.482	0.00552497	81.4702	0.05023	0.04569
3.71001	589.466	0.00555394	81.7454	0.05049	0.0457
3.72002	591.419	0.00557802	82.0162	0.05071	0.04567
3.72997	593.294	0.00560794	82.2762	0.05098	0.04571
3.73998	595.208	0.00561605	82.5417	0.05106	0.04554
3.74999	597.2	0.00563703	82.8179	0.05125	0.04547
3.76	599.216	0.00566099	83.0975	0.05146	0.04544
3.77001	601.2	0.00569604	83.3726	0.05178	0.0455
3.78002	603.099	0.00571797	83.636	0.05198	0.04546
3.79003	605.114	0.00574098	83.9154	0.05219	0.04542
3.79998	607.091	0.00574804	84.1896	0.05225	0.04523
3.80999	609.138	0.00575403	84.4734	0.05231	0.04502
3.82	611.099	0.00576804	84.7454	0.05244	0.0449
3.83001	613.075	0.00578205	85.0194	0.05256	0.04478
3.84002	615.107	0.00581197	85.3012	0.05284	0.04479
3.85003	617.138	0.00582902	85.5829	0.05299	0.04469
3.85998	619.138	0.00586383	85.8602	0.05331	0.04475
3.86999	621.154	0.00587205	86.1398	0.05338	0.04457
3.88	623.216	0.00586508	86.4257	0.05332	0.04425
3.89	625.208	0.00587604	86.702	0.05342	0.04409
3.90001	627.208	0.00590597	86.9793	0.05369	0.04411
3.91002	629.224	0.00596104	87.2589	0.05419	0.04436
3.91997	631.349	0.005985	87.5536	0.05441	0.04431
3.92998	633.427	0.006016	87.8418	0.05469	0.04432
3.93999	635.536	0.00603197	88.1342	0.05484	0.0442
3.95	637.614	0.00605295	88.4224	0.05503	0.04413
3.96001	639.724	0.00606505	88.715	0.05514	0.04397
3.97002	641.88	0.00609795	89.014	0.05544	0.044
3.97997	643.911	0.00612597	89.2957	0.05569	0.04399
3.98998	646.083	0.00614504	89.5969	0.05586	0.04389
3.99999	648.239	0.00615005	89.8958	0.05591	0.04366
4.01	650.411	0.00616995	90.1971	0.05609	0.04357
4.02001	652.552	0.00618104	90.494	0.05619	0.0434
4.03002	654.724	0.0062	90.7952	0.05636	0.04329
4.04003	656.849	0.00622598	91.0899	0.0566	0.04326
4.04998	658.927	0.00626604	91.378	0.05696	0.04336
4.05999	661.052	0.00628595	91.6727	0.05715	0.04327
4.07	663.193	0.00629602	91.9696	0.05724	0.04309
4.08001	665.443	0.00632499	92.2816	0.0575	0.04307
4.09002	667.614	0.00635395	92.5827	0.05776	0.04306
4.10003	669.739	0.00636903	92.8774	0.0579	0.04293
4.10998	671.849	0.00636607	93.17	0.05787	0.04263
4.11999	674.005	0.00638598	93.469	0.05805	0.04254
4.13	676.052	0.00640803	93.7529	0.05825	0.04248
4.14	678.177	0.00644403	94.0476	0.05858	0.04254
4.15001	680.302	0.00646895	94.3423	0.05881	0.04249
4.16002	682.38	0.00651401	94.6304	0.05922	0.04264
4.16997	684.411	0.00650808	94.9121	0.05916	0.04233
4.17998	686.474	0.00650209	95.1982	0.05911	0.04201
4.18999	688.505	0.00650605	95.4798	0.05915	0.04179
4.2	690.583	0.00654992	95.768	0.05954	0.04193
4.21001	692.661	0.00658783	96.0562	0.05989	0.04201
4.22002	694.708	0.006601	96.34	0.06001	0.04187
4.22997	696.771	0.00662401	96.6261	0.06022	0.04181
4.23998	698.833	0.00664499	96.9121	0.06041	0.04174
4.24999	700.81	0.00665804	97.1862	0.06053	0.04161
4.26	702.857	0.00665806	97.4701	0.06053	0.04135
4.27001	704.966	0.00668405	97.7626	0.06076	0.04132
4.28002	707.029	0.00670598	98.0487	0.06096	0.04126
4.29003	709.122	0.00673197	98.3389	0.0612	0.04123
4.29998	711.232	0.00675295	98.6315	0.06139	0.04115
4.30999	713.294	0.00676904	98.9175	0.06154	0.04104
4.32	715.357	0.00677804	99.2036	0.06162	0.04086
4.33001	717.45	0.00678901	99.4938	0.06172	0.04069
4.34002	719.513	0.00683693	99.7799	0.06215	0.04086
4.35003	721.622	0.00687699	100.072	0.06252	0.04096
4.35998	723.716	0.00689296	100.363	0.06266	0.04084
4.36999	725.779	0.006905	100.649	0.06277	0.04069
4.38	727.904	0.00693003	100.944	0.063	0.04065
4.39	730.06	0.00696794	101.243	0.06334	0.04072
4.40001	732.232	0.00698904	101.544	0.06354	0.04063
4.41002	734.45	0.00701205	101.851	0.06375	0.04056
4.41997	736.685	0.00703601	102.161	0.06396	0.0405
4.42998	738.904	0.00705002	102.469	0.06409	0.04034
4.43999	741.107	0.00706802	102.775	0.06425	0.04022
4.45	743.325	0.00709198	103.082	0.06447	0.04016
4.46001	745.56	0.00710795	103.392	0.06462	0.04002
4.47002	747.794	0.00712101	103.702	0.06474	0.03986
4.47997	749.997	0.00713603	104.007	0.06487	0.03972
4.48998	752.122	0.00716798	104.302	0.06516	0.03974
4.49999	754.232	0.00717805	104.595	0.06525	0.03956
4.51	756.341	0.00721	104.887	0.06555	0.03958
4.52001	758.482	0.00724504	105.184	0.06586	0.03963
4.53002	760.638	0.00728796	105.483	0.06625	0.03975
4.54003	762.747	0.00729306	105.775	0.0663	0.03953
4.54998	764.935	0.00732	106.079	0.06655	0.03949
4.55999	767.044	0.00735695	106.371	0.06688	0.03956
4.57	769.216	0.00736804	106.673	0.06698	0.03939
4.58001	771.357	0.00736506	106.969	0.06696	0.03909
4.59002	773.575	0.007392	107.277	0.0672	0.03905
4.60003	775.763	0.00742991	107.581	0.06754	0.03912
4.60998	777.825	0.00746496	107.866	0.06786	0.03917
4.61999	779.95	0.00747604	108.161	0.06796	0.03901
4.63	782.091	0.00752587	108.458	0.06842	0.03919
4.64	784.279	0.00753803	108.761	0.06853	0.03902
4.65001	786.466	0.00754503	109.065	0.06859	0.03881
4.66002	788.669	0.00754804	109.37	0.06862	0.03855
4.66997	790.794	0.00760383	109.665	0.06913	0.03879
4.67998	792.919	0.00760905	109.96	0.06917	0.03857
4.68999	794.966	0.00763695	110.244	0.06943	0.03856
4.7	797.075	0.00766496	110.536	0.06968	0.03855
4.71001	799.232	0.00771384	110.835	0.07013	0.03872
4.72002	801.357	0.007722	111.13	0.0702	0.03853
4.72997	803.45	0.00772106	111.42	0.07019	0.03825
4.73998	805.575	0.007784	111.715	0.07076	0.03855
4.74999	807.7	0.00779205	112.009	0.07084	0.03836
4.76	809.888	0.00782197	112.313	0.07111	0.03835
4.77001	812.013	0.00783997	112.608	0.07127	0.03825
4.78002	814.2	0.00790101	112.911	0.07183	0.03852
4.79003	816.435	0.00790604	113.221	0.07187	0.03829
4.79998	818.654	0.007925	113.528	0.07205	0.03818
4.80999	820.872	0.00796004	113.836	0.07236	0.03821
4.82	823.122	0.00800105	114.148	0.07274	0.0383
4.83001	825.372	0.00800606	114.46	0.07278	0.03806
4.84002	827.622	0.00802501	114.772	0.07295	0.03795
4.85003	829.857	0.00805195	115.082	0.0732	0.03791
4.85998	832.029	0.00806501	115.383	0.07332	0.03775
4.86999	834.294	0.00808396	115.697	0.07349	0.03764
4.88	836.513	0.00812402	116.005	0.07385	0.03772
4.89	838.685	0.00815298	116.306	0.07412	0.03771
4.90001	840.857	0.00816005	116.608	0.07418	0.0375
4.91002	843.06	0.00816505	116.913	0.07423	0.03726
4.91997	845.294	0.00821584	117.223	0.07469	0.03744
4.92998	847.56	0.00824993	117.537	0.075	0.03746
4.93999	849.763	0.00827997	117.843	0.07527	0.03746
4.95	852.029	0.00830894	118.157	0.07554	0.03743
4.96001	854.325	0.008354	118.475	0.07595	0.03755
4.97002	856.544	0.00838094	118.783	0.07619	0.03751
4.97997	858.763	0.00840204	119.091	0.07638	0.03742
4.98998	861.013	0.00842803	119.403	0.07662	0.03738
4.99999	863.294	0.00845402	119.719	0.07685	0.03732
5.01	865.544	0.00847702	120.031	0.07706	0.03725
5.02001	867.763	0.00850802	120.339	0.07735	0.03725
5.03002	869.935	0.00854784	120.64	0.07771	0.03733
5.04003	872.169	0.00856101	120.95	0.07783	0.03717
5.04998	874.404	0.00857805	121.26	0.07798	0.03704
5.05999	876.591	0.00860202	121.563	0.0782	0.03698
5.07	878.919	0.00863802	121.886	0.07853	0.03701
5.08001	881.154	0.00866102	122.196	0.07874	0.03694
5.09002	883.45	0.00868797	122.514	0.07898	0.03689
5.10003	885.732	0.00872087	122.831	0.07928	0.0369
5.10998	888.122	0.00874495	123.162	0.0795	0.03682
5.11999	890.513	0.00876003	123.494	0.07964	0.03665
5.13	892.904	0.00880485	123.825	0.08004	0.03675
5.14	895.31	0.00883704	124.159	0.08034	0.03674
5.15001	897.607	0.00888091	124.477	0.08074	0.03685
5.16002	899.95	0.00890499	124.802	0.08095	0.03677
5.16997	902.232	0.00894886	125.119	0.08135	0.03688
5.17998	904.607	0.00895803	125.448	0.08144	0.03666
5.18999	906.919	0.00896805	125.769	0.08153	0.03646
5.2	909.232	0.00899797	126.09	0.0818	0.03644
5.21001	911.435	0.00903993	126.395	0.08218	0.03654
5.22002	913.716	0.00905996	126.711	0.08236	0.03643
5.22997	915.935	0.00906105	127.019	0.08237	0.03616
5.23998	918.185	0.00909705	127.331	0.0827	0.0362
5.24999	920.45	0.00911994	127.645	0.08291	0.03612
5.26	922.732	0.009142	127.962	0.08311	0.03604
5.27001	924.966	0.00915302	128.272	0.08321	0.03585
5.28002	927.216	0.00919999	128.584	0.08364	0.03599
5.29003	929.56	0.00923385	128.909	0.08394	0.036
5.29998	931.904	0.00925805	129.234	0.08416	0.03593
5.30999	934.279	0.00929596	129.563	0.08451	0.03597
5.32	936.513	0.00931598	129.873	0.08469	0.03587
5.33001	938.81	0.009344	130.191	0.08495	0.03583
5.34002	940.982	0.00936903	130.493	0.08517	0.03578
5.35003	943.279	0.00941695	130.811	0.08561	0.03593
5.35998	945.575	0.00944795	131.13	0.08589	0.03592
5.36999	947.904	0.009461	131.452	0.08601	0.03574
5.38	950.185	0.00950988	131.769	0.08645	0.0359
5.39	952.404	0.00954802	132.077	0.0868	0.03596
5.40001	954.622	0.00958784	132.384	0.08716	0.03604
5.41002	956.872	0.00960799	132.696	0.08735	0.03594
5.41997	959.154	0.00964089	133.013	0.08764	0.03595
5.42998	961.45	0.00966902	133.331	0.0879	0.03591
5.43999	963.779	0.00969	133.654	0.08809	0.03581
5.45	965.997	0.00973292	133.962	0.08848	0.03592
5.46001	968.263	0.00977392	134.276	0.08885	0.036
5.47002	970.529	0.00979395	134.59	0.08904	0.0359
5.47997	972.825	0.00981994	134.908	0.08927	0.03584
5.48998	975.075	0.00984104	135.22	0.08946	0.03575
5.49999	977.388	0.00986798	135.541	0.08971	0.0357
5.51	979.591	0.00988503	135.847	0.08986	0.03558
5.52001	981.794	0.00991197	136.152	0.09011	0.03554
5.53002	984.044	0.00995393	136.464	0.09049	0.03564
5.54003	986.279	0.00998099	136.774	0.09074	0.0356
5.54998	988.607	0.010009	137.097	0.09099	0.03556
5.55999	990.872	0.010022	137.411	0.09111	0.03539
5.57	993.138	0.0100489	137.725	0.09135	0.03535
5.58001	995.325	0.0100799	138.029	0.09164	0.03535
5.59002	997.607	0.01013	138.345	0.09209	0.03552
5.60003	999.81	0.0101729	138.651	0.09248	0.03563
5.60998	1002.08	0.0102	138.965	0.09273	0.03559
5.61999	1004.37	0.010222	139.283	0.09293	0.0355
5.63	1006.56	0.0102559	139.587	0.09324	0.03553
5.64	1008.87	0.0102928	139.907	0.09357	0.03557
5.65001	1011.15	0.0103288	140.223	0.0939	0.03561
5.66002	1013.43	0.0103581	140.539	0.09416	0.03558
5.66997	1015.72	0.010378	140.857	0.09435	0.03547
5.67998	1018.06	0.010386	141.182	0.09442	0.03525
5.68999	1020.31	0.010414	141.494	0.09467	0.03522
5.7	1022.61	0.010441	141.813	0.09492	0.03517
5.71001	1024.93	0.010477	142.134	0.09525	0.0352
5.72002	1027.28	0.010506	142.46	0.09551	0.03517
5.72997	1029.67	0.010538	142.792	0.0958	0.03516
5.73998	1031.92	0.010562	143.104	0.09602	0.03509
5.74999	1034.15	0.01057	143.413	0.09609	0.03488
5.76	1036.42	0.010594	143.728	0.09631	0.03481
5.77001	1038.7	0.010625	144.044	0.09659	0.0348
5.78002	1041.06	0.0106638	144.371	0.09694	0.03486
5.79003	1043.37	0.010717	144.691	0.09743	0.03505
5.79998	1045.68	0.0107659	145.012	0.09787	0.0352
5.80999	1047.97	0.0108	145.329	0.09818	0.03522
5.82	1050.22	0.010804	145.641	0.09822	0.03497
5.83001	1052.56	0.010816	145.966	0.09833	0.03478
5.84002	1055	0.0108539	146.304	0.09867	0.03482
5.85003	1057.4	0.0108899	146.637	0.099	0.03484
5.85998	1059.76	0.01094	146.964	0.09945	0.03499
5.86999	1062.18	0.010965	147.3	0.09968	0.03492
5.88	1064.53	0.0109979	147.626	0.09998	0.03492
5.89	1066.89	0.0110161	147.953	0.10015	0.03478
5.90001	1069.22	0.0110568	148.276	0.10052	0.03486
5.91002	1071.59	0.011084	148.605	0.10076	0.0348
5.91997	1073.97	0.0111059	148.935	0.10096	0.0347
5.92998	1076.26	0.01113	149.253	0.10118	0.03463
5.93999	1078.5	0.0111698	149.563	0.10154	0.03471
5.95	1080.78	0.0112099	149.879	0.10191	0.03478
5.96001	1083.08	0.011228	150.198	0.10207	0.03465
5.97002	1085.29	0.0112619	150.505	0.10238	0.03468
5.97997	1087.54	0.011284	150.817	0.10258	0.0346
5.98998	1089.9	0.011306	151.144	0.10278	0.0345
5.99999	1092.22	0.0113301	151.466	0.103	0.03442
6.01	1094.58	0.0113758	151.793	0.10342	0.03454
6.02001	1096.95	0.0114199	152.122	0.10382	0.03464
6.03002	1099.33	0.0114609	152.452	0.10419	0.03471
6.04003	1101.7	0.0115039	152.78	0.10458	0.0348
6.04998	1104.04	0.011537	153.105	0.10488	0.0348
6.05999	1106.45	0.011545	153.439	0.10495	0.03457
6.07	1108.84	0.0115421	153.771	0.10493	0.03424
6.08001	1111.17	0.011565	154.094	0.10514	0.03415
6.09002	1113.47	0.0115969	154.413	0.10543	0.03415
6.10003	1115.87	0.01163	154.746	0.10573	0.03415
6.10998	1118.25	0.011672	155.076	0.10611	0.03423
6.11999	1120.58	0.0116939	155.399	0.10631	0.03413
6.13	1122.84	0.011733	155.712	0.10666	0.0342
6.14	1125.17	0.01178	156.035	0.10709	0.03433
6.15001	1127.53	0.0118339	156.363	0.10758	0.03452
6.16002	1129.81	0.011853	156.679	0.10775	0.03441
6.16997	1132.17	0.011856	157.006	0.10778	0.03414
6.17998	1134.58	0.011908	157.34	0.10825	0.0343
6.18999	1137.03	0.01193	157.68	0.10845	0.03419
6.2	1139.37	0.0119729	158.004	0.10884	0.03428
6.21001	1141.75	0.011998	158.334	0.10907	0.03421
6.22002	1144.17	0.0120638	158.67	0.10967	0.0345
6.22997	1146.67	0.01207	159.017	0.10973	0.03424
6.23998	1149.12	0.0121098	159.357	0.11009	0.03429
6.24999	1151.53	0.0121458	159.691	0.11042	0.03431
6.26	1153.98	0.0121809	160.031	0.11074	0.03432
6.27001	1156.4	0.0121821	160.366	0.11075	0.03403
6.28002	1158.86	0.012234	160.707	0.11122	0.03419
6.29003	1161.28	0.0122898	161.043	0.11173	0.03439
6.29998	1163.76	0.012302	161.387	0.11184	0.03418
6.30999	1166.18	0.012321	161.722	0.11201	0.03405
6.32	1168.65	0.012357	162.065	0.11234	0.03406
6.33001	1171.09	0.0123999	162.403	0.11273	0.03414
6.34002	1173.64	0.012424	162.757	0.11295	0.03404
6.35003	1176.15	0.01248	163.105	0.11345	0.03423
6.35998	1178.61	0.012517	163.446	0.11379	0.03425
6.36999	1181.03	0.012529	163.782	0.1139	0.03405
6.38	1183.43	0.0125321	164.115	0.11393	0.03378
6.39	1185.87	0.0125859	164.453	0.11442	0.03396
6.40001	1188.25	0.0126339	164.783	0.11485	0.03409
6.41002	1190.62	0.0126699	165.112	0.11518	0.03412
6.41997	1192.92	0.0127059	165.431	0.11551	0.03415
6.42998	1195.25	0.0127519	165.754	0.11593	0.03428
6.43999	1197.48	0.012764	166.063	0.11604	0.0341
6.45	1199.75	0.0127651	166.378	0.11605	0.03383
6.46001	1202.12	0.012785	166.706	0.11623	0.03371
6.47002	1204.56	0.0128329	167.045	0.11666	0.03383
6.47997	1206.98	0.0128689	167.38	0.11699	0.03385
6.48998	1209.33	0.012894	167.706	0.11722	0.03378
6.49999	1211.68	0.0129221	168.032	0.11747	0.03374
6.51	1214.06	0.012932	168.362	0.11756	0.03353
6.52001	1216.5	0.012945	168.701	0.11768	0.03334
6.53002	1218.89	0.0129898	169.032	0.11809	0.03344
6.54003	1221.31	0.0130408	169.368	0.11855	0.0336
6.54998	1223.73	0.0130701	169.703	0.11882	0.03356
6.55999	1226.18	0.013097	170.043	0.11906	0.03349
6.57	1228.56	0.013128	170.373	0.11935	0.03347
6.58001	1230.87	0.0131659	170.693	0.11969	0.03352
6.59002	1233.18	0.01318	171.014	0.11982	0.03336
6.60003	1235.59	0.013238	171.348	0.12035	0.03358
6.60998	1237.95	0.013273	171.675	0.12066	0.0336
6.61999	1240.33	0.013302	172.005	0.12093	0.03356
6.63	1242.73	0.013309	172.338	0.12099	0.03332
6.64	1245.04	0.0133689	172.658	0.12154	0.03357
6.65001	1247.37	0.0134209	172.982	0.12201	0.03375
6.66002	1249.62	0.013465	173.294	0.12241	0.03386
6.66997	1252.01	0.013485	173.625	0.12259	0.03374
6.67998	1254.47	0.01352	173.966	0.12291	0.03375
6.68999	1256.98	0.013524	174.314	0.12295	0.03346
6.7	1259.36	0.013533	174.644	0.12303	0.03324
6.71001	1261.81	0.0135728	174.984	0.12339	0.03329
6.72002	1264.26	0.0136248	175.324	0.12386	0.03346
6.72997	1266.64	0.0136739	175.654	0.12431	0.0336
6.73998	1269.11	0.013684	175.996	0.1244	0.03338
6.74999	1271.58	0.0137319	176.339	0.12484	0.0335
6.76	1274.11	0.013748	176.69	0.12498	0.03333
6.77001	1276.56	0.01377	177.03	0.12518	0.03322
6.78002	1279.03	0.013793	177.372	0.12539	0.03311
6.79003	1281.34	0.01385	177.692	0.12591	0.03334
6.79998	1283.83	0.0138929	178.038	0.1263	0.03341
6.80999	1286.25	0.013932	178.373	0.12665	0.03346
6.82	1288.67	0.013973	178.709	0.12703	0.03352
6.83001	1291.15	0.0140019	179.053	0.12729	0.03347
6.84002	1293.62	0.0140021	179.395	0.12729	0.03316
6.85003	1296.12	0.0140021	179.742	0.12729	0.03284
6.85998	1298.54	0.0140559	180.078	0.12778	0.03303
6.86999	1300.95	0.014106	180.412	0.12824	0.03318
6.88	1303.33	0.0141499	180.742	0.12864	0.03327
6.89	1305.84	0.0141918	181.09	0.12902	0.03333
6.90001	1308.26	0.014229	181.426	0.12935	0.03337
6.91002	1310.73	0.014241	181.768	0.12946	0.03316
6.91997	1313.08	0.0142221	182.094	0.12929	0.03269
6.92998	1315.48	0.0142728	182.427	0.12975	0.03285
6.93999	1317.84	0.014321	182.754	0.13019	0.03299
6.95	1320.22	0.0143799	183.084	0.13073	0.03322
6.96001	1322.54	0.014413	183.406	0.13103	0.03323
6.97002	1324.92	0.0144688	183.736	0.13153	0.03343
6.97997	1327.33	0.014502	184.07	0.13184	0.03343
6.98998	1329.72	0.0145021	184.402	0.13184	0.03313
6.99999	1332.14	0.014532	184.737	0.13211	0.03309
7.01	1334.54	0.014558	185.07	0.13235	0.03302
7.02001	1337.06	0.014608	185.419	0.1328	0.03316
7.03002	1339.5	0.014649	185.758	0.13317	0.03322
7.04003	1341.95	0.0147089	186.098	0.13372	0.03345
7.05003	1344.35	0.0147341	186.43	0.13395	0.03338
7.05998	1346.8	0.0147241	186.77	0.13386	0.03298
7.06999	1349.26	0.014742	187.111	0.13402	0.03283
7.08	1351.69	0.0147849	187.448	0.13441	0.03291
7.09001	1354.12	0.014845	187.785	0.13495	0.03315
7.10002	1356.51	0.014897	188.117	0.13543	0.03332
7.11003	1358.96	0.014942	188.457	0.13584	0.03342
7.11998	1361.35	0.0149719	188.788	0.13611	0.03338
7.12999	1363.77	0.0149561	189.124	0.13596	0.03293
7.14	1366.15	0.014973	189.454	0.13612	0.03278
7.15	1368.62	0.0150078	189.796	0.13643	0.03279
7.16001	1371.07	0.0150727	190.136	0.13702	0.03307
7.17002	1373.54	0.015118	190.478	0.13744	0.03317
7.17997	1376.01	0.0151609	190.821	0.13783	0.03324
7.18998	1378.49	0.0151879	191.165	0.13807	0.03317
7.19999	1380.99	0.0151941	191.512	0.13813	0.03291
7.21	1383.48	0.015218	191.857	0.13835	0.03281
7.22001	1385.94	0.0152559	192.198	0.13869	0.03285
7.23002	1388.44	0.0153139	192.545	0.13922	0.03306
7.23997	1390.96	0.015372	192.894	0.13975	0.03326
7.24998	1393.49	0.01542	193.245	0.14018	0.03338
7.25999	1396.1	0.0154519	193.607	0.14047	0.03334
7.27	1398.71	0.0154441	193.969	0.1404	0.03294
7.28001	1401.24	0.01547	194.32	0.14064	0.03285
7.29002	1403.74	0.015496	194.666	0.14087	0.03277
7.30003	1406.24	0.0155608	195.013	0.14146	0.03304
7.30998	1408.77	0.015608	195.364	0.14189	0.03315
7.31999	1411.37	0.015654	195.725	0.14231	0.03324
7.33	1413.94	0.015666	196.081	0.14242	0.03302
7.34001	1416.55	0.0156641	196.443	0.1424	0.03267
7.35002	1419.12	0.015688	196.799	0.14262	0.03256
7.36003	1421.57	0.015718	197.139	0.14289	0.03253
7.36998	1424.04	0.0157618	197.482	0.14329	0.03261
7.37999	1426.51	0.0158	197.824	0.14364	0.03264
7.39	1429.02	0.0158529	198.172	0.14412	0.03281
7.4	1431.52	0.0158899	198.519	0.14445	0.03283
7.41001	1434.01	0.015913	198.864	0.14466	0.03272
7.42002	1436.55	0.015936	199.216	0.14487	0.03261
7.42997	1439.04	0.015956	199.562	0.14505	0.03247
7.43998	1441.43	0.0160049	199.893	0.1455	0.03261
7.44999	1443.85	0.016053	200.229	0.14594	0.03274
7.46	1446.24	0.0161208	200.56	0.14655	0.03306
7.47001	1448.6	0.016158	200.888	0.14689	0.0331
7.48002	1451.15	0.016181	201.241	0.1471	0.03298
7.48997	1453.65	0.016208	201.588	0.14735	0.03291
7.49998	1456.15	0.0162249	201.935	0.1475	0.03275
7.50999	1458.6	0.0162579	202.274	0.1478	0.03274
7.52	1460.98	0.0163001	202.604	0.14818	0.03282
7.53001	1463.37	0.016325	202.936	0.14841	0.03274
7.54002	1465.77	0.0163409	203.269	0.14855	0.03258
7.55003	1468.21	0.016352	203.607	0.14865	0.03237
7.55998	1470.63	0.0163999	203.943	0.14909	0.0325
7.56999	1473.19	0.016434	204.298	0.1494	0.03249
7.58	1475.57	0.016456	204.628	0.1496	0.03238
7.59001	1478.01	0.016497	204.966	0.14997	0.03245
7.60002	1480.46	0.016548	205.306	0.15044	0.0326
7.61003	1482.88	0.0166009	205.641	0.15092	0.03277
7.61998	1485.34	0.01664	205.983	0.15127	0.03282
7.62999	1487.77	0.016666	206.32	0.15151	0.03274
7.64	1490.34	0.016676	206.676	0.1516	0.03251
7.65	1492.88	0.016692	207.028	0.15175	0.03233
7.66001	1495.41	0.0167359	207.379	0.15214	0.03241
7.67002	1497.96	0.0167979	207.733	0.15271	0.03265
7.67997	1500.52	0.0168329	208.088	0.15303	0.03264
7.68998	1503.01	0.016878	208.433	0.15344	0.03274
7.69999	1505.51	0.0169199	208.78	0.15382	0.0328
7.71	1508.04	0.016964	209.131	0.15422	0.03288
7.72001	1510.55	0.0169919	209.479	0.15447	0.03282
7.73002	1513.16	0.017018	209.841	0.15471	0.03272
7.73997	1515.76	0.017049	210.201	0.15499	0.03268
7.74998	1518.32	0.017086	210.556	0.15533	0.03269
7.75999	1520.84	0.017133	210.906	0.15575	0.03279
7.77	1523.32	0.0171718	211.249	0.15611	0.03283
7.78001	1525.71	0.017202	211.581	0.15638	0.0328
7.79002	1528.21	0.017222	211.928	0.15656	0.03267
7.80003	1530.73	0.017254	212.277	0.15685	0.03264
7.80998	1533.27	0.017282	212.629	0.15711	0.03257
7.81999	1535.93	0.0173299	212.998	0.15754	0.03267
7.83	1538.51	0.0173769	213.356	0.15797	0.03277
7.84001	1540.98	0.017421	213.699	0.15837	0.03286
7.85002	1543.41	0.01744	214.036	0.15855	0.03272
7.86003	1545.94	0.017458	214.386	0.15871	0.03256
7.86998	1548.48	0.017478	214.739	0.15889	0.03242
7.87999	1551.13	0.0175159	215.106	0.15924	0.03243
7.89	1553.66	0.017564	215.457	0.15967	0.03255
7.9	1556.23	0.0176129	215.813	0.16012	0.03267
7.91001	1558.76	0.0176539	216.164	0.16049	0.03272
7.92002	1561.19	0.017698	216.501	0.16089	0.03281
7.92997	1563.63	0.0177409	216.84	0.16128	0.03289
7.93998	1566.09	0.017765	217.181	0.1615	0.0328
7.94999	1568.54	0.017773	217.52	0.16157	0.03256
7.96	1570.93	0.017804	217.852	0.16185	0.03254
7.97001	1573.38	0.0178379	218.192	0.16216	0.03254
7.98002	1575.85	0.017892	218.534	0.16265	0.03271
7.98997	1578.37	0.017933	218.884	0.16303	0.03277
7.99998	1580.88	0.017973	219.232	0.16339	0.03281
8.00999	1583.38	0.018	219.578	0.16364	0.03274
8.02	1585.9	0.018013	219.928	0.16375	0.03254
8.03001	1588.46	0.018041	220.283	0.16401	0.03247
8.04002	1590.96	0.0180739	220.63	0.16431	0.03245
8.05003	1593.54	0.0181328	220.987	0.16484	0.03266
8.05998	1596.1	0.0181839	221.342	0.16531	0.0328
8.06999	1598.59	0.0182299	221.688	0.16573	0.0329
8.08	1601.12	0.018264	222.039	0.16604	0.03289
8.09001	1603.55	0.0182959	222.376	0.16633	0.03287
8.10002	1605.98	0.018313	222.713	0.16648	0.03272
8.11003	1608.41	0.0183201	223.05	0.16655	0.03248
8.11998	1610.87	0.018336	223.391	0.16669	0.03231
8.12999	1613.24	0.0183849	223.719	0.16714	0.03245
8.14	1615.77	0.01844	224.07	0.16764	0.03263
8.15	1618.29	0.0184998	224.42	0.16818	0.03286
8.16001	1620.85	0.018532	224.775	0.16847	0.03282
8.17002	1623.37	0.01856	225.124	0.16873	0.03276
8.17997	1625.8	0.018572	225.461	0.16884	0.03256
8.18998	1628.37	0.01858	225.817	0.16891	0.03231
8.19999	1630.91	0.0186139	226.17	0.16922	0.03229
8.21	1633.49	0.018674	226.528	0.16976	0.03251
8.22001	1636.04	0.0187417	226.881	0.17038	0.0328
8.23002	1638.63	0.018792	227.24	0.17084	0.03293
8.23997	1641.18	0.0188321	227.594	0.1712	0.03297
8.24998	1643.73	0.018862	227.948	0.17147	0.03292
8.25999	1646.23	0.0188721	228.294	0.17156	0.0327
8.27	1648.74	0.018882	228.642	0.17165	0.03247
8.28001	1651.29	0.0189368	228.996	0.17215	0.03264
8.29002	1653.85	0.0190098	229.351	0.17282	0.03298
8.30003	1656.44	0.019078	229.71	0.17344	0.03327
8.30998	1659.07	0.019106	230.075	0.17369	0.03319
8.31999	1661.63	0.0191281	230.43	0.17389	0.03307
8.33	1664.15	0.019136	230.779	0.17396	0.03282
8.34001	1666.65	0.0191461	231.126	0.17406	0.0326
8.35002	1669.16	0.019173	231.474	0.1743	0.03252
8.36003	1671.79	0.0192319	231.839	0.17484	0.03272
8.36998	1674.37	0.0192898	232.197	0.17536	0.03292
8.37999	1676.93	0.0193518	232.552	0.17593	0.03316
8.39	1679.4	0.0193919	232.894	0.17629	0.03321
8.4	1681.88	0.0194319	233.238	0.17665	0.03326
8.41001	1684.3	0.0194381	233.574	0.17671	0.03301
8.42002	1686.73	0.019448	233.911	0.1768	0.03279
8.42997	1689.26	0.019469	234.262	0.17699	0.03266
8.43998	1691.77	0.0195279	234.61	0.17753	0.03288
8.44999	1694.3	0.0195839	234.96	0.17804	0.03307
8.46	1696.85	0.0196488	235.314	0.17863	0.03333
8.47001	1699.38	0.0196819	235.665	0.17893	0.03331
8.48002	1701.94	0.0197138	236.02	0.17922	0.03328
8.48997	1704.41	0.019724	236.363	0.17931	0.03306
8.49998	1706.96	0.019742	236.716	0.17947	0.0329
8.50999	1709.46	0.019784	237.063	0.17985	0.03296
8.52	1712.02	0.0198288	237.418	0.18026	0.03305
8.53001	1714.52	0.0198918	237.765	0.18083	0.0333
8.54002	1717.09	0.019934	238.121	0.18122	0.03336
8.55003	1719.63	0.0199809	238.473	0.18164	0.03346
8.55998	1722.13	0.020001	238.82	0.18183	0.03333
8.56999	1724.63	0.020014	239.167	0.18195	0.03313
8.58	1727.12	0.0200479	239.512	0.18225	0.03312
8.59001	1729.63	0.0200998	239.86	0.18273	0.03327
8.60002	1732.07	0.0201637	240.198	0.18331	0.03355
8.61003	1734.6	0.020214	240.549	0.18376	0.03368
8.61998	1737.19	0.0202479	240.908	0.18407	0.03366
8.62999	1739.82	0.0202681	241.273	0.18426	0.03351
8.64	1742.32	0.020282	241.62	0.18438	0.03332
8.65	1744.79	0.0203139	241.962	0.18467	0.0333
8.66001	1747.21	0.020342	242.298	0.18493	0.03325
8.67002	1749.71	0.020373	242.645	0.18521	0.03321
8.67997	1752.27	0.0204199	243	0.18564	0.03331
8.68998	1754.87	0.0204779	243.36	0.18616	0.03351
8.69999	1757.46	0.020521	243.719	0.18655	0.03357
8.71	1760.01	0.0205599	244.073	0.18691	0.0336
8.72001	1762.49	0.0205918	244.417	0.1872	0.03358
8.73002	1764.91	0.020624	244.752	0.18749	0.03356
8.73997	1767.37	0.0206459	245.094	0.18769	0.03345
8.74998	1769.85	0.0206779	245.438	0.18798	0.03343
8.75999	1772.41	0.0207261	245.793	0.18842	0.03354
8.77	1774.96	0.0207859	246.146	0.18896	0.03376
8.78001	1777.54	0.0208379	246.504	0.18944	0.03391
8.79002	1780.09	0.0208879	246.858	0.18989	0.03404
8.80003	1782.63	0.020908	247.21	0.19007	0.0339
8.80998	1785.18	0.020925	247.563	0.19023	0.03373
8.81999	1787.76	0.0209371	247.921	0.19034	0.03351
8.83	1790.34	0.0209759	248.279	0.19069	0.03354
8.84001	1792.93	0.021046	248.638	0.19133	0.03384
8.85002	1795.48	0.0211128	248.992	0.19193	0.03413
8.86003	1797.98	0.021169	249.339	0.19245	0.03432
8.86998	1800.51	0.021197	249.689	0.1927	0.03426
8.87999	1803.01	0.0212331	250.036	0.19303	0.03427
8.89	1805.4	0.021253	250.367	0.19321	0.03414
8.9	1807.85	0.021284	250.707	0.19349	0.03412
8.91001	1810.29	0.02132	251.046	0.19382	0.03413
8.92002	1812.71	0.02139	251.381	0.19445	0.03446
8.92997	1815.18	0.021417	251.724	0.1947	0.03439
8.93998	1817.71	0.021448	252.075	0.19498	0.03436
8.94999	1820.29	0.021466	252.432	0.19515	0.03419
8.96	1822.84	0.021513	252.786	0.19557	0.0343
8.97001	1825.32	0.0215499	253.13	0.19591	0.03432
8.98002	1827.8	0.0215799	253.474	0.19618	0.03427
8.98997	1830.38	0.0216369	253.832	0.1967	0.03447
8.99998	1832.94	0.0216739	254.187	0.19704	0.03448
9.00999	1835.46	0.021722	254.536	0.19747	0.03459
9.02	1838.01	0.0217499	254.89	0.19773	0.03452
9.03001	1840.54	0.021789	255.241	0.19808	0.03456
9.04002	1843.01	0.021812	255.583	0.19829	0.03445
9.05003	1845.41	0.021837	255.916	0.19852	0.03438
9.05998	1847.82	0.021882	256.25	0.19893	0.03448
9.06999	1850.29	0.0219209	256.593	0.19928	0.03452
9.08	1852.82	0.0219719	256.944	0.19974	0.03466
9.09001	1855.38	0.0220129	257.299	0.20012	0.03471
9.10002	1857.96	0.0220699	257.656	0.20064	0.0349
9.11003	1860.62	0.022125	258.025	0.20114	0.03507
9.11998	1863.19	0.0221719	258.382	0.20156	0.03517
9.12999	1865.77	0.022212	258.739	0.20193	0.0352
9.14	1868.37	0.022233	259.1	0.20212	0.03506
9.15	1871.04	0.0222659	259.47	0.20242	0.03502
9.16001	1873.66	0.0223159	259.834	0.20287	0.03515
9.17002	1876.37	0.022376	260.209	0.20342	0.03535
9.17997	1878.98	0.0224139	260.571	0.20376	0.03536
9.18998	1881.49	0.022444	260.919	0.20404	0.03532
9.19999	1884.01	0.0224759	261.269	0.20433	0.03529
9.21	1886.48	0.022502	261.611	0.20456	0.03521
9.22001	1888.98	0.022533	261.958	0.20485	0.03518
9.23002	1891.44	0.0225769	262.299	0.20524	0.03526
9.23997	1893.96	0.022636	262.649	0.20578	0.03548
9.24998	1896.48	0.0226739	262.998	0.20613	0.03551
9.25999	1899.02	0.0227099	263.35	0.20645	0.03551
9.27	1901.44	0.02276	263.686	0.20691	0.03566
9.28001	1903.82	0.0227979	264.016	0.20725	0.0357
9.29002	1906.3	0.022806	264.36	0.20733	0.03546
9.30003	1908.77	0.022834	264.703	0.20758	0.0354
9.30998	1911.21	0.0228769	265.041	0.20797	0.03548
9.31999	1913.68	0.022938	265.383	0.20853	0.03572
9.33	1916.21	0.022989	265.734	0.20899	0.03587
9.34001	1918.69	0.0230558	266.078	0.2096	0.03616
9.35002	1921.19	0.023082	266.425	0.20984	0.03608
9.36003	1923.68	0.023092	266.77	0.20993	0.03586
9.36998	1926.21	0.023112	267.121	0.21011	0.03572
9.37999	1928.76	0.023174	267.475	0.21067	0.03596
9.39	1931.19	0.023237	267.812	0.21125	0.03622
9.4	1933.68	0.0232939	268.157	0.21176	0.03642
9.41001	1936.19	0.0233459	268.505	0.21224	0.03658
9.42002	1938.69	0.0233819	268.852	0.21256	0.03659
9.42997	1941.18	0.0234019	269.197	0.21274	0.03645
9.43998	1943.63	0.0234329	269.537	0.21303	0.03642
9.44999	1946.1	0.023488	269.879	0.21353	0.03661
9.46	1948.6	0.023524	270.226	0.21385	0.03662
9.47001	1951.07	0.023566	270.569	0.21424	0.03669
9.48002	1953.59	0.0236289	270.918	0.21481	0.03694
9.48997	1956.15	0.0236859	271.273	0.21533	0.03714
9.49998	1958.68	0.02372	271.624	0.21564	0.03712
9.50999	1961.18	0.0237221	271.971	0.21566	0.03683
9.52	1963.73	0.023784	272.324	0.21622	0.03707
9.53001	1966.26	0.023836	272.675	0.21669	0.03722
9.54002	1968.73	0.023893	273.018	0.21721	0.03742
9.55003	1971.23	0.0239249	273.364	0.2175	0.03739
9.55998	1973.73	0.02396	273.711	0.21782	0.0374
9.56999	1976.27	0.023988	274.063	0.21807	0.03733
9.58	1978.77	0.024018	274.41	0.21835	0.03728
9.59001	1981.21	0.0240769	274.748	0.21888	0.03751
9.60002	1983.73	0.024116	275.098	0.21924	0.03755
9.61003	1986.24	0.024145	275.446	0.2195	0.03749
9.61998	1988.76	0.024173	275.795	0.21975	0.03743
9.62999	1991.21	0.02423	276.135	0.22027	0.03763
9.64	1993.71	0.0242839	276.482	0.22076	0.03781
9.65	1996.23	0.0243418	276.831	0.22129	0.03801
9.66001	1998.73	0.0243969	277.178	0.22179	0.0382
9.67002	2001.21	0.0244479	277.522	0.22225	0.03835
9.67997	2003.68	0.0244799	277.864	0.22254	0.03832
9.68998	2006.21	0.024509	278.215	0.22281	0.03827
9.69999	2008.62	0.0245528	278.549	0.22321	0.03836
9.71	2011.07	0.0246119	278.889	0.22374	0.03859
9.72001	2013.51	0.0246739	279.228	0.22431	0.03884
9.73002	2015.99	0.024724	279.571	0.22476	0.03898
9.73997	2018.49	0.024754	279.918	0.22504	0.03894
9.74998	2020.94	0.02477	280.258	0.22518	0.03877
9.75999	2023.38	0.024785	280.596	0.22532	0.0386
9.77	2025.87	0.024817	280.942	0.22561	0.03857
9.78001	2028.32	0.024869	281.281	0.22608	0.03873
9.79002	2030.8	0.0249419	281.625	0.22674	0.03908
9.80003	2033.32	0.0249929	281.975	0.22721	0.03923
9.80998	2035.76	0.025028	282.313	0.22753	0.03924
9.81999	2038.16	0.025048	282.646	0.22771	0.03911
9.83	2040.59	0.025068	282.983	0.22789	0.03899
9.84001	2043.07	0.025104	283.327	0.22822	0.039
9.85002	2045.44	0.0251598	283.656	0.22873	0.03921
9.86003	2047.85	0.0252237	283.99	0.22931	0.03948
9.86998	2050.23	0.0252919	284.32	0.22993	0.0398
9.87999	2052.62	0.025346	284.651	0.23042	0.03999
9.89	2054.96	0.025377	284.976	0.2307	0.03997
9.9	2057.34	0.0254	285.306	0.23091	0.03988
9.91001	2059.77	0.025421	285.643	0.2311	0.03976
9.92002	2062.21	0.025474	285.981	0.23158	0.03993
9.92997	2064.66	0.025525	286.321	0.23205	0.04009
9.93998	2067.02	0.0255898	286.648	0.23263	0.04038
9.94999	2069.46	0.0256439	286.987	0.23313	0.04056
9.96	2071.88	0.0256859	287.322	0.23351	0.04063
9.97001	2074.29	0.025709	287.656	0.23372	0.04054
9.98002	2076.73	0.0257488	287.995	0.23408	0.04059
9.98997	2079.19	0.025792	288.336	0.23447	0.04067
9.99998	2081.68	0.025838	288.681	0.23489	0.04077
10.01	2084.1	0.0258769	289.017	0.23524	0.04082
10.02	2086.59	0.0259379	289.362	0.2358	0.04106
10.03	2089.01	0.0259808	289.698	0.23619	0.04114
10.04	2091.51	0.0260249	290.044	0.23659	0.04122
10.05	2093.98	0.0260769	290.387	0.23706	0.04138
10.06	2096.48	0.0261279	290.734	0.23753	0.04153
10.07	2099.02	0.0261739	291.086	0.23794	0.04163
10.08	2101.46	0.026196	291.424	0.23815	0.04152
10.09	2103.94	0.026242	291.768	0.23856	0.04162
10.1	2106.46	0.026294	292.118	0.23904	0.04177
10.11	2108.99	0.0263538	292.468	0.23958	0.042
10.12	2111.43	0.0264099	292.807	0.24009	0.0422
10.13	2113.84	0.0264559	293.141	0.24051	0.04231
10.14	2116.23	0.0264978	293.472	0.24089	0.04239
10.15	2118.69	0.0265288	293.814	0.24117	0.04236
10.16	2121.13	0.0265698	294.152	0.24154	0.04242
10.17	2123.54	0.0266139	294.486	0.24194	0.04252
10.18	2125.98	0.026665	294.825	0.24241	0.04267
10.19	2128.41	0.0267119	295.162	0.24284	0.04279
10.2	2130.74	0.026762	295.485	0.24329	0.04295
10.21	2133.05	0.0268159	295.805	0.24378	0.04315
10.22	2135.4	0.0268569	296.131	0.24415	0.04322
10.23	2137.79	0.0268929	296.462	0.24448	0.04324
10.24	2140.21	0.0269439	296.798	0.24494	0.0434
10.25	2142.57	0.027004	297.125	0.24549	0.04365
10.26	2144.94	0.0270479	297.454	0.24589	0.04375
10.27	2147.26	0.027092	297.776	0.24629	0.04385
10.28	2149.68	0.027133	298.111	0.24666	0.04392
10.29	2151.98	0.0271919	298.43	0.2472	0.04416
10.3	2154.34	0.027241	298.757	0.24765	0.04431
10.31	2156.68	0.0273008	299.082	0.24819	0.04456
10.32	2158.98	0.0273459	299.401	0.2486	0.04467
10.33	2161.3	0.027385	299.723	0.24895	0.04473
10.34	2163.6	0.027426	300.042	0.24933	0.04482
10.35	2165.9	0.027473	300.361	0.24975	0.04495
10.36	2168.21	0.0275209	300.681	0.25019	0.04509
10.37	2170.57	0.0275609	301.008	0.25055	0.04516
10.38	2172.82	0.0275979	301.32	0.25089	0.04521
10.39	2175.26	0.027648	301.659	0.25135	0.04535
10.4	2177.62	0.0276799	301.986	0.25164	0.04534
10.41	2179.98	0.0277219	302.313	0.25202	0.04543
10.42	2182.44	0.0277719	302.654	0.25247	0.04557
10.43	2184.87	0.027828	302.991	0.25298	0.04577
10.44	2187.23	0.02788	303.319	0.25345	0.04594
10.45	2189.62	0.027916	303.65	0.25378	0.04597
10.46	2191.96	0.027966	303.974	0.25424	0.04613
10.47	2194.38	0.0280049	304.31	0.25459	0.04617
10.48	2196.76	0.0280519	304.64	0.25502	0.0463
10.49	2199.07	0.0281019	304.96	0.25547	0.04646
10.5	2201.4	0.028162	305.284	0.25602	0.04671
10.51	2203.74	0.028208	305.608	0.25644	0.04683
10.52	2206.02	0.028249	305.924	0.25681	0.04691
10.53	2208.37	0.028302	306.25	0.25729	0.0471
10.54	2210.74	0.0283599	306.579	0.25782	0.04732
10.55	2213.09	0.0284159	306.905	0.25833	0.04754
10.56	2215.44	0.028476	307.231	0.25887	0.04778
10.57	2217.73	0.0285239	307.548	0.25931	0.04793
10.58	2220.09	0.0285659	307.875	0.25969	0.04801
10.59	2222.43	0.02861	308.2	0.26009	0.04811
10.6	2224.79	0.028662	308.527	0.26056	0.04829
10.61	2227.21	0.028712	308.863	0.26102	0.04844
10.62	2229.62	0.028748	309.197	0.26135	0.04846
10.63	2231.98	0.0288079	309.524	0.26189	0.0487
10.64	2234.3	0.0288639	309.846	0.2624	0.04892
10.65	2236.73	0.028908	310.183	0.2628	0.04901
10.66	2239.18	0.028949	310.523	0.26317	0.04907
10.67	2241.62	0.0289979	310.861	0.26362	0.04921
10.68	2244.04	0.029058	311.197	0.26416	0.04945
10.69	2246.51	0.029104	311.539	0.26458	0.04955
10.7	2248.87	0.029161	311.867	0.2651	0.04977
10.71	2251.18	0.0292099	312.187	0.26554	0.04992
10.72	2253.52	0.029258	312.511	0.26598	0.05006
10.73	2255.88	0.0293078	312.839	0.26643	0.05021
10.74	2258.24	0.029376	313.166	0.26705	0.05053
10.75	2260.51	0.0294299	313.481	0.26754	0.05074
10.76	2262.76	0.029474	313.793	0.26795	0.05085
10.77	2265.04	0.02952	314.109	0.26836	0.05098
10.78	2267.27	0.029573	314.418	0.26885	0.05118
10.79	2269.51	0.0296099	314.729	0.26918	0.05123
10.8	2271.77	0.02965	315.042	0.26955	0.05131
10.81	2274.02	0.0297079	315.354	0.27007	0.05155
10.82	2276.27	0.0297649	315.666	0.27059	0.05178
10.83	2278.51	0.02982	315.977	0.27109	0.052
10.84	2280.76	0.0298619	316.289	0.27147	0.05209
10.85	2282.98	0.029932	316.597	0.27211	0.05245
10.86	2285.23	0.029989	316.909	0.27263	0.05268
10.87	2287.43	0.030041	317.214	0.2731	0.05288
10.88	2289.68	0.0300839	317.526	0.27349	0.05298
10.89	2291.82	0.0301399	317.823	0.274	0.05322
10.9	2294.01	0.0302048	318.126	0.27459	0.05353
10.91	2296.23	0.030262	318.434	0.27511	0.05377
10.92	2298.46	0.030313	318.744	0.27557	0.05395
10.93	2300.74	0.030369	319.06	0.27608	0.05417
10.94	2303.02	0.030416	319.376	0.27651	0.05431
10.95	2305.32	0.0304499	319.695	0.27682	0.05432
10.96	2307.51	0.0304959	319.999	0.27724	0.05446
10.97	2309.77	0.0305541	320.312	0.27776	0.05471
10.98	2311.98	0.0306199	320.618	0.27836	0.05502
10.99	2314.23	0.030668	320.931	0.2788	0.05518
11	2316.59	0.0307357	321.258	0.27942	0.05549
11.01	2318.85	0.0307729	321.571	0.27975	0.05554
11.02	2321.09	0.0308058	321.882	0.28005	0.05556
11.03	2323.3	0.030848	322.188	0.28044	0.05566
11.04	2325.54	0.0309157	322.499	0.28105	0.05599
11.05	2327.85	0.0309849	322.819	0.28168	0.05633
11.06	2330.16	0.0310299	323.14	0.28209	0.05645
11.07	2332.35	0.0310976	323.443	0.28271	0.05678
11.08	2334.63	0.0311489	323.76	0.28317	0.05696
11.09	2336.94	0.0312018	324.08	0.28365	0.05715
11.1	2339.16	0.0312459	324.388	0.28405	0.05727
11.11	2341.41	0.0313208	324.7	0.28473	0.05766
11.12	2343.69	0.031374	325.016	0.28522	0.05786
11.13	2345.96	0.031424	325.331	0.28567	0.05802
11.14	2348.21	0.0314898	325.643	0.28627	0.05834
11.15	2350.41	0.0315359	325.948	0.28669	0.05848
11.16	2352.65	0.0315731	326.258	0.28703	0.05853
11.17	2354.91	0.031598	326.572	0.28725	0.05847
11.18	2357.16	0.03167	326.884	0.28791	0.05884
11.19	2359.34	0.0317477	327.186	0.28862	0.05927
11.2	2361.52	0.0318059	327.489	0.28914	0.05952
11.21	2363.74	0.0318679	327.796	0.28971	0.0598
11.22	2365.88	0.0319179	328.093	0.29016	0.05999
11.23	2367.94	0.0319771	328.379	0.2907	0.06026
11.24	2370.07	0.0320379	328.674	0.29125	0.06055
11.25	2372.16	0.0321099	328.964	0.29191	0.06093
11.26	2374.3	0.0321699	329.261	0.29245	0.06121
11.27	2376.43	0.032216	329.556	0.29287	0.06136
11.28	2378.52	0.0322779	329.846	0.29344	0.06165
11.29	2380.52	0.032322	330.123	0.29384	0.0618
11.3	2382.65	0.032384	330.419	0.2944	0.0621
11.31	2384.76	0.032437	330.711	0.29488	0.06231
11.32	2386.88	0.0325118	331.005	0.29556	0.06272
11.33	2389.09	0.0325609	331.312	0.29601	0.06289
11.34	2391.27	0.0325979	331.614	0.29634	0.06295
11.35	2393.43	0.032652	331.914	0.29684	0.06316
11.36	2395.57	0.03271	332.211	0.29736	0.06342
11.37	2397.69	0.0327877	332.505	0.29807	0.06386
11.38	2399.87	0.0328289	332.807	0.29844	0.06396
11.39	2402.21	0.0328859	333.131	0.29896	0.06418
11.4	2404.41	0.0329369	333.436	0.29943	0.06436
11.41	2406.59	0.0329999	333.739	0.3	0.06466
11.42	2408.69	0.033054	334.03	0.30049	0.06488
11.43	2410.79	0.03311	334.321	0.301	0.06513
11.44	2412.85	0.0331849	334.607	0.30168	0.06554
11.45	2414.93	0.033254	334.895	0.30231	0.06591
11.46	2417.07	0.0333179	335.192	0.30289	0.06622
11.47	2419.26	0.0333689	335.496	0.30335	0.0664
11.48	2421.4	0.033408	335.793	0.30371	0.06649
11.49	2423.43	0.0334419	336.074	0.30402	0.06654
11.5	2425.57	0.033496	336.371	0.30451	0.06676
11.51	2427.66	0.0335728	336.661	0.30521	0.06719
11.52	2429.84	0.033626	336.963	0.30569	0.0674
11.53	2432.02	0.0336927	337.265	0.3063	0.06773
11.54	2434.21	0.033748	337.569	0.3068	0.06795
11.55	2436.35	0.0338238	337.866	0.30749	0.06837
11.56	2438.48	0.0338799	338.161	0.308	0.06861
11.57	2440.62	0.033934	338.458	0.30849	0.06883
11.58	2442.74	0.0340079	338.752	0.30916	0.06923
11.59	2444.9	0.0340599	339.051	0.30964	0.06943
11.6	2446.99	0.0341367	339.341	0.31033	0.06987
11.61	2449.15	0.0342077	339.641	0.31098	0.07024
11.62	2451.21	0.0342778	339.926	0.31162	0.07061
11.63	2453.3	0.0343219	340.216	0.31202	0.07075
11.64	2455.38	0.0343679	340.505	0.31244	0.0709
11.65	2457.48	0.034428	340.796	0.31298	0.07118
11.66	2459.6	0.03449	341.09	0.31355	0.07148
11.67	2461.68	0.034561	341.378	0.31419	0.07186
11.68	2463.79	0.034633	341.671	0.31485	0.07225
11.69	2465.87	0.034696	341.96	0.31542	0.07255
11.7	2467.94	0.0347461	342.247	0.31587	0.07275
11.71	2470.07	0.0347968	342.542	0.31633	0.07294
11.72	2472.15	0.0348617	342.83	0.31692	0.07326
11.73	2474.3	0.034902	343.129	0.31729	0.07336
11.74	2476.44	0.0349609	343.425	0.31783	0.07362
11.75	2478.55	0.0350169	343.718	0.31834	0.07386
11.76	2480.59	0.0351046	344.001	0.31913	0.0744
11.77	2482.62	0.0351619	344.282	0.31965	0.07467
11.78	2484.63	0.0352401	344.561	0.32036	0.07512
11.79	2486.71	0.035277	344.85	0.3207	0.07519
11.8	2488.77	0.0353249	345.135	0.32114	0.07537
11.81	2490.73	0.03536	345.407	0.32145	0.07544
11.82	2492.74	0.035441	345.686	0.32219	0.07592
11.83	2494.72	0.0355078	345.96	0.3228	0.07627
11.84	2496.72	0.0355736	346.238	0.3234	0.07662
11.85	2498.73	0.035638	346.516	0.32398	0.07695
11.86	2500.75	0.0357257	346.797	0.32478	0.07749
11.87	2502.73	0.0358058	347.071	0.32551	0.07797
11.88	2504.72	0.035864	347.347	0.32604	0.07824
11.89	2506.65	0.0359169	347.615	0.32652	0.07848
11.9	2508.56	0.0359818	347.88	0.32711	0.07883
11.91	2510.52	0.0360359	348.151	0.3276	0.07907
11.92	2512.41	0.0361117	348.414	0.32829	0.07952
11.93	2514.34	0.036157	348.681	0.3287	0.07969
11.94	2516.32	0.0362169	348.956	0.32924	0.07998
11.95	2518.26	0.036256	349.225	0.3296	0.08009
11.96	2520.19	0.0363327	349.492	0.3303	0.08054
11.97	2522.18	0.036409	349.768	0.33099	0.08098
11.98	2524.18	0.0364739	350.046	0.33158	0.08132
11.99	2526.12	0.0365378	350.315	0.33216	0.08165
12	2528.09	0.0366126	350.588	0.33284	0.08208
12.01	2530.14	0.0367037	350.872	0.33367	0.08265
12.02	2532.12	0.0367719	351.147	0.33429	0.08302
12.03	2534.11	0.0368448	351.423	0.33495	0.08343
12.04	2535.97	0.036889	351.681	0.33535	0.0836
12.05	2537.87	0.0369378	351.944	0.3358	0.0838
12.06	2539.83	0.0369961	352.216	0.33633	0.08408
12.07	2541.76	0.037069	352.484	0.33699	0.0845
12.08	2543.72	0.0371568	352.756	0.33779	0.08505
12.09	2545.72	0.0372378	353.033	0.33853	0.08553
12.1	2547.74	0.0373198	353.313	0.33927	0.08602
12.11	2549.69	0.037374	353.583	0.33976	0.08627
12.12	2551.64	0.0374131	353.854	0.34012	0.08637
12.13	2553.54	0.0374638	354.117	0.34058	0.08659
12.14	2555.49	0.0375258	354.388	0.34114	0.08691
12.15	2557.43	0.037604	354.657	0.34185	0.08737
12.16	2559.38	0.0376837	354.927	0.34258	0.08785
12.17	2561.31	0.0377657	355.195	0.34332	0.08835
12.18	2563.19	0.037841	355.456	0.34401	0.0888
12.19	2565.11	0.0378939	355.722	0.34449	0.08904
12.2	2567.08	0.037933	355.995	0.34485	0.08914
12.21	2569.04	0.0379729	356.267	0.34521	0.08926
12.22	2570.97	0.038052	356.534	0.34593	0.08973
12.23	2572.9	0.0381378	356.802	0.34671	0.09026
12.24	2574.72	0.0382256	357.055	0.34751	0.09083
12.25	2576.6	0.03831	357.315	0.34827	0.09136
12.26	2578.46	0.0383896	357.573	0.349	0.09185
12.27	2580.3	0.0384459	357.828	0.34951	0.09213
12.28	2582.23	0.0384809	358.096	0.34983	0.0922
12.29	2584.1	0.0385496	358.355	0.35045	0.09259
12.3	2585.92	0.038633	358.608	0.35121	0.09311
12.31	2587.83	0.0387117	358.873	0.35192	0.09359
12.32	2589.72	0.0387639	359.135	0.3524	0.09382
12.33	2591.56	0.0388326	359.39	0.35302	0.09421
12.34	2593.45	0.03888	359.652	0.35345	0.0944
12.35	2595.43	0.038922	359.926	0.35384	0.09453
12.36	2597.41	0.038973	360.201	0.3543	0.09475
12.37	2599.43	0.0390569	360.481	0.35506	0.09525
12.38	2601.31	0.0391399	360.742	0.35582	0.09577
12.39	2603.29	0.0392157	361.017	0.35651	0.09621
12.4	2605.2	0.039293	361.281	0.35721	0.09667
12.41	2607.01	0.039354	361.532	0.35776	0.09699
12.42	2608.87	0.03941	361.79	0.35827	0.09727
12.43	2610.76	0.0394768	362.052	0.35888	0.09763
12.44	2612.7	0.0395717	362.321	0.35974	0.09825
12.45	2614.52	0.0396618	362.574	0.36056	0.09884
12.46	2616.29	0.0397329	362.819	0.36121	0.09926
12.47	2617.98	0.0397889	363.054	0.36172	0.09955
12.48	2619.74	0.0398449	363.298	0.36223	0.09984
12.49	2621.54	0.0399179	363.547	0.36289	0.10028
12.5	2623.33	0.0399937	363.796	0.36358	0.10074
12.51	2625.2	0.04006	364.055	0.36418	0.1011
12.52	2627.07	0.040122	364.314	0.36475	0.10143
12.53	2629.05	0.040193	364.589	0.36539	0.10182
12.54	2630.94	0.0402617	364.851	0.36602	0.10221
12.55	2632.77	0.0403261	365.105	0.3666	0.10256
12.56	2634.61	0.0403966	365.36	0.36724	0.10297
12.57	2636.53	0.040472	365.626	0.36793	0.10341
12.58	2638.39	0.040544	365.884	0.36858	0.10383
12.59	2640.19	0.0406169	366.134	0.36924	0.10426
12.6	2642.02	0.0406927	366.387	0.36993	0.10472
12.61	2643.8	0.0407657	366.634	0.3706	0.10516
12.62	2645.58	0.0408449	366.881	0.37132	0.10565
12.63	2647.32	0.0409316	367.122	0.37211	0.10622
12.64	2649.11	0.0410036	367.371	0.37276	0.10665
12.65	2650.88	0.0410737	367.616	0.3734	0.10706
12.66	2652.69	0.041141	367.867	0.37401	0.10744
12.67	2654.47	0.0412177	368.114	0.37471	0.10791
12.68	2656.22	0.0412816	368.357	0.37529	0.10827
12.69	2658.02	0.0413498	368.606	0.37591	0.10866
12.7	2659.8	0.041429	368.853	0.37663	0.10916
12.71	2661.64	0.0415019	369.108	0.37729	0.10959
12.72	2663.53	0.041572	369.37	0.37793	0.10999
12.73	2665.37	0.0416526	369.626	0.37866	0.11048
12.74	2667.11	0.041728	369.867	0.37935	0.11095
12.75	2668.94	0.0417859	370.121	0.37987	0.11124
12.76	2670.76	0.0418259	370.373	0.38024	0.11138
12.77	2672.61	0.0418979	370.63	0.38089	0.1118
12.78	2674.41	0.041969	370.879	0.38154	0.11221
12.79	2676.25	0.042061	371.134	0.38237	0.11282
12.8	2678.04	0.0421368	371.383	0.38306	0.11328
12.81	2679.83	0.0422298	371.631	0.38391	0.1139
12.82	2681.59	0.0422839	371.875	0.3844	0.11417
12.83	2683.3	0.0423378	372.112	0.38489	0.11444
12.84	2685.15	0.0424089	372.369	0.38554	0.11485
12.85	2686.9	0.0424928	372.611	0.3863	0.11539
12.86	2688.7	0.0425858	372.861	0.38714	0.11601
12.87	2690.47	0.042673	373.106	0.38794	0.11658
12.88	2692.3	0.0427636	373.36	0.38876	0.11717
12.89	2693.98	0.0428247	373.593	0.38932	0.11751
12.9	2695.75	0.0428819	373.839	0.38984	0.11781
12.91	2697.44	0.042941	374.073	0.39037	0.11813
12.92	2699.18	0.043024	374.314	0.39113	0.11866
12.93	2700.99	0.0430879	374.565	0.39171	0.11901
12.94	2702.83	0.0431637	374.82	0.3924	0.11947
12.95	2704.68	0.0432486	375.077	0.39317	0.12001
12.96	2706.5	0.0433358	375.329	0.39396	0.12057
12.97	2708.29	0.0434207	375.578	0.39473	0.12111
12.98	2710.15	0.0434918	375.836	0.39538	0.12152
12.99	2712.1	0.0435776	376.106	0.39616	0.12206
13	2713.92	0.0436568	376.358	0.39688	0.12254
13.01	2715.81	0.0437459	376.62	0.39769	0.12312
13.02	2717.58	0.0438089	376.866	0.39826	0.12346
13.03	2719.36	0.043858	377.113	0.39871	0.12368
13.04	2721.08	0.0439257	377.351	0.39932	0.12408
13.05	2722.79	0.0440206	377.588	0.40019	0.12473
13.06	2724.44	0.0441217	377.817	0.40111	0.12544
13.07	2726.19	0.0441918	378.06	0.40174	0.12585
13.08	2727.84	0.0442609	378.289	0.40237	0.12627
13.09	2729.45	0.044341	378.512	0.4031	0.12679
13.1	2731.08	0.0444097	378.738	0.40372	0.12721
13.11	2732.7	0.0444936	378.963	0.40449	0.12777
13.12	2734.33	0.044553	379.189	0.40503	0.1281
13.13	2735.9	0.0446288	379.406	0.40572	0.12859
13.14	2737.46	0.0446879	379.623	0.40625	0.12893
13.15	2739.03	0.0447728	379.841	0.40703	0.1295
13.16	2740.66	0.0448448	380.067	0.40768	0.12995
13.17	2742.22	0.044933	380.283	0.40848	0.13056
13.18	2743.85	0.0450007	380.509	0.4091	0.13096
13.19	2745.44	0.0450718	380.729	0.40974	0.13141
13.2	2747.21	0.0451338	380.975	0.41031	0.13175
13.21	2748.89	0.0452167	381.208	0.41106	0.13229
13.22	2750.61	0.0453097	381.446	0.41191	0.13292
13.23	2752.37	0.0454079	381.69	0.4128	0.13359
13.24	2754.08	0.0454809	381.928	0.41346	0.13403
13.25	2755.79	0.0455539	382.165	0.41413	0.13448
13.26	2757.54	0.045622	382.407	0.41475	0.13488
13.27	2759.33	0.0456969	382.656	0.41543	0.13533
13.28	2761.03	0.0457689	382.891	0.41608	0.13577
13.29	2762.76	0.0458576	383.131	0.41689	0.13636
13.3	2764.37	0.0459358	383.355	0.4176	0.13686
13.31	2765.98	0.0460116	383.578	0.41829	0.13735
13.32	2767.65	0.0460638	383.809	0.41876	0.13761
13.33	2769.29	0.046152	384.037	0.41956	0.1382
13.34	2771.01	0.0462279	384.275	0.42025	0.13868
13.35	2772.72	0.0463118	384.513	0.42102	0.13922
13.36	2774.35	0.0464119	384.739	0.42193	0.13992
13.37	2775.98	0.0464997	384.965	0.42272	0.14052
13.38	2777.64	0.0465836	385.195	0.42349	0.14107
13.39	2779.29	0.046637	385.424	0.42397	0.14134
13.4	2780.87	0.04672	385.643	0.42473	0.1419
13.41	2782.56	0.0467958	385.877	0.42542	0.14237
13.42	2784.19	0.0468768	386.103	0.42615	0.1429
13.43	2785.93	0.0469679	386.344	0.42698	0.14351
13.44	2787.62	0.0470399	386.579	0.42764	0.14395
13.45	2789.34	0.0471076	386.817	0.42825	0.14435
13.46	2791.08	0.0471696	387.059	0.42881	0.14469
13.47	2792.73	0.0472516	387.287	0.42956	0.14523
13.48	2794.38	0.0473418	387.516	0.43038	0.14584
13.49	2796.09	0.04743	387.753	0.43118	0.14642
13.5	2797.87	0.0475296	388	0.43209	0.1471
13.51	2799.57	0.0476126	388.236	0.43284	0.14764
13.52	2801.29	0.0477018	388.475	0.43365	0.14823
13.53	2802.87	0.0477757	388.694	0.43432	0.1487
13.54	2804.4	0.047862	388.906	0.43511	0.14929
13.55	2805.9	0.047924	389.114	0.43567	0.14967
13.56	2807.42	0.0479841	389.325	0.43622	0.15002
13.57	2809	0.0480618	389.544	0.43693	0.15053
13.58	2810.63	0.04815	389.77	0.43773	0.15112
13.59	2812.15	0.048252	389.981	0.43865	0.15186
13.6	2813.64	0.048314	390.187	0.43922	0.15223
13.61	2815.12	0.0483817	390.392	0.43983	0.15266
13.62	2816.58	0.0484556	390.595	0.44051	0.15315
13.63	2818.11	0.0485257	390.807	0.44114	0.15359
13.64	2819.7	0.048624	391.028	0.44204	0.15428
13.65	2821.29	0.0487136	391.248	0.44285	0.15489
13.66	2822.92	0.0488166	391.474	0.44379	0.15562
13.67	2824.51	0.0488877	391.695	0.44443	0.15607
13.68	2826.11	0.0489659	391.917	0.44514	0.15657
13.69	2827.72	0.0490479	392.14	0.44589	0.15712
13.7	2829.39	0.0491199	392.371	0.44654	0.15756
13.71	2831.04	0.0491847	392.6	0.44713	0.15794
13.72	2832.72	0.0492758	392.833	0.44796	0.15855
13.73	2834.37	0.0493607	393.062	0.44873	0.15912
13.74	2836.02	0.0494417	393.291	0.44947	0.15964
13.75	2837.65	0.0495118	393.517	0.45011	0.16007
13.76	2839.16	0.0496058	393.726	0.45096	0.16074
13.77	2840.73	0.0496816	393.944	0.45165	0.16123
13.78	2842.27	0.0497498	394.158	0.45227	0.16165
13.79	2843.9	0.0498318	394.384	0.45302	0.16219
13.8	2845.48	0.04993	394.603	0.45391	0.16288
13.81	2847.08	0.0500278	394.825	0.4548	0.16357
13.82	2848.66	0.050116	395.044	0.4556	0.16417
13.83	2850.25	0.0501918	395.264	0.45629	0.16466
13.84	2851.85	0.0502676	395.486	0.45698	0.16514
13.85	2853.42	0.050333	395.704	0.45757	0.16554
13.86	2855.08	0.0504116	395.934	0.45829	0.16604
13.87	2856.69	0.050497	396.157	0.45906	0.16661
13.88	2858.25	0.0505876	396.374	0.45989	0.16724
13.89	2859.7	0.0506768	396.575	0.4607	0.16787
13.9	2861.14	0.0507407	396.774	0.46128	0.16827
13.91	2862.63	0.0507979	396.981	0.4618	0.1686
13.92	2864.04	0.050877	397.177	0.46252	0.16914
13.93	2865.54	0.0509648	397.385	0.46332	0.16974
13.94	2867.12	0.0510639	397.604	0.46422	0.17044
13.95	2868.72	0.0511717	397.826	0.4652	0.17122
13.96	2870.3	0.0512556	398.045	0.46596	0.17178
13.97	2871.87	0.0513257	398.262	0.4666	0.17222
13.98	2873.41	0.051376	398.476	0.46705	0.17248
13.99	2875.02	0.0514728	398.699	0.46793	0.17316
14	2876.59	0.0515611	398.917	0.46874	0.17376
14.01	2878.15	0.0516378	399.133	0.46943	0.17426
14.02	2879.75	0.0517237	399.355	0.47022	0.17484
14.03	2881.29	0.0518038	399.569	0.47094	0.17537
14.04	2882.68	0.0518777	399.761	0.47162	0.17587
14.05	2884.12	0.051944	399.961	0.47222	0.17629
14.06	2885.58	0.0520398	400.164	0.47309	0.17697
14.07	2887.04	0.0521209	400.366	0.47383	0.17753
14.08	2888.46	0.0521929	400.563	0.47448	0.178
14.09	2890.01	0.0522696	400.778	0.47518	0.1785
14.1	2891.62	0.0523779	401.001	0.47616	0.17928
14.11	2893.15	0.0524618	401.213	0.47693	0.17985
14.12	2894.63	0.052529	401.419	0.47754	0.18027
14.13	2896.12	0.0526168	401.625	0.47833	0.18088
14.14	2897.63	0.0527207	401.835	0.47928	0.18164
14.15	2899.04	0.0528199	402.03	0.48018	0.18236
14.16	2900.4	0.0528957	402.219	0.48087	0.18287
14.17	2901.76	0.0529739	402.407	0.48158	0.18341
14.18	2903.28	0.0530559	402.618	0.48233	0.18397
14.19	2904.71	0.0531408	402.817	0.4831	0.18456
14.2	2906.17	0.0532367	403.019	0.48397	0.18524
14.21	2907.67	0.0533258	403.227	0.48478	0.18586
14.22	2909.17	0.0534059	403.435	0.48551	0.1864
14.23	2910.62	0.0534639	403.636	0.48604	0.18674
14.24	2912.19	0.0535297	403.854	0.48663	0.18714
14.25	2913.74	0.0536136	404.069	0.4874	0.18771
14.26	2915.3	0.0537037	404.285	0.48822	0.18833
14.27	2916.83	0.0538077	404.497	0.48916	0.18908
14.28	2918.35	0.053893	404.708	0.48994	0.18966
14.29	2919.83	0.0539817	404.913	0.49074	0.19028
14.3	2921.29	0.0540456	405.116	0.49132	0.19068
14.31	2922.79	0.0541076	405.324	0.49189	0.19105
14.32	2924.3	0.054181	405.533	0.49255	0.19153
14.33	2925.88	0.0542659	405.752	0.49333	0.1921
14.34	2927.35	0.0543608	405.956	0.49419	0.19277
14.35	2928.87	0.0544566	406.167	0.49506	0.19345
14.36	2930.29	0.0545606	406.364	0.49601	0.19422
14.37	2931.82	0.0546479	406.576	0.4968	0.19482
14.38	2933.33	0.0547089	406.785	0.49735	0.19518
14.39	2934.81	0.054788	406.991	0.49807	0.19571
14.4	2936.22	0.054872	407.186	0.49884	0.1963
14.41	2937.68	0.0549616	407.389	0.49965	0.19693
14.42	2939.07	0.055057	407.581	0.50052	0.19762
14.43	2940.44	0.0551619	407.771	0.50147	0.1984
14.44	2941.79	0.0552558	407.959	0.50233	0.19908
14.45	2943.21	0.0553207	408.156	0.50292	0.19949
14.46	2944.73	0.0553879	408.366	0.50353	0.19991
14.47	2946.19	0.055458	408.569	0.50416	0.20036
14.48	2947.64	0.0555329	408.77	0.50484	0.20086
14.49	2949.15	0.0556297	408.979	0.50572	0.20154
14.5	2950.7	0.0557479	409.194	0.5068	0.20242
14.51	2952.18	0.0558566	409.4	0.50779	0.20322
14.52	2953.7	0.0559477	409.61	0.50862	0.20386
14.53	2955.21	0.0560278	409.82	0.50934	0.20439
14.54	2956.74	0.0560898	410.032	0.50991	0.20476
14.55	2958.19	0.056133	410.233	0.5103	0.20497
14.56	2959.64	0.0561978	410.434	0.51089	0.20538
14.57	2961.04	0.0563118	410.628	0.51193	0.20624
14.58	2962.39	0.056421	410.815	0.51292	0.20706
14.59	2963.67	0.0565459	410.993	0.51405	0.20803
14.6	2965	0.0566298	411.177	0.51482	0.20862
14.61	2966.33	0.0567118	411.362	0.51556	0.2092
14.62	2967.67	0.0567569	411.548	0.51597	0.20944
14.63	2969.08	0.0568318	411.743	0.51665	0.20994
14.64	2970.55	0.0569248	411.947	0.5175	0.2106
14.65	2972	0.0570206	412.148	0.51837	0.21129
14.66	2973.44	0.0571126	412.348	0.51921	0.21194
14.67	2974.86	0.0571927	412.545	0.51993	0.21249
14.68	2976.26	0.057281	412.739	0.52074	0.21312
14.69	2977.69	0.057353	412.937	0.52139	0.21359
14.7	2979.08	0.0574197	413.13	0.522	0.21402
14.71	2980.53	0.057476	413.331	0.52251	0.21435
14.72	2981.99	0.0575361	413.533	0.52306	0.21471
14.73	2983.38	0.0576538	413.726	0.52413	0.2156
14.74	2984.75	0.0577606	413.916	0.5251	0.2164
14.75	2986.19	0.0578698	414.116	0.52609	0.21721
14.76	2987.68	0.0579609	414.323	0.52692	0.21785
14.77	2989.21	0.0580448	414.535	0.52768	0.21842
14.78	2990.78	0.0581278	414.752	0.52843	0.21897
14.79	2992.36	0.0581936	414.972	0.52903	0.21937
14.8	2993.97	0.0582856	415.195	0.52987	0.22
14.81	2995.51	0.0583686	415.408	0.53062	0.22056
14.82	2996.97	0.0584697	415.611	0.53154	0.22129
14.83	2998.45	0.0585689	415.816	0.53244	0.22201
14.84	2999.83	0.0586776	416.007	0.53343	0.22282
14.85	3001.16	0.058737	416.192	0.53397	0.22319
14.86	3002.54	0.058808	416.383	0.53462	0.22366
14.87	3003.93	0.0588738	416.576	0.53522	0.22409
14.88	3005.26	0.0589678	416.76	0.53607	0.22477
14.89	3006.54	0.0590636	416.938	0.53694	0.22548
14.9	3007.83	0.0591618	417.117	0.53783	0.22621
14.91	3009.11	0.0592596	417.294	0.53872	0.22694
14.92	3010.51	0.0593287	417.489	0.53935	0.22739
14.93	3011.88	0.059389	417.679	0.5399	0.22776
14.94	3013.29	0.0594639	417.874	0.54058	0.22826
14.95	3014.74	0.0595598	418.075	0.54145	0.22895
14.96	3016.11	0.0596718	418.265	0.54247	0.22979
14.97	3017.43	0.0597777	418.448	0.54343	0.23059
14.98	3018.77	0.059874	418.634	0.54431	0.2313
14.99	3020.13	0.059945	418.823	0.54495	0.23177
15	3021.42	0.0599939	419.002	0.5454	0.23205
15.01	3022.72	0.0600607	419.182	0.54601	0.23249
15.02	3023.93	0.0601517	419.35	0.54683	0.23317
15.03	3025.3	0.0602576	419.54	0.5478	0.23395
15.04	3026.63	0.0603439	419.724	0.54858	0.23457
15.05	3027.95	0.0604488	419.907	0.54953	0.23536
15.06	3029.32	0.0605161	420.097	0.55015	0.23579
15.07	3030.72	0.0606019	420.291	0.55093	0.2364
15.08	3032.1	0.0606601	420.483	0.55146	0.23675
15.09	3033.53	0.0607597	420.681	0.55236	0.23747
15.1	3035.01	0.060846	420.886	0.55315	0.23807
15.11	3036.54	0.0609338	421.098	0.55394	0.23868
15.12	3038.04	0.0610287	421.306	0.55481	0.23935
15.13	3039.44	0.0611197	421.5	0.55563	0.24
15.14	3040.87	0.0612246	421.699	0.55659	0.24077
15.15	3042.26	0.0613319	421.892	0.55756	0.24157
15.16	3043.67	0.0614278	422.087	0.55843	0.24226
15.17	3045.04	0.061505	422.277	0.55914	0.24279
15.18	3046.44	0.0615689	422.471	0.55972	0.24319
15.19	3047.81	0.0616609	422.661	0.56055	0.24386
15.2	3049.17	0.061742	422.85	0.56129	0.24442
15.21	3050.65	0.0618398	423.055	0.56218	0.24512
15.22	3052.15	0.0619318	423.263	0.56302	0.24577
15.23	3053.59	0.0620367	423.463	0.56397	0.24654
15.24	3055.04	0.0621077	423.664	0.56462	0.247
15.25	3056.46	0.0621659	423.861	0.56514	0.24735
15.26	3057.84	0.0622327	424.052	0.56575	0.24778
15.27	3059.25	0.0623247	424.248	0.56659	0.24844
15.28	3060.66	0.0624329	424.443	0.56757	0.24924
15.29	3062.06	0.0625397	424.637	0.56854	0.25004
15.3	3063.42	0.0626528	424.826	0.56957	0.25089
15.31	3064.7	0.0627291	425.003	0.57026	0.25142
15.32	3065.94	0.0627977	425.175	0.57089	0.25189
15.33	3067.24	0.0628597	425.356	0.57145	0.25229
15.34	3068.57	0.0629646	425.54	0.57241	0.25307
15.35	3069.95	0.0630729	425.732	0.57339	0.25388
15.36	3071.4	0.0631606	425.933	0.57419	0.2545
15.37	3072.81	0.0632498	426.128	0.575	0.25513
15.38	3074.22	0.063328	426.324	0.57571	0.25566
15.39	3075.62	0.0634047	426.518	0.57641	0.25618
15.4	3077	0.063482	426.709	0.57711	0.25671
15.41	3078.4	0.0635807	426.903	0.57801	0.25743
15.42	3079.83	0.0636837	427.102	0.57894	0.25818
15.43	3081.27	0.0637638	427.301	0.57967	0.25873
15.44	3082.65	0.0638577	427.493	0.58052	0.25941
15.45	3084.04	0.0639359	427.685	0.58124	0.25994
15.46	3085.33	0.064028	427.864	0.58207	0.26061
15.47	3086.65	0.06411	428.047	0.58282	0.26119
15.48	3087.96	0.0642239	428.229	0.58385	0.26206
15.49	3089.3	0.0643207	428.415	0.58473	0.26277
15.5	3090.68	0.064388	428.606	0.58535	0.26321
15.51	3092.04	0.0644566	428.795	0.58597	0.26366
15.52	3093.37	0.0645448	428.979	0.58677	0.26429
15.53	3094.58	0.0646498	429.147	0.58773	0.26509
15.54	3095.88	0.064757	429.327	0.5887	0.2659
15.55	3097.14	0.0648448	429.502	0.5895	0.26654
15.56	3098.44	0.064912	429.682	0.59011	0.26699
15.57	3099.76	0.0649778	429.865	0.59071	0.26742
15.58	3101.04	0.065057	430.043	0.59143	0.26798
15.59	3102.31	0.0651447	430.219	0.59222	0.26861
15.6	3103.51	0.0652458	430.386	0.59314	0.26938
15.61	3104.72	0.0653478	430.553	0.59407	0.27015
15.62	3105.94	0.0654647	430.723	0.59513	0.27106
15.63	3107.31	0.0655476	430.912	0.59589	0.27164
15.64	3108.63	0.065613	431.096	0.59648	0.27207
15.65	3110.01	0.0656759	431.287	0.59705	0.27246
15.66	3111.44	0.0657579	431.485	0.5978	0.27303
15.67	3112.86	0.0658457	431.682	0.5986	0.27365
15.68	3114.32	0.0659539	431.885	0.59958	0.27444
15.69	3115.72	0.0660617	432.079	0.60056	0.27525
15.7	3117.22	0.0661556	432.287	0.60141	0.27591
15.71	3118.65	0.0662176	432.485	0.60198	0.27629
15.72	3120.12	0.0662939	432.689	0.60267	0.2768
15.73	3121.54	0.0663926	432.886	0.60357	0.27752
15.74	3122.94	0.066508	433.08	0.60462	0.27839
15.75	3124.31	0.0665957	433.27	0.60542	0.27901
15.76	3125.62	0.066693	433.452	0.6063	0.27973
15.77	3126.91	0.0667717	433.631	0.60702	0.28028
15.78	3128.19	0.066869	433.808	0.6079	0.281
15.79	3129.48	0.066961	433.987	0.60874	0.28168
15.8	3130.77	0.0670568	434.166	0.60961	0.28238
15.81	3132.1	0.0671288	434.35	0.61026	0.28287
15.82	3133.4	0.0671927	434.531	0.61084	0.28329
15.83	3134.65	0.0672809	434.704	0.61164	0.28393
15.84	3135.95	0.0673878	434.884	0.61262	0.28474
15.85	3137.2	0.0675127	435.058	0.61375	0.28571
15.86	3138.47	0.067609	435.234	0.61463	0.28643
15.87	3139.72	0.0676958	435.407	0.61542	0.28706
15.88	3140.96	0.0677568	435.579	0.61597	0.28745
15.89	3142.23	0.0678288	435.755	0.61663	0.28795
15.9	3143.47	0.0679156	435.927	0.61741	0.28858
15.91	3144.76	0.0680048	436.106	0.61823	0.28923
15.92	3146.12	0.0681207	436.295	0.61928	0.29011
15.93	3147.53	0.0682318	436.49	0.62029	0.29094
15.94	3148.94	0.0683338	436.686	0.62122	0.29169
15.95	3150.33	0.0684077	436.878	0.62189	0.29218
15.96	3151.65	0.0684797	437.061	0.62254	0.29267
15.97	3153.02	0.0685608	437.251	0.62328	0.29323
15.98	3154.45	0.0686328	437.45	0.62393	0.29371
15.99	3155.87	0.0687076	437.647	0.62461	0.29421
16	3157.29	0.0688159	437.844	0.6256	0.29501
16.01	3158.7	0.0689408	438.039	0.62673	0.29597
16.02	3160.01	0.0690409	438.221	0.62764	0.29671
16.03	3161.28	0.0691058	438.397	0.62823	0.29714
16.04	3162.54	0.069173	438.572	0.62885	0.29759
16.05	3163.85	0.0692436	438.753	0.62949	0.29807
16.06	3165.22	0.0693256	438.943	0.63023	0.29864
16.07	3166.66	0.06943	439.143	0.63118	0.2994
16.08	3167.98	0.0695378	439.326	0.63216	0.30022
16.09	3169.37	0.0696298	439.519	0.633	0.30088
16.1	3170.7	0.0697057	439.703	0.63369	0.3014
16.11	3172	0.0698168	439.884	0.6347	0.30224
16.12	3173.31	0.0699126	440.065	0.63557	0.30295
16.13	3174.63	0.0700008	440.248	0.63637	0.30358
16.14	3175.94	0.0700809	440.43	0.6371	0.30414
16.15	3177.28	0.0701739	440.616	0.63794	0.30482
16.16	3178.58	0.0702769	440.796	0.63888	0.30559
16.17	3179.81	0.0703728	440.967	0.63975	0.30631
16.18	3181.12	0.0704877	441.148	0.6408	0.30718
16.19	3182.33	0.0705716	441.316	0.64156	0.30779
16.2	3183.62	0.0706379	441.495	0.64216	0.30823
16.21	3184.91	0.0706999	441.674	0.64273	0.30863
16.22	3186.22	0.0708019	441.856	0.64365	0.30939
16.23	3187.65	0.0709168	442.054	0.6447	0.31026
16.24	3189.04	0.0710408	442.247	0.64583	0.31121
16.25	3190.44	0.0711338	442.441	0.64667	0.31188
16.26	3191.76	0.0712258	442.624	0.64751	0.31254
16.27	3193.08	0.071305	442.807	0.64823	0.3131
16.28	3194.45	0.0713836	442.997	0.64894	0.31364
16.29	3195.82	0.071469	443.187	0.64972	0.31424
16.3	3197.22	0.071552	443.381	0.65047	0.31482
16.31	3198.58	0.0716616	443.57	0.65147	0.31564
16.32	3199.91	0.071777	443.754	0.65252	0.31652
16.33	3201.22	0.0718767	443.936	0.65342	0.31726
16.34	3202.54	0.0719539	444.119	0.65413	0.3178
16.35	3203.79	0.072009	444.292	0.65463	0.31814
16.36	3205.12	0.0720877	444.476	0.65534	0.31869
16.37	3206.43	0.072174	444.658	0.65613	0.3193
16.38	3207.69	0.0722689	444.833	0.65699	0.32001
16.39	3208.94	0.0723876	445.006	0.65807	0.32093
16.4	3210.17	0.0724968	445.177	0.65906	0.32176
16.41	3211.43	0.0725807	445.352	0.65982	0.32237
16.42	3212.69	0.0726499	445.526	0.66045	0.32284
16.43	3213.88	0.07273	445.691	0.66118	0.32341
16.44	3215.11	0.0728158	445.862	0.66196	0.32404
16.45	3216.34	0.0728769	446.032	0.66252	0.32444
16.46	3217.55	0.072978	446.2	0.66344	0.3252
16.47	3218.83	0.0730848	446.378	0.66441	0.32601
16.48	3220.03	0.0732078	446.544	0.66553	0.32698
16.49	3221.27	0.073285	446.716	0.66623	0.32752
16.5	3222.49	0.073389	446.885	0.66717	0.32831
16.51	3223.73	0.0734729	447.057	0.66794	0.32892
16.52	3225.03	0.073554	447.238	0.66867	0.32949
16.53	3226.32	0.0736517	447.416	0.66956	0.33021
16.54	3227.54	0.07376	447.586	0.67055	0.33104
16.55	3228.81	0.0738639	447.762	0.67149	0.33183
16.56	3230.13	0.0739517	447.945	0.67229	0.33246
16.57	3231.37	0.074058	448.117	0.67325	0.33327
16.58	3232.69	0.0741438	448.3	0.67403	0.33388
16.59	3234.04	0.0742049	448.487	0.67459	0.33426
16.6	3235.36	0.0742559	448.67	0.67505	0.33456
16.61	3236.69	0.0743579	448.855	0.67598	0.33532
16.62	3237.91	0.0744728	449.024	0.67703	0.33621
16.63	3239.2	0.0745978	449.203	0.67816	0.33718
16.64	3240.54	0.0746888	449.388	0.67899	0.33784
16.65	3241.85	0.0747809	449.57	0.67983	0.33851
16.66	3243.11	0.0748419	449.745	0.68038	0.3389
16.67	3244.39	0.0749196	449.922	0.68109	0.33945
16.68	3245.69	0.074994	450.103	0.68176	0.33996
16.69	3247	0.0750999	450.284	0.68273	0.34076
16.7	3248.26	0.0752057	450.459	0.68369	0.34156
16.71	3249.47	0.0753316	450.627	0.68483	0.34255
16.72	3250.8	0.0754117	450.811	0.68556	0.34311
16.73	3252.12	0.075488	450.994	0.68625	0.34363
16.74	3253.42	0.0755576	451.175	0.68689	0.3441
16.75	3254.76	0.0756568	451.36	0.68779	0.34483
16.76	3256.07	0.0757407	451.542	0.68855	0.34543
16.77	3257.37	0.0758409	451.722	0.68946	0.34618
16.78	3258.64	0.0759539	451.898	0.69049	0.34704
16.79	3259.85	0.0760741	452.066	0.69158	0.34798
16.8	3261.09	0.0761537	452.238	0.69231	0.34855
16.81	3262.33	0.0762257	452.41	0.69296	0.34904
16.82	3263.53	0.076312	452.577	0.69375	0.34968
16.83	3264.72	0.0763897	452.742	0.69445	0.35023
16.84	3265.9	0.0764617	452.905	0.69511	0.35074
16.85	3267.03	0.0765566	453.062	0.69597	0.35146
16.86	3268.27	0.0766596	453.234	0.69691	0.35224
16.87	3269.47	0.076776	453.4	0.69796	0.35314
16.88	3270.67	0.0768718	453.567	0.69883	0.35386
16.89	3271.94	0.0769638	453.743	0.69967	0.35454
16.9	3273.19	0.0770397	453.916	0.70036	0.35507
16.91	3274.39	0.0771016	454.083	0.70092	0.35548
16.92	3275.65	0.0771918	454.257	0.70174	0.35614
16.93	3276.86	0.0772929	454.425	0.70266	0.3569
16.94	3278.04	0.0774049	454.589	0.70368	0.35777
16.95	3279.22	0.0775179	454.752	0.70471	0.35865
16.96	3280.34	0.077609	454.908	0.70554	0.35934
16.97	3281.51	0.0776839	455.07	0.70622	0.35987
16.98	3282.65	0.077737	455.228	0.7067	0.36021
16.99	3283.84	0.07782	455.393	0.70745	0.36081
17	3285.12	0.0779259	455.571	0.70842	0.36161
17.01	3286.4	0.0780379	455.748	0.70944	0.36247
17.02	3287.56	0.0781519	455.909	0.71047	0.36335
17.03	3288.79	0.0782439	456.08	0.71131	0.36403
17.04	3290.05	0.0783316	456.254	0.71211	0.36467
17.05	3291.38	0.0783889	456.439	0.71263	0.36502
17.06	3292.69	0.078458	456.62	0.71325	0.36549
17.07	3294.02	0.0785411	456.805	0.71401	0.36607
17.08	3295.33	0.078645	456.987	0.71495	0.36685
17.09	3296.64	0.0787566	457.168	0.71597	0.3677
17.1	3297.86	0.0788758	457.337	0.71705	0.36863
17.11	3299.12	0.0789807	457.512	0.71801	0.36942
17.12	3300.45	0.079057	457.697	0.7187	0.36995
17.13	3301.72	0.079114	457.873	0.71922	0.3703
17.14	3302.98	0.0791817	458.047	0.71983	0.37076
17.15	3304.26	0.0792618	458.225	0.72056	0.37133
17.16	3305.58	0.0793619	458.408	0.72147	0.37207
17.17	3306.81	0.0794878	458.579	0.72262	0.37306
17.18	3308.04	0.0796018	458.749	0.72365	0.37394
17.19	3309.31	0.0796967	458.925	0.72452	0.37464
17.2	3310.65	0.0797696	459.111	0.72518	0.37513
17.21	3312.02	0.0798578	459.301	0.72598	0.37576
17.22	3313.33	0.0799437	459.483	0.72676	0.37637
17.23	3314.67	0.0800257	459.669	0.72751	0.37695
17.24	3315.98	0.0801296	459.85	0.72845	0.37773
17.25	3317.15	0.0802369	460.012	0.72943	0.37855
17.26	3318.34	0.080338	460.178	0.73035	0.37932
17.27	3319.65	0.0804329	460.359	0.73121	0.38002
17.28	3320.94	0.0805316	460.538	0.73211	0.38075
17.29	3322.19	0.0806279	460.711	0.73298	0.38147
17.3	3323.41	0.0806966	460.881	0.73361	0.38194
17.31	3324.62	0.08077	461.048	0.73427	0.38245
17.32	3325.87	0.0808659	461.222	0.73514	0.38317
17.33	3327.12	0.0809579	461.395	0.73598	0.38384
17.34	3328.35	0.08107	461.566	0.737	0.38471
17.35	3329.62	0.0811558	461.742	0.73778	0.38533
17.36	3330.91	0.0812659	461.921	0.73878	0.38616
17.37	3332.14	0.0813408	462.091	0.73946	0.38669
17.38	3333.4	0.0814319	462.266	0.74029	0.38736
17.39	3334.63	0.0815129	462.437	0.74103	0.38794
17.4	3335.85	0.081604	462.606	0.74185	0.38861
17.41	3337.07	0.081717	462.775	0.74288	0.38948
17.42	3338.22	0.0818319	462.934	0.74393	0.39038
17.43	3339.38	0.0819416	463.095	0.74492	0.39123
17.44	3340.54	0.0820136	463.256	0.74558	0.39174
17.45	3341.67	0.082072	463.413	0.74611	0.39213
17.46	3342.83	0.0821278	463.574	0.74662	0.39249
17.47	3343.99	0.0822017	463.735	0.74729	0.39301
17.48	3345.19	0.0823009	463.901	0.74819	0.39376
17.49	3346.4	0.0824335	464.069	0.7494	0.39481
17.5	3347.67	0.0825479	464.245	0.75044	0.39569
17.51	3348.87	0.0826419	464.411	0.75129	0.39639
17.52	3350.1	0.0827048	464.582	0.75186	0.39681
17.53	3351.37	0.0827768	464.758	0.75252	0.3973
17.54	3352.62	0.082854	464.931	0.75322	0.39785
17.55	3354.01	0.0829489	465.124	0.75408	0.39853
17.56	3355.29	0.0830577	465.302	0.75507	0.39936
17.57	3356.53	0.0831807	465.474	0.75619	0.40032
17.58	3357.81	0.083278	465.651	0.75707	0.40104
17.59	3359.07	0.0833728	465.826	0.75793	0.40174
17.6	3360.19	0.0834596	465.981	0.75872	0.40239
17.61	3361.39	0.083556	466.148	0.7596	0.40312
17.62	3362.65	0.0836356	466.322	0.76032	0.40368
17.63	3363.87	0.0837138	466.491	0.76103	0.40424
17.64	3365.13	0.0838206	466.666	0.76201	0.40505
17.65	3366.27	0.0839379	466.824	0.76307	0.40597
17.66	3367.49	0.0840638	466.993	0.76422	0.40696
17.67	3368.76	0.0841577	467.17	0.76507	0.40765
17.68	3369.97	0.0842459	467.337	0.76587	0.4083
17.69	3371.16	0.0843127	467.502	0.76648	0.40876
17.7	3372.42	0.0843856	467.677	0.76714	0.40926
17.71	3373.64	0.0844877	467.846	0.76807	0.41003
17.72	3374.8	0.0846007	468.007	0.7691	0.41091
17.73	3375.99	0.084718	468.172	0.77016	0.41183
17.74	3377.19	0.08481	468.339	0.771	0.41251
17.75	3378.47	0.0848968	468.516	0.77179	0.41314
17.76	3379.69	0.0849688	468.685	0.77244	0.41364
17.77	3380.83	0.0850361	468.843	0.77306	0.4141
17.78	3382.01	0.0851276	469.007	0.77389	0.41479
17.79	3383.15	0.0852258	469.165	0.77478	0.41553
17.8	3384.33	0.0853417	469.329	0.77583	0.41644
17.81	3385.52	0.0854457	469.494	0.77678	0.41723
17.82	3386.69	0.0855487	469.656	0.77772	0.41802
17.83	3387.83	0.085634	469.814	0.77849	0.41865
17.84	3388.96	0.0857208	469.971	0.77928	0.4193
17.85	3390.15	0.08581	470.136	0.78009	0.41996
17.86	3391.31	0.0858896	470.297	0.78081	0.42053
17.87	3392.56	0.0859616	470.47	0.78147	0.42103
17.88	3393.85	0.086056	470.649	0.78233	0.42172
17.89	3395.19	0.086149	470.835	0.78317	0.4224
17.9	3396.5	0.0862439	471.017	0.78404	0.4231
17.91	3397.74	0.0863288	471.188	0.78481	0.42371
17.92	3398.96	0.0864337	471.358	0.78576	0.42451
17.93	3400.26	0.0865138	471.538	0.78649	0.42507
17.94	3401.56	0.086581	471.718	0.7871	0.42552
17.95	3402.74	0.0866769	471.882	0.78797	0.42624
17.96	3404.01	0.086786	472.058	0.78896	0.42707
17.97	3405.28	0.0869081	472.234	0.79007	0.42802
17.98	3406.51	0.0870087	472.405	0.79099	0.42878
17.99	3407.62	0.087096	472.559	0.79178	0.42943
18	3408.76	0.0871656	472.717	0.79241	0.42992
18.01	3409.97	0.0872178	472.884	0.79289	0.43024
18.02	3411.21	0.0873208	473.056	0.79383	0.43102
18.03	3412.28	0.0874367	473.205	0.79488	0.43194
18.04	3413.43	0.0875654	473.364	0.79605	0.43296
18.05	3414.64	0.087666	473.532	0.79696	0.43372
18.06	3415.83	0.08775	473.697	0.79773	0.43434
18.07	3416.94	0.087822	473.851	0.79838	0.43485
18.08	3418.01	0.0878878	473.999	0.79898	0.43531
18.09	3419.19	0.0879936	474.163	0.79994	0.43612
18.1	3420.3	0.0881	474.317	0.80091	0.43695
18.11	3421.49	0.088222	474.482	0.80202	0.43791
18.12	3422.62	0.0883179	474.639	0.80289	0.43864
18.13	3423.99	0.0884209	474.829	0.80383	0.4394
18.14	3425.24	0.0885101	475.002	0.80464	0.44005
18.15	3426.44	0.0885959	475.168	0.80542	0.44068
18.16	3427.56	0.0886936	475.324	0.80631	0.44143
18.17	3428.71	0.0887857	475.483	0.80714	0.44212
18.18	3429.93	0.088881	475.652	0.80801	0.44283
18.19	3431.12	0.0889769	475.817	0.80888	0.44355
18.2	3432.42	0.089077	475.998	0.80979	0.44429
18.21	3433.61	0.0891638	476.163	0.81058	0.44493
18.22	3434.9	0.089242	476.342	0.81129	0.44548
18.23	3436.06	0.0893359	476.503	0.81214	0.44619
18.24	3437.22	0.0894256	476.663	0.81296	0.44685
18.25	3438.33	0.0895157	476.817	0.81378	0.44753
18.26	3439.54	0.089613	476.985	0.81466	0.44826
18.27	3440.76	0.0897136	477.154	0.81558	0.44902
18.28	3441.98	0.089809	477.324	0.81645	0.44974
18.29	3443.17	0.0899038	477.489	0.81731	0.45045
18.3	3444.22	0.0899959	477.634	0.81814	0.45115
18.31	3445.38	0.0900717	477.795	0.81883	0.45169
18.32	3446.47	0.0901337	477.946	0.8194	0.45212
18.33	3447.58	0.0902176	478.1	0.82016	0.45274
18.34	3448.69	0.0903297	478.254	0.82118	0.45362
18.35	3449.88	0.090425	478.419	0.82205	0.45433
18.36	3451.06	0.0905357	478.583	0.82305	0.45519
18.37	3452.19	0.0906196	478.739	0.82381	0.45581
18.38	3453.29	0.090725	478.892	0.82477	0.45663
18.39	3454.45	0.090816	479.053	0.8256	0.45731
18.4	3455.67	0.0909257	479.222	0.8266	0.45815
18.41	3456.8	0.0910158	479.379	0.82742	0.45883
18.42	3458	0.0910878	479.545	0.82807	0.45933
18.43	3459.13	0.0911808	479.702	0.82892	0.46003
18.44	3460.29	0.09127	479.863	0.82973	0.46069
18.45	3461.44	0.0913687	480.022	0.83062	0.46145
18.46	3462.61	0.091456	480.184	0.83142	0.46209
18.47	3463.78	0.091558	480.347	0.83235	0.46287
18.48	3464.99	0.0916648	480.514	0.83332	0.46369
18.49	3466.17	0.0917459	480.678	0.83405	0.46427
18.5	3467.41	0.0918417	480.85	0.83492	0.46499
18.51	3468.7	0.0919409	481.029	0.83583	0.46573
18.52	3470.01	0.092052	481.211	0.83684	0.46657
18.53	3471.31	0.0921488	481.391	0.83772	0.46729
18.54	3472.64	0.092238	481.575	0.83853	0.46793
18.55	3473.9	0.092341	481.75	0.83946	0.4687
18.56	3475.19	0.0924258	481.929	0.84023	0.46931
18.57	3476.47	0.0925141	482.106	0.84104	0.46995
18.58	3477.76	0.0926118	482.285	0.84193	0.47068
18.59	3479.05	0.0927248	482.464	0.84295	0.47154
18.6	3480.18	0.0928178	482.621	0.8438	0.47224
18.61	3481.34	0.0929017	482.782	0.84456	0.47286
18.62	3482.5	0.0929957	482.943	0.84542	0.47356
18.63	3483.69	0.0930996	483.108	0.84636	0.47436
18.64	3484.86	0.0931859	483.27	0.84714	0.47499
18.65	3486.08	0.093297	483.439	0.84815	0.47585
18.66	3487.26	0.0934038	483.603	0.84913	0.47667
18.67	3488.44	0.093514	483.766	0.85013	0.47752
18.68	3489.55	0.0935888	483.92	0.85081	0.47806
18.69	3490.71	0.0936856	484.081	0.85169	0.47879
18.7	3491.87	0.0937739	484.242	0.85249	0.47945
18.71	3493	0.0938816	484.399	0.85347	0.48029
18.72	3494.09	0.0939698	484.55	0.85427	0.48095
18.73	3495.19	0.0940766	484.703	0.85524	0.48178
18.74	3496.28	0.0941658	484.854	0.85605	0.48245
18.75	3497.29	0.094254	484.994	0.85685	0.48313
18.76	3498.33	0.094338	485.138	0.85762	0.48376
18.77	3499.38	0.09443	485.284	0.85845	0.48446
18.78	3500.48	0.0945277	485.436	0.85934	0.48521
18.79	3501.51	0.0946217	485.579	0.8602	0.48593
18.8	3502.63	0.0947137	485.734	0.86103	0.48663
18.81	3503.69	0.0947938	485.881	0.86176	0.48722
18.82	3504.75	0.0948758	486.028	0.86251	0.48783
18.83	3505.83	0.0949688	486.178	0.86335	0.48854
18.84	3506.87	0.095078	486.322	0.86435	0.4894
18.85	3508.05	0.095181	486.486	0.86528	0.49019
18.86	3509.18	0.0952807	486.643	0.86619	0.49095
18.87	3510.34	0.095377	486.803	0.86706	0.49168
18.88	3511.51	0.0954657	486.966	0.86787	0.49234
18.89	3512.74	0.0955477	487.136	0.86862	0.49293
18.9	3513.98	0.0956369	487.308	0.86943	0.49358
18.91	3515.25	0.0957489	487.484	0.87044	0.49444
18.92	3516.39	0.0958448	487.642	0.87132	0.49517
18.93	3517.54	0.0959377	487.802	0.87216	0.49586
18.94	3518.76	0.0960298	487.971	0.873	0.49655
18.95	3519.92	0.0961247	488.132	0.87386	0.49726
18.96	3521.12	0.096221	488.298	0.87474	0.49799
18.97	3522.26	0.0963097	488.457	0.87554	0.49865
18.98	3523.32	0.0964198	488.604	0.87654	0.49951
18.99	3524.48	0.0965219	488.764	0.87747	0.50029
19	3525.64	0.0966239	488.925	0.8784	0.50107
19.01	3526.72	0.096705	489.075	0.87914	0.50168
19.02	3527.88	0.0967779	489.236	0.8798	0.50219
19.03	3529.05	0.0968681	489.398	0.88062	0.50286
19.04	3530.25	0.0969649	489.565	0.8815	0.50359
19.05	3531.41	0.0970879	489.725	0.88262	0.50456
19.06	3532.58	0.0971856	489.888	0.88351	0.5053
19.07	3533.7	0.0972967	490.043	0.88452	0.50617
19.08	3534.94	0.0973878	490.215	0.88534	0.50684
19.09	3535.97	0.0974727	490.358	0.88612	0.50748
19.1	3537.01	0.0975566	490.502	0.88688	0.50811
19.11	3538.22	0.097642	490.67	0.88765	0.50873
19.12	3539.44	0.0977607	490.839	0.88873	0.50966
19.13	3540.61	0.0978637	491.001	0.88967	0.51045
19.14	3541.65	0.0979877	491.145	0.8908	0.51144
19.15	3542.75	0.0980797	491.298	0.89163	0.51214
19.16	3543.79	0.0981727	491.442	0.89248	0.51285
19.17	3544.94	0.0982566	491.602	0.89324	0.51347
19.18	3545.99	0.0983558	491.747	0.89414	0.51424
19.19	3547.1	0.0984526	491.901	0.89502	0.51498
19.2	3548.22	0.098536	492.057	0.89578	0.51559
19.21	3549.28	0.0986276	492.204	0.89661	0.51629
19.22	3550.36	0.0987077	492.353	0.89734	0.51688
19.24	3552.46	0.0988937	492.645	0.89903	0.51831
19.25	3553.56	0.0989976	492.797	0.89998	0.51911
19.26	3554.71	0.099112	492.957	0.90102	0.52001
19.27	3555.86	0.0991926	493.116	0.90175	0.52059
19.28	3557.06	0.0993037	493.282	0.90276	0.52145
19.29	3558.24	0.09938	493.446	0.90345	0.52199
19.3	3559.35	0.0994697	493.6	0.90427	0.52267
19.31	3560.44	0.0995608	493.751	0.9051	0.52336
19.32	3561.47	0.0996738	493.894	0.90613	0.52426
19.33	3562.67	0.0997849	494.06	0.90714	0.52511
19.34	3563.78	0.0998607	494.214	0.90782	0.52566
19.35	3564.92	0.0999561	494.372	0.90869	0.52638
19.36	3566	0.100046	494.522	0.90951	0.52706
19.37	3567.03	0.100141	494.665	0.91037	0.5278
19.38	3568.04	0.10022	494.805	0.91109	0.52839
19.39	3569.14	0.100326	494.958	0.91205	0.52921
19.4	3570.26	0.10042	495.113	0.91291	0.52992
19.41	3571.32	0.100502	495.26	0.91365	0.53053
19.42	3572.46	0.100585	495.418	0.91441	0.53114
19.43	3573.59	0.100708	495.575	0.91553	0.53212
19.44	3574.72	0.100828	495.732	0.91662	0.53307
19.45	3575.79	0.100912	495.88	0.91738	0.53369
19.46	3576.95	0.101009	496.041	0.91826	0.53443
19.47	3578.1	0.10109	496.2	0.919	0.53502
19.48	3579.22	0.101197	496.356	0.91997	0.53585
19.49	3580.29	0.101289	496.504	0.92081	0.53655
19.5	3581.43	0.101401	496.662	0.92183	0.53742
19.51	3582.64	0.101502	496.83	0.92275	0.53819
19.52	3583.76	0.10158	496.985	0.92345	0.53876
19.53	3584.89	0.101696	497.142	0.92451	0.53967
19.54	3585.99	0.101789	497.294	0.92535	0.54037
19.55	3587.09	0.101886	497.447	0.92624	0.54112
19.56	3588.2	0.101973	497.601	0.92703	0.54177
19.57	3589.33	0.102084	497.758	0.92804	0.54263
19.58	3590.42	0.102211	497.909	0.92919	0.54365
19.59	3591.55	0.102305	498.065	0.93005	0.54436
19.6	3592.69	0.102412	498.224	0.93102	0.54519
19.61	3593.79	0.102494	498.376	0.93176	0.54579
19.62	3594.88	0.102578	498.527	0.93253	0.54642
19.63	3595.95	0.102661	498.676	0.93328	0.54704
19.64	3597.06	0.102766	498.83	0.93424	0.54785
19.65	3598.24	0.102878	498.993	0.93525	0.54872
19.66	3599.29	0.102966	499.139	0.93605	0.54939
19.67	3600.35	0.10306	499.286	0.93691	0.55011
19.68	3601.46	0.10316	499.44	0.93782	0.55087
19.69	3602.53	0.10327	499.588	0.93882	0.55174
19.71	3604.51	0.10347	499.863	0.94064	0.55331
19.72	3605.64	0.103569	500.019	0.94154	0.55406
19.73	3606.67	0.103654	500.162	0.94231	0.5547
19.74	3607.72	0.103736	500.308	0.94305	0.55532
19.76	3609.71	0.103926	500.584	0.94478	0.55679
19.77	3610.83	0.104029	500.739	0.94572	0.55759
19.78	3611.96	0.104138	500.896	0.94671	0.55843
19.79	3613.03	0.104234	501.044	0.94758	0.55917
19.8	3614.17	0.104318	501.202	0.94835	0.55979
19.81	3615.23	0.104416	501.349	0.94924	0.56055
19.82	3616.3	0.104518	501.498	0.95016	0.56134
19.83	3617.4	0.104624	501.65	0.95113	0.56216
19.84	3618.46	0.104702	501.797	0.95184	0.56274
19.85	3619.55	0.104813	501.948	0.95285	0.56361
19.86	3620.64	0.104908	502.1	0.95371	0.56433
19.87	3621.65	0.105002	502.24	0.95456	0.56506
19.89	3623.66	0.1052	502.518	0.95636	0.5666
19.91	3625.65	0.105376	502.794	0.95796	0.56795
19.93	3627.64	0.105582	503.07	0.95984	0.56957
19.94	3628.69	0.105684	503.216	0.96076	0.57036
19.95	3629.72	0.105774	503.359	0.96158	0.57105
19.96	3630.79	0.105869	503.507	0.96245	0.57178
19.97	3631.87	0.105969	503.657	0.96335	0.57255
19.98	3633.08	0.106054	503.825	0.96413	0.57317
19.99	3634.14	0.106165	503.972	0.96514	0.57405
20	3635.27	0.106268	504.128	0.96607	0.57484
20.01	3636.47	0.106389	504.295	0.96717	0.57579
20.02	3637.68	0.10648	504.463	0.968	0.57646
20.03	3638.79	0.106572	504.617	0.96884	0.57716
20.04	3639.9	0.106672	504.77	0.96975	0.57792
20.05	3641.09	0.106768	504.936	0.97062	0.57865
20.06	3642.22	0.106885	505.092	0.97168	0.57957
20.07	3643.33	0.106976	505.246	0.97251	0.58025
20.08	3644.39	0.107082	505.393	0.97347	0.58108
20.09	3645.51	0.107186	505.548	0.97442	0.58189
20.1	3646.65	0.107292	505.707	0.97538	0.5827
20.11	3647.7	0.107381	505.852	0.97619	0.58338
20.12	3648.72	0.107445	505.994	0.97677	0.58383
20.13	3649.78	0.107541	506.141	0.97765	0.58457
20.14	3650.85	0.107642	506.289	0.97856	0.58535
20.15	3651.85	0.107756	506.428	0.9796	0.58626
20.16	3652.89	0.107849	506.572	0.98045	0.58698
20.17	3653.96	0.107949	506.72	0.98135	0.58775
20.18	3655.06	0.10804	506.873	0.98218	0.58844
20.2	3657.04	0.108209	507.147	0.98372	0.58972
20.21	3658.05	0.108306	507.287	0.9846	0.59048
20.23	3660.05	0.108508	507.565	0.98644	0.59206
20.25	3662.05	0.108704	507.842	0.98822	0.59359
20.27	3664.01	0.108869	508.114	0.98972	0.59484
20.29	3665.98	0.109092	508.387	0.99175	0.59662
20.3	3667.11	0.1092	508.544	0.99273	0.59745
20.31	3668.16	0.109314	508.69	0.99376	0.59836
20.32	3669.21	0.109414	508.835	0.99467	0.59913
20.33	3670.21	0.109496	508.974	0.99542	0.59975
20.34	3671.3	0.109577	509.125	0.99615	0.60035
20.35	3672.35	0.109657	509.271	0.99688	0.60094
[truncated: 2,950 more rows]
