# Supplementary material for: Data regarding the influence of Al, Ti, and C additions to as-cast Al0.6CoCrFeNi compositionally complex alloys on microstructures and mechanical properties
Source: Data Brief. 2019 Nov 4;27:104742. doi: 10.1016/j.dib.2019.104742 (PMC6864337; doi:10.1016/j.dib.2019.104742)
Supplement: Multimedia component 1 [file mmc1.zip › data in brief_supplementary material zip/Tensile test data/Al13/Tensile Test_Al13-RT-2nd_Not selected.xlsx]

## Sheet: Sheet1
Alloy Name	Al13-RT-2nd
Sample height	28	mm
Gauge diameter	2.93	mm
Gauge length	16.97	mm
Time	Force	Crosshead Displacement	Engineering Stress	Engineering Strain	Engineering Plastic Strain
s	N	mm	MPa	%	%
0	163.458	0	24.2427	0	-0.00135
0.0800171	163.622	4.75667e-08	24.267	2.80299e-07	-0.00143
0.109985	163.622	4.75667e-08	24.267	2.80299e-07	-0.00143
0.130005	163.623	4.75667e-08	24.2672	2.80299e-07	-0.00143
0.140015	163.654	4.75667e-08	24.2718	2.80299e-07	-0.00145
0.140015	163.654	4.75667e-08	24.2718	2.80299e-07	-0.00145
0.25	163.489	4.75667e-08	24.2473	2.80299e-07	-0.00137
0.359985	163.34	4.75667e-08	24.2252	2.80299e-07	-0.00129
0.409973	164.446	2.06708e-05	24.3892	0.000121808	-0.00172
0.429993	165.915	0.000185895	24.6071	0.0011	-0.00148
0.450012	167.993	0.000495839	24.9153	0.00292	-0.000686522
0.460022	169.329	0.000681805	25.1134	0.00402	-0.000255584
0.469971	170.782	0.000888753	25.3289	0.00524	0.000240766
0.47998	172.423	0.00107472	25.5723	0.00633	0.000519915
0.48999	174.157	0.00128071	25.8295	0.00755	0.000870769
0.5	175.946	0.00148766	26.0948	0.00877	0.0012
0.51001	177.689	0.00169461	26.3533	0.00999	0.00155
0.52002	179.517	0.00190155	26.6244	0.01121	0.00186
0.529968	181.431	0.00210755	26.9083	0.01242	0.00212
0.539978	183.462	0.0023145	27.2095	0.01364	0.00233
0.549988	185.493	0.00252144	27.5108	0.01486	0.00254
0.559998	187.47	0.00272839	27.804	0.01608	0.00278
0.570007	189.548	0.00291436	28.1121	0.01717	0.00284
0.580017	191.579	0.0031213	28.4134	0.01839	0.00305
0.589966	193.61	0.0033273	28.7146	0.01961	0.00325
0.599976	195.704	0.00351326	29.0252	0.0207	0.0033
0.609985	197.923	0.00372021	29.3543	0.02192	0.00342
0.619995	200.017	0.00392716	29.6648	0.02314	0.0036
0.630005	202.079	0.00409214	29.9706	0.02411	0.00354
0.640015	204.157	0.0043401	30.2788	0.02558	0.00397
0.649963	206.251	0.00454705	30.5894	0.02679	0.00415
0.659973	208.532	0.00473301	30.9277	0.02789	0.00411
0.669983	210.704	0.00491898	31.2498	0.02899	0.00412
0.679993	213.001	0.00514691	31.5905	0.03033	0.00432
0.690002	215.298	0.00533288	31.9312	0.03143	0.00427
0.700012	217.61	0.00553887	32.2741	0.03264	0.00434
0.710022	219.845	0.00574582	32.6056	0.03386	0.00444
0.719971	222.126	0.00595276	32.9438	0.03508	0.00453
0.72998	224.485	0.00615971	33.2937	0.0363	0.00457
0.73999	226.814	0.00634568	33.6391	0.03739	0.00451
0.75	229.189	0.00653164	33.9914	0.03849	0.00442
0.76001	231.407	0.00673859	34.3203	0.03971	0.00454
0.77002	233.767	0.00694458	34.6703	0.04092	0.00458
0.779968	236.095	0.00715153	35.0156	0.04214	0.00464
0.789978	238.423	0.00735848	35.3609	0.04336	0.0047
0.799988	240.704	0.00754445	35.6992	0.04446	0.00466
0.809998	242.923	0.00775139	36.0283	0.04568	0.00478
0.820007	245.189	0.00797837	36.3644	0.04701	0.00499
0.830017	247.454	0.00814431	36.7003	0.04799	0.00484
0.839966	249.814	0.00833027	37.0503	0.04909	0.00476
0.849976	252.11	0.00851624	37.3908	0.05018	0.00471
0.859985	254.485	0.00872223	37.7431	0.0514	0.00474
0.869995	256.814	0.00892918	38.0885	0.05262	0.0048
0.880005	259.079	0.00913613	38.4244	0.05384	0.0049
0.890015	261.392	0.00932209	38.7674	0.05493	0.00484
0.899963	263.72	0.00952904	39.1127	0.05615	0.0049
0.909973	266.157	0.00973504	39.4742	0.05737	0.0049
0.919983	268.626	0.00992196	39.8403	0.05847	0.00478
0.929993	271.064	0.0101279	40.2019	0.05968	0.00478
0.940002	273.423	0.0103139	40.5518	0.06078	0.0047
0.950012	275.845	0.0105209	40.911	0.062	0.00471
0.960022	278.22	0.0107278	41.2632	0.06322	0.00475
0.969971	280.548	0.0109348	41.6085	0.06444	0.00481
0.97998	282.985	0.0111207	41.9699	0.06553	0.00469
0.98999	285.36	0.0113267	42.3222	0.06675	0.00472
1	287.751	0.0115136	42.6768	0.06785	0.00464
1.01001	290.157	0.0116996	43.0336	0.06894	0.00453
1.02002	292.61	0.0119056	43.3974	0.07016	0.00453
1.02997	295.142	0.0121125	43.773	0.07138	0.00449
1.03998	297.689	0.0123195	44.1507	0.0726	0.00444
1.04999	300.189	0.0125264	44.5215	0.07381	0.00441
1.06	302.735	0.0127324	44.8991	0.07503	0.00436
1.07001	305.329	0.0129184	45.2838	0.07612	0.00417
1.08002	307.97	0.0131463	45.6755	0.07747	0.00419
1.08997	310.626	0.0133323	46.0694	0.07856	0.00397
1.09998	313.282	0.0135183	46.4633	0.07966	0.00374
1.10999	315.923	0.0137252	46.855	0.08088	0.00365
1.12	318.517	0.0139522	47.2397	0.08222	0.00369
1.13	321.064	0.0141382	47.6175	0.08331	0.00352
1.14001	323.595	0.0143451	47.9929	0.08453	0.00348
1.14996	326.22	0.014552	48.3822	0.08575	0.0034
1.15997	328.876	0.014758	48.7761	0.08697	0.00329
1.16998	331.517	0.014965	49.1678	0.08819	0.00319
1.17999	334.142	0.015151	49.5571	0.08928	0.00298
1.19	336.829	0.0153369	49.9556	0.09038	0.00274
1.20001	339.485	0.0155648	50.3495	0.09172	0.00276
1.21002	342.079	0.0157718	50.7343	0.09294	0.00269
1.21997	344.72	0.0159578	51.126	0.09404	0.00247
1.22998	347.392	0.0161847	51.5222	0.09537	0.00248
1.23999	350.032	0.0163707	51.9138	0.09647	0.00226
1.25	352.657	0.0165567	52.3031	0.09756	0.00205
1.26001	355.267	0.0167636	52.6902	0.09878	0.00197
1.27002	357.814	0.0169706	53.0679	0.1	0.00192
1.27997	360.345	0.0171565	53.4433	0.1011	0.00176
1.28998	362.814	0.0173635	53.8095	0.10232	0.00175
1.29999	365.329	0.0175695	54.1825	0.10353	0.00171
1.31	367.923	0.0177554	54.5672	0.10463	0.00152
1.32001	370.517	0.0179414	54.9519	0.10572	0.00132
1.33002	373.11	0.0181274	55.3365	0.10682	0.00113
1.33997	375.767	0.0183143	55.7306	0.10792	0.000906278
1.34998	378.392	0.0185413	56.1199	0.10926	0.000937497
1.35999	381.001	0.0187482	56.5068	0.11048	0.000858235
1.37	383.673	0.0189342	56.9031	0.11157	0.00062446
1.38	386.423	0.0191201	57.311	0.11267	0.000351276
1.39001	389.204	0.0193271	57.7234	0.11389	0.000187001
1.39996	391.892	0.0195331	58.1221	0.1151	6.3118e-05
1.40997	394.642	0.01974	58.5299	0.11632	-8.63181e-05
1.41998	397.36	0.019947	58.9331	0.11754	-0.000219239
1.42999	400.048	0.020174	59.3317	0.11888	-0.000219374
1.44	402.72	0.0203599	59.728	0.11998	-0.000453738
1.45001	405.345	0.0205459	60.1173	0.12107	-0.000664122
1.46002	408.079	0.0207528	60.5228	0.12229	-0.000805595
1.46997	410.829	0.0209598	60.9307	0.12351	-0.000954442
1.47998	413.532	0.0211667	61.3316	0.12473	-0.00108
1.48999	416.282	0.0213317	61.7394	0.1257	-0.00148
1.5	419.048	0.0215177	62.1496	0.1268	-0.00176
1.51001	421.845	0.0217246	62.5645	0.12802	-0.00193
1.52002	424.626	0.0219516	62.9769	0.12936	-0.00198
1.52997	427.407	0.0221586	63.3894	0.13058	-0.00214
1.53998	430.189	0.0223445	63.802	0.13167	-0.00243
1.54999	433.032	0.0225305	64.2236	0.13277	-0.00275
1.56	435.845	0.0227374	64.6408	0.13399	-0.00293
1.57001	438.579	0.0229444	65.0463	0.13521	-0.00307
1.58002	441.36	0.0231504	65.4588	0.13642	-0.00324
1.58997	444.064	0.0233573	65.8598	0.13764	-0.00337
1.59998	446.782	0.0235433	66.2629	0.13873	-0.00362
1.60999	449.579	0.0237502	66.6777	0.13995	-0.0038
1.62	452.423	0.0239772	67.0995	0.14129	-0.00387
1.63	455.235	0.0241842	67.5166	0.14251	-0.00405
1.64001	458.11	0.0243701	67.943	0.14361	-0.00439
1.64996	461.032	0.0245561	68.3764	0.1447	-0.00475
1.65997	463.954	0.024784	68.8097	0.14605	-0.00486
1.66998	466.939	0.025011	69.2524	0.14738	-0.00501
1.67999	469.876	0.0251769	69.688	0.14836	-0.00549
1.69	472.829	0.0253829	70.126	0.14958	-0.00575
1.70001	475.829	0.0256109	70.5709	0.15092	-0.0059
1.71002	478.689	0.0257968	70.9951	0.15201	-0.00622
1.71997	481.485	0.0260038	71.4098	0.15323	-0.0064
1.72998	484.314	0.0262098	71.8293	0.15445	-0.00659
1.73999	487.189	0.0263757	72.2557	0.15543	-0.00704
1.75	490.064	0.0265826	72.6821	0.15664	-0.00726
1.76001	492.939	0.0268096	73.1085	0.15798	-0.00735
1.77002	495.72	0.0269956	73.521	0.15908	-0.00764
1.77997	498.564	0.0271816	73.9428	0.16017	-0.00796
1.78998	501.47	0.0273675	74.3738	0.16127	-0.00831
1.79999	504.392	0.0275745	74.8071	0.16249	-0.00854
1.81	507.36	0.0277814	75.2473	0.16371	-0.0088
1.82001	510.314	0.0279674	75.6854	0.1648	-0.00917
1.83002	513.251	0.0281734	76.121	0.16602	-0.00942
1.83997	516.173	0.0283603	76.5544	0.16712	-0.00977
1.84998	519.095	0.0285873	76.9878	0.16846	-0.00989
1.85999	521.954	0.0287942	77.4118	0.16968	-0.01009
1.87	524.876	0.0289802	77.8452	0.17077	-0.01045
1.88	527.782	0.0291871	78.2762	0.17199	-0.01068
1.89001	530.673	0.0293931	78.7049	0.17321	-0.0109
1.89996	533.517	0.0295791	79.1267	0.1743	-0.01122
1.90997	536.407	0.029786	79.5553	0.17552	-0.01144
1.91998	539.282	0.029972	79.9817	0.17662	-0.01178
1.92999	542.189	0.030179	80.4129	0.17784	-0.012
1.94	545.11	0.0303859	80.8461	0.17906	-0.01224
1.95001	547.97	0.0305919	81.2703	0.18027	-0.01245
1.96002	550.876	0.0307788	81.7013	0.18137	-0.01279
1.96997	553.798	0.0309848	82.1346	0.18259	-0.01303
1.97998	556.704	0.0311918	82.5656	0.18381	-0.01326
1.98999	559.564	0.0313777	82.9898	0.1849	-0.01359
2	562.454	0.0315847	83.4184	0.18612	-0.01381
2.01001	565.345	0.0317916	83.8472	0.18734	-0.01403
2.02002	568.345	0.0319976	84.2921	0.18855	-0.01431
2.02997	571.36	0.0321836	84.7393	0.18965	-0.01471
2.03998	574.298	0.0323905	85.175	0.19087	-0.01495
2.04999	577.314	0.0325765	85.6223	0.19197	-0.01536
2.06	580.314	0.0328044	86.0673	0.19331	-0.01551
2.07001	583.267	0.0330314	86.5052	0.19465	-0.01564
2.08002	586.345	0.0332174	86.9617	0.19574	-0.01608
2.08997	589.345	0.0334033	87.4066	0.19684	-0.01647
2.09998	592.376	0.0336103	87.8562	0.19806	-0.01676
2.10999	595.345	0.0338172	88.2965	0.19928	-0.01702
2.12	598.298	0.0340232	88.7345	0.20049	-0.01728
2.13	601.22	0.0342302	89.1679	0.20171	-0.01751
2.14001	604.157	0.0344161	89.6034	0.20281	-0.01788
2.14996	607.11	0.0346021	90.0414	0.2039	-0.01825
2.15997	610.032	0.0347881	90.4748	0.205	-0.01861
2.16998	613.017	0.034995	90.9175	0.20622	-0.01888
2.17999	615.939	0.0352229	91.3508	0.20756	-0.01899
2.19	618.907	0.0354089	91.791	0.20866	-0.01937
2.20001	621.845	0.0356149	92.2268	0.20987	-0.01962
2.21002	624.814	0.0358018	92.6671	0.21097	-0.01999
2.21997	627.751	0.0360078	93.1027	0.21219	-0.02024
2.22998	630.735	0.0362148	93.5453	0.2134	-0.02051
2.23999	633.689	0.0363797	93.9834	0.21438	-0.021
2.25	636.626	0.0365867	94.419	0.2156	-0.02125
2.26001	639.579	0.0367727	94.8569	0.21669	-0.02162
2.27002	642.501	0.0369796	95.2903	0.21791	-0.02185
2.27997	645.392	0.0371656	95.7191	0.21901	-0.0222
2.28998	648.376	0.0373725	96.1616	0.22023	-0.02246
2.29999	651.485	0.0375795	96.6227	0.22145	-0.02279
2.31	654.501	0.0377654	97.07	0.22254	-0.0232
2.32001	657.564	0.0379924	97.5243	0.22388	-0.02338
2.33002	660.532	0.0381994	97.9645	0.2251	-0.02364
2.33997	663.454	0.0383853	98.3979	0.2262	-0.024
2.34998	666.454	0.0385713	98.8428	0.22729	-0.0244
2.35999	669.485	0.0387782	99.2923	0.22851	-0.02469
2.37	672.532	0.0389842	99.7442	0.22972	-0.02499
2.38	675.61	0.0391502	100.201	0.2307	-0.02554
2.39001	678.626	0.0393571	100.648	0.23192	-0.02582
2.39996	681.564	0.0395631	101.084	0.23314	-0.02607
2.40997	684.548	0.039791	101.526	0.23448	-0.02621
2.41998	687.517	0.039998	101.967	0.2357	-0.02647
2.42999	690.47	0.040204	102.405	0.23691	-0.02673
2.44	693.564	0.0403899	102.864	0.23801	-0.02717
2.45001	696.579	0.0405969	103.311	0.23923	-0.02745
2.46002	699.595	0.0407829	103.758	0.24032	-0.02786
2.46997	702.564	0.0409688	104.198	0.24142	-0.02824
2.47998	705.532	0.0411758	104.639	0.24264	-0.0285
2.48999	708.564	0.0413827	105.088	0.24386	-0.02879
2.5	711.485	0.0415887	105.521	0.24507	-0.02903
2.51001	714.47	0.0417957	105.964	0.24629	-0.02929
2.52002	717.454	0.0420026	106.407	0.24751	-0.02956
2.52997	720.485	0.0422096	106.856	0.24873	-0.02985
2.53998	723.47	0.0423955	107.299	0.24983	-0.03024
2.54999	726.501	0.0425815	107.748	0.25092	-0.03065
2.56	729.485	0.0427884	108.191	0.25214	-0.03092
2.57001	732.517	0.0430154	108.641	0.25348	-0.03109
2.58002	735.517	0.0432224	109.086	0.2547	-0.03136
2.58997	738.47	0.0434083	109.524	0.25579	-0.03173
2.59998	741.485	0.0436153	109.971	0.25701	-0.03202
2.60999	744.485	0.0438012	110.416	0.25811	-0.03241
2.62	747.485	0.0440072	110.861	0.25932	-0.03269
2.63	750.485	0.0441942	111.306	0.26043	-0.03308
2.64001	753.454	0.0444001	111.746	0.26164	-0.03335
2.64996	756.407	0.0446071	112.184	0.26286	-0.0336
2.65997	759.392	0.044814	112.627	0.26408	-0.03386
2.66998	762.36	0.045021	113.067	0.2653	-0.03412
2.67999	765.345	0.045207	113.509	0.26639	-0.03451
2.69	768.314	0.0453929	113.95	0.26749	-0.03489
2.70001	771.298	0.0455989	114.392	0.2687	-0.03516
2.71002	774.173	0.0458059	114.819	0.26992	-0.03538
2.72002	777.116	0.0460132	115.255	0.27114	-0.03562
2.72997	779.991	0.0462192	115.682	0.27236	-0.03584
2.73998	782.866	0.0464052	116.108	0.27345	-0.03617
2.74999	785.85	0.0465911	116.551	0.27455	-0.03656
2.76	788.835	0.0467571	116.993	0.27553	-0.03707
2.77001	791.741	0.046984	117.424	0.27687	-0.03718
2.78002	794.522	0.047191	117.837	0.27808	-0.03734
2.78997	797.304	0.0473979	118.249	0.2793	-0.03751
2.79998	800.116	0.0475839	118.666	0.2804	-0.03781
2.80999	803.007	0.0477908	119.095	0.28162	-0.03803
2.82	805.866	0.0479558	119.519	0.28259	-0.03848
2.83001	808.804	0.0481828	119.955	0.28393	-0.0386
2.84002	811.694	0.0483897	120.384	0.28515	-0.03882
2.84997	814.538	0.0485757	120.805	0.28624	-0.03914
2.85998	817.272	0.0487827	121.211	0.28746	-0.03928
2.86999	820.085	0.0489686	121.628	0.28856	-0.03959
2.88	823.022	0.0491956	122.064	0.2899	-0.03971
2.89	825.897	0.0494025	122.49	0.29112	-0.03992
2.90001	828.788	0.0495685	122.919	0.29209	-0.04038
2.90996	831.694	0.0497745	123.35	0.29331	-0.04062
2.91997	834.475	0.0499814	123.762	0.29453	-0.04078
2.92998	837.194	0.0501884	124.166	0.29575	-0.04092
2.93999	839.975	0.0503953	124.578	0.29697	-0.04108
2.95	842.679	0.0506013	124.979	0.29818	-0.04121
2.96001	845.507	0.0507873	125.398	0.29928	-0.04152
2.97002	848.288	0.0509733	125.811	0.30037	-0.04181
2.97997	851.1	0.0512012	126.228	0.30172	-0.04187
2.98998	853.975	0.0514282	126.654	0.30305	-0.04196
2.99999	856.757	0.0516141	127.067	0.30415	-0.04225
3.01	859.507	0.0518211	127.475	0.30537	-0.0424
3.02001	862.319	0.052028	127.892	0.30659	-0.04258
3.03002	865.147	0.052235	128.311	0.30781	-0.04277
3.03997	867.882	0.0524209	128.717	0.3089	-0.04303
3.04998	870.694	0.0526269	129.134	0.31012	-0.04322
3.05999	873.444	0.0528339	129.542	0.31134	-0.04337
3.07	876.179	0.0530198	129.947	0.31243	-0.04363
3.08001	878.85	0.0532268	130.344	0.31365	-0.04374
3.09002	881.507	0.0534128	130.738	0.31475	-0.04397
3.09997	884.241	0.0536407	131.143	0.31609	-0.04399
3.10998	886.944	0.0538057	131.544	0.31706	-0.04436
3.11999	889.632	0.0540126	131.943	0.31828	-0.04448
3.13	892.35	0.0542186	132.346	0.3195	-0.04462
3.14	895.085	0.0544256	132.751	0.32072	-0.04476
3.15001	897.804	0.0546115	133.155	0.32181	-0.04502
3.15996	900.554	0.0547975	133.563	0.32291	-0.04529
3.16997	903.272	0.0549835	133.966	0.324	-0.04555
3.17998	906.022	0.0551904	134.374	0.32522	-0.04569
3.18999	908.725	0.0553973	134.774	0.32644	-0.04582
3.2	911.444	0.0556043	135.178	0.32766	-0.04595
3.21001	914.147	0.0558103	135.579	0.32888	-0.04609
3.22002	916.96	0.0559762	135.996	0.32985	-0.04651
3.22997	919.679	0.0561832	136.399	0.33107	-0.04664
3.23998	922.444	0.0563691	136.809	0.33217	-0.04692
3.24999	925.132	0.0565751	137.208	0.33338	-0.04705
3.26	927.85	0.0567821	137.611	0.3346	-0.04718
3.27001	930.585	0.056989	138.016	0.33582	-0.04732
3.28002	933.319	0.057175	138.422	0.33692	-0.04759
3.28997	936.069	0.0573819	138.83	0.33814	-0.04773
3.29998	938.835	0.0575679	139.24	0.33923	-0.04802
3.30999	941.6	0.0577749	139.65	0.34045	-0.04817
3.32	944.304	0.0579809	140.051	0.34167	-0.0483
3.33001	947.085	0.0581878	140.464	0.34289	-0.04847
3.34002	949.85	0.0583947	140.874	0.34411	-0.04863
3.34997	952.647	0.0585807	141.289	0.3452	-0.04892
3.35998	955.397	0.0587877	141.696	0.34642	-0.04907
3.36999	958.163	0.0589937	142.107	0.34764	-0.04923
3.38	960.944	0.0592006	142.519	0.34885	-0.0494
3.39	963.679	0.0594075	142.925	0.35007	-0.04954
3.40001	966.413	0.0595935	143.33	0.35117	-0.0498
3.40996	969.132	0.0597795	143.733	0.35227	-0.05006
3.41997	971.913	0.0599864	144.146	0.35348	-0.05023
3.42998	974.647	0.0601924	144.551	0.3547	-0.05037
3.43999	977.366	0.0603994	144.955	0.35592	-0.05051
3.45	980.147	0.0606063	145.367	0.35714	-0.05067
3.46001	982.897	0.0607923	145.775	0.35823	-0.05094
3.47002	985.632	0.0609992	146.181	0.35945	-0.05109
3.47997	988.35	0.0611852	146.584	0.36055	-0.05134
3.48998	991.163	0.0613921	147.001	0.36177	-0.05152
3.49999	993.96	0.0615981	147.416	0.36298	-0.0517
3.51	996.788	0.0618051	147.835	0.3642	-0.05189
3.52001	999.569	0.062012	148.248	0.36542	-0.05205
3.53002	1002.35	0.062219	148.66	0.36664	-0.05222
3.53997	1005.08	0.062446	149.065	0.36798	-0.05224
3.54998	1007.73	0.0626529	149.458	0.3692	-0.05234
3.55999	1010.46	0.0628389	149.863	0.37029	-0.0526
3.57	1013.18	0.0630458	150.266	0.37151	-0.05274
3.58001	1015.93	0.0632318	150.674	0.37261	-0.05301
3.59002	1018.63	0.0634177	151.075	0.3737	-0.05326
3.59997	1021.32	0.0636447	151.474	0.37504	-0.05326
3.60998	1023.98	0.0638307	151.868	0.37614	-0.05349
3.61999	1026.65	0.0640376	152.264	0.37736	-0.0536
3.63	1029.43	0.0642236	152.676	0.37845	-0.05388
3.64	1032.16	0.0644096	153.081	0.37955	-0.05415
3.65001	1034.96	0.0646165	153.496	0.38077	-0.05432
3.65996	1037.65	0.0648235	153.895	0.38199	-0.05444
3.66997	1040.35	0.0650295	154.296	0.3832	-0.05457
3.67998	1043.05	0.0652364	154.696	0.38442	-0.05469
3.68999	1045.74	0.0654224	155.095	0.38552	-0.05494
3.7	1048.4	0.0656083	155.49	0.38661	-0.05516
3.71001	1051.1	0.0658153	155.89	0.38783	-0.05529
3.72002	1053.77	0.0660222	156.286	0.38905	-0.0554
3.72997	1056.41	0.0662292	156.678	0.39027	-0.05549
3.73998	1059.08	0.0664352	157.074	0.39149	-0.05561
3.74999	1061.71	0.0666211	157.464	0.39258	-0.05582
3.76	1064.44	0.0668071	157.869	0.39368	-0.05608
3.77001	1067.21	0.066994	158.28	0.39478	-0.05636
3.78002	1069.94	0.06718	158.684	0.39588	-0.05662
3.78997	1072.71	0.067386	159.095	0.39709	-0.05679
3.79998	1075.54	0.0675929	159.515	0.39831	-0.05698
3.80999	1078.37	0.0677999	159.935	0.39953	-0.05717
3.82	1081.13	0.0680068	160.344	0.40075	-0.05732
3.83001	1083.87	0.0681928	160.75	0.40184	-0.05759
3.84002	1086.66	0.0683788	161.164	0.40294	-0.05788
3.84997	1089.49	0.0686267	161.584	0.4044	-0.05783
3.85998	1092.3	0.0688127	162.001	0.4055	-0.05813
3.86999	1095.12	0.0689986	162.419	0.40659	-0.05844
3.88	1097.93	0.0692056	162.836	0.40781	-0.05862
3.89	1100.77	0.0693916	163.257	0.40891	-0.05893
3.90001	1103.54	0.0695985	163.668	0.41013	-0.05909
3.90996	1106.3	0.0698255	164.077	0.41146	-0.05913
3.91997	1109.21	0.0700324	164.509	0.41268	-0.05936
3.92998	1112.07	0.0702184	164.933	0.41378	-0.05969
3.93999	1114.93	0.0704253	165.357	0.415	-0.05989
3.95	1117.68	0.0706523	165.765	0.41634	-0.05992
3.96001	1120.43	0.0708383	166.173	0.41743	-0.06019
3.97002	1123.13	0.0710653	166.573	0.41877	-0.0602
3.97997	1125.82	0.0712312	166.972	0.41975	-0.06056
3.98998	1128.51	0.0714381	167.371	0.42097	-0.06068
3.99999	1131.3	0.0716241	167.785	0.42206	-0.06097
4.01	1134.13	0.0718101	168.205	0.42316	-0.06129
4.02001	1136.88	0.0720161	168.612	0.42437	-0.06144
4.03002	1139.74	0.072223	169.037	0.42559	-0.06164
4.03997	1142.51	0.07243	169.447	0.42681	-0.0618
4.04998	1145.38	0.0726569	169.873	0.42815	-0.06189
4.05999	1148.15	0.0728429	170.284	0.42925	-0.06218
4.07	1151.05	0.0730499	170.714	0.43046	-0.0624
4.08001	1153.9	0.0732358	171.137	0.43156	-0.06272
4.09002	1156.76	0.0734218	171.561	0.43266	-0.06305
4.09997	1159.51	0.0736287	171.969	0.43388	-0.0632
4.10998	1162.21	0.0738147	172.369	0.43497	-0.06345
4.11999	1164.87	0.0740217	172.764	0.43619	-0.06355
4.13	1167.48	0.0742286	173.151	0.43741	-0.06363
4.14	1170.15	0.0744346	173.547	0.43862	-0.06375
4.15001	1172.77	0.0746215	173.935	0.43973	-0.06395
4.15996	1175.52	0.0748075	174.343	0.44082	-0.06422
4.16997	1178.24	0.0750135	174.747	0.44204	-0.06436
4.17998	1181.08	0.0751994	175.168	0.44313	-0.06468
4.18999	1183.79	0.0753864	175.57	0.44423	-0.06493
4.2	1186.51	0.0755924	175.973	0.44545	-0.06507
4.21001	1189.26	0.0758203	176.381	0.44679	-0.06509
4.22002	1192.04	0.0760062	176.793	0.44789	-0.06538
4.22997	1194.82	0.0761922	177.206	0.44898	-0.06567
4.23998	1197.68	0.0763992	177.63	0.4502	-0.06587
4.24999	1200.58	0.0765851	178.06	0.4513	-0.06622
4.26	1203.46	0.0767911	178.487	0.45251	-0.06644
4.27001	1206.21	0.0769771	178.895	0.45361	-0.06671
4.28002	1208.94	0.077205	179.3	0.45495	-0.06673
4.28997	1211.76	0.077391	179.718	0.45605	-0.06703
4.29998	1214.65	0.077577	180.147	0.45714	-0.06738
4.30999	1217.55	0.0778039	180.577	0.45848	-0.06748
4.32	1220.37	0.0780109	180.995	0.4597	-0.06767
4.33001	1223.24	0.0781968	181.421	0.46079	-0.068
4.34002	1226.07	0.0783828	181.84	0.46189	-0.06831
4.34997	1228.91	0.0785898	182.262	0.46311	-0.06851
4.35998	1231.69	0.0787967	182.674	0.46433	-0.06867
4.36999	1234.55	0.0790036	183.098	0.46555	-0.06887
4.38	1237.38	0.0792096	183.518	0.46676	-0.06907
4.39	1240.24	0.0794166	183.942	0.46798	-0.06927
4.40001	1243.05	0.0796026	184.359	0.46908	-0.06957
4.40996	1245.85	0.0798095	184.774	0.4703	-0.06975
4.41997	1248.65	0.0800164	185.189	0.47152	-0.06992
4.42998	1251.41	0.0802224	185.599	0.47273	-0.07008
4.43999	1254.12	0.0804294	186	0.47395	-0.07021
4.45	1256.83	0.0806363	186.402	0.47517	-0.07034
4.46001	1259.63	0.0808223	186.818	0.47627	-0.07064
4.47002	1262.41	0.0810083	187.23	0.47736	-0.07093
4.47997	1265.26	0.0812352	187.653	0.4787	-0.07101
4.48998	1268.08	0.0814012	188.071	0.47968	-0.07143
4.49999	1270.85	0.0816081	188.482	0.4809	-0.07159
4.51	1273.62	0.0818141	188.893	0.48211	-0.07176
4.52001	1276.46	0.0820211	189.314	0.48333	-0.07195
4.53002	1279.24	0.082228	189.726	0.48455	-0.07212
4.53997	1282.02	0.082435	190.138	0.48577	-0.07228
4.54998	1284.87	0.082641	190.561	0.48698	-0.07248
4.55999	1287.63	0.0828269	190.97	0.48808	-0.07276
4.57	1290.3	0.0830138	191.366	0.48918	-0.07299
4.58001	1292.98	0.0832198	191.764	0.49039	-0.07311
4.59002	1295.68	0.0834268	192.164	0.49161	-0.07323
4.59997	1298.38	0.0836128	192.565	0.49271	-0.07348
4.60998	1301.12	0.0838407	192.971	0.49405	-0.0735
4.61999	1303.87	0.0840057	193.379	0.49502	-0.0739
4.63	1306.65	0.0842126	193.791	0.49624	-0.07406
4.64	1309.43	0.0843986	194.204	0.49734	-0.07435
4.65001	1312.12	0.0846046	194.603	0.49855	-0.07447
4.65996	1314.85	0.0847915	195.007	0.49966	-0.07473
4.66997	1317.66	0.0849975	195.424	0.50087	-0.07492
4.67998	1320.44	0.0851835	195.836	0.50197	-0.0752
4.68999	1323.19	0.0853904	196.244	0.50318	-0.07535
4.7	1325.93	0.0855764	196.651	0.50428	-0.07562
4.71001	1328.63	0.0857833	197.051	0.5055	-0.07575
4.72002	1331.32	0.0859903	197.45	0.50672	-0.07586
4.72997	1333.99	0.0861963	197.846	0.50793	-0.07598
4.73998	1336.74	0.0864032	198.254	0.50915	-0.07613
4.74999	1339.57	0.0865892	198.674	0.51025	-0.07644
4.76	1342.43	0.0867751	199.098	0.51134	-0.07677
4.77001	1345.26	0.0869821	199.518	0.51256	-0.07696
4.78002	1348.15	0.087189	199.946	0.51378	-0.07718
4.78997	1350.94	0.087396	200.36	0.515	-0.07735
4.79998	1353.82	0.087602	200.787	0.51622	-0.07757
4.80999	1356.76	0.0878089	201.223	0.51744	-0.07781
4.82	1359.69	0.0880159	201.658	0.51866	-0.07805
4.83001	1362.69	0.0882228	202.103	0.51988	-0.07832
4.84002	1365.6	0.0884088	202.534	0.52097	-0.07867
4.84997	1368.4	0.0886358	202.949	0.52231	-0.07873
4.85998	1371.23	0.0888427	203.369	0.52353	-0.07892
4.86999	1374.04	0.0890497	203.786	0.52475	-0.0791
4.88	1376.88	0.0892556	204.207	0.52596	-0.0793
4.89	1379.77	0.0894216	204.636	0.52694	-0.07976
4.90001	1382.62	0.0896276	205.058	0.52815	-0.07996
4.90996	1385.41	0.0898345	205.472	0.52937	-0.08013
4.91997	1388.16	0.0900415	205.88	0.53059	-0.08028
4.92998	1390.91	0.0902484	206.288	0.53181	-0.08043
4.93999	1393.74	0.0904344	206.708	0.53291	-0.08074
4.95	1396.54	0.0906204	207.123	0.534	-0.08104
4.96001	1399.3	0.0908273	207.532	0.53522	-0.08119
4.97002	1402.1	0.0910333	207.948	0.53644	-0.08137
4.97997	1404.85	0.0912193	208.355	0.53753	-0.08165
4.98998	1407.62	0.0914062	208.766	0.53863	-0.08192
4.99999	1410.27	0.0916122	209.159	0.53985	-0.08203
5.01	1412.99	0.0918191	209.563	0.54107	-0.08216
5.02001	1415.8	0.0920261	209.979	0.54229	-0.08234
5.03002	1418.57	0.092212	210.39	0.54338	-0.08263
5.03997	1421.35	0.092419	210.803	0.5446	-0.08279
5.04998	1424.16	0.092605	211.219	0.5457	-0.08309
5.05999	1426.9	0.0928319	211.626	0.54704	-0.08312
5.07	1429.54	0.0930179	212.017	0.54813	-0.08334
5.08001	1432.24	0.0932248	212.418	0.54935	-0.08346
5.09002	1434.98	0.0934108	212.824	0.55045	-0.08373
5.09997	1437.73	0.0935758	213.232	0.55142	-0.08412
5.10998	1440.57	0.0937827	213.653	0.55264	-0.08432
5.11999	1443.33	0.0939897	214.062	0.55386	-0.08447
5.13	1446.1	0.0941757	214.473	0.55495	-0.08475
5.14	1448.8	0.0943826	214.874	0.55617	-0.08488
5.15001	1451.54	0.0945686	215.28	0.55727	-0.08515
5.15996	1454.37	0.0947955	215.7	0.55861	-0.08522
5.16997	1457.16	0.0950025	216.114	0.55983	-0.08539
5.17998	1459.99	0.0951885	216.533	0.56092	-0.0857
5.18999	1462.77	0.0953744	216.946	0.56202	-0.08599
5.2	1465.65	0.0955604	217.373	0.56311	-0.08633
5.21001	1468.48	0.0957673	217.792	0.56433	-0.08651
5.22002	1471.32	0.0959533	218.214	0.56543	-0.08683
5.22997	1474.13	0.0961602	218.63	0.56665	-0.08701
5.23998	1477.07	0.0963672	219.066	0.56787	-0.08725
5.24999	1479.93	0.0965732	219.491	0.56908	-0.08746
5.26	1482.8	0.0968011	219.916	0.57042	-0.08755
5.27001	1485.73	0.0969871	220.351	0.57152	-0.08791
5.28002	1488.57	0.0971931	220.772	0.57273	-0.08811
5.28997	1491.44	0.0974	221.198	0.57395	-0.08832
5.29998	1494.29	0.097607	221.62	0.57517	-0.08852
5.30999	1497.12	0.0977929	222.04	0.57627	-0.08883
5.32	1499.93	0.0979789	222.457	0.57737	-0.08913
5.33001	1502.82	0.0981859	222.886	0.57859	-0.08935
5.34002	1505.62	0.0983928	223.301	0.5798	-0.08953
5.34997	1508.49	0.0985988	223.726	0.58102	-0.08974
5.35998	1511.32	0.0988057	224.146	0.58224	-0.08993
5.36999	1514.16	0.0989917	224.567	0.58333	-0.09025
5.38	1516.99	0.0991987	224.987	0.58455	-0.09044
5.39	1519.82	0.0994056	225.407	0.58577	-0.09063
5.40001	1522.68	0.0995916	225.831	0.58687	-0.09095
5.40996	1525.52	0.0997985	226.252	0.58809	-0.09115
5.41997	1528.3	0.100005	226.664	0.5893	-0.09131
5.42998	1531.1	0.10019	227.08	0.59039	-0.09162
5.43999	1533.94	0.100376	227.501	0.59149	-0.09194
5.45	1536.79	0.100583	227.924	0.59271	-0.09213
5.46001	1539.6	0.10079	228.34	0.59393	-0.09231
5.47002	1542.49	0.100997	228.769	0.59515	-0.09253
5.47997	1545.37	0.101203	229.196	0.59636	-0.09275
5.48998	1548.21	0.101389	229.617	0.59746	-0.09307
5.49999	1551.08	0.101576	230.043	0.59856	-0.09339
5.51	1553.96	0.101782	230.47	0.59978	-0.09361
5.52001	1556.82	0.101989	230.894	0.601	-0.09382
5.53002	1559.66	0.102196	231.316	0.60222	-0.09401
5.53997	1562.44	0.102382	231.728	0.60331	-0.0943
5.54998	1565.27	0.102568	232.148	0.60441	-0.09461
5.55999	1568.12	0.102775	232.57	0.60563	-0.09481
5.57	1570.85	0.102981	232.975	0.60684	-0.09495
5.58001	1573.51	0.103188	233.37	0.60806	-0.09506
5.59002	1576.21	0.103374	233.77	0.60916	-0.09531
5.59997	1578.96	0.103602	234.178	0.6105	-0.09533
5.60998	1581.68	0.103767	234.581	0.61147	-0.09571
5.61999	1584.38	0.103974	234.982	0.61269	-0.09584
5.63	1587.08	0.104181	235.382	0.61391	-0.09596
5.64	1589.8	0.104387	235.786	0.61513	-0.0961
5.65001	1592.44	0.104553	236.177	0.6161	-0.09644
5.65996	1595.13	0.10476	236.576	0.61732	-0.09656
5.66997	1597.87	0.104966	236.983	0.61854	-0.0967
5.67998	1600.73	0.105172	237.407	0.61975	-0.09691
5.68999	1603.6	0.105379	237.832	0.62097	-0.09712
5.7	1606.3	0.105565	238.233	0.62207	-0.09737
5.71001	1608.98	0.105792	238.63	0.62341	-0.09737
5.72002	1611.76	0.105978	239.043	0.6245	-0.09765
5.72997	1614.48	0.106164	239.446	0.6256	-0.09791
5.73998	1617.29	0.106371	239.863	0.62682	-0.09809
5.74999	1620.23	0.106578	240.299	0.62804	-0.09833
5.76	1623.12	0.106764	240.727	0.62913	-0.09868
5.77001	1625.99	0.106971	241.153	0.63035	-0.09888
5.78002	1628.8	0.107177	241.57	0.63157	-0.09907
5.78997	1631.58	0.107405	241.982	0.63291	-0.09911
5.79998	1634.52	0.107591	242.418	0.63401	-0.09948
5.80999	1637.46	0.107798	242.854	0.63523	-0.09972
5.82	1640.27	0.108004	243.271	0.63644	-0.0999
5.83001	1643.13	0.108191	243.695	0.63754	-0.10023
5.84002	1645.88	0.108397	244.103	0.63876	-0.10038
5.84997	1648.54	0.108625	244.497	0.6401	-0.10036
5.85998	1651.23	0.108811	244.896	0.6412	-0.1006
5.86999	1653.91	0.108976	245.294	0.64217	-0.10097
5.88	1656.54	0.109162	245.684	0.64326	-0.10118
5.89	1659.27	0.109348	246.089	0.64436	-0.10144
5.90001	1662.05	0.109576	246.501	0.6457	-0.10148
5.90996	1664.82	0.109762	246.912	0.6468	-0.10176
5.91997	1667.6	0.109968	247.324	0.64801	-0.10193
5.92998	1670.49	0.110195	247.753	0.64935	-0.10203
5.93999	1673.4	0.110381	248.184	0.65045	-0.10239
5.95	1676.26	0.110567	248.609	0.65154	-0.10271
5.96001	1679.13	0.110774	249.034	0.65276	-0.10292
5.97002	1682.01	0.11096	249.461	0.65386	-0.10326
5.97997	1684.94	0.111187	249.896	0.6552	-0.10338
5.98998	1687.79	0.111373	250.319	0.65629	-0.1037
5.99999	1690.51	0.11156	250.722	0.6574	-0.10395
6.01	1693.32	0.111746	251.139	0.65849	-0.10426
6.02001	1696.18	0.111932	251.563	0.65959	-0.10458
6.03002	1698.93	0.112159	251.971	0.66093	-0.10461
6.03997	1701.65	0.112366	252.374	0.66214	-0.10475
6.04998	1704.48	0.112573	252.794	0.66336	-0.10494
6.05999	1707.29	0.112779	253.211	0.66458	-0.10512
6.07	1710.1	0.112945	253.628	0.66556	-0.10554
6.08001	1712.91	0.113131	254.044	0.66665	-0.10584
6.09002	1715.69	0.113358	254.457	0.66799	-0.10589
6.09997	1718.55	0.113544	254.881	0.66909	-0.10622
6.10998	1721.32	0.11373	255.292	0.67018	-0.1065
6.11999	1724.1	0.113937	255.704	0.6714	-0.10666
6.13	1726.93	0.114144	256.124	0.67262	-0.10685
6.14	1729.69	0.114351	256.533	0.67384	-0.10701
6.15001	1732.4	0.114537	256.935	0.67494	-0.10726
6.15996	1735.13	0.114743	257.34	0.67615	-0.1074
6.16997	1737.94	0.114971	257.757	0.6775	-0.10746
6.17998	1740.79	0.115156	258.179	0.67859	-0.10779
6.18999	1743.58	0.115342	258.593	0.67968	-0.10808
6.2	1746.38	0.115549	259.008	0.6809	-0.10825
6.21001	1749.21	0.115756	259.428	0.68212	-0.10844
6.22002	1752.01	0.115962	259.843	0.68334	-0.10862
6.22997	1754.83	0.116169	260.262	0.68456	-0.10881
6.23998	1757.71	0.116334	260.689	0.68553	-0.10927
6.24999	1760.57	0.116562	261.113	0.68687	-0.10935
6.26	1763.44	0.116769	261.538	0.68809	-0.10956
6.27001	1766.19	0.116955	261.946	0.68919	-0.10983
6.28002	1768.88	0.117161	262.345	0.6904	-0.10995
6.28997	1771.66	0.117368	262.758	0.69162	-0.11012
6.29998	1774.38	0.117534	263.161	0.6926	-0.11049
6.30999	1777.19	0.11774	263.578	0.69381	-0.11068
6.32	1780.02	0.117947	263.997	0.69503	-0.11087
6.33001	1782.82	0.118154	264.413	0.69625	-0.11104
6.34002	1785.66	0.118361	264.834	0.69747	-0.11123
6.34997	1788.52	0.118567	265.258	0.69869	-0.11144
6.35998	1791.38	0.118753	265.682	0.69978	-0.11177
6.36999	1794.3	0.118939	266.115	0.70088	-0.11213
6.38	1797.29	0.119146	266.559	0.7021	-0.11239
6.39	1800.19	0.119332	266.989	0.70319	-0.11274
6.40001	1803.1	0.11956	267.421	0.70454	-0.11285
6.40996	1805.94	0.119725	267.842	0.70551	-0.11329
6.41997	1808.74	0.119953	268.257	0.70685	-0.11334
6.42998	1811.54	0.120138	268.672	0.70794	-0.11364
6.43999	1814.4	0.120344	269.096	0.70916	-0.11385
6.45	1817.26	0.120551	269.521	0.71038	-0.11405
6.46001	1820.15	0.120758	269.949	0.7116	-0.11427
6.47002	1823.02	0.120944	270.375	0.71269	-0.11461
6.47997	1825.82	0.121151	270.79	0.71391	-0.11478
6.48998	1828.6	0.121357	271.202	0.71513	-0.11495
6.49999	1831.43	0.121564	271.622	0.71635	-0.11514
6.51	1834.26	0.12175	272.042	0.71744	-0.11545
6.52001	1837.15	0.121957	272.471	0.71866	-0.11567
6.53002	1840.02	0.122143	272.896	0.71976	-0.116
6.53997	1842.8	0.122329	273.308	0.72085	-0.11629
6.54998	1845.55	0.122515	273.716	0.72195	-0.11656
6.55999	1848.26	0.122722	274.118	0.72317	-0.11669
6.57	1850.93	0.122929	274.514	0.72439	-0.1168
6.58001	1853.69	0.123115	274.924	0.72549	-0.11708
6.59002	1856.55	0.123322	275.348	0.72671	-0.11728
6.59997	1859.41	0.123528	275.772	0.72792	-0.11749
6.60998	1862.19	0.123714	276.184	0.72902	-0.11778
6.61999	1864.91	0.123921	276.588	0.73024	-0.11791
6.63	1867.71	0.124107	277.003	0.73133	-0.11821
6.64	1870.55	0.124335	277.424	0.73268	-0.11828
6.65001	1873.37	0.124521	277.842	0.73377	-0.11859
6.65996	1876.21	0.124727	278.264	0.73499	-0.11879
6.66997	1879.02	0.124934	278.68	0.73621	-0.11896
6.67998	1881.85	0.125141	279.1	0.73742	-0.11915
6.68999	1884.62	0.125326	279.511	0.73852	-0.11944
6.7	1887.37	0.125533	279.919	0.73973	-0.11959
6.71001	1890.12	0.125719	280.327	0.74083	-0.11986
6.72002	1892.93	0.125946	280.743	0.74217	-0.11992
6.72997	1895.66	0.126132	281.148	0.74326	-0.12019
6.73998	1898.35	0.126339	281.547	0.74448	-0.1203
6.74999	1901.1	0.126546	281.955	0.7457	-0.12045
6.76	1903.79	0.126753	282.354	0.74692	-0.12057
6.77001	1906.44	0.126959	282.747	0.74814	-0.12068
6.78002	1909.1	0.127145	283.142	0.74923	-0.12091
6.78997	1911.8	0.127331	283.542	0.75033	-0.12115
6.79998	1914.52	0.127538	283.945	0.75155	-0.12129
6.80999	1917.23	0.127724	284.347	0.75265	-0.12154
6.82	1919.9	0.12791	284.743	0.75374	-0.12177
6.83001	1922.62	0.128117	285.147	0.75496	-0.12191
6.84002	1925.29	0.128345	285.543	0.75631	-0.12189
6.84997	1927.94	0.128551	285.936	0.75752	-0.122
6.85998	1930.65	0.128737	286.338	0.75862	-0.12225
6.86999	1933.38	0.128944	286.743	0.75984	-0.12239
6.88	1936.13	0.12913	287.15	0.76093	-0.12266
6.89	1938.82	0.129337	287.549	0.76215	-0.12278
6.90001	1941.49	0.129544	287.945	0.76337	-0.12289
6.90996	1944.26	0.12975	288.356	0.76458	-0.12305
6.91997	1947.02	0.129916	288.765	0.76556	-0.12345
6.92998	1949.76	0.130122	289.172	0.76678	-0.1236
6.93999	1952.51	0.130328	289.58	0.76799	-0.12375
6.95	1955.26	0.130535	289.988	0.76921	-0.1239
6.96001	1958.02	0.130721	290.397	0.77031	-0.12418
6.97002	1960.83	0.130928	290.814	0.77153	-0.12436
6.97997	1963.57	0.131135	291.22	0.77275	-0.1245
6.98998	1966.33	0.131321	291.629	0.77384	-0.12478
6.99999	1969.1	0.131507	292.04	0.77494	-0.12506
7.01	1971.74	0.131714	292.432	0.77616	-0.12516
7.02001	1974.38	0.13192	292.823	0.77737	-0.12526
7.03002	1977.08	0.132127	293.224	0.77859	-0.12538
7.03997	1979.77	0.132334	293.623	0.77981	-0.1255
7.04998	1982.52	0.13252	294.031	0.78091	-0.12577
7.05999	1985.35	0.132706	294.45	0.782	-0.12608
7.07	1988.05	0.132871	294.851	0.78298	-0.12646
7.08001	1990.85	0.133078	295.266	0.7842	-0.12663
7.09002	1993.6	0.133285	295.674	0.78542	-0.12678
7.09997	1996.37	0.133533	296.085	0.78688	-0.1267
7.10998	1999.21	0.133719	296.506	0.78797	-0.12701
7.11999	2001.99	0.133926	296.918	0.78919	-0.12718
7.13	2004.74	0.134133	297.326	0.79041	-0.12733
7.14	2007.48	0.134319	297.732	0.79151	-0.12759
7.15001	2010.21	0.134525	298.137	0.79272	-0.12774
7.15996	2012.83	0.134711	298.526	0.79382	-0.12795
7.16997	2015.49	0.134897	298.92	0.79491	-0.12817
7.17998	2018.23	0.135084	299.327	0.79602	-0.12844
7.18999	2020.94	0.13531	299.729	0.79735	-0.12845
7.2	2023.63	0.135517	300.128	0.79857	-0.12857
7.21001	2026.35	0.135723	300.531	0.79978	-0.12871
7.22002	2029.1	0.13593	300.939	0.801	-0.12886
7.22997	2031.77	0.136137	301.335	0.80222	-0.12897
7.23998	2034.54	0.136344	301.746	0.80344	-0.12913
7.24999	2037.23	0.13655	302.145	0.80466	-0.12925
7.26	2039.87	0.136757	302.536	0.80588	-0.12935
7.27001	2042.55	0.136943	302.934	0.80697	-0.12958
7.28002	2045.13	0.137129	303.316	0.80807	-0.12977
7.28997	2047.65	0.137357	303.69	0.80941	-0.12968
7.29998	2050.27	0.137543	304.079	0.81051	-0.12989
7.30999	2052.87	0.13775	304.464	0.81173	-0.12997
7.32	2055.49	0.137936	304.853	0.81282	-0.13017
7.33001	2058.16	0.138122	305.249	0.81392	-0.13041
7.34002	2060.76	0.138329	305.634	0.81514	-0.13048
7.34997	2063.35	0.138535	306.019	0.81635	-0.13056
7.35998	2065.98	0.138742	306.409	0.81757	-0.13064
7.36999	2068.57	0.138949	306.793	0.81879	-0.13071
7.38	2071.19	0.139135	307.181	0.81989	-0.13092
7.39	2073.91	0.139321	307.585	0.82098	-0.13118
7.40001	2076.57	0.139528	307.979	0.8222	-0.13128
7.40996	2079.19	0.139714	308.368	0.8233	-0.13149
7.41997	2081.79	0.13992	308.753	0.82451	-0.13157
7.42998	2084.44	0.140127	309.146	0.82573	-0.13167
7.43999	2087.13	0.140354	309.545	0.82707	-0.13167
7.45	2089.74	0.140519	309.933	0.82804	-0.132
7.46001	2092.37	0.140726	310.323	0.82926	-0.13209
7.47002	2095.01	0.140933	310.714	0.83048	-0.13218
7.47997	2097.62	0.141139	311.101	0.8317	-0.13227
7.48998	2100.24	0.141346	311.49	0.83292	-0.13235
7.49999	2102.83	0.141532	311.874	0.83401	-0.13254
7.51	2105.44	0.141739	312.261	0.83523	-0.13262
7.52001	2108.05	0.141904	312.648	0.83621	-0.13295
7.53002	2110.63	0.142111	313.031	0.83742	-0.13301
7.53997	2113.24	0.142297	313.418	0.83852	-0.13322
7.54998	2115.94	0.142504	313.818	0.83974	-0.13334
7.55999	2118.68	0.14269	314.225	0.84084	-0.13361
7.57	2121.35	0.142897	314.621	0.84206	-0.13372
7.58001	2124.08	0.143103	315.026	0.84327	-0.13386
7.59002	2126.74	0.143289	315.42	0.84437	-0.13409
7.59997	2129.48	0.143517	315.826	0.84571	-0.13411
7.60998	2132.24	0.143703	316.236	0.84681	-0.13439
7.61999	2134.94	0.14391	316.636	0.84803	-0.13451
7.63	2137.58	0.144116	317.028	0.84924	-0.13461
7.64	2140.26	0.144323	317.425	0.85046	-0.13473
7.65001	2142.87	0.144551	317.812	0.8518	-0.13468
7.65996	2145.49	0.144737	318.201	0.8529	-0.13489
7.66997	2148.26	0.144923	318.612	0.854	-0.13517
7.67998	2150.96	0.14513	319.012	0.85522	-0.1353
7.68999	2153.62	0.145356	319.407	0.85655	-0.13529
7.7	2156.19	0.145521	319.788	0.85752	-0.13559
7.71001	2158.76	0.145749	320.169	0.85886	-0.13553
7.72002	2161.38	0.145976	320.558	0.8602	-0.1355
7.73002	2164.07	0.146163	320.957	0.8613	-0.13573
7.73997	2166.63	0.146349	321.336	0.8624	-0.13591
7.74998	2169.21	0.146555	321.719	0.86361	-0.13598
7.75999	2171.71	0.146762	322.09	0.86483	-0.13601
7.77	2174.13	0.146969	322.449	0.86605	-0.13599
7.78001	2176.55	0.147155	322.807	0.86715	-0.1361
7.79002	2179.01	0.147341	323.172	0.86824	-0.13623
7.79997	2181.48	0.147548	323.539	0.86946	-0.13624
7.80998	2183.99	0.147734	323.911	0.87056	-0.13639
7.81999	2186.41	0.14792	324.27	0.87166	-0.1365
7.83	2188.85	0.148147	324.632	0.87299	-0.13637
7.84001	2191.32	0.148333	324.998	0.87409	-0.13651
7.85002	2193.77	0.14854	325.361	0.87531	-0.13651
7.85997	2196.23	0.148747	325.726	0.87653	-0.13651
7.86998	2198.7	0.148954	326.093	0.87775	-0.13652
7.87999	2201.16	0.14914	326.457	0.87885	-0.13665
7.89	2203.68	0.149325	326.831	0.87994	-0.13681
7.9	2206.18	0.149532	327.202	0.88115	-0.13684
7.91001	2208.63	0.149738	327.565	0.88237	-0.13684
7.91996	2211.07	0.149945	327.927	0.88359	-0.13684
7.92997	2213.41	0.150131	328.274	0.88468	-0.13691
7.93998	2215.76	0.150338	328.623	0.8859	-0.13686
7.94999	2218.18	0.150545	328.982	0.88712	-0.13684
7.96	2220.66	0.150731	329.349	0.88822	-0.13698
7.97001	2223.1	0.150917	329.711	0.88932	-0.1371
7.98002	2225.54	0.151103	330.073	0.89041	-0.13722
7.98997	2227.96	0.15131	330.432	0.89163	-0.1372
7.99998	2230.41	0.151516	330.795	0.89285	-0.13721
8.00999	2232.87	0.151702	331.16	0.89394	-0.13733
8.02	2235.38	0.151888	331.533	0.89504	-0.13749
8.03001	2237.96	0.152095	331.915	0.89626	-0.13755
8.04002	2240.57	0.152302	332.302	0.89748	-0.13763
8.04997	2243.12	0.152509	332.681	0.8987	-0.13768
8.05998	2245.65	0.152715	333.056	0.89991	-0.13773
8.06999	2248.18	0.152922	333.431	0.90113	-0.13776
8.08	2250.74	0.153108	333.811	0.90223	-0.13794
8.09001	2253.32	0.153294	334.193	0.90332	-0.13813
8.10002	2255.85	0.153501	334.569	0.90454	-0.13817
8.10997	2258.41	0.153708	334.948	0.90576	-0.13822
8.11998	2261.01	0.153915	335.334	0.90698	-0.1383
8.12999	2263.6	0.154121	335.718	0.9082	-0.13837
8.14	2266.18	0.154348	336.101	0.90953	-0.13832
8.15	2268.84	0.154534	336.495	0.91063	-0.13855
8.16001	2271.48	0.15472	336.887	0.91173	-0.13877
8.16996	2274.09	0.154927	337.274	0.91295	-0.13884
8.17997	2276.71	0.155113	337.662	0.91404	-0.13905
8.18998	2279.32	0.155319	338.049	0.91526	-0.13914
8.19999	2281.9	0.155547	338.432	0.9166	-0.13908
8.21	2284.45	0.155733	338.81	0.9177	-0.13925
8.22001	2286.91	0.15594	339.175	0.91892	-0.13926
8.23002	2289.43	0.156146	339.549	0.92013	-0.1393
8.23997	2291.88	0.156353	339.912	0.92135	-0.1393
8.24998	2294.29	0.15656	340.27	0.92257	-0.13928
8.25999	2296.59	0.156746	340.611	0.92367	-0.13932
8.27	2298.98	0.156953	340.965	0.92489	-0.13929
8.28001	2301.34	0.15716	341.315	0.9261	-0.13925
8.29002	2303.65	0.157346	341.658	0.9272	-0.1393
8.29997	2305.95	0.157532	341.999	0.9283	-0.13935
8.30998	2308.27	0.157738	342.343	0.92951	-0.13929
8.31999	2310.65	0.157925	342.696	0.93061	-0.13937
8.33	2312.95	0.158131	343.037	0.93183	-0.1393
8.34001	2315.27	0.158317	343.381	0.93292	-0.13936
8.35002	2317.63	0.158524	343.731	0.93414	-0.13932
8.35997	2320.09	0.158752	344.096	0.93549	-0.1392
8.36998	2322.48	0.158938	344.451	0.93658	-0.13929
8.37999	2324.8	0.159124	344.795	0.93768	-0.13935
8.39	2327.15	0.15933	345.143	0.93889	-0.13931
8.4	2329.6	0.159536	345.507	0.94011	-0.13931
8.41001	2332.01	0.159722	345.864	0.9412	-0.13942
8.41996	2334.34	0.159908	346.21	0.9423	-0.13948
8.42997	2336.65	0.160136	346.552	0.94364	-0.13928
8.43998	2338.95	0.160363	346.893	0.94498	-0.13909
8.44999	2341.3	0.160549	347.242	0.94608	-0.13917
8.46	2343.66	0.160735	347.592	0.94717	-0.13924
8.47001	2346.05	0.160921	347.946	0.94827	-0.13934
8.48002	2348.43	0.161107	348.299	0.94936	-0.13943
8.48997	2350.85	0.161314	348.658	0.95058	-0.13941
8.49998	2353.15	0.161542	348.999	0.95193	-0.13921
8.50999	2355.48	0.161769	349.345	0.95326	-0.13903
8.52	2357.88	0.161934	349.701	0.95424	-0.13926
8.53001	2360.3	0.162121	350.06	0.95534	-0.13936
8.54002	2362.76	0.162307	350.425	0.95643	-0.13949
8.54997	2365.13	0.162513	350.776	0.95765	-0.13945
8.55998	2367.48	0.16272	351.125	0.95887	-0.1394
8.56999	2369.84	0.162927	351.475	0.96009	-0.13936
8.58	2372.24	0.163134	351.831	0.96131	-0.13933
8.59001	2374.59	0.16334	352.179	0.96252	-0.13929
8.60002	2377.01	0.163547	352.538	0.96374	-0.13927
8.60997	2379.43	0.163733	352.897	0.96484	-0.13938
8.61998	2381.82	0.163961	353.251	0.96618	-0.13923
8.62999	2384.32	0.164147	353.622	0.96728	-0.13937
8.64	2386.71	0.164353	353.977	0.96849	-0.13935
8.65	2389.13	0.164538	354.336	0.96958	-0.13946
8.66001	2391.59	0.164745	354.7	0.9708	-0.13947
8.66996	2394.04	0.164973	355.064	0.97214	-0.13934
8.67997	2396.45	0.165159	355.421	0.97324	-0.13945
8.68998	2398.85	0.165345	355.777	0.97434	-0.13955
8.69999	2401.27	0.165572	356.136	0.97567	-0.13941
8.71	2403.68	0.165758	356.493	0.97677	-0.13952
8.72001	2406.02	0.165965	356.84	0.97799	-0.13946
8.73002	2408.3	0.166151	357.179	0.97909	-0.1395
8.73997	2410.68	0.166358	357.532	0.98031	-0.13946
8.74998	2412.99	0.166565	357.874	0.98153	-0.13939
8.75999	2415.24	0.166771	358.208	0.98274	-0.1393
8.77	2417.51	0.166937	358.545	0.98372	-0.13945
8.78001	2419.73	0.167144	358.874	0.98494	-0.13934
8.79002	2422.01	0.16735	359.212	0.98615	-0.13926
8.79997	2424.12	0.167536	359.525	0.98725	-0.13921
8.80998	2426.27	0.167743	359.844	0.98847	-0.13906
8.81999	2428.48	0.167929	360.172	0.98956	-0.13907
8.83	2430.55	0.168115	360.479	0.99066	-0.139
8.84001	2432.65	0.168322	360.79	0.99188	-0.13882
8.85002	2434.77	0.168508	361.104	0.99298	-0.13878
8.85997	2436.85	0.168715	361.413	0.9942	-0.1386
8.86998	2438.96	0.168922	361.726	0.99542	-0.13843
8.87999	2441.13	0.169128	362.048	0.99663	-0.1383
8.89	2443.24	0.169314	362.361	0.99773	-0.13825
8.9	2445.38	0.1695	362.678	0.99882	-0.13822
8.91001	2447.49	0.169727	362.991	1.00016	-0.13793
8.91996	2449.68	0.169954	363.316	1.0015	-0.13768
8.92997	2451.82	0.17012	363.633	1.00247	-0.13777
8.93998	2453.99	0.170306	363.955	1.00357	-0.13775
8.94999	2456.15	0.170513	364.275	1.00479	-0.13761
8.96	2458.32	0.170719	364.597	1.006	-0.13748
8.97001	2460.4	0.170926	364.906	1.00722	-0.13729
8.98002	2462.52	0.171112	365.22	1.00832	-0.13725
8.98997	2464.59	0.171319	365.527	1.00954	-0.13706
8.99998	2466.87	0.171526	365.865	1.01076	-0.13698
9.00999	2469.15	0.171712	366.203	1.01186	-0.13701
9.02	2471.32	0.171918	366.525	1.01307	-0.13688
9.03001	2473.63	0.172125	366.868	1.01429	-0.13681
9.04002	2475.87	0.172332	367.2	1.01551	-0.13671
9.04997	2478.07	0.172539	367.526	1.01673	-0.13658
9.05998	2480.32	0.172725	367.86	1.01783	-0.1366
9.06999	2482.63	0.172931	368.203	1.01904	-0.13654
9.08	2484.91	0.173138	368.541	1.02026	-0.13645
9.09001	2487.16	0.173345	368.874	1.02148	-0.13635
9.10002	2489.29	0.173552	369.19	1.0227	-0.1362
9.10997	2491.41	0.173738	369.505	1.02379	-0.13615
9.11998	2493.6	0.173945	369.83	1.02501	-0.13602
9.12999	2495.76	0.174151	370.15	1.02623	-0.13589
9.14	2497.96	0.174317	370.476	1.02721	-0.136
9.15	2500.18	0.174502	370.805	1.0283	-0.13602
9.16001	2502.37	0.174729	371.13	1.02963	-0.13577
9.16996	2504.59	0.174936	371.46	1.03085	-0.13565
9.17997	2506.76	0.175143	371.781	1.03207	-0.13551
9.18998	2509.07	0.17537	372.124	1.03341	-0.13533
9.19999	2511.41	0.175577	372.471	1.03463	-0.13527
9.21	2513.71	0.175742	372.812	1.0356	-0.13544
9.22001	2515.99	0.175949	373.15	1.03682	-0.13536
9.23002	2518.26	0.176156	373.487	1.03804	-0.13527
9.23997	2520.46	0.176362	373.813	1.03926	-0.13515
9.24998	2522.7	0.176549	374.145	1.04036	-0.13516
9.25999	2524.96	0.176776	374.481	1.0417	-0.13495
9.27	2527.15	0.176941	374.805	1.04267	-0.13507
9.28001	2529.23	0.177148	375.114	1.04389	-0.13488
9.29002	2531.3	0.177355	375.421	1.04511	-0.13469
9.29997	2533.26	0.177562	375.712	1.04633	-0.13445
9.30998	2535.26	0.177748	376.008	1.04742	-0.13435
9.31999	2537.26	0.177954	376.305	1.04864	-0.13413
9.33	2539.19	0.178141	376.591	1.04974	-0.13399
9.34001	2541.12	0.178347	376.877	1.05095	-0.13373
9.35002	2543.1	0.178533	377.171	1.05205	-0.13362
9.35997	2545	0.178719	377.453	1.05315	-0.13347
9.36998	2546.93	0.178926	377.739	1.05437	-0.13321
9.37999	2549.02	0.179133	378.049	1.05559	-0.13303
9.39	2551.12	0.17934	378.36	1.05681	-0.13286
9.4	2553.23	0.179504	378.673	1.05777	-0.13294
9.41001	2555.37	0.179711	378.991	1.05899	-0.13279
9.41996	2557.51	0.179897	379.308	1.06009	-0.13276
9.42997	2559.65	0.180104	379.626	1.06131	-0.1326
9.43998	2561.79	0.180331	379.943	1.06265	-0.13233
9.44999	2563.91	0.180517	380.257	1.06374	-0.13229
9.46	2566.1	0.180724	380.582	1.06496	-0.13216
9.47001	2568.16	0.180951	380.888	1.0663	-0.13185
9.48002	2570.24	0.181117	381.196	1.06728	-0.1319
9.48997	2572.24	0.181323	381.493	1.06849	-0.13169
9.49998	2574.3	0.18153	381.798	1.06971	-0.13149
9.50999	2576.32	0.181716	382.098	1.07081	-0.1314
9.52	2578.34	0.181923	382.398	1.07203	-0.13119
9.53001	2580.38	0.18213	382.7	1.07325	-0.13098
9.54002	2582.41	0.182337	383.001	1.07447	-0.13077
9.54997	2584.41	0.182543	383.298	1.07568	-0.13055
9.55998	2586.44	0.18275	383.599	1.0769	-0.13034
9.56999	2588.55	0.182936	383.912	1.078	-0.1303
9.58	2590.62	0.183122	384.219	1.07909	-0.13023
9.59001	2592.72	0.183329	384.53	1.08031	-0.13006
9.60002	2594.78	0.183556	384.836	1.08165	-0.12975
9.60997	2596.87	0.183722	385.146	1.08263	-0.12981
9.61998	2598.97	0.183929	385.457	1.08385	-0.12963
9.62999	2601.17	0.184135	385.783	1.08506	-0.12951
9.64	2603.31	0.184342	386.101	1.08628	-0.12936
9.65	2605.45	0.184548	386.418	1.0875	-0.12921
9.66001	2607.56	0.184754	386.731	1.08871	-0.12905
9.66996	2609.64	0.184982	387.04	1.09005	-0.12874
9.67997	2611.67	0.185168	387.341	1.09115	-0.12865
9.68998	2613.7	0.185375	387.642	1.09237	-0.12844
9.69999	2615.72	0.185561	387.941	1.09346	-0.12835
9.71	2617.67	0.185768	388.231	1.09468	-0.1281
9.72001	2619.65	0.185974	388.524	1.0959	-0.12787
9.73002	2621.53	0.18616	388.803	1.09699	-0.12771
9.73997	2623.49	0.186326	389.094	1.09797	-0.12771
9.74998	2625.43	0.186553	389.382	1.09931	-0.12734
9.75999	2627.41	0.186739	389.675	1.10041	-0.12723
9.77	2629.48	0.186946	389.982	1.10163	-0.12704
9.78001	2631.54	0.187153	390.288	1.10285	-0.12684
9.79002	2633.6	0.18736	390.593	1.10407	-0.12665
9.79997	2635.59	0.187566	390.888	1.10528	-0.12643
9.80998	2637.53	0.187752	391.176	1.10638	-0.1263
9.81999	2639.53	0.187938	391.473	1.10747	-0.12619
9.83	2641.53	0.188145	391.769	1.10869	-0.12597
9.84001	2643.52	0.188311	392.064	1.10967	-0.12598
9.85002	2645.5	0.188497	392.358	1.11077	-0.12587
9.85997	2647.44	0.188724	392.646	1.1121	-0.1255
9.86998	2649.32	0.188931	392.925	1.11332	-0.12522
9.87999	2651.22	0.189138	393.206	1.11454	-0.12494
9.89	2653.12	0.189324	393.488	1.11564	-0.12479
9.9	2655.09	0.18953	393.78	1.11685	-0.12456
9.91001	2657.05	0.189715	394.071	1.11794	-0.12444
9.91996	2658.92	0.189922	394.348	1.11916	-0.12415
9.92997	2660.8	0.19015	394.627	1.12051	-0.12375
9.93998	2662.73	0.190336	394.914	1.1216	-0.12361
9.94999	2664.63	0.190522	395.195	1.1227	-0.12346
9.96	2666.63	0.190708	395.492	1.12379	-0.12336
9.97001	2668.56	0.190915	395.778	1.12501	-0.1231
9.98002	2670.51	0.191121	396.067	1.12623	-0.12286
9.98997	2672.43	0.191349	396.352	1.12757	-0.12247
9.99998	2674.34	0.191576	396.635	1.12891	-0.12208
10.01	2676.33	0.191742	396.931	1.12989	-0.12209
10.02	2678.32	0.191928	397.226	1.13098	-0.12199
10.03	2680.27	0.192134	397.515	1.1322	-0.12174
10.04	2682.27	0.192321	397.812	1.1333	-0.12164
10.05	2684.27	0.192507	398.108	1.1344	-0.12154
10.06	2686.23	0.192734	398.399	1.13573	-0.12118
10.07	2688.2	0.192941	398.691	1.13695	-0.12094
10.08	2690.09	0.193168	398.971	1.13829	-0.12054
10.09	2691.95	0.193396	399.247	1.13963	-0.12012
10.1	2693.95	0.193602	399.544	1.14085	-0.1199
10.11	2695.92	0.193788	399.836	1.14194	-0.11979
10.12	2697.89	0.193974	400.128	1.14304	-0.11967
10.13	2699.84	0.194181	400.417	1.14426	-0.11942
10.14	2701.72	0.194409	400.696	1.1456	-0.11901
10.15	2703.51	0.194615	400.962	1.14682	-0.11869
10.16	2705.32	0.1948	401.23	1.14791	-0.1185
10.17	2707.12	0.195007	401.497	1.14913	-0.11818
10.18	2708.98	0.195214	401.773	1.15035	-0.11788
10.19	2710.83	0.1954	402.047	1.15144	-0.11771
10.2	2712.7	0.195607	402.325	1.15266	-0.11742
10.21	2714.57	0.195793	402.602	1.15376	-0.11725
10.22	2716.44	0.196	402.879	1.15498	-0.11696
10.23	2718.31	0.196186	403.157	1.15608	-0.1168
10.24	2720.18	0.196392	403.434	1.15729	-0.11652
10.25	2722.13	0.196579	403.723	1.15839	-0.11638
10.26	2724.05	0.196785	404.008	1.15961	-0.11613
10.27	2725.96	0.196992	404.291	1.16082	-0.11586
10.28	2727.83	0.197199	404.569	1.16204	-0.11557
10.29	2729.74	0.197406	404.852	1.16326	-0.1153
10.3	2731.66	0.197592	405.137	1.16436	-0.11516
10.31	2733.52	0.197798	405.413	1.16557	-0.11487
10.32	2735.37	0.197984	405.687	1.16667	-0.11469
10.33	2737.25	0.19817	405.966	1.16777	-0.11453
10.34	2739.12	0.198398	406.243	1.16911	-0.11412
10.35	2740.88	0.198605	406.504	1.17033	-0.11378
10.36	2742.67	0.19877	406.77	1.1713	-0.1137
10.37	2744.56	0.198977	407.05	1.17252	-0.11342
10.38	2746.51	0.199184	407.339	1.17374	-0.11317
10.39	2748.33	0.19937	407.609	1.17484	-0.11298
10.4	2750.12	0.199597	407.874	1.17618	-0.11253
10.41	2751.98	0.199782	408.15	1.17727	-0.11237
10.42	2753.8	0.199989	408.42	1.17849	-0.11205
10.43	2755.59	0.200175	408.686	1.17958	-0.11185
10.44	2757.39	0.200382	408.953	1.1808	-0.11152
10.45	2759.26	0.200588	409.23	1.18202	-0.11124
10.46	2761.12	0.200795	409.506	1.18324	-0.11095
10.47	2763.01	0.200961	409.786	1.18421	-0.11091
10.48	2764.9	0.201167	410.067	1.18543	-0.11063
10.49	2766.82	0.201374	410.351	1.18665	-0.11037
10.5	2768.67	0.201581	410.626	1.18787	-0.11007
10.51	2770.47	0.201808	410.893	1.1892	-0.10963
10.52	2772.31	0.202036	411.166	1.19055	-0.1092
10.53	2774.12	0.202242	411.434	1.19176	-0.10889
10.54	2775.91	0.202429	411.699	1.19286	-0.10868
10.55	2777.7	0.202635	411.965	1.19408	-0.10835
10.56	2779.52	0.202842	412.235	1.1953	-0.10804
10.57	2781.21	0.203028	412.485	1.19639	-0.10779
10.58	2782.8	0.203193	412.721	1.19737	-0.1076
10.59	2784.43	0.2034	412.963	1.19859	-0.1072
10.6	2786	0.203628	413.196	1.19993	-0.10663
10.61	2787.62	0.203834	413.436	1.20114	-0.10623
10.62	2789.27	0.20402	413.681	1.20224	-0.10595
10.63	2790.99	0.204227	413.936	1.20346	-0.10559
10.64	2792.79	0.204413	414.203	1.20456	-0.10539
10.65	2794.52	0.204599	414.459	1.20565	-0.10515
10.66	2796.22	0.204805	414.712	1.20687	-0.10478
10.67	2797.95	0.205012	414.968	1.20808	-0.10443
10.68	2799.69	0.205219	415.226	1.2093	-0.10407
10.69	2801.45	0.205405	415.487	1.2104	-0.10385
10.7	2803.27	0.205591	415.757	1.2115	-0.10366
10.71	2805.12	0.205798	416.032	1.21272	-0.10336
10.72	2806.88	0.206004	416.293	1.21393	-0.10302
10.73	2808.62	0.20617	416.551	1.21491	-0.10291
10.74	2810.29	0.206376	416.798	1.21612	-0.10253
10.75	2811.96	0.206583	417.046	1.21734	-0.10214
10.76	2813.67	0.20679	417.3	1.21856	-0.10177
10.77	2815.37	0.206997	417.552	1.21978	-0.1014
10.78	2817.12	0.207162	417.811	1.22075	-0.1013
10.79	2818.83	0.207369	418.065	1.22197	-0.10093
10.8	2820.55	0.207576	418.32	1.22319	-0.10056
10.81	2822.23	0.207782	418.569	1.22441	-0.10019
10.82	2823.94	0.207968	418.823	1.2255	-0.09994
10.83	2825.66	0.208154	419.078	1.2266	-0.0997
10.84	2827.37	0.208382	419.332	1.22794	-0.09921
10.85	2829.15	0.208589	419.596	1.22916	-0.09888
10.86	2830.92	0.208795	419.858	1.23038	-0.09854
10.87	2832.74	0.209002	420.128	1.2316	-0.09823
10.88	2834.51	0.209168	420.39	1.23258	-0.09813
10.89	2836.34	0.209354	420.662	1.23367	-0.09795
10.9	2838.14	0.209581	420.929	1.23501	-0.0975
10.91	2839.87	0.209787	421.185	1.23622	-0.09715
10.92	2841.64	0.209973	421.448	1.23732	-0.09694
10.93	2843.38	0.21018	421.706	1.23854	-0.09658
10.94	2845.15	0.210386	421.969	1.23975	-0.09625
10.95	2846.96	0.210572	422.237	1.24085	-0.09605
10.96	2848.7	0.210758	422.495	1.24194	-0.09582
10.97	2850.38	0.210965	422.744	1.24316	-0.09544
10.98	2852.12	0.211151	423.002	1.24426	-0.09521
10.99	2853.84	0.211379	423.257	1.2456	-0.09472
11	2855.48	0.211585	423.501	1.24682	-0.09432
11.01	2857.16	0.211792	423.75	1.24804	-0.09394
11.02	2858.81	0.211999	423.994	1.24926	-0.09354
11.03	2860.48	0.212226	424.242	1.2506	-0.09304
11.04	2862.13	0.212412	424.487	1.25169	-0.09276
11.05	2863.7	0.212578	424.72	1.25267	-0.09256
11.06	2865.32	0.212805	424.96	1.25401	-0.09203
11.07	2866.92	0.213012	425.197	1.25523	-0.09161
11.08	2868.52	0.213198	425.435	1.25632	-0.09131
11.09	2870.1	0.213405	425.669	1.25754	-0.09088
11.1	2871.77	0.213612	425.917	1.25876	-0.09049
11.11	2873.45	0.213818	426.166	1.25998	-0.09011
11.12	2875.16	0.214025	426.419	1.2612	-0.08974
11.13	2876.87	0.214211	426.673	1.26229	-0.0895
11.14	2878.58	0.214397	426.927	1.26339	-0.08925
11.15	2880.27	0.214625	427.177	1.26473	-0.08875
11.16	2881.91	0.214831	427.42	1.26595	-0.08835
11.17	2883.56	0.215017	427.665	1.26704	-0.08808
11.18	2885.17	0.215203	427.904	1.26814	-0.08778
11.19	2886.77	0.215389	428.141	1.26923	-0.08748
11.2	2888.31	0.215595	428.37	1.27045	-0.08703
11.21	2889.85	0.215802	428.598	1.27167	-0.08658
11.22	2891.42	0.215988	428.831	1.27276	-0.08627
11.23	2892.91	0.216174	429.052	1.27386	-0.08591
11.24	2894.45	0.216381	429.28	1.27508	-0.08546
11.25	2896.03	0.216567	429.515	1.27618	-0.08515
11.26	2897.68	0.216753	429.759	1.27727	-0.08487
11.27	2899.34	0.21696	430.006	1.27849	-0.08448
11.28	2900.98	0.217167	430.249	1.27971	-0.08408
11.29	2902.6	0.217373	430.489	1.28093	-0.08367
11.3	2904.21	0.21758	430.728	1.28214	-0.08325
11.31	2905.91	0.217787	430.98	1.28336	-0.08288
11.32	2907.62	0.217973	431.234	1.28446	-0.08263
11.33	2909.35	0.218159	431.49	1.28556	-0.0824
11.34	2910.97	0.218387	431.73	1.2869	-0.08186
11.35	2912.62	0.218593	431.975	1.28811	-0.08147
11.36	2914.28	0.2188	432.221	1.28933	-0.08107
11.37	2915.96	0.219007	432.47	1.29055	-0.08069
11.38	2917.74	0.219193	432.734	1.29165	-0.08048
11.39	2919.5	0.219379	432.995	1.29275	-0.08026
11.4	2921.32	0.219586	433.265	1.29397	-0.07994
11.41	2923.02	0.219792	433.518	1.29518	-0.07958
11.42	2924.66	0.220019	433.761	1.29652	-0.07906
11.43	2926.38	0.220226	434.016	1.29774	-0.07869
11.44	2928.15	0.220432	434.278	1.29895	-0.07836
11.45	2929.87	0.220598	434.533	1.29993	-0.07824
11.46	2931.51	0.220804	434.777	1.30114	-0.07784
11.47	2933.04	0.221011	435.004	1.30236	-0.07738
11.48	2934.59	0.221197	435.233	1.30346	-0.07706
11.49	2936.14	0.221425	435.463	1.3048	-0.07648
11.5	2937.73	0.221631	435.699	1.30602	-0.07606
11.51	2939.31	0.221818	435.934	1.30712	-0.07575
11.52	2940.81	0.222024	436.156	1.30833	-0.07528
11.53	2942.3	0.22221	436.377	1.30943	-0.07492
11.54	2943.77	0.222417	436.595	1.31065	-0.07444
11.55	2945.28	0.222624	436.819	1.31187	-0.07397
11.56	2946.75	0.22281	437.037	1.31296	-0.0736
11.57	2948.27	0.223017	437.262	1.31418	-0.07314
11.58	2949.69	0.223203	437.473	1.31528	-0.07275
11.59	2951.2	0.22343	437.697	1.31662	-0.07216
11.6	2952.7	0.223616	437.919	1.31771	-0.07181
11.61	2954.16	0.223823	438.136	1.31893	-0.07132
11.62	2955.74	0.223988	438.37	1.31991	-0.07114
11.63	2957.3	0.224195	438.602	1.32113	-0.07069
11.64	2958.88	0.224402	438.836	1.32235	-0.07026
11.65	2960.34	0.224609	439.053	1.32357	-0.06977
11.66	2961.89	0.224815	439.282	1.32478	-0.06932
11.67	2963.48	0.22498	439.518	1.32575	-0.06914
11.68	2965.04	0.225187	439.75	1.32697	-0.0687
11.69	2966.58	0.225393	439.978	1.32819	-0.06825
11.7	2968.11	0.225579	440.205	1.32928	-0.06792
11.71	2969.67	0.225765	440.436	1.33038	-0.0676
11.72	2971.18	0.225972	440.66	1.3316	-0.06713
11.73	2972.68	0.226179	440.883	1.33282	-0.06666
11.74	2974.13	0.226406	441.098	1.33415	-0.06604
11.75	2975.69	0.226592	441.329	1.33525	-0.06572
11.76	2977.34	0.226779	441.574	1.33635	-0.06544
11.77	2978.91	0.226985	441.807	1.33757	-0.06501
11.78	2980.52	0.227171	442.045	1.33866	-0.06471
11.79	2982.02	0.227357	442.268	1.33976	-0.06436
11.8	2983.49	0.227605	442.486	1.34122	-0.06363
11.81	2985.05	0.227792	442.717	1.34232	-0.06331
11.82	2986.63	0.227998	442.952	1.34354	-0.06288
11.83	2988.19	0.228205	443.183	1.34476	-0.06244
11.84	2989.76	0.228391	443.416	1.34585	-0.06212
11.85	2991.34	0.228577	443.65	1.34695	-0.06181
11.86	2992.9	0.228805	443.882	1.34829	-0.06124
11.87	2994.52	0.228991	444.122	1.34939	-0.06095
11.88	2996.21	0.229197	444.372	1.3506	-0.06058
11.89	2997.96	0.229404	444.632	1.35182	-0.06023
11.9	2999.7	0.229611	444.89	1.35304	-0.05988
11.91	3001.3	0.229817	445.127	1.35425	-0.05946
11.92	3002.93	0.230023	445.369	1.35547	-0.05906
11.93	3004.59	0.23023	445.615	1.35669	-0.05867
11.94	3006.36	0.230437	445.878	1.35791	-0.05833
11.95	3008.11	0.230623	446.137	1.359	-0.0581
11.96	3009.69	0.230809	446.372	1.3601	-0.05779
11.97	3011.25	0.231016	446.603	1.36132	-0.05735
11.98	3012.68	0.231223	446.815	1.36254	-0.05684
11.99	3014.1	0.23145	447.026	1.36388	-0.05621
12	3015.6	0.231636	447.248	1.36497	-0.05586
12.01	3017.19	0.231822	447.484	1.36607	-0.05555
12.02	3018.7	0.232008	447.708	1.36717	-0.05521
12.03	3020.23	0.232215	447.935	1.36839	-0.05475
12.04	3021.68	0.232442	448.15	1.36972	-0.05414
12.05	3023.06	0.232649	448.355	1.37094	-0.0536
12.06	3024.48	0.232856	448.565	1.37216	-0.05309
12.07	3025.86	0.233042	448.77	1.37326	-0.05268
12.08	3027.35	0.233249	448.991	1.37448	-0.0522
12.09	3028.85	0.233435	449.213	1.37557	-0.05185
12.1	3030.25	0.233621	449.421	1.37667	-0.05145
12.11	3031.67	0.233807	449.632	1.37777	-0.05106
12.12	3033.14	0.234034	449.85	1.3791	-0.05046
12.13	3034.55	0.234241	450.059	1.38032	-0.04994
12.14	3035.99	0.234427	450.272	1.38142	-0.04956
12.15	3037.48	0.234634	450.493	1.38264	-0.04908
12.16	3038.98	0.23482	450.716	1.38374	-0.04873
12.17	3040.54	0.235026	450.947	1.38495	-0.0483
12.18	3042.01	0.235212	451.165	1.38605	-0.04793
12.19	3043.48	0.235439	451.383	1.38738	-0.04732
12.2	3044.96	0.235625	451.603	1.38848	-0.04697
12.21	3046.43	0.235811	451.821	1.38958	-0.0466
12.22	3047.84	0.236018	452.03	1.3908	-0.04608
12.23	3049.33	0.236225	452.251	1.39202	-0.0456
12.24	3050.73	0.236411	452.458	1.39311	-0.04521
12.25	3052.09	0.236597	452.66	1.39421	-0.04479
12.26	3053.45	0.236783	452.862	1.3953	-0.04437
12.27	3054.84	0.23699	453.068	1.39652	-0.04384
12.28	3056.29	0.237197	453.283	1.39774	-0.04334
12.29	3057.75	0.237383	453.5	1.39884	-0.04297
12.3	3059.21	0.237589	453.716	1.40005	-0.04248
12.31	3060.68	0.237776	453.934	1.40115	-0.04211
12.32	3062.13	0.238003	454.149	1.40249	-0.0415
12.33	3063.47	0.23821	454.348	1.40371	-0.04094
12.34	3064.95	0.238416	454.567	1.40493	-0.04047
12.35	3066.43	0.238623	454.787	1.40615	-0.03998
12.36	3068.02	0.238789	455.023	1.40712	-0.0398
12.37	3069.59	0.238995	455.256	1.40834	-0.03936
12.38	3071.17	0.239202	455.49	1.40956	-0.03893
12.39	3072.87	0.23943	455.742	1.4109	-0.03843
12.4	3074.47	0.239636	455.979	1.41212	-0.03802
12.41	3076.05	0.239843	456.214	1.41334	-0.03758
12.42	3077.75	0.240049	456.466	1.41455	-0.03722
12.43	3079.46	0.240256	456.719	1.41577	-0.03685
12.44	3081.11	0.240442	456.964	1.41687	-0.03657
12.45	3082.72	0.240628	457.203	1.41796	-0.03628
12.46	3084.3	0.240855	457.437	1.4193	-0.03573
12.47	3085.86	0.241062	457.669	1.42052	-0.03528
12.48	3087.42	0.241269	457.9	1.42174	-0.03484
12.49	3088.82	0.241434	458.108	1.42271	-0.03456
12.5	3090.26	0.241641	458.321	1.42393	-0.03406
12.51	3091.66	0.241848	458.529	1.42515	-0.03354
12.52	3093.01	0.242054	458.729	1.42636	-0.03299
12.53	3094.41	0.242261	458.937	1.42758	-0.03247
12.54	3095.77	0.242426	459.138	1.42856	-0.03218
12.55	3097.19	0.242633	459.349	1.42978	-0.03166
12.56	3098.52	0.242819	459.546	1.43087	-0.03123
12.57	3099.84	0.243005	459.742	1.43197	-0.03079
12.58	3101.14	0.243212	459.935	1.43319	-0.03022
12.59	3102.48	0.243439	460.134	1.43453	-0.02955
12.6	3103.79	0.243626	460.328	1.43563	-0.0291
12.61	3105.17	0.243832	460.532	1.43684	-0.02857
12.62	3106.66	0.244018	460.753	1.43794	-0.02822
12.63	3108.05	0.244204	460.96	1.43903	-0.02781
12.64	3109.46	0.244411	461.169	1.44025	-0.02729
12.65	3110.79	0.244597	461.366	1.44135	-0.02686
12.66	3112.17	0.244825	461.571	1.44269	-0.0262
12.67	3113.63	0.245031	461.787	1.44391	-0.02571
12.68	3115.02	0.245196	461.993	1.44488	-0.02543
12.69	3116.38	0.245361	462.195	1.44585	-0.02514
12.7	3117.84	0.245568	462.412	1.44707	-0.02465
12.71	3119.3	0.245775	462.628	1.44829	-0.02415
12.72	3120.67	0.246002	462.831	1.44963	-0.0235
12.73	3122.09	0.246188	463.042	1.45072	-0.02311
12.74	3123.5	0.246396	463.251	1.45195	-0.02258
12.75	3124.98	0.246602	463.471	1.45316	-0.02211
12.76	3126.39	0.246809	463.68	1.45438	-0.02159
12.77	3127.79	0.246995	463.887	1.45548	-0.02119
12.78	3129.25	0.247202	464.104	1.4567	-0.0207
12.79	3130.72	0.247429	464.322	1.45804	-0.02009
12.8	3132.11	0.247594	464.528	1.45901	-0.01981
12.81	3133.44	0.2478	464.725	1.46022	-0.01926
12.82	3134.81	0.248007	464.928	1.46144	-0.01872
12.83	3136.18	0.248214	465.132	1.46266	-0.01818
12.84	3137.56	0.248379	465.336	1.46364	-0.0179
12.85	3138.94	0.248607	465.541	1.46498	-0.01724
12.86	3140.49	0.248793	465.771	1.46608	-0.01691
12.87	3141.94	0.249	465.986	1.4673	-0.01642
12.88	3143.36	0.249186	466.196	1.46839	-0.01603
12.89	3144.79	0.249413	466.409	1.46973	-0.0154
12.9	3146.22	0.24962	466.621	1.47095	-0.01489
12.91	3147.61	0.249827	466.827	1.47217	-0.01436
12.92	3149.06	0.250033	467.042	1.47338	-0.01387
12.93	3150.6	0.250219	467.27	1.47448	-0.01354
12.94	3152.14	0.250405	467.499	1.47557	-0.01321
12.95	3153.65	0.250612	467.723	1.47679	-0.01274
12.96	3155.1	0.250819	467.938	1.47801	-0.01225
12.97	3156.54	0.251026	468.151	1.47923	-0.01174
12.98	3158.05	0.251232	468.375	1.48045	-0.01128
12.99	3159.57	0.251439	468.601	1.48167	-0.01082
13	3161.1	0.251625	468.828	1.48276	-0.01048
13.01	3162.66	0.251832	469.059	1.48398	-0.01004
13.02	3164.13	0.252039	469.277	1.4852	-0.00955
13.03	3165.58	0.252225	469.492	1.4863	-0.00918
13.04	3166.91	0.252411	469.689	1.4874	-0.00874
13.05	3168.31	0.252617	469.897	1.48861	-0.00823
13.06	3169.72	0.252823	470.106	1.48982	-0.00771
13.07	3171.19	0.253009	470.324	1.49092	-0.00735
13.08	3172.6	0.253216	470.533	1.49214	-0.00683
13.09	3173.99	0.253402	470.739	1.49324	-0.00643
13.1	3175.34	0.253609	470.939	1.49445	-0.00588
13.11	3176.79	0.253816	471.155	1.49567	-0.00538
13.12	3178.22	0.254023	471.367	1.49689	-0.00487
13.13	3179.61	0.254209	471.573	1.49799	-0.00447
13.14	3181.07	0.254415	471.789	1.4992	-0.00398
13.15	3182.47	0.254601	471.997	1.5003	-0.00358
13.16	3183.88	0.254829	472.206	1.50164	-0.00294
13.17	3185.18	0.255015	472.399	1.50274	-0.00249
13.18	3186.5	0.255201	472.595	1.50384	-0.00205
13.19	3187.86	0.255408	472.796	1.50506	-0.00151
13.2	3189.29	0.255614	473.008	1.50627	-0.00101
13.21	3190.66	0.25578	473.212	1.50725	-0.000710391
13.22	3192.02	0.256007	473.413	1.50859	-4.9594e-05
13.23	3193.39	0.256193	473.617	1.50968	0.000364623
13.24	3194.82	0.2564	473.829	1.5109	0.000872726
13.25	3196.19	0.256607	474.032	1.51212	0.00141
13.26	3197.52	0.256814	474.229	1.51334	0.00197
13.27	3198.96	0.25702	474.443	1.51456	0.00247
13.28	3200.38	0.257227	474.653	1.51577	0.00298
13.29	3201.78	0.257413	474.861	1.51687	0.00338
13.3	3203.18	0.257598	475.068	1.51796	0.00377
13.31	3204.56	0.257805	475.273	1.51918	0.0043
13.32	3205.98	0.258032	475.484	1.52052	0.00494
13.33	3207.33	0.258219	475.684	1.52162	0.00537
13.34	3208.72	0.258425	475.89	1.52283	0.00589
13.35	3210.21	0.258653	476.111	1.52418	0.00649
13.36	3211.64	0.258839	476.323	1.52527	0.00687
13.37	3213.07	0.259046	476.535	1.52649	0.00738
13.38	3214.38	0.259232	476.73	1.52759	0.00783
13.39	3215.71	0.259459	476.927	1.52893	0.0085
13.4	3217.08	0.259666	477.13	1.53015	0.00904
13.41	3218.38	0.259831	477.323	1.53112	0.00937
13.42	3219.71	0.260017	477.52	1.53222	0.0098
13.43	3221.11	0.260224	477.728	1.53344	0.01032
13.44	3222.5	0.26041	477.934	1.53453	0.01073
13.45	3223.79	0.260617	478.125	1.53575	0.0113
13.46	3225.06	0.260824	478.314	1.53697	0.01189
13.47	3226.29	0.26103	478.496	1.53819	0.01249
13.48	3227.64	0.261237	478.696	1.5394	0.01304
13.49	3229	0.261444	478.898	1.54062	0.01358
13.5	3230.31	0.26163	479.092	1.54172	0.01403
13.51	3231.73	0.261816	479.303	1.54282	0.01442
13.52	3233.09	0.262023	479.504	1.54404	0.01496
13.53	3234.39	0.262209	479.697	1.54513	0.01541
13.54	3235.69	0.262415	479.89	1.54635	0.01598
13.55	3237.04	0.262601	480.09	1.54744	0.0164
13.56	3238.46	0.262807	480.301	1.54866	0.01691
13.57	3239.87	0.263014	480.51	1.54988	0.01743
13.58	3241.25	0.26318	480.715	1.55085	0.01772
13.59	3242.6	0.263386	480.915	1.55207	0.01826
13.6	3243.97	0.263614	481.118	1.55341	0.01892
13.61	3245.31	0.2638	481.317	1.55451	0.01935
13.62	3246.67	0.264006	481.519	1.55572	0.01989
13.63	3248	0.264193	481.716	1.55682	0.02033
13.64	3249.36	0.264379	481.918	1.55792	0.02075
13.65	3250.65	0.264565	482.109	1.55902	0.0212
13.66	3251.94	0.264792	482.3	1.56035	0.0219
13.67	3253.26	0.264999	482.496	1.56157	0.02246
13.68	3254.61	0.265185	482.696	1.56267	0.02288
13.69	3255.96	0.265371	482.896	1.56377	0.02331
13.7	3257.36	0.265557	483.104	1.56486	0.02371
13.71	3258.73	0.265785	483.307	1.56621	0.02437
13.72	3260.04	0.265991	483.501	1.56742	0.02493
13.73	3261.42	0.266177	483.706	1.56852	0.02534
13.74	3262.83	0.266384	483.915	1.56973	0.02586
13.75	3264.19	0.266591	484.117	1.57095	0.0264
13.76	3265.53	0.266777	484.316	1.57205	0.02683
13.77	3266.84	0.266984	484.51	1.57327	0.0274
13.78	3268.15	0.267211	484.704	1.57461	0.02808
13.79	3269.47	0.267397	484.9	1.5757	0.02852
13.8	3270.75	0.267562	485.09	1.57668	0.02886
13.81	3272.05	0.267789	485.283	1.57801	0.02955
13.82	3273.45	0.267996	485.49	1.57923	0.03007
13.83	3274.8	0.268182	485.691	1.58033	0.0305
13.84	3276.14	0.268389	485.889	1.58155	0.03105
13.85	3277.5	0.268595	486.091	1.58276	0.03159
13.86	3278.9	0.268802	486.299	1.58398	0.03211
13.87	3280.3	0.269009	486.506	1.5852	0.03263
13.88	3281.62	0.269195	486.702	1.5863	0.03307
13.89	3283.04	0.269402	486.913	1.58752	0.03358
13.9	3284.41	0.269588	487.116	1.58862	0.034
13.91	3285.75	0.269774	487.315	1.58971	0.03443
13.92	3287.03	0.269981	487.504	1.59093	0.03501
13.93	3288.32	0.270167	487.696	1.59203	0.03546
13.94	3289.59	0.270394	487.884	1.59336	0.03617
13.95	3290.95	0.27058	488.086	1.59446	0.03659
13.96	3292.24	0.270787	488.277	1.59568	0.03717
13.97	3293.57	0.270994	488.474	1.5969	0.03772
13.98	3294.96	0.2712	488.681	1.59811	0.03825
13.99	3296.27	0.271407	488.875	1.59933	0.03881
14	3297.57	0.271573	489.068	1.60031	0.03915
14.01	3298.85	0.2718	489.257	1.60165	0.03985
14.02	3300.25	0.271986	489.465	1.60275	0.04025
14.03	3301.52	0.272193	489.653	1.60397	0.04083
14.04	3302.82	0.272379	489.846	1.60506	0.04128
14.05	3304.1	0.272585	490.036	1.60628	0.04186
14.06	3305.42	0.272771	490.232	1.60737	0.0423
14.07	3306.68	0.272977	490.419	1.60859	0.04289
14.08	3307.9	0.273163	490.6	1.60968	0.04337
14.09	3309.14	0.273391	490.784	1.61103	0.0441
14.1	3310.47	0.273577	490.981	1.61212	0.04453
14.11	3311.8	0.273763	491.178	1.61322	0.04497
14.12	3313.11	0.273949	491.372	1.61431	0.04541
14.13	3314.52	0.274156	491.581	1.61553	0.04593
14.14	3315.89	0.274363	491.785	1.61675	0.04647
14.15	3317.32	0.274549	491.997	1.61785	0.04685
14.16	3318.79	0.274776	492.215	1.61919	0.04746
14.17	3320.22	0.274983	492.427	1.62041	0.04797
14.18	3321.68	0.275169	492.643	1.6215	0.04834
14.19	3323.15	0.275396	492.861	1.62284	0.04894
14.2	3324.53	0.275624	493.066	1.62418	0.0496
14.21	3325.94	0.275789	493.275	1.62516	0.04987
14.22	3327.34	0.275975	493.483	1.62625	0.05027
14.23	3328.71	0.276182	493.686	1.62747	0.05081
14.24	3330.14	0.276389	493.898	1.62869	0.05132
14.25	3331.47	0.276575	494.095	1.62979	0.05175
14.26	3332.79	0.276782	494.291	1.63101	0.05231
14.27	3334.14	0.277009	494.491	1.63235	0.05298
14.28	3335.44	0.277195	494.684	1.63344	0.05343
14.29	3336.68	0.277402	494.868	1.63466	0.05403
14.3	3337.92	0.277629	495.052	1.636	0.05475
14.31	3339.17	0.277814	495.237	1.63709	0.05522
14.32	3340.35	0.278	495.412	1.63819	0.05573
14.33	3341.54	0.278186	495.589	1.63928	0.05623
14.34	3342.67	0.278352	495.756	1.64026	0.05665
14.35	3343.85	0.278559	495.931	1.64148	0.05728
14.36	3345	0.278765	496.102	1.64269	0.05792
14.37	3346.15	0.278972	496.273	1.64391	0.05857
14.38	3347.37	0.279179	496.454	1.64513	0.05918
14.39	3348.64	0.279386	496.642	1.64635	0.05977
14.4	3349.91	0.279572	496.83	1.64745	0.06023
14.41	3351.17	0.279758	497.017	1.64854	0.0607
14.42	3352.43	0.279965	497.204	1.64976	0.06129
14.43	3353.69	0.280171	497.391	1.65098	0.06188
14.44	3354.95	0.280378	497.578	1.6522	0.06247
14.45	3356.23	0.280564	497.768	1.65329	0.06293
14.46	3357.48	0.28075	497.953	1.65439	0.06341
14.47	3358.78	0.280957	498.146	1.65561	0.06398
14.48	3360	0.281164	498.327	1.65683	0.06459
14.49	3361.26	0.28135	498.514	1.65793	0.06506
14.5	3362.53	0.281556	498.702	1.65914	0.06564
14.51	3363.75	0.281763	498.883	1.66036	0.06626
14.52	3365.02	0.281949	499.071	1.66146	0.06672
14.53	3366.26	0.282156	499.255	1.66268	0.06732
14.54	3367.55	0.282363	499.446	1.6639	0.0679
14.55	3368.77	0.282528	499.627	1.66487	0.06827
14.56	3370	0.282734	499.81	1.66608	0.06887
14.57	3371.28	0.282941	500	1.6673	0.06945
14.58	3372.63	0.283147	500.2	1.66852	0.06999
14.59	3373.98	0.283334	500.4	1.66962	0.07042
14.6	3375.26	0.28354	500.59	1.67083	0.071
14.61	3376.65	0.283726	500.796	1.67193	0.0714
14.62	3377.98	0.283954	500.993	1.67327	0.07208
14.63	3379.3	0.28414	501.189	1.67437	0.07252
14.64	3380.6	0.284347	501.382	1.67559	0.0731
14.65	3381.93	0.284574	501.579	1.67692	0.07377
14.66	3383.32	0.28476	501.785	1.67802	0.07418
14.67	3384.64	0.284946	501.981	1.67912	0.07462
14.68	3385.94	0.285174	502.174	1.68046	0.07531
14.69	3387.19	0.28536	502.359	1.68156	0.07579
14.7	3388.57	0.285566	502.564	1.68277	0.07631
14.71	3389.88	0.285773	502.758	1.68399	0.07688
14.72	3391.19	0.285959	502.953	1.68509	0.07733
14.73	3392.51	0.286166	503.148	1.68631	0.07789
14.74	3393.86	0.286373	503.349	1.68753	0.07844
14.75	3395.13	0.286559	503.537	1.68862	0.0789
14.76	3396.42	0.286766	503.728	1.68984	0.07948
14.77	3397.75	0.286952	503.925	1.69094	0.07991
14.78	3399	0.287158	504.111	1.69215	0.0805
14.79	3400.29	0.287365	504.302	1.69337	0.08108
14.8	3401.52	0.287551	504.485	1.69447	0.08157
14.81	3402.82	0.287757	504.677	1.69568	0.08213
14.82	3404.17	0.287943	504.878	1.69678	0.08256
14.83	3405.47	0.288129	505.07	1.69787	0.08301
14.84	3406.71	0.288336	505.254	1.69909	0.08361
14.85	3408.02	0.288563	505.449	1.70043	0.08429
14.86	3409.27	0.288791	505.634	1.70177	0.08502
14.87	3410.5	0.288977	505.816	1.70287	0.0855
14.88	3411.79	0.289142	506.008	1.70384	0.08583
14.89	3413.07	0.289349	506.198	1.70506	0.08641
14.9	3414.32	0.289556	506.383	1.70628	0.08701
14.91	3415.47	0.289762	506.554	1.7075	0.08765
14.92	3416.6	0.289969	506.721	1.70872	0.08831
14.93	3417.77	0.290155	506.895	1.70981	0.08882
14.94	3419.04	0.290362	507.083	1.71103	0.08941
14.95	3420.26	0.290527	507.264	1.712	0.08978
14.96	3421.35	0.290734	507.426	1.71322	0.09045
14.97	3422.47	0.290941	507.592	1.71444	0.09112
14.98	3423.63	0.291148	507.764	1.71566	0.09176
14.99	3424.81	0.291354	507.939	1.71688	0.09238
15	3425.98	0.29152	508.112	1.71786	0.09278
15.01	3427.25	0.291706	508.301	1.71895	0.09324
15.02	3428.43	0.291913	508.476	1.72017	0.09388
15.03	3429.61	0.292119	508.651	1.72138	0.0945
15.04	3430.78	0.292326	508.824	1.7226	0.09514
15.05	3432.05	0.292533	509.013	1.72382	0.09573
15.06	3433.46	0.292739	509.222	1.72504	0.09624
15.07	3434.74	0.292904	509.411	1.72601	0.09658
15.08	3436.01	0.293111	509.6	1.72723	0.09716
15.09	3437.26	0.293317	509.785	1.72844	0.09776
15.1	3438.64	0.293545	509.99	1.72979	0.09841
15.11	3439.89	0.293731	510.175	1.73088	0.09889
15.12	3441.2	0.293917	510.37	1.73198	0.09933
15.13	3442.6	0.294103	510.577	1.73308	0.09973
15.14	3443.89	0.294331	510.769	1.73442	0.10043
15.15	3445.11	0.294517	510.949	1.73552	0.10092
15.16	3446.37	0.294723	511.136	1.73673	0.10151
15.17	3447.68	0.29493	511.331	1.73795	0.10207
15.18	3448.98	0.295137	511.523	1.73917	0.10265
15.19	3450.26	0.295344	511.713	1.74039	0.10323
15.2	3451.54	0.29555	511.903	1.7416	0.10381
15.21	3452.75	0.295757	512.083	1.74282	0.10442
15.22	3454.02	0.295943	512.271	1.74392	0.10489
15.23	3455.19	0.296129	512.444	1.74501	0.1054
15.24	3456.45	0.296336	512.631	1.74623	0.106
15.25	3457.75	0.296543	512.824	1.74745	0.10657
15.26	3458.99	0.296729	513.008	1.74855	0.10705
15.27	3460.25	0.296915	513.195	1.74965	0.10752
15.28	3461.5	0.297142	513.38	1.75098	0.10823
15.29	3462.74	0.297349	513.564	1.7522	0.10883
15.3	3463.9	0.297535	513.736	1.7533	0.10935
15.31	3465.14	0.297742	513.92	1.75452	0.10996
15.32	3466.36	0.297948	514.101	1.75573	0.11056
15.33	3467.66	0.298154	514.294	1.75695	0.11113
15.34	3468.89	0.29832	514.476	1.75793	0.1115
15.35	3470.04	0.298527	514.647	1.75915	0.11214
15.36	3471.18	0.298733	514.816	1.76036	0.11279
15.37	3472.33	0.29894	514.987	1.76158	0.11344
15.38	3473.43	0.299147	515.15	1.7628	0.11411
15.39	3474.66	0.299354	515.332	1.76402	0.11472
15.4	3475.83	0.299519	515.506	1.76499	0.11511
15.41	3477.07	0.299705	515.69	1.76609	0.11559
15.42	3478.23	0.299891	515.862	1.76718	0.1161
15.43	3479.42	0.300098	516.038	1.7684	0.11673
15.44	3480.61	0.300305	516.215	1.76962	0.11736
15.45	3481.8	0.300511	516.391	1.77084	0.11798
15.46	3483	0.300718	516.569	1.77206	0.1186
15.47	3484.24	0.300904	516.753	1.77315	0.11908
15.48	3485.51	0.30109	516.941	1.77425	0.11955
15.49	3486.7	0.301297	517.118	1.77547	0.12017
15.5	3487.97	0.301524	517.306	1.77681	0.12088
15.51	3489.17	0.30171	517.484	1.7779	0.12138
15.52	3490.37	0.301897	517.662	1.779	0.12188
15.53	3491.57	0.302083	517.84	1.7801	0.12238
15.54	3492.8	0.302289	518.022	1.78131	0.12298
15.55	3494.07	0.302517	518.211	1.78266	0.1237
15.56	3495.28	0.302723	518.39	1.78387	0.12431
15.57	3496.44	0.302909	518.562	1.78497	0.12483
15.58	3497.64	0.303095	518.74	1.78606	0.12532
15.59	3498.88	0.303301	518.924	1.78728	0.12592
15.6	3500.07	0.303508	519.101	1.7885	0.12655
15.61	3501.25	0.303694	519.276	1.78959	0.12706
15.62	3502.52	0.303901	519.464	1.79081	0.12765
15.63	3503.69	0.304128	519.638	1.79215	0.1284
15.64	3504.86	0.304315	519.811	1.79325	0.12892
15.65	3505.99	0.304501	519.979	1.79435	0.12945
15.66	3507.22	0.304728	520.161	1.79569	0.13018
15.67	3508.44	0.304914	520.342	1.79678	0.13067
15.68	3509.68	0.3051	520.526	1.79788	0.13115
15.69	3510.84	0.305328	520.698	1.79922	0.13191
15.7	3512.06	0.305534	520.879	1.80044	0.13252
15.71	3513.24	0.305741	521.054	1.80166	0.13315
15.72	3514.44	0.305927	521.232	1.80275	0.13365
15.73	3515.68	0.306134	521.416	1.80397	0.13425
15.74	3516.91	0.306341	521.598	1.80519	0.13486
15.75	3518.18	0.306547	521.787	1.80641	0.13544
15.76	3519.41	0.306733	521.969	1.8075	0.13593
15.77	3520.66	0.30692	522.154	1.8086	0.13641
15.78	3521.93	0.307147	522.343	1.80994	0.13711
15.79	3523.19	0.307333	522.53	1.81104	0.13758
15.8	3524.39	0.30754	522.708	1.81226	0.1382
15.81	3525.57	0.307746	522.883	1.81347	0.13883
15.82	3526.75	0.307973	523.058	1.81481	0.13958
15.83	3527.93	0.308159	523.233	1.8159	0.14009
15.84	3529.12	0.308345	523.409	1.817	0.14059
15.85	3530.25	0.308531	523.577	1.8181	0.14113
15.86	3531.39	0.308738	523.746	1.81932	0.14178
15.87	3532.54	0.308945	523.916	1.82054	0.14243
15.88	3533.67	0.309131	524.084	1.82163	0.14296
15.89	3534.79	0.309317	524.25	1.82273	0.1435
15.9	3535.99	0.309524	524.428	1.82395	0.14412
15.91	3537.14	0.30973	524.599	1.82516	0.14476
15.92	3538.25	0.309916	524.763	1.82626	0.14531
15.93	3539.36	0.310123	524.928	1.82748	0.14598
15.94	3540.49	0.31033	525.095	1.8287	0.14663
15.95	3541.62	0.310537	525.263	1.82992	0.14729
15.96	3542.75	0.310723	525.431	1.83101	0.14782
15.97	3543.85	0.310929	525.594	1.83223	0.14849
15.98	3544.93	0.311116	525.754	1.83333	0.14905
15.99	3546.07	0.311302	525.923	1.83443	0.14958
16	3547.14	0.311508	526.082	1.83564	0.15026
16.01	3548.21	0.311694	526.24	1.83674	0.15083
16.02	3549.32	0.311922	526.405	1.83808	0.15162
16.03	3550.43	0.312108	526.57	1.83918	0.15216
16.04	3551.63	0.312294	526.748	1.84027	0.15266
16.05	3552.82	0.31248	526.924	1.84137	0.15317
16.06	3554.03	0.312687	527.104	1.84259	0.15378
16.07	3555.31	0.312893	527.293	1.8438	0.15436
16.08	3556.53	0.31312	527.474	1.84514	0.15509
16.09	3557.7	0.313327	527.648	1.84636	0.15573
16.1	3559.02	0.313513	527.844	1.84745	0.15617
16.11	3560.4	0.31372	528.048	1.84867	0.1567
16.12	3561.71	0.313906	528.243	1.84977	0.15714
16.13	3563.09	0.314112	528.447	1.85098	0.15767
16.14	3564.37	0.31434	528.637	1.85233	0.15838
16.15	3565.64	0.314526	528.825	1.85342	0.15884
16.16	3566.83	0.314733	529.002	1.85464	0.15947
16.17	3567.97	0.314939	529.171	1.85586	0.16012
16.18	3569.19	0.315146	529.352	1.85708	0.16073
16.19	3570.4	0.315394	529.531	1.85854	0.16159
16.2	3571.52	0.31556	529.698	1.85952	0.16201
16.21	3572.65	0.315746	529.865	1.86061	0.16254
16.22	3573.83	0.315932	530.04	1.86171	0.16305
16.23	3574.97	0.316139	530.209	1.86293	0.1637
16.24	3576.07	0.316345	530.372	1.86414	0.16437
16.25	3577.21	0.316531	530.541	1.86524	0.1649
16.26	3578.4	0.316759	530.718	1.86658	0.16565
16.27	3579.55	0.316966	530.888	1.8678	0.1663
16.28	3580.65	0.317152	531.052	1.8689	0.16685
16.29	3581.82	0.317358	531.225	1.87011	0.16748
16.3	3583.01	0.317565	531.402	1.87133	0.1681
16.31	3584.13	0.317751	531.568	1.87243	0.16864
16.32	3585.23	0.317937	531.731	1.87352	0.16919
16.33	3586.25	0.318122	531.882	1.87461	0.16977
16.34	3587.35	0.318329	532.045	1.87583	0.17045
16.35	3588.41	0.318536	532.203	1.87705	0.17114
16.36	3589.5	0.318743	532.364	1.87827	0.17182
16.37	3590.61	0.318929	532.529	1.87937	0.17236
16.38	3591.75	0.319115	532.698	1.88047	0.17289
16.39	3592.8	0.319301	532.854	1.88156	0.17346
16.4	3593.86	0.319508	533.011	1.88278	0.17415
16.41	3594.93	0.319735	533.17	1.88412	0.17496
16.42	3596.03	0.319921	533.333	1.88522	0.17551
16.43	3597.15	0.320107	533.499	1.88631	0.17605
16.44	3598.28	0.320314	533.666	1.88753	0.1767
16.45	3599.44	0.3205	533.838	1.88863	0.17722
16.46	3600.56	0.320686	534.005	1.88972	0.17776
16.47	3601.75	0.320893	534.181	1.89094	0.17839
16.48	3603	0.3211	534.366	1.89216	0.17899
16.49	3604.18	0.321306	534.541	1.89338	0.17961
16.5	3605.36	0.321513	534.716	1.8946	0.18025
16.51	3606.64	0.32172	534.906	1.89582	0.18083
16.52	3607.8	0.321927	535.078	1.89704	0.18147
16.53	3609.01	0.322113	535.258	1.89813	0.18197
16.54	3610.25	0.322299	535.442	1.89923	0.18244
16.55	3611.49	0.322526	535.626	1.90057	0.18316
16.56	3612.66	0.322712	535.799	1.90166	0.18368
16.57	3613.76	0.322919	535.962	1.90288	0.18435
16.58	3614.86	0.323125	536.125	1.9041	0.18502
16.59	3616.07	0.323331	536.305	1.90531	0.18563
16.6	3617.25	0.323517	536.48	1.90641	0.18614
16.61	3618.27	0.323704	536.631	1.90751	0.18673
16.62	3619.43	0.32391	536.803	1.90872	0.18737
16.63	3620.54	0.324138	536.968	1.91006	0.18816
16.64	3621.6	0.324324	537.125	1.91116	0.18873
16.65	3622.68	0.324531	537.285	1.91238	0.18941
16.66	3623.82	0.324717	537.454	1.91348	0.18994
16.67	3624.92	0.324923	537.617	1.91469	0.19061
16.68	3625.98	0.325109	537.775	1.91579	0.19117
16.69	3627	0.325316	537.926	1.91701	0.19189
16.71	3629.18	0.325709	538.249	1.91932	0.19312
16.72	3630.29	0.325895	538.414	1.92042	0.19366
16.73	3631.43	0.326102	538.583	1.92164	0.19431
16.74	3632.63	0.326309	538.761	1.92286	0.19494
16.75	3633.76	0.326557	538.928	1.92432	0.19583
16.76	3634.88	0.326763	539.095	1.92553	0.19649
16.77	3636.04	0.326949	539.267	1.92663	0.19701
16.78	3637.18	0.327156	539.436	1.92785	0.19766
16.79	3638.33	0.327342	539.606	1.92895	0.19819
16.8	3639.56	0.327528	539.789	1.93004	0.19867
16.81	3640.72	0.327735	539.961	1.93126	0.19931
16.82	3641.84	0.327921	540.127	1.93236	0.19985
16.83	3642.96	0.328127	540.293	1.93357	0.20051
16.84	3644.02	0.328334	540.45	1.93479	0.2012
16.85	3645.11	0.328561	540.612	1.93613	0.20199
16.86	3646.3	0.328747	540.788	1.93722	0.2025
16.87	3647.44	0.328933	540.957	1.93832	0.20303
16.88	3648.55	0.32914	541.122	1.93954	0.20369
16.89	3649.67	0.329326	541.288	1.94064	0.20423
16.9	3650.82	0.329554	541.459	1.94198	0.205
16.91	3651.89	0.32974	541.617	1.94308	0.20557
16.92	3652.97	0.329926	541.778	1.94417	0.20613
16.93	3654.06	0.330132	541.939	1.94539	0.2068
16.94	3655.24	0.330339	542.114	1.94661	0.20743
16.95	3656.39	0.330525	542.285	1.9477	0.20795
16.96	3657.46	0.330711	542.443	1.9488	0.20852
16.97	3658.56	0.330897	542.607	1.94989	0.20907
16.98	3659.68	0.331125	542.773	1.95124	0.20985
16.99	3660.82	0.331332	542.942	1.95246	0.21051
17	3661.88	0.331518	543.099	1.95355	0.21107
17.01	3663.03	0.331724	543.27	1.95477	0.21172
17.02	3664.32	0.331931	543.461	1.95599	0.21229
17.03	3665.52	0.332138	543.639	1.95721	0.21292
17.04	3666.54	0.332345	543.79	1.95843	0.21363
17.05	3667.57	0.332531	543.943	1.95952	0.21421
17.06	3668.63	0.332758	544.1	1.96086	0.21502
17.07	3669.75	0.332965	544.266	1.96208	0.21568
17.08	3670.93	0.333129	544.441	1.96305	0.21606
17.09	3672.05	0.333315	544.607	1.96414	0.2166
17.1	3673.27	0.333522	544.788	1.96536	0.21721
17.11	3674.32	0.33375	544.944	1.96671	0.21803
17.12	3675.33	0.333956	545.094	1.96792	0.21875
17.13	3676.33	0.334142	545.242	1.96902	0.21934
17.14	3677.4	0.334328	545.401	1.97011	0.21991
17.15	3678.57	0.334535	545.574	1.97133	0.22055
17.16	3679.72	0.334742	545.745	1.97255	0.22119
17.17	3680.82	0.334949	545.908	1.97377	0.22187
17.18	3681.9	0.335155	546.068	1.97499	0.22254
17.19	3683.06	0.335341	546.24	1.97608	0.22306
17.2	3684.1	0.335528	546.394	1.97718	0.22364
17.21	3685.2	0.335734	546.558	1.9784	0.22431
17.22	3686.22	0.335941	546.709	1.97962	0.22502
17.23	3687.29	0.336168	546.868	1.98095	0.22583
17.24	3688.39	0.336355	547.031	1.98206	0.22638
17.25	3689.41	0.336541	547.182	1.98315	0.22697
17.26	3690.44	0.336727	547.335	1.98425	0.22755
17.27	3691.45	0.336933	547.485	1.98546	0.22827
17.28	3692.47	0.33714	547.636	1.98668	0.22898
17.29	3693.47	0.337347	547.784	1.9879	0.2297
17.3	3694.47	0.337533	547.932	1.989	0.2303
17.31	3695.5	0.337719	548.085	1.99009	0.23088
17.32	3696.54	0.337926	548.239	1.99131	0.23158
17.33	3697.66	0.338132	548.406	1.99253	0.23224
17.34	3698.71	0.338338	548.561	1.99374	0.23293
17.35	3699.74	0.338524	548.714	1.99484	0.23352
17.36	3700.81	0.338711	548.873	1.99594	0.23409
17.37	3701.93	0.338917	549.039	1.99715	0.23474
17.38	3702.97	0.339124	549.193	1.99837	0.23544
17.39	3704	0.339331	549.346	1.99959	0.23615
17.4	3705.04	0.339496	549.5	2.00057	0.23661
17.41	3706.11	0.339703	549.659	2.00179	0.23729
17.42	3707.18	0.33991	549.817	2.00301	0.23798
17.43	3708.29	0.340116	549.982	2.00422	0.23864
17.44	3709.37	0.340323	550.142	2.00544	0.23932
17.45	3710.51	0.34053	550.311	2.00666	0.23998
17.46	3711.67	0.340716	550.483	2.00775	0.2405
17.47	3712.72	0.340923	550.639	2.00897	0.24119
17.48	3713.86	0.341129	550.808	2.01019	0.24184
17.49	3715.04	0.341316	550.983	2.01129	0.24235
17.5	3716.26	0.341522	551.164	2.0125	0.24296
17.51	3717.54	0.341729	551.354	2.01372	0.24354
17.52	3718.73	0.341936	551.53	2.01494	0.24417
17.53	3719.92	0.342122	551.707	2.01604	0.24467
17.54	3721.11	0.342308	551.883	2.01714	0.24518
17.55	3722.29	0.342515	552.058	2.01836	0.24581
17.56	3723.33	0.342742	552.213	2.01969	0.24663
17.57	3724.49	0.342928	552.385	2.02079	0.24715
17.58	3725.66	0.343134	552.558	2.022	0.24778
17.59	3726.85	0.343341	552.735	2.02322	0.24841
17.6	3727.97	0.343506	552.901	2.0242	0.24882
17.61	3729.06	0.343713	553.063	2.02542	0.2495
17.62	3730.1	0.34394	553.217	2.02675	0.25032
17.63	3731.1	0.344168	553.365	2.0281	0.25117
17.64	3732.16	0.344374	553.522	2.02931	0.25185
17.66	3734.21	0.344747	553.826	2.03151	0.25303
17.68	3736.12	0.34516	554.11	2.03394	0.25451
17.7	3737.99	0.345532	554.387	2.03613	0.25578
17.72	3740.01	0.345946	554.687	2.03857	0.25721
17.73	3741.04	0.346152	554.839	2.03979	0.25791
17.75	3743.05	0.346546	555.137	2.04211	0.25923
17.76	3744.07	0.346752	555.289	2.04332	0.25994
17.77	3745.15	0.346959	555.449	2.04454	0.26062
17.79	3747.11	0.347351	555.74	2.04685	0.26196
17.81	3749.06	0.347723	556.029	2.04905	0.26318
17.83	3750.88	0.348116	556.299	2.05136	0.26459
17.85	3752.81	0.348529	556.585	2.05379	0.26606
17.87	3754.72	0.348922	556.868	2.05611	0.26743
17.88	3755.74	0.349129	557.019	2.05733	0.26814
17.89	3756.76	0.349315	557.171	2.05843	0.26873
17.9	3757.86	0.349522	557.334	2.05965	0.2694
17.91	3758.93	0.349749	557.493	2.06098	0.2702
17.92	3760	0.349935	557.651	2.06208	0.27077
17.93	3761.09	0.350121	557.813	2.06318	0.27132
17.94	3762.2	0.350328	557.978	2.0644	0.27199
17.95	3763.39	0.350535	558.154	2.06562	0.27262
17.96	3764.61	0.350721	558.335	2.06671	0.2731
17.97	3765.75	0.350907	558.504	2.06781	0.27363
17.98	3766.89	0.351114	558.673	2.06903	0.27429
17.99	3768	0.35132	558.838	2.07024	0.27495
18	3769.03	0.351548	558.991	2.07159	0.27578
18.01	3770.11	0.351755	559.151	2.0728	0.27646
18.02	3771.19	0.351941	559.311	2.0739	0.27702
18.03	3772.31	0.352126	559.477	2.07499	0.27755
18.04	3773.4	0.352353	559.639	2.07633	0.27835
18.06	3775.33	0.352746	559.925	2.07864	0.2797
18.07	3776.38	0.352973	560.081	2.07998	0.28052
18.08	3777.41	0.353159	560.233	2.08108	0.2811
18.09	3778.45	0.353366	560.388	2.0823	0.2818
18.1	3779.47	0.353552	560.539	2.08339	0.28239
18.12	3781.41	0.353986	560.827	2.08595	0.28398
18.14	3783.38	0.354359	561.119	2.08815	0.2852
18.16	3785.37	0.354751	561.414	2.09046	0.28652
18.18	3787.32	0.355165	561.703	2.0929	0.28799
18.2	3789.23	0.355558	561.986	2.09522	0.28935
18.22	3791.12	0.355951	562.267	2.09753	0.29073
18.24	3792.94	0.356364	562.537	2.09996	0.29226
18.26	3794.77	0.356736	562.808	2.10216	0.29354
18.28	3796.61	0.357149	563.081	2.10459	0.29506
18.3	3798.51	0.357542	563.363	2.10691	0.29643
18.32	3800.52	0.357934	563.661	2.10922	0.29774
18.33	3801.54	0.358141	563.812	2.11044	0.29845
18.34	3802.54	0.358327	563.96	2.11153	0.29905
18.35	3803.57	0.358513	564.113	2.11263	0.29963
18.36	3804.65	0.358741	564.273	2.11397	0.30044
18.37	3805.67	0.358947	564.425	2.11519	0.30114
18.38	3806.69	0.359134	564.576	2.11629	0.30174
18.39	3807.7	0.35934	564.726	2.1175	0.30245
18.4	3808.7	0.359568	564.874	2.11885	0.30329
18.41	3809.71	0.359754	565.024	2.11994	0.30389
18.43	3811.72	0.360126	565.322	2.12213	0.30508
18.44	3812.75	0.360353	565.475	2.12347	0.3059
18.45	3813.81	0.360539	565.632	2.12457	0.30647
18.47	3815.7	0.360953	565.912	2.12701	0.30797
18.48	3816.74	0.361139	566.067	2.1281	0.30855
18.49	3817.79	0.361346	566.222	2.12932	0.30925
18.5	3818.79	0.361532	566.371	2.13042	0.30985
18.51	3819.9	0.361759	566.535	2.13176	0.31063
18.52	3820.96	0.361966	566.692	2.13298	0.31132
18.53	3822.03	0.362152	566.851	2.13407	0.31189
18.54	3823.09	0.362358	567.008	2.13529	0.31257
18.56	3825.06	0.362792	567.3	2.13784	0.31415
18.57	3826.07	0.362999	567.45	2.13906	0.31487
18.59	3828.09	0.363392	567.75	2.14138	0.31618
18.6	3829.13	0.363598	567.904	2.14259	0.31687
18.62	3831.09	0.36397	568.195	2.14478	0.31809
18.64	3832.89	0.364405	568.462	2.14735	0.31976
18.66	3834.72	0.364797	568.733	2.14966	0.32116
18.68	3836.53	0.36519	569.002	2.15197	0.32257
18.7	3838.19	0.365583	569.248	2.15429	0.32406
18.72	3839.98	0.365976	569.513	2.15661	0.32549
18.74	3841.93	0.366369	569.802	2.15892	0.32683
18.76	3843.91	0.366803	570.096	2.16148	0.3284
18.78	3845.84	0.367195	570.382	2.16379	0.32975
18.8	3847.86	0.367567	570.682	2.16598	0.33094
18.81	3848.88	0.367774	570.833	2.1672	0.33165
18.83	3850.71	0.368187	571.105	2.16963	0.33318
18.85	3852.4	0.368601	571.355	2.17207	0.33477
18.86	3853.43	0.368766	571.508	2.17305	0.33523
18.88	3855.42	0.369179	571.803	2.17548	0.33668
18.9	3857.29	0.369614	572.081	2.17804	0.33831
18.92	3859.07	0.370006	572.345	2.18035	0.33973
18.94	3861.11	0.370399	572.647	2.18267	0.34103
18.96	3862.99	0.370792	572.926	2.18499	0.34242
18.98	3864.88	0.371247	573.206	2.18767	0.34416
18.99	3865.88	0.371412	573.355	2.18864	0.34463
19.01	3867.85	0.371826	573.647	2.19108	0.34609
19.02	3868.85	0.372033	573.795	2.1923	0.34681
19.04	3870.62	0.372424	574.058	2.1946	0.34823
19.06	3872.42	0.372817	574.324	2.19692	0.34965
19.08	3874.23	0.373231	574.593	2.19936	0.35119
19.1	3875.99	0.373624	574.854	2.20167	0.35263
19.12	3877.77	0.374016	575.118	2.20398	0.35406
19.14	3879.65	0.374389	575.397	2.20618	0.35532
19.16	3881.62	0.374802	575.689	2.20862	0.35677
19.18	3883.55	0.375195	575.975	2.21093	0.35813
19.2	3885.49	0.375588	576.263	2.21325	0.35948
19.21	3886.49	0.375794	576.411	2.21446	0.36019
19.23	3888.28	0.376208	576.677	2.2169	0.36174
19.25	3889.96	0.37658	576.926	2.21909	0.3631
19.27	3891.73	0.376994	577.188	2.22153	0.36466
19.29	3893.32	0.377365	577.424	2.22372	0.36605
19.31	3895	0.377799	577.673	2.22628	0.36777
19.33	3896.96	0.37815	577.964	2.22834	0.36887
19.34	3898	0.378357	578.118	2.22956	0.36957
19.36	3899.79	0.378771	578.384	2.232	0.37112
19.38	3901.52	0.379225	578.64	2.23468	0.37293
19.4	3903.47	0.379577	578.93	2.23675	0.37404
19.42	3905.2	0.37999	579.186	2.23919	0.37561
19.44	3906.91	0.380383	579.44	2.2415	0.37707
19.46	3908.85	0.380797	579.727	2.24394	0.37855
19.48	3910.77	0.38119	580.012	2.24626	0.37991
19.5	3912.47	0.381624	580.264	2.24882	0.38162
19.52	3914.34	0.381996	580.542	2.25101	0.38288
19.54	3915.97	0.382408	580.783	2.25344	0.3845
19.56	3917.7	0.382822	581.04	2.25588	0.38608
19.58	3919.56	0.383235	581.316	2.25831	0.38758
19.6	3921.53	0.383608	581.608	2.26051	0.3888
19.62	3923.46	0.384021	581.894	2.26294	0.39028
19.63	3924.48	0.384228	582.046	2.26416	0.39099
19.65	3926.33	0.384621	582.32	2.26648	0.39238
19.67	3928.15	0.385013	582.59	2.26879	0.39379
19.69	3929.91	0.385406	582.851	2.2711	0.39523
19.71	3931.59	0.385778	583.1	2.27329	0.39658
19.73	3933.19	0.386171	583.337	2.27561	0.3981
19.75	3934.88	0.386585	583.588	2.27805	0.3997
19.77	3936.57	0.386978	583.839	2.28037	0.40118
19.79	3938.46	0.38737	584.119	2.28268	0.40254
19.81	3940.36	0.387762	584.401	2.28499	0.40391
19.82	3941.36	0.387969	584.549	2.28621	0.40463
19.84	3943.22	0.388403	584.825	2.28876	0.40626
19.86	3945.11	0.388817	585.105	2.2912	0.40776
19.88	3947.07	0.389189	585.396	2.29339	0.40898
19.9	3948.88	0.389602	585.664	2.29583	0.41051
19.92	3950.59	0.390036	585.918	2.29839	0.41222
19.94	3952.36	0.390429	586.181	2.3007	0.41365
19.96	3954	0.390822	586.424	2.30302	0.41515
19.98	3955.57	0.391215	586.657	2.30533	0.41669
20	3957.09	0.391628	586.882	2.30777	0.41836
20.02	3958.62	0.392042	587.109	2.31021	0.42004
20.04	3960.28	0.392434	587.355	2.31252	0.42153
20.06	3962.02	0.392806	587.613	2.31471	0.42285
20.08	3963.76	0.393199	587.871	2.31702	0.4243
20.1	3965.57	0.393612	588.14	2.31946	0.42583
20.12	3967.37	0.394005	588.407	2.32177	0.42725
20.14	3969.05	0.394398	588.656	2.32409	0.42873
20.16	3970.79	0.394791	588.914	2.32641	0.43018
20.18	3972.32	0.395183	589.141	2.32872	0.43173
20.2	3973.75	0.395597	589.353	2.33115	0.43346
20.22	3975.36	0.395969	589.592	2.33335	0.43485
20.24	3977.02	0.396362	589.838	2.33566	0.43634
20.26	3978.69	0.396775	590.086	2.3381	0.43794
20.28	3980.52	0.397189	590.357	2.34054	0.43947
20.3	3982.44	0.397581	590.642	2.34285	0.44083
20.32	3984.27	0.397994	590.913	2.34528	0.44235
20.34	3986.02	0.398408	591.173	2.34772	0.44392
20.36	3987.71	0.398821	591.423	2.35015	0.44551
20.38	3989.4	0.399193	591.674	2.35235	0.44686
20.4	3991.08	0.399628	591.923	2.35491	0.44859
20.42	3992.58	0.40002	592.146	2.35722	0.45015
20.44	3994.13	0.400434	592.375	2.35966	0.45182
20.46	3995.68	0.400806	592.605	2.36185	0.45324
20.48	3997.13	0.40122	592.82	2.36429	0.45496
20.5	3998.68	0.401633	593.05	2.36672	0.45662
20.52	4000.25	0.402026	593.283	2.36904	0.45816
20.54	4001.76	0.402418	593.507	2.37135	0.45971
20.56	4003.38	0.402831	593.747	2.37378	0.46134
20.58	4005.1	0.403203	594.002	2.37598	0.46268
20.6	4006.76	0.403596	594.249	2.37829	0.46417
20.62	4008.64	0.403989	594.527	2.38061	0.46555
20.64	4010.48	0.404402	594.8	2.38304	0.46707
20.66	4012.18	0.404816	595.053	2.38548	0.46866
20.68	4013.77	0.405188	595.288	2.38767	0.47006
20.7	4015.33	0.405602	595.52	2.39011	0.47172
20.72	4016.77	0.405974	595.733	2.3923	0.4732
20.74	4018.38	0.406387	595.972	2.39474	0.47483
20.76	4019.93	0.406801	596.202	2.39718	0.4765
20.78	4021.63	0.407173	596.454	2.39937	0.47785
20.8	4023.38	0.407606	596.714	2.40192	0.47953
20.82	4025.13	0.407999	596.973	2.40424	0.48097
20.84	4026.87	0.408412	597.231	2.40667	0.48254
20.86	4028.71	0.408826	597.504	2.40911	0.48406
20.88	4030.49	0.409239	597.768	2.41154	0.48561
20.9	4032.04	0.409632	597.998	2.41386	0.48716
20.92	4033.56	0.410025	598.223	2.41618	0.48871
20.94	4035.02	0.410418	598.44	2.41849	0.4903
20.96	4036.45	0.410831	598.652	2.42093	0.49203
20.98	4037.79	0.411245	598.851	2.42336	0.4938
21	4039.25	0.411638	599.067	2.42568	0.49539
21.02	4040.79	0.41201	599.296	2.42787	0.49681
21.04	4042.37	0.412403	599.53	2.43019	0.49834
21.06	4043.82	0.412815	599.745	2.43262	0.50005
21.08	4045.43	0.413187	599.984	2.43481	0.50144
21.1	4047.19	0.41358	600.245	2.43712	0.50288
21.12	4048.88	0.413994	600.496	2.43956	0.50448
21.14	4050.5	0.414386	600.736	2.44187	0.50598
21.16	4052.16	0.4148	600.982	2.44431	0.5076
21.18	4053.72	0.415213	601.213	2.44675	0.50925
21.2	4055.16	0.415586	601.427	2.44895	0.51073
21.22	4056.66	0.415978	601.649	2.45126	0.5123
21.24	4058.09	0.416392	601.861	2.45369	0.51403
21.26	4059.63	0.416805	602.09	2.45613	0.51569
21.28	4061.24	0.417178	602.329	2.45833	0.51709
21.3	4062.81	0.41759	602.562	2.46075	0.51874
21.32	4064.26	0.418004	602.777	2.46319	0.52045
21.34	4065.9	0.418417	603.02	2.46563	0.52207
21.36	4067.46	0.418789	603.251	2.46782	0.52349
21.38	4068.96	0.419223	603.474	2.47038	0.5253
21.4	4070.45	0.419637	603.695	2.47282	0.527
21.42	4071.98	0.42003	603.922	2.47513	0.52855
21.44	4073.47	0.420402	604.143	2.47732	0.53
21.46	4074.86	0.420815	604.349	2.47976	0.53174
21.48	4076.12	0.421229	604.536	2.4822	0.53356
21.5	4077.38	0.421642	604.722	2.48463	0.53536
21.52	4078.61	0.421994	604.905	2.48671	0.53682
21.54	4079.86	0.422407	605.09	2.48914	0.53864
21.56	4081.29	0.422799	605.302	2.49145	0.54023
21.58	4082.83	0.423213	605.531	2.49389	0.54191
21.6	4084.45	0.423605	605.771	2.4962	0.54341
21.62	4086.03	0.424019	606.005	2.49864	0.54506
21.64	4087.72	0.424412	606.256	2.50095	0.54654
21.66	4089.31	0.424784	606.492	2.50315	0.54794
21.68	4090.95	0.425197	606.735	2.50558	0.54956
21.7	4092.52	0.425611	606.968	2.50802	0.55122
21.72	4094.22	0.426024	607.22	2.51045	0.5528
21.74	4095.66	0.426397	607.434	2.51265	0.55428
21.76	4097.23	0.426831	607.666	2.51521	0.55606
21.78	4098.79	0.427224	607.898	2.51753	0.5576
21.8	4100.36	0.427637	608.131	2.51996	0.55925
21.82	4101.75	0.42805	608.337	2.52239	0.56099
21.84	4103.18	0.428442	608.549	2.5247	0.56259
21.86	4104.69	0.428815	608.773	2.5269	0.56404
21.88	4106.1	0.429207	608.982	2.52921	0.56565
21.9	4107.48	0.429642	609.187	2.53177	0.56752
21.92	4108.87	0.430034	609.393	2.53408	0.56914
21.94	4110.35	0.430427	609.612	2.5364	0.57072
21.96	4111.59	0.430799	609.796	2.53859	0.5723
21.98	4112.82	0.431213	609.979	2.54103	0.57412
22	4114.09	0.431585	610.167	2.54322	0.57568
22.02	4115.47	0.431978	610.372	2.54554	0.57731
22.04	4116.74	0.432391	610.56	2.54797	0.57911
22.06	4118.03	0.432804	610.751	2.55041	0.58091
22.08	4119.33	0.433217	610.944	2.55284	0.58269
22.1	4120.77	0.433589	611.158	2.55503	0.58417
22.12	4122.16	0.433962	611.364	2.55723	0.58567
22.14	4123.58	0.434375	611.574	2.55966	0.5874
22.16	4125.14	0.434789	611.806	2.5621	0.58906
22.18	4126.7	0.435161	612.037	2.5643	0.59048
22.2	4128.27	0.435574	612.27	2.56673	0.59213
22.22	4129.82	0.435967	612.5	2.56905	0.59368
22.24	4131.34	0.436401	612.725	2.5716	0.59548
22.26	4132.74	0.436773	612.933	2.57379	0.59697
22.28	4134.22	0.437208	613.152	2.57636	0.5988
22.3	4135.66	0.4376	613.366	2.57867	0.60039
22.32	4137.09	0.437992	613.578	2.58098	0.60199
22.34	4138.5	0.438426	613.787	2.58354	0.60385
22.36	4139.88	0.438798	613.992	2.58573	0.60535
22.38	4141.24	0.439191	614.194	2.58804	0.60699
22.4	4142.49	0.439584	614.379	2.59036	0.60869
22.42	4143.89	0.439998	614.587	2.5928	0.61043
[truncated: 2,811 more rows]
