# Supplementary material for: Data regarding the influence of Al, Ti, and C additions to as-cast Al0.6CoCrFeNi compositionally complex alloys on microstructures and mechanical properties
Source: Data Brief. 2019 Nov 4;27:104742. doi: 10.1016/j.dib.2019.104742 (PMC6864337; doi:10.1016/j.dib.2019.104742)
Supplement: Multimedia component 1 [file mmc1.zip › data in brief_supplementary material zip/Tensile test data/Al16/Tensile Test_Al16-400C-1st_Not selected.xlsx]

## Sheet: Sheet1
Alloy Name	Al16-400 oC-1st
Sample height	30	mm
Gauge diameter	2.9	mm
Gauge length	16.96	mm
Time	Force	Crosshead Displacement	Temperature	Engineering Stress	Engineering Strain	Engineering Plastic Strain
s	N	mm	oC	MPa	%	%
0	156.848	0	400.01	23.7461	0	-0.31829
0.0800171	156.762	2.06708e-05	400.01	23.7331	0.00012188	-0.31812
0.110046	156.84	2.06708e-05	400.01	23.7449	0.00012188	-0.31816
0.130005	156.912	2.06708e-05	400.01	23.7558	0.00012188	-0.3182
0.140015	156.912	2.06708e-05	400.01	23.7558	0.00012188	-0.3182
0.140015	156.912	2.06708e-05	400.01	23.7558	0.00012188	-0.3182
0.240051	156.73	2.06708e-05	400.01	23.7283	0.00012188	-0.3181
0.350037	156.84	2.06708e-05	400.01	23.7449	0.00012188	-0.31816
0.390015	157.952	0.000123787	400.01	23.9133	0.000729876	-0.3182
0.410034	159.112	0.00041275	400.01	24.0889	0.00243	-0.31716
0.430054	160.921	0.000826645	400.01	24.3628	0.00487	-0.31576
0.440002	161.937	0.00099163	400.01	24.5166	0.00585	-0.31537
0.450012	163.116	0.00115662	400.01	24.6951	0.00682	-0.31508
0.460022	164.296	0.00136356	400.01	24.8737	0.00804	-0.31454
0.470032	165.554	0.00161152	400.01	25.0642	0.0095	-0.3138
0.480042	166.71	0.00181847	400.01	25.2392	0.01072	-0.31324
0.490051	167.952	0.00200443	400.01	25.4272	0.01182	-0.31286
0.5	169.249	0.00221138	400.01	25.6236	0.01304	-0.31239
0.51001	170.53	0.00243835	400.01	25.8175	0.01438	-0.31179
0.52002	171.772	0.00262432	400.01	26.0056	0.01547	-0.31141
0.530029	172.983	0.00281029	400.01	26.1889	0.01657	-0.31101
0.540039	174.272	0.00301723	400.01	26.3841	0.01779	-0.31053
0.550049	175.444	0.0032032	400.01	26.5615	0.01889	-0.31011
0.559998	176.64	0.00343113	400.01	26.7426	0.02023	-0.30945
0.570007	177.944	0.00363712	400.01	26.94	0.02145	-0.30899
0.580017	179.257	0.00382404	400.01	27.1388	0.02255	-0.30864
0.590027	180.515	0.00403004	400.01	27.3292	0.02376	-0.30815
0.600037	181.741	0.00423698	400.01	27.5148	0.02498	-0.30764
0.610046	182.929	0.00444393	400.01	27.6947	0.0262	-0.3071
0.620056	184.046	0.0046299	400.01	27.8638	0.0273	-0.30665
0.630005	185.054	0.00483685	400.01	28.0164	0.02852	-0.30601
0.650024	186.866	0.00524979	400.01	28.2907	0.03095	-0.30462
0.670044	188.503	0.00562172	400.01	28.5386	0.03315	-0.30336
0.690002	189.772	0.00605564	400.01	28.7307	0.03571	-0.30154
0.710022	191.116	0.00646954	400.01	28.9342	0.03815	-0.29987
0.730042	192.605	0.00684147	400.01	29.1596	0.04034	-0.29853
0.75	194.226	0.00723438	400.01	29.405	0.04266	-0.29715
0.77002	195.897	0.00764732	400.01	29.658	0.04509	-0.29568
0.790039	197.862	0.00802021	400.01	29.9555	0.04729	-0.29461
0.809998	199.562	0.00845413	400.01	30.2129	0.04985	-0.29303
0.830017	201.401	0.00882606	400.01	30.4913	0.05204	-0.2919
0.850037	203.218	0.00921898	400.01	30.7664	0.05436	-0.29063
0.870056	205.022	0.00963192	400.01	31.0395	0.05679	-0.28923
0.890015	206.8	0.0100039	400.01	31.3087	0.05899	-0.28806
0.910034	208.741	0.0103968	400.01	31.6025	0.0613	-0.28686
0.930054	210.605	0.0108107	400.01	31.8847	0.06374	-0.28549
0.950012	212.53	0.0112026	400.01	32.1762	0.06605	-0.28429
0.970032	214.495	0.0116165	400.01	32.4737	0.06849	-0.28298
0.990051	216.382	0.0120295	400.01	32.7593	0.07093	-0.28163
1.01001	218.292	0.0124023	400.01	33.0485	0.07313	-0.28053
1.03003	220.245	0.0128153	400.01	33.3442	0.07556	-0.27922
1.05005	222.21	0.0131872	400.01	33.6417	0.07775	-0.27816
1.07001	224.081	0.0136011	400.01	33.925	0.0802	-0.2768
1.08002	225.105	0.0137871	400.01	34.08	0.08129	-0.27629
1.10004	227.116	0.01418	400.01	34.3844	0.08361	-0.27513
1.12006	229.077	0.0145929	400.01	34.6813	0.08604	-0.27383
1.13	230.124	0.0147789	400.01	34.8398	0.08714	-0.27333
1.15002	231.983	0.0151928	400.01	35.1213	0.08958	-0.27196
1.16003	232.999	0.0153988	400.01	35.2751	0.09079	-0.27133
1.18005	235.011	0.0158127	400.01	35.5797	0.09324	-0.27005
1.19	236.011	0.0159987	400.01	35.7311	0.09433	-0.26953
1.20001	237.073	0.0162056	400.01	35.8919	0.09555	-0.26892
1.21002	238.112	0.0164125	400.01	36.0492	0.09677	-0.2683
1.22003	239.12	0.0166185	400.01	36.2018	0.09799	-0.26766
1.24005	241.284	0.0170115	400.01	36.5294	0.1003	-0.26659
1.25	242.425	0.0171974	400.01	36.7022	0.1014	-0.26615
1.26001	243.558	0.0174044	400.01	36.8737	0.10262	-0.26558
1.27002	244.667	0.0175903	400.01	37.0416	0.10372	-0.26513
1.28003	245.761	0.0177973	400.01	37.2072	0.10494	-0.26454
1.29004	246.855	0.0180042	400.01	37.3728	0.10616	-0.26395
1.31	248.862	0.0183962	400.01	37.6767	0.10847	-0.26279
1.32001	249.94	0.0186031	400.01	37.8399	0.10969	-0.26219
1.33002	250.995	0.0188101	400.01	37.9996	0.11091	-0.26158
1.35004	252.96	0.019182	400.01	38.2971	0.1131	-0.26051
1.37006	254.976	0.019595	400.01	38.6023	0.11554	-0.25924
1.39001	256.952	0.0199678	400.01	38.9015	0.11773	-0.25818
1.40002	258.03	0.0201738	400.01	39.0647	0.11895	-0.25759
1.41003	259.14	0.0203808	400.01	39.2327	0.12017	-0.257
1.42004	260.147	0.0205877	400.01	39.3852	0.12139	-0.25636
1.43005	261.187	0.0207737	400.01	39.5426	0.12249	-0.25587
1.44	262.28	0.0209597	400.01	39.7081	0.12358	-0.2554
1.45001	263.382	0.0211666	400.01	39.875	0.1248	-0.25481
1.46002	264.515	0.0213736	400.01	40.0465	0.12602	-0.25424
1.47003	265.647	0.0215796	400.01	40.2179	0.12724	-0.25368
1.48004	266.741	0.0217865	400.01	40.3835	0.12846	-0.25309
1.49005	267.858	0.0219725	400.01	40.5526	0.12955	-0.25264
1.5	268.983	0.0221794	400.01	40.7229	0.13077	-0.25207
1.51001	270.108	0.0223654	400.01	40.8932	0.13187	-0.25162
1.52002	271.327	0.0225513	400.01	41.0778	0.13297	-0.25122
1.53003	272.515	0.0227783	400.01	41.2576	0.13431	-0.25057
1.54004	273.655	0.0229853	400.01	41.4303	0.13553	-0.25
1.55005	274.757	0.0231922	400.01	41.5971	0.13675	-0.24942
1.56	275.804	0.0233992	400.01	41.7556	0.13797	-0.2488
1.57001	276.882	0.0236052	400.01	41.9188	0.13918	-0.24821
1.58002	277.937	0.0237911	400.01	42.0785	0.14028	-0.24772
1.59003	279.108	0.0239981	400.01	42.2558	0.1415	-0.24717
1.60004	280.249	0.024205	400.01	42.4286	0.14272	-0.24661
1.61005	281.374	0.024391	400.01	42.5989	0.14381	-0.24616
1.62006	282.382	0.0245979	400.01	42.7515	0.14503	-0.24552
1.63	283.468	0.0248049	400.01	42.9159	0.14626	-0.24492
1.64001	284.585	0.0250109	400.01	43.085	0.14747	-0.24435
1.65002	285.679	0.0251968	400.01	43.2506	0.14857	-0.24389
1.66003	286.819	0.0254038	400.01	43.4232	0.14979	-0.24332
1.67004	287.983	0.0256107	400.01	43.5994	0.15101	-0.24277
1.68005	289.155	0.0258177	400.01	43.7769	0.15223	-0.24223
1.69	290.257	0.0260036	400.01	43.9437	0.15332	-0.24176
1.70001	291.272	0.0262096	400.01	44.0974	0.15454	-0.24113
1.71002	292.288	0.0264166	400.01	44.2512	0.15576	-0.2405
1.72003	293.421	0.0266026	400.01	44.4227	0.15685	-0.24005
1.73004	294.437	0.0268095	400.01	44.5766	0.15807	-0.23942
1.74005	295.468	0.0270164	400.01	44.7326	0.15929	-0.23879
1.75	296.577	0.0271814	400.01	44.9005	0.16027	-0.23846
1.76001	297.687	0.0273884	400.01	45.0686	0.16149	-0.23788
1.77002	298.726	0.0275953	400.01	45.2259	0.16271	-0.23725
1.78003	299.757	0.0278013	400.01	45.382	0.16392	-0.23663
1.79004	300.851	0.0279873	400.01	45.5476	0.16502	-0.23617
1.80005	301.983	0.0281942	400.01	45.719	0.16624	-0.2356
1.81	303.147	0.0284012	400.01	45.8952	0.16746	-0.23505
1.82001	304.288	0.0285872	400.01	46.068	0.16856	-0.23461
1.83002	305.483	0.0287731	400.01	46.2489	0.16965	-0.2342
1.84003	306.593	0.0289801	400.01	46.4169	0.17087	-0.23362
1.85004	307.671	0.029187	400.01	46.5801	0.17209	-0.23302
1.86005	308.772	0.029373	400.01	46.7468	0.17319	-0.23255
1.87006	309.882	0.0296	400.01	46.9149	0.17453	-0.23186
1.88	311.007	0.0297859	400.01	47.0852	0.17562	-0.23141
1.89001	312.062	0.0299719	400.01	47.2449	0.17672	-0.23092
1.90002	313.163	0.0301788	400.01	47.4116	0.17794	-0.23033
1.91003	314.226	0.0303648	400.01	47.5725	0.17904	-0.22985
1.92004	315.288	0.0305508	400.01	47.7333	0.18013	-0.22936
1.93005	316.358	0.0307577	400.01	47.8953	0.18135	-0.22876
1.94	317.53	0.0309647	400.01	48.0727	0.18257	-0.22821
1.95001	318.733	0.0311707	400.01	48.2549	0.18379	-0.22769
1.96002	319.882	0.0313566	400.01	48.4288	0.18489	-0.22725
1.97003	321.03	0.0315636	400.01	48.6026	0.18611	-0.22669
1.98004	322.226	0.0317495	400.01	48.7837	0.1872	-0.22629
1.99005	323.437	0.0319565	400.01	48.967	0.18842	-0.22576
2	324.647	0.0321634	400.01	49.1502	0.18964	-0.22524
2.01001	325.835	0.0323704	400.01	49.3301	0.19086	-0.2247
2.02002	327.046	0.0325764	400.01	49.5134	0.19208	-0.22419
2.03003	328.257	0.0327623	400.01	49.6968	0.19317	-0.22379
2.04004	329.483	0.0329483	400.01	49.8824	0.19427	-0.2234
2.05005	330.608	0.0331553	400.01	50.0527	0.19549	-0.22282
2.06	331.772	0.0333412	400.01	50.2289	0.19659	-0.2224
2.07001	332.937	0.0335482	400.01	50.4053	0.19781	-0.22185
2.08002	334.077	0.0337751	400.01	50.5779	0.19915	-0.22117
2.09003	335.202	0.0339821	400.01	50.7482	0.20037	-0.22059
2.10004	336.351	0.0341681	400.01	50.9222	0.20146	-0.22016
2.11005	337.515	0.034354	400.01	51.0984	0.20256	-0.21973
2.12006	338.679	0.034561	400.01	51.2746	0.20378	-0.21918
2.13	339.843	0.0347679	400.01	51.4508	0.205	-0.21863
2.14001	340.991	0.0349539	400.01	51.6246	0.2061	-0.2182
2.15002	342.147	0.0351608	400.01	51.7996	0.20732	-0.21764
2.16003	343.319	0.0353878	400.01	51.9771	0.20865	-0.21698
2.17004	344.491	0.0355738	400.01	52.1545	0.20975	-0.21656
2.18005	345.679	0.0358017	400.01	52.3344	0.21109	-0.2159
2.19	346.843	0.0359877	400.01	52.5106	0.21219	-0.21547
2.20001	347.96	0.0361937	400.01	52.6797	0.21341	-0.2149
2.21002	349.093	0.0363796	400.01	52.8513	0.2145	-0.21445
2.22003	350.28	0.0365665	400.01	53.031	0.2156	-0.21403
2.23004	351.437	0.0367525	400.01	53.2061	0.2167	-0.2136
2.24005	352.546	0.0369585	400.01	53.374	0.21792	-0.21303
2.25	353.733	0.0371655	400.01	53.5537	0.21914	-0.21249
2.26001	354.89	0.0373724	400.01	53.7289	0.22036	-0.21194
2.27002	356.015	0.0375793	400.01	53.8992	0.22158	-0.21136
2.28003	357.155	0.0377853	400.01	54.0718	0.22279	-0.21081
2.29004	358.374	0.0379513	400.01	54.2564	0.22377	-0.21053
2.30005	359.515	0.0381582	400.01	54.4291	0.22499	-0.20997
2.31	360.757	0.0383232	400.01	54.6171	0.22596	-0.20971
2.32001	361.929	0.0385302	400.01	54.7946	0.22718	-0.20916
2.33002	363.116	0.0387362	400.01	54.9743	0.2284	-0.20863
2.34003	364.335	0.0389431	400.01	55.1588	0.22962	-0.20811
2.35004	365.46	0.03915	400.01	55.3291	0.23084	-0.20754
2.36005	366.64	0.039315	400.01	55.5078	0.23181	-0.20725
2.37006	367.89	0.039522	400.01	55.697	0.23303	-0.20675
2.38	369.124	0.0397289	400.01	55.8839	0.23425	-0.20624
2.39001	370.241	0.0399149	400.01	56.053	0.23535	-0.20578
2.40002	371.476	0.0401009	400.01	56.2399	0.23644	-0.2054
2.41003	372.687	0.0403278	400.01	56.4233	0.23778	-0.20476
2.42004	373.835	0.0405138	400.01	56.5971	0.23888	-0.20432
2.43005	375.022	0.0407007	400.01	56.7768	0.23998	-0.2039
2.44	376.21	0.0409067	400.01	56.9567	0.2412	-0.20337
2.45001	377.46	0.0411137	400.01	57.1459	0.24242	-0.20287
2.46002	378.702	0.0412996	400.01	57.3339	0.24351	-0.20249
2.47003	379.968	0.0414856	400.01	57.5256	0.24461	-0.20212
2.48004	381.21	0.0416925	400.01	57.7136	0.24583	-0.20162
2.49005	382.491	0.0418995	400.01	57.9076	0.24705	-0.20113
2.5	383.78	0.0421055	400.01	58.1027	0.24826	-0.20066
2.51001	384.983	0.0423334	400.01	58.2848	0.24961	-0.20001
2.52002	386.257	0.0425194	400.01	58.4777	0.2507	-0.19964
2.53003	387.569	0.0427053	400.01	58.6764	0.2518	-0.1993
2.54004	388.89	0.0429323	400.01	58.8764	0.25314	-0.19873
2.55005	390.163	0.0431393	400.01	59.0691	0.25436	-0.19824
2.56	391.468	0.0433462	400.01	59.2666	0.25558	-0.19777
2.57001	392.718	0.0435532	400.01	59.4559	0.2568	-0.19727
2.58002	393.944	0.0437391	400.01	59.6415	0.2579	-0.19688
2.59003	395.272	0.0439451	400.01	59.8426	0.25911	-0.19643
2.60004	396.53	0.0441521	400.01	60.033	0.26033	-0.19593
2.61005	397.897	0.044359	400.01	60.24	0.26155	-0.1955
2.62006	399.319	0.044545	400.01	60.4553	0.26265	-0.19522
2.63	400.772	0.044731	400.01	60.6752	0.26374	-0.19496
2.64001	402.233	0.0449169	400.01	60.8964	0.26484	-0.19471
2.65002	403.718	0.0451029	400.01	61.1213	0.26594	-0.19446
2.66003	405.062	0.0453098	400.01	61.3247	0.26716	-0.19402
2.67004	406.46	0.0455168	400.01	61.5364	0.26838	-0.1936
2.68005	407.96	0.0457027	400.01	61.7635	0.26947	-0.19337
2.69	409.351	0.0459097	400.01	61.9741	0.27069	-0.19295
2.70001	410.788	0.0461157	400.01	62.1916	0.27191	-0.19256
2.71002	412.187	0.0463017	400.01	62.4034	0.27301	-0.19227
2.72003	413.452	0.0465086	400.01	62.5949	0.27423	-0.19178
2.73004	414.687	0.0467155	400.01	62.7819	0.27545	-0.19127
2.74005	415.929	0.0469015	400.01	62.9699	0.27654	-0.19089
2.75	417.202	0.0471285	400.01	63.1627	0.27788	-0.19028
2.76001	418.577	0.0472944	400.01	63.3708	0.27886	-0.1901
2.77002	419.897	0.0474804	400.01	63.5707	0.27996	-0.18976
2.78003	421.108	0.0477074	400.01	63.754	0.28129	-0.18912
2.79004	422.405	0.0479143	400.01	63.9504	0.28251	-0.18864
2.80005	423.663	0.0481003	400.01	64.1408	0.28361	-0.18827
2.81	424.913	0.0482862	400.01	64.3301	0.28471	-0.18789
2.82001	426.194	0.0484932	400.01	64.524	0.28593	-0.18741
2.83002	427.444	0.0487001	400.01	64.7133	0.28715	-0.18691
2.84003	428.655	0.0489061	400.01	64.8966	0.28836	-0.18639
2.85004	429.827	0.0491131	400.01	65.074	0.28958	-0.18585
2.86005	431.007	0.0492991	400.01	65.2527	0.29068	-0.18543
2.87006	432.226	0.049485	400.01	65.4373	0.29177	-0.18504
2.88	433.499	0.049671	400.01	65.63	0.29287	-0.18467
2.89001	434.702	0.0498779	400.01	65.8121	0.29409	-0.18414
2.90002	435.929	0.0500639	400.01	65.9979	0.29519	-0.18375
2.91003	437.218	0.0502708	400.01	66.193	0.29641	-0.18328
2.92004	438.522	0.0504568	400.01	66.3904	0.2975	-0.18293
2.93005	439.757	0.0506838	400.01	66.5774	0.29884	-0.1823
2.94	440.991	0.0508707	400.01	66.7642	0.29995	-0.18191
2.95001	442.272	0.0510767	400.01	66.9582	0.30116	-0.18143
2.96002	443.593	0.0512627	400.01	67.1582	0.30226	-0.1811
2.97003	444.858	0.0514696	400.01	67.3497	0.30348	-0.18061
2.98004	446.132	0.0516556	400.01	67.5426	0.30457	-0.18024
2.99005	447.421	0.0518415	400.01	67.7377	0.30567	-0.17989
3	448.765	0.0520485	400.01	67.9412	0.30689	-0.17944
3.01001	450.038	0.0522554	400.01	68.1339	0.30811	-0.17895
3.02002	451.265	0.0524624	400.01	68.3197	0.30933	-0.17844
3.03003	452.593	0.0526684	400.01	68.5207	0.31054	-0.17799
3.04004	453.913	0.0528753	400.01	68.7206	0.31176	-0.17753
3.05005	455.233	0.0530823	400.01	68.9204	0.31299	-0.17707
3.06	456.554	0.0532682	400.01	69.1204	0.31408	-0.17673
3.07001	457.819	0.0534752	400.01	69.3119	0.3153	-0.17624
3.08002	459.116	0.0536812	400.01	69.5083	0.31652	-0.17577
3.09003	460.366	0.0538672	400.01	69.6975	0.31761	-0.1754
3.10004	461.679	0.0540741	400.01	69.8963	0.31883	-0.17493
3.11005	462.937	0.0542601	400.01	70.0868	0.31993	-0.17456
3.12006	464.218	0.054446	400.01	70.2807	0.32103	-0.1742
3.13	465.554	0.054674	400.01	70.483	0.32237	-0.17363
3.14001	466.905	0.05488	400.01	70.6875	0.32358	-0.17319
3.15002	468.249	0.0550869	400.01	70.891	0.3248	-0.17274
3.16003	469.468	0.0552729	400.01	71.0755	0.3259	-0.17235
3.17004	470.796	0.0554798	400.01	71.2766	0.32712	-0.17189
3.18005	472.101	0.0556868	400.01	71.4742	0.32834	-0.17142
3.19	473.413	0.0558727	400.01	71.6728	0.32944	-0.17108
3.20001	474.671	0.0560797	400.01	71.8632	0.33066	-0.17059
3.21002	476.038	0.0562656	400.01	72.0702	0.33175	-0.17028
3.22003	477.437	0.0564716	400.01	72.282	0.33297	-0.16987
3.23004	478.741	0.0566586	400.01	72.4794	0.33407	-0.16952
3.24005	480.046	0.0568645	400.01	72.677	0.33529	-0.16905
3.25	481.335	0.0570925	400.01	72.8722	0.33663	-0.16845
3.26001	482.702	0.0572784	400.01	73.0791	0.33773	-0.16814
3.27002	484.022	0.0574644	400.01	73.2789	0.33882	-0.1678
3.28003	485.272	0.0576714	400.01	73.4682	0.34004	-0.1673
3.29004	486.608	0.0578573	400.01	73.6705	0.34114	-0.16698
3.30005	487.952	0.0580633	400.01	73.8739	0.34235	-0.16654
3.31	489.179	0.0582502	400.01	74.0597	0.34346	-0.16614
3.32001	490.421	0.0584562	400.01	74.2477	0.34467	-0.16564
3.33002	491.679	0.0586222	400.01	74.4382	0.34565	-0.16539
3.34003	493.007	0.0588282	400.01	74.6392	0.34686	-0.16494
3.35004	494.312	0.0590351	400.01	74.8368	0.34808	-0.16447
3.36005	495.647	0.0592421	400.01	75.0389	0.3493	-0.16401
3.37006	497.007	0.059449	400.01	75.2448	0.35052	-0.16358
3.38006	498.454	0.0596352	400.01	75.4639	0.35162	-0.16331
3.39	499.813	0.0598412	400.01	75.6696	0.35284	-0.16288
3.40001	501.164	0.0600271	400.01	75.8742	0.35393	-0.16256
3.41002	502.5	0.0602341	400.01	76.0764	0.35515	-0.16211
3.42003	503.891	0.060441	400.01	76.287	0.35637	-0.16169
3.43004	505.321	0.060668	400.01	76.5035	0.35771	-0.16118
3.44005	506.571	0.060854	400.01	76.6928	0.35881	-0.1608
3.45	507.93	0.0610399	400.01	76.8985	0.35991	-0.16048
3.46001	509.258	0.0612259	400.01	77.0996	0.361	-0.16015
3.47002	510.594	0.0614329	400.01	77.3018	0.36222	-0.1597
3.48003	511.852	0.0616608	400.01	77.4923	0.36357	-0.15908
3.49004	513.157	0.0618468	400.01	77.6899	0.36466	-0.15874
3.50005	514.563	0.0620527	400.01	77.9027	0.36588	-0.15833
3.51	515.977	0.0622597	400.01	78.1168	0.3671	-0.15792
3.52001	517.289	0.0624666	400.01	78.3154	0.36832	-0.15746
3.53002	518.664	0.0626526	400.01	78.5236	0.36941	-0.15715
3.54003	520.118	0.0628596	400.01	78.7437	0.37063	-0.15677
3.55004	521.477	0.0630455	400.01	78.9495	0.37173	-0.15646
3.56005	522.789	0.0632525	400.01	79.1481	0.37295	-0.15599
3.57	524.11	0.0634585	400.01	79.3481	0.37417	-0.15554
3.58001	525.485	0.0636444	400.01	79.5563	0.37526	-0.15523
3.59002	526.868	0.0638514	400.01	79.7657	0.37648	-0.15481
3.60003	528.18	0.0640373	400.01	79.9643	0.37758	-0.15447
3.61004	529.539	0.0642233	400.01	80.17	0.37868	-0.15415
3.62005	530.961	0.0644093	400.01	80.3853	0.37977	-0.15388
3.63006	532.266	0.0646162	400.01	80.5829	0.38099	-0.15341
3.64	533.571	0.0648442	400.01	80.7805	0.38234	-0.15281
3.65001	534.907	0.0650301	400.01	80.9827	0.38343	-0.15249
3.66002	536.297	0.0652571	400.01	81.1932	0.38477	-0.15195
3.67003	537.657	0.065464	400.01	81.3991	0.38599	-0.15151
3.68004	539.055	0.065629	400.01	81.6107	0.38696	-0.15134
3.69005	540.407	0.065815	400.01	81.8154	0.38806	-0.15103
3.7	541.727	0.0660219	400.01	82.0152	0.38928	-0.15056
3.71001	543.032	0.0662289	400.01	82.2128	0.3905	-0.1501
3.72002	544.297	0.0664358	400.01	82.4043	0.39172	-0.1496
3.73003	545.68	0.0666218	400.01	82.6137	0.39282	-0.1493
3.74004	547.039	0.0668278	400.01	82.8195	0.39403	-0.14887
3.75005	548.36	0.0670347	400.01	83.0195	0.39525	-0.14841
3.76	549.696	0.0672207	400.01	83.2217	0.39635	-0.14808
3.77001	551.032	0.0674277	400.01	83.424	0.39757	-0.14763
3.78002	552.36	0.0676346	400.01	83.625	0.39879	-0.14718
3.79003	553.696	0.0678406	400.01	83.8273	0.4	-0.14673
3.80004	555.063	0.0680065	400.01	84.0343	0.40098	-0.14654
3.81005	556.532	0.0681925	400.01	84.2567	0.40208	-0.14629
3.82	557.977	0.0683995	400.01	84.4754	0.4033	-0.1459
3.83001	559.344	0.0685854	400.01	84.6824	0.4044	-0.14559
3.84002	560.766	0.0687914	400.01	84.8977	0.40561	-0.1452
3.85003	562.25	0.0689984	400.01	85.1223	0.40683	-0.14483
3.86004	563.704	0.0692053	400.01	85.3425	0.40805	-0.14445
3.87005	565.164	0.0694123	400.01	85.5635	0.40927	-0.14407
3.88006	566.61	0.0695982	400.01	85.7824	0.41037	-0.1438
3.89	568.039	0.0697842	400.01	85.9988	0.41146	-0.14353
3.90001	569.469	0.0699911	400.01	86.2153	0.41268	-0.14313
3.91002	570.797	0.0701971	400.01	86.4163	0.4139	-0.14268
3.92003	572.149	0.0704041	400.01	86.621	0.41512	-0.14224
3.93004	573.508	0.070611	400.01	86.8268	0.41634	-0.1418
3.94005	574.844	0.070797	400.01	87.029	0.41744	-0.14147
3.95	576.227	0.0710039	400.01	87.2384	0.41866	-0.14105
3.96001	577.625	0.0712099	400.01	87.4501	0.41987	-0.14064
3.97002	579.008	0.0713969	400.01	87.6594	0.42097	-0.14033
3.98003	580.383	0.0716028	400.01	87.8676	0.42219	-0.13991
3.99004	581.774	0.0717888	400.01	88.0782	0.42328	-0.13962
4.00005	583.18	0.0719748	400.01	88.2911	0.42438	-0.13933
4.01	584.563	0.0722027	400.01	88.5004	0.42572	-0.13878
4.02001	585.977	0.0723887	400.01	88.7145	0.42682	-0.1385
4.03002	587.383	0.0726156	400.01	88.9274	0.42816	-0.13797
4.04003	588.829	0.0728226	400.01	89.1463	0.42938	-0.13758
4.05004	590.227	0.0730086	400.01	89.358	0.43048	-0.13729
4.06005	591.641	0.0732155	400.01	89.572	0.4317	-0.13688
4.07	593.094	0.0734015	400.01	89.792	0.43279	-0.13662
4.08001	594.493	0.0736084	400.01	90.0038	0.43401	-0.13621
4.09002	595.93	0.0738144	400.01	90.2214	0.43523	-0.13582
4.10003	597.289	0.0740214	400.01	90.4271	0.43645	-0.13538
4.11004	598.735	0.0742283	400.01	90.646	0.43767	-0.13499
4.12005	600.157	0.0744143	400.01	90.8613	0.43876	-0.13472
4.13006	601.594	0.0746002	400.01	91.0789	0.43986	-0.13445
4.14	603	0.0747862	400.01	91.2917	0.44096	-0.13416
4.15001	604.43	0.0749932	400.01	91.5082	0.44218	-0.13376
4.16002	605.844	0.0752001	400.01	91.7223	0.4434	-0.13336
4.17003	607.196	0.0753861	400.01	91.927	0.44449	-0.13304
4.18004	608.586	0.075593	400.01	92.1374	0.44571	-0.13262
4.19005	610	0.075799	400.01	92.3515	0.44693	-0.13222
4.2	611.446	0.075985	400.01	92.5704	0.44802	-0.13195
4.21001	612.821	0.0761919	400.01	92.7786	0.44924	-0.13153
4.22002	614.125	0.0763989	400.01	92.976	0.45047	-0.13106
4.23003	615.5	0.0766058	400.01	93.1842	0.45169	-0.13063
4.24004	616.86	0.0767918	400.01	93.3901	0.45278	-0.13031
4.25005	618.204	0.0769978	400.01	93.5935	0.454	-0.12987
4.26	619.469	0.0771837	400.01	93.7851	0.45509	-0.1295
4.27001	620.852	0.0773907	400.01	93.9945	0.45631	-0.12908
4.28002	622.227	0.0775976	400.01	94.2026	0.45753	-0.12865
4.29003	623.539	0.0777836	400.01	94.4013	0.45863	-0.12831
4.30004	624.938	0.0779696	400.01	94.6131	0.45973	-0.12802
4.31005	626.36	0.0781765	400.01	94.8283	0.46095	-0.12762
4.32	627.86	0.0784035	400.01	95.0554	0.46228	-0.12714
4.33001	629.274	0.0785895	400.01	95.2695	0.46338	-0.12686
4.34002	630.696	0.0788174	400.01	95.4848	0.46473	-0.12633
4.35003	632.079	0.0790243	400.01	95.6942	0.46595	-0.12591
4.36004	633.571	0.0792303	400.01	95.9201	0.46716	-0.12556
4.37005	635.024	0.0794163	400.01	96.14	0.46826	-0.12529
4.38006	636.485	0.0796232	400.01	96.3612	0.46948	-0.12492
4.39	637.977	0.0798092	400.01	96.5871	0.47057	-0.12468
4.40001	639.422	0.0800371	400.01	96.8059	0.47192	-0.12417
4.41002	640.883	0.0802431	400.01	97.0271	0.47313	-0.12379
4.42003	642.344	0.0804501	400.01	97.2482	0.47435	-0.12341
4.43004	643.821	0.080636	400.01	97.4719	0.47545	-0.12317
4.44005	645.375	0.080822	400.01	97.7071	0.47654	-0.12297
4.45	646.914	0.081029	400.01	97.9401	0.47777	-0.12263
4.46001	648.399	0.0812359	400.01	98.165	0.47899	-0.12227
4.47002	649.805	0.0814009	400.01	98.3778	0.47996	-0.1221
4.48003	651.25	0.0816078	400.01	98.5966	0.48118	-0.12171
4.49004	652.68	0.0818348	400.01	98.8131	0.48252	-0.1212
4.50005	654.149	0.0820208	400.01	99.0355	0.48361	-0.12095
4.51	655.633	0.0822067	400.01	99.2601	0.48471	-0.12071
4.52001	657.047	0.0824137	400.01	99.4742	0.48593	-0.1203
4.53002	658.539	0.0825997	400.01	99.7001	0.48703	-0.12006
4.54003	659.985	0.0828066	400.01	99.919	0.48825	-0.11967
4.55004	661.477	0.0829926	400.01	100.145	0.48934	-0.11944
4.56005	662.985	0.0832205	400.01	100.373	0.49069	-0.11896
4.57	664.508	0.0834265	400.01	100.604	0.4919	-0.11862
4.58001	666.039	0.0836334	400.01	100.836	0.49312	-0.11828
4.59002	667.571	0.0838194	400.01	101.068	0.49422	-0.11807
4.60003	669.055	0.0840054	400.01	101.292	0.49531	-0.11783
4.61004	670.485	0.0842333	400.01	101.509	0.49666	-0.11731
4.62005	672	0.0844193	400.01	101.738	0.49776	-0.11708
4.63006	673.414	0.0846253	400.01	101.952	0.49897	-0.11668
4.64	674.813	0.0848322	400.01	102.164	0.50019	-0.11627
4.65001	676.235	0.0850182	400.01	102.379	0.50129	-0.11599
4.66002	677.649	0.0852041	400.01	102.593	0.50238	-0.11571
4.67003	679.149	0.0854111	400.01	102.82	0.5036	-0.11535
4.68004	680.563	0.085618	400.01	103.034	0.50482	-0.11494
4.69005	682.047	0.085825	400.01	103.259	0.50604	-0.11458
4.7	683.508	0.086011	400.01	103.48	0.50714	-0.11432
4.71001	685.024	0.0862169	400.01	103.71	0.50835	-0.11398
4.72002	686.414	0.0864029	400.01	103.92	0.50945	-0.11368
4.73003	687.954	0.0866099	400.01	104.153	0.51067	-0.11335
4.74004	689.469	0.0867958	400.01	104.383	0.51177	-0.11313
4.75005	690.93	0.0870028	400.01	104.604	0.51299	-0.11275
4.76	692.36	0.0871887	400.01	104.82	0.51408	-0.11247
4.77001	693.829	0.0874167	400.01	105.043	0.51543	-0.11197
4.78002	695.329	0.0876026	400.01	105.27	0.51652	-0.11174
4.79003	696.68	0.0878086	400.01	105.475	0.51774	-0.1113
4.80004	698.063	0.0880156	400.01	105.684	0.51896	-0.11088
4.81005	699.5	0.0882225	400.01	105.901	0.52018	-0.11049
4.82	701.016	0.0884295	400.01	106.131	0.5214	-0.11014
4.83001	702.399	0.0886154	400.01	106.34	0.5225	-0.10984
4.84002	703.914	0.0888014	400.01	106.57	0.52359	-0.10961
4.85003	705.391	0.0890084	400.01	106.793	0.52481	-0.10924
4.86004	706.954	0.0892143	400.01	107.03	0.52603	-0.10893
4.87005	708.383	0.0894213	400.01	107.246	0.52725	-0.10853
4.88006	709.829	0.0896282	400.01	107.465	0.52847	-0.10814
4.89	711.375	0.0898342	400.01	107.699	0.52968	-0.10782
4.90001	712.93	0.0900212	400.01	107.935	0.53079	-0.10761
4.91002	714.407	0.0902271	400.01	108.158	0.532	-0.10725
4.92003	715.914	0.0904131	400.01	108.386	0.5331	-0.10702
4.93004	717.399	0.0906201	400.01	108.611	0.53432	-0.10665
4.94005	718.86	0.090827	400.01	108.832	0.53554	-0.10628
4.95	720.36	0.091034	400.01	109.06	0.53676	-0.10592
4.96001	721.899	0.0911989	400.01	109.293	0.53773	-0.10583
4.97002	723.43	0.0914059	400.01	109.524	0.53895	-0.10549
4.98003	724.946	0.0916329	400.01	109.754	0.54029	-0.10503
4.99004	726.516	0.0918398	400.01	109.992	0.54151	-0.10471
5.00005	728.047	0.0920468	400.01	110.223	0.54273	-0.10437
5.01	729.625	0.0922528	400.01	110.462	0.54394	-0.10407
5.02001	731.157	0.0924397	400.01	110.694	0.54505	-0.10384
5.03002	732.766	0.0926457	400.01	110.938	0.54626	-0.10356
5.04003	734.25	0.0928526	400.01	111.162	0.54748	-0.10319
5.05004	735.774	0.0930596	400.01	111.393	0.5487	-0.10285
5.06005	737.188	0.0932455	400.01	111.607	0.5498	-0.10257
5.07	738.696	0.0934315	400.01	111.836	0.55089	-0.10234
5.08001	740.172	0.0936175	400.01	112.059	0.55199	-0.10209
5.09002	741.672	0.0938034	400.01	112.286	0.55309	-0.10186
5.10003	743.086	0.0940104	400.01	112.5	0.55431	-0.10145
5.11004	744.524	0.0942173	400.01	112.718	0.55553	-0.10106
5.12005	746.008	0.0944033	400.01	112.943	0.55662	-0.10082
5.13006	747.461	0.0946093	400.01	113.163	0.55784	-0.10044
5.14	748.985	0.0947952	400.01	113.393	0.55893	-0.10022
5.15001	750.461	0.0949822	400.01	113.617	0.56004	-0.09997
5.16002	751.961	0.0951882	400.01	113.844	0.56125	-0.09962
5.17003	753.469	0.0953951	400.01	114.072	0.56247	-0.09926
5.18004	755.024	0.0956021	400.01	114.308	0.56369	-0.09894
5.19005	756.407	0.095788	400.01	114.517	0.56479	-0.09864
5.2	757.946	0.095974	400.01	114.75	0.56588	-0.09843
5.21001	759.469	0.096201	400.01	114.981	0.56722	-0.09797
5.22002	761	0.0963869	400.01	115.212	0.56832	-0.09775
5.23003	762.493	0.0965739	400.01	115.438	0.56942	-0.09751
5.24004	764.063	0.0967798	400.01	115.676	0.57064	-0.0972
5.25005	765.547	0.0969868	400.01	115.901	0.57186	-0.09683
5.26	767.032	0.0971937	400.01	116.126	0.57308	-0.09647
5.27001	768.516	0.0974007	400.01	116.35	0.5743	-0.0961
5.28002	769.977	0.0975867	400.01	116.571	0.57539	-0.09584
5.29003	771.586	0.0977926	400.01	116.815	0.57661	-0.09556
5.30004	773.172	0.0979996	400.01	117.055	0.57783	-0.09525
5.31005	774.688	0.0982065	400.01	117.285	0.57905	-0.0949
5.32	776.133	0.0983925	400.01	117.503	0.58014	-0.09464
5.33001	777.633	0.0985995	400.01	117.73	0.58136	-0.09428
5.34002	779.024	0.0988264	400.01	117.941	0.5827	-0.09374
5.35003	780.594	0.0990334	400.01	118.179	0.58392	-0.09343
5.36004	782.11	0.0992403	400.01	118.408	0.58514	-0.09308
5.37005	783.602	0.0994263	400.01	118.634	0.58624	-0.09284
5.38006	785.079	0.0996323	400.01	118.858	0.58745	-0.09248
5.39	786.579	0.0998602	400.01	119.085	0.5888	-0.092
5.40001	788.047	0.100046	400.01	119.307	0.58989	-0.09175
5.41002	789.493	0.100232	400.01	119.526	0.59099	-0.09148
5.42003	791.016	0.100418	400.01	119.757	0.59209	-0.09126
5.43004	792.586	0.100625	400.01	119.994	0.59331	-0.09094
5.44005	794.125	0.100811	400.01	120.227	0.5944	-0.09073
5.45	795.649	0.101018	400.01	120.458	0.59562	-0.09039
5.46001	797.188	0.101245	400.01	120.691	0.59696	-0.08994
5.47002	798.766	0.101431	400.01	120.93	0.59806	-0.08975
5.48003	800.438	0.101638	400.01	121.183	0.59928	-0.08949
5.49004	802.008	0.101845	400.01	121.421	0.6005	-0.08917
5.50005	803.618	0.102031	400.01	121.664	0.6016	-0.089
5.51	805.188	0.102217	400.01	121.902	0.60269	-0.08881
5.52001	806.805	0.102423	400.01	122.147	0.60391	-0.08853
5.53002	808.329	0.10263	400.01	122.378	0.60513	-0.08818
5.54003	809.985	0.102816	400.01	122.628	0.60623	-0.08804
5.55004	811.524	0.103002	400.01	122.861	0.60732	-0.08783
5.56005	813.172	0.103209	400.01	123.111	0.60854	-0.08756
5.57	814.704	0.103416	400.01	123.343	0.60976	-0.08722
5.58001	816.164	0.103601	400.01	123.564	0.61085	-0.08697
5.59002	817.719	0.103828	400.01	123.799	0.61219	-0.08653
5.60003	819.204	0.104014	400.01	124.024	0.61329	-0.08628
5.61004	820.836	0.104201	400.01	124.271	0.61439	-0.08612
5.62005	822.274	0.104387	400.01	124.489	0.61549	-0.08585
5.63006	823.907	0.104593	400.01	124.736	0.6167	-0.08558
5.64	825.422	0.1048	400.01	124.966	0.61792	-0.08523
5.65001	826.969	0.105007	400.01	125.2	0.61915	-0.0849
5.66002	828.477	0.105193	400.01	125.428	0.62024	-0.08467
5.67003	830.125	0.105379	400.01	125.678	0.62134	-0.08452
5.68004	831.719	0.105586	400.01	125.919	0.62256	-0.08422
5.69005	833.258	0.105813	400.01	126.152	0.6239	-0.08377
5.7	834.891	0.105999	400.01	126.399	0.62499	-0.08361
5.71001	836.493	0.106185	400.01	126.642	0.62609	-0.08344
5.72002	838.141	0.106392	400.01	126.891	0.62731	-0.08316
5.73003	839.743	0.106599	400.01	127.134	0.62853	-0.08287
5.74004	841.344	0.106806	400.01	127.376	0.62975	-0.08257
5.75005	842.977	0.106992	400.01	127.623	0.63085	-0.08241
5.76	844.555	0.107198	400.01	127.862	0.63206	-0.0821
5.77001	846.11	0.107405	400.01	128.098	0.63328	-0.08178
5.78002	847.774	0.107612	400.01	128.35	0.6345	-0.08152
5.79003	849.36	0.107819	400.01	128.59	0.63573	-0.08121
5.80004	850.993	0.108025	400.01	128.837	0.63694	-0.08093
5.81005	852.532	0.108232	400.01	129.07	0.63816	-0.0806
5.82	854.188	0.108439	400.01	129.321	0.63938	-0.08033
5.83001	855.805	0.108624	400.01	129.565	0.64047	-0.08017
5.84002	857.43	0.108831	400.01	129.811	0.64169	-0.07989
5.85003	859.039	0.109037	400.01	130.055	0.64291	-0.0796
5.86004	860.68	0.109244	400.01	130.303	0.64413	-0.07932
5.87005	862.313	0.109451	400.01	130.551	0.64535	-0.07904
5.88006	863.899	0.109658	400.01	130.791	0.64657	-0.07873
5.89	865.5	0.109864	400.01	131.033	0.64778	-0.07844
5.90001	867.086	0.110071	400.01	131.273	0.649	-0.07813
5.91002	868.766	0.110257	400.01	131.528	0.6501	-0.078
5.92003	870.313	0.110443	400.01	131.762	0.6512	-0.0778
5.93004	871.907	0.110629	400.01	132.003	0.65229	-0.07762
5.94005	873.485	0.110836	400.01	132.242	0.65351	-0.07731
5.95	875.141	0.111064	400.01	132.493	0.65486	-0.07692
5.96001	876.766	0.11127	400.01	132.739	0.65607	-0.07664
5.97002	878.407	0.111456	400.01	132.987	0.65717	-0.07649
5.98003	880.016	0.111663	400.01	133.231	0.65839	-0.07619
5.99004	881.649	0.11187	400.01	133.478	0.65961	-0.07591
6.00005	883.25	0.112077	400.01	133.72	0.66083	-0.07561
6.01	884.93	0.112283	400.01	133.975	0.66205	-0.07536
6.02001	886.61	0.112449	400.01	134.229	0.66302	-0.07535
6.03002	888.219	0.112635	400.01	134.473	0.66412	-0.07518
6.04003	889.844	0.112842	400.01	134.719	0.66534	-0.0749
6.05004	891.336	0.113048	400.01	134.945	0.66656	-0.07454
6.06005	892.946	0.113255	400.01	135.188	0.66778	-0.07425
6.07	894.563	0.113441	400.01	135.433	0.66887	-0.07408
6.08001	896.149	0.113627	400.01	135.673	0.66997	-0.0739
6.09002	897.813	0.113812	400.01	135.925	0.67106	-0.07376
6.10003	899.446	0.114019	400.01	136.172	0.67228	-0.07348
6.11004	900.977	0.114247	400.01	136.404	0.67363	-0.07302
6.12005	902.649	0.114453	400.01	136.657	0.67484	-0.07277
6.13006	904.297	0.114639	400.01	136.907	0.67594	-0.07262
6.14	905.938	0.114846	400.01	137.155	0.67716	-0.07235
6.15001	907.649	0.115053	400.01	137.414	0.67838	-0.07211
6.16002	909.313	0.11526	400.01	137.666	0.6796	-0.07185
6.17003	910.938	0.115466	400.01	137.912	0.68081	-0.07157
6.18004	912.594	0.115652	400.01	138.163	0.68191	-0.07142
6.19005	914.227	0.115838	400.01	138.41	0.68301	-0.07127
6.2	915.891	0.116045	400.01	138.662	0.68423	-0.071
6.21001	917.618	0.116252	400.01	138.924	0.68545	-0.07078
6.22002	919.235	0.116438	400.01	139.168	0.68654	-0.07061
6.23003	920.86	0.116624	400.01	139.414	0.68764	-0.07045
6.24004	922.516	0.116852	400.01	139.665	0.68899	-0.07006
6.25005	924.188	0.117058	400.01	139.918	0.6902	-0.06981
6.26	925.797	0.117244	400.01	140.162	0.6913	-0.06964
6.27001	927.43	0.117472	400.01	140.409	0.69264	-0.06923
6.28002	929.125	0.117699	400.01	140.666	0.69398	-0.06887
6.29003	930.844	0.117865	400.01	140.926	0.69496	-0.06888
6.30004	932.493	0.118071	400.01	141.176	0.69617	-0.06862
6.31005	934.071	0.118278	400.01	141.415	0.69739	-0.0683
6.32	935.696	0.118464	400.01	141.661	0.69849	-0.06814
6.33001	937.438	0.11867	400.01	141.924	0.69971	-0.06793
6.34002	939.024	0.118877	400.01	142.164	0.70093	-0.06762
6.35003	940.579	0.119083	400.01	142.4	0.70214	-0.0673
6.36004	942.204	0.11927	400.01	142.646	0.70324	-0.06714
6.37005	943.836	0.119476	400.01	142.893	0.70446	-0.06686
6.38006	945.43	0.119683	400.01	143.134	0.70568	-0.06656
6.39	946.938	0.11989	400.01	143.363	0.7069	-0.06621
6.40001	948.5	0.120076	400.01	143.599	0.708	-0.06601
6.41002	950.133	0.120283	400.01	143.846	0.70922	-0.06573
6.42003	951.719	0.120469	400.01	144.086	0.71031	-0.06554
6.43004	953.266	0.120675	400.01	144.321	0.71153	-0.06522
6.44005	954.899	0.120882	400.01	144.568	0.71275	-0.06494
6.45	956.516	0.121089	400.01	144.813	0.71397	-0.06465
6.46001	958.063	0.121275	400.01	145.047	0.71506	-0.06444
6.47002	959.657	0.121461	400.01	145.288	0.71616	-0.06426
6.48003	961.266	0.121668	400.01	145.532	0.71738	-0.06397
6.49004	962.891	0.121875	400.01	145.778	0.7186	-0.06369
6.50005	964.532	0.122061	400.01	146.026	0.7197	-0.06353
6.51	966.157	0.122247	400.01	146.272	0.7208	-0.06337
6.52001	967.813	0.122453	400.01	146.523	0.72201	-0.06311
6.53002	969.407	0.12264	400.01	146.764	0.72311	-0.06293
6.54003	971.071	0.122826	400.01	147.016	0.72421	-0.06279
6.55004	972.727	0.123053	400.01	147.267	0.72555	-0.0624
6.56005	974.493	0.12326	400.01	147.534	0.72677	-0.0622
6.57	976.196	0.123446	400.01	147.792	0.72787	-0.06208
6.58001	977.922	0.123652	400.01	148.053	0.72908	-0.06186
6.59002	979.641	0.123838	400.01	148.314	0.73018	-0.06175
6.60003	981.321	0.124044	400.01	148.568	0.73139	-0.06151
6.61004	982.977	0.12423	400.01	148.819	0.73249	-0.06136
6.62005	984.704	0.124437	400.01	149.08	0.73371	-0.06114
6.63006	986.391	0.124644	400.01	149.336	0.73493	-0.06089
6.64	988.094	0.124851	400.01	149.593	0.73615	-0.06065
6.65001	989.821	0.125057	400.01	149.855	0.73736	-0.06043
6.66002	991.508	0.125244	400.01	150.11	0.73847	-0.06029
6.67003	993.196	0.12545	400.01	150.366	0.73968	-0.06005
6.68004	994.868	0.125657	400.01	150.619	0.7409	-0.05979
6.69005	996.594	0.125864	400.01	150.88	0.74212	-0.05957
6.7	998.313	0.126071	400.01	151.141	0.74334	-0.05934
6.71001	1000.07	0.126277	400.01	151.406	0.74456	-0.05913
6.72002	1001.77	0.126463	400.01	151.664	0.74565	-0.05901
6.73003	1003.55	0.12667	400.01	151.933	0.74687	-0.05882
6.74004	1005.22	0.126877	400.01	152.186	0.7481	-0.05856
6.75005	1006.92	0.127042	400.01	152.444	0.74907	-0.05856
6.76	1008.65	0.127249	400.01	152.705	0.75029	-0.05834
6.77001	1010.31	0.127435	400.01	152.957	0.75139	-0.0582
6.78002	1012.02	0.127642	400.01	153.216	0.75261	-0.05796
6.79003	1013.73	0.127828	400.01	153.475	0.7537	-0.05785
6.80004	1015.45	0.128055	400.01	153.735	0.75504	-0.0575
6.81005	1017.06	0.128262	400.01	153.979	0.75626	-0.05721
6.82	1018.74	0.128448	400.01	154.233	0.75736	-0.05708
6.83001	1020.43	0.128675	400.01	154.489	0.7587	-0.05671
6.84002	1022.22	0.128881	400.01	154.76	0.75991	-0.05653
6.85003	1023.95	0.129067	400.01	155.022	0.76101	-0.05643
6.86004	1025.68	0.129274	400.01	155.284	0.76223	-0.0562
6.87005	1027.44	0.129481	400.01	155.55	0.76345	-0.056
6.88006	1029.12	0.129688	400.01	155.805	0.76467	-0.05574
6.89	1030.77	0.129874	400.01	156.054	0.76577	-0.0556
6.90001	1032.49	0.13008	400.01	156.315	0.76698	-0.05537
6.91002	1034.21	0.130287	400.01	156.575	0.7682	-0.05514
6.92003	1035.89	0.130473	400.01	156.829	0.7693	-0.05501
6.93004	1037.63	0.13068	400.01	157.093	0.77052	-0.05479
6.94005	1039.29	0.130887	400.01	157.344	0.77174	-0.05453
6.95	1041.06	0.131073	400.01	157.612	0.77284	-0.05445
6.96001	1042.78	0.13128	400.01	157.873	0.77406	-0.05422
6.97002	1044.51	0.131507	400.01	158.135	0.7754	-0.05388
6.98003	1046.33	0.131693	400.01	158.41	0.77649	-0.05383
6.99004	1048.1	0.131879	400.01	158.678	0.77759	-0.05375
7.00005	1049.88	0.132086	400.01	158.948	0.77881	-0.05355
7.01	1051.67	0.132293	400.01	159.219	0.78003	-0.05336
7.02001	1053.48	0.132499	400.01	159.493	0.78124	-0.05319
7.03002	1055.16	0.132686	400.01	159.747	0.78235	-0.05306
7.04003	1056.88	0.132892	400.01	160.007	0.78356	-0.05283
7.05004	1058.5	0.133099	400.01	160.253	0.78478	-0.05254
7.06005	1060.15	0.133306	400.01	160.502	0.786	-0.05227
7.07	1061.81	0.133492	400.01	160.754	0.7871	-0.05213
7.08001	1063.47	0.133677	400.01	161.005	0.78819	-0.052
7.09002	1065.15	0.133904	400.01	161.259	0.78953	-0.05163
7.10003	1066.81	0.134111	400.01	161.511	0.79075	-0.05136
7.11004	1068.48	0.134318	400.01	161.763	0.79197	-0.0511
7.12005	1070.17	0.134525	400.01	162.019	0.79319	-0.05085
7.13006	1071.86	0.134711	400.01	162.275	0.79429	-0.05073
7.14	1073.6	0.134917	400.01	162.539	0.7955	-0.05052
7.15001	1075.33	0.135103	400.01	162.801	0.7966	-0.05042
7.16002	1077.09	0.13531	400.01	163.067	0.79782	-0.05021
7.17003	1078.87	0.135517	400.01	163.337	0.79904	-0.05001
7.18004	1080.63	0.135724	400.01	163.603	0.80026	-0.04981
7.19005	1082.39	0.13593	400.01	163.869	0.80147	-0.0496
7.2	1084.17	0.136137	400.01	164.139	0.80269	-0.04941
7.21001	1085.93	0.136323	400.01	164.405	0.80379	-0.04932
7.22002	1087.67	0.13653	400.01	164.669	0.80501	-0.04911
7.23003	1089.41	0.136757	400.01	164.932	0.80635	-0.04877
7.24004	1091.09	0.136944	400.01	165.187	0.80745	-0.04863
7.25005	1092.84	0.13713	400.01	165.452	0.80855	-0.04854
7.26	1094.62	0.137357	400.01	165.721	0.80989	-0.04823
7.27001	1096.3	0.137564	400.01	165.975	0.81111	-0.04798
7.28002	1097.88	0.13775	400.01	166.215	0.81221	-0.04779
7.29003	1099.52	0.137957	400.01	166.463	0.81343	-0.04751
7.30004	1101.19	0.138163	400.01	166.716	0.81464	-0.04726
7.31005	1102.83	0.138349	400.01	166.964	0.81574	-0.04711
7.32	1104.46	0.138556	400.01	167.211	0.81696	-0.04682
7.33001	1106.09	0.138742	400.01	167.457	0.81805	-0.04667
7.34002	1107.73	0.138948	400.01	167.706	0.81927	-0.0464
7.35003	1109.35	0.139155	400.01	167.951	0.82049	-0.04611
7.36004	1110.95	0.139362	400.01	168.193	0.82171	-0.04581
7.37005	1112.66	0.139527	400.01	168.452	0.82268	-0.04582
7.38006	1114.37	0.139754	400.01	168.711	0.82402	-0.04547
7.39	1116.01	0.13994	400.01	168.959	0.82512	-0.04531
7.40001	1117.56	0.140126	400.01	169.194	0.82621	-0.04511
7.41002	1119.21	0.140333	400.01	169.444	0.82744	-0.04484
7.42003	1120.9	0.14054	400.01	169.7	0.82866	-0.04459
7.43004	1122.57	0.140747	400.01	169.952	0.82988	-0.04433
7.44005	1124.3	0.140933	400.01	170.214	0.83097	-0.04423
7.45	1126.04	0.14114	400.01	170.478	0.83219	-0.04401
7.46001	1127.73	0.141346	400.01	170.734	0.83341	-0.04377
7.47002	1129.43	0.141532	400.01	170.991	0.8345	-0.04365
7.48003	1131.13	0.141739	400.01	171.248	0.83573	-0.04341
7.49004	1132.9	0.141946	400.01	171.516	0.83695	-0.04321
7.50005	1134.74	0.142153	400.01	171.795	0.83817	-0.04305
7.51	1136.48	0.142359	400.01	172.058	0.83938	-0.04283
7.52001	1138.2	0.142545	400.01	172.319	0.84048	-0.04273
7.53002	1139.95	0.142752	400.01	172.584	0.8417	-0.04251
7.54003	1141.71	0.142959	400.01	172.85	0.84292	-0.04231
7.55004	1143.42	0.143145	400.01	173.109	0.84402	-0.04219
7.56005	1145.13	0.143352	400.01	173.368	0.84524	-0.04196
7.57	1146.81	0.143538	400.01	173.622	0.84633	-0.04183
7.58001	1148.54	0.143744	400.01	173.884	0.84755	-0.04161
7.59002	1150.23	0.14393	400.01	174.14	0.84864	-0.04149
7.60003	1151.99	0.144116	400.01	174.407	0.84974	-0.0414
7.61004	1153.82	0.144322	400.01	174.684	0.85096	-0.04124
7.62005	1155.55	0.144529	400.01	174.946	0.85218	-0.04102
7.63006	1157.33	0.144736	400.01	175.215	0.8534	-0.04082
7.64	1159.12	0.144943	400.01	175.486	0.85462	-0.04063
7.65001	1160.91	0.145149	400.01	175.757	0.85583	-0.04045
7.66002	1162.68	0.145336	400.01	176.025	0.85693	-0.04036
7.67003	1164.41	0.145542	400.01	176.287	0.85815	-0.04014
7.68004	1166.22	0.14577	400.01	176.561	0.85949	-0.03984
7.69005	1168.05	0.145956	400.01	176.838	0.86059	-0.0398
7.7	1169.79	0.146142	400.01	177.101	0.86169	-0.0397
7.71001	1171.5	0.146349	400.01	177.36	0.86291	-0.03947
7.72002	1173.29	0.146535	400.01	177.631	0.864	-0.0394
7.73003	1175.07	0.146762	400.01	177.901	0.86534	-0.03909
7.74004	1176.77	0.146969	400.01	178.158	0.86656	-0.03884
7.75005	1178.56	0.147176	400.01	178.429	0.86778	-0.03865
7.76	1180.32	0.147341	400.01	178.696	0.86876	-0.0387
7.77001	1182.14	0.147548	400.01	178.971	0.86998	-0.03852
7.78002	1183.94	0.147775	400.01	179.244	0.87131	-0.03822
7.79003	1185.66	0.147982	400.01	179.504	0.87254	-0.03799
7.80004	1187.37	0.148189	400.01	179.763	0.87376	-0.03775
7.81005	1189.17	0.148375	400.01	180.035	0.87485	-0.03769
7.82	1190.95	0.148581	400.01	180.305	0.87607	-0.0375
7.83001	1192.62	0.148788	400.01	180.558	0.87729	-0.03724
7.84002	1194.39	0.148973	400.01	180.826	0.87838	-0.03717
7.85003	1196.14	0.14918	400.01	181.091	0.8796	-0.03696
7.86004	1197.94	0.149366	400.01	181.363	0.8807	-0.0369
7.87005	1199.74	0.149573	400.01	181.636	0.88192	-0.03671
7.88006	1201.51	0.14978	400.01	181.904	0.88314	-0.03651
7.89	1203.27	0.149986	400.01	182.17	0.88435	-0.03631
7.90001	1205.09	0.150172	400.01	182.446	0.88545	-0.03626
7.91002	1206.83	0.150359	400.01	182.709	0.88655	-0.03616
7.92003	1208.66	0.150565	400.01	182.986	0.88777	-0.036
7.93004	1210.5	0.150772	400.01	183.265	0.88899	-0.03584
7.94005	1212.31	0.150958	400.01	183.539	0.89008	-0.03578
7.95	1214.01	0.151144	400.01	183.796	0.89118	-0.03567
7.96001	1215.77	0.151372	400.01	184.063	0.89252	-0.03533
7.97002	1217.47	0.151578	400.01	184.32	0.89374	-0.0351
7.98003	1219.17	0.151764	400.01	184.577	0.89483	-0.03498
7.99004	1220.92	0.151971	400.01	184.842	0.89606	-0.03477
8.00005	1222.67	0.152137	400.01	185.107	0.89703	-0.0348
8.01	1224.41	0.152343	400.01	185.371	0.89825	-0.03458
8.02001	1226.15	0.15255	400.01	185.634	0.89947	-0.03436
8.03002	1227.88	0.152736	400.01	185.896	0.90057	-0.03426
8.04003	1229.66	0.152943	400.01	186.165	0.90179	-0.03407
8.05004	1231.45	0.15317	400.01	186.436	0.90312	-0.03376
8.06005	1233.16	0.153377	400.01	186.695	0.90435	-0.03352
8.07	1234.98	0.153563	400.01	186.971	0.90544	-0.03347
8.08001	1236.84	0.15377	400.01	187.253	0.90666	-0.03332
8.09002	1238.64	0.153955	400.01	187.525	0.90775	-0.03327
8.10003	1240.45	0.154162	400.01	187.799	0.90897	-0.03309
8.11004	1242.25	0.154368	400.01	188.072	0.91019	-0.03291
8.12005	1243.98	0.154575	400.01	188.333	0.91141	-0.03269
8.13006	1245.72	0.154782	400.01	188.597	0.91263	-0.03247
8.14	1247.48	0.154968	400.01	188.863	0.91373	-0.03239
8.15001	1249.29	0.155175	400.01	189.137	0.91495	-0.03221
8.16002	1251.13	0.155361	400.01	189.416	0.91604	-0.03217
8.17003	1252.88	0.155568	400.01	189.681	0.91726	-0.03196
8.18004	1254.57	0.155774	400.01	189.937	0.91848	-0.03171
8.19005	1256.35	0.155981	400.01	190.206	0.9197	-0.03152
8.2	1258.13	0.156188	400.01	190.476	0.92092	-0.03132
8.21001	1259.9	0.156395	400.01	190.744	0.92214	-0.03112
8.22002	1261.62	0.156581	400.01	191.004	0.92324	-0.03101
8.23003	1263.41	0.156808	400.01	191.275	0.92458	-0.03071
8.24004	1265.18	0.157015	400.01	191.543	0.9258	-0.0305
8.25005	1266.88	0.15718	400.01	191.8	0.92677	-0.03051
8.26	1268.59	0.157387	400.01	192.059	0.92799	-0.03027
8.27001	1270.43	0.157594	400.01	192.338	0.92921	-0.03011
8.28002	1272.25	0.1578	400.01	192.613	0.93042	-0.02995
8.29003	1273.96	0.157987	400.01	192.872	0.93153	-0.02983
8.30004	1275.68	0.158193	400.01	193.133	0.93274	-0.0296
8.31005	1277.38	0.1584	400.01	193.39	0.93396	-0.02936
8.32	1279.18	0.158586	400.01	193.663	0.93506	-0.0293
8.33001	1280.91	0.158772	400.01	193.925	0.93616	-0.0292
8.34002	1282.61	0.158957	400.01	194.182	0.93725	-0.02909
8.35003	1284.45	0.159164	400.01	194.46	0.93847	-0.02893
8.36004	1286.21	0.159371	400.01	194.727	0.93969	-0.02872
8.37005	1287.97	0.159578	400.01	194.993	0.94091	-0.02851
8.38006	1289.73	0.159784	400.01	195.26	0.94212	-0.02831
8.39006	1291.56	0.159992	400.01	195.537	0.94335	-0.02814
8.4	1293.38	0.160198	400.01	195.812	0.94456	-0.02797
8.41001	1295.13	0.160384	400.01	196.077	0.94566	-0.02788
8.42002	1296.91	0.160591	400.01	196.347	0.94688	-0.02769
8.43003	1298.71	0.160777	400.01	196.619	0.94798	-0.02762
8.44004	1300.45	0.160984	400.01	196.883	0.9492	-0.02741
8.45005	1302.05	0.161191	400.01	197.125	0.95042	-0.02711
8.46	1303.77	0.161397	400.01	197.385	0.95163	-0.02688
8.47001	1305.47	0.161603	400.01	197.643	0.95285	-0.02665
8.48002	1307.16	0.161769	400.01	197.899	0.95383	-0.02664
8.49003	1308.84	0.161975	400.01	198.153	0.95504	-0.02639
8.50004	1310.56	0.162182	400.01	198.413	0.95626	-0.02616
8.51005	1312.31	0.162389	400.01	198.678	0.95748	-0.02595
8.52	1313.99	0.162575	400.01	198.933	0.95858	-0.02582
8.53001	1315.7	0.162761	400.01	199.192	0.95968	-0.02571
8.54002	1317.52	0.162988	400.01	199.467	0.96101	-0.02542
8.55003	1319.37	0.163174	400.01	199.747	0.96211	-0.02538
8.56004	1321.19	0.163381	400.01	200.023	0.96333	-0.02521
8.57005	1322.92	0.163588	400.01	200.285	0.96455	-0.02499
8.58	1324.7	0.163774	400.01	200.554	0.96565	-0.02491
8.59001	1326.56	0.164001	400.01	200.836	0.96699	-0.02465
8.60002	1328.37	0.164208	400.01	201.11	0.96821	-0.02447
8.61003	1330.21	0.164374	400.01	201.388	0.96919	-0.02455
8.62004	1332.1	0.16458	400.01	201.674	0.9704	-0.02442
8.63005	1333.97	0.164808	400.01	201.958	0.97175	-0.02415
8.64006	1335.7	0.164994	400.01	202.22	0.97284	-0.02405
8.65	1337.43	0.165201	400.01	202.481	0.97406	-0.02383
8.66001	1339.21	0.165407	400.01	202.751	0.97528	-0.02364
8.67002	1341.01	0.165593	400.01	203.023	0.97637	-0.02358
8.68003	1342.77	0.1658	400.01	203.29	0.97759	-0.02337
8.69004	1344.46	0.165986	400.01	203.546	0.97869	-0.02325
8.70005	1346.2	0.166172	400.01	203.809	0.97979	-0.02315
8.71	1347.92	0.1664	400.01	204.07	0.98113	-0.0228
8.72001	1349.68	0.166606	400.01	204.336	0.98235	-0.0226
8.73002	1351.45	0.166812	400.01	204.604	0.98356	-0.0224
8.74003	1353.34	0.166998	400.01	204.89	0.98466	-0.02239
8.75004	1355.23	0.167205	400.01	205.176	0.98588	-0.02226
8.76005	1357.05	0.167412	400.01	205.452	0.9871	-0.02209
8.77	1358.91	0.167619	400.01	205.733	0.98832	-0.02194
8.78001	1360.82	0.167825	400.01	206.023	0.98953	-0.02182
8.79002	1362.65	0.168011	400.01	206.3	0.99063	-0.02178
8.80003	1364.49	0.168218	400.01	206.578	0.99185	-0.02162
8.81004	1366.39	0.168404	400.01	206.866	0.99295	-0.02161
8.82005	1368.29	0.168632	400.01	207.154	0.99429	-0.02136
8.83	1370.18	0.168818	400.01	207.44	0.99539	-0.02135
8.84001	1372.03	0.169004	400.01	207.72	0.99649	-0.02132
8.85002	1373.87	0.16921	400.01	207.998	0.9977	-0.02117
8.86003	1375.74	0.169417	400.01	208.281	0.99892	-0.02102
8.87004	1377.53	0.169624	400.01	208.552	1.00014	-0.02083
8.88005	1379.31	0.16981	400.01	208.822	1.00124	-0.02076
8.89006	1381.16	0.169996	400.01	209.102	1.00233	-0.02073
8.9	1382.95	0.170182	400.01	209.373	1.00343	-0.02066
8.91001	1384.75	0.170389	400.01	209.645	1.00465	-0.02048
8.92002	1386.51	0.170596	400.01	209.912	1.00587	-0.02027
8.93003	1388.29	0.170802	400.01	210.181	1.00709	-0.02008
8.94004	1390.08	0.171009	400.01	210.452	1.00831	-0.01989
8.95005	1391.85	0.171216	400.01	210.72	1.00953	-0.01969
8.96	1393.65	0.171423	400.01	210.993	1.01075	-0.01951
8.97001	1395.49	0.171608	400.01	211.271	1.01184	-0.01947
8.98002	1397.31	0.171815	400.01	211.547	1.01306	-0.0193
8.99003	1399.17	0.172001	400.01	211.829	1.01416	-0.01928
9.00004	1400.97	0.172207	400.01	212.101	1.01537	-0.0191
9.01005	1402.77	0.172414	400.01	212.374	1.01659	-0.01891
9.02	1404.63	0.1726	400.01	212.655	1.01769	-0.01889
9.03001	1406.45	0.172807	400.01	212.931	1.01891	-0.01871
9.04002	1408.27	0.173034	400.01	213.206	1.02025	-0.01842
9.05003	1410.13	0.17322	400.01	213.488	1.02134	-0.0184
9.06004	1411.96	0.173427	400.01	213.765	1.02256	-0.01823
9.07005	1413.79	0.173634	400.01	214.042	1.02379	-0.01806
9.08	1415.63	0.173841	400.01	214.321	1.02501	-0.0179
9.09001	1417.44	0.174027	400.01	214.595	1.0261	-0.01785
9.10002	1419.31	0.174254	400.01	214.878	1.02744	-0.01758
9.11003	1421.17	0.17444	400.01	215.159	1.02854	-0.01756
9.12004	1422.96	0.174647	400.01	215.43	1.02976	-0.01737
9.13005	1424.77	0.174833	400.01	215.704	1.03085	-0.01731
9.14006	1426.55	0.17504	400.01	215.974	1.03208	-0.01712
9.15	1428.28	0.175247	400.01	216.236	1.0333	-0.01689
9.16001	1430.11	0.175453	400.01	216.513	1.03451	-0.01673
9.17002	1431.95	0.175639	400.01	216.791	1.03561	-0.01669
9.18003	1433.77	0.175825	400.01	217.067	1.0367	-0.01665
9.19004	1435.54	0.176012	400.01	217.335	1.03781	-0.01656
9.20005	1437.29	0.176239	400.01	217.6	1.03915	-0.01623
9.21	1438.99	0.176446	400.01	217.857	1.04037	-0.01599
9.22001	1440.8	0.176652	400.01	218.131	1.04158	-0.01582
9.23002	1442.56	0.176838	400.01	218.398	1.04268	-0.01573
9.24003	1444.36	0.177024	400.01	218.67	1.04377	-0.01567
9.25004	1446.19	0.17721	400.01	218.947	1.04487	-0.01563
9.26005	1447.91	0.177437	400.01	219.208	1.04621	-0.01528
9.27	1449.65	0.177644	400.01	219.471	1.04743	-0.01506
9.28001	1451.47	0.17783	400.01	219.747	1.04853	-0.01501
9.29002	1453.38	0.178016	400.01	220.036	1.04962	-0.01502
9.30003	1455.28	0.178223	400.01	220.323	1.05084	-0.01489
9.31004	1457.17	0.178429	400.01	220.61	1.05206	-0.01476
9.32005	1458.98	0.178595	400.01	220.884	1.05304	-0.01483
9.33	1460.75	0.178802	400.01	221.152	1.05426	-0.01462
9.34001	1462.49	0.179008	400.01	221.415	1.05547	-0.01441
9.35002	1464.31	0.179194	400.01	221.691	1.05657	-0.01436
9.36003	1466.13	0.179401	400.01	221.966	1.05779	-0.01419
9.37004	1467.91	0.179608	400.01	222.236	1.05901	-0.01399
9.38005	1469.62	0.179815	400.01	222.494	1.06023	-0.01376
9.39006	1471.28	0.180001	400.01	222.746	1.06133	-0.01362
9.4	1472.99	0.180208	400.01	223.005	1.06255	-0.01338
9.41001	1474.73	0.180373	400.01	223.268	1.06352	-0.01341
9.42002	1476.47	0.1806	400.01	223.532	1.06486	-0.01307
9.43003	1478.34	0.180807	400.01	223.815	1.06608	-0.01293
9.44004	1480.22	0.180993	400.01	224.099	1.06718	-0.01291
9.45005	1481.99	0.181179	400.01	224.367	1.06827	-0.01283
9.46	1483.77	0.181386	400.01	224.637	1.06949	-0.01264
9.47001	1485.57	0.181613	400.01	224.909	1.07083	-0.01234
9.48002	1487.38	0.181799	400.01	225.183	1.07193	-0.01228
9.49003	1489.24	0.181985	400.01	225.465	1.07302	-0.01226
9.50004	1491.02	0.182191	400.01	225.734	1.07424	-0.01207
9.51005	1492.86	0.182377	400.01	226.013	1.07534	-0.01203
9.52	1494.65	0.182584	400.01	226.284	1.07656	-0.01184
9.53001	1496.41	0.182791	400.01	226.55	1.07778	-0.01163
9.54002	1498.18	0.182977	400.01	226.818	1.07887	-0.01155
9.55003	1499.97	0.183184	400.01	227.089	1.08009	-0.01136
9.56004	1501.84	0.18339	400.01	227.372	1.08131	-0.01122
9.57005	1503.61	0.183597	400.01	227.64	1.08253	-0.01102
9.58	1505.36	0.183804	400.01	227.905	1.08375	-0.01081
9.59001	1507.11	0.184011	400.01	228.17	1.08497	-0.0106
9.60002	1508.99	0.184197	400.01	228.455	1.08607	-0.01058
9.61003	1510.71	0.184383	400.01	228.715	1.08716	-0.01048
9.62004	1512.49	0.18459	400.01	228.985	1.08838	-0.01028
9.63005	1514.36	0.184796	400.01	229.268	1.0896	-0.01014
9.64006	1516.2	0.185003	400.01	229.546	1.09082	-0.00998
9.65	1518.05	0.18521	400.01	229.827	1.09204	-0.00983
9.66001	1519.85	0.185396	400.01	230.099	1.09314	-0.00976
9.67002	1521.7	0.185582	400.01	230.379	1.09423	-0.00973
9.68003	1523.57	0.185789	400.01	230.662	1.09545	-0.00959
9.69004	1525.46	0.185995	400.01	230.948	1.09667	-0.00946
9.70005	1527.24	0.186223	400.01	231.218	1.09801	-0.00914
9.71	1529.22	0.186409	400.01	231.518	1.09911	-0.00919
9.72001	1531.12	0.186595	400.01	231.805	1.10021	-0.00918
9.73002	1532.95	0.186801	400.01	232.082	1.10142	-0.00902
9.74003	1534.8	0.186987	400.01	232.362	1.10252	-0.00899
9.75004	1536.7	0.187194	400.01	232.65	1.10374	-0.00886
9.76005	1538.57	0.1874	400.01	232.933	1.10495	-0.00872
9.77	1540.42	0.187607	400.01	233.213	1.10617	-0.00857
9.78001	1542.31	0.187814	400.01	233.499	1.10739	-0.00844
9.79002	1544.11	0.188	400.01	233.772	1.10849	-0.00838
9.80003	1546.01	0.188186	400.01	234.06	1.10959	-0.00837
9.81004	1547.85	0.188372	400.01	234.338	1.11068	-0.00834
9.82005	1549.72	0.188579	400.01	234.621	1.1119	-0.00819
9.83	1551.6	0.188786	400.01	234.906	1.11312	-0.00805
9.84001	1553.45	0.188972	400.01	235.186	1.11422	-0.00802
9.85002	1555.27	0.189178	400.01	235.462	1.11544	-0.00785
9.86003	1557.22	0.189365	400.01	235.757	1.11654	-0.00787
9.87004	1559.17	0.189571	400.01	236.052	1.11775	-0.00778
9.88005	1561.12	0.189757	400.01	236.347	1.11885	-0.00781
9.89006	1563.05	0.189985	400.01	236.639	1.12019	-0.00757
9.9	1564.92	0.190191	400.01	236.922	1.12141	-0.00744
9.91001	1566.83	0.190378	400.01	237.212	1.12251	-0.00743
9.92002	1568.7	0.190584	400.01	237.495	1.12373	-0.0073
9.93003	1570.62	0.190791	400.01	237.785	1.12495	-0.00718
9.94004	1572.52	0.190977	400.01	238.073	1.12604	-0.00718
9.95005	1574.42	0.191184	400.01	238.361	1.12726	-0.00705
9.96	1576.24	0.191391	400.01	238.636	1.12848	-0.00688
9.97001	1578.02	0.191597	400.01	238.906	1.1297	-0.00669
9.98002	1579.83	0.191783	400.01	239.18	1.1308	-0.00663
9.99003	1581.68	0.19201	400.01	239.46	1.13213	-0.00636
10	1583.56	0.192196	400.01	239.744	1.13323	-0.00634
10.0101	1585.38	0.192382	400.01	240.02	1.13433	-0.0063
10.02	1587.19	0.192589	400.01	240.294	1.13555	-0.00612
10.03	1589.06	0.192796	400.01	240.577	1.13677	-0.00597
10.04	1590.93	0.192982	400.01	240.86	1.13787	-0.00595
10.05	1592.79	0.193188	400.01	241.142	1.13908	-0.00581
10.06	1594.67	0.193374	400.01	241.427	1.14018	-0.00579
10.07	1596.56	0.193581	400.01	241.713	1.1414	-0.00566
10.08	1598.42	0.193788	400.01	241.994	1.14262	-0.00551
10.09	1600.25	0.194015	400.01	242.271	1.14396	-0.00523
10.1	1602.11	0.194201	400.01	242.553	1.14505	-0.0052
10.11	1603.98	0.194408	400.01	242.836	1.14627	-0.00506
10.12	1605.91	0.194594	400.01	243.128	1.14737	-0.00507
10.13	1607.74	0.194801	400.01	243.405	1.14859	-0.0049
10.1401	1609.66	0.195008	400.01	243.696	1.14981	-0.00479
10.15	1611.57	0.195235	400.01	243.985	1.15115	-0.00455
10.16	1613.49	0.195421	400.01	244.276	1.15225	-0.00456
10.17	1615.38	0.195628	400.01	244.562	1.15347	-0.00443
10.18	1617.3	0.195814	400.01	244.853	1.15456	-0.00443
10.19	1619.3	0.196021	400.01	245.155	1.15578	-0.00437
10.2001	1621.21	0.196207	400.01	245.445	1.15688	-0.00437
10.21	1623.1	0.196414	400.01	245.731	1.1581	-0.00424
10.22	1624.99	0.1966	400.01	246.017	1.1592	-0.00423
10.23	1626.85	0.196806	400.01	246.298	1.16041	-0.00408
10.24	1628.63	0.196992	400.01	246.568	1.16151	-0.00401
10.25	1630.45	0.197198	400.01	246.843	1.16272	-0.00384
10.2601	1632.27	0.197405	400.01	247.119	1.16394	-0.00367
10.27	1634.15	0.197612	400.01	247.404	1.16517	-0.00353
10.28	1636.04	0.197798	400.01	247.69	1.16626	-0.00352
10.29	1637.85	0.197984	400.01	247.964	1.16736	-0.00347
10.3	1639.71	0.198191	400.01	248.245	1.16858	-0.00332
10.31	1641.64	0.198397	400.01	248.538	1.16979	-0.00322
10.32	1643.5	0.198604	400.01	248.819	1.17101	-0.00307
10.33	1645.39	0.19877	400.01	249.105	1.17199	-0.00318
10.34	1647.34	0.198976	400.01	249.401	1.17321	-0.00308
10.35	1649.21	0.199183	400.01	249.684	1.17443	-0.00294
10.36	1651.11	0.199369	400.01	249.971	1.17552	-0.00294
10.37	1653.01	0.199576	400.01	250.259	1.17675	-0.00281
10.38	1654.91	0.199762	400.01	250.547	1.17784	-0.00281
10.3901	1656.77	0.199948	400.01	250.828	1.17894	-0.00278
10.4	1658.61	0.200175	400.01	251.107	1.18028	-0.0025
10.41	1660.39	0.200382	400.01	251.376	1.1815	-0.00231
10.42	1662.25	0.200548	400.01	251.658	1.18248	-0.0024
10.43	1664.06	0.200775	400.01	251.932	1.18381	-0.0021
10.44	1665.85	0.200961	400.01	252.203	1.18491	-0.00203
10.4501	1667.68	0.201147	400.01	252.48	1.18601	-0.00199
10.46	1669.55	0.201375	400.01	252.763	1.18735	-0.00172
10.47	1671.38	0.201581	400.01	253.04	1.18857	-0.00156
10.48	1673.24	0.201767	400.01	253.322	1.18966	-0.00154
10.49	1675.04	0.201973	400.01	253.594	1.19088	-0.00136
10.5	1676.95	0.202159	400.01	253.883	1.19198	-0.00136
10.5101	1678.77	0.202366	400.01	254.159	1.1932	-0.00119
10.52	1680.7	0.202573	400.01	254.451	1.19442	-0.00108
10.53	1682.63	0.202779	400.01	254.743	1.19563	-0.000974763
10.54	1684.59	0.202986	400.01	255.04	1.19685	-0.000882518
10.55	1686.56	0.203172	400.01	255.338	1.19795	-0.00091985
10.56	1688.49	0.203379	400.01	255.63	1.19917	-0.000810335
10.57	1690.54	0.203565	400.01	255.941	1.20027	-0.000893719
10.58	1692.57	0.203772	400.01	256.248	1.20149	-0.000841769
10.59	1694.67	0.203999	400.01	256.566	1.20282	-0.000712191
10.6	1696.7	0.204185	400.01	256.873	1.20392	-0.000784062
10.61	1698.81	0.204371	400.01	257.193	1.20502	-0.000901985
10.62	1700.81	0.204578	400.01	257.496	1.20624	-0.000832765
10.63	1702.85	0.204785	400.01	257.805	1.20746	-0.000786572
10.6401	1704.87	0.204971	400.01	258.11	1.20856	-0.000852687
10.65	1706.82	0.205178	400.01	258.406	1.20978	-0.000754685
10.66	1708.84	0.205385	400.01	258.711	1.211	-0.000696979
10.67	1710.69	0.205591	400.01	258.991	1.21221	-0.000547308
10.68	1712.56	0.205777	400.01	259.275	1.21331	-0.000527075
10.69	1714.42	0.205963	400.01	259.556	1.2144	-0.000501086
10.7001	1716.34	0.20617	400.01	259.847	1.21563	-0.000385815
10.71	1718.22	0.206377	400.01	260.131	1.21685	-0.000247517
10.72	1720.16	0.206563	400.01	260.425	1.21794	-0.00026758
10.73	1722.06	0.20677	400.01	260.713	1.21916	-0.000140796
10.74	1724.01	0.206955	400.01	261.008	1.22025	-0.000172511
10.75	1725.9	0.207162	400.01	261.294	1.22147	-3.99704e-05
10.7601	1727.7	0.207348	400.01	261.567	1.22257	2.05581e-05
10.77	1729.64	0.207554	400.01	261.86	1.22379	0.00011842
10.78	1731.56	0.20774	400.01	262.151	1.22488	0.000109871
10.79	1733.45	0.207947	400.01	262.437	1.2261	0.000242411
10.8	1735.37	0.208133	400.01	262.728	1.2272	0.000233862
10.81	1737.27	0.20834	400.01	263.016	1.22842	0.000360646
10.82	1739.13	0.208547	400.01	263.297	1.22964	0.000510456
10.83	1740.99	0.208733	400.01	263.579	1.23074	0.000536446
10.84	1742.9	0.208919	400.01	263.868	1.23183	0.000533652
10.85	1744.9	0.209126	400.01	264.171	1.23305	0.000602872
10.86	1746.88	0.209312	400.01	264.47	1.23415	0.000559783
10.87	1748.74	0.209519	400.01	264.752	1.23537	0.000709593
10.88	1750.63	0.209725	400.01	265.038	1.23659	0.000836238
10.8901	1752.56	0.209932	400.01	265.33	1.23781	0.000945753
10.9	1754.46	0.210118	400.01	265.618	1.2389	0.000948716
10.91	1756.41	0.210304	400.01	265.913	1.24	0.000922897
10.92	1758.35	0.210511	400.01	266.207	1.24122	0.00103
10.93	1760.35	0.210718	400.01	266.51	1.24244	0.0011
10.94	1762.27	0.210924	400.01	266.8	1.24366	0.00121
10.9501	1764.12	0.211131	400.01	267.081	1.24488	0.00136
10.96	1766.12	0.211317	400.01	267.383	1.24597	0.00131
10.97	1768.15	0.211503	400.01	267.691	1.24707	0.00123
10.98	1770.18	0.21171	400.01	267.998	1.24829	0.00129
10.99	1772.2	0.211916	400.01	268.304	1.2495	0.00134
11	1774.19	0.212143	400.01	268.605	1.25084	0.00153
11.0101	1776.22	0.21235	400.01	268.912	1.25206	0.00158
11.02	1778.25	0.212536	400.01	269.22	1.25316	0.00151
11.03	1780.24	0.212743	400.01	269.521	1.25438	0.00159
11.04	1782.27	0.21295	400.01	269.828	1.2556	0.00164
11.05	1784.28	0.213136	400.01	270.133	1.2567	0.00158
11.06	1786.17	0.213342	400.01	270.419	1.25791	0.0017
11.07	1788.06	0.213528	400.01	270.705	1.25901	0.00171
11.08	1789.91	0.213735	400.01	270.985	1.26023	0.00187
11.09	1791.87	0.213921	400.01	271.282	1.26133	0.00184
11.1	1793.82	0.214149	400.01	271.577	1.26267	0.00206
11.11	1795.69	0.214335	400.01	271.86	1.26377	0.00208
11.12	1797.61	0.214542	400.01	272.151	1.26499	0.00219
11.13	1799.51	0.214728	400.01	272.438	1.26608	0.0022
11.1401	1801.4	0.214934	400.01	272.725	1.2673	0.00232
11.15	1803.31	0.21512	400.01	273.014	1.2684	0.00232
11.16	1805.24	0.215327	400.01	273.306	1.26962	0.00243
11.17	1807.17	0.215534	400.01	273.598	1.27084	0.00254
11.18	1809.16	0.21572	400.01	273.899	1.27193	0.00249
11.19	1811.13	0.215927	400.01	274.198	1.27315	0.00258
11.2001	1813.05	0.216113	400.01	274.488	1.27425	0.00257
11.21	1815.02	0.216299	400.01	274.787	1.27535	0.00253
11.22	1816.9	0.216506	400.01	275.071	1.27657	0.00267
11.23	1818.81	0.216712	400.01	275.36	1.27778	0.00279
11.24	1820.7	0.216919	400.01	275.647	1.279	0.00292
11.25	1822.63	0.217125	400.01	275.939	1.28022	0.00302
11.2601	1824.54	0.217311	400.01	276.228	1.28131	0.00302
11.27	1826.45	0.217497	400.01	276.517	1.28241	0.00302
11.28	1828.26	0.217704	400.01	276.791	1.28363	0.00319
11.29	1830.06	0.217911	400.01	277.064	1.28485	0.00338
11.3	1831.9	0.218138	400.01	277.342	1.28619	0.00366
11.31	1833.74	0.218303	400.01	277.621	1.28716	0.00357
11.32	1835.65	0.218489	400.01	277.91	1.28826	0.00357
11.33	1837.52	0.218675	400.01	278.193	1.28936	0.00359
11.34	1839.38	0.218903	400.01	278.475	1.2907	0.00386
11.35	1841.24	0.219089	400.01	278.756	1.2918	0.00389
11.36	1843.06	0.219296	400.01	279.032	1.29302	0.00406
11.37	1844.95	0.219502	400.01	279.318	1.29423	0.00419
11.38	1846.9	0.219689	400.01	279.613	1.29534	0.00417
11.3901	1848.81	0.219895	400.01	279.902	1.29655	0.00428
11.4	1850.79	0.220081	400.01	280.202	1.29765	0.00424
11.41	1852.74	0.220267	400.01	280.497	1.29874	0.00421
11.42	1854.64	0.220474	400.01	280.785	1.29996	0.00434
11.43	1856.62	0.220681	400.01	281.085	1.30119	0.00442
11.44	1858.63	0.220867	400.01	281.389	1.30228	0.00436
11.4501	1860.56	0.221053	400.01	281.681	1.30338	0.00435
11.46	1862.56	0.221239	400.01	281.984	1.30448	0.00429
11.47	1864.52	0.221467	400.01	282.281	1.30582	0.00451
11.48	1866.47	0.221673	400.01	282.576	1.30703	0.0046
11.49	1868.45	0.221859	400.01	282.876	1.30813	0.00456
11.5	1870.35	0.222065	400.01	283.163	1.30935	0.00468
11.5101	1872.33	0.222251	400.01	283.463	1.31044	0.00464
11.52	1874.29	0.222458	400.01	283.76	1.31166	0.00473
11.53	1876.15	0.222665	400.01	284.041	1.31288	0.00488
11.54	1878.03	0.222892	400.01	284.326	1.31422	0.00513
11.55	1879.99	0.223078	400.01	284.623	1.31532	0.0051
11.56	1882.02	0.223285	400.01	284.93	1.31654	0.00515
11.57	1883.95	0.223471	400.01	285.222	1.31764	0.00514
11.58	1885.88	0.223678	400.01	285.515	1.31886	0.00525
11.59	1887.79	0.223885	400.01	285.804	1.32008	0.00537
11.6	1889.74	0.224091	400.01	286.099	1.32129	0.00546
11.61	1891.59	0.224277	400.01	286.379	1.32239	0.00549
11.62	1893.47	0.224484	400.01	286.664	1.32361	0.00563
11.63	1895.4	0.22465	400.01	286.956	1.32459	0.0055
11.6401	1897.32	0.224856	400.01	287.246	1.3258	0.00561
11.65	1899.21	0.225063	400.01	287.533	1.32702	0.00574
11.66	1901.06	0.225249	400.01	287.813	1.32812	0.00577
11.67	1902.96	0.225435	400.01	288.1	1.32922	0.00578
11.68	1904.87	0.225663	400.01	288.39	1.33056	0.00602
11.69	1906.76	0.225869	400.01	288.676	1.33177	0.00615
11.7001	1908.62	0.226076	400.01	288.957	1.333	0.0063
11.71	1910.5	0.226283	400.01	289.242	1.33422	0.00644
11.72	1912.46	0.226469	400.01	289.539	1.33531	0.00641
11.73	1914.31	0.226634	400.01	289.819	1.33629	0.00631
11.74	1916.18	0.226862	400.01	290.102	1.33763	0.00658
11.75	1918.12	0.227047	400.01	290.396	1.33872	0.00656
11.7601	1919.94	0.227254	400.01	290.671	1.33994	0.00673
11.77	1921.86	0.22744	400.01	290.962	1.34104	0.00672
11.78	1923.76	0.227626	400.01	291.249	1.34213	0.00672
11.79	1925.76	0.227832	400.01	291.552	1.34335	0.00679
11.8	1927.73	0.228039	400.01	291.85	1.34457	0.00687
11.81	1929.71	0.228246	400.01	292.15	1.34579	0.00695
11.82	1931.7	0.228453	400.01	292.451	1.34701	0.00703
11.83	1933.76	0.228639	400.01	292.763	1.34811	0.00694
11.84	1935.79	0.228846	400.01	293.071	1.34933	0.00699
11.85	1937.82	0.229052	400.01	293.378	1.35054	0.00704
11.86	1939.85	0.229238	400.01	293.685	1.35164	0.00696
11.87	1941.98	0.229445	400.01	294.008	1.35286	0.00696
11.88	1944.04	0.229652	400.01	294.32	1.35408	0.00699
11.8901	1946	0.229859	400.01	294.616	1.3553	0.00709
11.9	1947.97	0.230045	400.01	294.915	1.3564	0.00705
11.91	1950	0.230231	400.01	295.222	1.35749	0.00698
11.92	1951.99	0.230458	400.01	295.523	1.35883	0.00717
11.93	1953.96	0.230644	400.01	295.822	1.35993	0.00713
11.94	1955.98	0.230851	400.01	296.127	1.36115	0.00719
11.9501	1957.94	0.231058	400.01	296.424	1.36237	0.00728
11.96	1959.95	0.231264	400.01	296.728	1.36358	0.00734
11.97	1961.82	0.231471	400.01	297.012	1.36481	0.00748
11.98	1963.79	0.231678	400.01	297.31	1.36603	0.00757
11.99	1965.79	0.231885	400.01	297.613	1.36725	0.00764
12	1967.81	0.23205	400.01	297.918	1.36822	0.00745
12.0101	1969.74	0.232256	400.01	298.211	1.36943	0.00755
12.02	1971.71	0.232442	400.01	298.509	1.37053	0.00752
12.03	1973.67	0.232649	400.01	298.806	1.37175	0.00761
12.04	1975.63	0.232855	400.01	299.102	1.37297	0.00769
12.05	1977.63	0.233062	400.01	299.405	1.37419	0.00776
12.06	1979.57	0.233248	400.01	299.699	1.37528	0.00774
12.07	1981.6	0.233434	400.01	300.006	1.37638	0.00767
12.08	1983.62	0.233641	400.01	300.312	1.3776	0.00773
12.09	1985.58	0.233848	400.01	300.609	1.37882	0.00782
12.1	1987.56	0.234055	400.01	300.908	1.38004	0.0079
12.11	1989.54	0.234241	400.01	301.208	1.38114	0.00786
12.12	1991.45	0.234447	400.01	301.497	1.38235	0.00797
12.13	1993.41	0.234633	400.01	301.794	1.38345	0.00794
12.1401	1995.39	0.23482	400.01	302.094	1.38455	0.00791
12.15	1997.34	0.235006	400.01	302.389	1.38565	0.00788
12.16	1999.25	0.235233	400.01	302.678	1.38699	0.00812
12.17	2001.13	0.23544	400.01	302.963	1.38821	0.00826
12.18	2003.07	0.235647	400.01	303.257	1.38943	0.00836
12.19	2004.99	0.235812	400.01	303.547	1.3904	0.00823
12.2001	2006.86	0.236019	400.01	303.83	1.39162	0.00837
12.21	2008.76	0.236225	400.01	304.118	1.39284	0.00849
12.22	2010.77	0.236432	400.01	304.422	1.39406	0.00856
12.23	2012.76	0.236618	400.01	304.724	1.39515	0.00851
12.24	2014.74	0.236825	400.01	305.023	1.39637	0.00859
12.25	2016.74	0.237011	400.01	305.326	1.39747	0.00853
12.2601	2018.84	0.237217	400.01	305.644	1.39869	0.00854
12.27	2020.84	0.237403	400.01	305.947	1.39978	0.00849
12.28	2022.8	0.23761	400.01	306.244	1.401	0.00858
12.29	2024.8	0.237816	400.01	306.546	1.40222	0.00864
12.3	2026.81	0.238002	400.01	306.851	1.40331	0.00858
12.31	2028.86	0.238189	400.01	307.161	1.40442	0.0085
12.32	2030.8	0.238395	400.01	307.455	1.40563	0.0086
12.33	2032.76	0.238602	400.01	307.752	1.40685	0.00869
12.34	2034.7	0.238788	400.01	308.045	1.40795	0.00867
12.35	2036.61	0.238995	400.01	308.334	1.40917	0.00879
12.36	2038.5	0.239202	400.01	308.621	1.41039	0.00893
12.37	2040.5	0.239388	400.01	308.923	1.41149	0.00887
12.38	2042.55	0.239594	400.01	309.234	1.4127	0.00891
12.3901	2044.55	0.239801	400.01	309.536	1.41392	0.00898
12.4	2046.55	0.239987	400.01	309.839	1.41502	0.00892
12.41	2048.49	0.240215	400.01	310.133	1.41636	0.00915
12.42	2050.52	0.240401	400.01	310.44	1.41746	0.00908
12.43	2052.49	0.240608	400.01	310.739	1.41868	0.00916
12.44	2054.49	0.240794	400.01	311.041	1.41978	0.00911
12.4501	2056.53	0.24098	400.01	311.35	1.42087	0.00903
12.46	2058.6	0.241207	400.01	311.664	1.42221	0.00918
12.47	2060.55	0.241414	400.01	311.959	1.42343	0.00928
12.48	2062.45	0.241621	400.01	312.246	1.42465	0.0094
12.49	2064.4	0.241827	400.01	312.542	1.42587	0.0095
12.5	2066.34	0.242034	400.01	312.835	1.42709	0.0096
12.5101	2068.28	0.24224	400.01	313.129	1.4283	0.0097
12.52	2070.27	0.242426	400.01	313.43	1.4294	0.00965
12.53	2072.25	0.242612	400.01	313.73	1.4305	0.0096
12.54	2074.27	0.242798	400.01	314.036	1.43159	0.00954
12.55	2076.18	0.243005	400.01	314.325	1.43281	0.00966
12.56	2078.06	0.243232	400.01	314.61	1.43415	0.00992
12.57	2080.01	0.243439	400.01	314.905	1.43537	0.01001
12.58	2081.96	0.243625	400.01	315.2	1.43647	0.00999
12.59	2083.87	0.243832	400.01	315.489	1.43769	0.01011
12.6	2085.76	0.244018	400.01	315.776	1.43879	0.01012
12.61	2087.74	0.244204	400.01	316.075	1.43988	0.01007
12.62	2089.6	0.244411	400.01	316.357	1.4411	0.01022
12.63	2091.52	0.244597	400.01	316.648	1.4422	0.01022
12.6401	2093.41	0.244783	400.01	316.934	1.4433	0.01022
12.65	2095.4	0.24499	400.01	317.235	1.44452	0.0103
12.66	2097.39	0.245196	400.01	317.536	1.44573	0.01037
12.67	2099.33	0.245403	400.01	317.83	1.44695	0.01047
12.68	2101.36	0.245589	400.01	318.137	1.44805	0.0104
12.69	2103.39	0.245796	400.01	318.445	1.44927	0.01045
12.7001	2105.45	0.246023	400.01	318.757	1.45061	0.01061
12.71	2107.45	0.246209	400.01	319.059	1.4517	0.01055
12.72	2109.48	0.246395	400.01	319.367	1.4528	0.01048
12.73	2111.45	0.246602	400.01	319.665	1.45402	0.01057
12.74	2113.42	0.246788	400.01	319.963	1.45512	0.01053
12.75	2115.37	0.247016	400.01	320.258	1.45646	0.01075
12.7601	2117.35	0.247181	400.01	320.558	1.45744	0.01058
12.77	2119.38	0.247387	400.01	320.865	1.45865	0.01063
12.78	2121.31	0.247594	400.01	321.158	1.45987	0.01074
12.79	2123.29	0.2478	400.01	321.457	1.46108	0.01081
12.8	2125.24	0.248007	400.01	321.753	1.46231	0.01091
12.81	2127.31	0.248193	400.01	322.066	1.4634	0.01082
12.82	2129.34	0.248379	400.01	322.373	1.4645	0.01074
12.83	2131.4	0.248586	400.01	322.685	1.46572	0.01078
12.84	2133.45	0.248793	400.01	322.996	1.46694	0.01082
12.85	2135.52	0.249	400.01	323.309	1.46816	0.01085
12.86	2137.54	0.249186	400.01	323.615	1.46926	0.01078
12.87	2139.57	0.249413	400.01	323.922	1.4706	0.01095
12.88	2141.62	0.24962	400.01	324.232	1.47182	0.01099
12.8901	2143.63	0.249827	400.01	324.537	1.47304	0.01106
12.9	2145.67	0.250013	400.01	324.846	1.47413	0.01098
12.91	2147.68	0.250219	400.01	325.15	1.47535	0.01104
12.92	2149.71	0.250426	400.01	325.457	1.47657	0.01109
12.93	2151.65	0.250612	400.01	325.751	1.47767	0.01107
12.94	2153.61	0.250819	400.01	326.048	1.47889	0.01116
12.9501	2155.53	0.251026	400.01	326.338	1.48011	0.01128
12.96	2157.52	0.251232	400.01	326.64	1.48132	0.01134
12.97	2159.56	0.251398	400.01	326.949	1.4823	0.01115
12.98	2161.6	0.251605	400.01	327.257	1.48352	0.0112
12.99	2163.6	0.251811	400.01	327.56	1.48473	0.01126
13	2165.65	0.252018	400.01	327.871	1.48596	0.0113
13.0101	2167.64	0.252225	400.01	328.172	1.48718	0.01137
13.02	2169.6	0.252431	400.01	328.469	1.48839	0.01146
13.03	2171.67	0.252637	400.01	328.782	1.4896	0.01148
13.04	2173.78	0.252844	400.01	329.101	1.49083	0.01149
13.05	2175.78	0.25303	400.01	329.404	1.49192	0.01143
13.06	2177.83	0.253237	400.01	329.715	1.49314	0.01148
13.07	2179.81	0.253423	400.01	330.014	1.49424	0.01143
13.08	2181.76	0.25363	400.01	330.31	1.49546	0.01153
13.09	2183.82	0.253816	400.01	330.621	1.49656	0.01144
13.1	2185.79	0.254023	400.01	330.92	1.49778	0.01153
13.11	2187.81	0.254209	400.01	331.225	1.49887	0.01146
13.12	2189.9	0.254395	400.01	331.542	1.49997	0.01135
13.13	2191.9	0.254601	400.01	331.845	1.50119	0.01142
13.1401	2193.81	0.254829	400.01	332.134	1.50253	0.01166
13.15	2195.87	0.255036	400.01	332.446	1.50375	0.0117
13.16	2197.81	0.255222	400.01	332.739	1.50485	0.01168
13.17	2199.81	0.255428	400.01	333.042	1.50606	0.01174
13.18	2201.81	0.255594	400.01	333.345	1.50704	0.01157
13.19	2203.77	0.255801	400.01	333.642	1.50826	0.01166
13.2001	2205.84	0.256007	400.01	333.955	1.50948	0.01168
13.21	2207.79	0.256193	400.01	334.25	1.51057	0.01166
13.22	2209.71	0.2564	400.01	334.541	1.51179	0.01177
13.23	2211.7	0.256607	400.01	334.842	1.51301	0.01185
13.24	2213.72	0.256814	400.01	335.148	1.51423	0.01191
13.25	2215.75	0.257	400.01	335.455	1.51533	0.01183
13.2601	2217.81	0.257186	400.01	335.767	1.51643	0.01174
13.27	2219.83	0.257392	400.01	336.073	1.51764	0.0118
13.28	2221.86	0.257619	400.01	336.38	1.51898	0.01197
13.29	2223.88	0.257826	400.01	336.686	1.5202	0.01202
13.3	2225.84	0.258012	400.01	336.983	1.5213	0.01199
13.31	2227.79	0.258219	400.01	337.278	1.52252	0.01209
13.32	2229.78	0.258425	400.01	337.58	1.52373	0.01216
13.33	2231.78	0.258632	400.01	337.882	1.52495	0.01223
13.34	2233.74	0.258818	400.01	338.179	1.52605	0.0122
13.35	2235.67	0.259025	400.01	338.471	1.52727	0.01231
13.36	2237.67	0.259211	400.01	338.774	1.52837	0.01225
13.37	2239.62	0.259418	400.01	339.069	1.52959	0.01235
13.38	2241.63	0.259604	400.01	339.374	1.53068	0.01229
13.3901	2243.6	0.25981	400.01	339.672	1.5319	0.01237
13.4001	2245.59	0.260038	400.01	339.973	1.53324	0.01257
13.41	2247.57	0.260244	400.01	340.273	1.53446	0.01264
13.42	2249.52	0.260451	400.01	340.568	1.53568	0.01274
13.43	2251.43	0.260616	400.01	340.857	1.53665	0.01262
13.44	2253.45	0.260844	400.01	341.163	1.538	0.0128
13.45	2255.49	0.261051	400.01	341.472	1.53922	0.01284
13.4601	2257.49	0.261237	400.01	341.775	1.54031	0.01279
13.47	2259.52	0.261423	400.01	342.082	1.54141	0.01272
13.48	2261.54	0.26165	400.01	342.388	1.54275	0.01289
13.49	2263.48	0.261857	400.01	342.682	1.54397	0.013
13.5	2265.46	0.262043	400.01	342.981	1.54506	0.01295
13.51	2267.51	0.262229	400.01	343.292	1.54616	0.01287
13.5201	2269.57	0.262436	400.01	343.604	1.54738	0.0129
13.53	2271.62	0.262643	400.01	343.914	1.5486	0.01294
13.54	2273.63	0.262829	400.01	344.218	1.5497	0.01288
13.55	2275.61	0.263015	400.01	344.518	1.5508	0.01284
13.56	2277.55	0.263221	400.01	344.812	1.55201	0.01294
13.57	2279.41	0.263428	400.01	345.093	1.55323	0.01309
13.58	2281.29	0.263635	400.01	345.378	1.55445	0.01323
13.59	2283.3	0.263821	400.01	345.682	1.55555	0.01317
13.6	2285.26	0.264007	400.01	345.979	1.55665	0.01314
13.61	2287.22	0.264193	400.01	346.276	1.55774	0.0131
13.62	2289.14	0.264399	400.01	346.566	1.55896	0.01321
13.63	2291.13	0.264606	400.01	346.868	1.56018	0.01329
13.64	2293.02	0.264812	400.01	347.154	1.56139	0.01341
13.6501	2294.93	0.264998	400.01	347.443	1.56249	0.01341
13.66	2296.89	0.265205	400.01	347.74	1.56371	0.0135
13.67	2298.88	0.265391	400.01	348.041	1.56481	0.01346
13.68	2300.91	0.265598	400.01	348.348	1.56603	0.01351
13.69	2302.89	0.265784	400.01	348.648	1.56712	0.01346
13.7	2304.88	0.265991	400.01	348.949	1.56834	0.01354
13.7101	2306.82	0.266198	400.01	349.243	1.56956	0.01364
13.72	2308.79	0.266425	400.01	349.541	1.5709	0.01385
13.73	2310.77	0.266611	400.01	349.841	1.572	0.0138
13.74	2312.81	0.266818	400.01	350.15	1.57322	0.01385
13.75	2314.83	0.267025	400.01	350.456	1.57444	0.01391
13.76	2316.81	0.267231	400.01	350.756	1.57565	0.01398
13.7701	2318.81	0.267417	400.01	351.058	1.57675	0.01393
13.78	2320.83	0.267624	400.01	351.364	1.57797	0.01399
13.79	2322.83	0.26781	400.01	351.667	1.57907	0.01393
13.8	2324.81	0.268017	400.01	351.967	1.58029	0.01401
13.81	2326.78	0.268224	400.01	352.265	1.58151	0.0141
13.82	2328.81	0.268431	400.01	352.572	1.58273	0.01415
13.83	2330.83	0.268637	400.01	352.878	1.58394	0.0142
13.84	2332.83	0.268803	400.01	353.181	1.58492	0.01403
13.85	2334.84	0.269009	400.01	353.485	1.58614	0.01409
13.86	2336.91	0.269237	400.01	353.799	1.58748	0.01424
13.87	2338.98	0.269443	400.01	354.112	1.5887	0.01426
13.88	2341.02	0.269629	400.01	354.421	1.58979	0.01419
13.89	2343.05	0.269835	400.01	354.728	1.59101	0.01423
13.9001	2345.09	0.270042	400.01	355.037	1.59223	0.01428
13.91	2347.17	0.270249	400.01	355.352	1.59345	0.0143
13.92	2349.09	0.270456	400.01	355.643	1.59467	0.01442
13.93	2351.05	0.270642	400.01	355.939	1.59577	0.01438
13.94	2353.03	0.270828	400.01	356.239	1.59686	0.01434
13.95	2354.97	0.271035	400.01	356.533	1.59808	0.01445
13.9601	2356.88	0.271221	400.01	356.822	1.59918	0.01444
13.97	2358.76	0.271427	400.01	357.107	1.6004	0.01458
13.98	2360.7	0.271634	400.01	357.4	1.60162	0.01468
13.99	2362.63	0.27182	400.01	357.692	1.60271	0.01466
14	2364.59	0.272006	400.01	357.989	1.60381	0.01463
14.01	2366.57	0.272213	400.01	358.289	1.60503	0.01471
14.0201	2368.68	0.27242	400.01	358.608	1.60625	0.01472
14.03	2370.8	0.272606	400.01	358.929	1.60735	0.0146
14.04	2372.84	0.272813	400.01	359.238	1.60857	0.01464
14.05	2374.91	0.273019	400.01	359.552	1.60978	0.01467
14.06	2377.07	0.273247	400.01	359.879	1.61113	0.01477
14.07	2379.18	0.273433	400.01	360.198	1.61222	0.01465
14.08	2381.23	0.27364	400.01	360.508	1.61344	0.01469
14.09	2383.23	0.273826	400.01	360.811	1.61454	0.01463
14.1	2385.3	0.274032	400.01	361.125	1.61575	0.01466
14.11	2387.32	0.274218	400.01	361.43	1.61685	0.01459
14.12	2389.25	0.274425	400.01	361.723	1.61807	0.0147
14.13	2391.19	0.274631	400.01	362.016	1.61929	0.0148
14.14	2393.11	0.274817	400.01	362.307	1.62038	0.01479
14.1501	2395.02	0.275003	400.01	362.596	1.62148	0.01479
14.16	2396.96	0.275189	400.01	362.89	1.62258	0.01477
14.17	2398.92	0.275417	400.01	363.187	1.62392	0.01498
14.18	2400.94	0.275623	400.01	363.492	1.62514	0.01503
14.19	2402.95	0.275809	400.01	363.797	1.62623	0.01497
14.2	2404.93	0.275996	400.01	364.097	1.62733	0.01494
14.2101	2406.91	0.276202	400.01	364.396	1.62855	0.01501
14.22	2408.96	0.276409	400.01	364.707	1.62977	0.01505
14.23	2411.02	0.276616	400.01	365.019	1.63099	0.01509
14.24	2413.09	0.276802	400.01	365.332	1.63209	0.01499
14.25	2415.2	0.276988	400.01	365.651	1.63318	0.01487
14.26	2417.29	0.277195	400.01	365.968	1.6344	0.01489
14.2701	2419.37	0.277401	400.01	366.283	1.63562	0.01491
14.28	2421.48	0.277608	400.01	366.602	1.63684	0.01492
14.29	2423.59	0.277815	400.01	366.922	1.63806	0.01492
14.3	2425.66	0.278042	400.01	367.235	1.6394	0.01507
14.31	2427.8	0.278249	400.01	367.559	1.64062	0.01506
14.32	2429.9	0.278456	400.01	367.877	1.64184	0.01507
14.33	2432.04	0.278642	400.01	368.201	1.64294	0.01493
14.34	2434.15	0.278849	400.01	368.52	1.64416	0.01494
14.35	2436.16	0.279035	400.01	368.825	1.64525	0.01488
14.36	2438.18	0.279241	400.01	369.13	1.64647	0.01493
14.37	2440.18	0.279448	400.01	369.433	1.64769	0.015
14.38	2442.21	0.279654	400.01	369.741	1.6489	0.01505
14.39	2444.26	0.27984	400.01	370.051	1.65	0.01496
14.4001	2446.32	0.280047	400.01	370.363	1.65122	0.015
14.41	2448.43	0.280254	400.01	370.682	1.65244	0.015
14.42	2450.51	0.28044	400.01	370.997	1.65354	0.0149
14.43	2452.48	0.280646	400.01	371.295	1.65475	0.01498
14.44	2454.51	0.280874	400.01	371.603	1.6561	0.01516
14.45	2456.62	0.281081	400.01	371.922	1.65732	0.01516
14.4601	2458.65	0.281246	400.01	372.23	1.65829	0.01497
14.47	2460.73	0.281453	400.01	372.544	1.65951	0.01499
14.48	2462.69	0.281659	400.01	372.841	1.66073	0.01508
14.49	2464.69	0.281866	400.01	373.144	1.66195	0.01515
14.5	2466.68	0.282052	400.01	373.445	1.66304	0.0151
14.51	2468.56	0.282238	400.01	373.73	1.66414	0.01511
14.5201	2470.48	0.282424	400.01	374.021	1.66524	0.0151
14.53	2472.48	0.282631	400.01	374.323	1.66646	0.01517
14.54	2474.48	0.282838	400.01	374.626	1.66768	0.01524
14.55	2476.34	0.283045	400.01	374.908	1.6689	0.01539
14.56	2478.34	0.283251	400.01	375.211	1.67011	0.01546
14.57	2480.38	0.283437	400.01	375.519	1.67121	0.01538
14.58	2482.5	0.283624	400.01	375.84	1.67231	0.01526
14.59	2484.58	0.28381	400.01	376.155	1.67341	0.01516
14.6	2486.57	0.284037	400.01	376.457	1.67475	0.01535
14.61	2488.65	0.284244	400.01	376.771	1.67597	0.01538
14.62	2490.71	0.284451	400.01	377.083	1.67719	0.01541
14.63	2492.71	0.284656	400.01	377.386	1.6784	0.01547
14.64	2494.8	0.284842	400.01	377.702	1.67949	0.01536
14.6501	2497.02	0.285049	400.01	378.039	1.68071	0.0153
14.66	2499.13	0.285277	400.01	378.358	1.68206	0.01543
14.67	2501.23	0.285463	400.01	378.676	1.68315	0.01532
14.68	2503.26	0.285669	400.01	378.983	1.68437	0.01537
14.69	2505.34	0.285897	400.01	379.298	1.68571	0.01551
14.7	2507.51	0.286083	400.01	379.627	1.68681	0.01536
14.7101	2509.57	0.28629	400.01	379.939	1.68803	0.0154
14.72	2511.65	0.286476	400.01	380.254	1.68913	0.0153
14.73	2513.74	0.286662	400.01	380.57	1.69022	0.01519
14.74	2515.79	0.286889	400.01	380.88	1.69156	0.01535
14.75	2517.73	0.287096	400.01	381.174	1.69278	0.01545
14.76	2519.77	0.287282	400.01	381.483	1.69388	0.01537
14.7701	2521.73	0.287489	400.01	381.78	1.6951	0.01547
14.78	2523.76	0.287675	400.01	382.087	1.6962	0.01539
14.79	2525.68	0.287902	400.01	382.378	1.69754	0.01563
14.8	2527.58	0.288068	400.01	382.665	1.69851	0.01551
14.81	2529.66	0.288274	400.01	382.98	1.69973	0.01553
14.82	2531.69	0.288502	400.01	383.287	1.70107	0.01571
14.83	2533.73	0.288688	400.01	383.596	1.70217	0.01563
14.84	2535.75	0.288874	400.01	383.902	1.70327	0.01556
14.85	2537.83	0.28906	400.01	384.217	1.70436	0.01546
14.86	2539.81	0.289267	400.01	384.517	1.70558	0.01554
14.87	2541.81	0.289474	400.01	384.82	1.7068	0.01561
14.88	2543.81	0.289679	400.01	385.122	1.70801	0.01567
14.89	2545.92	0.289886	400.01	385.442	1.70923	0.01568
14.9001	2547.97	0.290072	400.01	385.752	1.71033	0.01559
14.91	2549.93	0.290258	400.01	386.049	1.71143	0.01556
14.92	2551.89	0.290465	400.01	386.346	1.71265	0.01565
14.93	2553.89	0.290672	400.01	386.648	1.71387	0.01572
14.94	2555.92	0.290858	400.01	386.956	1.71496	0.01565
14.95	2557.94	0.291044	400.01	387.262	1.71606	0.01558
14.9601	2559.98	0.291251	400.01	387.57	1.71728	0.01563
14.97	2562.02	0.291457	400.01	387.879	1.7185	0.01567
14.98	2564.03	0.291664	400.01	388.184	1.71972	0.01573
14.99	2566.08	0.291871	400.01	388.494	1.72094	0.01577
15	2568.19	0.292078	400.01	388.813	1.72216	0.01578
15.01	2570.28	0.292243	400.01	389.13	1.72313	0.01555
15.0201	2572.42	0.29245	400.01	389.454	1.72435	0.01554
15.03	2574.45	0.292656	400.01	389.761	1.72557	0.01558
15.04	2576.48	0.292863	400.01	390.069	1.72679	0.01564
15.05	2578.55	0.29307	400.01	390.382	1.72801	0.01567
15.06	2580.63	0.293277	400.01	390.697	1.72923	0.01569
15.07	2582.73	0.293483	400.01	391.015	1.73044	0.01569
15.08	2584.86	0.293649	400.01	391.337	1.73142	0.01545
15.09	2586.95	0.293856	400.01	391.654	1.73264	0.01546
15.1	2589	0.294042	400.01	391.964	1.73374	0.01538
15.11	2591.02	0.294228	400.01	392.27	1.73483	0.01531
15.12	2593.02	0.294434	400.01	392.573	1.73605	0.01538
15.13	2595.13	0.294641	400.01	392.892	1.73727	0.01538
15.14	2597.17	0.294847	400.01	393.201	1.73848	0.01542
15.1501	2599.22	0.295054	400.01	393.511	1.73971	0.01546
15.16	2601.27	0.29526	400.01	393.822	1.74092	0.0155
15.17	2603.33	0.295447	400.01	394.134	1.74202	0.01542
15.18	2605.36	0.295633	400.01	394.441	1.74312	0.01534
15.19	2607.34	0.295839	400.01	394.741	1.74433	0.01542
15.2	2609.39	0.296046	400.01	395.051	1.74555	0.01546
15.2101	2611.5	0.296253	400.01	395.37	1.74677	0.01547
15.22	2613.63	0.29646	400.01	395.693	1.748	0.01546
15.23	2615.7	0.296646	400.01	396.006	1.74909	0.01536
15.24	2617.84	0.296852	400.01	396.33	1.75031	0.01535
15.25	2619.89	0.297059	400.01	396.641	1.75153	0.01539
15.26	2622	0.297245	400.01	396.96	1.75262	0.01527
15.2701	2624.13	0.297452	400.01	397.283	1.75384	0.01526
15.28	2626.25	0.297659	400.01	397.603	1.75506	0.01526
15.29	2628.41	0.297845	400.01	397.931	1.75616	0.01512
15.3	2630.52	0.298072	400.01	398.25	1.7575	0.01524
15.31	2632.59	0.298279	400.01	398.563	1.75872	0.01527
15.32	2634.72	0.298486	400.01	398.886	1.75994	0.01526
15.33	2636.77	0.298672	400.01	399.196	1.76104	0.01518
15.34	2638.83	0.298899	400.01	399.508	1.76238	0.01533
15.35	2640.97	0.299106	400.01	399.832	1.7636	0.01532
15.36	2643.11	0.299271	400.01	400.156	1.76457	0.01506
15.37	2645.19	0.299478	400.01	400.471	1.76579	0.01509
15.38	2647.22	0.299684	400.01	400.778	1.767	0.01513
15.39	2649.22	0.299891	400.01	401.081	1.76823	0.0152
15.4001	2651.28	0.300097	400.01	401.393	1.76944	0.01523
15.41	2653.28	0.300283	400.01	401.696	1.77054	0.01518
15.42	2655.34	0.30047	400.01	402.008	1.77164	0.01509
15.43	2657.47	0.300676	400.01	402.33	1.77285	0.01508
15.44	2659.63	0.300862	400.01	402.657	1.77395	0.01493
15.45	2661.75	0.301048	400.01	402.978	1.77505	0.01481
15.4601	2663.83	0.301276	400.01	403.293	1.77639	0.01496
15.47	2665.94	0.301483	400.01	403.612	1.77761	0.01496
15.48	2668.11	0.301669	400.01	403.941	1.77871	0.01481
15.49	2670.3	0.301875	400.01	404.272	1.77992	0.01477
15.5	2672.34	0.302103	400.01	404.581	1.78127	0.01494
15.51	2674.48	0.302289	400.01	404.905	1.78236	0.0148
15.5201	2676.58	0.302475	400.01	405.223	1.78346	0.01469
15.53	2678.7	0.302702	400.01	405.544	1.7848	0.01481
15.54	2680.75	0.302889	400.01	405.855	1.7859	0.01473
15.55	2682.77	0.303095	400.01	406.16	1.78712	0.01478
15.56	2684.8	0.303323	400.01	406.468	1.78846	0.01496
15.57	2686.86	0.303529	400.01	406.78	1.78968	0.01499
15.58	2688.88	0.303716	400.01	407.085	1.79078	0.01493
15.59	2690.95	0.303902	400.01	407.399	1.79188	0.01483
15.6	2693.19	0.304129	400.01	407.738	1.79321	0.01488
15.61	2695.33	0.304336	400.01	408.062	1.79443	0.01487
15.62	2697.42	0.304522	400.01	408.378	1.79553	0.01476
15.63	2699.5	0.304728	400.01	408.693	1.79675	0.01478
15.64	2701.64	0.304934	400.01	409.017	1.79796	0.01476
15.6501	2703.75	0.30512	400.01	409.337	1.79906	0.01464
15.66	2705.88	0.305327	400.01	409.659	1.80028	0.01464
15.67	2707.95	0.305513	400.01	409.973	1.80137	0.01454
15.68	2710.03	0.305741	400.01	410.287	1.80272	0.01469
15.69	2712.05	0.305927	400.01	410.593	1.80381	0.01462
15.7	2713.98	0.306133	400.01	410.885	1.80503	0.01473
15.7101	2716.02	0.306361	400.01	411.194	1.80637	0.0149
15.72	2718.08	0.306547	400.01	411.506	1.80747	0.01481
15.73	2720.08	0.306754	400.01	411.809	1.80869	0.01488
15.74	2722.08	0.30696	400.01	412.112	1.80991	0.01494
15.75	2724.17	0.307167	400.01	412.428	1.81113	0.01496
15.76	2726.28	0.307353	400.01	412.748	1.81222	0.01484
15.7701	2728.31	0.30756	400.01	413.055	1.81344	0.01489
15.78	2730.38	0.307746	400.01	413.368	1.81454	0.0148
15.79	2732.48	0.307953	400.01	413.686	1.81576	0.01481
15.8	2734.63	0.30816	400.01	414.012	1.81698	0.01479
15.81	2736.66	0.308346	400.01	414.319	1.81808	0.01472
15.82	2738.7	0.308552	400.01	414.628	1.81929	0.01476
15.83	2740.78	0.308739	400.01	414.943	1.8204	0.01467
15.84	2742.86	0.308966	400.01	415.258	1.82173	0.01481
15.85	2744.88	0.309152	400.01	415.564	1.82283	0.01474
15.86	2746.94	0.309359	400.01	415.875	1.82405	0.01478
15.87	2749.08	0.309524	400.01	416.199	1.82502	0.01452
15.88	2751.14	0.30973	400.01	416.511	1.82624	0.01454
15.89	2753.16	0.309957	400.01	416.817	1.82758	0.01472
15.9001	2755.2	0.310164	400.01	417.126	1.8288	0.01477
15.91	2757.28	0.310371	400.01	417.441	1.83002	0.01479
15.92	2759.33	0.310557	400.01	417.751	1.83111	0.01471
15.93	2761.31	0.310764	400.01	418.051	1.83233	0.01479
15.94	2763.27	0.31095	400.01	418.348	1.83343	0.01476
15.95	2765.33	0.311156	400.01	418.66	1.83465	0.01478
15.9601	2767.33	0.311343	400.01	418.962	1.83575	0.01474
15.97	2769.33	0.311549	400.01	419.265	1.83696	0.0148
15.98	2771.39	0.311756	400.01	419.577	1.83818	0.01483
15.99	2773.5	0.311942	400.01	419.897	1.83928	0.01472
16	2775.55	0.312149	400.01	420.207	1.8405	0.01476
16.01	2777.61	0.312335	400.01	420.519	1.8416	0.01467
16.0201	2779.75	0.312542	400.01	420.843	1.84282	0.01466
16.03	2781.98	0.312748	400.01	421.18	1.84403	0.01459
16.04	2784.19	0.312935	400.01	421.515	1.84514	0.01442
16.05	2786.28	0.313141	400.01	421.831	1.84635	0.01443
16.06	2788.44	0.313327	400.01	422.158	1.84745	0.01428
16.07	2790.59	0.313575	400.01	422.484	1.84891	0.01451
16.08	2792.72	0.313762	400.01	422.806	1.85001	0.01438
16.09	2794.78	0.313948	400.01	423.118	1.85111	0.01429
16.1	2796.89	0.314175	400.01	423.438	1.85245	0.01442
16.11	2799	0.314382	400.01	423.757	1.85367	0.01442
16.12	2801.08	0.314547	400.01	424.072	1.85464	0.0142
16.13	2803.08	0.314774	400.01	424.375	1.85598	0.01439
16.14	2805.13	0.31496	400.01	424.685	1.85708	0.0143
16.1501	2807.2	0.315125	400.01	424.999	1.85805	0.01408
16.16	2809.23	0.315332	400.01	425.306	1.85927	0.01414
16.17	2811.23	0.315539	400.01	425.609	1.86049	0.01421
16.18	2813.23	0.315745	400.01	425.911	1.8617	0.01427
16.19	2815.36	0.315952	400.01	426.234	1.86292	0.01426
16.2	2817.55	0.316159	400.01	426.566	1.86415	0.01422
16.2101	2819.67	0.316345	400.01	426.886	1.86524	0.0141
16.22	2821.77	0.316552	400.01	427.204	1.86646	0.01411
16.23	2824.03	0.316779	400.01	427.547	1.8678	0.01415
16.24	2826.19	0.316986	400.01	427.874	1.86902	0.01413
16.25	2828.33	0.317172	400.01	428.198	1.87012	0.01399
16.26	2830.48	0.317379	400.01	428.523	1.87134	0.01397
16.2701	2832.67	0.317585	400.01	428.855	1.87255	0.01393
16.28	2834.86	0.317771	400.01	429.186	1.87365	0.01376
16.29	2836.91	0.317978	400.01	429.497	1.87487	0.0138
16.3	2838.97	0.318164	400.01	429.808	1.87597	0.01371
16.31	2841.08	0.318371	400.01	430.128	1.87719	0.01372
16.32	2843.2	0.318578	400.01	430.449	1.87841	0.01372
16.33	2845.2	0.318785	400.01	430.752	1.87963	0.01379
16.34	2847.31	0.318971	400.01	431.071	1.88073	0.01367
16.35	2849.31	0.319157	400.01	431.374	1.88182	0.01362
16.36	2851.39	0.319363	400.01	431.689	1.88304	0.01363
16.37	2853.47	0.31957	400.01	432.004	1.88426	0.01366
16.38	2855.53	0.319777	400.01	432.316	1.88548	0.01369
16.39	2857.63	0.319983	400.01	432.633	1.88669	0.0137
16.4001	2859.66	0.320148	400.01	432.941	1.88767	0.0135
16.41	2861.7	0.320355	400.01	433.25	1.88889	0.01355
16.42	2863.78	0.320541	400.01	433.565	1.88998	0.01345
16.43	2865.86	0.320748	400.01	433.879	1.8912	0.01347
16.44	2867.89	0.320954	400.01	434.187	1.89242	0.01352
16.45	2870	0.32114	400.01	434.506	1.89351	0.0134
16.4601	2872.03	0.321347	400.01	434.814	1.89473	0.01345
16.47	2874.08	0.321533	400.01	435.124	1.89583	0.01337
16.48	2876.13	0.32174	400.01	435.434	1.89705	0.01341
16.49	2878.19	0.321967	400.01	435.746	1.89839	0.01356
16.5	2880.31	0.322174	400.01	436.067	1.89961	0.01356
16.51	2882.34	0.32236	400.01	436.374	1.90071	0.01349
16.5201	2884.36	0.322567	400.01	436.68	1.90193	0.01355
16.53	2886.42	0.322753	400.01	436.992	1.90302	0.01346
16.54	2888.53	0.32296	400.01	437.312	1.90425	0.01346
16.55	2890.56	0.323167	400.01	437.619	1.90547	0.01352
16.56	2892.61	0.323373	400.01	437.929	1.90668	0.01355
16.57	2894.67	0.32358	400.01	438.241	1.9079	0.01358
16.58	2896.78	0.323787	400.01	438.561	1.90912	0.01359
16.59	2898.91	0.323973	400.01	438.883	1.91022	0.01346
16.6	2901	0.324159	400.01	439.2	1.91131	0.01335
16.61	2903.17	0.324366	400.01	439.528	1.91254	0.01333
16.62	2905.31	0.324572	400.01	439.852	1.91375	0.01331
16.63	2907.42	0.324779	400.01	440.171	1.91497	0.01331
16.64	2909.53	0.324985	400.01	440.491	1.91619	0.01331
16.6501	2911.72	0.32515	400.01	440.822	1.91716	0.01303
16.66	2913.91	0.325378	400.01	441.154	1.9185	0.01311
16.67	2915.98	0.325564	400.01	441.467	1.9196	0.01302
16.68	2917.98	0.325771	400.01	441.77	1.92082	0.01308
16.69	2920.01	0.325977	400.01	442.078	1.92203	0.01313
16.7	2922.1	0.326205	400.01	442.394	1.92338	0.01327
16.7101	2924.13	0.326391	400.01	442.701	1.92448	0.0132
16.72	2926.16	0.326556	400.01	443.009	1.92545	0.013
16.73	2928.2	0.326763	400.01	443.317	1.92667	0.01305
16.74	2930.21	0.32697	400.01	443.622	1.92789	0.01311
16.75	2932.21	0.327177	400.01	443.925	1.92911	0.01318
16.76	2934.24	0.327404	400.01	444.232	1.93045	0.01335
16.7701	2936.32	0.32759	400.01	444.547	1.93154	0.01325
16.78	2938.49	0.327776	400.01	444.875	1.93264	0.0131
16.79	2940.6	0.327962	400.01	445.195	1.93374	0.01298
16.8	2942.62	0.32819	400.01	445.501	1.93508	0.01316
16.81	2944.7	0.328376	400.01	445.816	1.93618	0.01306
16.82	2946.76	0.328582	400.01	446.127	1.93739	0.01309
16.83	2948.82	0.328768	400.01	446.439	1.93849	0.013
16.84	2950.85	0.328975	400.01	446.747	1.93971	0.01305
16.85	2952.91	0.329182	400.01	447.058	1.94093	0.01309
16.86	2954.95	0.329368	400.01	447.367	1.94203	0.01301
16.87	2956.94	0.329575	400.01	447.669	1.94325	0.01309
16.88	2958.94	0.329802	400.01	447.971	1.94459	0.01327
16.89	2960.95	0.329987	400.01	448.276	1.94568	0.01321
16.9001	2963.05	0.330194	400.01	448.594	1.9469	0.01322
16.91	2965.05	0.330401	400.01	448.896	1.94812	0.01329
16.92	2967.06	0.330587	400.01	449.201	1.94922	0.01323
16.93	2969.14	0.330773	400.01	449.516	1.95031	0.01313
16.94	2971.17	0.331	400.01	449.823	1.95165	0.0133
16.95	2973.17	0.331186	400.01	450.126	1.95275	0.01324
16.9601	2975.17	0.331373	400.01	450.429	1.95385	0.01319
16.97	2977.25	0.331559	400.01	450.743	1.95495	0.01309
16.98	2979.3	0.331786	400.01	451.054	1.95629	0.01325
16.99	2981.47	0.331972	400.01	451.382	1.95738	0.0131
17	2983.66	0.332179	400.01	451.714	1.9586	0.01306
17.01	2985.89	0.332386	400.01	452.052	1.95982	0.013
17.0201	2988.16	0.332572	400.01	452.395	1.96092	0.01279
17.03	2990.36	0.332778	400.01	452.728	1.96213	0.01273
17.04	2992.69	0.332964	400.01	453.081	1.96323	0.01249
17.05	2995.03	0.333171	400.01	453.435	1.96445	0.01236
17.06	2997.36	0.333399	400.01	453.788	1.9658	0.01237
17.07	2999.63	0.333585	400.01	454.132	1.96689	0.01216
17.08	3001.97	0.333791	400.01	454.486	1.96811	0.01202
17.09	3004.22	0.333998	400.01	454.827	1.96933	0.01195
17.1	3006.33	0.334205	400.01	455.146	1.97055	0.01196
17.11	3008.39	0.334391	400.01	455.458	1.97165	0.01187
17.12	3010.5	0.334598	400.01	455.777	1.97287	0.01187
17.13	3012.7	0.334825	400.01	456.11	1.9742	0.01194
17.14	3014.75	0.33499	400.01	456.421	1.97518	0.01174
17.1501	3016.84	0.335196	400.01	456.737	1.97639	0.01175
17.16	3018.95	0.335403	400.01	457.057	1.97761	0.01175
17.17	3020.98	0.33561	400.01	457.364	1.97883	0.01181
17.18	3022.98	0.335817	400.01	457.667	1.98005	0.01188
17.19	3025.02	0.336023	400.01	457.976	1.98127	0.01192
17.2	3027.14	0.336209	400.01	458.297	1.98236	0.01179
17.2101	3029.2	0.336395	400.01	458.608	1.98346	0.0117
17.22	3031.23	0.336602	400.01	458.916	1.98468	0.01175
17.23	3033.25	0.336809	400.01	459.222	1.9859	0.01181
17.24	3035.42	0.337016	400.01	459.55	1.98712	0.01178
17.25	3037.47	0.337202	400.01	459.861	1.98822	0.0117
17.26	3039.56	0.337388	400.01	460.177	1.98932	0.01159
17.2701	3041.64	0.337595	400.01	460.492	1.99054	0.01162
17.28	3043.75	0.337822	400.01	460.811	1.99188	0.01174
17.29	3045.8	0.338029	400.01	461.122	1.9931	0.01178
17.3	3047.8	0.338236	400.01	461.424	1.99432	0.01185
17.31	3049.88	0.338422	400.01	461.739	1.99541	0.01175
17.32	3051.92	0.338608	400.01	462.048	1.99651	0.01167
17.33	3053.97	0.338794	400.01	462.359	1.99761	0.01159
17.34	3055.94	0.33898	400.01	462.657	1.9987	0.01155
17.35	3057.97	0.339187	400.01	462.964	1.99992	0.0116
17.36	3060.05	0.339393	400.01	463.279	2.00114	0.01162
17.37	3062.25	0.3396	400.01	463.612	2.00236	0.01157
17.38	3064.41	0.339807	400.01	463.939	2.00358	0.01155
17.39	3066.5	0.339992	400.01	464.256	2.00467	0.01144
17.4001	3068.63	0.340199	400.01	464.578	2.00589	0.01143
17.41	3070.7	0.340426	400.01	464.891	2.00723	0.01158
17.42	3072.83	0.340612	400.01	465.214	2.00833	0.01145
17.43	3075.02	0.340819	400.01	465.545	2.00955	0.01141
17.44	3077.11	0.341005	400.01	465.862	2.01064	0.0113
17.45	3079.25	0.341212	400.01	466.186	2.01186	0.01129
17.4601	3081.3	0.341418	400.01	466.496	2.01308	0.01133
17.47	3083.29	0.341605	400.01	466.797	2.01418	0.01129
17.48	3085.32	0.341811	400.01	467.105	2.0154	0.01133
17.49	3087.4	0.342018	400.01	467.42	2.01662	0.01135
17.5	3089.51	0.342225	400.01	467.739	2.01784	0.01136
17.51	3091.63	0.342411	400.01	468.06	2.01893	0.01124
17.5201	3093.79	0.342597	400.01	468.387	2.02003	0.01109
17.53	3095.87	0.342804	400.01	468.702	2.02125	0.01111
17.54	3097.99	0.343031	400.01	469.023	2.02259	0.01123
17.55	3100.05	0.343238	400.01	469.335	2.02381	0.01127
17.56	3102.21	0.343424	400.01	469.662	2.02491	0.01112
17.57	3104.29	0.343651	400.01	469.977	2.02624	0.01126
17.58	3106.3	0.343837	400.01	470.281	2.02734	0.0112
17.59	3108.4	0.344044	400.01	470.599	2.02856	0.01121
17.6	3110.51	0.34423	400.01	470.918	2.02966	0.01109
17.61	3112.52	0.344416	400.01	471.223	2.03075	0.01103
17.62	3114.44	0.344602	400.01	471.513	2.03185	0.01102
17.63	3116.38	0.34483	400.01	471.807	2.0332	0.01125
17.64	3118.43	0.345036	400.01	472.118	2.03441	0.01129
17.6501	3120.49	0.345222	400.01	472.429	2.03551	0.0112
17.66	3122.4	0.345428	400.01	472.719	2.03672	0.01131
17.67	3124.41	0.345614	400.01	473.023	2.03782	0.01125
17.68	3126.54	0.345821	400.01	473.345	2.03904	0.01125
17.69	3128.52	0.346028	400.01	473.645	2.04026	0.01133
17.7	3130.53	0.346235	400.01	473.949	2.04148	0.01139
17.7101	3132.55	0.346421	400.01	474.255	2.04258	0.01132
17.72	3134.69	0.346628	400.01	474.579	2.0438	0.01131
17.73	3136.72	0.346855	400.01	474.887	2.04514	0.01148
17.74	3138.75	0.347041	400.01	475.194	2.04623	0.01141
17.75	3140.78	0.347227	400.01	475.501	2.04733	0.01134
17.76	3142.92	0.347434	400.01	475.825	2.04855	0.01133
17.7701	3145.03	0.347599	400.01	476.145	2.04952	0.01109
17.78	3147.08	0.347806	400.01	476.455	2.05074	0.01113
17.79	3149.22	0.348013	400.01	476.779	2.05196	0.01112
17.8	3151.3	0.34822	400.01	477.094	2.05318	0.01114
17.81	3153.41	0.348426	400.01	477.413	2.0544	0.01114
17.82	3155.4	0.348612	400.01	477.715	2.0555	0.01109
17.83	3157.49	0.348798	400.01	478.031	2.05659	0.01098
17.84	3159.55	0.349005	400.01	478.343	2.05781	0.01102
17.85	3161.62	0.349212	400.01	478.656	2.05903	0.01105
17.86	3163.7	0.349398	400.01	478.971	2.06013	0.01095
17.87	3165.66	0.349584	400.01	479.268	2.06123	0.01091
17.88	3167.68	0.349791	400.01	479.574	2.06245	0.01097
17.89	3169.66	0.349997	400.01	479.874	2.06366	0.01105
17.9001	3171.61	0.350203	400.01	480.169	2.06488	0.01114
17.91	3173.58	0.35041	400.01	480.467	2.0661	0.01123
17.92	3175.66	0.350596	400.01	480.782	2.06719	0.01113
17.93	3177.65	0.350782	400.01	481.083	2.06829	0.01108
17.94	3179.6	0.350989	400.01	481.378	2.06951	0.01117
17.95	3181.63	0.351175	400.01	481.686	2.07061	0.0111
17.9601	3183.59	0.351402	400.01	481.982	2.07195	0.01131
17.97	3185.69	0.351589	400.01	482.3	2.07305	0.01121
17.98	3187.73	0.351775	400.01	482.609	2.07415	0.01113
17.99	3189.86	0.351981	400.01	482.932	2.07536	0.01112
18	3191.94	0.352188	400.01	483.247	2.07658	0.01114
18.01	3194.05	0.352374	400.01	483.566	2.07768	0.01102
18.0201	3196.05	0.352581	400.01	483.869	2.0789	0.01109
18.03	3198.13	0.352808	400.01	484.184	2.08024	0.01123
18.04	3200.17	0.352994	400.01	484.493	2.08133	0.01116
18.05	3202.22	0.353201	400.01	484.803	2.08255	0.0112
18.06	3204.28	0.353387	400.01	485.115	2.08365	0.01111
18.07	3206.38	0.353594	400.01	485.433	2.08487	0.01112
18.08	3208.42	0.353801	400.01	485.742	2.08609	0.01116
18.09	3210.44	0.353987	400.01	486.047	2.08719	0.0111
18.1	3212.44	0.354194	400.01	486.35	2.08841	0.01117
18.11	3214.5	0.35438	400.01	486.662	2.0895	0.01108
18.12	3216.64	0.354607	400.01	486.986	2.09084	0.01118
18.13	3218.67	0.354814	400.01	487.293	2.09206	0.01124
18.14	3220.78	0.355	400.01	487.613	2.09316	0.01112
18.1501	3222.91	0.355206	400.01	487.935	2.09437	0.01111
18.16	3225.05	0.355412	400.01	488.259	2.09559	0.01109
18.17	3227.13	0.355578	400.01	488.574	2.09657	0.01087
18.18	3229.23	0.355785	400.01	488.892	2.09779	0.01088
18.19	3231.34	0.355991	400.01	489.212	2.099	0.01088
18.2	3233.53	0.356198	400.01	489.543	2.10022	0.01084
18.2101	3235.67	0.356405	400.01	489.867	2.10144	0.01083
18.22	3237.75	0.356612	400.01	490.182	2.10267	0.01085
18.23	3239.92	0.356798	400.01	490.511	2.10376	0.0107
18.24	3242.08	0.356984	400.01	490.838	2.10486	0.01056
18.25	3244.14	0.35719	400.01	491.149	2.10607	0.01058
18.26	3246.22	0.357397	400.01	491.464	2.10729	0.01061
18.2701	3248.33	0.357583	400.01	491.784	2.10839	0.01049
18.28	3250.36	0.357769	400.01	492.091	2.10949	0.01042
18.29	3252.41	0.357976	400.01	492.402	2.11071	0.01046
18.3	3254.48	0.358183	400.01	492.715	2.11193	0.01049
18.31	3256.63	0.35839	400.01	493.04	2.11315	0.01047
18.32	3258.69	0.358576	400.01	493.352	2.11425	0.01038
18.33	3260.72	0.358762	400.01	493.66	2.11534	0.01031
18.34	3262.83	0.358968	400.01	493.979	2.11656	0.01031
18.35	3264.95	0.359155	400.01	494.3	2.11766	0.01019
18.36	3267.03	0.359361	400.01	494.615	2.11887	0.01021
18.37	3269.13	0.359568	400.01	494.933	2.12009	0.01022
18.38	3271.25	0.359754	400.01	495.254	2.12119	0.0101
18.39	3273.42	0.359961	400.01	495.582	2.12241	0.01007
18.4001	3275.5	0.360167	400.01	495.897	2.12363	0.01009
18.4101	3277.57	0.360374	400.01	496.211	2.12485	0.01011
18.42	3279.73	0.36058	400.01	496.538	2.12606	0.01009
18.43	3281.91	0.360766	400.01	496.868	2.12716	0.00993
18.44	3283.94	0.360952	400.01	497.175	2.12825	0.00986
18.45	3286.13	0.361159	400.01	497.507	2.12948	0.00982
18.46	3288.23	0.361366	400.01	497.825	2.1307	0.00983
18.4701	3290.38	0.361552	400.01	498.15	2.13179	0.00969
18.48	3292.57	0.361779	400.01	498.482	2.13313	0.00976
18.49	3294.65	0.361986	400.01	498.797	2.13435	0.00979
18.5	3296.88	0.362172	400.01	499.134	2.13545	0.0096
18.51	3299.05	0.362379	400.01	499.463	2.13667	0.00957
18.52	3301.12	0.362606	400.01	499.776	2.13801	0.00972
18.5301	3303.26	0.362813	400.01	500.1	2.13923	0.00971
18.54	3305.54	0.362999	400.01	500.445	2.14032	0.00949
18.55	3307.68	0.363206	400.01	500.769	2.14154	0.00948
18.56	3309.88	0.363392	400.01	501.102	2.14264	0.00931
18.57	3311.94	0.363599	400.01	501.414	2.14386	0.00934
18.58	3314.04	0.363806	400.01	501.732	2.14508	0.00936
18.59	3316.29	0.364012	400.01	502.073	2.1463	0.00928
18.6	3318.38	0.364219	400.01	502.389	2.14752	0.00929
18.61	3320.54	0.364404	400.01	502.716	2.14861	0.00914
18.62	3322.68	0.36459	400.01	503.04	2.14971	0.00901
18.63	3324.82	0.364818	400.01	503.364	2.15105	0.00912
18.64	3326.85	0.365024	400.01	503.671	2.15226	0.00916
18.65	3328.9	0.36521	400.01	503.982	2.15336	0.00908
18.6601	3330.94	0.365417	400.01	504.291	2.15458	0.00913
18.67	3333.12	0.365603	400.01	504.621	2.15568	0.00897
18.68	3335.16	0.365789	400.01	504.93	2.15677	0.00889
18.69	3337.18	0.365996	400.01	505.235	2.158	0.00895
18.7	3339.24	0.366203	400.01	505.547	2.15922	0.00898
18.71	3341.27	0.366389	400.01	505.855	2.16031	0.00891
18.7201	3343.37	0.366575	400.01	506.173	2.16141	0.0088
18.73	3345.41	0.366802	400.01	506.481	2.16275	0.00896
18.74	3347.54	0.367009	400.01	506.804	2.16397	0.00896
18.75	3349.62	0.367175	400.01	507.119	2.16495	0.00874
18.76	3351.74	0.367402	400.01	507.44	2.16629	0.00886
18.77	3353.8	0.367609	400.01	507.752	2.16751	0.00889
18.7801	3355.93	0.367774	400.01	508.074	2.16848	0.00864
18.79	3357.99	0.367981	400.01	508.386	2.1697	0.00867
18.8	3360.05	0.368188	400.01	508.698	2.17092	0.00871
18.81	3362.08	0.368394	400.01	509.005	2.17213	0.00875
18.82	3364.16	0.36858	400.01	509.32	2.17323	0.00865
18.83	3366.24	0.368767	400.01	509.635	2.17433	0.00856
18.84	3368.23	0.368973	400.01	509.936	2.17555	0.00863
18.85	3370.23	0.36918	400.01	510.239	2.17677	0.0087
18.86	3372.25	0.369366	400.01	510.545	2.17787	0.00863
18.87	3374.3	0.369572	400.01	510.855	2.17908	0.00866
18.88	3376.25	0.369779	400.01	511.15	2.1803	0.00876
18.89	3378.31	0.369965	400.01	511.462	2.1814	0.00867
18.9	3380.4	0.370171	400.01	511.779	2.18261	0.00869
18.9101	3382.5	0.370357	400.01	512.097	2.18371	0.00857
18.92	3384.53	0.370585	400.01	512.404	2.18505	0.00875
18.93	3386.64	0.370792	400.01	512.723	2.18627	0.00875
18.94	3388.72	0.370978	400.01	513.038	2.18737	0.00865
18.95	3390.81	0.371164	400.01	513.355	2.18847	0.00855
18.96	3392.9	0.371371	400.01	513.671	2.18969	0.00857
18.9701	3395	0.371577	400.01	513.989	2.1909	0.00857
18.98	3397.12	0.371763	400.01	514.31	2.192	0.00845
18.99	3399.22	0.37197	400.01	514.628	2.19322	0.00846
19	3401.28	0.372177	400.01	514.94	2.19444	0.00849
19.01	3403.37	0.372363	400.01	515.256	2.19554	0.00839
19.02	3405.53	0.37257	400.01	515.583	2.19676	0.00836
19.0301	3407.59	0.372776	400.01	515.895	2.19797	0.00839
19.04	3409.73	0.372983	400.01	516.219	2.19919	0.00838
19.05	3411.87	0.373169	400.01	516.543	2.20029	0.00825
19.06	3414	0.373376	400.01	516.866	2.20151	0.00824
19.07	3416.08	0.373583	400.01	517.181	2.20273	0.00826
19.08	3418.15	0.373789	400.01	517.494	2.20394	0.00829
19.09	3420.25	0.373976	400.01	517.812	2.20505	0.00818
19.1	3422.37	0.374182	400.01	518.133	2.20626	0.00818
19.11	3424.47	0.374389	400.01	518.451	2.20748	0.00819
19.12	3426.53	0.374574	400.01	518.763	2.20857	0.00809
19.13	3428.69	0.374802	400.01	519.09	2.20992	0.00819
19.14	3430.8	0.374988	400.01	519.409	2.21101	0.00807
19.15	3432.83	0.375174	400.01	519.716	2.21211	0.008
19.1601	3434.87	0.37538	400.01	520.025	2.21333	0.00804
19.17	3437	0.375587	400.01	520.348	2.21455	0.00804
19.18	3439.22	0.375794	400.01	520.684	2.21577	0.00798
19.19	3441.39	0.376001	400.01	521.012	2.21699	0.00795
19.2	3443.45	0.376166	400.01	521.324	2.21796	0.00774
19.21	3445.56	0.376373	400.01	521.644	2.21918	0.00774
19.2201	3447.65	0.376559	400.01	521.96	2.22028	0.00764
19.23	3449.72	0.376745	400.01	522.273	2.22137	0.00754
19.24	3451.73	0.376931	400.01	522.578	2.22247	0.00748
19.25	3453.9	0.377138	400.01	522.906	2.22369	0.00745
19.26	3456.01	0.377324	400.01	523.226	2.22479	0.00734
19.27	3458.08	0.377551	400.01	523.539	2.22613	0.00748
19.2801	3460.08	0.377737	400.01	523.842	2.22722	0.00743
19.29	3462.15	0.377944	400.01	524.155	2.22844	0.00746
19.3	3464.31	0.37811	400.01	524.482	2.22942	0.00719
19.31	3466.45	0.378296	400.01	524.806	2.23052	0.00706
19.32	3468.55	0.378502	400.01	525.124	2.23173	0.00706
19.33	3470.69	0.378709	400.01	525.448	2.23295	0.00705
19.34	3472.9	0.378916	400.01	525.783	2.23417	0.007
19.35	3475	0.379102	400.01	526.101	2.23527	0.00689
19.36	3477.17	0.379309	400.01	526.429	2.23649	0.00686
19.37	3479.37	0.379494	400.01	526.762	2.23758	0.00668
19.38	3481.61	0.379701	400.01	527.101	2.2388	0.00661
19.39	3483.75	0.379907	400.01	527.425	2.24002	0.0066
19.4	3485.92	0.380114	400.01	527.754	2.24124	0.00657
19.4101	3488.06	0.380321	400.01	528.078	2.24246	0.00656
19.42	3490.26	0.380528	400.01	528.411	2.24368	0.00651
19.43	3492.44	0.380734	400.01	528.741	2.24489	0.00647
19.44	3494.56	0.38092	400.01	529.062	2.24599	0.00635
19.45	3496.7	0.381106	400.01	529.386	2.24709	0.00621
19.46	3498.92	0.381313	400.01	529.722	2.24831	0.00616
19.4701	3501.09	0.38152	400.01	530.051	2.24953	0.00613
19.48	3503.25	0.381727	400.01	530.378	2.25075	0.0061
19.49	3505.42	0.381913	400.01	530.706	2.25185	0.00595
19.5	3507.59	0.382119	400.01	531.035	2.25306	0.00592
19.51	3509.75	0.382347	400.01	531.362	2.2544	0.00602
19.52	3511.83	0.382554	400.01	531.677	2.25563	0.00604
19.5301	3513.95	0.38274	400.01	531.998	2.25672	0.00592
19.54	3516.11	0.382946	400.01	532.325	2.25794	0.00589
19.55	3518.37	0.383133	400.01	532.667	2.25904	0.00569
19.56	3520.44	0.383319	400.01	532.98	2.26014	0.00559
19.57	3522.56	0.383525	400.01	533.301	2.26135	0.00559
19.58	3524.62	0.383732	400.01	533.613	2.26257	0.00562
19.59	3526.67	0.383939	400.01	533.923	2.26379	0.00566
19.6	3528.72	0.384146	400.01	534.234	2.26501	0.0057
19.61	3530.84	0.384332	400.01	534.555	2.26611	0.00558
19.62	3533	0.384517	400.01	534.882	2.2672	0.00543
19.63	3535.09	0.384703	400.01	535.198	2.2683	0.00532
19.64	3537.19	0.38491	400.01	535.516	2.26952	0.00533
19.65	3539.19	0.385116	400.01	535.819	2.27073	0.0054
19.6601	3541.28	0.385323	400.01	536.135	2.27195	0.00541
19.67	3543.28	0.38553	400.01	536.438	2.27317	0.00548
19.68	3545.5	0.385716	400.01	536.774	2.27427	0.0053
19.69	3547.67	0.385923	400.01	537.103	2.27549	0.00527
19.7	3549.87	0.386109	400.01	537.436	2.27659	0.0051
19.71	3551.98	0.386295	400.01	537.755	2.27768	0.00499
19.7201	3554.11	0.386502	400.01	538.078	2.2789	0.00498
19.73	3556.17	0.386729	400.01	538.39	2.28024	0.00513
19.74	3558.17	0.386915	400.01	538.692	2.28134	0.00508
19.75	3560.26	0.387101	400.01	539.009	2.28244	0.00497
19.76	3562.37	0.387308	400.01	539.328	2.28366	0.00498
19.77	3564.53	0.387494	400.01	539.655	2.28475	0.00483
19.7801	3566.51	0.38768	400.01	539.955	2.28585	0.00479
19.79	3568.52	0.387887	400.01	540.259	2.28707	0.00485
19.8	3570.45	0.388094	400.01	540.552	2.28829	0.00496
19.81	3572.45	0.3883	400.01	540.854	2.2895	0.00502
19.82	3574.4	0.388486	400.01	541.15	2.2906	0.005
19.83	3576.47	0.388672	400.01	541.463	2.2917	0.0049
19.84	3578.56	0.388879	400.01	541.779	2.29292	0.00492
19.85	3580.58	0.389065	400.01	542.085	2.29402	0.00486
19.86	3582.58	0.389251	400.01	542.388	2.29511	0.0048
19.87	3584.65	0.389458	400.01	542.701	2.29633	0.00483
19.88	3586.76	0.389643	400.01	543.021	2.29742	0.00471
19.89	3588.89	0.38985	400.01	543.343	2.29864	0.0047
19.9	3591.08	0.390036	400.01	543.675	2.29974	0.00454
19.9101	3593.22	0.390243	400.01	543.999	2.30096	0.00452
19.92	3595.42	0.390449	400.01	544.332	2.30218	0.00447
19.93	3597.51	0.390656	400.01	544.648	2.3034	0.00449
19.94	3599.59	0.390884	400.01	544.963	2.30474	0.00464
19.95	3601.73	0.39107	400.01	545.287	2.30584	0.0045
19.96	3603.86	0.391276	400.01	545.61	2.30705	0.00449
19.9701	3605.94	0.391483	400.01	545.925	2.30827	0.00451
19.98	3608.01	0.391669	400.01	546.238	2.30937	0.00442
19.99	3610.01	0.391876	400.01	546.541	2.31059	0.00449
20	3612.02	0.392062	400.01	546.845	2.31169	0.00443
20.01	3614.1	0.392269	400.01	547.16	2.31291	0.00445
20.02	3616.13	0.392476	400.01	547.467	2.31413	0.0045
20.0301	3618.23	0.392662	400.01	547.785	2.31522	0.00439
20.04	3620.4	0.392868	400.01	548.114	2.31644	0.00436
20.05	3622.51	0.393075	400.01	548.433	2.31766	0.00436
20.06	3624.65	0.393282	400.01	548.757	2.31888	0.00435
20.07	3626.77	0.393489	400.01	549.078	2.3201	0.00435
20.08	3628.9	0.393695	400.01	549.401	2.32131	0.00434
20.09	3631.1	0.393881	400.01	549.734	2.32241	0.00417
20.1	3633.24	0.394068	400.01	550.058	2.32351	0.00404
20.11	3635.37	0.394254	400.01	550.38	2.32461	0.00391
20.12	3637.52	0.39446	400.01	550.706	2.32583	0.00389
20.13	3639.68	0.394666	400.01	551.033	2.32704	0.00386
20.14	3641.79	0.394873	400.01	551.352	2.32826	0.00386
20.15	3643.91	0.395059	400.01	551.673	2.32936	0.00374
20.1601	3646.02	0.395245	400.01	551.992	2.33045	0.00362
20.17	3648.1	0.395452	400.01	552.307	2.33167	0.00365
20.18	3650.21	0.395659	400.01	552.627	2.3329	0.00365
20.19	3652.33	0.395845	400.01	552.948	2.33399	0.00353
20.2	3654.46	0.396051	400.01	553.27	2.33521	0.00352
20.21	3656.54	0.396258	400.01	553.585	2.33643	0.00354
20.2201	3658.66	0.396465	400.01	553.906	2.33765	0.00354
20.23	3660.79	0.396651	400.01	554.229	2.33874	0.00341
20.24	3662.99	0.396837	400.01	554.562	2.33984	0.00324
20.25	3665.12	0.397023	400.01	554.884	2.34094	0.00311
20.26	3667.24	0.39723	400.01	555.205	2.34216	0.00311
20.27	3669.4	0.397457	400.01	555.532	2.3435	0.00321
20.2801	3671.65	0.397643	400.01	555.873	2.34459	0.00301
20.29	3673.77	0.39785	400.01	556.194	2.34581	0.00301
20.3	3675.88	0.398036	400.01	556.513	2.34691	0.00289
20.31	3678.04	0.398243	400.01	556.84	2.34813	0.00287
20.32	3680.21	0.39845	400.01	557.169	2.34935	0.00284
20.33	3682.33	0.398636	400.01	557.49	2.35045	0.00272
20.34	3684.43	0.398842	400.01	557.808	2.35166	0.00272
20.35	3686.57	0.399049	400.01	558.132	2.35288	0.00271
20.36	3688.69	0.399277	400.01	558.453	2.35423	0.00283
20.37	3690.87	0.399463	400.01	558.783	2.35532	0.00268
20.38	3692.91	0.399669	400.01	559.091	2.35654	0.00272
20.39	3695.05	0.399855	400.01	559.415	2.35764	0.00258
20.4	3697.16	0.40002	400.01	559.735	2.35861	0.00234
20.4101	3699.29	0.400247	400.01	560.057	2.35995	0.00245
20.42	3701.37	0.400454	400.01	560.372	2.36117	0.00247
20.43	3703.46	0.40064	400.01	560.689	2.36226	0.00237
20.44	3705.57	0.400826	400.01	561.008	2.36336	0.00225
20.45	3707.66	0.401054	400.01	561.325	2.36471	0.00239
20.46	3709.79	0.40126	400.01	561.647	2.36592	0.00238
20.4701	3711.93	0.401446	400.01	561.971	2.36702	0.00224
20.48	3714.1	0.401633	400.01	562.3	2.36812	0.0021
20.49	3716.29	0.401839	400.01	562.631	2.36933	0.00205
20.5	3718.49	0.402046	400.01	562.964	2.37055	0.00201
20.51	3720.58	0.402273	400.01	563.281	2.37189	0.00214
20.52	3722.74	0.40246	400.01	563.608	2.373	0.002
20.5301	3724.85	0.402646	400.01	563.927	2.37409	0.00188
20.54	3726.94	0.402832	400.01	564.243	2.37519	0.00178
20.55	3729.02	0.403038	400.01	564.558	2.3764	0.00179
20.56	3731.1	0.403225	400.01	564.873	2.37751	0.0017
20.57	3733.16	0.403452	400.01	565.185	2.37884	0.00185
[truncated: 2,644 more rows]
