# Supplementary material for: Data regarding the influence of Al, Ti, and C additions to as-cast Al0.6CoCrFeNi compositionally complex alloys on microstructures and mechanical properties
Source: Data Brief. 2019 Nov 4;27:104742. doi: 10.1016/j.dib.2019.104742 (PMC6864337; doi:10.1016/j.dib.2019.104742)
Supplement: Multimedia component 1 [file mmc1.zip › data in brief_supplementary material zip/Tensile test data/Al16/Tensile Test_Al16-400C-2nd_selected.xlsx]

## Sheet: Sheet1
Alloy Name	Al16-400 oC-2nd
Sample height	30	mm
Gauge diameter	2.94	mm
Gauge length	16.96	mm
Time	Force	Crosshead Displacement	Temperature	Engineering Stress	Engineering Strain	Engineering Plastic Strain
s	N	mm	oC	MPa	%	%
0	159.921	0	400.11	23.5571	0	-0.73064
0.0800171	160.063	2.07183e-05	400.11	23.578	0.00012216	-0.73061
0.109985	160.048	2.07184e-05	400.11	23.5758	0.00012216	-0.7306
0.130005	160	2.07184e-05	400.11	23.5687	0.00012216	-0.73057
0.140015	159.976	2.07184e-05	400.11	23.5651	0.00012216	-0.73055
0.140015	159.976	2.07184e-05	400.11	23.5651	0.00012216	-0.73055
0.25	160.142	2.07184e-05	400.11	23.5896	0.00012216	-0.73066
0.359985	160.347	2.07185e-05	400.11	23.6198	0.000122161	-0.7308
0.400024	161.427	0.000247335	400.11	23.7789	0.00146	-0.73017
0.429993	162.738	0.000806188	400.11	23.972	0.00475	-0.72774
0.460022	164.22	0.0014051	400.11	24.1903	0.00828	-0.72519
0.48999	165.478	0.00202498	400.11	24.3756	0.01194	-0.72237
0.52002	166.646	0.00262485	400.11	24.5477	0.01548	-0.7196
0.549988	168.003	0.00324473	400.11	24.7476	0.01913	-0.71684
0.580017	169.433	0.00384459	400.11	24.9582	0.02267	-0.71425
0.609985	171.08	0.00446448	400.11	25.2008	0.02632	-0.71168
0.630005	172.337	0.0048574	400.11	25.386	0.02864	-0.7102
0.650024	173.744	0.00527034	400.11	25.5932	0.03108	-0.70869
0.670034	175.189	0.00568451	400.11	25.8061	0.03352	-0.70721
0.689993	176.774	0.00607647	400.11	26.0396	0.03583	-0.70594
0.710012	178.185	0.00646938	400.11	26.2474	0.03814	-0.70456
0.730032	179.661	0.00688328	400.11	26.4648	0.04059	-0.70309
0.74999	181.067	0.00727524	400.11	26.6719	0.0429	-0.70171
0.77001	182.442	0.00768913	400.11	26.8745	0.04534	-0.70018
0.790029	183.798	0.00810208	400.11	27.0742	0.04777	-0.69864
0.809988	185.282	0.00847496	400.11	27.2928	0.04997	-0.69742
0.830007	186.774	0.00886692	400.11	27.5126	0.05228	-0.69609
0.850027	188.329	0.00928082	400.11	27.7417	0.05472	-0.69468
0.869985	189.927	0.00967373	400.11	27.9771	0.05704	-0.69342
0.890005	191.622	0.0100666	400.11	28.2267	0.05935	-0.69222
0.910024	193.263	0.0104796	400.11	28.4685	0.06179	-0.69087
0.929983	194.946	0.0108725	400.11	28.7164	0.06411	-0.68967
0.950002	196.618	0.0112854	400.11	28.9627	0.06654	-0.68834
0.970022	198.458	0.0116784	400.11	29.2337	0.06886	-0.68723
0.98998	200.212	0.0120713	400.11	29.4921	0.07118	-0.68608
1.01	202.021	0.0124642	400.11	29.7586	0.07349	-0.68495
1.03002	203.825	0.0128571	400.11	30.0243	0.07581	-0.68383
1.04998	205.634	0.013291	400.11	30.2908	0.07837	-0.68247
1.07	207.356	0.0136839	400.11	30.5444	0.08068	-0.68129
1.09002	209.099	0.0140768	400.11	30.8012	0.083	-0.68012
1.10998	210.978	0.0144898	400.11	31.078	0.08544	-0.67893
1.13	212.825	0.0148827	400.11	31.35	0.08775	-0.67783
1.15001	214.767	0.0152756	400.11	31.6361	0.09007	-0.6768
1.17003	216.731	0.0156886	400.11	31.9254	0.0925	-0.67566
1.18999	218.743	0.0160815	400.11	32.2218	0.09482	-0.67467
1.2	219.759	0.0163084	400.11	32.3715	0.09616	-0.67401
1.22002	221.759	0.0166813	400.11	32.6661	0.09836	-0.67313
1.23998	223.61	0.0170943	400.11	32.9387	0.10079	-0.67192
1.26	225.505	0.0175082	400.11	33.2179	0.10323	-0.67073
1.28002	227.368	0.0179001	400.11	33.4923	0.10554	-0.66965
1.29998	229.208	0.018314	400.11	33.7633	0.10798	-0.66842
1.32	231.071	0.018686	400.11	34.0378	0.11018	-0.66746
1.34002	232.974	0.0190789	400.11	34.3181	0.11249	-0.6664
1.35998	234.903	0.0194718	400.11	34.6022	0.11481	-0.66536
1.36999	235.911	0.0196778	400.11	34.7507	0.11602	-0.66481
1.38	236.958	0.0198637	400.11	34.9049	0.11712	-0.6644
1.39	238.06	0.0200707	400.11	35.0673	0.11834	-0.66391
1.40001	239.146	0.0202567	400.11	35.2272	0.11944	-0.66353
1.41002	240.169	0.0204846	400.11	35.3779	0.12078	-0.66286
1.42998	242.189	0.0208775	400.11	35.6755	0.1231	-0.66188
1.43999	243.251	0.0210635	400.11	35.8319	0.1242	-0.66149
1.45	244.314	0.0212695	400.11	35.9885	0.12541	-0.66097
1.47002	246.282	0.0216834	400.11	36.2784	0.12785	-0.65983
1.48998	248.185	0.0220763	400.11	36.5587	0.13017	-0.65877
1.51	250.177	0.0224892	400.11	36.8522	0.1326	-0.65765
1.52001	251.208	0.0226962	400.11	37.004	0.13382	-0.65712
1.54003	253.173	0.0231091	400.11	37.2935	0.13626	-0.65598
1.54998	254.181	0.0232951	400.11	37.442	0.13735	-0.65555
1.55999	255.259	0.023502	400.11	37.6007	0.13857	-0.65504
1.57	256.298	0.023709	400.11	37.7538	0.13979	-0.65451
1.58001	257.345	0.0238739	400.11	37.908	0.14077	-0.65423
1.59002	258.36	0.0240809	400.11	38.0575	0.14199	-0.65368
1.60998	260.317	0.0245148	400.11	38.3458	0.14454	-0.65241
1.63	262.298	0.0249287	400.11	38.6376	0.14699	-0.65128
1.65001	264.247	0.0253216	400.11	38.9247	0.1493	-0.65025
1.67003	266.087	0.0256936	400.11	39.1958	0.1515	-0.64927
1.68999	267.958	0.0261065	400.11	39.4714	0.15393	-0.64807
1.71001	269.884	0.0264994	400.11	39.7551	0.15625	-0.64703
1.73003	271.81	0.0269133	400.11	40.0388	0.15869	-0.64586
1.74999	273.778	0.0273053	400.11	40.3287	0.161	-0.64485
1.77001	275.743	0.0276982	400.11	40.6181	0.16331	-0.64383
1.78002	276.743	0.0278841	400.11	40.7654	0.16441	-0.64339
1.79998	278.755	0.0283181	400.11	41.0618	0.16697	-0.64216
1.80999	279.755	0.028525	400.11	41.2091	0.16819	-0.6416
1.82	280.763	0.028711	400.11	41.3576	0.16929	-0.64117
1.83001	281.833	0.0288969	400.11	41.5152	0.17038	-0.64078
1.84002	282.856	0.0291039	400.11	41.6659	0.1716	-0.64024
1.85003	283.896	0.0293318	400.11	41.8191	0.17295	-0.63958
1.85998	284.958	0.0295178	400.11	41.9755	0.17404	-0.63919
1.86999	285.958	0.0297238	400.11	42.1228	0.17526	-0.63863
1.89	287.997	0.0301167	400.11	42.4232	0.17757	-0.63766
1.91002	289.919	0.0305096	400.11	42.7063	0.17989	-0.63662
1.92998	291.845	0.0309235	400.11	42.99	0.18233	-0.63545
1.95	293.759	0.0313155	400.11	43.272	0.18464	-0.6344
1.97002	295.724	0.0317084	400.11	43.5614	0.18696	-0.63338
1.98003	296.786	0.0319153	400.11	43.7179	0.18818	-0.63286
1.99999	298.661	0.0323283	400.11	43.9941	0.19061	-0.63167
2.02001	300.61	0.0327011	400.11	44.2811	0.19281	-0.63076
2.04003	302.579	0.0331141	400.11	44.5712	0.19525	-0.62962
2.05999	304.485	0.033507	400.11	44.852	0.19756	-0.62856
2.08001	306.435	0.0339409	400.11	45.1392	0.20012	-0.62729
2.09002	307.505	0.0341269	400.11	45.2968	0.20122	-0.6269
2.10003	308.575	0.0343129	400.11	45.4544	0.20232	-0.62651
2.10998	309.606	0.0345408	400.11	45.6063	0.20366	-0.62585
2.11999	310.622	0.0347468	400.11	45.756	0.20488	-0.62531
2.13	311.661	0.0349537	400.11	45.909	0.20609	-0.62478
2.14	312.7	0.0351607	400.11	46.0621	0.20732	-0.62424
2.15001	313.7	0.0353466	400.11	46.2094	0.20841	-0.62381
2.16002	314.794	0.0355536	400.11	46.3705	0.20963	-0.62331
2.17003	315.88	0.0357396	400.11	46.5305	0.21073	-0.62293
2.17998	316.958	0.0359255	400.11	46.6893	0.21182	-0.62254
2.2	318.907	0.0363594	400.11	46.9764	0.21438	-0.62127
2.21001	319.962	0.0365454	400.11	47.1318	0.21548	-0.62087
2.22002	321.024	0.0367314	400.11	47.2882	0.21658	-0.62048
2.23003	322.032	0.0369173	400.11	47.4367	0.21767	-0.62005
2.23998	323.064	0.0371453	400.11	47.5887	0.21902	-0.61939
2.24999	324.087	0.0373312	400.11	47.7394	0.22011	-0.61896
2.26	325.11	0.0375372	400.11	47.8901	0.22133	-0.61843
2.27001	326.11	0.0377442	400.11	48.0374	0.22255	-0.61787
2.28002	327.134	0.0379301	400.11	48.1882	0.22364	-0.61745
2.29003	328.134	0.0381161	400.11	48.3355	0.22474	-0.61701
2.29998	329.173	0.0383231	400.11	48.4886	0.22596	-0.61648
2.30999	330.181	0.03853	400.11	48.6371	0.22718	-0.61592
2.32	331.228	0.038737	400.11	48.7913	0.2284	-0.61539
2.33001	332.368	0.0389229	400.11	48.9592	0.2295	-0.61505
2.34002	333.368	0.0391089	400.11	49.1065	0.23059	-0.61461
2.35003	334.485	0.0393158	400.11	49.2711	0.23181	-0.61413
2.35998	335.587	0.0395218	400.11	49.4334	0.23303	-0.61365
2.36999	336.657	0.0397288	400.11	49.591	0.23425	-0.61313
2.38	337.657	0.0399357	400.11	49.7383	0.23547	-0.61257
2.39	338.782	0.0401427	400.11	49.904	0.23669	-0.61209
2.40001	339.868	0.0403286	400.11	50.064	0.23779	-0.61172
2.41002	340.868	0.0405346	400.11	50.2113	0.239	-0.61116
2.42998	342.817	0.0409275	400.11	50.4984	0.24132	-0.61013
2.43999	343.896	0.0411555	400.11	50.6574	0.24266	-0.6095
2.46001	345.884	0.0415474	400.11	50.9502	0.24497	-0.6085
2.48003	347.829	0.0419403	400.11	51.2367	0.24729	-0.60747
2.48998	348.829	0.0421683	400.11	51.384	0.24863	-0.60679
2.49999	349.837	0.0423542	400.11	51.5325	0.24973	-0.60636
2.51	350.931	0.0425602	400.11	51.6936	0.25094	-0.60587
2.52001	351.954	0.0427472	400.11	51.8443	0.25205	-0.60544
2.54003	353.927	0.0431601	400.11	52.135	0.25448	-0.60431
2.54998	354.942	0.043367	400.11	52.2845	0.2557	-0.60376
2.57	356.946	0.04378	400.11	52.5797	0.25814	-0.60265
2.58001	357.954	0.0439869	400.11	52.7282	0.25936	-0.60209
2.59002	358.954	0.0441519	400.11	52.8755	0.26033	-0.60178
2.60003	359.97	0.0443589	400.11	53.0251	0.26155	-0.60123
2.61999	361.985	0.0447518	400.11	53.322	0.26387	-0.60025
2.63	363.009	0.0449587	400.11	53.4728	0.26509	-0.5997
2.64	364.017	0.0451447	400.11	53.6213	0.26618	-0.59927
2.66002	366.095	0.0455576	400.11	53.9274	0.26862	-0.59821
2.67003	367.196	0.0457436	400.11	54.0896	0.26971	-0.59784
2.68999	369.2	0.0461785	400.11	54.3847	0.27228	-0.5966
2.71001	371.196	0.0465504	400.11	54.6788	0.27447	-0.59572
2.73003	373.224	0.0469433	400.11	54.9775	0.27679	-0.59475
2.73998	374.247	0.0471293	400.11	55.1282	0.27789	-0.59433
2.74999	375.325	0.0473353	400.11	55.287	0.2791	-0.59382
2.77001	377.247	0.0477492	400.11	55.5701	0.28154	-0.59265
2.78002	378.278	0.0479351	400.11	55.722	0.28264	-0.59224
2.79998	380.22	0.0483481	400.11	56.008	0.28507	-0.59109
2.80999	381.228	0.048535	400.11	56.1565	0.28617	-0.59065
2.83001	383.165	0.048927	400.11	56.4419	0.28848	-0.58962
2.84002	384.165	0.0491339	400.11	56.5892	0.2897	-0.58906
2.85998	386.032	0.0495268	400.11	56.8642	0.29202	-0.58798
2.88	387.911	0.0499197	400.11	57.141	0.29434	-0.5869
2.90001	389.86	0.0503327	400.11	57.4281	0.29677	-0.58575
2.92003	391.81	0.0507256	400.11	57.7153	0.29909	-0.58472
2.92998	392.833	0.0509116	400.11	57.866	0.30019	-0.5843
2.95	394.739	0.0513045	400.11	58.1468	0.3025	-0.58324
2.97002	396.751	0.0517174	400.11	58.4431	0.30494	-0.58214
2.98003	397.853	0.0519043	400.11	58.6055	0.30604	-0.58177
2.98998	398.962	0.0521103	400.11	58.7688	0.30725	-0.58128
2.99999	400.064	0.0522963	400.11	58.9312	0.30835	-0.58091
3.01	401.173	0.0525242	400.11	59.0945	0.30969	-0.5803
3.02001	402.228	0.0527312	400.11	59.2499	0.31092	-0.57978
3.03002	403.29	0.0529372	400.11	59.4064	0.31213	-0.57927
3.04003	404.439	0.0531231	400.11	59.5756	0.31323	-0.57893
3.04998	405.603	0.0533301	400.11	59.7471	0.31445	-0.57848
3.05999	406.712	0.053537	400.11	59.9104	0.31567	-0.57799
3.07	407.79	0.053723	400.11	60.0692	0.31676	-0.57761
3.08001	408.845	0.05395	400.11	60.2246	0.3181	-0.57696
3.09002	409.915	0.0541569	400.11	60.3822	0.31932	-0.57645
3.10003	410.962	0.0543219	400.11	60.5365	0.32029	-0.57617
3.10998	411.97	0.0545288	400.11	60.685	0.32151	-0.57562
3.11999	412.97	0.0547358	400.11	60.8323	0.32273	-0.57506
3.13	413.993	0.0549427	400.11	60.983	0.32395	-0.57451
3.15001	415.927	0.0553357	400.11	61.2678	0.32627	-0.57347
3.17003	417.978	0.0557076	400.11	61.57	0.32846	-0.57263
3.18999	419.892	0.0561415	400.11	61.8519	0.33102	-0.57134
3.21001	421.868	0.0565134	400.11	62.143	0.33322	-0.57045
3.22002	422.899	0.0567404	400.11	62.2948	0.33455	-0.56979
3.23998	424.817	0.0571133	400.11	62.5774	0.33675	-0.56886
3.24999	425.849	0.0572993	400.11	62.7294	0.33785	-0.56845
3.27001	427.751	0.0577122	400.11	63.0096	0.34028	-0.56727
3.29003	429.72	0.0580841	400.11	63.2996	0.34248	-0.56638
3.29998	430.72	0.0582911	400.11	63.4469	0.3437	-0.56582
3.32	432.669	0.058684	400.11	63.734	0.34601	-0.56479
3.33001	433.685	0.058891	400.11	63.8837	0.34723	-0.56424
3.34002	434.7	0.0590769	400.11	64.0332	0.34833	-0.56381
3.35998	436.794	0.0595108	400.11	64.3416	0.35089	-0.56264
3.38	438.774	0.0599038	400.11	64.6333	0.35321	-0.56163
3.39	439.782	0.0601097	400.11	64.7818	0.35442	-0.56108
3.40001	440.86	0.0603167	400.11	64.9406	0.35564	-0.56057
3.41002	441.899	0.0605236	400.11	65.0936	0.35686	-0.56004
3.42998	443.919	0.0609166	400.11	65.3912	0.35918	-0.55906
3.43999	444.935	0.0611025	400.11	65.5408	0.36027	-0.55863
3.46001	446.817	0.0615155	400.11	65.8181	0.36271	-0.55744
3.48003	448.79	0.0619294	400.11	66.1087	0.36515	-0.5563
3.49999	450.685	0.0623223	400.11	66.3878	0.36747	-0.55524
3.52001	452.603	0.0627352	400.11	66.6704	0.3699	-0.55407
3.54003	454.575	0.0631491	400.11	66.9609	0.37234	-0.55293
3.55999	456.505	0.063521	400.11	67.2451	0.37453	-0.55201
3.57	457.528	0.063707	400.11	67.3958	0.37563	-0.55159
3.59002	459.462	0.0641199	400.11	67.6807	0.37807	-0.55044
3.60998	461.399	0.0645338	400.11	67.9661	0.38051	-0.54927
3.63	463.243	0.0649268	400.11	68.2377	0.38282	-0.54818
3.65001	465.173	0.0653197	400.11	68.522	0.38514	-0.54713
3.66002	466.173	0.0655257	400.11	68.6693	0.38635	-0.54658
3.67998	468.028	0.0659186	400.11	68.9425	0.38867	-0.54549
3.7	469.907	0.0663115	400.11	69.2193	0.39099	-0.54441
3.72002	471.81	0.0667244	400.11	69.4997	0.39342	-0.54324
3.73998	473.649	0.0671383	400.11	69.7705	0.39586	-0.54201
3.76	475.45	0.0675103	400.11	70.0358	0.39806	-0.54101
3.78002	477.345	0.0679032	400.11	70.315	0.40037	-0.53994
3.79998	479.231	0.0682961	400.11	70.5928	0.40269	-0.53887
3.82	481.134	0.068709	400.11	70.8731	0.40512	-0.53769
3.84002	483.052	0.0691019	400.11	71.1556	0.40744	-0.53664
3.85998	484.993	0.0694949	400.11	71.4416	0.40976	-0.53561
3.88	486.849	0.0698878	400.11	71.715	0.41207	-0.53452
3.90001	488.743	0.0702797	400.11	71.9939	0.41439	-0.53346
3.92003	490.591	0.0707146	400.11	72.2662	0.41695	-0.53211
3.93999	492.517	0.0711066	400.11	72.5499	0.41926	-0.53108
3.96001	494.31	0.0714795	400.11	72.814	0.42146	-0.53006
3.98003	496.099	0.0719134	400.11	73.0775	0.42402	-0.52868
3.99999	497.853	0.0722853	400.11	73.3359	0.42621	-0.52765
4.02001	499.7	0.0727192	400.11	73.608	0.42877	-0.52631
4.04003	501.478	0.0730912	400.11	73.8699	0.43096	-0.52529
4.05999	503.372	0.0735251	400.11	74.1489	0.43352	-0.52399
4.08001	505.146	0.073918	400.11	74.4102	0.43584	-0.52284
4.10003	506.97	0.0743109	400.11	74.6789	0.43815	-0.52173
4.11999	508.646	0.0747038	400.11	74.9257	0.44047	-0.52052
4.14	510.364	0.0750967	400.11	75.1788	0.44279	-0.51934
4.16002	512.009	0.0755097	400.11	75.4211	0.44522	-0.51799
4.17998	513.903	0.0758616	400.11	75.7001	0.4473	-0.51717
4.2	515.7	0.0762745	400.11	75.9648	0.44973	-0.51592
4.22002	517.638	0.0766674	400.11	76.2503	0.45205	-0.51488
4.23998	519.54	0.0770604	400.11	76.5305	0.45437	-0.51382
4.26	521.564	0.0774533	400.11	76.8286	0.45668	-0.51284
4.28002	523.548	0.0778452	400.11	77.1209	0.45899	-0.51184
4.29998	525.505	0.0782591	400.11	77.4091	0.46143	-0.51069
4.32	527.353	0.078652	400.11	77.6814	0.46375	-0.5096
4.34002	529.232	0.079065	400.11	77.9582	0.46619	-0.5084
4.35003	530.239	0.0792309	400.11	78.1065	0.46716	-0.50809
4.36999	532.122	0.0796238	400.11	78.3839	0.46948	-0.50702
4.39	533.946	0.0800578	400.11	78.6526	0.47204	-0.50566
4.41002	535.841	0.0804507	400.11	78.9317	0.47436	-0.5046
4.42998	537.751	0.0808636	400.11	79.213	0.47679	-0.50343
4.45	539.661	0.0812775	400.11	79.4944	0.47923	-0.50225
4.47002	541.47	0.0816695	400.11	79.7609	0.48154	-0.50113
4.48998	543.31	0.0820834	400.11	80.0319	0.48398	-0.49991
4.51	545.107	0.0824553	400.11	80.2966	0.48618	-0.4989
4.53002	546.876	0.0828482	400.11	80.5572	0.48849	-0.49775
4.54998	548.571	0.0832611	400.11	80.8069	0.49093	-0.49644
4.57	550.38	0.0836331	400.11	81.0734	0.49312	-0.49544
4.59002	552.173	0.084047	400.11	81.3375	0.49556	-0.49418
4.60998	554.06	0.0844599	400.11	81.6154	0.49799	-0.49299
4.63	556.056	0.0848328	400.11	81.9095	0.50019	-0.49211
4.65001	558.021	0.0852248	400.11	82.1989	0.5025	-0.4911
4.67003	559.935	0.0856387	400.11	82.4808	0.50495	-0.48992
4.68999	561.853	0.0860516	400.11	82.7634	0.50738	-0.48876
4.71001	563.7	0.0864445	400.11	83.0354	0.5097	-0.48766
4.73003	565.396	0.0868374	400.11	83.2853	0.51201	-0.48646
4.74999	567.204	0.0872303	400.11	83.5516	0.51433	-0.48534
4.77001	569.075	0.0876233	400.11	83.8272	0.51665	-0.48426
4.79003	570.892	0.0880162	400.11	84.0948	0.51896	-0.48314
4.80999	572.786	0.0884081	400.11	84.3739	0.52127	-0.48208
4.83001	574.704	0.088801	400.11	84.6564	0.52359	-0.48103
4.85003	576.544	0.089194	400.11	84.9274	0.52591	-0.47993
4.86999	578.341	0.0895869	400.11	85.1921	0.52822	-0.4788
4.89	580.126	0.0899998	400.11	85.4551	0.53066	-0.47755
4.91002	581.911	0.0904137	400.11	85.718	0.5331	-0.47629
4.92998	583.728	0.0907856	400.11	85.9857	0.53529	-0.47529
4.95	585.485	0.0911986	400.11	86.2445	0.53773	-0.47402
4.97002	587.247	0.0916125	400.11	86.504	0.54017	-0.47274
4.98998	589.11	0.0920054	400.11	86.7784	0.54248	-0.47166
5.01	590.919	0.0923983	400.11	87.0449	0.5448	-0.47053
5.03002	592.716	0.0928322	400.11	87.3096	0.54736	-0.46916
5.04998	594.548	0.0932251	400.11	87.5795	0.54968	-0.46806
5.07	596.442	0.0935971	400.11	87.8585	0.55187	-0.46711
5.09002	598.196	0.09399	400.11	88.1168	0.55419	-0.46596
5.10998	600.028	0.0944029	400.11	88.3867	0.55662	-0.46473
5.13	601.915	0.0947749	400.11	88.6647	0.55881	-0.46379
5.15001	603.786	0.0951888	400.11	88.9403	0.56125	-0.46258
5.17003	605.497	0.0956017	400.11	89.1923	0.56369	-0.46128
5.18999	607.314	0.0959946	400.11	89.46	0.56601	-0.46016
5.21001	609.028	0.0963665	400.11	89.7125	0.5682	-0.4591
5.23003	610.802	0.0967804	400.11	89.9738	0.57064	-0.45783
5.24999	612.649	0.0971733	400.11	90.2458	0.57296	-0.45673
5.27001	614.599	0.0975653	400.11	90.5331	0.57527	-0.45571
5.29003	616.485	0.0979792	400.11	90.8109	0.57771	-0.45452
5.29998	617.501	0.0981862	400.11	90.9606	0.57893	-0.45397
5.32	619.337	0.0985781	400.11	91.231	0.58124	-0.45287
5.34002	621.177	0.098992	400.11	91.502	0.58368	-0.45164
5.35998	623.009	0.0993849	400.11	91.7719	0.586	-0.45054
5.38	624.888	0.0997979	400.11	92.0487	0.58843	-0.44934
5.40001	626.56	0.100191	400.11	92.295	0.59075	-0.44813
5.42003	628.431	0.100584	400.11	92.5706	0.59307	-0.44705
5.43999	630.294	0.100977	400.11	92.845	0.59538	-0.44596
5.46001	632.005	0.10139	400.11	93.0971	0.59782	-0.44466
5.48003	633.806	0.101782	400.11	93.3624	0.60013	-0.44354
5.49999	635.692	0.102154	400.11	93.6402	0.60232	-0.44259
5.52001	637.556	0.102568	400.11	93.9147	0.60476	-0.44138
5.54003	639.357	0.102981	400.11	94.18	0.6072	-0.44013
5.55999	641.31	0.103353	400.11	94.4677	0.60939	-0.43923
5.58001	643.208	0.103767	400.11	94.7473	0.61183	-0.43804
5.60003	645.087	0.10416	400.11	95.0241	0.61415	-0.43697
5.61999	646.888	0.104573	400.11	95.2894	0.61659	-0.43572
5.64	648.767	0.104945	400.11	95.5662	0.61878	-0.43477
5.66002	650.56	0.105359	400.11	95.8303	0.62122	-0.43351
5.68003	652.297	0.105752	400.11	96.0862	0.62354	-0.43234
5.69999	654.109	0.106144	400.11	96.3531	0.62585	-0.43123
5.72001	656.004	0.106537	400.11	96.6322	0.62817	-0.43016
5.74003	657.812	0.106909	400.11	96.8985	0.63036	-0.42916
5.75999	659.636	0.107322	400.11	97.1672	0.63279	-0.42793
5.78001	661.5	0.107735	400.11	97.4418	0.63523	-0.42673
5.80003	663.433	0.108128	400.11	97.7265	0.63755	-0.42569
5.81999	665.211	0.108521	400.11	97.9885	0.63986	-0.42455
5.84001	667.035	0.108914	400.11	98.2571	0.64218	-0.42343
5.86003	668.801	0.109327	400.11	98.5173	0.64462	-0.42216
5.87999	670.648	0.10972	400.11	98.7893	0.64693	-0.42107
5.9	672.324	0.110134	400.11	99.0362	0.64938	-0.41973
5.92002	674.152	0.110547	400.11	99.3055	0.65181	-0.41851
5.93998	676.054	0.11094	400.11	99.5857	0.65413	-0.41745
5.96	677.976	0.111333	400.11	99.8688	0.65644	-0.4164
5.98002	679.711	0.111746	400.11	100.124	0.65888	-0.41511
5.99998	681.543	0.112159	400.11	100.394	0.66131	-0.41388
6.02	683.32	0.112552	400.11	100.656	0.66363	-0.41274
6.04002	685.168	0.112924	400.11	100.928	0.66583	-0.41177
6.05998	686.972	0.113317	400.11	101.194	0.66814	-0.41064
6.08	688.828	0.11373	400.11	101.467	0.67058	-0.40943
6.10002	690.738	0.114123	400.11	101.749	0.6729	-0.40838
6.11998	692.578	0.114516	400.11	102.02	0.67521	-0.40728
6.14	694.379	0.114929	400.11	102.285	0.67765	-0.40603
6.16001	696.285	0.115301	400.11	102.566	0.67984	-0.4051
6.18003	698.152	0.115735	400.11	102.841	0.6824	-0.40377
6.19999	699.961	0.116149	400.11	103.107	0.68484	-0.40252
6.22001	701.824	0.116542	400.11	103.382	0.68716	-0.40144
6.24003	703.613	0.116935	400.11	103.645	0.68948	-0.4003
6.25999	705.453	0.117347	400.11	103.916	0.6919	-0.39909
6.27	706.469	0.117533	400.11	104.066	0.693	-0.39866
6.29002	708.32	0.117988	400.11	104.339	0.69568	-0.3972
6.30998	710.269	0.11836	400.11	104.626	0.69788	-0.3963
6.33	712.117	0.118732	400.11	104.898	0.70007	-0.39532
6.35002	714.027	0.119146	400.11	105.179	0.70251	-0.39414
6.36998	715.914	0.119539	400.11	105.457	0.70483	-0.39307
6.39	717.879	0.119973	400.11	105.747	0.70739	-0.39181
6.41001	719.703	0.120366	400.11	106.015	0.70971	-0.3907
6.42002	720.758	0.120552	400.11	106.171	0.7108	-0.3903
6.43003	721.804	0.120738	400.11	106.325	0.7119	-0.38989
6.44999	723.797	0.121131	400.11	106.618	0.71422	-0.38889
6.47001	725.64	0.121544	400.11	106.89	0.71665	-0.38768
6.49003	727.527	0.121937	400.11	107.168	0.71897	-0.38661
6.49998	728.551	0.122122	400.11	107.319	0.72006	-0.38619
6.52	730.465	0.122536	400.11	107.601	0.7225	-0.38501
6.54002	732.324	0.122928	400.11	107.874	0.72481	-0.38393
6.55998	734.164	0.123342	400.11	108.146	0.72725	-0.38271
6.58	736.066	0.123776	400.11	108.426	0.72981	-0.3814
6.60002	737.797	0.124169	400.11	108.681	0.73213	-0.38023
6.61998	739.621	0.124541	400.11	108.949	0.73432	-0.37924
6.64	741.363	0.124934	400.11	109.206	0.73664	-0.37807
6.66001	743.258	0.125327	400.11	109.485	0.73896	-0.37701
6.68003	745.144	0.12574	400.11	109.763	0.74139	-0.37582
6.69999	747.047	0.126133	400.11	110.043	0.74371	-0.37476
6.72001	748.871	0.126546	400.11	110.312	0.74614	-0.37353
6.74003	750.765	0.126939	400.11	110.591	0.74846	-0.37246
6.75999	752.504	0.127331	400.11	110.847	0.75077	-0.3713
6.78001	754.265	0.127765	400.11	111.106	0.75333	-0.3699
6.80003	756.054	0.128158	400.11	111.37	0.75565	-0.36877
6.81999	757.863	0.128551	400.11	111.636	0.75797	-0.36765
6.84001	759.64	0.128964	400.11	111.898	0.7604	-0.36638
6.86003	761.511	0.129357	400.11	112.174	0.76272	-0.3653
6.87999	763.398	0.12975	400.11	112.452	0.76504	-0.36423
6.9	765.308	0.130143	400.11	112.733	0.76735	-0.36318
6.92002	767.164	0.130556	400.11	113.007	0.76979	-0.36197
6.93998	769.074	0.13097	400.11	113.288	0.77223	-0.36079
6.96	770.945	0.131363	400.11	113.564	0.77455	-0.35971
6.98002	772.777	0.131755	400.11	113.833	0.77686	-0.35861
6.99998	774.59	0.132148	400.11	114.1	0.77917	-0.35749
7.02	776.5	0.13254	400.11	114.382	0.78149	-0.35644
7.04002	778.363	0.132933	400.11	114.656	0.7838	-0.35535
7.05998	780.047	0.133326	400.11	114.904	0.78612	-0.35415
7.08	781.879	0.133719	400.11	115.174	0.78844	-0.35304
7.10002	783.676	0.134132	400.11	115.439	0.79087	-0.35179
7.11998	785.445	0.134546	400.11	115.699	0.79331	-0.35052
7.14	787.191	0.134938	400.11	115.957	0.79563	-0.34936
7.16001	789.101	0.135352	400.11	116.238	0.79807	-0.34818
7.18003	790.894	0.135745	400.11	116.502	0.80038	-0.34705
7.18998	791.918	0.135931	400.11	116.653	0.80148	-0.34663
7.21	793.687	0.136344	400.11	116.914	0.80392	-0.34536
7.23002	795.574	0.136758	400.11	117.191	0.80636	-0.34417
7.24998	797.445	0.13715	400.11	117.467	0.80867	-0.34309
7.27	799.414	0.137563	400.11	117.757	0.8111	-0.34196
7.29002	801.195	0.137956	400.11	118.019	0.81342	-0.34082
7.30998	803.097	0.138349	400.11	118.3	0.81574	-0.33975
7.33	804.89	0.138762	400.11	118.564	0.81817	-0.3385
7.34001	805.89	0.138948	400.11	118.711	0.81927	-0.33807
7.36003	807.652	0.139362	400.11	118.971	0.82171	-0.33679
7.37999	809.414	0.139734	400.11	119.23	0.8239	-0.33576
7.4	811.254	0.140127	400.11	119.501	0.82622	-0.33466
7.42002	812.972	0.14054	400.11	119.754	0.82866	-0.33336
7.43998	814.812	0.140933	400.11	120.025	0.83097	-0.33226
7.46	816.652	0.141326	400.11	120.296	0.83329	-0.33116
7.48002	818.508	0.141739	400.11	120.57	0.83573	-0.32995
7.49998	820.402	0.142153	400.11	120.849	0.83817	-0.32876
7.52	822.297	0.142524	400.11	121.128	0.84035	-0.32782
7.54002	824.129	0.142938	400.11	121.398	0.84279	-0.32659
7.55998	826.062	0.14333	400.11	121.682	0.84511	-0.32556
7.58	827.949	0.143744	400.11	121.96	0.84755	-0.32436
7.60002	829.699	0.144157	400.11	122.218	0.84998	-0.32308
7.61998	831.57	0.14453	400.11	122.494	0.85218	-0.32212
7.64	833.355	0.144922	400.11	122.757	0.85449	-0.32099
7.66001	835.117	0.145315	400.11	123.016	0.85681	-0.31983
7.68003	836.933	0.145729	400.11	123.284	0.85925	-0.31859
7.69999	838.898	0.146163	400.11	123.573	0.86181	-0.31733
7.72001	840.801	0.146556	400.11	123.854	0.86413	-0.31627
7.74003	842.832	0.146969	400.11	124.153	0.86656	-0.31518
7.75999	844.816	0.147361	400.11	124.445	0.86887	-0.31418
7.78001	846.836	0.147775	400.11	124.743	0.87131	-0.31307
7.80003	848.75	0.148167	400.11	125.025	0.87363	-0.31202
7.81999	850.59	0.148581	400.11	125.296	0.87607	-0.3108
7.84001	852.508	0.148974	400.11	125.578	0.87838	-0.30975
7.86003	854.363	0.149387	400.11	125.851	0.88082	-0.30854
7.87999	856.211	0.14978	400.11	126.124	0.88314	-0.30744
7.9	858.121	0.150193	400.11	126.405	0.88557	-0.30627
7.92002	859.926	0.150607	400.11	126.671	0.88801	-0.30502
7.93998	861.695	0.150979	400.11	126.931	0.89021	-0.30399
7.96	863.519	0.151372	400.11	127.2	0.89252	-0.30288
7.98002	865.32	0.151744	400.11	127.465	0.89472	-0.30188
7.99998	867.101	0.152158	400.11	127.728	0.89716	-0.30061
8.00999	868.109	0.152384	400.11	127.876	0.89849	-0.29995
8.03001	870.047	0.152756	400.11	128.162	0.90068	-0.29903
8.05003	871.918	0.15317	400.11	128.437	0.90312	-0.29783
8.06999	873.742	0.153583	400.11	128.706	0.90556	-0.2966
8.08	874.758	0.153769	400.11	128.856	0.90666	-0.29617
8.10002	876.625	0.154183	400.11	129.131	0.9091	-0.29496
8.11998	878.64	0.154576	400.11	129.427	0.91142	-0.29398
8.14	880.594	0.154968	400.11	129.715	0.91373	-0.29296
8.16001	882.558	0.155403	400.11	130.005	0.91629	-0.29169
8.17002	883.566	0.155609	400.11	130.153	0.91751	-0.29114
8.18998	885.488	0.156002	400.11	130.436	0.91982	-0.29009
8.21	887.336	0.156416	400.11	130.708	0.92226	-0.28887
8.23002	889.16	0.156808	400.11	130.977	0.92458	-0.28777
8.24998	891	0.157181	400.11	131.248	0.92677	-0.28678
8.27	892.758	0.157593	400.11	131.507	0.9292	-0.28551
8.29002	894.597	0.158007	400.11	131.778	0.93165	-0.28429
8.30998	896.461	0.158379	400.11	132.053	0.93384	-0.28333
8.33	898.379	0.158792	400.11	132.335	0.93627	-0.28216
8.35002	900.226	0.159206	400.11	132.607	0.93871	-0.28094
8.36003	901.226	0.159412	400.11	132.754	0.93993	-0.28038
8.37999	903.179	0.159805	400.11	133.042	0.94225	-0.27936
8.4	905.215	0.160198	400.11	133.342	0.94456	-0.27838
8.42002	907.133	0.160591	400.11	133.625	0.94688	-0.27733
8.43998	909.097	0.160984	400.11	133.914	0.9492	-0.27631
8.44999	910.113	0.161191	400.11	134.064	0.95042	-0.27576
8.47001	911.972	0.161583	400.11	134.337	0.95273	-0.27468
8.49003	913.851	0.161976	400.11	134.614	0.95505	-0.2736
8.50999	915.738	0.162389	400.11	134.892	0.95748	-0.27242
8.53001	917.664	0.162781	400.11	135.176	0.95979	-0.27138
8.55003	919.566	0.163195	400.11	135.456	0.96223	-0.27019
8.55998	920.574	0.163381	400.11	135.605	0.96333	-0.26976
8.58	922.527	0.163774	400.11	135.892	0.96565	-0.26873
8.59001	923.543	0.16396	400.11	136.042	0.96675	-0.26831
8.60002	924.558	0.164187	400.11	136.191	0.96808	-0.26764
8.61003	925.597	0.164373	400.11	136.344	0.96918	-0.26723
8.61998	926.644	0.16458	400.11	136.499	0.9704	-0.2667
8.62999	927.668	0.164766	400.11	136.649	0.9715	-0.26628
8.64	928.707	0.164973	400.11	136.803	0.97272	-0.26575
8.65	929.707	0.16518	400.11	136.95	0.97394	-0.26519
8.67002	931.761	0.165573	400.11	137.252	0.97626	-0.26423
8.68998	933.765	0.165986	400.11	137.548	0.97869	-0.26311
8.71	935.711	0.166379	400.11	137.834	0.98101	-0.26208
8.73002	937.691	0.166772	400.11	138.126	0.98333	-0.26107
8.74003	938.691	0.166999	400.11	138.273	0.98466	-0.2604
8.74998	939.715	0.167227	400.11	138.424	0.98601	-0.25973
8.75999	940.715	0.167392	400.11	138.571	0.98698	-0.25942
8.77	941.824	0.167618	400.11	138.735	0.98831	-0.25882
8.78001	942.879	0.167804	400.11	138.89	0.98941	-0.25842
8.79002	943.894	0.168011	400.11	139.04	0.99063	-0.25787
8.80003	944.894	0.168218	400.11	139.187	0.99185	-0.25731
8.80998	945.957	0.168425	400.11	139.344	0.99307	-0.25679
8.81999	946.972	0.168611	400.11	139.493	0.99417	-0.25636
8.84001	948.883	0.169004	400.11	139.775	0.99649	-0.25531
8.86003	950.828	0.169417	400.11	140.061	0.99892	-0.25416
8.87999	952.832	0.169789	400.11	140.356	1.00111	-0.25329
8.89	953.84	0.169996	400.11	140.505	1.00233	-0.25273
8.9	954.847	0.170203	400.11	140.653	1.00356	-0.25218
8.92002	956.797	0.170616	400.11	140.94	1.00599	-0.25103
8.93003	957.82	0.170802	400.11	141.091	1.00709	-0.25061
8.93998	958.836	0.17103	400.11	141.241	1.00843	-0.24993
8.94999	959.867	0.171216	400.11	141.393	1.00953	-0.24952
8.96	960.969	0.171402	400.11	141.555	1.01063	-0.24915
8.97001	962.008	0.171609	400.11	141.708	1.01185	-0.24862
8.99003	963.965	0.172022	400.11	141.996	1.01428	-0.24747
8.99998	964.972	0.172229	400.11	142.145	1.0155	-0.24692
9.00999	966.09	0.172435	400.11	142.309	1.01672	-0.24644
9.02	967.152	0.172641	400.11	142.466	1.01793	-0.24593
9.03001	968.269	0.172827	400.11	142.63	1.01903	-0.24557
9.04002	969.324	0.173034	400.11	142.786	1.02025	-0.24505
9.05003	970.363	0.173262	400.11	142.939	1.02159	-0.24439
9.06999	972.34	0.173654	400.11	143.23	1.0239	-0.24338
9.08	973.426	0.173861	400.11	143.39	1.02512	-0.24288
9.09001	974.535	0.174047	400.11	143.553	1.02622	-0.24252
9.10002	975.613	0.174254	400.11	143.712	1.02744	-0.24201
9.11998	977.672	0.174688	400.11	144.015	1.03	-0.24081
9.12999	978.687	0.174874	400.11	144.165	1.0311	-0.24038
9.14	979.742	0.175081	400.11	144.32	1.03232	-0.23986
9.15	980.836	0.175288	400.11	144.481	1.03354	-0.23936
9.16001	981.906	0.175474	400.11	144.639	1.03463	-0.23897
9.17002	982.984	0.175681	400.11	144.798	1.03585	-0.23846
9.18998	984.972	0.176094	400.11	145.091	1.03829	-0.23734
9.19999	986.027	0.17628	400.11	145.246	1.03939	-0.23694
9.21	987.074	0.176487	400.11	145.4	1.04061	-0.23641
9.23002	989.066	0.17688	400.11	145.694	1.04292	-0.23541
9.24003	990.09	0.177107	400.11	145.845	1.04426	-0.23475
9.24998	991.09	0.177314	400.11	145.992	1.04548	-0.23419
9.27	993.054	0.177685	400.11	146.281	1.04767	-0.2333
9.29002	994.957	0.178099	400.11	146.561	1.05011	-0.23211
9.30998	996.859	0.178491	400.11	146.842	1.05242	-0.23106
9.31999	997.89	0.178677	400.11	146.994	1.05352	-0.23064
9.33	998.906	0.178884	400.11	147.143	1.05474	-0.23009
9.35002	1000.82	0.179277	400.11	147.425	1.05706	-0.22904
9.36003	1001.82	0.179484	400.11	147.572	1.05828	-0.22848
9.37999	1003.83	0.179877	400.11	147.868	1.0606	-0.22749
9.39	1004.87	0.180083	400.11	148.022	1.06181	-0.22696
9.4	1005.87	0.18029	400.11	148.169	1.06303	-0.2264
9.41001	1006.95	0.180476	400.11	148.328	1.06413	-0.22602
9.43003	1008.96	0.180869	400.11	148.624	1.06644	-0.22503
9.43998	1010.04	0.181076	400.11	148.783	1.06767	-0.22452
9.44999	1011.14	0.181262	400.11	148.945	1.06876	-0.22415
9.46	1012.23	0.181469	400.11	149.106	1.06998	-0.22365
9.47001	1013.34	0.181675	400.11	149.269	1.0712	-0.22317
9.48002	1014.5	0.181882	400.11	149.44	1.07242	-0.22272
9.49003	1015.56	0.182089	400.11	149.596	1.07364	-0.2222
9.49998	1016.65	0.182275	400.11	149.757	1.07473	-0.22182
9.50999	1017.71	0.182481	400.11	149.913	1.07595	-0.22131
9.52	1018.86	0.182667	400.11	150.082	1.07705	-0.22097
9.53001	1019.94	0.182873	400.11	150.242	1.07826	-0.22047
9.54002	1021.06	0.18308	400.11	150.407	1.07948	-0.21999
9.55003	1022.14	0.183266	400.11	150.566	1.08058	-0.2196
9.55998	1023.19	0.183473	400.11	150.72	1.0818	-0.21908
9.56999	1024.31	0.18368	400.11	150.885	1.08302	-0.2186
9.58	1025.32	0.183887	400.11	151.034	1.08424	-0.21804
9.59001	1026.4	0.184073	400.11	151.193	1.08534	-0.21766
9.60002	1027.44	0.184279	400.11	151.346	1.08655	-0.21713
9.61003	1028.49	0.184486	400.11	151.501	1.08777	-0.21661
9.61998	1029.5	0.184693	400.11	151.65	1.08899	-0.21605
9.62999	1030.55	0.184879	400.11	151.804	1.09009	-0.21565
9.65	1032.54	0.185292	400.11	152.098	1.09252	-0.21453
9.66001	1033.63	0.185479	400.11	152.258	1.09363	-0.21415
9.67002	1034.7	0.185685	400.11	152.416	1.09484	-0.21364
9.68003	1035.77	0.185892	400.11	152.573	1.09606	-0.21312
9.68998	1036.87	0.186099	400.11	152.735	1.09728	-0.21263
9.69999	1038.06	0.186326	400.11	152.911	1.09862	-0.21208
9.71	1039.18	0.186512	400.11	153.076	1.09972	-0.21172
9.72001	1040.35	0.186698	400.11	153.248	1.10081	-0.2114
9.73002	1041.53	0.186905	400.11	153.422	1.10203	-0.21096
9.74003	1042.68	0.187112	400.11	153.591	1.10325	-0.2105
9.74998	1043.85	0.187298	400.11	153.764	1.10435	-0.21017
9.75999	1044.97	0.187505	400.11	153.929	1.10557	-0.20969
9.77	1046.03	0.18771	400.11	154.085	1.10678	-0.20918
9.78001	1047.23	0.187896	400.11	154.261	1.10788	-0.20888
9.79002	1048.36	0.188103	400.11	154.428	1.1091	-0.2084
9.80003	1049.43	0.18831	400.11	154.586	1.11032	-0.20789
9.80998	1050.54	0.188475	400.11	154.749	1.11129	-0.20765
9.81999	1051.62	0.188682	400.11	154.908	1.11251	-0.20714
9.83	1052.67	0.188889	400.11	155.063	1.11373	-0.20662
9.84001	1053.75	0.189075	400.11	155.222	1.11483	-0.20623
9.85002	1054.87	0.189282	400.11	155.387	1.11605	-0.20575
9.86003	1056.01	0.189488	400.11	155.555	1.11726	-0.20529
9.86998	1057.13	0.189675	400.11	155.72	1.11837	-0.20493
9.87999	1058.14	0.189881	400.11	155.869	1.11958	-0.20438
9.89	1059.24	0.190067	400.11	156.031	1.12068	-0.20401
9.9	1060.36	0.190253	400.11	156.196	1.12177	-0.20365
9.91001	1061.46	0.190481	400.11	156.358	1.12312	-0.20304
9.92002	1062.52	0.190688	400.11	156.514	1.12434	-0.20252
9.93003	1063.68	0.190874	400.11	156.685	1.12544	-0.20219
9.93998	1064.84	0.191101	400.11	156.856	1.12677	-0.20161
9.94999	1065.99	0.191308	400.11	157.025	1.128	-0.20115
9.96	1067.1	0.191494	400.11	157.188	1.12909	-0.20079
9.97001	1068.26	0.191701	400.11	157.359	1.13031	-0.20033
9.98002	1069.51	0.191866	400.11	157.543	1.13129	-0.20019
9.99003	1070.69	0.192073	400.11	157.717	1.13251	-0.19975
9.99998	1071.77	0.19228	400.11	157.876	1.13373	-0.19924
10.01	1072.93	0.192486	400.11	158.047	1.13494	-0.19879
10.02	1074.11	0.192692	400.11	158.221	1.13616	-0.19836
10.03	1075.2	0.192899	400.11	158.382	1.13738	-0.19786
10.04	1076.32	0.193126	400.11	158.547	1.13871	-0.19726
10.05	1077.45	0.193312	400.11	158.713	1.13981	-0.19691
10.06	1078.56	0.193498	400.11	158.877	1.14091	-0.19654
10.07	1079.65	0.193705	400.11	159.037	1.14213	-0.19604
10.09	1081.73	0.194098	400.11	159.343	1.14445	-0.1951
10.1	1082.88	0.194305	400.11	159.513	1.14567	-0.19464
10.11	1083.97	0.194491	400.11	159.673	1.14676	-0.19426
10.12	1085.11	0.194697	400.11	159.841	1.14798	-0.1938
10.13	1086.24	0.194904	400.11	160.008	1.1492	-0.19333
10.14	1087.36	0.195111	400.11	160.173	1.15042	-0.19285
10.15	1088.46	0.195297	400.11	160.335	1.15152	-0.19248
10.16	1089.53	0.195504	400.11	160.492	1.15274	-0.19196
10.17	1090.6	0.195711	400.11	160.65	1.15396	-0.19145
10.18	1091.77	0.195917	400.11	160.822	1.15517	-0.19101
10.19	1092.84	0.196103	400.11	160.98	1.15627	-0.19062
10.2	1093.92	0.196289	400.11	161.139	1.15736	-0.19023
10.21	1095.02	0.196517	400.11	161.301	1.15871	-0.18961
10.22	1096.09	0.196703	400.11	161.459	1.15981	-0.18922
10.23	1097.19	0.19691	400.11	161.621	1.16103	-0.18873
10.24	1098.26	0.197096	400.11	161.778	1.16212	-0.18834
10.25	1099.34	0.197282	400.11	161.938	1.16322	-0.18796
10.26	1100.47	0.197509	400.11	162.104	1.16456	-0.18737
10.27	1101.56	0.197715	400.11	162.265	1.16577	-0.18687
10.28	1102.62	0.197901	400.11	162.421	1.16687	-0.18647
10.29	1103.76	0.198087	400.11	162.589	1.16797	-0.18613
10.3	1104.88	0.198273	400.11	162.754	1.16906	-0.18577
10.31	1106.03	0.198501	400.11	162.923	1.17041	-0.18519
10.32	1107.17	0.198687	400.11	163.091	1.1715	-0.18485
10.33	1108.24	0.198893	400.11	163.249	1.17272	-0.18434
10.34	1109.34	0.199121	400.11	163.411	1.17406	-0.18372
10.35	1110.41	0.199307	400.11	163.568	1.17516	-0.18333
10.36	1111.48	0.199514	400.11	163.726	1.17638	-0.18282
10.37	1112.56	0.1997	400.11	163.885	1.17748	-0.18243
10.38	1113.7	0.199907	400.11	164.053	1.1787	-0.18197
10.39	1114.78	0.200113	400.11	164.212	1.17991	-0.18146
10.4	1115.84	0.20032	400.11	164.368	1.18113	-0.18094
10.41	1116.89	0.200506	400.11	164.523	1.18223	-0.18054
10.42	1117.93	0.200713	400.11	164.676	1.18345	-0.18001
10.43	1118.98	0.20092	400.11	164.831	1.18467	-0.17948
10.44	1120.11	0.201106	400.11	164.997	1.18577	-0.17913
10.45	1121.21	0.201292	400.11	165.159	1.18686	-0.17876
10.46	1122.39	0.201499	400.11	165.333	1.18808	-0.17832
10.47	1123.6	0.201705	400.11	165.511	1.1893	-0.1779
10.48	1124.75	0.201933	400.11	165.681	1.19064	-0.17732
10.49	1125.87	0.202119	400.11	165.845	1.19174	-0.17696
10.5	1127.09	0.202326	400.11	166.025	1.19296	-0.17655
10.51	1128.29	0.202532	400.11	166.202	1.19417	-0.17613
10.52	1129.54	0.202718	400.11	166.386	1.19527	-0.17585
10.53	1130.73	0.202903	400.11	166.561	1.19636	-0.17555
10.54	1131.92	0.203131	400.11	166.737	1.19771	-0.17499
10.55	1133.09	0.203338	400.11	166.909	1.19893	-0.17454
10.56	1134.24	0.203524	400.11	167.078	1.20002	-0.17421
10.57	1135.37	0.20373	400.11	167.245	1.20124	-0.17374
10.58	1136.55	0.203916	400.11	167.419	1.20233	-0.17342
10.59	1137.79	0.204123	400.11	167.601	1.20356	-0.17302
10.6	1139.01	0.20433	400.11	167.781	1.20478	-0.17261
10.61	1140.18	0.204537	400.11	167.953	1.206	-0.17216
10.62	1141.28	0.204764	400.11	168.115	1.20733	-0.17155
10.63	1142.48	0.20493	400.11	168.292	1.20831	-0.17136
10.64	1143.69	0.205136	400.11	168.47	1.20953	-0.17094
10.65	1144.84	0.205343	400.11	168.64	1.21075	-0.17048
10.66	1145.98	0.20555	400.11	168.808	1.21197	-0.17002
10.67	1147.17	0.205757	400.11	168.983	1.21319	-0.16958
10.68	1148.37	0.205963	400.11	169.16	1.2144	-0.16916
10.69	1149.51	0.20615	400.11	169.328	1.21551	-0.16881
10.7	1150.58	0.206336	400.11	169.485	1.2166	-0.16842
10.71	1151.68	0.206563	400.11	169.647	1.21794	-0.16781
10.72	1152.85	0.206749	400.11	169.82	1.21904	-0.16748
10.73	1153.93	0.206956	400.11	169.979	1.22026	-0.16698
10.74	1155.01	0.207141	400.11	170.138	1.22135	-0.1666
10.75	1156.22	0.207327	400.11	170.316	1.22245	-0.1663
10.76	1157.42	0.207534	400.11	170.493	1.22367	-0.16587
10.77	1158.55	0.20774	400.11	170.659	1.22488	-0.16541
10.78	1159.66	0.207927	400.11	170.823	1.22598	-0.16504
10.79	1160.8	0.208113	400.11	170.991	1.22708	-0.16469
10.8	1162	0.208299	400.11	171.168	1.22818	-0.16439
10.81	1163.17	0.208505	400.11	171.34	1.22939	-0.16395
10.82	1164.32	0.208733	400.11	171.509	1.23074	-0.16336
10.83	1165.53	0.208919	400.11	171.688	1.23183	-0.16307
10.84	1166.77	0.209126	400.11	171.87	1.23305	-0.16266
10.85	1167.85	0.209332	400.11	172.029	1.23427	-0.16216
10.86	1169	0.209519	400.11	172.199	1.23537	-0.16182
10.87	1170.18	0.209746	400.11	172.373	1.23671	-0.16126
10.88	1171.37	0.209932	400.11	172.548	1.23781	-0.16095
10.89	1172.5	0.210118	400.11	172.714	1.2389	-0.1606
10.9	1173.66	0.210304	400.11	172.885	1.24	-0.16027
10.91	1174.88	0.210552	400.11	173.065	1.24146	-0.15961
10.92	1176.06	0.210759	400.11	173.239	1.24268	-0.15917
10.93	1177.3	0.210945	400.11	173.421	1.24378	-0.15889
10.94	1178.43	0.211152	400.11	173.588	1.245	-0.15842
10.95	1179.73	0.211338	400.11	173.779	1.2461	-0.15818
10.96	1180.89	0.211545	400.11	173.95	1.24732	-0.15773
10.97	1182.07	0.211772	400.11	174.124	1.24866	-0.15717
10.98	1183.21	0.211979	400.11	174.292	1.24988	-0.1567
10.99	1184.46	0.212164	400.11	174.476	1.25097	-0.15644
11	1185.63	0.212329	400.11	174.648	1.25194	-0.15624
11.01	1186.79	0.212557	400.11	174.819	1.25328	-0.15566
11.02	1187.93	0.212763	400.11	174.987	1.2545	-0.1552
11.03	1189.02	0.21297	400.11	175.148	1.25572	-0.1547
11.04	1190.16	0.213156	400.11	175.316	1.25682	-0.15435
11.05	1191.21	0.213363	400.11	175.47	1.25804	-0.15383
11.06	1192.36	0.21357	400.11	175.64	1.25926	-0.15337
11.07	1193.48	0.213756	400.11	175.805	1.26035	-0.15301
11.08	1194.57	0.213983	400.11	175.965	1.26169	-0.15239
11.09	1195.62	0.214169	400.11	176.12	1.26279	-0.15199
11.1	1196.75	0.214355	400.11	176.286	1.26389	-0.15164
11.11	1197.89	0.214562	400.11	176.454	1.26511	-0.15117
11.12	1199.06	0.214748	400.11	176.627	1.2662	-0.15085
11.13	1200.2	0.214955	400.11	176.795	1.26742	-0.15038
11.14	1201.3	0.215141	400.11	176.957	1.26852	-0.15001
11.15	1202.45	0.215348	400.11	177.126	1.26974	-0.14955
11.16	1203.6	0.215555	400.11	177.295	1.27096	-0.14909
11.17	1204.76	0.215741	400.11	177.466	1.27206	-0.14876
11.18	1205.99	0.215947	400.11	177.648	1.27327	-0.14835
11.19	1207.25	0.216133	400.11	177.833	1.27437	-0.14809
11.2	1208.46	0.21632	400.11	178.011	1.27547	-0.14779
11.21	1209.64	0.216506	400.11	178.185	1.27657	-0.14747
11.22	1210.85	0.216712	400.11	178.363	1.27778	-0.14705
11.23	1212.04	0.21694	400.11	178.539	1.27913	-0.14649
11.24	1213.25	0.217126	400.11	178.717	1.28022	-0.1462
11.25	1214.44	0.217352	400.11	178.892	1.28156	-0.14565
11.26	1215.6	0.217538	400.11	179.063	1.28265	-0.14532
11.27	1216.79	0.217724	400.11	179.238	1.28375	-0.14501
11.28	1217.91	0.217911	400.11	179.403	1.28485	-0.14465
11.29	1219.03	0.218117	400.11	179.568	1.28607	-0.14417
11.3	1220.17	0.218345	400.11	179.736	1.28741	-0.14358
11.31	1221.26	0.218531	400.11	179.897	1.28851	-0.1432
11.32	1222.33	0.218738	400.11	180.054	1.28973	-0.14269
11.33	1223.44	0.218924	400.11	180.218	1.29083	-0.14233
11.34	1224.53	0.21913	400.11	180.379	1.29204	-0.14183
11.35	1225.69	0.219337	400.11	180.549	1.29326	-0.14138
11.36	1226.82	0.219523	400.11	180.716	1.29436	-0.14103
11.37	1227.94	0.21973	400.11	180.881	1.29558	-0.14055
11.38	1229.13	0.219937	400.11	181.056	1.2968	-0.14011
11.39	1230.28	0.220123	400.11	181.226	1.2979	-0.13978
11.4	1231.36	0.220329	400.11	181.385	1.29911	-0.13927
11.41	1232.45	0.220536	400.11	181.545	1.30033	-0.13877
11.42	1233.61	0.220722	400.11	181.716	1.30143	-0.13844
11.43	1234.75	0.220908	400.11	181.884	1.30252	-0.1381
11.44	1235.92	0.221115	400.11	182.056	1.30374	-0.13765
11.45	1237.04	0.221322	400.11	182.221	1.30496	-0.13717
11.46	1238.19	0.221508	400.11	182.391	1.30606	-0.13683
11.47	1239.35	0.221715	400.11	182.562	1.30728	-0.13638
11.48	1240.47	0.221921	400.11	182.727	1.3085	-0.13591
11.49	1241.6	0.222107	400.11	182.893	1.30959	-0.13555
11.5	1242.75	0.222334	400.11	183.062	1.31093	-0.13498
11.51	1243.92	0.222541	400.11	183.235	1.31215	-0.13453
11.52	1245.1	0.222727	400.11	183.409	1.31325	-0.13421
11.53	1246.32	0.222934	400.11	183.588	1.31447	-0.1338
11.54	1247.54	0.22312	400.11	183.768	1.31557	-0.13351
11.55	1248.76	0.223306	400.11	183.948	1.31666	-0.13321
11.56	1249.98	0.223533	400.11	184.127	1.318	-0.13268
11.57	1251.22	0.223719	400.11	184.31	1.3191	-0.1324
11.58	1252.47	0.223926	400.11	184.494	1.32032	-0.13201
11.59	1253.65	0.224153	400.11	184.668	1.32166	-0.13145
11.6	1254.93	0.224339	400.11	184.857	1.32275	-0.1312
11.61	1256.23	0.224546	400.11	185.048	1.32397	-0.13084
11.62	1257.44	0.224732	400.11	185.226	1.32507	-0.13054
11.63	1258.6	0.224939	400.11	185.397	1.32629	-0.13009
11.64	1259.73	0.225104	400.11	185.564	1.32726	-0.12986
11.65	1260.92	0.225332	400.11	185.739	1.32861	-0.1293
11.66	1262.11	0.225539	400.11	185.914	1.32983	-0.12887
11.67	1263.18	0.225725	400.11	186.072	1.33093	-0.12848
11.68	1264.25	0.225911	400.11	186.229	1.33202	-0.12809
11.69	1265.48	0.226138	400.11	186.411	1.33336	-0.12756
11.7	1266.63	0.226304	400.11	186.58	1.33434	-0.12734
11.71	1267.73	0.22651	400.11	186.742	1.33555	-0.12685
11.72	1268.84	0.226717	400.11	186.906	1.33677	-0.12637
11.73	1270.07	0.226903	400.11	187.087	1.33787	-0.12608
11.74	1271.17	0.227089	400.11	187.249	1.33897	-0.12571
11.75	1272.31	0.227295	400.11	187.417	1.34018	-0.12525
11.76	1273.45	0.227502	400.11	187.585	1.3414	-0.12478
11.77	1274.7	0.227708	400.11	187.769	1.34262	-0.12439
11.78	1275.91	0.227894	400.11	187.947	1.34371	-0.1241
11.79	1277.03	0.228101	400.11	188.112	1.34494	-0.12362
11.8	1278.16	0.228287	400.11	188.278	1.34603	-0.12327
11.81	1279.42	0.228494	400.11	188.464	1.34725	-0.12288
11.82	1280.68	0.22868	400.11	188.65	1.34835	-0.12261
11.83	1281.85	0.228887	400.11	188.822	1.34957	-0.12217
11.84	1283.24	0.229073	400.11	189.027	1.35067	-0.12199
11.85	1284.45	0.22928	400.11	189.205	1.35189	-0.12157
11.86	1285.75	0.229507	400.11	189.397	1.35323	-0.12109
11.87	1287.02	0.229714	400.11	189.584	1.35445	-0.1207
11.88	1288.32	0.229921	400.11	189.775	1.35567	-0.12034
11.89	1289.67	0.230127	400.11	189.974	1.35688	-0.12002
11.9	1290.98	0.230313	400.11	190.167	1.35798	-0.11979
11.91	1292.28	0.23052	400.11	190.358	1.3592	-0.11943
11.92	1293.5	0.230706	400.11	190.538	1.36029	-0.11914
11.93	1294.79	0.230892	400.11	190.728	1.36139	-0.11889
11.94	1296.01	0.231099	400.11	190.908	1.36261	-0.11848
11.95	1297.32	0.231306	400.11	191.101	1.36383	-0.11812
11.96	1298.53	0.231513	400.11	191.279	1.36505	-0.1177
11.97	1299.75	0.23174	400.11	191.459	1.36639	-0.11717
11.98	1301	0.231947	400.11	191.643	1.36761	-0.11677
11.99	1302.24	0.232133	400.11	191.826	1.36871	-0.1165
12	1303.5	0.232318	400.11	192.011	1.3698	-0.11624
12.01	1304.69	0.232545	400.11	192.186	1.37114	-0.11568
12.02	1305.98	0.232752	400.11	192.376	1.37236	-0.11532
12.03	1307.25	0.232959	400.11	192.564	1.37358	-0.11493
12.04	1308.51	0.233145	400.11	192.749	1.37468	-0.11467
12.05	1309.78	0.23331	400.11	192.936	1.37565	-0.11454
12.06	1311.01	0.233538	400.11	193.117	1.37699	-0.114
12.07	1312.23	0.233744	400.11	193.297	1.37821	-0.1136
12.08	1313.5	0.23391	400.11	193.484	1.37919	-0.11346
12.09	1314.75	0.234117	400.11	193.668	1.38041	-0.11306
12.1	1316	0.234282	400.11	193.852	1.38138	-0.11291
12.11	1317.22	0.234509	400.11	194.032	1.38272	-0.11238
12.12	1318.51	0.234716	400.11	194.222	1.38394	-0.11201
12.13	1319.75	0.234902	400.11	194.405	1.38504	-0.11174
12.14	1321.03	0.235109	400.11	194.593	1.38626	-0.11136
12.15	1322.28	0.235316	400.11	194.778	1.38748	-0.11097
12.16	1323.54	0.235523	400.11	194.963	1.3887	-0.11058
12.17	1324.86	0.235709	400.11	195.158	1.38979	-0.11035
12.18	1326.08	0.235915	400.11	195.337	1.39101	-0.10994
12.19	1327.35	0.236122	400.11	195.524	1.39223	-0.10956
12.2	1328.6	0.236329	400.11	195.709	1.39345	-0.10917
12.21	1329.89	0.236515	400.11	195.899	1.39455	-0.10892
12.22	1331.03	0.236701	400.11	196.066	1.39564	-0.10858
12.23	1332.28	0.236908	400.11	196.251	1.39686	-0.10818
12.24	1333.53	0.237135	400.11	196.435	1.3982	-0.10767
12.25	1334.75	0.2373	400.11	196.614	1.39917	-0.1075
12.26	1336	0.237486	400.11	196.799	1.40027	-0.10723
12.27	1337.27	0.237692	400.11	196.986	1.40149	-0.10686
12.28	1338.55	0.237878	400.11	197.174	1.40258	-0.10661
12.29	1339.8	0.238085	400.11	197.358	1.4038	-0.10621
12.3	1341.06	0.238292	400.11	197.544	1.40502	-0.10582
12.31	1342.35	0.238499	400.11	197.734	1.40624	-0.10546
12.32	1343.67	0.238685	400.11	197.928	1.40734	-0.10523
12.33	1344.89	0.238892	400.11	198.108	1.40856	-0.10482
12.34	1346.12	0.239098	400.11	198.289	1.40978	-0.10441
12.35	1347.43	0.239284	400.11	198.482	1.41087	-0.10418
12.36	1348.71	0.239491	400.11	198.671	1.41209	-0.10381
12.37	1349.96	0.239698	400.11	198.855	1.41331	-0.10341
12.38	1351.17	0.239884	400.11	199.033	1.41441	-0.10312
12.39	1352.38	0.240111	400.11	199.211	1.41575	-0.10258
12.4	1353.6	0.240318	400.11	199.391	1.41697	-0.10216
12.41	1354.85	0.240504	400.11	199.575	1.41807	-0.10189
12.42	1356.09	0.24069	400.11	199.758	1.41916	-0.10161
12.43	1357.36	0.240876	400.11	199.945	1.42026	-0.10135
12.44	1358.62	0.241104	400.11	200.131	1.4216	-0.10084
12.45	1359.82	0.24131	400.11	200.307	1.42282	-0.10042
12.46	1361.05	0.241497	400.11	200.489	1.42392	-0.10013
12.47	1362.33	0.241703	400.11	200.677	1.42514	-0.09976
12.48	1363.61	0.241889	400.11	200.866	1.42623	-0.09951
12.49	1364.89	0.242096	400.11	201.054	1.42745	-0.09914
12.5	1366.27	0.242303	400.11	201.257	1.42867	-0.09883
12.51	1367.59	0.242509	400.11	201.452	1.42989	-0.09848
12.52	1368.88	0.242715	400.11	201.642	1.4311	-0.09812
12.53	1370.13	0.242922	400.11	201.826	1.43232	-0.09773
12.54	1371.4	0.243108	400.11	202.013	1.43342	-0.09747
12.55	1372.73	0.243294	400.11	202.209	1.43452	-0.09725
12.56	1374.06	0.243501	400.11	202.405	1.43574	-0.09691
12.57	1375.23	0.243687	400.11	202.577	1.43683	-0.09658
12.58	1376.52	0.243894	400.11	202.767	1.43805	-0.09622
12.59	1377.83	0.244101	400.11	202.96	1.43927	-0.09586
12.6	1379.03	0.244307	400.11	203.137	1.44049	-0.09544
12.61	1380.25	0.244493	400.11	203.317	1.44159	-0.09515
12.62	1381.51	0.2447	400.11	203.502	1.44281	-0.09476
12.63	1382.85	0.244886	400.11	203.7	1.4439	-0.09455
12.64	1384.1	0.245072	400.11	203.884	1.445	-0.09428
12.65	1385.37	0.245258	400.11	204.071	1.4461	-0.09402
12.66	1386.64	0.245465	400.11	204.258	1.44732	-0.09364
12.67	1388.09	0.245651	400.11	204.472	1.44841	-0.0935
12.68	1389.43	0.245858	400.11	204.669	1.44963	-0.09316
12.69	1390.72	0.246065	400.11	204.859	1.45085	-0.0928
12.7	1392.03	0.246251	400.11	205.052	1.45195	-0.09256
12.71	1393.31	0.246458	400.11	205.241	1.45317	-0.09219
12.72	1394.58	0.246664	400.11	205.428	1.45439	-0.09181
12.73	1395.87	0.24685	400.11	205.618	1.45548	-0.09157
12.74	1397.17	0.247057	400.11	205.809	1.4567	-0.09121
12.75	1398.39	0.247264	400.11	205.989	1.45792	-0.09079
12.76	1399.69	0.247449	400.11	206.18	1.45902	-0.09056
12.77	1400.89	0.247635	400.11	206.357	1.46011	-0.09026
12.78	1402.14	0.247842	400.11	206.541	1.46133	-0.08986
12.79	1403.43	0.248028	400.11	206.731	1.46243	-0.08962
12.8	1404.7	0.248214	400.11	206.918	1.46353	-0.08936
12.81	1406.06	0.248421	400.11	207.119	1.46475	-0.08904
12.82	1407.47	0.248627	400.11	207.326	1.46596	-0.08875
12.83	1408.89	0.248834	400.11	207.536	1.46718	-0.08847
12.84	1410.29	0.249041	400.11	207.742	1.4684	-0.08818
12.85	1411.78	0.249248	400.11	207.961	1.46962	-0.08794
12.86	1413.2	0.249454	400.11	208.17	1.47084	-0.08766
12.87	1414.64	0.249661	400.11	208.383	1.47206	-0.08739
12.88	1416.02	0.249868	400.11	208.586	1.47328	-0.08708
12.89	1417.46	0.250075	400.11	208.798	1.4745	-0.08681
12.9	1418.93	0.250281	400.11	209.015	1.47571	-0.08657
12.91	1420.32	0.250467	400.11	209.219	1.47681	-0.08639
12.92	1421.63	0.250674	400.11	209.412	1.47803	-0.08604
12.93	1422.85	0.25086	400.11	209.592	1.47913	-0.08575
12.94	1424.18	0.251067	400.11	209.788	1.48035	-0.0854
12.95	1425.46	0.251253	400.11	209.976	1.48144	-0.08515
12.96	1426.68	0.25146	400.11	210.156	1.48267	-0.08474
12.97	1427.9	0.251667	400.11	210.336	1.48389	-0.08432
12.98	1429.25	0.251873	400.11	210.535	1.4851	-0.084
12.99	1430.48	0.252059	400.11	210.716	1.4862	-0.08372
13	1431.7	0.252266	400.11	210.896	1.48742	-0.0833
13.01	1432.96	0.252452	400.11	211.081	1.48851	-0.08304
13.02	1434.26	0.252658	400.11	211.273	1.48973	-0.08268
13.03	1435.58	0.252844	400.11	211.467	1.49083	-0.08246
13.04	1436.88	0.25303	400.11	211.659	1.49192	-0.08222
13.05	1438.16	0.253258	400.11	211.847	1.49327	-0.08172
13.06	1439.57	0.253444	400.11	212.055	1.49436	-0.08156
13.07	1440.92	0.25363	400.11	212.254	1.49546	-0.08135
13.08	1442.19	0.253836	400.11	212.441	1.49667	-0.08097
13.09	1443.5	0.254023	400.11	212.634	1.49778	-0.08074
13.1	1444.85	0.254229	400.11	212.833	1.49899	-0.08041
13.11	1446.15	0.254457	400.11	213.024	1.50034	-0.07993
13.12	1447.54	0.254622	400.11	213.229	1.50131	-0.07987
13.13	1448.96	0.254829	400.11	213.438	1.50253	-0.07959
13.14	1450.31	0.255015	400.11	213.637	1.50363	-0.07939
13.15	1451.66	0.255201	400.11	213.836	1.50472	-0.07918
13.16	1452.91	0.255408	400.11	214.02	1.50594	-0.07879
13.17	1454.24	0.255614	400.11	214.216	1.50716	-0.07845
13.18	1455.57	0.255821	400.11	214.412	1.50838	-0.07811
13.19	1456.89	0.256028	400.11	214.606	1.5096	-0.07776
13.2	1458.16	0.256235	400.11	214.793	1.51082	-0.07738
13.21	1459.46	0.2564	400.11	214.985	1.51179	-0.07726
13.22	1460.77	0.256628	400.11	215.178	1.51314	-0.07679
13.23	1462.01	0.256814	400.11	215.36	1.51423	-0.07651
13.24	1463.26	0.257	400.11	215.545	1.51533	-0.07624
13.25	1464.56	0.257186	400.11	215.736	1.51643	-0.076
13.26	1465.93	0.257392	400.11	215.938	1.51764	-0.07569
13.27	1467.24	0.257598	400.11	216.131	1.51886	-0.07534
13.28	1468.66	0.257784	400.11	216.34	1.51995	-0.07518
13.29	1470.1	0.25797	400.11	216.552	1.52105	-0.07504
13.3	1471.5	0.258177	400.11	216.758	1.52227	-0.07474
13.31	1472.92	0.258384	400.11	216.967	1.52349	-0.07446
13.32	1474.2	0.258591	400.11	217.156	1.52471	-0.07408
13.33	1475.51	0.258797	400.11	217.349	1.52593	-0.07373
13.34	1476.85	0.258983	400.11	217.546	1.52702	-0.07352
13.35	1478.23	0.25919	400.11	217.75	1.52824	-0.07321
13.36	1479.64	0.259397	400.11	217.957	1.52946	-0.07292
13.37	1481.02	0.259583	400.11	218.161	1.53056	-0.07274
13.38	1482.28	0.25979	400.11	218.346	1.53178	-0.07235
13.39	1483.53	0.259997	400.11	218.53	1.533	-0.07196
13.4	1484.82	0.260203	400.11	218.72	1.53422	-0.07159
13.41	1486.1	0.26041	400.11	218.909	1.53544	-0.07122
13.42	1487.55	0.260596	400.11	219.123	1.53653	-0.07108
13.43	1488.95	0.260803	400.11	219.329	1.53775	-0.07078
13.44	1490.35	0.260989	400.11	219.535	1.53885	-0.07061
13.45	1491.79	0.261196	400.11	219.747	1.54007	-0.07034
13.46	1493.09	0.261402	400.11	219.939	1.54129	-0.06999
13.47	1494.42	0.261609	400.11	220.135	1.54251	-0.06964
13.48	1495.81	0.261795	400.11	220.339	1.5436	-0.06947
13.49	1497.23	0.262002	400.11	220.548	1.54482	-0.06918
13.5	1498.6	0.262229	400.11	220.75	1.54616	-0.06875
13.51	1500	0.262415	400.11	220.956	1.54726	-0.06858
13.52	1501.31	0.262621	400.11	221.149	1.54847	-0.06823
13.53	1502.6	0.262807	400.11	221.339	1.54957	-0.06798
13.54	1503.93	0.263014	400.11	221.535	1.55079	-0.06764
13.55	1505.2	0.2632	400.11	221.722	1.55189	-0.06738
13.56	1506.53	0.263407	400.11	221.918	1.55311	-0.06704
13.57	1507.89	0.263593	400.11	222.119	1.5542	-0.06684
13.58	1509.2	0.2638	400.11	222.312	1.55542	-0.06649
13.59	1510.52	0.264006	400.11	222.506	1.55664	-0.06615
13.6	1511.82	0.264193	400.11	222.698	1.55774	-0.0659
13.61	1513.15	0.264379	400.11	222.894	1.55884	-0.06568
13.62	1514.51	0.264565	400.11	223.094	1.55994	-0.06549
13.63	1515.87	0.264792	400.11	223.294	1.56127	-0.06505
13.64	1517.25	0.264999	400.11	223.497	1.56249	-0.06474
13.65	1518.62	0.265206	400.11	223.699	1.56371	-0.06442
13.66	1519.96	0.265412	400.11	223.897	1.56493	-0.06409
13.67	1521.27	0.265598	400.11	224.09	1.56603	-0.06386
13.68	1522.64	0.265785	400.11	224.291	1.56713	-0.06366
13.69	1524.08	0.265991	400.11	224.504	1.56834	-0.0634
13.7	1525.5	0.266177	400.11	224.713	1.56944	-0.06324
13.71	1526.89	0.266363	400.11	224.917	1.57054	-0.06306
13.72	1528.28	0.26657	400.11	225.122	1.57176	-0.06276
13.73	1529.75	0.266777	400.11	225.339	1.57298	-0.06251
13.74	1531.21	0.266984	400.11	225.554	1.5742	-0.06225
13.75	1532.66	0.26717	400.11	225.767	1.57529	-0.06212
13.76	1534.09	0.267356	400.11	225.978	1.57639	-0.06196
13.77	1535.51	0.267541	400.11	226.187	1.57748	-0.06181
13.78	1536.94	0.267768	400.11	226.398	1.57882	-0.06142
13.79	1538.35	0.267975	400.11	226.606	1.58004	-0.06113
13.8	1539.79	0.268161	400.11	226.818	1.58114	-0.06098
13.81	1541.27	0.268368	400.11	227.036	1.58236	-0.06074
13.82	1542.68	0.268595	400.11	227.243	1.5837	-0.06033
13.83	1544.08	0.268781	400.11	227.45	1.58479	-0.06016
13.84	1545.42	0.268967	400.11	227.647	1.58589	-0.05995
13.85	1546.84	0.269195	400.11	227.856	1.58723	-0.05954
13.86	1548.25	0.269402	400.11	228.064	1.58846	-0.05925
13.87	1549.7	0.269608	400.11	228.277	1.58967	-0.059
13.88	1551.1	0.269794	400.11	228.484	1.59077	-0.05882
13.89	1552.46	0.269981	400.11	228.684	1.59187	-0.05862
13.9	1553.82	0.270167	400.11	228.884	1.59297	-0.05842
13.91	1555.19	0.270394	400.11	229.086	1.5943	-0.05799
13.92	1556.53	0.27058	400.11	229.284	1.5954	-0.05778
13.93	1557.87	0.270766	400.11	229.481	1.5965	-0.05756
13.94	1559.25	0.270973	400.11	229.684	1.59772	-0.05726
13.95	1560.53	0.27118	400.11	229.873	1.59894	-0.05688
13.96	1561.95	0.271386	400.11	230.082	1.60015	-0.0566
13.97	1563.28	0.271572	400.11	230.278	1.60125	-0.05639
13.98	1564.64	0.271779	400.11	230.478	1.60247	-0.05606
13.99	1565.98	0.271986	400.11	230.676	1.60369	-0.05573
14	1567.32	0.272172	400.11	230.873	1.60479	-0.05552
14.01	1568.66	0.272379	400.11	231.07	1.60601	-0.05518
14.02	1570.06	0.272565	400.11	231.277	1.6071	-0.05501
14.03	1571.49	0.27275	400.11	231.487	1.6082	-0.05486
14.04	1572.86	0.272936	400.11	231.689	1.60929	-0.05467
14.05	1574.26	0.273163	400.11	231.895	1.61063	-0.05426
14.06	1575.58	0.27335	400.11	232.09	1.61173	-0.05403
14.07	1576.92	0.273556	400.11	232.287	1.61295	-0.0537
14.08	1578.32	0.273763	400.11	232.493	1.61417	-0.0534
14.09	1579.69	0.273949	400.11	232.695	1.61527	-0.05321
14.1	1581.14	0.274156	400.11	232.909	1.61649	-0.05295
14.11	1582.55	0.274342	400.11	233.116	1.61758	-0.05278
14.12	1583.97	0.274549	400.11	233.326	1.6188	-0.0525
14.13	1585.28	0.274735	400.11	233.519	1.6199	-0.05227
14.14	1586.61	0.274962	400.11	233.714	1.62124	-0.05181
14.15	1587.97	0.275148	400.11	233.915	1.62233	-0.05161
14.16	1589.4	0.275334	400.11	234.125	1.62343	-0.05146
14.17	1590.81	0.275541	400.11	234.333	1.62465	-0.05117
14.18	1592.19	0.275727	400.11	234.536	1.62575	-0.05098
14.19	1593.53	0.275913	400.11	234.734	1.62685	-0.05077
14.2	1594.83	0.27612	400.11	234.925	1.62807	-0.05041
14.21	1596.1	0.276327	400.11	235.112	1.62929	-0.05003
14.22	1597.34	0.276513	400.11	235.295	1.63038	-0.04975
14.23	1598.71	0.276699	400.11	235.497	1.63148	-0.04956
14.24	1600.1	0.276906	400.11	235.702	1.6327	-0.04926
14.25	1601.4	0.277092	400.11	235.893	1.6338	-0.04902
14.26	1602.72	0.277319	400.11	236.088	1.63514	-0.04855
14.27	1604.05	0.277526	400.11	236.283	1.63636	-0.04821
14.28	1605.32	0.277711	400.11	236.471	1.63745	-0.04796
14.29	1606.69	0.277897	400.11	236.672	1.63854	-0.04777
14.3	1608.07	0.278124	400.11	236.876	1.63988	-0.04734
14.31	1609.5	0.27831	400.11	237.086	1.64098	-0.04719
14.32	1610.95	0.278497	400.11	237.3	1.64208	-0.04704
14.33	1612.37	0.278703	400.11	237.509	1.6433	-0.04677
14.34	1613.79	0.278889	400.11	237.718	1.64439	-0.04661
14.35	1615.33	0.279096	400.11	237.945	1.64561	-0.04641
14.36	1616.78	0.279324	400.11	238.159	1.64696	-0.04602
14.37	1618.25	0.27951	400.11	238.375	1.64805	-0.04589
14.38	1619.74	0.279737	400.11	238.595	1.64939	-0.04554
14.39	1621.27	0.279923	400.11	238.82	1.65049	-0.04545
14.4	1622.73	0.28013	400.11	239.035	1.65171	-0.0452
14.41	1624.14	0.280357	400.11	239.243	1.65305	-0.04479
14.42	1625.58	0.280543	400.11	239.455	1.65415	-0.04464
14.43	1627	0.28075	400.11	239.664	1.65537	-0.04436
14.44	1628.39	0.280936	400.11	239.869	1.65646	-0.04418
14.45	1629.7	0.281122	400.11	240.062	1.65756	-0.04395
14.46	1631.08	0.281329	400.11	240.265	1.65878	-0.04364
14.47	1632.48	0.281536	400.11	240.471	1.66	-0.04335
14.48	1633.87	0.281743	400.11	240.676	1.66122	-0.04304
14.49	1635.16	0.281929	400.11	240.866	1.66232	-0.0428
14.5	1636.47	0.282135	400.11	241.059	1.66353	-0.04245
14.51	1637.86	0.282321	400.11	241.264	1.66463	-0.04227
14.52	1639.21	0.282528	400.11	241.463	1.66585	-0.04194
14.53	1640.58	0.282734	400.11	241.665	1.66706	-0.04163
14.54	1642.02	0.28292	400.11	241.877	1.66816	-0.04149
14.55	1643.47	0.283127	400.11	242.09	1.66938	-0.04123
14.56	1644.78	0.283333	400.11	242.283	1.6706	-0.04088
14.57	1646.1	0.28352	400.11	242.478	1.6717	-0.04065
14.58	1647.44	0.283726	400.11	242.675	1.67291	-0.04032
14.59	1648.88	0.283933	400.11	242.887	1.67413	-0.04005
14.6	1650.37	0.284119	400.11	243.107	1.67523	-0.03993
14.61	1651.82	0.284326	400.11	243.32	1.67645	-0.03967
14.62	1653.24	0.284512	400.11	243.529	1.67755	-0.03951
14.63	1654.64	0.284719	400.11	243.736	1.67877	-0.03922
14.64	1656	0.284925	400.11	243.936	1.67998	-0.0389
14.65	1657.36	0.285112	400.11	244.136	1.68108	-0.0387
14.66	1658.81	0.285318	400.11	244.35	1.6823	-0.03844
14.67	1660.28	0.285525	400.11	244.566	1.68352	-0.03819
14.68	1661.73	0.285732	400.11	244.78	1.68474	-0.03793
14.69	1663.16	0.285918	400.11	244.991	1.68584	-0.03778
14.7	1664.53	0.286145	400.11	245.192	1.68718	-0.03734
14.71	1665.93	0.286331	400.11	245.399	1.68827	-0.03717
14.72	1667.34	0.286559	400.11	245.606	1.68962	-0.03676
14.73	1668.71	0.286745	400.11	245.808	1.69071	-0.03657
14.74	1670.18	0.286952	400.11	246.025	1.69193	-0.03632
14.75	1671.69	0.287158	400.11	246.247	1.69315	-0.0361
14.76	1673.2	0.287344	400.11	246.47	1.69425	-0.036
14.77	1674.66	0.28753	400.11	246.685	1.69534	-0.03587
14.78	1676.18	0.287737	400.11	246.909	1.69656	-0.03565
14.79	1677.6	0.287943	400.11	247.118	1.69778	-0.03537
14.8	1679.05	0.28815	400.11	247.331	1.699	-0.03511
14.81	1680.52	0.288356	400.11	247.548	1.70021	-0.03487
14.82	1682.01	0.288563	400.11	247.767	1.70143	-0.03463
14.83	1683.5	0.28877	400.11	247.987	1.70265	-0.0344
14.84	1684.94	0.288935	400.11	248.199	1.70363	-0.03437
14.85	1686.4	0.289142	400.11	248.414	1.70485	-0.03412
14.86	1687.89	0.289349	400.11	248.633	1.70607	-0.03388
14.87	1689.42	0.289556	400.11	248.859	1.70729	-0.03367
14.88	1690.96	0.289742	400.11	249.086	1.70838	-0.03359
14.89	1692.57	0.289928	400.11	249.323	1.70948	-0.03356
14.9	1694.08	0.290155	400.11	249.545	1.71082	-0.03322
14.91	1695.66	0.290341	400.11	249.778	1.71192	-0.03316
14.92	1697.24	0.290548	400.11	250.011	1.71314	-0.03299
14.93	1698.83	0.290755	400.11	250.245	1.71436	-0.03282
14.94	1700.43	0.290941	400.11	250.481	1.71545	-0.03278
14.95	1701.96	0.291106	400.11	250.706	1.71643	-0.03282
14.96	1703.42	0.291334	400.11	250.921	1.71777	-0.03244
14.97	1704.92	0.29152	400.11	251.142	1.71887	-0.03233
14.98	1706.41	0.291747	400.11	251.362	1.72021	-0.03198
14.99	1707.86	0.291954	400.11	251.575	1.72143	-0.03171
15	1709.36	0.29214	400.11	251.796	1.72252	-0.03161
15.01	1710.77	0.292326	400.11	252.004	1.72362	-0.03144
15.02	1712.16	0.292533	400.11	252.209	1.72484	-0.03114
15.03	1713.56	0.292739	400.11	252.415	1.72606	-0.03085
15.04	1714.95	0.292945	400.11	252.62	1.72727	-0.03055
15.05	1716.34	0.293131	400.11	252.824	1.72837	-0.03037
15.06	1717.77	0.293317	400.11	253.035	1.72946	-0.03022
15.07	1719.15	0.293524	400.11	253.238	1.73068	-0.02991
15.08	1720.44	0.293731	400.11	253.428	1.7319	-0.02954
15.09	1721.89	0.293938	400.11	253.642	1.73313	-0.02928
15.1	1723.31	0.294124	400.11	253.851	1.73422	-0.02912
15.11	1724.77	0.294331	400.11	254.066	1.73544	-0.02887
15.12	1726.25	0.294517	400.11	254.284	1.73654	-0.02875
15.13	1727.76	0.294723	400.11	254.506	1.73775	-0.02853
15.14	1729.25	0.29493	400.11	254.726	1.73897	-0.02829
15.15	1730.75	0.295137	400.11	254.947	1.74019	-0.02807
15.16	1732.23	0.295344	400.11	255.165	1.74142	-0.02782
15.17	1733.76	0.29553	400.11	255.39	1.74251	-0.02774
15.18	1735.26	0.295736	400.11	255.611	1.74373	-0.02751
15.19	1736.65	0.295943	400.11	255.816	1.74495	-0.02721
15.2	1738.1	0.29615	400.11	256.03	1.74617	-0.02695
15.21	1739.55	0.296336	400.11	256.243	1.74726	-0.02681
15.22	1740.99	0.296522	400.11	256.455	1.74836	-0.02666
15.23	1742.39	0.296749	400.11	256.662	1.7497	-0.02625
15.24	1743.77	0.296956	400.11	256.865	1.75092	-0.02594
15.25	1745.25	0.297163	400.11	257.083	1.75214	-0.0257
15.26	1746.71	0.29737	400.11	257.298	1.75336	-0.02544
15.27	1748.11	0.297535	400.11	257.504	1.75433	-0.02539
15.28	1749.57	0.297742	400.11	257.719	1.75555	-0.02514
15.29	1751.06	0.297948	400.11	257.939	1.75677	-0.02491
15.3	1752.55	0.298154	400.11	258.158	1.75798	-0.02468
15.31	1753.99	0.29834	400.11	258.37	1.75908	-0.02453
15.32	1755.43	0.298506	400.11	258.582	1.76006	-0.0245
15.33	1756.83	0.298754	400.11	258.789	1.76152	-0.02397
15.34	1758.29	0.298961	400.11	259.004	1.76274	-0.02371
15.35	1759.67	0.299167	400.11	259.207	1.76396	-0.02341
15.36	1761.05	0.299354	400.11	259.41	1.76506	-0.02322
15.37	1762.54	0.29956	400.11	259.63	1.76627	-0.02299
15.38	1763.96	0.299767	400.11	259.839	1.76749	-0.0227
15.39	1765.4	0.299953	400.11	260.051	1.76859	-0.02256
15.4	1766.86	0.300139	400.11	260.266	1.76969	-0.02243
15.41	1768.34	0.300346	400.11	260.484	1.77091	-0.02218
15.42	1769.78	0.300553	400.11	260.696	1.77213	-0.02191
15.43	1771.26	0.300759	400.11	260.914	1.77334	-0.02168
15.44	1772.75	0.300945	400.11	261.134	1.77444	-0.02156
15.45	1774.24	0.301132	400.11	261.353	1.77554	-0.02144
15.46	1775.76	0.301318	400.11	261.577	1.77664	-0.02135
15.47	1777.19	0.301504	400.11	261.788	1.77774	-0.0212
15.48	1778.69	0.30171	400.11	262.009	1.77895	-0.02098
15.49	1780.12	0.301938	400.11	262.219	1.78029	-0.02058
15.5	1781.49	0.302124	400.11	262.421	1.78139	-0.02038
15.51	1782.93	0.302331	400.11	262.633	1.78261	-0.02012
15.52	1784.41	0.302517	400.11	262.851	1.78371	-0.02
15.53	1785.94	0.302703	400.11	263.077	1.78481	-0.01991
15.54	1787.38	0.302929	400.11	263.289	1.78614	-0.01953
15.55	1788.82	0.303115	400.11	263.501	1.78723	-0.01938
15.56	1790.24	0.303322	400.11	263.71	1.78846	-0.0191
15.57	1791.69	0.303529	400.11	263.924	1.78968	-0.01884
15.58	1793.14	0.303736	400.11	264.137	1.7909	-0.01858
15.59	1794.63	0.303922	400.11	264.357	1.79199	-0.01846
15.6	1796.08	0.304108	400.11	264.57	1.79309	-0.01832
15.61	1797.51	0.304335	400.11	264.781	1.79443	-0.01793
15.62	1798.91	0.304521	400.11	264.987	1.79552	-0.01776
15.63	1800.28	0.304728	400.11	265.189	1.79675	-0.01744
15.64	1801.7	0.304914	400.11	265.398	1.79784	-0.01728
15.65	1803.17	0.305141	400.11	265.615	1.79918	-0.01692
15.66	1804.6	0.305307	400.11	265.825	1.80016	-0.01688
15.67	1806.06	0.305514	400.11	266.04	1.80138	-0.01663
15.68	1807.52	0.30572	400.11	266.255	1.80259	-0.01638
15.69	1808.96	0.305948	400.11	266.468	1.80394	-0.01598
15.7	1810.44	0.306176	400.11	266.686	1.80528	-0.01562
15.71	1811.94	0.306362	400.11	266.907	1.80638	-0.01551
15.72	1813.51	0.306547	400.11	267.138	1.80747	-0.01546
15.73	1814.99	0.306733	400.11	267.356	1.80857	-0.01534
15.74	1816.47	0.30696	400.11	267.574	1.80991	-0.01498
15.75	1817.97	0.307167	400.11	267.795	1.81113	-0.01475
15.76	1819.49	0.307374	400.11	268.019	1.81235	-0.01453
15.77	1820.95	0.30758	400.11	268.234	1.81356	-0.01428
15.78	1822.4	0.307766	400.11	268.447	1.81466	-0.01414
15.79	1823.89	0.307953	400.11	268.667	1.81576	-0.01402
15.8	1825.38	0.308159	400.11	268.886	1.81698	-0.01379
15.81	1826.92	0.308345	400.11	269.113	1.81807	-0.01371
15.82	1828.39	0.308531	400.11	269.33	1.81917	-0.01359
15.83	1829.89	0.308738	400.11	269.551	1.82039	-0.01336
15.84	1831.35	0.308945	400.11	269.766	1.82161	-0.0131
15.85	1832.83	0.309152	400.11	269.984	1.82283	-0.01286
15.86	1834.24	0.309338	400.11	270.191	1.82393	-0.01269
15.87	1835.76	0.309524	400.11	270.415	1.82502	-0.0126
15.88	1837.24	0.309731	400.11	270.633	1.82624	-0.01236
15.89	1838.72	0.309917	400.11	270.851	1.82734	-0.01224
15.9	1840.19	0.310123	400.11	271.068	1.82856	-0.012
15.91	1841.62	0.31033	400.11	271.279	1.82978	-0.01172
15.92	1843.08	0.310516	400.11	271.494	1.83087	-0.01159
15.93	1844.6	0.310723	400.11	271.718	1.83209	-0.01137
15.94	1846.17	0.31093	400.11	271.949	1.83331	-0.01119
15.95	1847.7	0.311136	400.11	272.174	1.83453	-0.01098
15.96	1849.34	0.311323	400.11	272.416	1.83563	-0.01096
15.97	1850.87	0.31155	400.11	272.641	1.83697	-0.01064
15.98	1852.45	0.311735	400.11	272.874	1.83806	-0.01059
15.99	1854.01	0.311942	400.11	273.104	1.83928	-0.0104
16	1855.6	0.312149	400.11	273.338	1.8405	-0.01023
16.01	1857.11	0.312355	400.11	273.56	1.84172	-0.01001
16.02	1858.64	0.312541	400.11	273.786	1.84281	-0.00993
16.03	1860.1	0.312727	400.11	274.001	1.84391	-0.00979
16.04	1861.6	0.312934	400.11	274.222	1.84513	-0.00956
16.05	1863.08	0.31312	400.11	274.44	1.84623	-0.00944
16.06	1864.52	0.313327	400.11	274.652	1.84745	-0.00918
16.07	1865.99	0.313534	400.11	274.868	1.84867	-0.00893
16.08	1867.49	0.31372	400.11	275.089	1.84976	-0.00882
16.09	1868.98	0.313906	400.11	275.309	1.85086	-0.00871
16.1	1870.5	0.314113	400.11	275.533	1.85208	-0.00849
16.11	1872.01	0.314319	400.11	275.755	1.8533	-0.00827
16.12	1873.54	0.314526	400.11	275.981	1.85452	-0.00806
16.13	1875.1	0.314733	400.11	276.21	1.85574	-0.00787
16.14	1876.59	0.31494	400.11	276.43	1.85696	-0.00764
16.15	1878.11	0.315146	400.11	276.654	1.85817	-0.00743
16.16	1879.69	0.315353	400.11	276.886	1.85939	-0.00725
16.17	1881.25	0.31556	400.11	277.116	1.86061	-0.00706
16.18	1882.71	0.315767	400.11	277.331	1.86183	-0.0068
16.19	1884.26	0.315973	400.11	277.56	1.86305	-0.00661
16.2	1885.79	0.31618	400.11	277.785	1.86427	-0.0064
16.21	1887.34	0.316346	400.11	278.013	1.86525	-0.00645
16.22	1888.9	0.316552	400.11	278.243	1.86646	-0.00626
16.23	1890.46	0.316758	400.11	278.473	1.86768	-0.00608
16.24	1892	0.316965	400.11	278.7	1.8689	-0.00588
16.25	1893.49	0.317172	400.11	278.919	1.87012	-0.00564
16.26	1894.96	0.317378	400.11	279.136	1.87133	-0.0054
16.27	1896.53	0.317585	400.11	279.367	1.87255	-0.00521
16.28	1898.08	0.317792	400.11	279.595	1.87377	-0.00502
16.29	1899.63	0.317957	400.11	279.824	1.87475	-0.00507
16.3	1901.15	0.318185	400.11	280.048	1.87609	-0.00473
16.31	1902.75	0.318391	400.11	280.283	1.87731	-0.00457
16.32	1904.25	0.318598	400.11	280.504	1.87853	-0.00434
16.33	1905.75	0.318784	400.11	280.725	1.87962	-0.00423
16.34	1907.29	0.318991	400.11	280.952	1.88084	-0.00403
16.35	1908.89	0.319177	400.11	281.188	1.88194	-0.00399
16.36	1910.47	0.319404	400.11	281.42	1.88328	-0.0037
16.37	1911.92	0.31957	400.11	281.634	1.88426	-0.00368
16.38	1913.45	0.319756	400.11	281.859	1.88535	-0.00359
16.39	1914.97	0.319983	400.11	282.083	1.88669	-0.00326
16.4	1916.44	0.320169	400.11	282.3	1.88779	-0.00313
16.41	1917.85	0.320355	400.11	282.508	1.88889	-0.00296
16.42	1919.31	0.320562	400.11	282.723	1.89011	-0.00271
16.43	1920.81	0.320769	400.11	282.944	1.89133	-0.00248
16.44	1922.3	0.320976	400.11	283.163	1.89255	-0.00224
16.45	1923.83	0.321162	400.11	283.388	1.89364	-0.00216
16.46	1925.35	0.321369	400.11	283.612	1.89486	-0.00194
16.47	1926.96	0.321555	400.11	283.85	1.89596	-0.00191
16.48	1928.48	0.321761	400.11	284.073	1.89718	-0.0017
16.49	1929.94	0.321967	400.11	284.288	1.89839	-0.00145
16.5	1931.51	0.322174	400.11	284.52	1.89961	-0.00126
16.51	1933.15	0.32236	400.11	284.761	1.90071	-0.00125
16.52	1934.72	0.322546	400.11	284.993	1.9018	-0.00119
16.53	1936.29	0.322753	400.11	285.224	1.90302	-0.00101
16.54	1937.82	0.32298	400.11	285.449	1.90436	-0.000678229
16.55	1939.29	0.323187	400.11	285.666	1.90558	-0.00042873
16.56	1940.72	0.323394	400.11	285.876	1.9068	-0.000152808
16.57	1942.2	0.32358	400.11	286.094	1.9079	-3.37351e-05
16.58	1943.76	0.323786	400.11	286.324	1.90912	0.000150418
16.59	1945.33	0.323952	400.11	286.555	1.91009	9.21163e-05
16.6	1946.88	0.324179	400.11	286.784	1.91143	0.000406696
16.61	1948.37	0.324386	400.11	287.003	1.91265	0.000642984
16.62	1949.89	0.324593	400.11	287.227	1.91387	0.000859455
16.63	1951.43	0.3248	400.11	287.454	1.91509	0.00106
16.64	1952.95	0.325006	400.11	287.678	1.91631	0.00127
16.65	1954.54	0.325192	400.11	287.912	1.91741	0.00132
16.66	1956.15	0.325399	400.11	288.149	1.91863	0.00148
16.67	1957.66	0.325606	400.11	288.372	1.91985	0.0017
16.68	1959.16	0.325771	400.11	288.593	1.92082	0.00168
16.69	1960.66	0.325999	400.11	288.814	1.92216	0.00204
16.7	1962.07	0.326205	400.11	289.021	1.92338	0.00232
16.71	1963.57	0.326392	400.11	289.242	1.92448	0.00243
16.72	1965.08	0.326598	400.11	289.465	1.9257	0.00265
16.73	1966.52	0.326804	400.11	289.677	1.92691	0.00291
16.74	1968.01	0.327011	400.11	289.896	1.92813	0.00315
16.75	1969.46	0.327218	400.11	290.11	1.92935	0.00341
16.76	1970.96	0.327424	400.11	290.331	1.93057	0.00363
16.77	1972.43	0.32761	400.11	290.547	1.93166	0.00376
16.78	1973.94	0.327817	400.11	290.77	1.93288	0.00398
16.79	1975.44	0.328003	400.11	290.991	1.93398	0.00409
16.8	1976.96	0.32821	400.11	291.215	1.9352	0.0043
16.81	1978.45	0.328417	400.11	291.434	1.93642	0.00454
16.82	1980	0.328582	400.11	291.663	1.93739	0.00449
16.83	1981.54	0.328789	400.11	291.889	1.93861	0.00469
16.84	1983.11	0.328975	400.11	292.121	1.93971	0.00475
16.85	1984.64	0.329161	400.11	292.346	1.94081	0.00484
16.86	1986.16	0.329388	400.11	292.57	1.94215	0.00517
16.87	1987.76	0.329595	400.11	292.806	1.94337	0.00534
16.88	1989.31	0.329802	400.11	293.034	1.94459	0.00553
16.89	1990.83	0.329988	400.11	293.258	1.94568	0.00563
16.9	1992.47	0.330195	400.11	293.499	1.9469	0.00576
16.91	1994.02	0.33036	400.11	293.728	1.94788	0.00571
16.92	1995.56	0.330588	400.11	293.955	1.94922	0.00604
16.93	1997.07	0.330774	400.11	294.177	1.95032	0.00614
16.94	1998.61	0.33098	400.11	294.404	1.95153	0.00634
16.95	2000.19	0.331166	400.11	294.637	1.95263	0.00639
16.96	2001.81	0.331373	400.11	294.875	1.95385	0.00654
16.97	2003.38	0.331559	400.11	295.107	1.95495	0.0066
16.98	2004.94	0.331766	400.11	295.336	1.95617	0.00679
16.99	2006.52	0.331972	400.11	295.569	1.95738	0.00696
17	2008.04	0.332178	400.11	295.793	1.9586	0.00717
17.01	2009.64	0.332385	400.11	296.029	1.95982	0.00733
17.02	2011.26	0.332571	400.11	296.267	1.96091	0.00736
17.03	2012.98	0.332757	400.11	296.521	1.96201	0.00732
17.04	2014.61	0.332964	400.11	296.761	1.96323	0.00747
17.05	2016.26	0.333171	400.11	297.004	1.96445	0.0076
17.06	2017.79	0.333378	400.11	297.229	1.96567	0.00781
17.07	2019.4	0.333584	400.11	297.466	1.96689	0.00796
17.08	2020.98	0.333791	400.11	297.699	1.96811	0.00813
17.09	2022.63	0.333977	400.11	297.942	1.9692	0.00814
17.1	2024.26	0.334163	400.11	298.182	1.9703	0.00816
17.11	2025.83	0.33437	400.11	298.413	1.97152	0.00834
17.12	2027.34	0.334577	400.11	298.636	1.97274	0.00857
17.13	2028.84	0.334784	400.11	298.857	1.97396	0.0088
17.14	2030.36	0.33497	400.11	299.081	1.97506	0.00889
17.15	2031.86	0.335176	400.11	299.302	1.97627	0.00911
17.16	2033.41	0.335362	400.11	299.53	1.97737	0.00919
17.17	2034.9	0.335569	400.11	299.75	1.97859	0.00942
17.18	2036.47	0.335776	400.11	299.981	1.97981	0.00961
17.19	2038.04	0.335983	400.11	300.212	1.98103	0.00979
17.2	2039.55	0.336169	400.11	300.435	1.98213	0.00989
17.21	2041.11	0.336375	400.11	300.664	1.98334	0.01007
17.22	2042.68	0.336603	400.11	300.896	1.98469	0.01038
17.23	2044.24	0.336789	400.11	301.125	1.98578	0.01045
17.24	2045.83	0.336995	400.11	301.36	1.987	0.01061
17.25	2047.38	0.337181	400.11	301.588	1.9881	0.01068
17.26	2048.9	0.337408	400.11	301.812	1.98943	0.01102
17.27	2050.43	0.337615	400.11	302.037	1.99065	0.01123
17.28	2051.95	0.337801	400.11	302.261	1.99175	0.01132
17.29	2053.43	0.338008	400.11	302.479	1.99297	0.01156
17.3	2055.01	0.338215	400.11	302.712	1.99419	0.01174
17.31	2056.57	0.338401	400.11	302.942	1.99529	0.01181
17.32	2058.14	0.338607	400.11	303.173	1.9965	0.01198
17.33	2059.66	0.338814	400.11	303.397	1.99772	0.0122
17.34	2061.15	0.339	400.11	303.616	1.99882	0.01231
17.35	2062.7	0.339207	400.11	303.845	2.00004	0.01251
17.36	2064.28	0.339393	400.11	304.077	2.00114	0.01256
17.37	2065.88	0.3396	400.11	304.313	2.00236	0.01273
17.38	2067.4	0.339807	400.11	304.537	2.00358	0.01294
17.39	2068.95	0.339993	400.11	304.765	2.00468	0.01302
17.4	2070.49	0.340199	400.11	304.992	2.00589	0.01321
17.41	2071.99	0.340406	400.11	305.213	2.00711	0.01344
17.42	2073.57	0.340634	400.11	305.446	2.00846	0.01374
17.43	2075.18	0.34082	400.11	305.683	2.00955	0.01378
17.44	2076.77	0.341026	400.11	305.917	2.01077	0.01394
17.45	2078.29	0.341233	400.11	306.141	2.01199	0.01416
17.46	2079.87	0.34144	400.11	306.374	2.01321	0.01433
17.47	2081.41	0.341647	400.11	306.601	2.01443	0.01454
17.48	2083.01	0.341832	400.11	306.836	2.01552	0.01457
17.49	2084.61	0.342038	400.11	307.072	2.01673	0.01473
17.5	2086.17	0.342245	400.11	307.302	2.01795	0.01492
17.51	2087.81	0.342452	400.11	307.543	2.01917	0.01506
17.52	2089.35	0.342638	400.11	307.77	2.02027	0.01514
17.53	2090.87	0.342845	400.11	307.994	2.02149	0.01535
17.54	2092.46	0.343051	400.11	308.228	2.02271	0.01552
17.55	2094.08	0.343258	400.11	308.467	2.02393	0.01567
17.56	2095.67	0.343465	400.11	308.701	2.02515	0.01584
17.57	2097.29	0.343672	400.11	308.94	2.02637	0.01599
17.58	2098.9	0.343858	400.11	309.177	2.02746	0.01602
17.59	2100.46	0.344065	400.11	309.407	2.02869	0.01621
17.6	2102.01	0.344271	400.11	309.635	2.0299	0.0164
17.61	2103.55	0.344457	400.11	309.862	2.031	0.01648
17.62	2105.14	0.344685	400.11	310.096	2.03234	0.01677
17.63	2106.69	0.344912	400.11	310.325	2.03368	0.01709
17.64	2108.19	0.345078	400.11	310.545	2.03466	0.01708
17.65	2109.72	0.345264	400.11	310.771	2.03575	0.01716
17.66	2111.23	0.34547	400.11	310.993	2.03697	0.01738
17.67	2112.76	0.345677	400.11	311.219	2.03819	0.01759
17.68	2114.32	0.345863	400.11	311.448	2.03929	0.01766
17.69	2115.88	0.34607	400.11	311.678	2.04051	0.01785
17.7	2117.44	0.346277	400.11	311.908	2.04173	0.01804
17.71	2118.91	0.346504	400.11	312.125	2.04307	0.0184
17.72	2120.43	0.34669	400.11	312.348	2.04416	0.0185
17.73	2121.94	0.346855	400.11	312.571	2.04514	0.01847
17.74	2123.51	0.347103	400.11	312.802	2.0466	0.0189
17.75	2125.05	0.34731	400.11	313.029	2.04782	0.0191
17.76	2126.63	0.347475	400.11	313.262	2.04879	0.01903
17.77	2128.12	0.347682	400.11	313.481	2.05001	0.01927
17.78	2129.58	0.347868	400.11	313.696	2.05111	0.0194
17.79	2131.05	0.348074	400.11	313.913	2.05232	0.01964
17.8	2132.57	0.348281	400.11	314.137	2.05354	0.01986
17.81	2134.1	0.348488	400.11	314.362	2.05476	0.02007
17.82	2135.58	0.348695	400.11	314.58	2.05598	0.02031
17.83	2137.15	0.348881	400.11	314.811	2.05708	0.02037
17.84	2138.72	0.349067	400.11	315.043	2.05818	0.02043
17.85	2140.2	0.349274	400.11	315.261	2.0594	0.02067
17.86	2141.66	0.349501	400.11	315.476	2.06074	0.02105
17.87	2143.18	0.349687	400.11	315.7	2.06183	0.02114
17.88	2144.74	0.349894	400.11	315.929	2.06305	0.02133
17.89	2146.33	0.35008	400.11	316.164	2.06415	0.02138
17.9	2147.86	0.350287	400.11	316.389	2.06537	0.02159
17.91	2149.46	0.350493	400.11	316.625	2.06659	0.02174
17.92	2151.05	0.35068	400.11	316.859	2.06769	0.0218
17.93	2152.65	0.350866	400.11	317.095	2.06879	0.02184
17.94	2154.13	0.351072	400.11	317.313	2.07	0.02207
17.95	2155.67	0.3513	400.11	317.539	2.07134	0.0224
17.96	2157.36	0.351486	400.11	317.788	2.07244	0.02238
17.97	2158.94	0.351672	400.11	318.021	2.07354	0.02243
17.98	2160.45	0.351858	400.11	318.244	2.07463	0.02253
17.99	2162.01	0.352064	400.11	318.473	2.07585	0.02272
18	2163.65	0.35227	400.11	318.715	2.07706	0.02285
18.01	2165.21	0.352477	400.11	318.945	2.07828	0.02304
18.02	2166.76	0.352684	400.11	319.173	2.0795	0.02324
18.03	2168.26	0.352891	400.11	319.394	2.08073	0.02346
18.04	2169.93	0.353056	400.11	319.64	2.0817	0.02333
18.05	2171.54	0.353284	400.11	319.877	2.08304	0.02362
18.06	2173.04	0.35349	400.11	320.098	2.08426	0.02384
18.07	2174.73	0.353676	400.11	320.347	2.08535	0.02382
18.08	2176.4	0.353883	400.11	320.593	2.08657	0.02394
18.09	2178.05	0.35409	400.11	320.836	2.08779	0.02407
18.1	2179.61	0.354276	400.11	321.066	2.08889	0.02413
18.11	2181.19	0.354483	400.11	321.299	2.09011	0.02431
18.12	2182.83	0.354689	400.11	321.54	2.09133	0.02444
18.13	2184.5	0.354896	400.11	321.786	2.09255	0.02456
18.14	2186.07	0.355103	400.11	322.018	2.09377	0.02474
18.15	2187.76	0.355289	400.11	322.266	2.09486	0.02472
18.16	2189.38	0.355496	400.11	322.505	2.09608	0.02487
18.17	2190.9	0.355703	400.11	322.729	2.09731	0.02509
18.18	2192.44	0.355909	400.11	322.956	2.09852	0.02529
18.19	2194.01	0.356116	400.11	323.187	2.09974	0.02547
18.2	2195.61	0.356323	400.11	323.423	2.10096	0.02563
18.21	2197.29	0.356509	400.11	323.67	2.10206	0.02562
18.22	2198.9	0.356695	400.11	323.907	2.10315	0.02565
18.23	2200.4	0.356901	400.11	324.128	2.10437	0.02588
18.24	2201.95	0.357107	400.11	324.357	2.10558	0.02607
18.25	2203.41	0.357293	400.11	324.572	2.10668	0.0262
18.26	2204.96	0.3575	400.11	324.8	2.1079	0.0264
18.27	2206.56	0.357686	400.11	325.036	2.109	0.02644
18.28	2208.11	0.357872	400.11	325.264	2.11009	0.02651
18.29	2209.63	0.3581	400.11	325.488	2.11144	0.02685
18.3	2211.09	0.358307	400.11	325.703	2.11266	0.02711
18.31	2212.6	0.358493	400.11	325.926	2.11376	0.02721
18.32	2214.17	0.358679	400.11	326.157	2.11485	0.02727
18.33	2215.73	0.358885	400.11	326.387	2.11607	0.02745
18.34	2217.36	0.359072	400.11	326.627	2.11717	0.02748
18.35	2218.97	0.359258	400.11	326.864	2.11827	0.02751
18.36	2220.54	0.359464	400.11	327.095	2.11948	0.02769
18.37	2222.11	0.359671	400.11	327.326	2.1207	0.02787
18.38	2223.7	0.359878	400.11	327.561	2.12192	0.02804
18.39	2225.33	0.360085	400.11	327.801	2.12314	0.02818
18.4	2227	0.360291	400.11	328.047	2.12436	0.0283
18.41	2228.55	0.360498	400.11	328.275	2.12558	0.02849
18.42	2230.11	0.360684	400.11	328.505	2.12667	0.02856
18.43	2231.76	0.360912	400.11	328.748	2.12802	0.02881
18.44	2233.35	0.361077	400.11	328.982	2.12899	0.02874
18.45	2234.93	0.361284	400.11	329.215	2.13021	0.02891
18.46	2236.55	0.36149	400.11	329.453	2.13143	0.02906
18.47	2238.15	0.361697	400.11	329.689	2.13265	0.02922
18.48	2239.79	0.361924	400.11	329.931	2.13399	0.02948
18.49	2241.36	0.36211	400.11	330.162	2.13508	0.02954
18.5	2242.9	0.362296	400.11	330.389	2.13618	0.02961
18.51	2244.51	0.362482	400.11	330.626	2.13728	0.02965
18.52	2246.11	0.362709	400.11	330.862	2.13861	0.02993
18.53	2247.65	0.362916	400.11	331.089	2.13983	0.03013
18.54	2249.19	0.363102	400.11	331.315	2.14093	0.03021
18.55	2250.81	0.363309	400.11	331.554	2.14215	0.03036
18.56	2252.34	0.363516	400.11	331.779	2.14337	0.03057
18.57	2253.87	0.363722	400.11	332.005	2.14459	0.03078
18.58	2255.41	0.363888	400.11	332.232	2.14557	0.03074
18.59	2257.03	0.364095	400.11	332.47	2.14679	0.03089
18.6	2258.64	0.364301	400.11	332.707	2.148	0.03104
18.61	2260.19	0.364508	400.11	332.936	2.14922	0.03124
18.62	2261.76	0.364715	400.11	333.167	2.15044	0.03142
18.63	2263.34	0.364922	400.11	333.4	2.15166	0.0316
18.64	2264.94	0.365108	400.11	333.635	2.15276	0.03164
18.65	2266.44	0.365314	400.11	333.856	2.15397	0.03186
18.66	2267.98	0.365521	400.11	334.083	2.15519	0.03206
18.67	2269.57	0.365707	400.11	334.317	2.15629	0.03211
18.68	2271.12	0.365893	400.11	334.546	2.15739	0.03218
18.69	2272.67	0.3661	400.11	334.774	2.15861	0.03238
18.7	2274.21	0.366286	400.11	335.001	2.15971	0.03246
18.71	2275.77	0.366493	400.11	335.231	2.16093	0.03265
18.72	2277.33	0.3667	400.11	335.461	2.16215	0.03284
18.73	2278.83	0.366906	400.11	335.681	2.16336	0.03306
18.74	2280.31	0.367112	400.11	335.899	2.16458	0.0333
18.75	2281.86	0.367298	400.11	336.128	2.16567	0.03337
18.76	2283.42	0.367484	400.11	336.358	2.16677	0.03344
18.77	2284.95	0.367691	400.11	336.583	2.16799	0.03365
18.78	2286.51	0.367898	400.11	336.813	2.16921	0.03384
18.79	2288.02	0.368104	400.11	337.035	2.17042	0.03406
18.8	2289.52	0.368311	400.11	337.256	2.17165	0.03429
18.81	2291.01	0.368497	400.11	337.476	2.17274	0.0344
18.82	2292.53	0.368725	400.11	337.7	2.17409	0.03474
18.83	2294.13	0.368911	400.11	337.935	2.17518	0.03478
18.84	2295.7	0.369097	400.11	338.167	2.17628	0.03484
18.85	2297.27	0.369304	400.11	338.398	2.1775	0.03502
18.86	2298.86	0.36949	400.11	338.632	2.1786	0.03507
18.87	2300.44	0.369696	400.11	338.865	2.17981	0.03524
18.88	2301.95	0.369903	400.11	339.087	2.18103	0.03546
18.89	2303.43	0.37011	400.11	339.305	2.18225	0.0357
18.9	2305.04	0.370296	400.11	339.542	2.18335	0.03574
18.91	2306.69	0.370503	400.11	339.785	2.18457	0.03587
18.92	2308.31	0.370709	400.11	340.024	2.18578	0.03601
18.93	2309.87	0.370916	400.11	340.254	2.187	0.0362
18.94	2311.51	0.371102	400.11	340.495	2.1881	0.03622
18.95	2313.08	0.371309	400.11	340.727	2.18932	0.0364
18.96	2314.65	0.371516	400.11	340.958	2.19054	0.03658
18.97	2316.2	0.371723	400.11	341.186	2.19176	0.03678
18.98	2317.9	0.37195	400.11	341.437	2.1931	0.037
18.99	2319.58	0.372135	400.11	341.684	2.19419	0.03698
19	2321.15	0.372321	400.11	341.915	2.19529	0.03704
19.01	2322.69	0.372528	400.11	342.142	2.19651	0.03724
19.02	2324.29	0.372735	400.11	342.378	2.19773	0.0374
19.03	2325.86	0.372941	400.11	342.609	2.19894	0.03758
19.04	2327.44	0.373127	400.11	342.842	2.20004	0.03763
19.05	2329.09	0.373334	400.11	343.085	2.20126	0.03776
19.06	2330.78	0.37352	400.11	343.334	2.20236	0.03774
19.07	2332.43	0.373727	400.11	343.577	2.20358	0.03787
19.08	2334.03	0.373934	400.11	343.813	2.2048	0.03804
19.09	2335.67	0.37414	400.11	344.054	2.20601	0.03817
19.1	2337.36	0.374327	400.11	344.303	2.20712	0.03816
19.11	2338.96	0.374533	400.11	344.539	2.20833	0.03831
19.12	2340.51	0.374761	400.11	344.767	2.20968	0.03863
19.13	2342.13	0.374926	400.11	345.006	2.21065	0.03854
19.14	2343.76	0.375133	400.11	345.246	2.21187	0.03868
19.15	2345.35	0.375319	400.11	345.48	2.21297	0.03873
19.16	2346.9	0.375526	400.11	345.708	2.21419	0.03892
19.17	2348.47	0.375732	400.11	345.94	2.2154	0.0391
19.18	2350.01	0.375939	400.11	346.167	2.21662	0.0393
19.19	2351.53	0.376146	400.11	346.391	2.21784	0.03952
19.2	2353.01	0.376353	400.11	346.609	2.21906	0.03976
19.21	2354.61	0.376539	400.11	346.844	2.22016	0.0398
19.22	2356.32	0.376725	400.11	347.096	2.22126	0.03977
19.23	2357.93	0.376911	400.11	347.333	2.22235	0.0398
19.24	2359.47	0.377117	400.11	347.56	2.22357	0.04
19.25	2361.06	0.377323	400.11	347.794	2.22478	0.04017
19.26	2362.68	0.37753	400.11	348.033	2.226	0.04032
19.27	2364.25	0.377737	400.11	348.264	2.22722	0.0405
19.28	2365.82	0.377923	400.11	348.495	2.22832	0.04056
19.29	2367.46	0.37813	400.11	348.737	2.22954	0.0407
19.3	2369.15	0.378336	400.11	348.986	2.23075	0.0408
19.31	2370.69	0.378543	400.11	349.213	2.23198	0.041
19.32	2372.17	0.378729	400.11	349.431	2.23307	0.04112
19.33	2373.73	0.378936	400.11	349.661	2.23429	0.04131
19.34	2375.42	0.379143	400.11	349.91	2.23551	0.04141
19.35	2377	0.379329	400.11	350.142	2.23661	0.04146
19.36	2378.56	0.379515	400.11	350.372	2.23771	0.04153
19.37	2380.22	0.379722	400.11	350.617	2.23893	0.04165
19.38	2381.83	0.379928	400.11	350.854	2.24014	0.04181
19.39	2383.33	0.380135	400.11	351.075	2.24136	0.04204
19.4	2384.87	0.380342	400.11	351.302	2.24258	0.04224
19.41	2386.58	0.380549	400.11	351.554	2.2438	0.04233
19.42	2388.26	0.380755	400.11	351.801	2.24502	0.04243
19.43	2389.86	0.380942	400.11	352.037	2.24612	0.04248
19.44	2391.39	0.381148	400.11	352.262	2.24733	0.04268
19.45	2393	0.381334	400.11	352.499	2.24843	0.04272
19.46	2394.52	0.381562	400.11	352.723	2.24978	0.04306
19.47	2396.03	0.381748	400.11	352.946	2.25087	0.04316
19.48	2397.66	0.381955	400.11	353.186	2.25209	0.0433
19.49	2399.32	0.382161	400.11	353.43	2.25331	0.04342
19.5	2400.86	0.382367	400.11	353.657	2.25452	0.04362
19.51	2402.32	0.382553	400.11	353.872	2.25562	0.04375
19.52	2403.75	0.382781	400.11	354.083	2.25696	0.04415
19.53	2405.31	0.382987	400.11	354.313	2.25818	0.04433
19.54	2406.89	0.383153	400.11	354.545	2.25916	0.04427
19.55	2408.35	0.383359	400.11	354.76	2.26037	0.04452
19.56	2409.87	0.383525	400.11	354.984	2.26135	0.04449
19.57	2411.42	0.383752	400.11	355.213	2.26269	0.04481
19.58	2412.9	0.383938	400.11	355.431	2.26379	0.04493
19.59	2414.43	0.384166	400.11	355.656	2.26513	0.04526
19.6	2416.02	0.384352	400.11	355.89	2.26623	0.04531
19.61	2417.66	0.384559	400.11	356.132	2.26745	0.04544
19.62	2419.3	0.384745	400.11	356.373	2.26854	0.04546
19.63	2420.89	0.384931	400.11	356.608	2.26964	0.0455
19.64	2422.48	0.385138	400.11	356.842	2.27086	0.04567
19.65	2424.19	0.385324	400.11	357.094	2.27196	0.04564
19.66	2425.84	0.38553	400.11	357.337	2.27317	0.04577
19.67	2427.47	0.385737	400.11	357.577	2.27439	0.04591
19.68	2429.11	0.385965	400.11	357.818	2.27574	0.04617
19.69	2430.73	0.386151	400.11	358.057	2.27683	0.0462
19.7	2432.29	0.386337	400.11	358.287	2.27793	0.04626
19.71	2433.79	0.386543	400.11	358.508	2.27915	0.04649
19.72	2435.33	0.386729	400.11	358.735	2.28024	0.04657
19.73	2436.86	0.386916	400.11	358.96	2.28134	0.04666
19.74	2438.39	0.387122	400.11	359.185	2.28256	0.04686
19.75	2439.79	0.387307	400.11	359.392	2.28365	0.04703
19.76	2441.38	0.387514	400.11	359.626	2.28487	0.0472
19.77	2442.95	0.387721	400.11	359.857	2.28609	0.04738
19.78	2444.47	0.387928	400.11	360.081	2.28731	0.0476
19.79	2445.96	0.388134	400.11	360.3	2.28853	0.04783
19.8	2447.55	0.38832	400.11	360.535	2.28962	0.04788
19.81	2449.21	0.388527	400.11	360.779	2.29084	0.048
19.82	2450.76	0.388734	400.11	361.008	2.29206	0.0482
19.83	2452.29	0.388941	400.11	361.233	2.29328	0.04841
19.84	2453.86	0.389106	400.11	361.464	2.29426	0.04834
19.85	2455.44	0.389313	400.11	361.697	2.29548	0.04852
19.86	2456.91	0.38952	400.11	361.913	2.2967	0.04877
19.87	2458.4	0.389726	400.11	362.133	2.29791	0.049
19.88	2460.06	0.389933	400.11	362.377	2.29913	0.04912
19.89	2461.62	0.390119	400.11	362.607	2.30023	0.04919
19.9	2463.06	0.390305	400.11	362.819	2.30133	0.04933
19.91	2464.52	0.390491	400.11	363.034	2.30242	0.04947
19.92	2466.1	0.390698	400.11	363.267	2.30364	0.04964
19.93	2467.72	0.390925	400.11	363.506	2.30498	0.04991
19.94	2469.19	0.391112	400.11	363.722	2.30608	0.05004
19.95	2470.79	0.391318	400.11	363.958	2.3073	0.0502
19.96	2472.37	0.391504	400.11	364.191	2.3084	0.05025
19.97	2474	0.391711	400.11	364.431	2.30962	0.0504
19.98	2475.54	0.391918	400.11	364.658	2.31084	0.0506
19.99	2477.19	0.392104	400.11	364.901	2.31193	0.05061
20	2478.94	0.39231	400.11	365.159	2.31315	0.05067
20.01	2480.61	0.392516	400.11	365.405	2.31436	0.05078
20.02	2482.21	0.392723	400.11	365.64	2.31558	0.05094
20.03	2483.8	0.39293	400.11	365.874	2.3168	0.05111
20.04	2485.56	0.393116	400.11	366.134	2.3179	0.05105
20.05	2487.19	0.393323	400.11	366.374	2.31912	0.05119
20.06	2488.86	0.39353	400.11	366.62	2.32034	0.05131
20.07	2490.47	0.393736	400.11	366.857	2.32156	0.05146
20.08	2492.08	0.393922	400.11	367.094	2.32265	0.05149
20.09	2493.67	0.394108	400.11	367.328	2.32375	0.05154
20.1	2495.25	0.394315	400.11	367.561	2.32497	0.05171
20.11	2496.94	0.394522	400.11	367.81	2.32619	0.05182
20.12	2498.69	0.394708	400.11	368.068	2.32729	0.05176
20.13	2500.4	0.394915	400.11	368.32	2.32851	0.05185
20.14	2502	0.395101	400.11	368.555	2.3296	0.05189
20.15	2503.61	0.395328	400.11	368.793	2.33094	0.05217
20.16	2505.28	0.395535	400.11	369.039	2.33216	0.05228
20.17	2506.95	0.395721	400.11	369.285	2.33326	0.05228
20.18	2508.54	0.395907	400.11	369.519	2.33436	0.05232
20.19	2510.19	0.396114	400.11	369.762	2.33558	0.05245
20.2	2511.85	0.3963	400.11	370.006	2.33667	0.05245
20.21	2513.43	0.396507	400.11	370.239	2.3379	0.05263
20.22	2515.01	0.396713	400.11	370.472	2.33911	0.0528
20.23	2516.56	0.3969	400.11	370.7	2.34021	0.05288
20.24	2518.22	0.397106	400.11	370.945	2.34143	0.053
20.25	2519.93	0.397312	400.11	371.197	2.34264	0.05308
20.26	2521.48	0.397498	400.11	371.425	2.34374	0.05316
20.27	2523.08	0.397684	400.11	371.661	2.34483	0.0532
20.28	2524.78	0.397891	400.11	371.911	2.34606	0.05329
20.29	2526.36	0.398098	400.11	372.144	2.34728	0.05347
20.3	2527.96	0.398304	400.11	372.379	2.34849	0.05363
20.31	2529.59	0.398491	400.11	372.62	2.34959	0.05365
20.32	2531.18	0.398697	400.11	372.854	2.35081	0.05382
20.33	2532.83	0.398883	400.11	373.097	2.3519	0.05382
20.34	2534.4	0.39909	400.11	373.328	2.35312	0.05401
20.35	2536	0.399297	400.11	373.564	2.35435	0.05417
20.36	2537.67	0.399504	400.11	373.81	2.35557	0.05429
20.37	2539.3	0.399731	400.11	374.05	2.3569	0.05455
20.38	2540.91	0.399917	400.11	374.287	2.358	0.05458
20.39	2542.65	0.400124	400.11	374.543	2.35922	0.05466
20.4	2544.33	0.40031	400.11	374.791	2.36032	0.05464
20.41	2545.96	0.400496	400.11	375.031	2.36142	0.05466
20.42	2547.64	0.400723	400.11	375.278	2.36275	0.05489
20.43	2549.29	0.40093	400.11	375.521	2.36397	0.05502
20.44	2550.97	0.401137	400.11	375.769	2.36519	0.05513
20.45	2552.58	0.401344	400.11	376.006	2.36642	0.05529
20.46	2554.19	0.40155	400.11	376.243	2.36763	0.05544
20.47	2555.83	0.401736	400.11	376.485	2.36873	0.05545
20.48	2557.48	0.401943	400.11	376.728	2.36995	0.05558
20.49	2558.96	0.402129	400.11	376.946	2.37104	0.0557
20.5	2560.58	0.402335	400.11	377.184	2.37226	0.05585
20.51	2562.21	0.402521	400.11	377.425	2.37335	0.05587
20.52	2563.79	0.402749	400.11	377.657	2.3747	0.05617
20.53	2565.33	0.402955	400.11	377.884	2.37591	0.05637
20.54	2566.86	0.403141	400.11	378.11	2.37701	0.05645
20.55	2568.47	0.403327	400.11	378.347	2.37811	0.05649
20.56	2570.09	0.403534	400.11	378.585	2.37933	0.05664
20.57	2571.64	0.40372	400.11	378.814	2.38042	0.05671
20.58	2573.22	0.403906	400.11	379.046	2.38152	0.05676
20.59	2574.89	0.404113	400.11	379.292	2.38274	0.05688
20.6	2576.48	0.40432	400.11	379.527	2.38396	0.05705
20.61	2578.04	0.404506	400.11	379.756	2.38506	0.05712
20.62	2579.72	0.404713	400.11	380.004	2.38628	0.05723
20.63	2581.4	0.404899	400.11	380.251	2.38738	0.05721
20.64	2583.1	0.405105	400.11	380.502	2.38859	0.0573
20.65	2584.72	0.405312	400.11	380.74	2.38981	0.05746
20.66	2586.33	0.405519	400.11	380.978	2.39103	0.05761
20.67	2588.01	0.405705	400.11	381.225	2.39213	0.0576
20.68	2589.54	0.405891	400.11	381.45	2.39323	0.05769
20.69	2591.11	0.406098	400.11	381.682	2.39445	0.05787
20.7	2592.72	0.406305	400.11	381.919	2.39567	0.05803
20.71	2594.41	0.406511	400.11	382.168	2.39688	0.05812
20.72	2595.88	0.406697	400.11	382.384	2.39798	0.05825
20.73	2597.43	0.406883	400.11	382.613	2.39907	0.05832
20.74	2599.04	0.407089	400.11	382.85	2.40029	0.05847
20.75	2600.66	0.407296	400.11	383.088	2.40151	0.05862
20.76	2602.24	0.407503	400.11	383.321	2.40273	0.0588
20.77	2603.81	0.40771	400.11	383.552	2.40395	0.05898
20.78	2605.51	0.407916	400.11	383.803	2.40517	0.05908
20.79	2607.14	0.408082	400.11	384.043	2.40614	0.05898
20.8	2608.68	0.408289	400.11	384.27	2.40736	0.05918
20.81	2610.23	0.408495	400.11	384.498	2.40858	0.05937
20.82	2611.89	0.408681	400.11	384.743	2.40968	0.05937
20.83	2613.57	0.408909	400.11	384.99	2.41102	0.05961
20.84	2615.07	0.409095	400.11	385.211	2.41212	0.05971
20.85	2616.56	0.409281	400.11	385.431	2.41321	0.05983
20.86	2618.25	0.409488	400.11	385.68	2.41443	0.05993
20.87	2619.9	0.409694	400.11	385.923	2.41565	0.06005
20.88	2621.5	0.409901	400.11	386.158	2.41687	0.06022
20.89	2623.14	0.410108	400.11	386.4	2.41809	0.06035
20.9	2624.78	0.410315	400.11	386.641	2.41931	0.06049
20.91	2626.37	0.410501	400.11	386.876	2.42041	0.06054
20.92	2627.98	0.410708	400.11	387.113	2.42163	0.0607
20.93	2629.56	0.410894	400.11	387.346	2.42272	0.06075
20.94	2631.33	0.4111	400.11	387.606	2.42394	0.06079
20.95	2633	0.411307	400.11	387.852	2.42516	0.06091
20.96	2634.58	0.411493	400.11	388.085	2.42626	0.06096
20.97	2636.22	0.411678	400.11	388.327	2.42735	0.06097
20.98	2637.86	0.411885	400.11	388.568	2.42857	0.06111
20.99	2639.52	0.412092	400.11	388.813	2.42979	0.06123
21	2641.14	0.412298	400.11	389.051	2.431	0.06138
21.01	2642.8	0.412526	400.11	389.296	2.43235	0.06163
21.02	2644.41	0.412712	400.11	389.533	2.43344	0.06166
21.03	2645.98	0.412919	400.11	389.764	2.43466	0.06184
21.04	2647.54	0.413084	400.11	389.994	2.43564	0.06178
21.05	2649.2	0.41327	400.11	390.239	2.43673	0.06178
21.06	2650.91	0.413477	400.11	390.49	2.43795	0.06188
21.07	2652.51	0.413684	400.11	390.726	2.43917	0.06204
21.08	2654.14	0.41389	400.11	390.966	2.44039	0.06218
21.09	2655.75	0.414097	400.11	391.203	2.44161	0.06233
21.1	2657.52	0.414283	400.11	391.464	2.44271	0.06226
21.11	2659.32	0.41449	400.11	391.729	2.44393	0.06229
21.12	2661.06	0.414676	400.11	391.986	2.44502	0.06224
21.13	2662.8	0.414862	400.11	392.242	2.44612	0.06219
21.14	2664.51	0.415069	400.11	392.494	2.44734	0.06228
21.15	2666.21	0.415276	400.11	392.744	2.44856	0.06238
21.16	2667.84	0.415482	400.11	392.984	2.44978	0.06251
21.17	2669.57	0.415648	400.11	393.239	2.45075	0.06235
21.18	2671.29	0.415855	400.11	393.493	2.45198	0.06243
21.19	2672.93	0.416061	400.11	393.734	2.45319	0.06257
21.2	2674.5	0.416247	400.11	393.965	2.45429	0.06263
21.21	2676.06	0.416454	400.11	394.195	2.45551	0.06282
21.22	2677.76	0.41664	400.11	394.446	2.4566	0.06279
21.23	2679.49	0.416825	400.11	394.7	2.45769	0.06274
21.24	2681.19	0.417032	400.11	394.951	2.45892	0.06284
21.25	2682.87	0.417218	400.11	395.198	2.46001	0.06282
21.26	2684.58	0.417425	400.11	395.45	2.46123	0.06291
21.27	2686.24	0.417652	400.11	395.695	2.46257	0.06315
21.28	2687.86	0.417838	400.11	395.933	2.46367	0.06318
21.29	2689.62	0.418045	400.11	396.193	2.46489	0.06324
21.3	2691.39	0.418231	400.11	396.453	2.46598	0.06317
21.31	2693.13	0.418417	400.11	396.71	2.46708	0.06311
21.32	2694.72	0.418624	400.11	396.944	2.4683	0.06328
21.33	2696.41	0.418831	400.11	397.193	2.46952	0.06339
21.34	2698.1	0.419058	400.11	397.442	2.47086	0.06361
21.35	2699.78	0.419265	400.11	397.689	2.47208	0.06372
21.36	2701.52	0.419472	400.11	397.946	2.4733	0.06379
21.37	2703.3	0.419658	400.11	398.208	2.4744	0.06371
21.38	2705.08	0.419864	400.11	398.47	2.47561	0.06375
21.39	2706.77	0.420071	400.11	398.719	2.47683	0.06386
21.4	2708.43	0.420257	400.11	398.963	2.47793	0.06386
21.41	2710.09	0.420464	400.11	399.208	2.47915	0.06398
21.42	2711.86	0.42065	400.11	399.469	2.48025	0.06391
21.43	2713.51	0.420857	400.11	399.712	2.48147	0.06404
21.44	2715.13	0.421064	400.11	399.95	2.48269	0.06419
21.45	2716.85	0.42125	400.11	400.204	2.48379	0.06415
21.46	2718.47	0.421436	400.11	400.442	2.48488	0.06418
21.47	2720.08	0.421642	400.11	400.68	2.4861	0.06433
21.48	2721.72	0.421848	400.11	400.921	2.48731	0.06446
21.49	2723.37	0.422055	400.11	401.164	2.48853	0.06459
21.5	2725.05	0.422241	400.11	401.412	2.48963	0.06458
21.51	2726.65	0.422448	400.11	401.647	2.49085	0.06474
21.52	2728.24	0.422634	400.11	401.882	2.49195	0.06479
21.53	2729.87	0.422841	400.11	402.122	2.49317	0.06493
21.54	2731.58	0.423047	400.11	402.374	2.49438	0.06502
21.55	2733.17	0.423233	400.11	402.608	2.49548	0.06506
21.56	2734.8	0.42342	400.11	402.848	2.49658	0.06509
21.57	2736.46	0.423626	400.11	403.092	2.49779	0.06521
21.58	2738.16	0.423812	400.11	403.343	2.49889	0.06518
21.59	2739.86	0.423998	400.11	403.593	2.49999	0.06515
21.6	2741.56	0.424226	400.11	403.844	2.50133	0.06537
21.61	2743.32	0.424433	400.11	404.103	2.50255	0.06543
21.62	2745	0.424619	400.11	404.35	2.50365	0.06542
21.63	2746.66	0.424825	400.11	404.595	2.50486	0.06554
21.64	2748.23	0.425032	400.11	404.826	2.50608	0.06572
21.65	2749.97	0.425239	400.11	405.082	2.50731	0.06579
21.66	2751.67	0.425404	400.11	405.333	2.50828	0.06564
21.67	2753.32	0.425611	400.11	405.576	2.5095	0.06577
21.68	2754.91	0.425818	400.11	405.81	2.51072	0.06594
21.69	2756.53	0.426004	400.11	406.049	2.51182	0.06597
21.7	2758.12	0.426231	400.11	406.283	2.51315	0.06626
21.71	2759.73	0.426417	400.11	406.52	2.51425	0.06629
21.72	2761.39	0.426603	400.11	406.765	2.51535	0.06629
21.73	2763.09	0.426789	400.11	407.015	2.51644	0.06626
21.74	2764.73	0.426975	400.11	407.257	2.51754	0.06628
21.75	2766.33	0.427181	400.11	407.492	2.51876	0.06644
21.76	2767.93	0.427388	400.11	407.728	2.51998	0.0666
21.77	2769.67	0.427595	400.11	407.984	2.5212	0.06667
21.78	2771.35	0.427781	400.11	408.232	2.52229	0.06666
21.79	2773.01	0.427988	400.11	408.476	2.52351	0.06678
21.8	2774.7	0.428194	400.11	408.725	2.52473	0.06688
21.81	2776.43	0.428401	400.11	408.98	2.52595	0.06696
21.82	2778.08	0.428587	400.11	409.223	2.52705	0.06696
21.83	2779.76	0.428794	400.11	409.471	2.52827	0.06708
21.84	2781.59	0.429001	400.11	409.74	2.52949	0.06709
21.85	2783.34	0.429208	400.11	409.998	2.53071	0.06715
21.86	2785.05	0.429394	400.11	410.25	2.5318	0.06712
21.87	2786.62	0.4296	400.11	410.481	2.53302	0.0673
21.88	2788.32	0.429807	400.11	410.732	2.53424	0.06739
21.89	2790	0.429993	400.11	410.979	2.53534	0.06738
21.9	2791.69	0.4302	400.11	411.228	2.53656	0.06748
21.91	2793.32	0.430386	400.11	411.468	2.53765	0.0675
21.92	2795.04	0.430572	400.11	411.721	2.53875	0.06747
21.93	2796.72	0.430799	400.11	411.969	2.54009	0.06769
21.94	2798.36	0.431006	400.11	412.21	2.54131	0.06783
21.95	2800.03	0.431213	400.11	412.456	2.54253	0.06795
21.96	2801.76	0.43142	400.11	412.711	2.54375	0.06803
21.97	2803.52	0.431606	400.11	412.971	2.54485	0.06796
21.98	2805.12	0.431812	400.11	413.206	2.54606	0.06812
21.99	2806.84	0.432018	400.11	413.46	2.54728	0.0682
22	2808.47	0.432184	400.11	413.7	2.54825	0.0681
22.01	2810.16	0.43239	400.11	413.949	2.54947	0.0682
22.02	2811.8	0.432597	400.11	414.19	2.55069	0.06833
22.03	2813.39	0.432783	400.11	414.424	2.55179	0.06838
22.04	2814.98	0.43299	400.11	414.659	2.55301	0.06855
22.05	2816.6	0.433176	400.11	414.897	2.5541	0.06858
22.06	2818.23	0.433383	400.11	415.137	2.55532	0.06872
22.07	2819.9	0.433548	400.11	415.383	2.5563	0.06859
22.08	2821.75	0.433734	400.11	415.656	2.55739	0.06847
22.09	2823.48	0.433962	400.11	415.911	2.55874	0.06867
22.1	2825.18	0.434168	400.11	416.161	2.55995	0.06876
22.11	2826.9	0.434375	400.11	416.415	2.56117	0.06884
22.12	2828.69	0.434582	400.11	416.678	2.56239	0.06888
22.13	2830.56	0.434768	400.11	416.954	2.56349	0.06874
22.14	2832.39	0.434975	400.11	417.223	2.56471	0.06875
22.15	2834.18	0.435202	400.11	417.487	2.56605	0.06891
22.16	2835.95	0.435368	400.11	417.748	2.56703	0.06872
22.17	2837.69	0.435574	400.11	418.004	2.56824	0.06879
22.18	2839.37	0.435781	400.11	418.251	2.56946	0.0689
22.19	2841.08	0.435967	400.11	418.503	2.57056	0.06886
22.2	2842.93	0.436174	400.11	418.776	2.57178	0.06886
22.21	2844.71	0.43636	400.11	419.038	2.57288	0.06878
22.22	2846.43	0.436567	400.11	419.291	2.5741	0.06887
22.23	2848.09	0.436773	400.11	419.536	2.57531	0.06899
22.24	2849.78	0.436979	400.11	419.785	2.57653	0.06908
22.25	2851.52	0.437186	400.11	420.041	2.57775	0.06915
22.26	2853.16	0.437372	400.11	420.283	2.57884	0.06917
22.27	2854.87	0.437579	400.11	420.535	2.58006	0.06926
22.28	2856.59	0.437765	400.11	420.788	2.58116	0.06922
22.29	2858.32	0.437972	400.11	421.043	2.58238	0.0693
22.3	2860	0.438178	400.11	421.29	2.5836	0.0694
22.31	2861.72	0.438385	400.11	421.544	2.58482	0.06949
22.32	2863.46	0.438571	400.11	421.8	2.58591	0.06943
22.33	2865.19	0.438778	400.11	422.055	2.58713	0.06951
22.34	2866.95	0.438985	400.11	422.314	2.58835	0.06957
22.35	2868.71	0.439171	400.11	422.573	2.58945	0.0695
22.36	2870.55	0.439378	400.11	422.844	2.59067	0.06951
22.37	2872.32	0.439564	400.11	423.105	2.59177	0.06944
22.38	2874.12	0.43975	400.11	423.37	2.59287	0.06934
22.39	2875.94	0.439977	400.11	423.638	2.5942	0.06948
22.4	2877.68	0.440163	400.11	423.895	2.5953	0.06943
22.41	2879.45	0.44037	400.11	424.155	2.59652	0.06948
22.42	2881.19	0.440577	400.11	424.412	2.59774	0.06955
22.43	2882.98	0.440783	400.11	424.675	2.59896	0.06958
22.44	2884.77	0.44097	400.11	424.939	2.60006	0.0695
22.45	2886.46	0.441176	400.11	425.188	2.60127	0.0696
22.46	2888.17	0.441362	400.11	425.44	2.60237	0.06957
22.47	2889.91	0.441569	400.11	425.696	2.60359	0.06964
22.48	2891.59	0.441776	400.11	425.944	2.60481	0.06975
22.49	2893.2	0.441961	400.11	426.181	2.6059	0.06978
22.5	2894.84	0.442147	400.11	426.422	2.607	0.06979
22.51	2896.51	0.442354	400.11	426.668	2.60822	0.06991
22.52	2898.09	0.44256	400.11	426.901	2.60943	0.07008
22.53	2899.84	0.442767	400.11	427.159	2.61065	0.07014
22.54	2901.51	0.442953	400.11	427.405	2.61175	0.07014
22.55	2903.4	0.44316	400.11	427.683	2.61297	0.07011
22.56	2905.13	0.443346	400.11	427.938	2.61407	0.07006
22.57	2906.87	0.443553	400.11	428.194	2.61529	0.07013
22.58	2908.55	0.44376	400.11	428.442	2.61651	0.07025
22.59	2910.34	0.443966	400.11	428.706	2.61772	0.07028
22.6	2912.16	0.444152	400.11	428.974	2.61882	0.07017
22.61	2913.97	0.444339	400.11	429.24	2.61992	0.07008
22.62	2915.79	0.444525	400.11	429.508	2.62102	0.06997
22.63	2917.44	0.444711	400.11	429.751	2.62212	0.06998
22.64	2919.14	0.444917	400.11	430.002	2.62333	0.07007
22.65	2920.77	0.445124	400.11	430.242	2.62455	0.07022
22.66	2922.52	0.445331	400.11	430.5	2.62577	0.07028
22.67	2924.21	0.445496	400.11	430.749	2.62675	0.07014
22.68	2925.92	0.445703	400.11	431.001	2.62797	0.07023
22.69	2927.55	0.44591	400.11	431.241	2.62919	0.07037
22.7	2929.25	0.446117	400.11	431.491	2.63041	0.07047
22.71	2930.92	0.446303	400.11	431.737	2.6315	0.07046
22.72	2932.73	0.446489	400.11	432.004	2.6326	0.07036
22.73	2934.48	0.446695	400.11	432.262	2.63381	0.07042
22.74	2936.18	0.446922	400.11	432.512	2.63515	0.07064
22.75	2937.89	0.447129	400.11	432.764	2.63637	0.07073
22.76	2939.62	0.447315	400.11	433.019	2.63747	0.07068
22.77	2941.42	0.447542	400.11	433.284	2.63881	0.07083
22.78	2943.22	0.447728	400.11	433.549	2.63991	0.07074
22.79	2945.08	0.447935	400.11	433.823	2.64113	0.07073
22.8	2946.89	0.448121	400.11	434.09	2.64222	0.07063
22.81	2948.64	0.448328	400.11	434.347	2.64344	0.0707
22.82	2950.34	0.448535	400.11	434.598	2.64466	0.07079
22.83	2952.11	0.448741	400.11	434.859	2.64588	0.07084
22.84	2953.92	0.448927	400.11	435.125	2.64698	0.07074
22.85	2955.76	0.449134	400.11	435.396	2.6482	0.07075
22.86	2957.46	0.449341	400.11	435.647	2.64942	0.07084
22.87	2959.2	0.449527	400.11	435.903	2.65051	0.07079
22.88	2960.99	0.449734	400.11	436.167	2.65173	0.07083
22.89	2962.69	0.449961	400.11	436.417	2.65307	0.07104
22.9	2964.42	0.450168	400.11	436.672	2.65429	0.07112
22.91	2966.14	0.450354	400.11	436.925	2.65539	0.07108
22.92	2967.87	0.450561	400.11	437.18	2.65661	0.07116
22.93	2969.55	0.450747	400.11	437.428	2.65771	0.07115
22.94	2971.22	0.450953	400.11	437.674	2.65892	0.07126
22.95	2972.91	0.45114	400.11	437.922	2.66002	0.07125
22.96	2974.69	0.451326	400.11	438.185	2.66112	0.07117
22.97	2976.37	0.451553	400.11	438.432	2.66246	0.0714
22.98	2978.04	0.451739	400.11	438.678	2.66356	0.07139
22.99	2979.88	0.451925	400.11	438.949	2.66465	0.07127
23	2981.6	0.45211	400.11	439.203	2.66574	0.07122
23.01	2983.34	0.452317	400.11	439.459	2.66696	0.0713
23.02	2985.12	0.452524	400.11	439.721	2.66818	0.07134
23.03	2987.01	0.452731	400.11	439.999	2.6694	0.07131
23.04	2988.91	0.452917	400.11	440.279	2.6705	0.07115
23.05	2990.65	0.453123	400.11	440.536	2.67172	0.07122
23.06	2992.45	0.453309	400.11	440.801	2.67281	0.07113
23.07	2994.35	0.453516	400.11	441.081	2.67403	0.07109
23.08	2996.22	0.453702	400.11	441.356	2.67513	0.07095
23.09	2997.93	0.453909	400.11	441.608	2.67635	0.07105
23.1	2999.69	0.454116	400.11	441.867	2.67757	0.0711
23.11	3001.59	0.454322	400.11	442.147	2.67879	0.07106
23.12	3003.32	0.454509	400.11	442.402	2.67989	0.07102
23.13	3005.05	0.454715	400.11	442.657	2.6811	0.07109
23.14	3006.84	0.454922	400.11	442.921	2.68232	0.07113
23.15	3008.69	0.455129	400.11	443.193	2.68354	0.07113
23.16	3010.48	0.455336	400.11	443.457	2.68476	0.07117
23.17	3012.21	0.455501	400.11	443.712	2.68574	0.071
23.18	3014.05	0.455728	400.11	443.983	2.68708	0.07112
23.19	3015.94	0.455935	400.11	444.261	2.6883	0.07109
23.2	3017.76	0.456121	400.11	444.529	2.68939	0.07099
23.21	3019.54	0.456328	400.11	444.791	2.69061	0.07103
23.22	3021.51	0.456555	400.11	445.081	2.69195	0.07107
23.23	3023.34	0.456741	400.11	445.351	2.69305	0.07096
23.24	3025.15	0.456948	400.11	445.618	2.69427	0.07098
23.25	3026.94	0.457154	400.11	445.881	2.69548	0.07102
23.26	3028.84	0.45734	400.11	446.161	2.69658	0.07086
23.27	3030.62	0.457526	400.11	446.423	2.69768	0.07078
23.28	3032.36	0.457733	400.11	446.68	2.6989	0.07085
23.29	3034.13	0.45796	400.11	446.94	2.70024	0.07102
23.3	3035.97	0.458146	400.11	447.211	2.70133	0.0709
23.31	3037.83	0.458353	400.11	447.485	2.70255	0.07089
23.32	3039.5	0.458539	400.11	447.731	2.70365	0.07089
23.33	3041.24	0.458746	400.11	447.988	2.70487	0.07096
23.34	3043.04	0.458953	400.11	448.253	2.70609	0.07099
23.35	3044.87	0.459159	400.11	448.522	2.70731	0.07099
23.36	3046.51	0.459345	400.11	448.764	2.7084	0.07101
23.37	3048.34	0.459552	400.11	449.034	2.70962	0.07102
23.38	3050.08	0.459759	400.11	449.29	2.71084	0.07109
23.39	3051.84	0.459966	400.11	449.549	2.71206	0.07115
23.4	3053.5	0.460131	400.11	449.794	2.71304	0.07102
23.41	3055.26	0.460359	400.11	450.053	2.71438	0.07121
23.42	3057.01	0.460565	400.11	450.311	2.7156	0.07126
23.43	3058.81	0.460751	400.11	450.576	2.71669	0.07117
23.44	3060.53	0.460937	400.11	450.829	2.71779	0.07113
23.45	3062.3	0.461124	400.11	451.09	2.71889	0.07107
23.46	3064.19	0.46133	400.11	451.368	2.72011	0.07103
23.47	3065.98	0.461558	400.11	451.632	2.72145	0.07119
23.48	3067.75	0.461744	400.11	451.893	2.72255	0.07112
23.49	3069.49	0.46193	400.11	452.149	2.72364	0.07107
23.5	3071.34	0.462136	400.11	452.422	2.72486	0.07106
23.51	3073.03	0.462342	400.11	452.671	2.72607	0.07116
23.52	3074.84	0.462549	400.11	452.937	2.72729	0.07119
23.53	3076.59	0.462756	400.11	453.195	2.72851	0.07125
23.54	3078.39	0.462942	400.11	453.46	2.72961	0.07116
23.55	3080.09	0.463128	400.11	453.711	2.73071	0.07113
23.56	3081.8	0.463335	400.11	453.962	2.73193	0.07122
23.57	3083.55	0.463521	400.11	454.22	2.73302	0.07116
23.58	3085.32	0.463728	400.11	454.481	2.73425	0.07121
23.59	3087.07	0.463934	400.11	454.739	2.73546	0.07127
23.6	3088.79	0.46412	400.11	454.992	2.73656	0.07123
23.61	3090.66	0.464327	400.11	455.268	2.73778	0.07122
23.62	3092.43	0.464534	400.11	455.528	2.739	0.07127
23.63	3094.19	0.464741	400.11	455.788	2.74022	0.07133
23.64	3095.88	0.464947	400.11	456.036	2.74143	0.07143
23.65	3097.69	0.465154	400.11	456.303	2.74265	0.07145
23.66	3099.45	0.46534	400.11	456.562	2.74375	0.07139
23.67	3101.23	0.465526	400.11	456.825	2.74485	0.07131
23.68	3103.05	0.465733	400.11	457.093	2.74607	0.07132
23.69	3104.9	0.465919	400.11	457.365	2.74716	0.0712
23.7	3106.73	0.466126	400.11	457.635	2.74838	0.07121
23.71	3108.44	0.466333	400.11	457.887	2.7496	0.0713
23.72	3110.2	0.466539	400.11	458.146	2.75082	0.07135
23.73	3111.98	0.466746	400.11	458.408	2.75204	0.0714
23.74	3113.79	0.466953	400.11	458.675	2.75326	0.07142
23.75	3115.48	0.467159	400.11	458.924	2.75448	0.07152
23.76	3117.18	0.467365	400.11	459.174	2.75569	0.07161
23.77	3118.92	0.467572	400.11	459.43	2.75691	0.07168
23.78	3120.66	0.467737	400.11	459.687	2.75788	0.07151
23.79	3122.44	0.467924	400.11	459.949	2.75899	0.07143
23.8	3124.12	0.46811	400.11	460.196	2.76008	0.07142
23.81	3125.85	0.468337	400.11	460.451	2.76142	0.07162
23.82	3127.62	0.468544	400.11	460.712	2.76264	0.07167
23.83	3129.42	0.468771	400.11	460.977	2.76398	0.07182
23.84	3131.12	0.468957	400.11	461.227	2.76508	0.07179
23.85	3132.89	0.469164	400.11	461.488	2.7663	0.07184
23.86	3134.68	0.469371	400.11	461.752	2.76752	0.07188
23.87	3136.38	0.469557	400.11	462.002	2.76861	0.07186
23.88	3138.19	0.469743	400.11	462.269	2.76971	0.07176
23.89	3139.92	0.469929	400.11	462.524	2.77081	0.07171
23.9	3141.78	0.470136	400.11	462.798	2.77203	0.0717
23.91	3143.62	0.470322	400.11	463.069	2.77312	0.07158
23.92	3145.41	0.470549	400.11	463.332	2.77446	0.07174
23.93	3147.19	0.470756	400.11	463.595	2.77568	0.07178
23.94	3149.04	0.470921	400.11	463.867	2.77666	0.07154
23.95	3150.84	0.471128	400.11	464.132	2.77788	0.07157
23.96	3152.64	0.471314	400.11	464.397	2.77897	0.07147
23.97	3154.48	0.471521	400.11	464.668	2.78019	0.07148
23.98	3156.19	0.471707	400.11	464.92	2.78129	0.07145
23.99	3157.91	0.471914	400.11	465.174	2.78251	0.07153
24	3159.59	0.47212	400.11	465.421	2.78373	0.07164
24.01	3161.35	0.472326	400.11	465.68	2.78494	0.07169
24.02	3163.07	0.472512	400.11	465.934	2.78604	0.07165
[truncated: 3,963 more rows]
