# Supplementary material for: Data regarding the influence of Al, Ti, and C additions to as-cast Al0.6CoCrFeNi compositionally complex alloys on microstructures and mechanical properties
Source: Data Brief. 2019 Nov 4;27:104742. doi: 10.1016/j.dib.2019.104742 (PMC6864337; doi:10.1016/j.dib.2019.104742)
Supplement: Multimedia component 1 [file mmc1.zip › data in brief_supplementary material zip/Tensile test data/Al16/Tensile Test_Al16-700C-1st_Not selected.xlsx]

## Sheet: Sheet1
Alloy Name	Al16-700 oC-1st
Sample height	30	mm
Gauge diameter	1.92	mm
Gauge length	17	mm
Time	Force	Crosshead Displacement	Temperature	Engineering Stress	Engineering Strain	Engineering Plastic Strain
s	N	mm	oC	MPa	%	%
0	50.6857	0	700.24	17.5063	0	-0.06121
0.0799561	50.7249	-2.69726e-05	700.24	17.5198	-0.000158662	-0.06142
0.109985	50.6544	-2.69726e-05	700.24	17.4954	-0.000158662	-0.06133
0.130005	50.6113	-2.69726e-05	700.24	17.4806	-0.000158662	-0.06128
0.139954	50.6033	-2.69726e-05	700.24	17.4778	-0.000158662	-0.06127
0.139954	50.6033	-2.69726e-05	700.24	17.4778	-0.000158662	-0.06127
0.23999	50.4658	-2.69726e-05	700.24	17.4303	-0.000158662	-0.0611
0.349976	50.5481	-2.69726e-05	700.24	17.4587	-0.000158662	-0.0612
0.459961	50.607	2.691e-05	700.24	17.4791	0.000158294	-0.06096
0.52001	51.6831	0.00062037	700.24	17.8507	0.00365	-0.05877
0.549978	53.0307	0.00129462	700.24	18.3162	0.00762	-0.05643
0.569998	54.3354	0.00175238	700.24	18.7668	0.01031	-0.05531
0.589956	56.0971	0.0022111	700.24	19.3753	0.01301	-0.05474
0.599966	57.1596	0.00245429	700.24	19.7423	0.01444	-0.05459
0.609976	58.2378	0.00264311	700.24	20.1147	0.01555	-0.05478
0.619985	59.3862	0.00285864	700.24	20.5113	0.01682	-0.0549
0.629995	60.5737	0.00307417	700.24	20.9215	0.01808	-0.05507
0.640005	61.7924	0.00329066	700.24	21.3424	0.01936	-0.05527
0.649954	63.1206	0.00350619	700.24	21.8011	0.02062	-0.0556
0.659963	64.4643	0.00372172	700.24	22.2652	0.02189	-0.05596
0.669973	65.7924	0.00391055	700.24	22.7239	0.023	-0.05645
0.679983	67.1206	0.00412608	700.24	23.1827	0.02427	-0.05679
0.689993	68.4096	0.00436926	700.24	23.6279	0.0257	-0.05691
0.700002	69.644	0.00453139	700.24	24.0542	0.02666	-0.05745
0.709951	70.9174	0.00471926	700.24	24.494	0.02776	-0.05788
0.719961	72.1831	0.00493575	700.24	24.9312	0.02903	-0.05814
0.729971	73.5034	0.00512457	700.24	25.3872	0.03014	-0.05862
0.73998	74.7846	0.00528574	700.24	25.8297	0.03109	-0.05922
0.74999	76.0268	0.00550223	700.24	26.2588	0.03237	-0.05945
0.76	77.269	0.00571776	700.24	26.6878	0.03363	-0.05968
0.77001	78.4878	0.00593329	700.24	27.1088	0.0349	-0.05988
0.779958	79.7065	0.00614882	700.24	27.5297	0.03617	-0.06009
0.789968	80.9487	0.00633765	700.24	27.9587	0.03728	-0.06048
0.799978	82.1362	0.00652647	700.24	28.3689	0.03839	-0.0608
0.809988	83.3081	0.0067153	700.24	28.7736	0.0395	-0.06111
0.819998	84.4721	0.00690413	700.24	29.1757	0.04061	-0.0614
0.830007	85.5971	0.00712061	700.24	29.5642	0.04189	-0.06149
0.839956	86.6987	0.00733614	700.24	29.9447	0.04315	-0.06155
0.849966	87.8393	0.00752497	700.24	30.3387	0.04426	-0.06181
0.859976	88.9096	0.0077138	700.24	30.7083	0.04538	-0.062
0.869985	89.9956	0.00792933	700.24	31.0834	0.04664	-0.06204
0.879995	91.0659	0.00809145	700.24	31.4531	0.0476	-0.06238
0.890005	92.1206	0.00830698	700.24	31.8174	0.04886	-0.06238
0.899954	93.2299	0.00849581	700.24	32.2005	0.04998	-0.06261
0.909963	94.3159	0.008739	700.24	32.5756	0.05141	-0.06249
0.919973	95.3784	0.00892783	700.24	32.9426	0.05252	-0.06267
0.929983	96.4643	0.00911665	700.24	33.3176	0.05363	-0.06287
0.939993	97.6128	0.00930548	700.24	33.7143	0.05474	-0.06314
0.950002	98.6909	0.00949431	700.24	34.0867	0.05585	-0.06334
0.959951	99.7924	0.00965548	700.24	34.4671	0.0568	-0.06372
0.969961	100.855	0.00987196	700.24	34.8341	0.05807	-0.06373
0.979971	101.917	0.0100598	700.24	35.2009	0.05918	-0.0639
0.98998	102.972	0.0102763	700.24	35.5653	0.06045	-0.06391
0.99999	104.027	0.0104651	700.24	35.9297	0.06156	-0.06407
1.01	105.074	0.0106807	700.24	36.2913	0.06283	-0.06407
1.02001	106.121	0.0108962	700.24	36.653	0.0641	-0.06406
1.02996	107.136	0.011085	700.24	37.0035	0.06521	-0.06418
1.04998	108.808	0.0114894	700.24	37.581	0.06758	-0.06382
1.07	109.849	0.0118671	700.24	37.9406	0.06981	-0.06285
1.08996	110.986	0.012218	700.24	38.3333	0.07187	-0.06216
1.10998	112.146	0.0125957	700.24	38.7339	0.07409	-0.06134
1.13	113.38	0.013	700.24	39.1601	0.07647	-0.06045
1.14995	114.943	0.013432	700.24	39.7	0.07901	-0.0598
1.15996	116.099	0.0136209	700.24	40.0992	0.08012	-0.06008
1.16997	117.201	0.0138097	700.24	40.4799	0.08123	-0.0603
1.17998	118.333	0.0140252	700.24	40.8708	0.0825	-0.0604
1.18999	119.388	0.0142407	700.24	41.2352	0.08377	-0.06041
1.2	120.412	0.0144572	700.24	41.5889	0.08504	-0.06037
1.20995	121.443	0.0146461	700.24	41.945	0.08615	-0.06051
1.21996	122.466	0.0148349	700.24	42.2983	0.08726	-0.06063
1.23998	124.415	0.0152392	700.24	42.9715	0.08964	-0.06061
1.26	126.287	0.0156436	700.24	43.6181	0.09202	-0.06049
1.27996	128.103	0.016048	700.24	44.2453	0.0944	-0.0603
1.29998	129.939	0.0164256	700.24	44.8794	0.09662	-0.0603
1.32	131.415	0.0168576	700.24	45.3892	0.09916	-0.05954
1.36999	132.689	0.0178552	700.24	45.8292	0.10503	-0.05521
1.39995	133.703	0.018476	700.24	46.1795	0.10868	-0.05278
1.41997	134.814	0.0188537	700.24	46.5632	0.1109	-0.0519
1.42998	135.939	0.0190692	700.24	46.9517	0.11217	-0.052
1.43999	137.04	0.0192847	700.24	47.332	0.11344	-0.05206
1.45	138.087	0.0194736	700.24	47.6936	0.11455	-0.05221
1.45995	139.173	0.0196624	700.24	48.0687	0.11566	-0.05241
1.46996	140.205	0.0198512	700.24	48.4252	0.11677	-0.05255
1.47997	141.228	0.0200667	700.24	48.7785	0.11804	-0.05251
1.48998	142.236	0.0202556	700.24	49.1266	0.11915	-0.05262
1.51	144.173	0.0206609	700.24	49.7957	0.12153	-0.05258
1.52996	146.005	0.0210652	700.24	50.4284	0.12391	-0.05241
1.54998	147.783	0.0214429	700.24	51.0425	0.12613	-0.05234
1.57	149.462	0.021874	700.24	51.6224	0.12867	-0.05183
1.58996	151.13	0.0222516	700.24	52.1985	0.13089	-0.05162
1.60998	152.779	0.0226293	700.24	52.7681	0.13311	-0.05139
1.63	154.396	0.0230069	700.24	53.3266	0.13533	-0.05112
1.64995	156.126	0.0234113	700.24	53.9241	0.13771	-0.05083
1.66997	157.837	0.0238433	700.24	54.5151	0.14025	-0.05036
1.68999	159.587	0.0242209	700.24	55.1195	0.14248	-0.05025
1.70995	161.341	0.0245986	700.24	55.7253	0.1447	-0.05015
1.72997	163.052	0.025003	700.24	56.3163	0.14708	-0.04983
1.74999	164.689	0.0253806	700.24	56.8817	0.1493	-0.04959
1.77001	166.345	0.0258126	700.24	57.4536	0.15184	-0.04905
1.78997	168.017	0.0261903	700.24	58.0311	0.15406	-0.04885
1.80999	169.572	0.0266213	700.24	58.5682	0.1566	-0.04819
1.83001	171.158	0.0270257	700.24	59.116	0.15897	-0.04772
1.84997	172.728	0.027431	700.24	59.6582	0.16136	-0.04724
1.86999	174.29	0.0278087	700.24	60.1977	0.16358	-0.0469
1.89	175.892	0.028213	700.24	60.751	0.16596	-0.04646
1.90996	177.65	0.0286174	700.24	61.3582	0.16834	-0.0462
1.92998	179.392	0.0290494	700.24	61.9599	0.17088	-0.04576
1.95	181.173	0.0294538	700.24	62.575	0.17326	-0.04554
1.96996	182.904	0.0298581	700.24	63.1729	0.17564	-0.04525
1.98998	184.544	0.0302625	700.24	63.7393	0.17801	-0.04485
2.01	186.095	0.0306401	700.24	64.275	0.18024	-0.0445
2.02996	187.697	0.0310178	700.24	64.8284	0.18246	-0.04421
2.04998	189.294	0.0314221	700.24	65.3799	0.18484	-0.04377
2.07	190.962	0.0317998	700.24	65.9561	0.18706	-0.04356
2.08996	192.669	0.0322318	700.24	66.5456	0.1896	-0.04308
2.10998	194.38	0.0326362	700.24	67.1366	0.19198	-0.04277
2.13	196.095	0.0330138	700.24	67.7289	0.1942	-0.04262
2.14995	197.787	0.0333915	700.24	68.3133	0.19642	-0.04244
2.16997	199.501	0.0338235	700.24	68.9053	0.19896	-0.04197
2.18999	201.142	0.0342011	700.24	69.4721	0.20118	-0.04173
2.20995	202.787	0.0345788	700.24	70.0403	0.2034	-0.04149
2.22997	204.423	0.0349832	700.24	70.6053	0.20578	-0.04109
2.24999	206.052	0.0353875	700.24	71.168	0.20816	-0.04068
2.27001	207.677	0.0357919	700.24	71.7292	0.21054	-0.04026
2.28997	209.369	0.0361695	700.24	72.3136	0.21276	-0.04008
2.30999	211.095	0.0365748	700.24	72.9098	0.21515	-0.03978
2.33001	212.802	0.0369515	700.24	73.4993	0.21736	-0.03963
2.34997	214.474	0.0373569	700.24	74.0768	0.21975	-0.03926
2.36999	216.189	0.0377612	700.24	74.6692	0.22212	-0.03896
2.39	217.927	0.0381389	700.24	75.2694	0.22435	-0.03883
2.40996	219.701	0.0385432	700.24	75.8822	0.22672	-0.0386
2.42998	221.482	0.0389476	700.24	76.4973	0.2291	-0.03837
2.45	223.306	0.0393529	700.24	77.1273	0.23149	-0.03819
2.46996	225.009	0.0397573	700.24	77.7155	0.23387	-0.03787
2.48998	226.748	0.0401349	700.24	78.3161	0.23609	-0.03774
2.51	228.439	0.0405126	700.24	78.9002	0.23831	-0.03757
2.52996	230.165	0.0409436	700.24	79.4963	0.24084	-0.03711
2.54998	231.849	0.0413756	700.24	80.0779	0.24339	-0.03661
2.57	233.619	0.0417533	700.24	80.6893	0.24561	-0.03652
2.58996	235.345	0.0421844	700.24	81.2854	0.24814	-0.03607
2.60998	237.068	0.0425897	700.24	81.8805	0.25053	-0.03577
2.63	238.767	0.0429673	700.24	82.4673	0.25275	-0.0356
2.64995	240.505	0.043345	700.24	83.0676	0.25497	-0.03548
2.66997	242.205	0.0437493	700.24	83.6548	0.25735	-0.03515
2.68999	243.939	0.0441537	700.24	84.2537	0.25973	-0.03487
2.70995	245.685	0.0445581	700.24	84.8567	0.26211	-0.0346
2.72997	247.478	0.0449624	700.24	85.476	0.26448	-0.03438
2.74999	249.283	0.0453677	700.24	86.0994	0.26687	-0.03418
2.77001	251.091	0.0457721	700.24	86.7239	0.26925	-0.03398
2.78997	252.826	0.0461764	700.24	87.3231	0.27163	-0.0337
2.80999	254.568	0.0465541	700.24	87.9248	0.27385	-0.03358
2.83001	256.271	0.0469861	700.24	88.513	0.27639	-0.0331
2.84997	257.97	0.0473638	700.24	89.0998	0.27861	-0.03293
2.86999	259.712	0.0477681	700.24	89.7015	0.28099	-0.03265
2.89	261.513	0.0481458	700.24	90.3235	0.28321	-0.03261
2.90996	263.255	0.0485501	700.24	90.9252	0.28559	-0.03233
2.92998	265.025	0.0489545	700.24	91.5365	0.28797	-0.03209
2.95	266.857	0.0493054	700.24	92.1693	0.29003	-0.03224
2.96996	268.654	0.0497375	700.24	92.79	0.29257	-0.03187
2.98998	270.404	0.0501142	700.24	93.3944	0.29479	-0.03176
3.01	272.205	0.0505195	700.24	94.0164	0.29717	-0.03156
3.02996	274.048	0.0509238	700.24	94.653	0.29955	-0.0314
3.04998	275.814	0.0513282	700.24	95.2629	0.30193	-0.03116
3.07	277.611	0.0517325	700.24	95.8836	0.30431	-0.03095
3.08996	279.443	0.0521379	700.24	96.5164	0.30669	-0.03078
3.10998	281.306	0.0525422	700.24	97.1598	0.30907	-0.03065
3.13	283.138	0.0529466	700.24	97.7926	0.31145	-0.03048
3.14995	284.966	0.0533509	700.24	98.4239	0.31383	-0.03031
3.16997	286.783	0.0537562	700.24	99.0515	0.31621	-0.03012
3.18999	288.619	0.0541606	700.24	99.6856	0.31859	-0.02996
3.20995	290.451	0.0545917	700.24	100.318	0.32113	-0.02964
3.22997	292.244	0.0549693	700.24	100.938	0.32335	-0.02958
3.24999	294.107	0.055347	700.24	101.581	0.32557	-0.02961
3.27001	295.908	0.055779	700.24	102.203	0.32811	-0.02924
3.28997	297.74	0.0561833	700.24	102.836	0.33049	-0.02908
3.30999	299.58	0.056561	700.24	103.471	0.33271	-0.02908
3.33001	301.447	0.0569387	700.24	104.116	0.33493	-0.02911
3.34997	303.31	0.057343	700.24	104.76	0.33731	-0.02898
3.36999	305.216	0.0577483	700.24	105.418	0.3397	-0.0289
3.39	307.123	0.0581527	700.24	106.077	0.34207	-0.02882
3.40996	308.986	0.058557	700.24	106.72	0.34445	-0.02869
3.42998	310.853	0.0589614	700.24	107.365	0.34683	-0.02857
3.45	312.65	0.0593391	700.24	107.986	0.34905	-0.02852
3.46996	314.451	0.0597167	700.24	108.608	0.35127	-0.02847
3.48998	316.251	0.0601211	700.24	109.229	0.35365	-0.02827
3.51	318.095	0.0605531	700.24	109.866	0.35619	-0.02795
3.52996	319.935	0.0609574	700.24	110.502	0.35857	-0.0278
3.54998	321.826	0.0613351	700.24	111.155	0.36079	-0.02786
3.57	323.693	0.0617127	700.24	111.8	0.36302	-0.02789
3.58996	325.58	0.0620904	700.24	112.452	0.36524	-0.02795
3.60998	327.404	0.0625224	700.24	113.082	0.36778	-0.02761
3.63	329.251	0.0629001	700.24	113.719	0.37	-0.02762
3.64995	331.107	0.0633044	700.24	114.36	0.37238	-0.02748
3.66997	333.013	0.0637088	700.24	115.019	0.37476	-0.02741
3.68999	334.88	0.0641131	700.24	115.664	0.37714	-0.02728
3.70995	336.83	0.0645185	700.24	116.337	0.37952	-0.02725
3.72997	338.755	0.0649228	700.24	117.002	0.3819	-0.0272
3.74999	340.708	0.0653272	700.24	117.677	0.38428	-0.02718
3.77001	342.65	0.0657315	700.24	118.347	0.38666	-0.02715
3.78997	344.638	0.0661092	700.24	119.034	0.38888	-0.02732
3.80999	346.619	0.0665135	700.24	119.718	0.39126	-0.02734
3.82	347.626	0.06673	700.24	120.066	0.39253	-0.02728
3.83996	349.607	0.0671344	700.24	120.75	0.39491	-0.0273
3.85998	351.615	0.0675387	700.24	121.444	0.39729	-0.02734
3.88	353.564	0.0679708	700.24	122.117	0.39983	-0.02715
3.89995	355.466	0.0683484	700.24	122.774	0.40205	-0.02723
3.91997	357.392	0.0687261	700.24	123.439	0.40427	-0.02733
3.93999	359.345	0.0691304	700.24	124.114	0.40665	-0.02731
3.95995	361.29	0.0695615	700.24	124.785	0.40919	-0.02713
3.97997	363.267	0.0699668	700.24	125.468	0.41157	-0.02713
3.99999	365.228	0.0703445	700.24	126.145	0.41379	-0.02728
4.02001	367.142	0.0707488	700.24	126.807	0.41617	-0.02721
4.03997	369.13	0.0711532	700.24	127.493	0.41855	-0.02723
4.05999	371.06	0.0715852	700.24	128.16	0.42109	-0.02702
4.08001	372.978	0.0719895	700.24	128.822	0.42347	-0.02696
4.09997	374.931	0.0723672	700.24	129.497	0.42569	-0.0271
4.10998	375.931	0.072556	700.24	129.842	0.4268	-0.02719
4.13	377.826	0.0729337	700.24	130.497	0.42902	-0.02726
4.14995	379.701	0.073338	700.24	131.144	0.4314	-0.02715
4.15996	380.701	0.0735269	700.24	131.49	0.43251	-0.02724
4.17998	382.646	0.0739312	700.24	132.161	0.43489	-0.02721
4.2	384.611	0.0743356	700.24	132.84	0.43727	-0.02721
4.21996	386.595	0.0747132	700.24	133.525	0.43949	-0.02738
4.23998	388.58	0.0750909	700.24	134.211	0.44171	-0.02756
4.26	390.548	0.0755229	700.24	134.891	0.44425	-0.02739
4.27996	392.54	0.0759273	700.24	135.579	0.44663	-0.02742
4.28997	393.548	0.0761161	700.24	135.927	0.44774	-0.02753
4.29998	394.556	0.0763316	700.24	136.275	0.44901	-0.02748
4.30999	395.556	0.0765205	700.24	136.62	0.45012	-0.02757
4.33001	397.564	0.0769258	700.24	137.314	0.4525	-0.02761
4.33996	398.595	0.0771413	700.24	137.67	0.45377	-0.02759
4.34997	399.611	0.0773568	700.24	138.021	0.45504	-0.02755
4.35998	400.65	0.0775457	700.24	138.38	0.45615	-0.02769
4.36999	401.681	0.0777345	700.24	138.736	0.45726	-0.02783
4.38	402.72	0.07795	700.24	139.095	0.45853	-0.02782
4.39	403.767	0.0781665	700.24	139.456	0.4598	-0.02781
4.39995	404.79	0.0783553	700.24	139.81	0.46091	-0.02793
4.40996	405.83	0.0785709	700.24	140.169	0.46218	-0.02792
4.41997	406.861	0.0787597	700.24	140.525	0.46329	-0.02805
4.42998	407.892	0.0789752	700.24	140.881	0.46456	-0.02803
4.43999	408.908	0.079164	700.24	141.232	0.46567	-0.02815
4.45	409.931	0.0793796	700.24	141.585	0.46694	-0.02811
4.46996	411.923	0.0797849	700.24	142.273	0.46932	-0.02814
4.48998	413.919	0.0801625	700.24	142.963	0.47154	-0.02833
4.49999	414.935	0.0803514	700.24	143.314	0.47266	-0.02844
4.51	415.943	0.0805669	700.24	143.662	0.47392	-0.02839
4.52001	416.951	0.0807557	700.24	144.01	0.47503	-0.0285
4.52996	417.966	0.0809712	700.24	144.361	0.4763	-0.02846
4.53997	419.013	0.0811868	700.24	144.722	0.47757	-0.02845
4.54998	420.052	0.0814033	700.24	145.081	0.47884	-0.02843
4.55999	421.083	0.0815921	700.24	145.437	0.47995	-0.02857
4.57	422.138	0.0817809	700.24	145.802	0.48106	-0.02873
4.58001	423.201	0.0819964	700.24	146.169	0.48233	-0.02875
4.58996	424.201	0.082212	700.24	146.514	0.4836	-0.02869
4.59997	425.232	0.0824008	700.24	146.87	0.48471	-0.02882
4.60998	426.263	0.0826163	700.24	147.226	0.48598	-0.0288
4.61999	427.279	0.0828052	700.24	147.577	0.48709	-0.02891
4.64	429.228	0.0831828	700.24	148.25	0.48931	-0.02905
4.64995	430.236	0.0833993	700.24	148.598	0.49058	-0.02899
4.66997	432.193	0.083776	700.24	149.274	0.4928	-0.02914
4.68999	434.134	0.0841537	700.24	149.945	0.49502	-0.02926
4.70995	436.072	0.0845857	700.24	150.614	0.49756	-0.02906
4.72997	438.06	0.0849633	700.24	151.301	0.49978	-0.02924
4.73998	439.06	0.0851522	700.24	151.646	0.5009	-0.02934
4.76	441.009	0.0855565	700.24	152.319	0.50327	-0.02931
4.77996	443.001	0.0859342	700.24	153.007	0.5055	-0.0295
4.79998	444.947	0.0863385	700.24	153.679	0.50787	-0.02947
4.82	446.923	0.0867438	700.24	154.362	0.51026	-0.02947
4.83996	448.884	0.0871482	700.24	155.039	0.51264	-0.02946
4.85998	450.869	0.0875259	700.24	155.725	0.51486	-0.02963
4.88	452.845	0.0879302	700.24	156.407	0.51724	-0.02964
4.89	453.869	0.0881457	700.24	156.761	0.5185	-0.02961
4.89995	454.9	0.0883622	700.24	157.117	0.51978	-0.02958
4.91997	456.896	0.0887399	700.24	157.807	0.522	-0.02977
4.92998	457.919	0.0889278	700.24	158.16	0.5231	-0.0299
4.93999	458.927	0.0891166	700.24	158.508	0.52422	-0.03001
4.95	459.951	0.0893331	700.24	158.862	0.52549	-0.02997
4.95995	461.021	0.0895219	700.24	159.231	0.5266	-0.03015
4.96996	462.076	0.0897107	700.24	159.596	0.52771	-0.03032
4.97997	463.123	0.0899263	700.24	159.957	0.52898	-0.03031
4.98998	464.146	0.0901418	700.24	160.311	0.53025	-0.03028
4.99999	465.185	0.0903573	700.24	160.669	0.53151	-0.03027
5.01	466.224	0.0905461	700.24	161.028	0.53262	-0.03041
5.02001	467.232	0.090735	700.24	161.376	0.53374	-0.03052
5.02996	468.248	0.0909238	700.24	161.727	0.53485	-0.03063
5.03997	469.271	0.0911403	700.24	162.081	0.53612	-0.0306
5.04998	470.279	0.0913291	700.24	162.429	0.53723	-0.0307
5.07	472.248	0.0917602	700.24	163.109	0.53977	-0.03055
5.08001	473.248	0.091949	700.24	163.454	0.54088	-0.03064
5.08996	474.287	0.0921378	700.24	163.813	0.54199	-0.03079
5.09997	475.333	0.0923534	700.24	164.174	0.54326	-0.03078
5.10998	476.396	0.0925698	700.24	164.542	0.54453	-0.03079
5.11999	477.458	0.0927587	700.24	164.908	0.54564	-0.03096
5.13	478.537	0.0929742	700.24	165.281	0.54691	-0.031
5.14	479.591	0.093163	700.24	165.645	0.54802	-0.03116
5.14995	480.646	0.0933786	700.24	166.01	0.54929	-0.03117
5.15996	481.716	0.0935674	700.24	166.379	0.5504	-0.03135
5.16997	482.771	0.0937562	700.24	166.743	0.55151	-0.03151
5.17998	483.81	0.0939717	700.24	167.102	0.55277	-0.0315
5.18999	484.841	0.0941882	700.24	167.458	0.55405	-0.03147
5.2	485.873	0.094377	700.24	167.815	0.55516	-0.03161
5.20995	486.888	0.0945659	700.24	168.165	0.55627	-0.03172
5.21996	487.896	0.0947547	700.24	168.514	0.55738	-0.03183
5.22997	488.904	0.0949702	700.24	168.862	0.55865	-0.03178
5.23998	489.951	0.0951858	700.24	169.223	0.55992	-0.03177
5.26	491.943	0.0955901	700.24	169.911	0.56229	-0.0318
5.27001	492.951	0.0957789	700.24	170.26	0.56341	-0.03191
5.27996	493.982	0.0959678	700.24	170.616	0.56452	-0.03204
5.28997	494.99	0.0961566	700.24	170.964	0.56563	-0.03215
5.30999	496.962	0.0965619	700.24	171.645	0.56801	-0.03215
5.32	498.001	0.0967774	700.24	172.004	0.56928	-0.03213
5.33001	499.033	0.0969386	700.24	172.36	0.57023	-0.03243
5.34997	501.056	0.0973706	700.24	173.059	0.57277	-0.03233
5.35998	502.064	0.0975595	700.24	173.407	0.57388	-0.03244
5.36999	503.08	0.0977483	700.24	173.758	0.57499	-0.03256
5.38	504.103	0.0979371	700.24	174.111	0.5761	-0.03268
5.39	505.119	0.0981259	700.24	174.462	0.57721	-0.0328
5.39995	506.173	0.0983415	700.24	174.826	0.57848	-0.0328
5.40996	507.205	0.0985303	700.24	175.183	0.57959	-0.03294
5.42998	509.193	0.0989347	700.24	175.869	0.58197	-0.03296
5.43999	510.232	0.0991235	700.24	176.228	0.58308	-0.0331
5.45	511.263	0.0993123	700.24	176.584	0.58419	-0.03324
5.45995	512.302	0.0995288	700.24	176.943	0.58546	-0.03322
5.46996	513.349	0.0997176	700.24	177.305	0.58657	-0.03337
5.47997	514.388	0.0999332	700.24	177.664	0.58784	-0.03336
5.48998	515.427	0.100175	700.24	178.022	0.58926	-0.03319
5.49999	516.458	0.100364	700.24	178.379	0.59038	-0.03332
5.51	517.505	0.100553	700.24	178.74	0.59149	-0.03348
5.52001	518.56	0.100742	700.24	179.105	0.5926	-0.03364
5.53001	519.617	0.100931	700.24	179.47	0.59371	-0.0338
5.53996	520.68	0.101119	700.24	179.837	0.59482	-0.03398
5.54997	521.719	0.101336	700.24	180.196	0.59609	-0.03396
5.55998	522.758	0.101525	700.24	180.555	0.59721	-0.0341
5.56999	523.774	0.10174	700.24	180.905	0.59847	-0.03407
5.58	524.813	0.101929	700.24	181.264	0.59958	-0.03421
5.59001	525.852	0.102145	700.24	181.623	0.60085	-0.03419
5.59996	526.867	0.102333	700.24	181.974	0.60196	-0.03431
5.60997	527.922	0.102549	700.24	182.338	0.60323	-0.03432
5.61998	528.969	0.102765	700.24	182.7	0.6045	-0.03431
5.62999	530.008	0.102954	700.24	183.059	0.60561	-0.03445
5.64	531.016	0.10317	700.24	183.407	0.60688	-0.0344
5.65	532.047	0.103385	700.24	183.763	0.60815	-0.03438
5.65995	533.07	0.103574	700.24	184.116	0.60926	-0.0345
5.66996	534.133	0.103763	700.24	184.483	0.61037	-0.03468
5.67997	535.211	0.103978	700.24	184.856	0.61164	-0.03471
5.68998	536.281	0.104167	700.24	185.225	0.61275	-0.03489
5.69999	537.344	0.104384	700.24	185.592	0.61402	-0.0349
5.71	538.406	0.104573	700.24	185.959	0.61514	-0.03507
5.71995	539.5	0.104761	700.24	186.337	0.61624	-0.03529
5.72996	540.547	0.104977	700.24	186.699	0.61751	-0.03528
5.73997	541.617	0.105193	700.24	187.068	0.61878	-0.0353
5.74998	542.641	0.105408	700.24	187.422	0.62005	-0.03527
5.75999	543.68	0.105597	700.24	187.781	0.62116	-0.03542
5.77	544.695	0.105786	700.24	188.131	0.62227	-0.03553
5.78001	545.695	0.106002	700.24	188.477	0.62354	-0.03547
5.78996	546.727	0.106163	700.24	188.833	0.62449	-0.03577
5.79997	547.758	0.10638	700.24	189.189	0.62576	-0.03574
5.80998	548.758	0.106595	700.24	189.535	0.62703	-0.03568
5.83	550.762	0.106973	700.24	190.227	0.62925	-0.03588
5.84001	551.785	0.107189	700.24	190.58	0.63052	-0.03584
5.84996	552.848	0.107404	700.24	190.947	0.63179	-0.03586
5.85997	553.91	0.107593	700.24	191.314	0.6329	-0.03603
5.86998	554.934	0.107782	700.24	191.668	0.63401	-0.03616
5.87999	555.988	0.107971	700.24	192.032	0.63512	-0.03632
5.89	557.004	0.108187	700.24	192.383	0.63639	-0.03627
5.9	558.051	0.108376	700.24	192.744	0.63751	-0.03643
5.90995	559.113	0.108591	700.24	193.111	0.63877	-0.03644
5.91996	560.168	0.10878	700.24	193.475	0.63988	-0.03661
5.92997	561.176	0.108969	700.24	193.824	0.64099	-0.03671
5.93998	562.199	0.109158	700.24	194.177	0.64211	-0.03683
5.94999	563.199	0.109373	700.24	194.522	0.64337	-0.03678
5.96995	565.227	0.109751	700.24	195.223	0.64559	-0.037
5.97996	566.234	0.109967	700.24	195.571	0.64686	-0.03695
5.98997	567.274	0.110155	700.24	195.93	0.64797	-0.0371
5.99998	568.274	0.110344	700.24	196.275	0.64908	-0.03719
6.00999	569.281	0.110533	700.24	196.623	0.65019	-0.0373
6.02	570.328	0.110749	700.24	196.985	0.65146	-0.03729
6.03001	571.399	0.110937	700.24	197.355	0.65257	-0.03748
6.03996	572.422	0.111126	700.24	197.708	0.65368	-0.0376
6.04997	573.461	0.111343	700.24	198.067	0.65496	-0.03758
6.05998	574.508	0.111558	700.24	198.428	0.65622	-0.03758
6.06999	575.547	0.111747	700.24	198.787	0.65734	-0.03772
6.08	576.586	0.111936	700.24	199.146	0.65845	-0.03787
6.09001	577.617	0.112125	700.24	199.502	0.65956	-0.038
6.09996	578.695	0.112314	700.24	199.875	0.66067	-0.03819
6.10997	579.781	0.112502	700.24	200.25	0.66178	-0.0384
6.11998	580.836	0.112718	700.24	200.614	0.66305	-0.0384
6.12999	581.852	0.112933	700.24	200.965	0.66431	-0.03836
6.14	582.938	0.11315	700.24	201.34	0.66559	-0.0384
6.15	584.008	0.113366	700.24	201.71	0.66686	-0.03842
6.15995	585.102	0.113554	700.24	202.087	0.66796	-0.03863
6.16996	586.172	0.11377	700.24	202.457	0.66924	-0.03866
6.17997	587.219	0.113959	700.24	202.819	0.67035	-0.03881
6.18998	588.281	0.114148	700.24	203.185	0.67146	-0.03898
6.19999	589.32	0.114363	700.24	203.544	0.67272	-0.03897
6.21	590.328	0.114552	700.24	203.892	0.67384	-0.03908
6.21995	591.352	0.114741	700.24	204.246	0.67495	-0.0392
6.22996	592.399	0.114957	700.24	204.608	0.67622	-0.03919
6.23997	593.438	0.115146	700.24	204.967	0.67733	-0.03934
6.24998	594.492	0.115362	700.24	205.331	0.6786	-0.03934
6.25999	595.524	0.11555	700.24	205.687	0.67971	-0.03948
6.27	596.563	0.115766	700.24	206.046	0.68098	-0.03946
6.28001	597.625	0.115981	700.24	206.413	0.68224	-0.03948
6.28996	598.695	0.116198	700.24	206.782	0.68352	-0.0395
6.29997	599.774	0.116387	700.24	207.155	0.68463	-0.03969
6.30998	600.852	0.116576	700.24	207.527	0.68574	-0.03988
6.31999	601.906	0.116764	700.24	207.891	0.68685	-0.04005
6.33	602.984	0.116953	700.24	208.264	0.68796	-0.04024
6.34001	604.078	0.117169	700.24	208.641	0.68923	-0.04029
6.34996	605.109	0.117384	700.24	208.998	0.69049	-0.04027
6.35997	606.195	0.1176	700.24	209.373	0.69176	-0.04031
6.36998	607.25	0.117816	700.24	209.737	0.69304	-0.04031
6.37999	608.274	0.118005	700.24	210.091	0.69415	-0.04044
6.39	609.313	0.118194	700.24	210.45	0.69526	-0.04058
6.4	610.344	0.118409	700.24	210.806	0.69652	-0.04056
6.40995	611.367	0.118625	700.24	211.159	0.69779	-0.04052
6.41996	612.399	0.118787	700.24	211.515	0.69875	-0.04082
6.42997	613.399	0.119003	700.24	211.861	0.70002	-0.04075
6.44999	615.387	0.119407	700.24	212.547	0.70239	-0.04078
6.46	616.395	0.119596	700.24	212.896	0.70351	-0.04088
6.46995	617.457	0.119811	700.24	213.262	0.70477	-0.0409
6.47996	618.512	0.12	700.24	213.627	0.70588	-0.04106
6.48997	619.567	0.120189	700.24	213.991	0.70699	-0.04123
6.49998	620.606	0.120406	700.24	214.35	0.70827	-0.04121
6.50999	621.621	0.120594	700.24	214.701	0.70938	-0.04133
6.52	622.652	0.120783	700.24	215.057	0.71049	-0.04146
6.53001	623.699	0.120999	700.24	215.418	0.71176	-0.04145
6.53996	624.731	0.121188	700.24	215.775	0.71287	-0.04159
6.54997	625.754	0.121376	700.24	216.128	0.71398	-0.04172
6.55998	626.801	0.121565	700.24	216.49	0.71509	-0.04187
6.58	628.809	0.121943	700.24	217.183	0.71731	-0.04207
6.59001	629.817	0.122158	700.24	217.531	0.71858	-0.04202
6.60997	631.828	0.122563	700.24	218.226	0.72096	-0.04207
6.61998	632.875	0.122752	700.24	218.588	0.72207	-0.04222
6.62999	633.875	0.12294	700.24	218.933	0.72318	-0.04232
6.64	634.914	0.123157	700.24	219.292	0.72445	-0.0423
6.65	635.984	0.123346	700.24	219.661	0.72556	-0.04248
6.65995	637.008	0.123561	700.24	220.015	0.72683	-0.04245
6.66996	638.055	0.123777	700.24	220.377	0.7281	-0.04245
6.67997	639.125	0.123966	700.24	220.746	0.72921	-0.04263
6.68998	640.156	0.124154	700.24	221.102	0.73032	-0.04277
6.69999	641.203	0.124343	700.24	221.464	0.73143	-0.04292
6.71	642.266	0.124559	700.24	221.831	0.7327	-0.04293
6.71995	643.297	0.124775	700.24	222.187	0.73397	-0.04291
6.72996	644.336	0.124964	700.24	222.546	0.73508	-0.04305
6.73997	645.399	0.125152	700.24	222.913	0.73619	-0.04323
6.74998	646.406	0.125368	700.24	223.261	0.73746	-0.04317
6.75999	647.477	0.125584	700.24	223.631	0.73873	-0.0432
6.77	648.508	0.125746	700.24	223.987	0.73968	-0.04349
6.78001	649.531	0.125962	700.24	224.34	0.74095	-0.04345
6.78996	650.586	0.12615	700.24	224.705	0.74206	-0.04362
6.79997	651.641	0.126339	700.24	225.069	0.74317	-0.04378
6.80998	652.672	0.126582	700.24	225.425	0.7446	-0.0436
6.81999	653.695	0.126798	700.24	225.779	0.74587	-0.04357
6.83	654.727	0.126987	700.24	226.135	0.74698	-0.0437
6.84001	655.734	0.127176	700.24	226.483	0.74809	-0.0438
6.84996	656.781	0.127364	700.24	226.844	0.7492	-0.04396
6.85997	657.813	0.12758	700.16	227.201	0.75047	-0.04394
6.86998	658.859	0.127769	700.16	227.562	0.75158	-0.04409
6.87999	659.883	0.128011	700.16	227.916	0.75301	-0.0439
6.89	660.922	0.1282	700.16	228.275	0.75412	-0.04405
6.9	661.961	0.128362	700.16	228.634	0.75507	-0.04435
6.90995	663.008	0.128578	700.16	228.995	0.75634	-0.04434
6.91996	664.07	0.128766	700.16	229.362	0.75745	-0.04452
6.92997	665.109	0.128983	700.16	229.721	0.75872	-0.0445
6.93998	666.156	0.129172	700.16	230.083	0.75984	-0.04465
6.94999	667.164	0.129387	700.16	230.431	0.7611	-0.0446
6.96	668.188	0.129629	700.16	230.784	0.76252	-0.04441
6.97996	670.176	0.130035	700.16	231.471	0.76491	-0.04443
6.99998	672.164	0.130412	700.16	232.158	0.76713	-0.04461
7.02	674.117	0.13079	700.16	232.832	0.76935	-0.04475
7.03996	676.047	0.131194	700.16	233.499	0.77173	-0.0447
7.05998	678.008	0.131626	700.16	234.176	0.77427	-0.04453
7.06999	679.031	0.131788	700.16	234.529	0.77522	-0.04481
7.08	680.07	0.132003	700.16	234.888	0.77649	-0.0448
7.09001	681.078	0.132165	700.16	235.236	0.77744	-0.04506
7.09996	682.078	0.132408	700.16	235.582	0.77887	-0.04484
7.10997	683.078	0.132597	700.16	235.927	0.77998	-0.04494
7.11998	684.086	0.132813	700.16	236.275	0.78125	-0.04488
7.12999	685.086	0.133002	700.16	236.621	0.78236	-0.04498
7.14	686.117	0.13319	700.16	236.977	0.78347	-0.04512
7.15995	688.07	0.133595	700.16	237.651	0.78585	-0.0451
7.17997	689.914	0.133972	700.16	238.288	0.78807	-0.04511
7.19999	691.801	0.13435	700.16	238.94	0.79029	-0.04516
7.21995	693.617	0.134755	700.16	239.567	0.79268	-0.04497
7.23997	695.547	0.135187	700.16	240.234	0.79522	-0.04476
7.25999	697.508	0.135564	700.16	240.911	0.79744	-0.04491
7.28001	699.465	0.135995	700.16	241.587	0.79997	-0.04474
7.29997	701.438	0.136373	700.16	242.268	0.80219	-0.0449
7.30998	702.445	0.136562	700.16	242.616	0.80331	-0.045
7.31999	703.469	0.136751	700.16	242.97	0.80442	-0.04513
7.34001	705.371	0.137183	700.16	243.627	0.80696	-0.04488
7.35997	707.285	0.13756	700.16	244.288	0.80918	-0.04498
7.37999	709.219	0.137965	700.16	244.956	0.81156	-0.04493
7.4	711.039	0.138369	700.16	245.585	0.81394	-0.04475
7.41996	712.805	0.138801	700.16	246.195	0.81648	-0.04434
7.43998	714.367	0.139179	700.16	246.734	0.8187	-0.04401
7.46	715.695	0.139583	700.16	247.193	0.82108	-0.04323
7.47996	716.879	0.139987	700.16	247.602	0.82345	-0.04229
7.49998	718.168	0.140365	700.16	248.047	0.82568	-0.04162
7.52	719.578	0.140769	700.16	248.534	0.82805	-0.04095
7.53996	721.301	0.141201	700.16	249.129	0.83059	-0.04049
7.55998	723.238	0.14166	700.16	249.798	0.83329	-0.04013
7.56999	724.27	0.141876	700.16	250.154	0.83456	-0.0401
7.58	725.371	0.142064	700.16	250.535	0.83567	-0.04032
7.59001	726.473	0.142253	700.16	250.915	0.83678	-0.04054
7.59996	727.512	0.142442	700.16	251.274	0.83789	-0.04069
7.61998	729.508	0.142901	700.16	251.964	0.84059	-0.0404
7.62999	730.531	0.143116	700.16	252.317	0.84186	-0.04037
7.64	731.531	0.143278	700.16	252.662	0.84281	-0.04062
7.65	732.578	0.143494	700.16	253.024	0.84408	-0.04062
7.65995	733.578	0.143656	700.16	253.369	0.84504	-0.04087
7.66996	734.602	0.143872	700.16	253.723	0.84631	-0.04084
7.68998	736.59	0.144303	700.16	254.41	0.84884	-0.0407
7.69999	737.598	0.144492	700.16	254.758	0.84995	-0.04081
7.71	738.645	0.14468	700.16	255.119	0.85106	-0.04097
7.71995	739.731	0.144869	700.16	255.494	0.85217	-0.04117
7.72996	740.754	0.145085	700.16	255.848	0.85344	-0.04113
7.73997	741.801	0.145274	700.16	256.209	0.85455	-0.04128
7.74998	742.824	0.145462	700.16	256.563	0.85566	-0.04141
7.75999	743.863	0.145651	700.16	256.922	0.85677	-0.04156
7.77	744.895	0.145868	700.16	257.278	0.85805	-0.04153
7.78001	745.926	0.146057	700.16	257.634	0.85916	-0.04166
7.78996	746.949	0.146245	700.16	257.987	0.86026	-0.04179
7.79997	748.012	0.146461	700.16	258.355	0.86154	-0.0418
7.80998	749.035	0.14665	700.16	258.708	0.86265	-0.04193
7.81999	750.059	0.146865	700.16	259.062	0.86391	-0.0419
7.83	751.129	0.147054	700.16	259.431	0.86502	-0.04208
7.84001	752.184	0.147243	700.16	259.796	0.86614	-0.04224
7.84996	753.223	0.147458	700.16	260.154	0.8674	-0.04223
7.85997	754.27	0.147647	700.16	260.516	0.86851	-0.04238
7.86998	755.301	0.147864	700.16	260.872	0.86979	-0.04235
7.87999	756.356	0.148079	700.16	261.237	0.87105	-0.04236
7.89	757.426	0.148268	700.16	261.606	0.87216	-0.04254
7.9	758.504	0.148457	700.16	261.978	0.87328	-0.04273
7.90995	759.613	0.148646	700.16	262.361	0.87439	-0.04296
7.91996	760.707	0.148861	700.16	262.739	0.87565	-0.04302
7.92997	761.754	0.14905	700.16	263.101	0.87676	-0.04317
7.93998	762.817	0.149266	700.16	263.468	0.87804	-0.04318
7.94999	763.902	0.149482	700.16	263.843	0.87931	-0.04322
7.96	764.996	0.149643	700.16	264.221	0.88025	-0.0436
7.96995	766.129	0.14986	700.16	264.612	0.88153	-0.04369
7.97996	767.246	0.150075	700.16	264.998	0.88279	-0.04377
7.98997	768.363	0.150291	700.16	265.384	0.88406	-0.04385
7.99998	769.465	0.150506	700.16	265.764	0.88533	-0.04392
8.00999	770.543	0.150723	700.16	266.137	0.88661	-0.04394
8.02	771.621	0.150912	700.16	266.509	0.88772	-0.04413
8.03001	772.707	0.1511	700.16	266.884	0.88882	-0.04434
8.03996	773.785	0.151316	700.16	267.256	0.89009	-0.04437
8.04997	774.856	0.151505	700.16	267.626	0.89121	-0.04455
8.05998	775.949	0.15172	700.16	268.004	0.89247	-0.04461
8.06999	777.02	0.151882	700.16	268.374	0.89342	-0.04495
8.08	778.106	0.152071	700.16	268.749	0.89454	-0.04515
8.09001	779.168	0.152287	700.16	269.116	0.89581	-0.04516
8.09996	780.254	0.152502	700.16	269.491	0.89707	-0.0452
8.10997	781.356	0.152719	700.16	269.871	0.89835	-0.04526
8.11998	782.457	0.152934	700.16	270.252	0.89961	-0.04532
8.12999	783.582	0.153123	700.16	270.64	0.90072	-0.04557
8.14	784.668	0.153312	700.16	271.015	0.90184	-0.04577
8.15	785.809	0.153501	700.16	271.409	0.90295	-0.04604
8.15995	786.887	0.153716	700.16	271.782	0.90421	-0.04607
8.16996	787.965	0.153932	700.16	272.154	0.90548	-0.0461
8.17997	789.035	0.154148	700.16	272.523	0.90675	-0.04613
8.18998	790.129	0.154337	700.16	272.901	0.90786	-0.04634
8.19999	791.199	0.154525	700.16	273.271	0.90897	-0.04652
8.21	792.262	0.154714	700.16	273.638	0.91008	-0.04669
8.21995	793.324	0.15493	700.16	274.005	0.91135	-0.04671
8.22996	794.402	0.155119	700.16	274.377	0.91246	-0.0469
8.23997	795.496	0.155308	700.16	274.755	0.91358	-0.04711
8.24998	796.535	0.15555	700.16	275.114	0.915	-0.04694
8.25999	797.629	0.155766	700.16	275.492	0.91627	-0.04699
8.27	798.738	0.155955	700.16	275.875	0.91738	-0.04721
8.28001	799.832	0.156144	700.16	276.253	0.91849	-0.04742
8.28996	800.926	0.156332	700.16	276.63	0.9196	-0.04764
8.29997	802.035	0.156521	700.16	277.014	0.92071	-0.04787
8.30998	803.113	0.15671	700.16	277.386	0.92182	-0.04806
8.31999	804.145	0.156926	700.16	277.742	0.92309	-0.04803
8.33	805.168	0.157142	700.16	278.096	0.92436	-0.048
8.34996	807.176	0.15752	700.16	278.789	0.92659	-0.0482
8.35997	808.199	0.157708	700.16	279.142	0.92769	-0.04833
8.37999	810.176	0.158113	700.16	279.825	0.93008	-0.04833
8.4	812.145	0.158491	700.16	280.505	0.9323	-0.04849
8.40995	813.145	0.158706	700.16	280.851	0.93356	-0.04843
8.41996	814.168	0.158923	700.16	281.204	0.93484	-0.04839
8.42997	815.184	0.159084	700.16	281.555	0.93579	-0.04867
8.43998	816.254	0.159273	700.16	281.925	0.9369	-0.04885
8.44999	817.293	0.159461	700.16	282.283	0.93801	-0.049
8.46	818.371	0.15965	700.16	282.656	0.93912	-0.04919
8.46995	819.449	0.159839	700.16	283.028	0.94023	-0.04938
8.47996	820.512	0.160055	700.16	283.395	0.9415	-0.04939
8.48997	821.59	0.160271	700.16	283.768	0.94277	-0.04942
8.49998	822.668	0.160487	700.16	284.14	0.94404	-0.04946
8.50999	823.731	0.160702	700.16	284.507	0.94531	-0.04947
8.52	824.801	0.160891	700.16	284.877	0.94642	-0.04965
8.53001	825.887	0.161106	700.16	285.252	0.94768	-0.0497
8.53996	826.996	0.161295	700.16	285.635	0.94879	-0.04993
8.54997	828.051	0.161484	700.16	285.999	0.94991	-0.05009
8.55998	829.098	0.161673	700.16	286.361	0.95102	-0.05024
8.56999	830.152	0.161889	700.16	286.725	0.95229	-0.05025
8.58	831.223	0.162078	700.16	287.095	0.9534	-0.05043
8.59001	832.277	0.162267	700.16	287.459	0.95451	-0.05059
8.59996	833.317	0.162483	700.16	287.818	0.95578	-0.05057
8.60997	834.363	0.162698	700.16	288.179	0.95705	-0.05057
8.61998	835.418	0.162914	700.16	288.544	0.95832	-0.05058
8.62999	836.52	0.163102	700.16	288.924	0.95942	-0.0508
8.64	837.606	0.163291	700.16	289.299	0.96054	-0.051
8.65	838.707	0.163508	700.16	289.68	0.96181	-0.05105
8.65995	839.809	0.163697	700.16	290.06	0.96292	-0.05127
8.66996	840.902	0.163885	700.16	290.438	0.96403	-0.05149
8.67997	841.988	0.164101	700.16	290.813	0.9653	-0.05153
8.68998	843.082	0.164317	700.16	291.191	0.96657	-0.05158
8.69999	844.192	0.164505	700.16	291.574	0.96768	-0.05181
8.71	845.324	0.164694	700.16	291.965	0.96879	-0.05207
8.71995	846.465	0.16491	700.16	292.359	0.97006	-0.05218
8.72996	847.527	0.165126	700.16	292.726	0.97133	-0.05219
8.73997	848.598	0.165315	700.16	293.096	0.97244	-0.05237
8.74998	849.707	0.165531	700.16	293.479	0.97371	-0.05244
8.75999	850.801	0.165719	700.16	293.857	0.97482	-0.05265
8.77	851.879	0.165908	700.16	294.229	0.97593	-0.05284
8.78001	852.942	0.166124	700.16	294.596	0.9772	-0.05286
8.78996	854.012	0.166313	700.16	294.966	0.97831	-0.05304
8.79997	855.098	0.166501	700.16	295.341	0.97942	-0.05324
8.80998	856.192	0.16669	700.16	295.719	0.98053	-0.05345
8.81999	857.293	0.166906	700.16	296.099	0.9818	-0.05351
8.83	858.41	0.167122	700.16	296.485	0.98307	-0.05359
8.84001	859.52	0.167338	700.16	296.868	0.98434	-0.05366
8.84996	860.629	0.167527	700.16	297.251	0.98545	-0.05389
8.85997	861.754	0.167742	700.16	297.64	0.98672	-0.05398
8.86998	862.926	0.167931	700.16	298.045	0.98783	-0.05428
8.87999	864.098	0.168146	700.16	298.449	0.98909	-0.05444
8.89	865.277	0.168335	700.16	298.857	0.99021	-0.05475
8.9	866.41	0.168552	700.16	299.248	0.99148	-0.05484
8.90995	867.543	0.168767	700.16	299.639	0.99275	-0.05494
8.91996	868.66	0.168956	700.16	300.025	0.99386	-0.05518
8.92997	869.754	0.169172	700.16	300.403	0.99513	-0.05523
8.93998	870.84	0.16936	700.16	300.778	0.99624	-0.05544
8.94999	871.902	0.169549	700.16	301.145	0.99735	-0.05561
8.96	872.965	0.169738	700.16	301.512	0.99846	-0.05578
8.97996	874.973	0.170116	700.16	302.205	1.00068	-0.05598
8.98997	875.988	0.170305	700.16	302.556	1.00179	-0.05609
8.99998	877.02	0.17052	700.16	302.912	1.00306	-0.05608
9.00999	878.035	0.170736	700.16	303.263	1.00433	-0.05603
9.02	879.067	0.170925	700.16	303.619	1.00544	-0.05617
9.03001	880.129	0.171113	700.16	303.986	1.00655	-0.05634
9.03996	881.184	0.171302	700.16	304.351	1.00766	-0.0565
9.04997	882.246	0.171491	700.16	304.717	1.00877	-0.05668
9.05998	883.309	0.171707	700.16	305.085	1.01004	-0.05669
9.06999	884.418	0.171923	700.16	305.468	1.01131	-0.05676
9.08	885.481	0.172112	700.16	305.835	1.01242	-0.05693
9.09001	886.551	0.172327	700.16	306.204	1.01369	-0.05696
9.09996	887.652	0.172516	700.16	306.585	1.0148	-0.05717
9.10997	888.715	0.172732	700.16	306.952	1.01607	-0.05719
9.11998	889.762	0.172921	700.16	307.313	1.01718	-0.05734
9.12999	890.793	0.173137	700.16	307.67	1.01845	-0.05731
9.14	891.824	0.173326	700.16	308.026	1.01956	-0.05745
9.15	892.871	0.173515	700.16	308.387	1.02068	-0.0576
9.15995	893.895	0.173704	700.16	308.741	1.02179	-0.05773
9.16996	894.918	0.173892	700.16	309.094	1.02289	-0.05785
9.17997	895.949	0.174081	700.16	309.45	1.02401	-0.05799
9.18998	897.004	0.17427	700.16	309.815	1.02512	-0.05815
9.19999	898.02	0.174486	700.16	310.166	1.02639	-0.05811
9.21	899.074	0.174674	700.16	310.53	1.02749	-0.05827
9.21995	900.16	0.17489	700.16	310.905	1.02876	-0.05831
9.22996	901.262	0.175105	700.16	311.285	1.03003	-0.05838
9.23997	902.371	0.175322	700.16	311.668	1.03131	-0.05844
9.24998	903.457	0.175511	700.16	312.044	1.03242	-0.05864
9.25999	904.551	0.1757	700.16	312.421	1.03353	-0.05885
9.27	905.645	0.175915	700.16	312.799	1.03479	-0.05891
9.28001	906.77	0.176104	700.16	313.188	1.03591	-0.05916
9.28996	907.879	0.176319	700.16	313.571	1.03717	-0.05923
9.29997	908.965	0.176535	700.16	313.946	1.03844	-0.05927
9.30998	910.082	0.176751	700.16	314.332	1.03971	-0.05935
9.31999	911.176	0.176967	700.16	314.71	1.04098	-0.0594
9.33	912.277	0.177156	700.16	315.09	1.04209	-0.05962
9.34001	913.379	0.177371	700.16	315.47	1.04336	-0.05968
9.34996	914.496	0.17756	700.16	315.856	1.04447	-0.05992
9.35997	915.606	0.177776	700.16	316.24	1.04574	-0.05999
9.36998	916.723	0.177965	700.16	316.625	1.04685	-0.06023
9.37999	917.809	0.178181	700.16	317.001	1.04812	-0.06027
9.39	918.895	0.178397	700.16	317.376	1.04939	-0.06031
9.4	920.02	0.178585	700.16	317.764	1.0505	-0.06056
9.40995	921.113	0.178774	700.16	318.142	1.05161	-0.06077
9.41996	922.192	0.17899	700.16	318.514	1.05288	-0.0608
9.42997	923.277	0.179179	700.16	318.889	1.05399	-0.061
9.43998	924.324	0.179394	700.16	319.251	1.05526	-0.061
9.44999	925.379	0.179583	700.16	319.615	1.05637	-0.06116
9.46	926.418	0.179798	700.16	319.974	1.05764	-0.06115
9.46995	927.449	0.179961	700.16	320.33	1.05859	-0.06144
9.47996	928.481	0.180176	700.16	320.687	1.05986	-0.06142
9.48997	929.481	0.180365	700.16	321.032	1.06097	-0.06152
9.49998	930.512	0.180554	700.16	321.388	1.06208	-0.06165
9.50999	931.527	0.180716	700.16	321.739	1.06304	-0.06192
9.52	932.551	0.180931	700.16	322.092	1.0643	-0.0619
9.53001	933.567	0.18112	700.16	322.443	1.06541	-0.06201
9.53996	934.59	0.181337	700.16	322.796	1.06669	-0.06197
9.54997	935.645	0.181526	700.16	323.161	1.0678	-0.06213
9.55998	936.66	0.181741	700.16	323.511	1.06906	-0.06209
9.56999	937.707	0.181957	700.16	323.873	1.07034	-0.06209
9.58	938.754	0.182145	700.16	324.235	1.07144	-0.06225
9.59001	939.809	0.182334	700.16	324.599	1.07255	-0.06241
9.59996	940.871	0.18255	700.16	324.966	1.07382	-0.06242
9.60997	941.942	0.182739	700.16	325.336	1.07494	-0.0626
9.61998	943.02	0.182927	700.16	325.708	1.07604	-0.0628
9.62999	944.074	0.183144	700.16	326.072	1.07732	-0.06279
9.64	945.152	0.183333	700.16	326.444	1.07843	-0.06298
9.65	946.215	0.183522	700.16	326.812	1.07954	-0.06316
9.65995	947.348	0.18371	700.16	327.203	1.08065	-0.06342
9.66996	948.434	0.183926	700.16	327.578	1.08192	-0.06346
9.67997	949.527	0.184115	700.16	327.956	1.08303	-0.06367
9.68998	950.637	0.18433	700.16	328.339	1.08429	-0.06374
9.69999	951.715	0.184546	700.16	328.711	1.08556	-0.06378
9.71	952.754	0.184735	700.16	329.07	1.08668	-0.06392
9.71995	953.793	0.184923	700.16	329.429	1.08778	-0.06407
9.72996	954.824	0.185139	700.16	329.785	1.08905	-0.06404
9.73997	955.902	0.185328	700.16	330.157	1.09016	-0.06423
9.74998	956.942	0.185517	700.16	330.517	1.09128	-0.06438
9.77	958.981	0.185894	700.16	331.221	1.09349	-0.06462
9.78001	960.012	0.186111	700.16	331.577	1.09477	-0.06459
9.78996	961.043	0.186326	700.16	331.933	1.09604	-0.06457
9.79997	962.067	0.186515	700.16	332.287	1.09715	-0.06469
9.80998	963.121	0.186704	700.16	332.651	1.09826	-0.06486
9.81999	964.168	0.18692	700.16	333.012	1.09953	-0.06485
9.83	965.254	0.187108	700.16	333.387	1.10064	-0.06506
9.84001	966.27	0.187297	700.16	333.738	1.10175	-0.06517
9.84996	967.309	0.187513	700.16	334.097	1.10302	-0.06515
9.85997	968.371	0.187729	700.16	334.464	1.10429	-0.06517
9.86998	969.418	0.187918	700.16	334.826	1.1054	-0.06532
9.87999	970.465	0.188134	700.16	335.187	1.10667	-0.06531
9.89	971.504	0.188322	700.16	335.546	1.10778	-0.06546
9.9	972.574	0.188538	700.16	335.916	1.10905	-0.06548
9.90995	973.613	0.188753	700.16	336.275	1.11031	-0.06547
9.91996	974.652	0.188942	700.16	336.633	1.11142	-0.06562
9.92997	975.692	0.189131	700.16	336.993	1.11254	-0.06576
9.93998	976.731	0.189348	700.16	337.351	1.11381	-0.06574
9.94999	977.762	0.189536	700.16	337.708	1.11492	-0.06588
9.96	978.809	0.189752	700.16	338.069	1.11619	-0.06587
9.96995	979.832	0.189941	700.16	338.423	1.1173	-0.066
9.97996	980.863	0.190156	700.16	338.779	1.11856	-0.06598
9.98997	981.91	0.190318	700.16	339.14	1.11952	-0.06629
9.99998	982.965	0.190507	700.16	339.505	1.12063	-0.06645
10.01	983.996	0.190723	700.16	339.861	1.1219	-0.06642
10.02	985.067	0.190938	700.16	340.231	1.12316	-0.06645
10.03	986.098	0.191127	700.16	340.587	1.12428	-0.06659
10.04	987.145	0.191344	700.16	340.948	1.12555	-0.06657
10.05	988.215	0.191532	700.16	341.318	1.12666	-0.06676
10.06	989.262	0.191721	700.16	341.68	1.12777	-0.06691
10.07	990.317	0.191937	700.16	342.044	1.12904	-0.06692
10.08	991.395	0.192126	700.16	342.416	1.13015	-0.06711
10.09	992.442	0.192341	700.16	342.778	1.13142	-0.06711
10.1	993.465	0.192557	700.16	343.131	1.13269	-0.06707
10.11	994.512	0.192773	700.16	343.493	1.13396	-0.06707
10.12	995.559	0.192962	700.16	343.854	1.13507	-0.06722
10.13	996.598	0.19315	700.16	344.213	1.13618	-0.06737
10.14	997.668	0.193339	700.16	344.583	1.13729	-0.06755
10.15	998.715	0.193555	700.16	344.945	1.13856	-0.06754
10.16	999.762	0.193744	700.16	345.306	1.13967	-0.06769
10.17	1000.77	0.193933	700.16	345.654	1.14078	-0.0678
10.18	1001.78	0.194122	700.16	346.003	1.14189	-0.06791
10.19	1002.79	0.194311	700.16	346.352	1.14301	-0.06801
10.2	1003.82	0.194526	700.16	346.708	1.14427	-0.06799
10.21	1004.83	0.194715	700.16	347.057	1.14538	-0.0681
10.22	1005.87	0.194904	700.16	347.416	1.14649	-0.06825
10.23	1006.87	0.195119	700.16	347.761	1.14776	-0.06819
10.25	1008.84	0.195497	700.16	348.442	1.14998	-0.06834
10.26	1009.85	0.195712	700.16	348.79	1.15125	-0.0683
10.27	1010.9	0.195901	700.16	349.153	1.15236	-0.06846
10.28	1011.9	0.19609	700.16	349.498	1.15347	-0.06855
10.29	1012.94	0.196307	700.16	349.858	1.15475	-0.06853
10.3	1013.98	0.196495	700.16	350.217	1.15585	-0.06868
10.31	1014.98	0.196684	700.16	350.562	1.15696	-0.06878
10.32	1016	0.196873	700.16	350.915	1.15808	-0.0689
10.33	1017.05	0.197089	700.16	351.277	1.15935	-0.06889
10.34	1018.07	0.197277	700.16	351.63	1.16045	-0.06902
10.35	1019.13	0.197493	700.16	351.996	1.16172	-0.06903
10.36	1020.16	0.197682	700.16	352.351	1.16284	-0.06916
10.37	1021.22	0.197897	700.16	352.717	1.1641	-0.06918
10.38	1022.3	0.198086	700.16	353.09	1.16521	-0.06937
10.39	1023.38	0.198275	700.16	353.464	1.16632	-0.06956
10.4	1024.46	0.19849	700.16	353.837	1.16759	-0.0696
10.41	1025.56	0.198679	700.16	354.216	1.1687	-0.06982
10.42	1026.66	0.198896	700.16	354.596	1.16998	-0.06987
10.43	1027.73	0.199111	700.16	354.966	1.17124	-0.0699
10.44	1028.84	0.199327	700.16	355.349	1.17251	-0.06997
10.45	1029.97	0.199543	700.16	355.74	1.17378	-0.07006
10.46	1031.06	0.199732	700.16	356.116	1.17489	-0.07027
10.47	1032.13	0.19992	700.16	356.486	1.176	-0.07045
10.48	1033.22	0.200137	700.16	356.862	1.17728	-0.07049
10.49	1034.27	0.200325	700.16	357.225	1.17838	-0.07066
10.5	1035.32	0.200541	700.16	357.587	1.17965	-0.07065
10.51	1036.36	0.20073	700.16	357.947	1.18076	-0.0708
10.52	1037.39	0.200919	700.16	358.302	1.18188	-0.07093
10.53	1038.45	0.201134	700.16	358.669	1.18314	-0.07094
10.54	1039.51	0.201351	700.16	359.035	1.18442	-0.07095
10.55	1040.52	0.201538	700.16	359.383	1.18552	-0.07107
10.56	1041.56	0.201755	700.16	359.743	1.18679	-0.07105
10.57	1042.6	0.201944	700.16	360.102	1.18791	-0.07119
10.59	1044.63	0.202348	700.16	360.803	1.19028	-0.07127
10.6	1045.63	0.202537	700.16	361.148	1.19139	-0.07136
10.61	1046.69	0.202752	700.16	361.515	1.19266	-0.07138
10.62	1047.7	0.202941	700.16	361.863	1.19377	-0.07149
10.63	1048.7	0.203157	700.16	362.209	1.19504	-0.07142
10.64	1049.7	0.203373	700.16	362.554	1.19631	-0.07136
10.65	1050.72	0.203562	700.16	362.906	1.19742	-0.07148
10.66	1051.72	0.203751	700.16	363.252	1.19854	-0.07158
10.67	1052.75	0.203966	700.16	363.608	1.1998	-0.07156
10.68	1053.77	0.204155	700.16	363.96	1.20091	-0.07168
10.7	1055.77	0.20456	700.16	364.651	1.20329	-0.07171
10.72	1057.74	0.204964	700.16	365.331	1.20567	-0.07171
10.73	1058.76	0.205153	700.16	365.683	1.20678	-0.07183
10.74	1059.77	0.205369	700.16	366.032	1.20805	-0.07178
10.76	1061.76	0.205774	700.16	366.72	1.21044	-0.0718
10.78	1063.78	0.206151	700.16	367.417	1.21265	-0.07202
10.79	1064.82	0.20634	700.16	367.776	1.21376	-0.07217
10.8	1065.85	0.206529	700.16	368.132	1.21488	-0.0723
10.81	1066.85	0.206744	700.16	368.478	1.21614	-0.07224
10.83	1068.84	0.207149	700.16	369.165	1.21852	-0.07226
10.85	1070.81	0.207527	700.16	369.845	1.22075	-0.07242
10.87	1072.79	0.207904	700.16	370.529	1.22296	-0.07259
10.89	1074.73	0.208309	700.16	371.199	1.22535	-0.07255
10.91	1076.67	0.208714	700.16	371.869	1.22773	-0.07251
10.92	1077.67	0.208929	700.16	372.215	1.22899	-0.07246
10.93	1078.68	0.209145	700.16	372.563	1.23026	-0.0724
10.94	1079.68	0.209334	700.16	372.909	1.23138	-0.0725
10.95	1080.69	0.209523	700.16	373.258	1.23249	-0.07261
10.96	1081.72	0.209685	700.16	373.613	1.23344	-0.0729
10.98	1083.7	0.210089	700.16	374.297	1.23582	-0.07291
11	1085.66	0.210521	700.16	374.974	1.23836	-0.07274
11.01	1086.68	0.21071	700.16	375.327	1.23947	-0.07286
11.02	1087.68	0.210899	700.16	375.672	1.24058	-0.07296
11.04	1089.7	0.211303	700.16	376.37	1.24296	-0.07302
11.06	1091.6	0.211681	700.16	377.026	1.24518	-0.07309
11.08	1093.52	0.212085	700.16	377.689	1.24756	-0.07303
11.1	1095.54	0.212463	700.16	378.387	1.24978	-0.07325
11.12	1097.45	0.212895	700.16	379.046	1.25232	-0.07301
11.14	1099.4	0.213299	700.16	379.72	1.2547	-0.07299
11.15	1100.42	0.213488	700.16	380.072	1.25581	-0.07311
11.16	1101.51	0.213703	700.16	380.449	1.25708	-0.07316
11.17	1102.58	0.213892	700.16	380.818	1.25819	-0.07334
11.18	1103.65	0.214108	700.16	381.188	1.25946	-0.07337
11.19	1104.69	0.214324	700.16	381.547	1.26073	-0.07335
11.2	1105.72	0.21454	700.16	381.903	1.262	-0.07332
11.21	1106.77	0.214755	700.16	382.265	1.26326	-0.07333
11.22	1107.8	0.214944	700.16	382.621	1.26438	-0.07346
11.23	1108.85	0.215106	700.16	382.984	1.26533	-0.07377
11.24	1109.86	0.215322	700.16	383.333	1.2666	-0.07372
11.25	1110.87	0.215511	700.16	383.682	1.26771	-0.07383
11.27	1112.78	0.215943	700.16	384.341	1.27025	-0.0736
11.29	1114.67	0.216347	700.16	384.994	1.27263	-0.0735
11.31	1116.56	0.216751	700.16	385.647	1.27501	-0.07341
11.33	1118.47	0.217129	700.16	386.306	1.27723	-0.07349
11.35	1120.35	0.217533	700.16	386.956	1.27961	-0.07339
11.37	1122.19	0.217938	700.16	387.591	1.28199	-0.07323
11.39	1124.04	0.218343	700.16	388.23	1.28437	-0.07308
11.41	1125.92	0.218721	700.16	388.88	1.28659	-0.07312
11.43	1127.75	0.219125	700.16	389.512	1.28897	-0.07296
11.45	1129.55	0.219529	700.16	390.133	1.29135	-0.07276
11.47	1131.37	0.219934	700.16	390.762	1.29373	-0.07257
11.49	1133.13	0.220311	700.16	391.37	1.29595	-0.07248
11.51	1134.83	0.220717	700.16	391.957	1.29834	-0.07214
11.53	1136.42	0.221094	700.16	392.506	1.30055	-0.07185
11.55	1131.99	0.221499	700.16	390.976	1.30294	-0.06411
11.56	1127.8	0.22166	700.16	389.529	1.30388	-0.05811
11.57	1123.71	0.221849	700.16	388.116	1.30499	-0.05206
11.58	1119.68	0.222065	700.16	386.724	1.30626	-0.04592
11.59	1115.65	0.222308	700.16	385.332	1.30769	-0.03962
11.6	1111.68	0.222524	700.16	383.961	1.30896	-0.03356
11.61	1107.77	0.222713	700.16	382.611	1.31008	-0.02772
11.62	1103.96	0.222928	700.16	381.295	1.31134	-0.02186
11.63	1100.16	0.223117	700.16	379.982	1.31245	-0.01616
11.64	1097.46	0.223306	700.16	379.05	1.31356	-0.01178
11.65	1098.7	0.223495	700.16	379.478	1.31468	-0.01217
11.66	1099.97	0.22371	700.16	379.917	1.31594	-0.01244
11.67	1101.21	0.223899	700.16	380.345	1.31705	-0.01282
11.68	1102.51	0.224088	700.16	380.794	1.31816	-0.01328
11.69	1103.83	0.224304	700.16	381.25	1.31944	-0.01361
11.7	1105.1	0.224492	700.16	381.689	1.32054	-0.01403
11.71	1106.38	0.224681	700.16	382.131	1.32165	-0.01447
11.72	1107.67	0.224897	700.16	382.576	1.32292	-0.01476
11.73	1108.95	0.225113	700.16	383.018	1.32419	-0.01503
11.74	1110.23	0.225302	700.16	383.46	1.32531	-0.01547
11.75	1111.51	0.225518	700.16	383.903	1.32658	-0.01574
11.76	1112.8	0.225706	700.16	384.348	1.32768	-0.01619
11.77	1114.08	0.225895	700.16	384.79	1.32879	-0.01663
11.78	1115.33	0.226084	700.16	385.222	1.32991	-0.01702
11.79	1116.55	0.2263	700.16	385.643	1.33118	-0.01723
11.8	1117.84	0.226488	700.16	386.089	1.33228	-0.01768
11.81	1119.11	0.226677	700.16	386.528	1.33339	-0.0181
11.82	1120.36	0.226893	700.16	386.959	1.33466	-0.01834
11.83	1121.65	0.227109	700.16	387.405	1.33594	-0.01863
11.84	1122.97	0.227298	700.16	387.861	1.33705	-0.01911
11.85	1124.29	0.227487	700.16	388.317	1.33816	-0.01959
11.86	1125.59	0.227702	700.16	388.766	1.33942	-0.0199
11.87	1126.9	0.227918	700.16	389.218	1.34069	-0.02021
11.88	1128.17	0.228133	700.16	389.657	1.34196	-0.02048
11.89	1129.41	0.22835	700.16	390.085	1.34324	-0.0207
11.9	1130.64	0.228539	700.16	390.51	1.34435	-0.02107
11.91	1131.87	0.228754	700.16	390.935	1.34561	-0.02129
11.92	1133.1	0.228943	700.16	391.36	1.34672	-0.02167
11.93	1134.3	0.229132	700.16	391.774	1.34784	-0.022
11.94	1135.47	0.229321	700.16	392.178	1.34895	-0.0223
11.95	1136.61	0.229536	700.16	392.572	1.35021	-0.02242
11.96	1137.74	0.229725	700.16	392.962	1.35132	-0.02267
11.97	1138.88	0.229914	700.16	393.356	1.35244	-0.02293
11.98	1140	0.23013	700.16	393.743	1.35371	-0.02302
11.99	1141.18	0.230292	700.16	394.15	1.35466	-0.02349
12	1142.32	0.230507	700.16	394.544	1.35592	-0.0236
12.01	1143.44	0.230696	700.16	394.931	1.35704	-0.02384
12.02	1144.54	0.230912	700.16	395.311	1.35831	-0.0239
12.03	1145.64	0.2311	700.16	395.691	1.35941	-0.02412
12.04	1146.73	0.231317	700.16	396.067	1.36069	-0.02416
12.05	1147.86	0.231506	700.16	396.457	1.3618	-0.02441
12.06	1149	0.231695	700.16	396.851	1.36291	-0.02468
12.07	1150.11	0.231883	700.16	397.235	1.36402	-0.02491
12.08	1151.23	0.232072	700.16	397.621	1.36513	-0.02516
12.09	1152.31	0.232288	700.16	397.994	1.3664	-0.02519
12.1	1153.41	0.232503	700.16	398.374	1.36766	-0.02525
12.11	1154.51	0.232692	700.16	398.754	1.36878	-0.02547
12.12	1155.57	0.232881	700.16	399.12	1.36989	-0.02564
12.13	1156.66	0.233096	700.16	399.497	1.37115	-0.02569
12.14	1157.76	0.233285	700.16	399.877	1.37226	-0.02591
12.15	1158.79	0.233447	700.16	400.233	1.37322	-0.0262
12.16	1159.83	0.233636	700.16	400.592	1.37433	-0.02634
12.17	1160.9	0.233825	700.16	400.961	1.37544	-0.02652
12.18	1162.01	0.234014	700.16	401.345	1.37655	-0.02675
12.19	1163.08	0.234229	700.16	401.714	1.37782	-0.02678
12.2	1164.15	0.234446	700.16	402.084	1.37909	-0.02679
12.21	1165.23	0.234635	700.16	402.457	1.38021	-0.02699
12.22	1166.33	0.234823	700.16	402.837	1.38131	-0.02721
12.23	1167.4	0.235011	700.16	403.206	1.38242	-0.02739
12.24	1168.49	0.235228	700.16	403.583	1.38369	-0.02743
12.25	1169.61	0.235417	700.16	403.97	1.38481	-0.02768
12.26	1170.73	0.235632	700.16	404.356	1.38607	-0.02776
12.27	1171.82	0.235848	700.16	404.733	1.38734	-0.02781
12.28	1172.87	0.236064	700.16	405.096	1.38861	-0.02781
12.29	1173.94	0.236252	700.16	405.465	1.38972	-0.02799
12.3	1174.97	0.236441	700.16	405.821	1.39083	-0.02812
12.31	1176.01	0.236657	700.16	406.18	1.3921	-0.02811
12.32	1177.08	0.236846	700.16	406.55	1.39321	-0.02829
12.33	1178.15	0.237035	700.16	406.919	1.39432	-0.02847
12.34	1179.23	0.237224	700.16	407.292	1.39544	-0.02866
12.35	1180.29	0.237413	700.16	407.658	1.39655	-0.02883
12.36	1181.38	0.237628	700.16	408.035	1.39781	-0.02888
12.37	1182.43	0.237844	700.16	408.398	1.39908	-0.02888
12.38	1183.47	0.238059	700.16	408.757	1.40035	-0.02887
12.39	1184.52	0.238248	700.16	409.119	1.40146	-0.02903
12.4	1185.52	0.238437	700.16	409.465	1.40257	-0.02912
12.41	1186.57	0.238653	700.16	409.827	1.40384	-0.02912
12.42	1187.57	0.238842	700.16	410.173	1.40495	-0.02922
12.43	1188.58	0.239058	700.16	410.522	1.40622	-0.02917
12.45	1190.48	0.239435	700.16	411.178	1.40844	-0.02924
12.47	1192.44	0.239867	700.16	411.855	1.41098	-0.02907
12.48	1193.45	0.240055	700.16	412.204	1.41209	-0.02918
12.49	1194.46	0.240272	700.16	412.553	1.41336	-0.02913
12.5	1195.51	0.240461	700.16	412.915	1.41448	-0.02928
12.51	1196.54	0.240676	700.16	413.271	1.41574	-0.02926
12.52	1197.56	0.240865	700.16	413.623	1.41685	-0.02938
12.53	1198.58	0.241081	700.16	413.976	1.41812	-0.02934
12.54	1199.68	0.241296	700.16	414.355	1.41939	-0.02941
12.55	1200.72	0.241485	700.16	414.715	1.4205	-0.02955
12.56	1201.76	0.241674	700.16	415.074	1.42161	-0.0297
12.57	1202.79	0.241863	700.16	415.43	1.42272	-0.02983
12.58	1203.8	0.242051	700.16	415.778	1.42383	-0.02994
12.59	1204.83	0.242268	700.16	416.134	1.42511	-0.02991
12.6	1205.85	0.242457	700.16	416.487	1.42622	-0.03003
12.62	1207.86	0.242861	700.16	417.181	1.42859	-0.03008
12.63	1208.86	0.24305	700.16	417.526	1.42971	-0.03018
12.65	1210.83	0.243428	700.16	418.207	1.43193	-0.03033
12.67	1212.78	0.243859	700.16	418.88	1.43446	-0.03015
12.69	1214.78	0.244263	700.16	419.571	1.43684	-0.03019
12.7	1215.78	0.244452	700.16	419.916	1.43795	-0.03029
12.71	1216.78	0.244641	700.16	420.262	1.43906	-0.03038
12.73	1218.73	0.245073	700.16	420.935	1.44161	-0.0302
12.75	1220.69	0.24545	700.16	421.612	1.44382	-0.03034
12.77	1222.67	0.245828	700.16	422.296	1.44605	-0.03051
12.79	1224.63	0.246206	700.16	422.973	1.44827	-0.03066
12.81	1226.6	0.24661	700.16	423.653	1.45065	-0.03066
12.83	1228.63	0.247014	700.16	424.354	1.45302	-0.03073
12.84	1229.63	0.247231	700.16	424.7	1.4543	-0.03066
12.86	1231.61	0.247608	700.16	425.384	1.45652	-0.03084
12.87	1232.62	0.247824	700.16	425.733	1.45779	-0.03079
12.88	1233.63	0.248013	700.16	426.081	1.4589	-0.0309
12.89	1234.63	0.248202	700.16	426.427	1.46001	-0.03099
12.9	1235.64	0.248417	700.16	426.776	1.46128	-0.03095
12.91	1236.64	0.248633	700.16	427.121	1.46255	-0.03088
12.92	1237.65	0.248849	700.16	427.47	1.46382	-0.03083
12.93	1238.69	0.24901	700.16	427.829	1.46476	-0.03114
12.94	1239.77	0.249227	700.16	428.202	1.46604	-0.03117
12.95	1240.85	0.249416	700.16	428.575	1.46715	-0.03136
12.96	1241.92	0.249631	700.16	428.945	1.46842	-0.03139
12.97	1242.95	0.249873	700.16	429.3	1.46984	-0.03121
12.98	1243.99	0.25009	700.16	429.66	1.47112	-0.03119
12.99	1245.04	0.250305	700.16	430.022	1.47238	-0.03119
13	1246.09	0.250468	700.16	430.385	1.47334	-0.0315
13.01	1247.14	0.250629	700.16	430.748	1.47429	-0.03182
13.02	1248.18	0.250844	700.16	431.107	1.47555	-0.03181
13.04	1250.11	0.251276	700.16	431.773	1.47809	-0.0316
13.06	1251.98	0.251681	700.16	432.419	1.48048	-0.03148
13.08	1253.88	0.252032	700.16	433.076	1.48254	-0.03171
13.1	1255.76	0.252409	700.16	433.725	1.48476	-0.03176
13.12	1257.68	0.25284	700.16	434.388	1.48729	-0.03155
13.14	1259.65	0.253218	700.16	435.068	1.48952	-0.0317
13.15	1260.66	0.253434	700.16	435.417	1.49079	-0.03165
13.16	1261.7	0.25365	700.16	435.776	1.49206	-0.03164
13.17	1262.73	0.253839	700.16	436.132	1.49317	-0.03177
13.18	1263.73	0.254028	700.16	436.478	1.49428	-0.03186
13.19	1264.74	0.254216	700.16	436.826	1.49539	-0.03198
13.2	1265.75	0.254432	700.16	437.175	1.49666	-0.03193
13.22	1267.69	0.25481	700.16	437.845	1.49888	-0.03205
13.24	1269.56	0.255187	700.16	438.491	1.5011	-0.03209
13.26	1271.43	0.255592	700.16	439.137	1.50348	-0.03196
13.28	1273.34	0.255969	700.16	439.797	1.5057	-0.03205
13.3	1275.29	0.256401	700.16	440.47	1.50824	-0.03186
13.32	1277.29	0.256779	700.16	441.161	1.51046	-0.03206
13.33	1278.3	0.256995	700.16	441.51	1.51174	-0.03201
13.34	1279.3	0.25721	700.16	441.855	1.513	-0.03195
13.35	1280.32	0.257399	700.16	442.208	1.51411	-0.03207
13.36	1281.32	0.257588	700.16	442.553	1.51522	-0.03216
13.38	1283.26	0.257992	700.16	443.223	1.5176	-0.03213
13.4	1285.17	0.25837	700.16	443.883	1.51982	-0.03221
13.42	1287.07	0.258747	700.16	444.539	1.52204	-0.03229
13.44	1288.97	0.259153	700.16	445.195	1.52443	-0.0322
13.46	1290.84	0.259557	700.16	445.841	1.52681	-0.03208
13.48	1292.75	0.259961	700.16	446.501	1.52918	-0.03201
13.5	1294.65	0.260366	700.16	447.157	1.53156	-0.03192
13.52	1296.54	0.260771	700.16	447.81	1.53395	-0.03182
13.54	1298.43	0.261149	700.16	448.463	1.53617	-0.03188
13.56	1300.35	0.261553	700.16	449.126	1.53855	-0.03182
13.58	1302.2	0.261957	700.16	449.765	1.54092	-0.03168
13.6	1304.1	0.262389	700.16	450.421	1.54346	-0.03143
13.62	1306.04	0.262767	700.16	451.091	1.54569	-0.03155
13.64	1307.96	0.263171	700.16	451.754	1.54806	-0.0315
13.66	1309.82	0.263576	700.16	452.397	1.55045	-0.03136
13.68	1311.72	0.263954	700.16	453.053	1.55267	-0.03143
13.7	1313.6	0.264385	700.16	453.702	1.55521	-0.03117
13.72	1315.42	0.26479	700.16	454.331	1.55759	-0.03098
13.74	1317.28	0.265168	700.16	454.973	1.55981	-0.031
13.76	1319.19	0.265572	700.16	455.633	1.56219	-0.03093
13.78	1321.14	0.266003	700.16	456.306	1.56472	-0.03075
13.8	1323.08	0.266381	700.16	456.976	1.56695	-0.03087
13.82	1325.04	0.266786	700.16	457.653	1.56933	-0.03086
13.84	1326.91	0.26719	700.16	458.299	1.57171	-0.03074
13.86	1328.74	0.267568	700.16	458.931	1.57393	-0.03073
13.88	1330.58	0.267972	700.16	459.567	1.57631	-0.03057
13.9	1332.37	0.268377	700.16	460.185	1.57869	-0.03035
13.92	1334.11	0.268754	700.16	460.786	1.58091	-0.03023
13.94	1335.95	0.26916	700.16	461.422	1.58329	-0.03007
13.96	1337.8	0.269564	700.16	462.061	1.58567	-0.02993
13.98	1339.53	0.269995	700.16	462.658	1.58821	-0.02948
14	1341.3	0.270346	700.16	463.269	1.59027	-0.02955
14.02	1343.18	0.27075	700.16	463.919	1.59265	-0.02945
14.04	1345.07	0.271128	700.16	464.571	1.59487	-0.02951
14.06	1346.97	0.271532	700.16	465.228	1.59725	-0.02942
14.08	1348.95	0.271938	700.16	465.912	1.59964	-0.02943
14.1	1350.89	0.272342	700.16	466.582	1.60201	-0.02939
14.12	1352.78	0.272746	700.16	467.234	1.60439	-0.0293
14.14	1354.59	0.273151	700.16	467.86	1.60677	-0.0291
14.16	1356.4	0.273583	700.16	468.485	1.60931	-0.02875
14.18	1358.17	0.27396	700.16	469.096	1.61153	-0.02867
14.2	1359.97	0.274391	700.16	469.718	1.61406	-0.02831
14.22	1361.76	0.274769	700.16	470.336	1.61629	-0.02824
14.24	1363.6	0.275201	700.16	470.972	1.61883	-0.02792
14.26	1365.44	0.275579	700.16	471.607	1.62105	-0.02792
14.28	1367.31	0.275983	700.16	472.253	1.62343	-0.0278
14.3	1369.19	0.276415	700.16	472.902	1.62597	-0.02753
14.32	1371.04	0.276793	700.16	473.541	1.62819	-0.02754
14.34	1372.81	0.277224	700.16	474.153	1.63073	-0.02715
14.36	1374.53	0.277602	700.16	474.747	1.63295	-0.027
14.38	1376.19	0.277979	700.16	475.32	1.63517	-0.02679
14.4	1377.87	0.278357	700.16	475.9	1.63739	-0.02659
14.42	1379.56	0.278735	700.16	476.484	1.63962	-0.02641
14.44	1381.27	0.279166	700.16	477.075	1.64215	-0.02594
14.46	1383	0.279571	700.16	477.672	1.64454	-0.02565
14.48	1384.81	0.279949	700.16	478.297	1.64676	-0.02561
14.5	1386.57	0.280326	700.16	478.905	1.64898	-0.02552
14.52	1388.28	0.280731	700.16	479.496	1.65136	-0.0252
14.54	1389.99	0.281108	700.16	480.086	1.65358	-0.02505
14.56	1391.76	0.281539	700.16	480.698	1.65611	-0.02465
14.58	1393.48	0.281917	700.16	481.292	1.65834	-0.0245
14.6	1395.22	0.282322	700.16	481.893	1.66072	-0.02422
14.62	1396.97	0.282727	700.16	482.497	1.6631	-0.02395
14.64	1398.7	0.283104	700.16	483.095	1.66532	-0.02382
14.66	1400.36	0.283509	700.16	483.668	1.6677	-0.02345
14.68	1402.11	0.283913	700.16	484.272	1.67008	-0.02318
14.7	1403.89	0.284291	700.16	484.887	1.6723	-0.02311
14.72	1405.71	0.284723	700.16	485.516	1.67484	-0.02277
14.74	1407.57	0.2851	700.16	486.158	1.67706	-0.0228
14.76	1409.41	0.285531	700.16	486.794	1.67959	-0.02248
14.78	1411.15	0.285963	700.16	487.395	1.68214	-0.02204
14.8	1412.82	0.286341	700.16	487.972	1.68436	-0.02184
14.82	1414.47	0.286719	700.16	488.541	1.68658	-0.0216
14.84	1416.08	0.287123	700.16	489.098	1.68896	-0.02117
14.86	1417.7	0.287527	700.16	489.657	1.69134	-0.02075
14.88	1419.37	0.287905	700.16	490.234	1.69356	-0.02055
14.9	1421.07	0.288337	700.16	490.821	1.6961	-0.02006
14.92	1422.73	0.288715	700.16	491.394	1.69832	-0.01984
14.94	1424.45	0.289146	700.16	491.988	1.70086	-0.01938
14.96	1426.17	0.28955	700.16	492.582	1.70324	-0.01908
14.98	1427.86	0.289955	700.16	493.166	1.70562	-0.01874
15	1429.48	0.290333	700.16	493.726	1.70784	-0.01847
15.02	1431.13	0.290737	700.16	494.296	1.71022	-0.01809
15.04	1432.72	0.291142	700.16	494.845	1.7126	-0.01763
15.06	1434.31	0.291519	700.16	495.394	1.71482	-0.01733
15.08	1435.9	0.291951	700.16	495.943	1.71736	-0.01671
15.1	1437.45	0.292328	700.16	496.478	1.71958	-0.01636
15.12	1439	0.292706	700.16	497.014	1.7218	-0.01601
15.14	1440.55	0.293111	700.16	497.549	1.72418	-0.0155
15.16	1442.13	0.293516	700.16	498.095	1.72656	-0.01503
15.18	1443.76	0.29392	700.16	498.658	1.72894	-0.01462
15.2	1445.45	0.294352	700.16	499.242	1.73148	-0.01412
15.22	1447.08	0.29473	700.16	499.805	1.73371	-0.01386
15.24	1448.62	0.295107	700.16	500.336	1.73592	-0.0135
15.26	1450.13	0.295485	700.16	500.858	1.73815	-0.0131
15.28	1451.63	0.295889	700.16	501.376	1.74052	-0.01254
15.3	1453.09	0.296294	700.16	501.88	1.74291	-0.01192
15.32	1454.62	0.296726	700.16	502.409	1.74545	-0.01123
15.34	1456.26	0.297076	700.16	502.975	1.74751	-0.01115
15.36	1457.94	0.297508	700.16	503.555	1.75005	-0.01064
15.38	1459.57	0.297939	700.16	504.118	1.75258	-0.01007
15.4	1461.24	0.298316	700.16	504.695	1.7548	-0.00987
15.42	1462.92	0.298748	700.16	505.276	1.75734	-0.00936
15.44	1464.56	0.299153	700.16	505.842	1.75972	-0.00895
15.46	1466.19	0.299557	700.16	506.405	1.7621	-0.00855
15.48	1467.8	0.299962	700.16	506.961	1.76448	-0.00811
15.5	1469.42	0.300367	700.16	507.521	1.76686	-0.00768
15.52	1470.98	0.300771	700.16	508.059	1.76924	-0.00719
15.54	1472.56	0.301175	700.16	508.605	1.77162	-0.00672
15.56	1474.1	0.30158	700.16	509.137	1.774	-0.0062
15.58	1475.63	0.301985	700.16	509.665	1.77638	-0.00566
15.6	1477.11	0.302362	700.16	510.177	1.7786	-0.00523
15.62	1478.57	0.302767	700.16	510.681	1.78098	-0.00461
15.64	1479.98	0.303171	700.16	511.168	1.78336	-0.00394
15.66	1481.4	0.303549	700.16	511.658	1.78558	-0.00343
15.68	1482.89	0.303954	700.16	512.173	1.78796	-0.00285
15.7	1484.39	0.304359	700.16	512.691	1.79035	-0.00228
15.72	1485.93	0.304763	700.16	513.223	1.79272	-0.00176
15.74	1487.49	0.305167	700.16	513.762	1.7951	-0.00127
15.76	1488.98	0.305545	700.16	514.276	1.79732	-0.000845413
15.78	1490.39	0.305977	700.16	514.763	1.79986	-7.02551e-06
15.8	1491.72	0.306355	700.16	515.223	1.80209	0.000610327
15.82	1493.06	0.306759	700.16	515.686	1.80446	0.00137
15.84	1494.4	0.307137	700.16	516.148	1.80669	0.00197
15.86	1495.86	0.307541	700.16	516.653	1.80906	0.00259
15.88	1497.33	0.307973	700.16	517.16	1.81161	0.00335
15.9	1498.83	0.308377	700.16	517.678	1.81398	0.00392
15.92	1500.34	0.308755	700.16	518.2	1.81621	0.00432
15.94	1501.91	0.309159	700.16	518.742	1.81858	0.0048
15.96	1503.43	0.309564	700.16	519.267	1.82096	0.00535
15.98	1504.95	0.309969	700.16	519.792	1.82335	0.00589
16	1506.51	0.310347	700.16	520.331	1.82557	0.00623
16.02	1508.02	0.310724	700.16	520.853	1.82779	0.00663
16.04	1509.5	0.311129	700.16	521.364	1.83017	0.00722
16.06	1511	0.311533	700.16	521.882	1.83255	0.00779
16.08	1512.49	0.311937	700.16	522.396	1.83492	0.00836
16.1	1513.98	0.312343	700.16	522.911	1.83731	0.00895
16.12	1515.49	0.312774	700.16	523.433	1.83985	0.00966
16.14	1516.97	0.313151	700.16	523.944	1.84206	0.01009
16.16	1518.45	0.313556	700.16	524.455	1.84445	0.01069
16.18	1519.95	0.313961	700.16	524.973	1.84683	0.01126
16.2	1521.43	0.314365	700.16	525.484	1.84921	0.01185
16.22	1522.81	0.314796	700.16	525.961	1.85174	0.01272
16.24	1524.18	0.315174	700.16	526.434	1.85396	0.01329
16.26	1525.57	0.315552	700.16	526.914	1.85619	0.01383
16.28	1526.91	0.315957	700.16	527.377	1.85857	0.0146
16.3	1528.25	0.316388	700.16	527.84	1.86111	0.01551
16.32	1529.6	0.316766	700.16	528.306	1.86333	0.01611
16.34	1530.94	0.31717	700.16	528.769	1.86571	0.01686
16.36	1532.17	0.317548	700.16	529.194	1.86793	0.0176
16.38	1533.39	0.317952	700.16	529.615	1.87031	0.01851
16.4	1534.59	0.31833	700.16	530.029	1.87253	0.01928
16.42	1535.85	0.318707	700.16	530.465	1.87475	0.01998
16.44	1537.12	0.319113	700.16	530.903	1.87714	0.02083
16.46	1538.46	0.319517	700.16	531.366	1.87951	0.02159
16.48	1539.87	0.319922	700.16	531.853	1.88189	0.02227
16.5	1541.22	0.320326	700.16	532.319	1.88427	0.02301
16.52	1542.57	0.320731	700.16	532.786	1.88665	0.02377
16.54	1543.97	0.321109	700.16	533.269	1.88888	0.0243
16.56	1545.33	0.321513	700.16	533.739	1.89125	0.02503
16.58	1546.66	0.321944	700.16	534.198	1.89379	0.02596
16.6	1548.14	0.322322	700.16	534.709	1.89601	0.0264
16.62	1549.57	0.322754	700.16	535.203	1.89855	0.02721
16.64	1550.94	0.323158	700.16	535.677	1.90093	0.02793
16.66	1552.35	0.323563	700.16	536.164	1.90331	0.02861
16.68	1553.73	0.32394	700.16	536.64	1.90553	0.02917
16.7	1555.02	0.324372	700.16	537.086	1.90807	0.03015
16.72	1556.34	0.32475	700.16	537.542	1.91029	0.03078
16.74	1557.66	0.325154	700.16	537.998	1.91267	0.03156
16.76	1558.98	0.325559	700.16	538.453	1.91505	0.03235
16.78	1560.27	0.325991	700.16	538.899	1.91759	0.03333
16.8	1561.61	0.326368	700.16	539.362	1.91981	0.03393
16.82	1562.92	0.326746	700.16	539.814	1.92204	0.03457
16.84	1564.2	0.327177	700.16	540.256	1.92457	0.03556
16.86	1565.46	0.327581	700.16	540.692	1.92695	0.03642
16.88	1566.7	0.327987	700.16	541.12	1.92934	0.03731
16.9	1567.95	0.328337	700.16	541.552	1.93139	0.03786
16.92	1569.23	0.328742	700.16	541.994	1.93378	0.03869
16.94	1570.5	0.329173	700.16	542.432	1.93631	0.0397
16.96	1571.74	0.329551	700.16	542.861	1.93854	0.04042
16.98	1573.03	0.329928	700.16	543.306	1.94075	0.04108
17	1574.26	0.33036	700.16	543.731	1.94329	0.04214
17.02	1575.45	0.330738	700.16	544.142	1.94552	0.04292
17.04	1576.69	0.331142	700.16	544.57	1.94789	0.0438
17.06	1577.92	0.331547	700.16	544.995	1.95028	0.0447
17.08	1579.1	0.331924	700.16	545.403	1.95249	0.04549
17.1	1580.34	0.332329	700.16	545.831	1.95488	0.04638
17.12	1581.56	0.332733	700.16	546.252	1.95725	0.04728
17.14	1582.73	0.333138	700.16	546.656	1.95964	0.04825
17.16	1583.99	0.333543	700.16	547.092	1.96202	0.04911
17.18	1585.25	0.333947	700.16	547.527	1.96439	0.04996
17.2	1586.44	0.334352	700.16	547.938	1.96678	0.05091
17.22	1587.72	0.334757	700.16	548.38	1.96916	0.05175
17.24	1589.11	0.335161	700.16	548.86	1.97154	0.05244
17.26	1590.43	0.335539	700.16	549.316	1.97376	0.05307
17.28	1591.74	0.33597	700.16	549.768	1.97629	0.05403
17.3	1593.08	0.336375	700.16	550.231	1.97868	0.05479
17.32	1594.38	0.33678	700.16	550.68	1.98106	0.0556
17.34	1595.6	0.337211	700.16	551.102	1.98359	0.05667
17.36	1596.86	0.337616	700.16	551.537	1.98598	0.05753
17.38	1598.08	0.337994	700.16	551.958	1.9882	0.05828
17.4	1599.23	0.338398	700.16	552.355	1.99058	0.05926
17.42	1600.4	0.338776	700.16	552.759	1.9928	0.06007
17.44	1601.57	0.33918	700.16	553.164	1.99518	0.06104
17.46	1602.72	0.339584	700.16	553.561	1.99755	0.06203
17.48	1603.93	0.340016	700.16	553.979	2.00009	0.06311
17.5	1605.2	0.340421	700.16	554.417	2.00248	0.06395
17.52	1606.44	0.340798	700.16	554.846	2.00469	0.06467
17.54	1607.63	0.341176	700.16	555.257	2.00692	0.06546
17.56	1608.85	0.341554	700.16	555.678	2.00914	0.06621
17.58	1609.96	0.341985	700.16	556.061	2.01168	0.06741
17.6	1611.05	0.34239	700.16	556.438	2.01406	0.06847
17.62	1612.13	0.34274	700.16	556.811	2.01612	0.06923
17.64	1613.25	0.343118	700.16	557.198	2.01834	0.0701
17.66	1614.32	0.34355	700.16	557.567	2.02088	0.07135
17.68	1615.47	0.343954	700.16	557.964	2.02326	0.07233
17.7	1616.62	0.344332	700.16	558.362	2.02548	0.07317
17.72	1617.8	0.344764	700.16	558.769	2.02802	0.07428
17.74	1618.92	0.345141	700.16	559.156	2.03024	0.07515
17.76	1620.07	0.345546	700.16	559.553	2.03262	0.07614
17.78	1621.15	0.34595	700.16	559.926	2.035	0.07722
17.8	1622.27	0.346355	700.16	560.313	2.03738	0.07825
17.82	1623.35	0.34676	700.16	560.686	2.03976	0.07932
17.84	1624.47	0.347164	700.16	561.073	2.04214	0.08035
17.86	1625.62	0.347569	700.16	561.47	2.04452	0.08134
17.88	1626.82	0.347973	700.16	561.885	2.0469	0.08227
17.9	1627.97	0.348377	700.16	562.282	2.04928	0.08326
17.92	1629.16	0.348755	700.16	562.693	2.0515	0.08404
17.94	1630.24	0.349187	700.16	563.066	2.05404	0.08528
17.96	1631.29	0.349591	700.16	563.429	2.05642	0.08639
17.98	1632.38	0.349969	700.16	563.805	2.05864	0.0873
18	1633.43	0.350373	700.16	564.168	2.06102	0.0884
18.02	1634.48	0.350805	700.16	564.53	2.06356	0.08968
18.04	1635.62	0.35121	700.16	564.924	2.06594	0.09068
18.06	1636.73	0.351614	700.16	565.307	2.06832	0.09172
18.08	1637.75	0.352019	700.16	565.66	2.0707	0.09287
18.1	1638.77	0.352424	700.16	566.012	2.07308	0.09402
18.13	1640.22	0.35299	700.16	566.513	2.07641	0.0956
18.15	1641.23	0.353368	700.16	566.862	2.07864	0.0966
18.18	1642.7	0.353988	700.16	567.369	2.08228	0.09847
18.2	1643.74	0.354339	700.16	567.729	2.08435	0.09928
18.22	1644.8	0.354771	700.16	568.095	2.08689	0.10054
18.24	1645.82	0.355175	700.16	568.447	2.08926	0.10169
18.26	1646.87	0.355553	700.16	568.81	2.09149	0.10264
18.28	1647.97	0.355957	700.16	569.19	2.09386	0.10369
18.3	1649.02	0.356361	700.16	569.552	2.09624	0.1048
18.32	1650.08	0.356766	700.16	569.918	2.09862	0.1059
18.34	1651.11	0.357171	700.16	570.274	2.10101	0.10704
18.36	1652.17	0.357549	700.16	570.64	2.10323	0.10798
18.38	1653.23	0.357953	700.16	571.006	2.10561	0.10908
18.4	1654.31	0.358357	700.16	571.379	2.10798	0.11015
18.42	1655.4	0.358789	700.16	571.756	2.11052	0.11138
18.44	1656.44	0.359167	700.16	572.115	2.11275	0.11234
18.47	1657.94	0.35976	700.16	572.633	2.11624	0.11402
18.49	1658.94	0.360165	700.16	572.979	2.11862	0.1152
18.52	1660.36	0.360786	700.16	573.469	2.12227	0.11713
18.54	1661.36	0.361163	700.16	573.814	2.12449	0.11814
18.56	1662.38	0.361594	700.16	574.167	2.12702	0.11945
18.58	1663.47	0.361999	700.16	574.543	2.12941	0.12051
18.6	1664.54	0.362431	700.16	574.913	2.13195	0.12176
18.62	1665.68	0.362862	700.16	575.306	2.13448	0.12292
18.64	1666.83	0.363267	700.16	575.704	2.13686	0.12391
18.66	1667.91	0.363671	700.16	576.077	2.13924	0.12499
18.69	1669.42	0.364291	700.16	576.598	2.14289	0.12681
18.71	1670.47	0.364669	700.16	576.961	2.14511	0.12777
18.74	1671.87	0.365316	700.16	577.444	2.14892	0.12988
18.77	1673.34	0.36591	700.16	577.952	2.15241	0.1316
18.8	1674.64	0.366476	700.16	578.401	2.15574	0.13336
18.83	1675.9	0.367043	700.16	578.836	2.15908	0.13517
18.86	1677.25	0.367663	700.16	579.303	2.16272	0.13719
18.89	1678.72	0.368257	700.16	579.81	2.16622	0.13891
18.91	1679.75	0.368661	700.16	580.166	2.16859	0.14004
18.94	1681.26	0.369282	700.16	580.688	2.17225	0.14187
18.97	1682.6	0.369902	700.16	581.15	2.17589	0.1439
19	1683.98	0.370441	700.16	581.627	2.17906	0.1454
19.03	1685.29	0.371089	700.16	582.08	2.18288	0.14763
19.06	1686.77	0.371682	700.16	582.591	2.18636	0.14933
19.08	1687.79	0.372087	700.16	582.943	2.18875	0.15048
19.11	1689.26	0.372707	700.16	583.451	2.19239	0.15236
19.14	1690.58	0.373327	700.16	583.907	2.19604	0.15441
19.17	1691.74	0.37392	700.16	584.307	2.19953	0.1565
19.2	1692.85	0.374515	700.16	584.691	2.20303	0.15866
19.23	1694.07	0.375134	700.16	585.112	2.20667	0.16082
19.26	1695.33	0.375728	700.16	585.547	2.21016	0.1628
19.29	1696.58	0.376294	700.16	585.979	2.21349	0.16462
19.32	1697.74	0.376942	700.16	586.38	2.21731	0.16703
19.35	1698.92	0.377508	700.16	586.787	2.22064	0.16893
19.38	1700.03	0.378101	700.16	587.171	2.22412	0.17108
19.41	1701.14	0.378695	700.16	587.554	2.22762	0.17323
19.44	1702.29	0.379289	700.16	587.951	2.23111	0.17534
19.47	1703.42	0.379855	700.16	588.341	2.23444	0.1773
19.5	1704.66	0.380475	700.16	588.77	2.23809	0.17945
19.53	1705.94	0.381068	700.16	589.212	2.24158	0.1814
19.56	1707.22	0.381661	700.16	589.654	2.24506	0.18334
19.59	1708.57	0.382256	700.16	590.12	2.24856	0.18521
19.62	1709.83	0.382875	700.16	590.555	2.25221	0.18733
19.65	1711.17	0.383469	700.16	591.018	2.2557	0.1892
19.68	1712.38	0.384063	700.16	591.436	2.25919	0.19124
19.71	1713.6	0.384683	700.16	591.857	2.26284	0.19341
19.74	1714.84	0.385304	700.16	592.286	2.26649	0.19557
19.77	1716.05	0.385923	700.16	592.704	2.27014	0.19774
19.8	1717.26	0.386517	700.16	593.122	2.27363	0.19978
19.83	1718.37	0.387111	700.16	593.505	2.27712	0.20193
19.86	1719.45	0.387704	700.16	593.878	2.28061	0.20412
19.89	1720.59	0.388324	700.16	594.272	2.28426	0.20639
19.92	1721.73	0.388945	700.16	594.665	2.28791	0.20866
19.95	1722.76	0.389538	700.16	595.021	2.2914	0.21091
19.99	1724.06	0.390293	700.16	595.47	2.29584	0.21378
20.02	1725.09	0.390913	700.16	595.826	2.29949	0.21618
20.05	1726.24	0.391534	700.16	596.223	2.30314	0.21844
20.08	1727.37	0.392127	700.16	596.613	2.30663	0.22057
20.11	1728.41	0.39272	700.16	596.973	2.31012	0.2228
20.14	1729.48	0.393314	700.16	597.342	2.31361	0.225
20.17	1730.49	0.393908	700.16	597.691	2.31711	0.22728
20.2	1731.57	0.394501	700.16	598.064	2.32059	0.22946
20.23	1732.57	0.395094	700.16	598.409	2.32408	0.23174
20.26	1733.71	0.395688	700.16	598.803	2.32758	0.23386
20.29	1734.97	0.396335	700.16	599.238	2.33138	0.23614
20.32	1736.16	0.396956	700.16	599.649	2.33504	0.23836
20.35	1737.35	0.397549	700.16	600.06	2.33852	0.24041
20.38	1738.39	0.39817	700.16	600.42	2.34218	0.24281
20.41	1739.46	0.398789	700.16	600.789	2.34582	0.24516
20.45	1740.77	0.399571	700.16	601.242	2.35042	0.24817
20.49	1741.96	0.400381	700.16	601.653	2.35518	0.2515
20.53	1743.15	0.40119	700.16	602.064	2.35994	0.25482
20.57	1744.39	0.401945	700.16	602.492	2.36438	0.25777
20.61	1745.56	0.402755	700.16	602.896	2.36915	0.26112
20.65	1746.73	0.403537	700.16	603.3	2.37375	0.26431
20.69	1747.83	0.404319	700.16	603.68	2.37835	0.26758
20.73	1749.11	0.405102	700.16	604.122	2.38295	0.27064
20.76	1750.17	0.405721	700.16	604.488	2.38659	0.273
20.8	1751.43	0.406531	700.16	604.923	2.39136	0.27624
20.83	1752.47	0.407098	700.16	605.283	2.39469	0.27832
20.87	1753.72	0.407906	700.16	605.714	2.39945	0.28156
20.9	1754.75	0.408526	700.16	606.07	2.40309	0.28397
20.94	1756.02	0.409309	700.16	606.509	2.4077	0.28704
20.98	1757.25	0.410118	700.16	606.934	2.41246	0.29031
21.02	1758.53	0.410928	700.16	607.376	2.41722	0.29353
21.05	1759.55	0.411521	700.16	607.728	2.42071	0.29579
21.08	1760.6	0.412168	700.16	608.091	2.42452	0.29833
21.11	1761.61	0.412761	700.16	608.44	2.42801	0.30059
21.15	1762.75	0.413543	700.16	608.833	2.43261	0.30382
21.19	1763.83	0.414353	700.16	609.206	2.43737	0.30728
21.23	1764.9	0.415135	700.16	609.576	2.44197	0.31059
21.27	1765.92	0.415944	700.16	609.928	2.44673	0.31411
21.31	1766.97	0.416699	700.16	610.291	2.45117	0.31729
21.35	1768	0.417481	700.16	610.647	2.45577	0.32064
21.39	1769.13	0.418291	700.16	611.037	2.46054	0.32404
21.43	1770.23	0.4191	700.16	611.417	2.46529	0.32747
21.47	1771.5	0.419883	700.16	611.855	2.4699	0.33055
21.51	1772.76	0.420718	700.16	612.291	2.47481	0.33394
21.55	1774.01	0.421528	700.16	612.722	2.47958	0.33719
21.59	1775.19	0.422336	700.16	613.13	2.48433	0.34052
21.63	1776.29	0.423146	700.16	613.51	2.48909	0.34395
21.67	1777.43	0.423955	700.16	613.904	2.49385	0.34734
21.71	1778.62	0.424764	700.16	614.315	2.49861	0.35066
21.75	1779.75	0.425546	700.16	614.705	2.50321	0.35389
21.8	1780.98	0.426544	700.16	615.13	2.50908	0.35828
21.84	1782.04	0.427354	700.16	615.496	2.51385	0.36176
21.88	1783.1	0.428136	700.16	615.862	2.51845	0.36508
21.93	1784.35	0.429134	700.16	616.294	2.52432	0.36944
21.98	1785.53	0.430132	700.16	616.701	2.53019	0.37389
22.02	1786.61	0.430914	700.16	617.074	2.53479	0.37719
22.06	1787.64	0.431696	700.16	617.43	2.53939	0.38054
22.1	1788.66	0.432505	700.16	617.782	2.54415	0.38407
22.14	1789.78	0.433314	700.16	618.169	2.54891	0.38748
22.18	1790.93	0.434124	700.16	618.566	2.55367	0.39085
22.22	1791.98	0.434932	700.16	618.929	2.55842	0.39434
22.27	1793.17	0.435931	700.16	619.34	2.5643	0.39878
22.32	1794.35	0.436956	700.16	619.748	2.57033	0.40338
22.37	1795.5	0.437927	700.16	620.145	2.57604	0.4077
22.42	1796.65	0.438925	700.16	620.542	2.58191	0.41218
22.47	1797.81	0.439923	700.16	620.943	2.58778	0.41665
22.52	1798.95	0.440894	700.16	621.336	2.59349	0.42099
22.56	1799.96	0.441703	700.16	621.685	2.59825	0.42453
22.61	1801.16	0.442674	700.16	622.1	2.60396	0.42879
22.66	1802.27	0.443672	700.16	622.483	2.60984	0.43332
22.71	1803.44	0.444669	700.16	622.887	2.6157	0.43777
22.76	1804.67	0.445695	700.16	623.312	2.62174	0.44232
22.8	1805.73	0.446504	700.16	623.678	2.62649	0.4458
22.85	1806.97	0.447502	700.16	624.106	2.63236	0.45017
22.9	1808.16	0.448527	700.16	624.517	2.63839	0.45477
22.95	1809.29	0.449525	700.16	624.908	2.64426	0.45927
23.01	1810.39	0.450712	700.16	625.288	2.65125	0.46493
23.07	1811.42	0.451872	700.16	625.643	2.65807	0.47051
23.12	1812.49	0.452869	700.39	626.013	2.66394	0.47508
23.17	1813.51	0.453868	700.39	626.365	2.66981	0.47972
23.23	1814.67	0.455054	700.39	626.766	2.67679	0.4853
23.28	1815.7	0.456026	700.39	627.122	2.68251	0.48977
23.33	1816.72	0.457023	700.39	627.474	2.68837	0.49441
23.38	1817.74	0.457994	700.39	627.826	2.69408	0.49889
23.43	1818.87	0.459046	700.39	628.216	2.70027	0.50371
23.48	1820.03	0.460045	700.39	628.617	2.70615	0.50819
23.54	1821.07	0.461231	700.39	628.976	2.71312	0.51391
23.61	1822.26	0.462661	700.39	629.387	2.72154	0.52088
23.68	1823.37	0.464037	700.39	629.771	2.72963	0.52763
23.74	1824.42	0.465196	700.39	630.133	2.73645	0.53318
23.8	1825.54	0.466409	700.39	630.52	2.74358	0.53897
23.86	1826.63	0.467597	700.39	630.897	2.75057	0.54464
23.91	1827.72	0.468622	700.39	631.273	2.7566	0.54935
23.96	1828.75	0.469646	700.39	631.629	2.76262	0.55413
24.02	1829.97	0.470834	700.39	632.05	2.76961	0.55965
24.07	1831.14	0.471885	700.39	632.454	2.77579	0.56442
24.15	1832.19	0.473477	700.39	632.817	2.78516	0.57251
24.25	1833.31	0.475419	700.39	633.204	2.79658	0.58258
24.32	1834.31	0.476767	700.39	633.549	2.80451	0.5893
24.38	1835.35	0.478008	700.39	633.908	2.81181	0.59535
24.46	1836.41	0.479545	700.39	634.275	2.82085	0.60311
24.53	1837.53	0.480948	700.39	634.661	2.82911	0.61001
24.59	1838.58	0.482135	700.39	635.024	2.83609	0.61572
24.65	1839.68	0.483349	700.39	635.404	2.84323	0.62154
24.71	1840.71	0.484589	700.39	635.76	2.85052	0.62759
24.77	1841.76	0.485777	700.39	636.122	2.85751	0.63331
24.84	1842.84	0.487206	700.39	636.495	2.86592	0.64041
24.93	1843.94	0.488986	700.39	636.875	2.87639	0.64955
25.04	1845.02	0.491144	700.39	637.248	2.88908	0.66094
25.12	1846.07	0.492708	700.39	637.611	2.89828	0.66887
25.17	1847.1	0.49376	700.39	637.967	2.90447	0.67382
25.23	1848.21	0.494947	700.39	638.35	2.91145	0.67946
25.3	1849.34	0.496377	700.39	638.74	2.91986	0.68651
25.36	1850.39	0.497563	700.39	639.103	2.92684	0.69221
25.43	1851.4	0.498939	700.39	639.452	2.93494	0.69909
25.52	1852.46	0.500746	700.39	639.818	2.94556	0.70844
25.61	1853.52	0.502526	700.39	640.184	2.95604	0.71763
25.7	1854.6	0.504306	700.39	640.557	2.96651	0.7268
25.78	1855.74	0.505924	700.39	640.951	2.97602	0.73494
25.85	1856.75	0.507327	700.39	641.3	2.98428	0.74197
25.92	1857.79	0.508757	700.39	641.659	2.99269	0.74913
26	1858.85	0.510348	700.39	642.025	3.00205	0.7572
26.08	1860.01	0.511967	700.39	642.426	3.01157	0.76533
26.17	1861.09	0.513774	700.39	642.799	3.0222	0.77465
26.28	1862.14	0.515931	700.39	643.161	3.03489	0.78607
26.36	1863.23	0.51755	700.39	643.538	3.04441	0.79428
26.44	1864.27	0.519141	700.39	643.897	3.05377	0.80238
26.54	1865.4	0.521164	700.39	644.287	3.06567	0.81292
26.64	1866.44	0.52316	700.39	644.647	3.07741	0.8234
26.73	1867.56	0.524967	700.39	645.033	3.08804	0.83268
26.82	1868.58	0.526748	700.39	645.386	3.09852	0.84192
26.92	1869.66	0.528771	700.39	645.759	3.11042	0.85252
27.02	1870.75	0.530767	700.39	646.135	3.12216	0.86294
27.12	1871.81	0.532708	700.39	646.501	3.13358	0.87308
27.21	1872.93	0.534542	700.39	646.888	3.14436	0.88252
27.31	1873.94	0.536566	700.39	647.237	3.15627	0.8932
27.42	1874.68	0.538751	700.39	647.493	3.16912	0.90516
27.52	1875.74	0.540746	700.39	647.859	3.18086	0.91562
27.62	1876.81	0.542742	700.39	648.228	3.1926	0.92607
27.72	1877.86	0.544738	700.39	648.591	3.20434	0.93654
27.82	1878.81	0.546734	700.39	648.919	3.21608	0.94713
27.91	1879.86	0.548622	700.39	649.282	3.22719	0.95697
28.02	1880.52	0.55078	700.39	649.51	3.23988	0.96887
28.12	1881.34	0.552749	700.39	649.793	3.25146	0.97946
28.23	1882.36	0.554934	700.39	650.145	3.26432	0.99108
28.33	1883.41	0.55693	700.39	650.508	3.27606	1.00156
28.42	1884.46	0.558737	700.39	650.87	3.28669	1.01092
28.53	1885.5	0.560976	700.39	651.23	3.29986	1.02283
28.63	1886.36	0.562972	700.39	651.527	3.3116	1.03353
28.74	1887.2	0.565184	700.39	651.817	3.32461	1.04553
28.85	1888.13	0.567369	700.39	652.138	3.33746	1.05726
28.95	1889.16	0.569365	700.39	652.494	3.34921	1.06776
29.05	1890.14	0.571387	700.39	652.832	3.3611	1.07847
29.16	1891.02	0.573599	700.39	653.136	3.37411	1.09042
29.26	1892.04	0.575595	700.39	653.489	3.38585	1.10093
29.36	1892.53	0.577564	700.39	653.658	3.39744	1.11192
29.47	1893.35	0.579776	700.39	653.941	3.41045	1.12394
29.57	1894.07	0.581799	700.39	654.19	3.42235	1.13497
29.67	1895.17	0.583848	700.39	654.57	3.4344	1.1457
29.78	1896.15	0.586061	700.39	654.908	3.44742	1.15753
29.88	1896.8	0.588057	700.39	655.133	3.45916	1.16849
29.99	1897.63	0.590241	700.39	655.419	3.47201	1.18033
30.1	1898.45	0.592507	700.39	655.702	3.48534	1.19267
30.21	1899.12	0.594691	700.39	655.934	3.49818	1.20471
30.31	1900.16	0.596714	700.39	656.293	3.51008	1.21535
30.42	1900.79	0.598927	700.39	656.511	3.5231	1.22761
30.53	1901.22	0.601057	700.39	656.659	3.53563	1.23962
30.63	1902.17	0.60308	700.39	656.987	3.54753	1.25037
30.74	1902.91	0.605291	700.39	657.243	3.56054	1.26248
30.85	1903.7	0.607504	700.39	657.516	3.57355	1.27455
30.95	1904.43	0.6095	700.39	657.768	3.58529	1.28541
31.06	1905.21	0.611738	700.39	658.037	3.59846	1.29763
31.17	1905.8	0.613896	700.39	658.241	3.61115	1.30961
31.28	1906.76	0.616135	700.39	658.573	3.62432	1.32162
31.38	1907.29	0.618131	700.39	658.756	3.63606	1.33272
31.49	1907.96	0.62037	700.39	658.987	3.64924	1.34508
31.6	1908.05	0.622527	700.39	659.018	3.66192	1.35766
31.7	1908.43	0.624523	700.39	659.149	3.67366	1.36895
31.81	1909.39	0.626735	700.39	659.481	3.68668	1.3808
31.92	1910.01	0.62892	700.39	659.695	3.69953	1.3929
32.03	1910.8	0.631131	700.39	659.968	3.71254	1.40495
32.13	1911.36	0.633155	700.39	660.161	3.72444	1.41618
32.24	1911.95	0.635366	700.39	660.365	3.73745	1.42848
32.35	1912.07	0.637524	700.39	660.407	3.75014	1.44103
32.45	1912.6	0.63952	700.39	660.59	3.76188	1.45213
32.56	1913.52	0.641732	700.39	660.907	3.77489	1.46403
32.67	1914.31	0.643944	700.39	661.18	3.78791	1.47609
32.78	1914.93	0.646182	700.39	661.394	3.80107	1.4885
32.88	1915.27	0.648151	700.39	661.512	3.81265	1.49967
32.99	1915.54	0.650309	700.39	661.605	3.82535	1.51204
33.1	1915.97	0.652521	700.39	661.754	3.83836	1.52453
33.2	1916.52	0.654517	700.39	661.944	3.8501	1.53561
33.31	1917.38	0.656729	700.39	662.241	3.86311	1.54758
33.42	1918.38	0.65894	700.39	662.586	3.87612	1.55938
33.53	1918.52	0.661125	700.39	662.634	3.88897	1.57207
33.63	1918.81	0.663121	700.39	662.735	3.90071	1.58346
33.74	1919.44	0.665306	700.39	662.952	3.91356	1.59555
33.85	1920.33	0.667544	700.39	663.26	3.92673	1.60764
33.95	1920.67	0.669487	700.39	663.377	3.93816	1.61866
34.05	1921.71	0.671536	700.39	663.736	3.95021	1.62946
34.16	1921.99	0.673695	700.39	663.833	3.96291	1.64182
34.26	1922.07	0.67561	700.39	663.861	3.97418	1.65299
34.37	1922.58	0.677848	700.39	664.037	3.98734	1.66553
34.48	1923.08	0.680033	700.39	664.209	4.00019	1.67778
34.58	1923.62	0.682055	700.39	664.396	4.01209	1.68903
34.69	1924.19	0.684268	700.39	664.593	4.02511	1.70135
34.8	1924.7	0.686425	700.39	664.769	4.03779	1.71343
34.91	1924.86	0.688583	700.39	664.824	4.05049	1.72593
35.01	1925.64	0.690633	700.39	665.094	4.06255	1.73705
35.12	1926.26	0.692872	700.39	665.308	4.07572	1.74947
35.23	1926.22	0.695003	700.39	665.294	4.08825	1.76205
35.33	1926.83	0.697025	700.39	665.505	4.10015	1.77321
35.44	1927.3	0.699183	700.39	665.667	4.11284	1.78533
35.55	1928	0.701368	700.39	665.909	4.12569	1.79734
35.65	1928.64	0.703364	700.39	666.13	4.13744	1.80831
35.76	1929.28	0.705603	700.39	666.351	4.15061	1.82071
35.87	1929.82	0.707815	700.39	666.537	4.16362	1.83307
35.98	1930.06	0.71	700.39	666.62	4.17647	1.84563
36.08	1930.29	0.711968	700.39	666.7	4.18805	1.85693
36.19	1930.92	0.714126	700.39	666.917	4.20074	1.86886
36.3	1931.74	0.716365	700.39	667.2	4.21391	1.88104
36.4	1932.46	0.718388	700.39	667.449	4.22581	1.89207
36.51	1932.57	0.720545	700.39	667.487	4.2385	1.90463
36.62	1932.66	0.72273	700.39	667.518	4.25135	1.91737
36.73	1933.22	0.724915	700.39	667.712	4.26421	1.92955
36.83	1933.61	0.726911	700.39	667.846	4.27595	1.94082
36.94	1934.49	0.72915	700.39	668.15	4.28912	1.95293
37.05	1934.8	0.731362	700.39	668.257	4.30213	1.96557
37.15	1935.15	0.733358	700.39	668.378	4.31387	1.97688
37.26	1935.2	0.735543	700.39	668.395	4.32672	1.98968
37.37	1935.46	0.7377	700.39	668.485	4.33941	2.00205
37.48	1936.12	0.739939	700.39	668.713	4.35258	2.01442
37.58	1936.74	0.741962	700.39	668.927	4.36448	2.02558
37.69	1937.08	0.7442	700.39	669.045	4.37765	2.03833
37.8	1937.52	0.746385	700.39	669.197	4.3905	2.05065
37.9	1937.62	0.748354	700.39	669.231	4.40208	2.06211
38.01	1937.57	0.750513	700.39	669.214	4.41478	2.07487
38.12	1938.16	0.752751	700.39	669.418	4.42795	2.08733
38.23	1938.68	0.754963	700.39	669.597	4.44096	2.09971
38.33	1938.94	0.756932	700.39	669.687	4.45254	2.11098
38.44	1939.52	0.759117	700.39	669.888	4.46539	2.12313
38.55	1939.7	0.761302	700.39	669.95	4.47825	2.13577
38.65	1940.16	0.763351	700.39	670.109	4.4903	2.14726
38.76	1940.32	0.765536	700.39	670.164	4.50315	2.15992
38.87	1940.8	0.767747	700.39	670.33	4.51616	2.17235
38.98	1941.35	0.76996	700.39	670.52	4.52918	2.1847
39.08	1941.41	0.771955	700.39	670.54	4.54091	2.19637
39.19	1941.8	0.774113	700.39	670.675	4.55361	2.20859
39.3	1942.22	0.776325	700.39	670.82	4.56662	2.22109
39.4	1942.79	0.778348	700.25	671.017	4.57852	2.2323
39.51	1943.39	0.780587	700.25	671.224	4.59169	2.24475
39.62	1943.63	0.782798	700.25	671.307	4.60469	2.25747
39.73	1943.62	0.78493	700.25	671.304	4.61724	2.27002
39.83	1944.06	0.786953	700.25	671.456	4.62914	2.28139
39.94	1944.64	0.789164	700.25	671.656	4.64214	2.29369
40.05	1945.09	0.791376	700.25	671.811	4.65515	2.30616
40.15	1945.53	0.793426	700.25	671.963	4.66721	2.31769
40.26	1945.53	0.795583	700.25	671.963	4.6799	2.33038
40.37	1945.79	0.797741	700.25	672.053	4.69259	2.34276
40.48	1946.64	0.799953	700.25	672.347	4.70561	2.35474
40.58	1946.91	0.801976	700.25	672.44	4.71751	2.36632
40.69	1947.63	0.804187	700.25	672.689	4.73051	2.37845
40.8	1948.28	0.80648	700.25	672.913	4.744	2.39116
40.9	1948.27	0.808476	700.25	672.91	4.75574	2.40291
41.01	1948.3	0.810689	700.25	672.92	4.76876	2.41589
41.12	1948.46	0.812819	700.25	672.975	4.78129	2.42823
41.22	1949.42	0.814923	700.25	673.307	4.79366	2.43944
41.33	1949.72	0.817134	700.25	673.411	4.80667	2.45209
41.44	1949.82	0.819319	700.25	673.445	4.81952	2.46482
41.55	1949.88	0.821504	700.25	673.466	4.83238	2.4776
41.65	1949.65	0.823446	700.25	673.386	4.8438	2.4893
41.76	1950.16	0.825685	700.25	673.563	4.85697	2.50186
41.87	1950.75	0.827897	700.25	673.766	4.86998	2.51416
41.97	1951.21	0.829893	700.25	673.925	4.88172	2.52534
42.08	1951.4	0.832131	700.25	673.991	4.89489	2.53828
42.19	1951.18	0.834316	700.25	673.915	4.90774	2.5514
42.3	1951.6	0.836474	700.25	674.06	4.92044	2.56358
42.4	1951.97	0.838523	700.25	674.188	4.93249	2.57519
42.51	1952.43	0.840763	700.25	674.347	4.94566	2.58781
42.62	1952.52	0.842974	700.25	674.378	4.95867	2.60071
42.72	1952.43	0.844917	700.25	674.347	4.9701	2.61224
42.83	1952.67	0.847101	700.25	674.429	4.98295	2.6248
42.94	1952.68	0.849313	700.25	674.433	4.99596	2.6378
43.05	1952.98	0.851525	700.25	674.537	5.00897	2.65045
43.15	1953.26	0.853548	700.25	674.633	5.02087	2.66201
43.26	1953.35	0.855733	700.25	674.664	5.03372	2.67476
43.37	1953.51	0.857917	700.25	674.72	5.04657	2.68741
43.47	1953.61	0.859886	700.25	674.754	5.05815	2.69887
43.58	1953.93	0.862125	700.25	674.865	5.07132	2.71166
43.69	1954.41	0.86431	700.25	675.03	5.08418	2.72393
43.8	1954.44	0.866521	700.25	675.041	5.09718	2.7369
43.9	1954.87	0.868544	700.25	675.189	5.10908	2.74828
44.01	1954.93	0.870729	700.25	675.21	5.12194	2.76106
44.12	1955.27	0.872914	700.25	675.327	5.13479	2.7735
44.22	1955.61	0.874937	700.25	675.445	5.14669	2.78499
44.33	1955.93	0.877122	700.25	675.555	5.15954	2.79746
44.44	1956.51	0.879387	700.25	675.756	5.17286	2.81008
44.55	1956.36	0.881546	700.25	675.704	5.18556	2.82296
44.65	1956.47	0.883514	700.25	675.742	5.19714	2.83441
44.76	1956.66	0.885672	700.25	675.808	5.20984	2.84687
44.87	1957.49	0.88791	700.25	676.094	5.223	2.85903
44.97	1957.83	0.889906	700.25	676.212	5.23474	2.87036
45.08	1958.16	0.892146	700.25	676.326	5.24792	2.88314
45.19	1957.84	0.894303	700.25	676.215	5.26061	2.89622
45.3	1957.88	0.896434	700.25	676.229	5.27314	2.9087
45.4	1958.12	0.89843	700.25	676.312	5.28488	2.92016
45.51	1958.51	0.900615	700.25	676.447	5.29774	2.93254
45.61	1958.93	0.902638	700.25	676.592	5.30964	2.94393
45.72	1959.19	0.90485	700.25	676.681	5.32265	2.95663
45.83	1959.28	0.907035	700.25	676.712	5.3355	2.96937
45.94	1959.08	0.909192	700.25	676.643	5.34819	2.9823
46.04	1959.61	0.911215	700.25	676.826	5.36009	2.99356
46.15	1960.13	0.913454	700.25	677.006	5.37326	3.0061
46.26	1959.97	0.915612	700.25	676.951	5.38595	3.01899
46.36	1960	0.91758	700.25	676.961	5.39753	3.03053
46.47	1960.19	0.919765	700.25	677.027	5.41038	3.04316
46.58	1960.09	0.921924	700.25	676.992	5.42308	3.05598
46.69	1960.43	0.924135	700.25	677.11	5.43609	3.06857
46.79	1960.52	0.926158	700.25	677.141	5.44799	3.08036
46.9	1960.72	0.928369	700.25	677.21	5.46099	3.09313
47.01	1960.72	0.930554	700.25	677.21	5.47385	3.10598
47.11	1961.04	0.932577	700.25	677.32	5.48575	3.11749
47.22	1960.98	0.934708	700.25	677.3	5.49828	3.1301
47.33	1961.43	0.936974	700.25	677.455	5.51161	3.14289
47.44	1961.63	0.939186	700.25	677.524	5.52462	3.15566
47.54	1961.47	0.941128	700.25	677.469	5.53605	3.16727
47.65	1961.51	0.943339	700.25	677.483	5.54905	3.18023
47.76	1961.78	0.945497	700.25	677.576	5.56175	3.1926
47.86	1962.28	0.94752	700.25	677.749	5.57365	3.2039
47.97	1962.55	0.949732	700.25	677.842	5.58666	3.21658
48.08	1962.47	0.951944	700.25	677.814	5.59967	3.22969
48.19	1962.46	0.954128	700.25	677.811	5.61252	3.24255
48.29	1962.44	0.956152	700.25	677.804	5.62442	3.25448
48.4	1962.49	0.958309	700.25	677.821	5.63711	3.26711
48.51	1962.93	0.960548	700.25	677.973	5.65028	3.27975
48.61	1963.21	0.962544	700.25	678.07	5.66202	3.29115
48.72	1963.33	0.964809	700.25	678.111	5.67535	3.30433
48.83	1963.21	0.966967	700.25	678.07	5.68804	3.31717
48.94	1963.25	0.969152	700.25	678.084	5.70089	3.32997
49.04	1963.27	0.971122	700.25	678.091	5.71248	3.34154
49.15	1963.65	0.97336	700.25	678.222	5.72565	3.35424
49.26	1963.87	0.975572	700.25	678.298	5.73866	3.36699
49.36	1964.11	0.977594	700.25	678.381	5.75055	3.37859
49.47	1964.05	0.979752	700.25	678.36	5.76325	3.39136
49.58	1963.61	0.981911	700.25	678.208	5.77595	3.40459
49.69	1963.89	0.984122	700.25	678.305	5.78895	3.41726
49.79	1964.06	0.986145	700.25	678.363	5.80085	3.42895
49.9	1964.34	0.98833	700.25	678.46	5.81371	3.44147
50.01	1964.73	0.990596	700.25	678.595	5.82704	3.45433
50.11	1964.47	0.992564	700.25	678.505	5.83861	3.46622
50.22	1964.18	0.994749	700.25	678.405	5.85146	3.47942
50.33	1964.15	0.996934	700.25	678.394	5.86432	3.49231
50.44	1964.54	0.999173	700.25	678.529	5.87749	3.50501
50.54	1964.71	1.00117	700.25	678.588	5.88924	3.51655
50.65	1964.7	1.00338	700.25	678.584	5.90224	3.52956
50.76	1964.71	1.00557	700.25	678.588	5.91512	3.54243
50.86	1964.69	1.00753	700.25	678.581	5.92665	3.55399
50.97	1964.65	1.00977	700.25	678.567	5.93982	3.56721
51.08	1964.62	1.01198	700.25	678.557	5.95282	3.58025
51.18	1964.76	1.01403	700.25	678.605	5.96488	3.59214
51.29	1964.54	1.01617	700.25	678.529	5.97747	3.60499
51.4	1964.43	1.01838	700.25	678.491	5.99047	3.61812
51.51	1964.65	1.02056	700.25	678.567	6.00329	3.63068
51.61	1964.66	1.02258	700.25	678.571	6.01518	3.64255
51.72	1964.91	1.02482	700.25	678.657	6.02835	3.65543
51.83	1965.16	1.02706	700.25	678.743	6.04153	3.6683
51.93	1965.07	1.02909	700.25	678.712	6.05347	3.68035
52.04	1964.98	1.03124	700.25	678.681	6.06612	3.69311
52.15	1965.23	1.03343	700.25	678.768	6.079	3.70569
52.26	1965.35	1.03569	700.25	678.809	6.09229	3.71884
52.36	1965.07	1.03769	700.25	678.712	6.10406	3.73094
52.47	1965.11	1.0399	700.25	678.726	6.11706	3.74389
52.58	1965.02	1.04211	700.25	678.695	6.13006	3.757
52.68	1964.84	1.04405	700.25	678.633	6.14147	3.76863
52.79	1964.92	1.04627	700.25	678.66	6.15453	3.78159
52.9	1964.95	1.04845	700.25	678.671	6.16735	3.79438
53.01	1965.2	1.05072	700.25	678.757	6.18071	3.80743
53.11	1965.17	1.05274	700.25	678.747	6.19259	3.81935
53.22	1964.71	1.0549	700.25	678.588	6.20529	3.83261
53.33	1964.76	1.05711	700.25	678.605	6.21829	3.84555
53.43	1964.87	1.05913	700.25	678.643	6.23018	3.8573
53.54	1965.24	1.0614	700.25	678.771	6.24353	3.8702
53.65	1965.33	1.06361	700.25	678.802	6.25653	3.8831
53.76	1964.64	1.06574	700.25	678.564	6.26906	3.89646
53.86	1964.23	1.06774	700.25	678.422	6.28082	3.90872
53.97	1964.13	1.06992	700.25	678.388	6.29365	3.92166
54.08	1964.07	1.07211	700.25	678.367	6.30653	3.93462
54.18	1964.16	1.07413	700.25	678.398	6.31841	3.94639
54.29	1964.1	1.07631	700.25	678.377	6.33124	3.95929
54.4	1963.72	1.0785	700.25	678.246	6.34412	3.97263
54.51	1963.23	1.08071	700.25	678.077	6.35712	3.98622
54.61	1963.11	1.08271	700.25	678.035	6.36888	3.99813
54.72	1963	1.08495	700.25	677.997	6.38206	4.01144
54.83	1962.86	1.08713	700.25	677.949	6.39488	4.02443
54.93	1962.89	1.08915	700.25	677.959	6.40676	4.03628
55.04	1962.72	1.09134	700.25	677.901	6.41965	4.04937
55.15	1962.15	1.0935	700.25	677.704	6.43235	4.06276
55.26	1962.06	1.09568	700.25	677.673	6.44518	4.07569
55.36	1961.76	1.09768	700.25	677.569	6.45694	4.08782
55.47	1961.72	1.09992	700.25	677.555	6.47012	4.10104
55.58	1961.55	1.10213	700.15	677.496	6.48312	4.11425
55.68	1961.24	1.1041	700.15	677.389	6.49471	4.12621
55.79	1960.95	1.10628	700.15	677.289	6.50753	4.13939
55.9	1960.93	1.10849	700.15	677.282	6.52053	4.15241
56	1960.77	1.11049	700.15	677.227	6.53229	4.16437
56.11	1960.57	1.1127	700.15	677.158	6.54529	4.17761
56.22	1960.34	1.11489	700.15	677.079	6.55818	4.19077
56.33	1959.82	1.11704	700.15	676.899	6.57082	4.20404
56.43	1959.86	1.11904	700.15	676.913	6.58259	4.21576
56.54	1959.68	1.12125	700.15	676.851	6.59559	4.22898
56.65	1959.51	1.12341	700.15	676.792	6.60829	4.24189
56.75	1959.18	1.12543	700.15	676.678	6.62018	4.25417
56.86	1958.78	1.12762	700.15	676.54	6.63306	4.26754
56.97	1958.46	1.1298	700.15	676.429	6.64588	4.28075
57.08	1958.43	1.13201	700.15	676.419	6.65888	4.29378
57.18	1958.3	1.13401	700.15	676.374	6.67065	4.3057
57.29	1957.85	1.13619	700.15	676.219	6.68347	4.31907
57.4	1957.37	1.13843	700.15	676.053	6.69665	4.33283
57.5	1956.84	1.14037	700.15	675.87	6.70806	4.34488
57.61	1956.4	1.14256	700.15	675.718	6.72094	4.35829
57.72	1956.19	1.14474	700.15	675.645	6.73376	4.37137
57.83	1956.2	1.14698	700.15	675.649	6.74694	4.38453
57.93	1955.8	1.14898	700.15	675.51	6.75871	4.39678
58.04	1955.38	1.15119	700.15	675.365	6.77171	4.41029
58.15	1954.79	1.15337	700.15	675.162	6.78453	4.42382
58.25	1954.04	1.15532	700.15	674.903	6.796	4.4362
58.36	1953.66	1.15753	700.15	674.771	6.809	4.44966
58.47	1953.34	1.15979	700.15	674.661	6.82229	4.46334
58.58	1952.88	1.16198	700.15	674.502	6.83518	4.47678
58.68	1952.13	1.16392	700.15	674.243	6.84659	4.4891
58.79	1951.37	1.16613	700.15	673.98	6.85959	4.50301
58.9	1950.73	1.16829	700.15	673.759	6.87229	4.51649
59	1950.17	1.17034	700.15	673.566	6.88435	4.52923
59.11	1949.43	1.17253	700.15	673.31	6.89724	4.543
59.22	1948.9	1.17476	700.15	673.127	6.91035	4.55676
59.33	1948.18	1.17695	700.15	672.879	6.92324	4.57051
59.43	1947.12	1.17892	700.15	672.513	6.93482	4.58338
59.54	1946.29	1.1811	700.15	672.226	6.94765	4.59721
59.65	1945.43	1.18334	700.15	671.929	6.96082	4.61142
59.75	1944.83	1.18536	700.15	671.722	6.97271	4.62403
59.85	1943.78	1.18736	700.15	671.359	6.98447	4.63706
59.95	1942.75	1.18933	700.15	671.003	6.99606	4.64989
60.05	1941.8	1.1913	700.15	670.675	7.00765	4.66263
60.16	1940.75	1.19351	700.15	670.312	7.02065	4.6769
60.27	1939.9	1.19572	700.15	670.019	7.03365	4.69092
60.37	1938.77	1.19775	700.15	669.629	7.04559	4.70423
60.48	1937.96	1.19996	700.15	669.349	7.05859	4.71821
60.56	1936.82	1.20155	700.15	668.955	7.06794	4.72894
60.63	1935.82	1.20292	700.15	668.61	7.076	4.7382
60.72	1934.76	1.20473	700.15	668.244	7.08665	4.75013
60.82	1933.83	1.20675	700.15	667.922	7.09853	4.76314
60.9	1932.72	1.20835	700.15	667.539	7.10794	4.77389
60.97	1931.64	1.20972	700.15	667.166	7.116	4.78325
61.05	1930.54	1.21137	700.15	666.786	7.12571	4.79429
61.1	1929.48	1.21234	700.15	666.42	7.13141	4.80127
61.15	1928.35	1.21333	700.15	666.03	7.13724	4.80846
61.21	1927.11	1.21452	700.15	665.601	7.14424	4.81696
61.26	1926.02	1.21549	700.15	665.225	7.14994	4.82398
61.31	1924.94	1.21652	700.15	664.852	7.156	4.83134
61.36	1923.9	1.21749	700.15	664.493	7.16171	4.83831
61.42	1922.69	1.2187	700.15	664.075	7.16882	4.84688
61.48	1921.63	1.21992	700.15	663.709	7.176	4.85534
61.55	1920.54	1.22137	700.15	663.332	7.18453	4.86519
61.6	1919.46	1.22237	700.15	662.959	7.19041	4.87237
61.65	1918.3	1.2234	700.15	662.558	7.19647	4.87983
61.7	1917.16	1.22439	700.15	662.165	7.20229	4.88703
61.74	1916.11	1.2252	700.15	661.802	7.20706	4.89307
61.78	1914.93	1.22599	700.15	661.394	7.21171	4.89914
61.82	1913.78	1.22674	700.15	660.997	7.21612	4.90494
61.86	1912.74	1.22758	700.15	660.638	7.22106	4.91114
61.9	1911.68	1.22839	700.15	660.272	7.22582	4.91718
61.94	1910.44	1.22917	700.15	659.844	7.23041	4.92327
61.97	1909.43	1.22976	700.15	659.495	7.23388	4.92796
62.01	1908.16	1.23054	700.15	659.056	7.23847	4.93408
62.05	1906.98	1.23138	700.15	658.649	7.24341	4.94044
62.09	1905.72	1.23219	700.15	658.213	7.24818	4.94673
62.12	1904.68	1.23278	700.15	657.854	7.25165	4.95146
62.15	1903.6	1.23335	700.15	657.481	7.255	4.95611
62.18	1902.56	1.234	700.15	657.122	7.25882	4.96119
62.21	1901.52	1.23459	700.15	656.763	7.26229	4.96592
62.24	1900.45	1.23524	700.15	656.393	7.26612	4.97104
62.27	1899.28	1.2358	700.15	655.989	7.26941	4.97574
62.3	1897.97	1.23642	700.15	655.537	7.27306	4.98097
62.33	1896.58	1.23699	700.15	655.057	7.27641	4.986
62.36	1895.12	1.23764	700.15	654.552	7.28024	4.99159
62.39	1893.68	1.2382	700.15	654.055	7.28353	4.99662
62.41	1892.63	1.23861	700.15	653.692	7.28594	5.0003
62.43	1891.48	1.23901	700.15	653.295	7.28829	5.00405
62.45	1890.23	1.23939	700.15	652.863	7.29053	5.00779
62.47	1888.89	1.2398	700.15	652.401	7.29294	5.01182
62.49	1887.42	1.24017	700.15	651.893	7.29512	5.01577
62.51	1885.88	1.24055	700.15	651.361	7.29735	5.01987
62.53	1884.25	1.24096	700.15	650.798	7.29976	5.02425
62.55	1882.45	1.24136	700.15	650.176	7.30212	5.02877
62.57	1880.43	1.24176	700.15	649.479	7.30447	5.03357
62.58	1879.32	1.24198	700.15	649.095	7.30576	5.0362
62.59	1878.07	1.24217	700.15	648.663	7.30688	5.03883
62.6	1876.65	1.24236	700.15	648.173	7.308	5.04166
62.61	1874.83	1.24255	700.15	647.544	7.30912	5.04498
62.62	1872.6	1.24274	700.15	646.774	7.31024	5.04879
62.63	1869.88	1.24295	700.15	645.835	7.31147	5.05331
62.64	1866.65	1.24317	700.15	644.719	7.31276	5.0585
62.65	1862.74	1.24338	700.15	643.369	7.314	5.06446
62.66	1858.05	1.24357	700.15	641.749	7.31512	5.07124
62.67	1852.11	1.24379	700.15	639.697	7.31641	5.07971
