# Supplementary material for: Data regarding the influence of Al, Ti, and C additions to as-cast Al0.6CoCrFeNi compositionally complex alloys on microstructures and mechanical properties
Source: Data Brief. 2019 Nov 4;27:104742. doi: 10.1016/j.dib.2019.104742 (PMC6864337; doi:10.1016/j.dib.2019.104742)
Supplement: Multimedia component 1 [file mmc1.zip › data in brief_supplementary material zip/Tensile test data/Al16/Tensile Test_Al16-700C-2nd_selected.xlsx]

## Sheet: Sheet1
Alloy Name	Al16-700 oC-2nd
Sample height	30	mm
Gauge diameter	1.95	mm
Gauge length	17	mm
Time	Force	Crosshead Displacement	Temperature	Engineering Stress	Engineering Strain	Engineering Plastic Strain
s	N	mm	oC	MPa	%	%
0	52.3531	0	700.17	17.5301	0	-0.26129
0.0800171	52.4434	0	700.17	17.5603	0	-0.2614
0.110046	52.4553	0	700.17	17.5643	0	-0.26141
0.130005	52.4238	0	700.17	17.5537	0	-0.26138
0.140015	52.4238	0	700.17	17.5537	0	-0.26138
0.140015	52.4238	0	700.17	17.5537	0	-0.26138
0.240051	52.3336	0	700.17	17.5235	0	-0.26127
0.350037	52.4238	0	700.17	17.5537	0	-0.26138
0.460022	52.6592	0.000107765	700.17	17.6325	0.000633912	-0.26102
0.51001	53.9063	0.000889778	700.17	18.0501	0.00523	-0.25788
0.530029	54.9805	0.00129414	700.17	18.4098	0.00761	-0.25676
0.550049	56.3282	0.00172615	700.17	18.8611	0.01015	-0.25579
0.570007	58.0157	0.00215721	700.17	19.4261	0.01269	-0.25523
0.590027	60.0508	0.00258923	700.17	20.1076	0.01523	-0.25508
0.600037	61.1915	0.00277805	700.17	20.4895	0.01634	-0.2553
0.610046	62.3243	0.00299358	700.17	20.8688	0.01761	-0.25536
0.619995	63.5274	0.00318241	700.17	21.2717	0.01872	-0.25566
0.630005	64.7618	0.00339794	700.17	21.685	0.01999	-0.25583
0.640015	65.9883	0.00361347	700.17	22.0957	0.02126	-0.256
0.650024	67.2305	0.0038023	700.17	22.5116	0.02237	-0.25635
0.660034	68.4337	0.00399113	700.17	22.9145	0.02348	-0.25664
0.670044	69.6524	0.00420761	700.17	23.3226	0.02475	-0.2568
0.680054	70.8243	0.00442314	700.17	23.715	0.02602	-0.2569
0.690002	72.0118	0.00461197	700.17	24.1126	0.02713	-0.25718
0.700012	73.1837	0.0048008	700.17	24.505	0.02824	-0.25744
0.710022	74.3633	0.00498962	700.17	24.9	0.02935	-0.25771
0.720032	75.4805	0.00517845	700.17	25.2741	0.03046	-0.25791
0.730042	76.5899	0.00539398	700.17	25.6456	0.03173	-0.25794
0.740051	77.6915	0.00558281	700.17	26.0144	0.03284	-0.25812
0.75	78.8008	0.00579834	700.17	26.3859	0.03411	-0.25815
0.76001	79.879	0.00598717	700.17	26.7469	0.03522	-0.2583
0.77002	80.918	0.00617599	700.17	27.0948	0.03633	-0.25841
0.780029	81.9727	0.00639248	700.17	27.448	0.0376	-0.25837
0.790039	83.0274	0.00658131	700.17	27.8011	0.03871	-0.25849
0.800049	84.0899	0.00676918	700.17	28.1569	0.03982	-0.25863
0.809998	85.1368	0.00695801	700.17	28.5074	0.04093	-0.25875
0.820007	86.1837	0.00717449	700.17	28.858	0.0422	-0.2587
0.830017	87.1915	0.00739002	700.17	29.1954	0.04347	-0.25861
0.850037	89.1485	0.00776768	700.17	29.8507	0.04569	-0.25868
0.860046	90.1641	0.0079565	700.17	30.1908	0.0468	-0.25876
0.869995	91.1641	0.00817204	700.17	30.5256	0.04807	-0.25866
0.880005	92.1719	0.00836086	700.17	30.8631	0.04918	-0.25873
0.900024	94.0626	0.00873852	700.17	31.4962	0.0514	-0.25872
0.920044	95.9298	0.00911617	700.17	32.1214	0.05362	-0.25869
0.940002	97.8751	0.00952053	700.17	32.7728	0.056	-0.25859
0.960022	99.7423	0.00992584	700.17	33.398	0.05839	-0.25839
0.980042	101.641	0.0103569	700.17	34.0337	0.06092	-0.25808
1	103.492	0.0107346	700.17	34.6536	0.06314	-0.25802
1.02002	105.363	0.0111122	700.17	35.28	0.06537	-0.25799
1.04004	107.18	0.0115442	700.17	35.8884	0.06791	-0.25758
1.06	109.043	0.0119486	700.17	36.5123	0.07029	-0.25738
1.08002	110.879	0.0123262	700.17	37.127	0.07251	-0.25731
1.10004	112.699	0.0127039	700.17	37.7364	0.07473	-0.25722
1.12	114.543	0.013135	700.17	38.3539	0.07726	-0.25684
1.14001	116.434	0.0135393	700.17	38.9871	0.07964	-0.25668
1.16003	118.266	0.013917	700.17	39.6005	0.08186	-0.2566
1.18005	120.094	0.014349	700.17	40.2126	0.08441	-0.2562
1.20001	121.969	0.0147533	700.17	40.8404	0.08678	-0.25601
1.22003	123.762	0.0151577	700.17	41.4408	0.08916	-0.25573
1.24005	125.516	0.015563	700.17	42.0281	0.09155	-0.2554
1.26001	127.352	0.0159407	700.17	42.6429	0.09377	-0.25533
1.28003	129.191	0.0163717	700.17	43.2587	0.0963	-0.25495
1.30005	130.992	0.0167761	700.17	43.8617	0.09868	-0.25468
1.32001	132.809	0.0172081	700.17	44.4701	0.10122	-0.25427
1.34003	134.66	0.0175858	700.17	45.0899	0.10345	-0.25421
1.36005	136.473	0.0179634	700.17	45.697	0.10567	-0.25411
1.38	138.297	0.0183678	700.17	46.3077	0.10805	-0.25387
1.40002	140.066	0.0187721	700.17	46.9001	0.11042	-0.25356
1.42004	141.859	0.0191774	700.17	47.5005	0.11281	-0.25328
1.44	143.025	0.0195551	700.17	47.8909	0.11503	-0.25242
1.54004	142.81	0.0215235	700.17	47.8189	0.12661	-0.24059
1.55005	144.045	0.021739	700.17	48.2324	0.12788	-0.24077
1.56	145.24	0.0219278	700.17	48.6326	0.12899	-0.24106
1.57001	146.381	0.0221167	700.17	49.0146	0.1301	-0.24128
1.58002	147.529	0.0223331	700.17	49.399	0.13137	-0.24135
1.59003	148.615	0.0225487	700.17	49.7627	0.13264	-0.24136
1.60004	149.74	0.0227642	700.17	50.1394	0.13391	-0.24141
1.61005	150.779	0.022953	700.17	50.4873	0.13502	-0.24151
1.62	151.802	0.0231419	700.17	50.8298	0.13613	-0.2416
1.63	152.81	0.0233574	700.17	51.1673	0.1374	-0.24151
1.65002	154.756	0.023735	700.17	51.8189	0.13962	-0.24157
1.67004	156.654	0.0241127	700.17	52.4545	0.14184	-0.24157
1.69	158.459	0.024518	700.17	53.0588	0.14422	-0.2413
1.71002	160.22	0.0249224	700.17	53.6485	0.1466	-0.24098
1.73004	161.994	0.0253267	700.17	54.2425	0.14898	-0.24068
1.75	163.791	0.0257311	700.17	54.8442	0.15136	-0.2404
1.77002	165.588	0.0261631	700.17	55.4459	0.1539	-0.23997
1.79004	167.33	0.0265408	700.17	56.0292	0.15612	-0.23978
1.81	169.068	0.0269451	700.17	56.6112	0.1585	-0.23944
1.83002	170.744	0.0273495	700.17	57.1724	0.16088	-0.23902
1.85004	172.302	0.0277548	700.17	57.6941	0.16326	-0.23846
1.87	173.9	0.0281591	700.17	58.2291	0.16564	-0.23796
1.89001	175.517	0.0285902	700.17	58.7706	0.16818	-0.23731
1.91003	177.072	0.0289955	700.17	59.2913	0.17056	-0.23675
1.93005	178.646	0.0293999	700.17	59.8183	0.17294	-0.23621
1.95001	180.252	0.0298042	700.17	60.3561	0.17532	-0.23572
1.97003	181.799	0.0302086	700.17	60.8741	0.1777	-0.23515
1.99005	183.314	0.0305862	700.17	61.3814	0.17992	-0.2347
2.01001	184.888	0.0309906	700.17	61.9084	0.1823	-0.23417
2.03003	186.467	0.0313683	700.17	62.4371	0.18452	-0.23379
2.05005	188.052	0.0317736	700.17	62.9678	0.1869	-0.23326
2.07001	189.603	0.0321779	700.17	63.4872	0.18928	-0.2327
2.09003	191.201	0.0325289	700.17	64.0223	0.19135	-0.23251
2.11005	192.728	0.0329332	700.17	64.5336	0.19372	-0.23192
2.13	194.252	0.0333376	700.17	65.0439	0.1961	-0.23132
2.15002	195.806	0.0337152	700.17	65.5642	0.19832	-0.23092
2.17004	197.385	0.0341196	700.17	66.0929	0.2007	-0.23039
2.19	198.896	0.0345249	700.17	66.5989	0.20309	-0.22978
2.21002	200.49	0.0348749	700.17	67.1326	0.20515	-0.22958
2.23004	202.072	0.0352793	700.17	67.6623	0.20753	-0.22906
2.25	203.607	0.0357113	700.17	68.1763	0.21007	-0.22831
2.27002	205.154	0.0361156	700.17	68.6943	0.21244	-0.22775
2.29004	206.744	0.03652	700.17	69.2267	0.21482	-0.22723
2.31	208.287	0.0369253	700.17	69.7434	0.21721	-0.22665
2.33002	209.783	0.0373297	700.17	70.2443	0.21959	-0.22602
2.35004	211.291	0.037734	700.17	70.7493	0.22196	-0.22541
2.37	212.81	0.0381384	700.17	71.2579	0.22434	-0.22481
2.39001	214.396	0.0385437	700.17	71.7889	0.22673	-0.22428
2.41003	216.01	0.0389481	700.17	72.3294	0.22911	-0.22379
2.43005	217.67	0.0393791	700.17	72.8852	0.23164	-0.2232
2.45001	219.365	0.0397568	700.17	73.4528	0.23386	-0.22296
2.47003	221.029	0.0401888	700.17	74.01	0.2364	-0.22237
2.49005	222.654	0.0405931	700.17	74.5541	0.23878	-0.2219
2.51001	224.189	0.0409975	700.17	75.0681	0.24116	-0.22131
2.53003	225.728	0.0414028	700.17	75.5834	0.24355	-0.22073
2.55005	227.22	0.0417805	700.17	76.083	0.24577	-0.22026
2.57001	228.709	0.0421848	700.17	76.5815	0.24815	-0.21962
2.59003	230.138	0.0425892	700.17	77.06	0.25052	-0.21892
2.61005	231.642	0.0429935	700.17	77.5636	0.2529	-0.2183
2.63	233.099	0.0433712	700.17	78.0515	0.25512	-0.21778
2.65002	234.56	0.0438032	700.17	78.5407	0.25767	-0.21695
2.67004	236.041	0.0441809	700.17	79.0366	0.25989	-0.21646
2.69	237.506	0.0445852	700.17	79.5272	0.26227	-0.2158
2.71002	238.978	0.0449896	700.17	80.02	0.26464	-0.21515
2.73004	240.482	0.0453672	700.17	80.5237	0.26687	-0.21469
2.75	241.99	0.0457449	700.17	81.0286	0.26909	-0.21423
2.77002	243.478	0.0461493	700.17	81.5268	0.27147	-0.21359
2.79004	245.017	0.0465546	700.17	82.0422	0.27385	-0.21301
2.81	246.56	0.0469856	700.17	82.5588	0.27639	-0.21228
2.83002	248.076	0.0473633	700.17	83.0665	0.27861	-0.21183
2.85004	249.58	0.0477676	700.17	83.57	0.28099	-0.21122
2.87	251.103	0.048173	700.17	84.08	0.28337	-0.21062
2.89001	252.631	0.0485773	700.17	84.5917	0.28575	-0.21003
2.91003	254.099	0.0489817	700.17	85.0832	0.28813	-0.20937
2.93005	255.568	0.049386	700.17	85.5751	0.29051	-0.20871
2.95	257.117	0.0497912	700.17	86.0938	0.29289	-0.20814
2.97002	258.676	0.0501955	700.17	86.6158	0.29527	-0.20758
2.99004	260.191	0.0505999	700.17	87.1231	0.29765	-0.20698
3.01	261.765	0.0509776	700.17	87.6501	0.29987	-0.2066
3.03002	263.394	0.0513819	700.17	88.1956	0.30225	-0.20613
3.05004	264.918	0.0517872	700.17	88.7059	0.30463	-0.20553
3.07	266.461	0.0522183	700.17	89.2225	0.30717	-0.2048
3.09002	268.035	0.0526226	700.17	89.7496	0.30954	-0.20426
3.11004	269.539	0.053028	700.17	90.2532	0.31193	-0.20364
3.13	271.031	0.0534056	700.17	90.7528	0.31415	-0.20317
3.15001	272.539	0.0537833	700.17	91.2577	0.31637	-0.20271
3.17003	274.004	0.0542143	700.17	91.7482	0.31891	-0.20189
3.19005	275.5	0.0545653	700.17	92.2492	0.32097	-0.20158
3.21001	277.019	0.055024	700.17	92.7578	0.32367	-0.20066
3.23003	278.504	0.0554284	700.17	93.255	0.32605	-0.20002
3.25005	280.008	0.055806	700.17	93.7587	0.32827	-0.19956
3.27001	281.48	0.0562104	700.17	94.2515	0.33065	-0.1989
3.29003	282.926	0.056588	700.17	94.7357	0.33287	-0.19837
3.31005	284.379	0.0569924	700.17	95.2223	0.33525	-0.1977
3.33001	285.848	0.05737	700.17	95.7141	0.33747	-0.19719
3.35003	287.305	0.0577477	700.17	96.202	0.33969	-0.19668
3.37005	288.812	0.0581797	700.17	96.7066	0.34223	-0.1959
3.39	290.269	0.0585841	700.17	97.1945	0.34461	-0.19523
3.41002	291.738	0.0589617	700.17	97.6864	0.34683	-0.19473
3.43004	293.18	0.0593661	700.17	98.1692	0.34921	-0.19404
3.45	294.629	0.0597704	700.17	98.6544	0.35159	-0.19335
3.47002	296.082	0.0601481	700.17	99.1409	0.35381	-0.19283
3.49004	297.629	0.0605534	700.17	99.6589	0.3562	-0.19226
3.51	299.16	0.0609578	700.17	100.172	0.35858	-0.19167
3.53002	300.703	0.0613621	700.17	100.688	0.36095	-0.1911
3.55004	302.297	0.0617665	700.17	101.222	0.36333	-0.19059
3.57	303.848	0.0621718	700.17	101.741	0.36572	-0.19002
3.59002	305.332	0.0625761	700.17	102.238	0.36809	-0.18938
3.61004	306.848	0.0629538	700.17	102.746	0.37032	-0.18893
3.63	308.344	0.0633849	700.17	103.247	0.37285	-0.18815
3.65001	309.812	0.0637902	700.17	103.738	0.37524	-0.18748
3.67003	311.351	0.0641945	700.17	104.254	0.37761	-0.18691
3.69005	312.894	0.0646256	700.17	104.77	0.38015	-0.18618
3.71001	314.437	0.0650576	700.17	105.287	0.38269	-0.18544
3.73003	316	0.0654353	700.17	105.81	0.38491	-0.18505
3.75005	317.617	0.0658663	700.17	106.352	0.38745	-0.18441
3.77001	319.242	0.066244	700.17	106.896	0.38967	-0.18409
3.79003	320.89	0.066676	700.17	107.448	0.39221	-0.18348
3.81005	322.562	0.0670803	700.17	108.008	0.39459	-0.18306
3.83001	324.293	0.0674847	700.17	108.587	0.39697	-0.18271
3.85003	326	0.0678624	700.17	109.159	0.39919	-0.18248
3.87005	327.64	0.0682677	700.17	109.708	0.40157	-0.18202
3.89	329.273	0.068672	700.17	110.255	0.40395	-0.18155
3.91002	330.922	0.0690497	700.17	110.807	0.40617	-0.18126
3.93004	332.539	0.0694807	700.17	111.348	0.40871	-0.18062
3.95	334.133	0.0698584	700.17	111.882	0.41093	-0.18026
3.97002	335.801	0.0702628	700.17	112.441	0.41331	-0.17984
3.99004	337.523	0.0706681	700.17	113.017	0.41569	-0.17947
4.01	339.226	0.0710724	700.17	113.587	0.41807	-0.17909
4.03002	340.949	0.0714768	700.17	114.164	0.42045	-0.17872
4.05004	342.687	0.0718544	700.17	114.746	0.42267	-0.17854
4.07	344.406	0.0722588	700.17	115.322	0.42505	-0.17817
4.09002	346.101	0.0726641	700.17	115.889	0.42744	-0.17777
4.11004	347.832	0.0730952	700.17	116.469	0.42997	-0.17726
4.13	349.555	0.0734995	700.17	117.046	0.43235	-0.1769
4.15001	351.269	0.0738772	700.17	117.62	0.43457	-0.17669
4.17003	352.984	0.0742825	700.17	118.194	0.43696	-0.17631
4.19005	354.683	0.0746868	700.17	118.763	0.43933	-0.17592
4.21001	356.383	0.0750912	700.17	119.332	0.44171	-0.17553
4.23003	358.043	0.0754956	700.17	119.888	0.44409	-0.1751
4.25005	359.75	0.0759009	700.17	120.46	0.44648	-0.17471
4.27001	361.43	0.0762785	700.17	121.022	0.4487	-0.17446
4.29003	363.148	0.0767096	700.17	121.597	0.45123	-0.17393
4.31005	364.851	0.0771139	700.17	122.168	0.45361	-0.17355
4.33001	366.633	0.0775193	700.17	122.764	0.456	-0.17325
4.35003	368.336	0.0779236	700.17	123.335	0.45837	-0.17287
4.37005	370.051	0.078328	700.17	123.909	0.46075	-0.17249
4.39	371.73	0.0787056	700.17	124.471	0.46297	-0.17224
4.41002	373.406	0.0790833	700.17	125.032	0.4652	-0.17198
4.43004	375.098	0.0794876	700.17	125.599	0.46757	-0.17158
4.45	376.828	0.079892	700.17	126.178	0.46995	-0.17123
4.47002	378.613	0.0802973	700.17	126.776	0.47234	-0.17094
4.49004	380.406	0.0807017	700.17	127.376	0.47472	-0.17066
4.51	382.191	0.0810793	700.17	127.974	0.47694	-0.17052
4.53002	383.961	0.0814837	700.17	128.567	0.47932	-0.17022
4.55004	385.707	0.081888	700.17	129.151	0.48169	-0.16988
4.57	387.473	0.0822657	700.17	129.743	0.48392	-0.16973
4.59002	389.238	0.0826977	700.17	130.334	0.48646	-0.16925
4.61004	390.992	0.0831021	700.17	130.921	0.48884	-0.16893
4.63	392.746	0.0834797	700.17	131.508	0.49106	-0.16876
4.65001	394.515	0.0838841	700.17	132.1	0.49344	-0.16845
4.67003	396.25	0.0842894	700.17	132.681	0.49582	-0.1681
4.69005	397.953	0.0846938	700.17	133.252	0.4982	-0.16772
4.71001	399.726	0.0850714	700.17	133.845	0.50042	-0.16757
4.73003	401.43	0.0854758	700.17	134.416	0.5028	-0.16719
4.75005	403.172	0.0858801	700.17	134.999	0.50518	-0.16685
4.77001	404.941	0.0862845	700.17	135.592	0.50756	-0.16654
4.79003	406.742	0.0866898	700.17	136.195	0.50994	-0.16626
4.81005	408.484	0.0870942	700.17	136.778	0.51232	-0.16593
4.83001	410.246	0.0874985	700.17	137.368	0.5147	-0.16561
4.85003	411.945	0.0878762	700.17	137.937	0.51692	-0.16538
4.87005	413.633	0.0882805	700.17	138.502	0.5193	-0.16498
4.89	415.332	0.0886858	700.17	139.071	0.52168	-0.16458
4.91002	417.086	0.0890902	700.17	139.658	0.52406	-0.16426
4.93004	418.875	0.0895213	700.17	140.257	0.5266	-0.16381
4.95	420.75	0.0898989	700.17	140.885	0.52882	-0.16379
4.97002	422.613	0.0903042	700.17	141.509	0.5312	-0.16359
4.99004	424.484	0.0907086	700.17	142.135	0.53358	-0.1634
5.01	426.281	0.0911396	700.17	142.737	0.53612	-0.16297
5.03002	428.129	0.0915173	700.17	143.356	0.53834	-0.16291
5.05004	429.906	0.0919226	700.17	143.951	0.54072	-0.1626
5.07	431.687	0.0923537	700.17	144.547	0.54326	-0.16215
5.09002	433.43	0.0927313	700.17	145.131	0.54548	-0.16197
5.11004	435.183	0.0931357	700.17	145.718	0.54786	-0.16165
5.13	436.879	0.093541	700.17	146.286	0.55024	-0.16125
5.15001	438.586	0.0939177	700.17	146.857	0.55246	-0.16103
5.17003	440.258	0.0942953	700.17	147.417	0.55468	-0.16077
5.19005	441.98	0.0947007	700.17	147.994	0.55706	-0.1604
5.21001	443.719	0.095105	700.17	148.576	0.55944	-0.16006
5.23003	445.519	0.0954827	700.17	149.179	0.56166	-0.15994
5.25005	447.34	0.095887	700.17	149.789	0.56404	-0.1597
5.27001	449.156	0.0962914	700.17	150.397	0.56642	-0.15944
5.29003	450.984	0.0966967	700.17	151.009	0.5688	-0.1592
5.31005	452.793	0.0971011	700.17	151.614	0.57118	-0.15894
5.33001	454.613	0.0975054	700.17	152.224	0.57356	-0.15869
5.35003	456.461	0.0979098	700.17	152.843	0.57594	-0.15847
5.37005	458.398	0.0983418	700.17	153.491	0.57848	-0.1582
5.39	460.277	0.0987461	700.17	154.12	0.58086	-0.15802
5.41002	462.23	0.0991238	700.17	154.774	0.58308	-0.15809
5.43004	464.101	0.0995558	700.17	155.401	0.58562	-0.15774
5.45	466.015	0.0999602	700.17	156.042	0.588	-0.1576
5.47002	467.867	0.100391	700.17	156.662	0.59054	-0.15723
5.49004	469.719	0.100769	700.17	157.282	0.59276	-0.15718
5.51	471.496	0.101201	700.17	157.877	0.5953	-0.15672
5.53002	473.277	0.101605	700.17	158.473	0.59768	-0.15643
5.55004	475.023	0.101956	700.17	159.058	0.59974	-0.15641
5.57	476.73	0.102361	700.17	159.63	0.60212	-0.15602
5.59002	478.473	0.102765	700.17	160.213	0.6045	-0.15569
5.61004	480.273	0.103169	700.17	160.816	0.60688	-0.15542
5.63	482.078	0.103547	700.17	161.42	0.6091	-0.15531
5.65001	483.875	0.103925	700.17	162.022	0.61132	-0.15519
5.67003	485.637	0.10433	700.17	162.612	0.61371	-0.15487
5.69005	487.371	0.104734	700.17	163.193	0.61608	-0.15452
5.71001	489.121	0.105112	700.17	163.779	0.61831	-0.15435
5.73003	490.933	0.105516	700.17	164.385	0.62068	-0.15409
5.75005	492.723	0.105894	700.17	164.985	0.62291	-0.15396
5.77001	494.555	0.106326	700.17	165.598	0.62545	-0.15357
5.79003	496.406	0.10673	700.17	166.218	0.62782	-0.15336
5.81005	498.277	0.107108	700.17	166.844	0.63005	-0.15333
5.83001	500.137	0.107512	700.17	167.467	0.63242	-0.15313
5.85003	502.039	0.107917	700.17	168.104	0.63481	-0.15297
5.87005	503.93	0.108322	700.17	168.737	0.63719	-0.1528
5.89	505.871	0.108726	700.17	169.387	0.63956	-0.1527
5.91002	507.805	0.109131	700.17	170.035	0.64195	-0.15258
5.93004	509.754	0.109508	700.17	170.687	0.64416	-0.15264
5.95	511.664	0.109913	700.17	171.327	0.64655	-0.1525
5.97002	513.598	0.110345	700.17	171.975	0.64909	-0.15222
5.99004	515.457	0.110722	700.17	172.597	0.65131	-0.15218
6.01	517.324	0.111127	700.17	173.222	0.65369	-0.15198
6.03002	519.191	0.111531	700.17	173.847	0.65606	-0.15179
6.05004	521.066	0.111935	700.17	174.475	0.65844	-0.15161
6.07	522.918	0.112341	700.17	175.095	0.66083	-0.15139
6.09002	524.832	0.112745	700.17	175.736	0.66321	-0.15126
6.11004	526.66	0.113123	700.17	176.348	0.66543	-0.15117
6.13	528.5	0.113527	700.17	176.964	0.66781	-0.15095
6.15001	530.379	0.113959	700.17	177.594	0.67035	-0.15061
6.17003	532.223	0.114364	700.17	178.211	0.67273	-0.15039
6.19005	534.058	0.114741	700.17	178.825	0.67495	-0.15032
6.21001	535.988	0.115146	700.17	179.472	0.67733	-0.15019
6.23003	537.855	0.11555	700.17	180.097	0.67971	-0.15
6.25005	539.672	0.115928	700.17	180.705	0.68193	-0.14991
6.27001	541.508	0.11636	700.17	181.32	0.68447	-0.14952
6.29003	543.312	0.116737	700.17	181.924	0.68669	-0.14941
6.31005	545.074	0.117142	700.17	182.514	0.68907	-0.14909
6.33001	546.879	0.117519	700.17	183.118	0.69129	-0.14899
6.35003	548.711	0.117924	700.17	183.732	0.69367	-0.14875
6.37005	550.551	0.118328	700.17	184.348	0.69605	-0.14853
6.39	552.348	0.118706	700.17	184.95	0.69827	-0.14841
6.41002	554.121	0.119111	700.17	185.543	0.70065	-0.1481
6.43004	555.922	0.119515	700.17	186.146	0.70303	-0.14783
6.45	557.75	0.119893	700.17	186.759	0.70525	-0.14775
6.47002	559.637	0.120271	700.17	187.39	0.70748	-0.14773
6.49004	561.59	0.120675	700.17	188.044	0.70985	-0.14764
6.51	563.5	0.121107	700.17	188.684	0.71239	-0.14734
6.53002	565.418	0.121511	700.17	189.326	0.71477	-0.14721
6.55004	567.394	0.121916	700.17	189.988	0.71715	-0.14714
6.57	569.355	0.12232	700.17	190.644	0.71953	-0.14706
6.59002	571.297	0.122725	700.17	191.295	0.72191	-0.14695
6.60003	572.312	0.122941	700.17	191.635	0.72318	-0.14687
6.62005	574.258	0.123345	700.17	192.286	0.72556	-0.14677
6.64	576.172	0.12375	700.17	192.927	0.72794	-0.14663
6.66002	578.113	0.124155	700.17	193.577	0.73032	-0.14652
6.68004	580.008	0.124532	700.17	194.211	0.73254	-0.14652
6.7	581.941	0.124964	700.35	194.859	0.73508	-0.14624
6.71001	582.941	0.125152	700.35	195.194	0.73619	-0.14631
6.72002	583.949	0.125341	700.35	195.531	0.7373	-0.14638
6.74004	585.887	0.125746	700.35	196.18	0.73968	-0.14626
6.76	587.742	0.12615	700.35	196.801	0.74206	-0.14606
6.78002	589.703	0.126555	700.35	197.458	0.74444	-0.14597
6.80004	591.586	0.126933	700.35	198.088	0.74666	-0.14595
6.82	593.473	0.127364	700.35	198.72	0.7492	-0.14563
6.84002	595.406	0.127742	700.35	199.367	0.75142	-0.14567
6.86004	597.387	0.128174	700.35	200.031	0.75396	-0.14544
6.88	599.301	0.128551	700.35	200.672	0.75618	-0.14547
6.90001	601.223	0.128956	700.35	201.315	0.75856	-0.14533
6.92003	603.074	0.129333	700.35	201.935	0.76078	-0.14528
6.94005	604.902	0.129738	700.35	202.547	0.76316	-0.14504
6.96001	606.672	0.130115	700.35	203.14	0.76538	-0.1449
6.98003	608.441	0.13052	700.35	203.732	0.76776	-0.14459
7.00005	610.246	0.130925	700.35	204.336	0.77015	-0.14432
7.02001	612.109	0.131302	700.35	204.96	0.77236	-0.14428
7.04003	613.937	0.131679	700.35	205.572	0.77458	-0.1442
7.06005	615.84	0.132111	700.35	206.21	0.77712	-0.14389
7.08001	617.793	0.132489	700.35	206.864	0.77935	-0.14395
7.10003	619.703	0.132893	700.35	207.503	0.78172	-0.14381
7.12005	621.605	0.133298	700.35	208.14	0.78411	-0.14366
7.14	623.586	0.133703	700.35	208.803	0.78649	-0.14359
7.16002	625.496	0.134107	700.35	209.443	0.78886	-0.14345
7.17003	626.496	0.134323	700.35	209.778	0.79014	-0.14335
7.19005	628.406	0.134701	700.35	210.417	0.79236	-0.14337
7.21001	630.367	0.135078	700.35	211.074	0.79458	-0.14344
7.23003	632.289	0.13551	700.35	211.717	0.79712	-0.14315
7.25005	634.211	0.135888	700.35	212.361	0.79934	-0.14318
7.27001	636.113	0.136292	700.35	212.998	0.80172	-0.14303
7.29003	638.074	0.136697	700.35	213.654	0.8041	-0.14294
7.31005	640.008	0.137101	700.35	214.302	0.80648	-0.14283
7.33001	641.969	0.137506	700.35	214.959	0.80886	-0.14274
7.35003	643.906	0.137911	700.35	215.607	0.81124	-0.14263
7.37005	645.902	0.138315	700.35	216.276	0.81362	-0.14259
7.38	646.91	0.138531	700.35	216.613	0.81489	-0.1425
7.40001	648.848	0.138963	700.35	217.262	0.81743	-0.14223
7.42003	650.789	0.13934	700.35	217.912	0.81965	-0.14228
7.44005	652.648	0.139745	700.35	218.534	0.82203	-0.14208
7.46001	654.535	0.140149	700.35	219.166	0.82441	-0.14191
7.48003	656.301	0.140527	700.35	219.758	0.82663	-0.14175
7.50005	658.094	0.140904	700.35	220.358	0.82885	-0.14164
7.52001	659.922	0.141336	700.35	220.97	0.83139	-0.14123
7.54003	661.734	0.141714	700.35	221.577	0.83361	-0.14113
7.56005	663.535	0.142092	700.35	222.18	0.83584	-0.14102
7.58001	665.367	0.142523	700.35	222.793	0.83837	-0.14063
7.60003	667.133	0.1429	700.35	223.385	0.84059	-0.14048
7.62005	668.863	0.143305	700.35	223.964	0.84297	-0.14012
7.64	670.539	0.14371	700.35	224.525	0.84535	-0.1397
7.66002	672.094	0.144088	700.35	225.046	0.84758	-0.1393
7.68004	665.496	0.144464	700.35	222.837	0.84979	-0.12936
7.69005	654.371	0.144681	700.35	219.111	0.85106	-0.11506
7.7	643.433	0.144896	700.35	215.449	0.85233	-0.10099
7.71001	632.621	0.145112	700.35	211.829	0.8536	-0.08706
7.72002	621.871	0.145301	700.35	208.229	0.85471	-0.07336
7.73003	611.308	0.14549	700.35	204.692	0.85582	-0.05988
7.74004	600.808	0.145706	700.35	201.176	0.85709	-0.04632
7.75005	590.433	0.145894	700.35	197.702	0.8582	-0.03307
7.76	580.121	0.146083	700.35	194.249	0.85931	-0.01988
7.77001	569.933	0.146299	700.35	190.838	0.86058	-0.00668
7.78002	567.808	0.146488	700.35	190.126	0.86169	-0.00308
7.79003	569.629	0.146704	700.35	190.736	0.86296	-0.00394
7.80004	571.324	0.146892	700.35	191.304	0.86407	-0.00482
7.81005	572.965	0.147108	700.35	191.853	0.86534	-0.00547
7.82	574.621	0.147297	700.35	192.408	0.86645	-0.0063
7.83001	576.23	0.147512	700.35	192.946	0.86772	-0.00692
7.84002	577.816	0.147701	700.35	193.477	0.86883	-0.00767
7.85003	579.379	0.14789	700.35	194.001	0.86994	-0.00838
7.86004	580.941	0.148079	700.35	194.524	0.87105	-0.0091
7.87005	582.535	0.148295	700.35	195.058	0.87232	-0.0097
7.88	584.137	0.148511	700.35	195.594	0.87359	-0.0103
7.89	585.715	0.1487	700.35	196.122	0.87471	-0.01104
7.90001	587.285	0.148888	700.35	196.648	0.87581	-0.01177
7.91002	588.871	0.149077	700.35	197.179	0.87692	-0.01251
7.92003	590.371	0.149293	700.35	197.681	0.87819	-0.013
7.93004	591.894	0.149536	700.35	198.191	0.87962	-0.01335
7.94005	593.449	0.149725	700.35	198.712	0.88074	-0.01406
7.95005	595.032	0.149914	700.35	199.242	0.88185	-0.0148
7.96	596.571	0.150129	700.35	199.757	0.88311	-0.01534
7.97001	598.102	0.150345	700.35	200.27	0.88438	-0.01586
7.98002	599.579	0.150507	700.35	200.765	0.88534	-0.01664
7.99003	601.04	0.150722	700.35	201.254	0.8866	-0.01708
8.00004	602.516	0.150938	700.35	201.748	0.88787	-0.01754
8.01005	603.977	0.151127	700.35	202.237	0.88898	-0.01814
8.02	605.493	0.151316	700.35	202.745	0.89009	-0.0188
8.03001	607.001	0.151504	700.35	203.25	0.8912	-0.01946
8.04002	608.446	0.151693	700.35	203.734	0.89231	-0.02004
8.05003	609.86	0.151909	700.35	204.207	0.89358	-0.02043
8.06004	611.274	0.152125	700.35	204.681	0.89485	-0.02081
8.07005	612.657	0.152314	700.35	205.144	0.89596	-0.02132
8.08	614.102	0.15253	700.35	205.628	0.89724	-0.02174
8.09001	615.548	0.152692	700.35	206.112	0.89819	-0.02248
8.10002	616.993	0.152881	700.35	206.596	0.8993	-0.02306
8.11003	618.399	0.153096	700.35	207.066	0.90056	-0.02344
8.12004	619.766	0.153285	700.35	207.524	0.90168	-0.02393
8.13005	621.149	0.153501	700.35	207.987	0.90295	-0.02428
8.14	622.54	0.153689	700.35	208.453	0.90405	-0.0248
8.15	623.954	0.153878	700.35	208.926	0.90516	-0.02535
8.16001	625.391	0.154067	700.35	209.408	0.90628	-0.02592
8.17002	626.829	0.154256	700.35	209.889	0.90739	-0.02649
8.18003	628.212	0.154499	700.35	210.352	0.90882	-0.02668
8.19004	629.594	0.154715	700.35	210.815	0.91009	-0.02703
8.20005	630.915	0.154903	700.35	211.257	0.91119	-0.02747
8.21	632.274	0.155092	700.35	211.712	0.91231	-0.02795
8.22001	633.649	0.155281	700.35	212.173	0.91342	-0.02845
8.23002	635.001	0.15547	700.35	212.625	0.91453	-0.02892
8.24003	636.368	0.155685	700.35	213.083	0.91579	-0.02925
8.25004	637.727	0.155848	700.35	213.538	0.91675	-0.02988
8.26005	639.016	0.156036	700.35	213.97	0.91786	-0.03029
8.27	640.321	0.156225	700.35	214.407	0.91897	-0.0307
8.28001	641.618	0.156441	700.35	214.841	0.92024	-0.03095
8.29002	642.915	0.156656	700.35	215.275	0.92151	-0.03121
8.30003	644.219	0.156845	700.35	215.712	0.92262	-0.03162
8.31004	645.516	0.157034	700.35	216.146	0.92373	-0.03203
8.32005	646.829	0.157223	700.35	216.586	0.92484	-0.03245
8.33	648.102	0.157412	700.35	217.012	0.92595	-0.03283
8.34001	649.368	0.157627	700.35	217.436	0.92722	-0.03305
8.35002	650.602	0.157844	700.35	217.849	0.92849	-0.03322
8.36003	651.86	0.158032	700.35	218.271	0.9296	-0.03358
8.37004	653.141	0.158221	700.35	218.7	0.93071	-0.03397
8.38005	654.43	0.158437	700.35	219.131	0.93198	-0.03421
8.39	655.712	0.158626	700.35	219.56	0.93309	-0.0346
8.4	657.032	0.158814	700.35	220.002	0.9342	-0.03504
8.41001	658.298	0.15903	700.35	220.426	0.93547	-0.03525
8.42002	659.555	0.159245	700.35	220.847	0.93674	-0.03546
8.43003	660.837	0.159434	700.35	221.276	0.93785	-0.03585
8.44004	662.094	0.159623	700.35	221.697	0.93896	-0.03621
8.45005	663.36	0.15984	700.35	222.121	0.94024	-0.03641
8.46	664.673	0.160028	700.35	222.561	0.94134	-0.03684
8.47001	665.938	0.160217	700.35	222.985	0.94245	-0.03721
8.48002	667.196	0.160433	700.35	223.406	0.94372	-0.03742
8.49003	668.446	0.160648	700.35	223.824	0.94499	-0.03761
8.50004	669.649	0.160864	700.35	224.227	0.94626	-0.03775
8.51005	670.876	0.161053	700.35	224.638	0.94737	-0.03808
8.52	672.11	0.161269	700.35	225.051	0.94864	-0.03825
8.53001	673.321	0.161458	700.35	225.457	0.94975	-0.03856
8.54002	674.532	0.161647	700.35	225.862	0.95086	-0.03886
8.55003	675.727	0.161836	700.35	226.262	0.95198	-0.03915
8.56004	676.884	0.162051	700.35	226.65	0.95324	-0.03924
8.57005	678.055	0.162267	700.35	227.042	0.95451	-0.03934
8.58	679.204	0.162429	700.35	227.427	0.95546	-0.03973
8.59001	680.376	0.162644	700.35	227.819	0.95673	-0.03984
8.60002	681.524	0.162833	700.35	228.203	0.95784	-0.04007
8.61003	682.688	0.163049	700.35	228.593	0.95911	-0.04016
8.62004	683.798	0.163238	700.35	228.965	0.96022	-0.04035
8.63005	684.938	0.163453	700.35	229.347	0.96149	-0.04042
8.64	686.094	0.163642	700.35	229.734	0.9626	-0.04066
8.65	687.235	0.163858	700.35	230.116	0.96387	-0.04073
8.66001	688.368	0.164047	700.35	230.495	0.96498	-0.04094
8.67002	689.509	0.164236	700.35	230.877	0.96609	-0.04117
8.68003	690.649	0.164425	700.35	231.259	0.96721	-0.04139
8.69004	691.821	0.16464	700.35	231.651	0.96847	-0.0415
8.70005	692.977	0.164829	700.35	232.038	0.96958	-0.04174
8.71	694.134	0.165018	700.35	232.426	0.97069	-0.04198
8.72001	695.305	0.16526	700.35	232.818	0.97212	-0.04193
8.73002	696.493	0.165477	700.35	233.216	0.97339	-0.04205
8.74003	697.657	0.165666	700.35	233.605	0.97451	-0.0423
8.75004	698.829	0.165881	700.35	233.998	0.97577	-0.0424
8.76005	700.001	0.16607	700.35	234.39	0.97688	-0.04266
8.77	701.149	0.166259	700.35	234.775	0.97799	-0.0429
8.78001	702.29	0.166448	700.35	235.157	0.97911	-0.04312
8.79002	703.368	0.166636	700.35	235.518	0.98021	-0.04328
8.80003	704.501	0.166825	700.35	235.897	0.98132	-0.04349
8.81004	705.618	0.167014	700.35	236.271	0.98244	-0.04369
8.82005	706.782	0.16723	700.35	236.661	0.98371	-0.04378
8.83	707.86	0.167418	700.35	237.022	0.98481	-0.04394
8.84001	708.938	0.167634	700.35	237.383	0.98608	-0.04393
8.85002	710.016	0.16785	700.35	237.744	0.98735	-0.04392
8.86003	711.055	0.168039	700.35	238.092	0.98846	-0.04402
8.87004	712.141	0.168228	700.35	238.455	0.98958	-0.04418
8.88005	713.212	0.168417	700.35	238.814	0.99069	-0.04433
8.89	714.298	0.168632	700.35	239.178	0.99195	-0.04433
8.9	715.407	0.168821	700.35	239.549	0.99306	-0.04452
8.91001	716.477	0.16901	700.35	239.907	0.99418	-0.04466
8.92002	717.524	0.169226	700.35	240.258	0.99545	-0.04461
8.93003	718.594	0.169441	700.35	240.616	0.99671	-0.0446
8.94004	719.657	0.16963	700.35	240.972	0.99782	-0.04474
8.95005	720.743	0.169819	700.35	241.336	0.99894	-0.0449
8.96	721.813	0.170008	700.35	241.694	1.00005	-0.04504
8.97001	722.852	0.170196	700.35	242.042	1.00115	-0.04515
8.98002	723.891	0.170412	700.35	242.39	1.00242	-0.04509
8.99003	724.938	0.170601	700.35	242.74	1.00354	-0.04521
9.00004	725.954	0.170817	700.35	243.08	1.00481	-0.04513
9.01005	727.016	0.171006	700.35	243.436	1.00592	-0.04526
9.02	728.04	0.171222	700.35	243.779	1.00719	-0.04519
9.03001	729.063	0.171411	700.35	244.121	1.0083	-0.04527
9.04002	730.11	0.171626	700.35	244.472	1.00956	-0.04523
9.05003	731.118	0.171815	700.35	244.81	1.01068	-0.0453
9.06004	732.165	0.17203	700.35	245.16	1.01194	-0.04526
9.07005	733.212	0.172219	700.35	245.511	1.01305	-0.04538
9.08	734.274	0.172408	700.35	245.866	1.01416	-0.04551
9.09001	735.329	0.172625	700.35	246.22	1.01544	-0.04547
9.10002	736.391	0.17284	700.35	246.575	1.01671	-0.04545
9.11003	737.43	0.173029	700.35	246.923	1.01782	-0.04555
9.12004	738.493	0.173244	700.35	247.279	1.01908	-0.04553
9.13005	739.532	0.173433	700.35	247.627	1.02019	-0.04563
9.14	740.563	0.173649	700.35	247.972	1.02146	-0.04557
9.15	741.571	0.173865	700.35	248.31	1.02274	-0.04548
9.17002	743.52	0.174243	700.35	248.962	1.02496	-0.04554
9.19004	745.466	0.174621	700.35	249.614	1.02718	-0.04559
9.21	747.321	0.174998	700.35	250.235	1.0294	-0.04555
9.23002	749.169	0.175429	700.35	250.854	1.03194	-0.04518
9.25004	751.091	0.175807	700.35	251.497	1.03416	-0.0452
9.27	753.114	0.176185	700.35	252.175	1.03638	-0.04535
9.28001	754.122	0.176373	700.35	252.512	1.03749	-0.04542
9.30003	756.11	0.176804	700.35	253.178	1.04002	-0.04521
9.32005	758.098	0.177182	700.35	253.844	1.04225	-0.04532
9.33	759.137	0.177371	700.35	254.192	1.04336	-0.04542
9.34001	760.177	0.177587	700.35	254.54	1.04463	-0.04537
9.35002	761.2	0.177776	700.35	254.882	1.04574	-0.04546
9.36003	762.2	0.177965	700.35	255.217	1.04685	-0.04551
9.38005	764.137	0.178369	700.35	255.866	1.04923	-0.04541
9.4	766.114	0.178774	700.35	256.528	1.05161	-0.04534
9.41001	767.145	0.178963	700.35	256.873	1.05272	-0.04543
9.42002	768.153	0.179151	700.35	257.21	1.05383	-0.04551
9.44004	770.083	0.179556	700.35	257.857	1.05621	-0.04539
9.46	772.012	0.179961	700.35	258.503	1.05859	-0.04526
9.47001	773.036	0.18015	700.35	258.846	1.05971	-0.04535
9.49003	774.954	0.180528	700.35	259.488	1.06193	-0.04537
9.50004	775.969	0.180716	700.35	259.828	1.06304	-0.04545
9.52	777.938	0.181148	700.35	260.487	1.06558	-0.04522
9.54002	779.958	0.181525	700.35	261.163	1.06779	-0.04536
9.55003	780.973	0.181741	700.35	261.503	1.06906	-0.04528
9.56004	782.028	0.18193	700.35	261.856	1.07018	-0.04541
9.57005	783.036	0.182118	700.35	262.194	1.07128	-0.04548
9.58	784.091	0.182334	700.35	262.547	1.07255	-0.04544
9.59001	785.145	0.18255	700.35	262.9	1.07382	-0.04541
9.60002	786.145	0.182739	700.35	263.235	1.07494	-0.04547
9.61003	787.169	0.182955	700.35	263.578	1.07621	-0.04539
9.62004	788.177	0.183144	700.35	263.915	1.07732	-0.04546
9.63005	789.223	0.183332	700.35	264.266	1.07842	-0.04558
9.65	791.243	0.183737	700.35	264.942	1.08081	-0.04556
9.66001	792.259	0.183952	700.35	265.282	1.08207	-0.04549
9.67002	793.266	0.184169	700.35	265.619	1.08335	-0.04539
9.69004	795.216	0.184546	700.35	266.272	1.08556	-0.04546
9.70005	796.223	0.184762	700.35	266.61	1.08684	-0.04537
9.71	797.247	0.184951	700.35	266.952	1.08795	-0.04545
9.72001	798.278	0.18514	700.35	267.298	1.08906	-0.04555
9.73002	799.325	0.185355	700.35	267.648	1.09032	-0.04551
9.74003	800.348	0.185544	700.35	267.991	1.09144	-0.0456
9.76005	802.309	0.185976	700.35	268.647	1.09398	-0.04535
9.78001	804.29	0.18638	700.35	269.311	1.09635	-0.04529
9.80003	806.259	0.186758	700.35	269.97	1.09858	-0.04537
9.82005	808.114	0.187162	700.35	270.591	1.10095	-0.04517
9.84001	809.997	0.187567	700.35	271.222	1.10334	-0.04499
9.86003	811.962	0.187972	700.35	271.88	1.10572	-0.04491
9.88005	813.903	0.188376	700.35	272.53	1.10809	-0.04481
9.89	814.903	0.188592	700.35	272.864	1.10936	-0.04471
9.91001	816.864	0.18897	700.35	273.521	1.11159	-0.04478
9.92002	817.88	0.189185	700.35	273.861	1.11285	-0.0447
9.94004	819.852	0.18959	700.35	274.522	1.11524	-0.04463
9.96	821.813	0.18994	700.35	275.178	1.11729	-0.04487
9.98002	823.794	0.190372	700.35	275.841	1.11984	-0.04465
10	825.692	0.19075	700.35	276.477	1.12206	-0.04464
10.0101	826.708	0.190966	700.35	276.817	1.12333	-0.04456
10.03	828.614	0.19137	700.35	277.455	1.12571	-0.04442
10.05	830.54	0.191774	700.35	278.1	1.12808	-0.0443
10.07	832.454	0.192152	700.35	278.741	1.13031	-0.04431
10.09	834.364	0.192557	700.35	279.381	1.13269	-0.04417
10.11	836.266	0.192962	700.35	280.018	1.13507	-0.04401
10.13	838.188	0.193339	700.35	280.661	1.13729	-0.04404
10.15	840.094	0.193717	700.35	281.299	1.13951	-0.04405
10.17	842.001	0.194095	700.35	281.938	1.14174	-0.04406
10.18	843.016	0.194283	700.35	282.278	1.14284	-0.04414
10.19	844.024	0.194499	700.35	282.615	1.14411	-0.04405
10.2001	845.032	0.194715	700.35	282.953	1.14538	-0.04396
10.21	846.063	0.194903	700.35	283.298	1.14649	-0.04406
10.22	847.071	0.19512	700.35	283.636	1.14776	-0.04397
10.23	848.11	0.195335	700.35	283.983	1.14903	-0.04392
10.24	849.149	0.195524	700.35	284.331	1.15014	-0.04402
10.25	850.165	0.19574	700.35	284.672	1.15141	-0.04394
10.2601	851.204	0.195929	700.35	285.019	1.15252	-0.04405
10.27	852.204	0.196144	700.35	285.354	1.15379	-0.04395
10.29	854.137	0.196549	700.35	286.002	1.15617	-0.04383
10.3	855.145	0.196737	700.35	286.339	1.15728	-0.04391
10.32	857.091	0.197115	700.35	286.991	1.1595	-0.04396
10.34	859.067	0.197547	700.35	287.652	1.16204	-0.04374
10.35	860.075	0.197736	700.35	287.99	1.16315	-0.0438
10.36	861.106	0.197925	700.35	288.335	1.16426	-0.0439
10.37	862.13	0.19814	700.35	288.678	1.16553	-0.04383
10.38	863.2	0.198329	700.35	289.036	1.16664	-0.04398
10.39	864.247	0.198544	700.35	289.387	1.16791	-0.04394
10.4	865.262	0.198733	700.35	289.727	1.16902	-0.04401
10.41	866.309	0.19895	700.35	290.077	1.17029	-0.04396
10.42	867.348	0.199139	700.35	290.425	1.17141	-0.04407
10.43	868.403	0.199327	700.35	290.778	1.17251	-0.0442
10.4501	870.391	0.199758	700.35	291.444	1.17505	-0.04399
10.47	872.38	0.20019	700.35	292.11	1.17759	-0.04378
10.49	874.278	0.200568	700.35	292.746	1.17981	-0.04377
10.5101	876.134	0.200946	700.35	293.367	1.18204	-0.04372
10.53	877.997	0.20135	700.35	293.991	1.18441	-0.04353
10.55	879.762	0.201755	700.35	294.582	1.18679	-0.04321
10.57	881.559	0.202132	700.35	295.184	1.18901	-0.0431
10.59	883.395	0.20251	700.35	295.798	1.19124	-0.04302
10.61	885.243	0.202914	700.35	296.417	1.19361	-0.04281
10.63	887.126	0.20332	700.35	297.048	1.196	-0.04263
10.65	889.059	0.203751	700.35	297.695	1.19854	-0.04236
10.67	890.942	0.204128	700.35	298.325	1.20075	-0.04234
10.69	892.778	0.204533	700.35	298.94	1.20314	-0.04211
10.71	894.598	0.204937	700.35	299.55	1.20551	-0.04186
10.73	896.399	0.205315	700.35	300.153	1.20774	-0.04175
10.75	898.219	0.205692	700.35	300.762	1.20995	-0.04166
10.77	900.079	0.206124	700.35	301.385	1.21249	-0.0413
10.79	901.969	0.206502	700.35	302.018	1.21472	-0.04129
10.81	903.895	0.206906	700.35	302.663	1.21709	-0.04117
10.83	905.794	0.207311	700.35	303.299	1.21948	-0.04101
10.85	907.716	0.207716	700.35	303.942	1.22186	-0.04088
10.87	909.622	0.20812	700.35	304.58	1.22424	-0.04073
10.89	911.559	0.208525	700.35	305.229	1.22662	-0.04062
10.91	913.466	0.208929	700.35	305.867	1.22899	-0.04047
10.93	915.344	0.209334	700.35	306.496	1.23138	-0.04029
10.9501	917.165	0.209739	700.35	307.106	1.23376	-0.04004
10.97	918.966	0.210143	700.35	307.709	1.23614	-0.03977
10.99	920.723	0.210547	700.35	308.297	1.23851	-0.03945
11.0101	922.509	0.210925	700.35	308.895	1.24074	-0.03932
11.03	924.309	0.211357	700.35	309.498	1.24328	-0.03888
11.05	926.102	0.211761	700.35	310.099	1.24565	-0.03861
11.07	927.327	0.212166	700.35	310.509	1.24804	-0.03766
11.08	924.171	0.212355	700.35	309.452	1.24915	-0.03285
11.09	920.624	0.212543	700.35	308.264	1.25025	-0.02759
11.1	917.046	0.212732	700.35	307.066	1.25136	-0.02229
11.11	913.499	0.212921	700.35	305.879	1.25248	-0.01703
11.12	909.968	0.213137	700.35	304.696	1.25375	-0.01162
11.13	906.421	0.213325	700.35	303.509	1.25485	-0.00637
11.14	902.921	0.213542	700.35	302.337	1.25613	-0.000991385
11.15	899.452	0.213757	700.35	301.175	1.25739	0.00433
11.16	896.03	0.213973	700.35	300.029	1.25866	0.00961
11.17	893.077	0.214189	700.35	299.04	1.25994	0.01434
11.19	894.694	0.214566	700.35	299.582	1.26215	0.01466
11.2001	895.757	0.214755	700.35	299.938	1.26326	0.01453
11.21	896.819	0.214971	700.35	300.293	1.26454	0.01456
11.22	897.882	0.21516	700.35	300.649	1.26565	0.01443
11.23	898.975	0.215376	700.35	301.015	1.26692	0.01442
11.24	900.069	0.215591	700.35	301.382	1.26818	0.0144
11.25	901.155	0.21578	700.35	301.745	1.26929	0.01424
11.2601	902.272	0.215942	700.35	302.119	1.27025	0.01389
11.27	903.444	0.216131	700.35	302.512	1.27136	0.01363
11.28	904.6	0.21632	700.35	302.899	1.27247	0.01338
11.29	905.764	0.216536	700.35	303.289	1.27374	0.01329
11.3	906.928	0.216751	700.35	303.678	1.27501	0.01319
11.31	908.093	0.216968	700.35	304.068	1.27628	0.01311
11.32	909.272	0.217129	700.35	304.463	1.27723	0.01267
11.33	910.436	0.217345	700.35	304.853	1.2785	0.01258
11.34	911.6	0.217561	700.35	305.243	1.27977	0.01249
11.35	912.78	0.217776	700.35	305.638	1.28104	0.01237
11.36	913.928	0.217965	700.35	306.022	1.28215	0.01214
11.37	915.053	0.218154	700.35	306.399	1.28326	0.01193
11.38	916.186	0.218343	700.35	306.778	1.28437	0.01172
11.39	917.335	0.218532	700.35	307.163	1.28548	0.01149
11.4	918.475	0.218747	700.35	307.545	1.28675	0.01142
11.41	919.624	0.218936	700.35	307.929	1.28786	0.01118
11.42	920.749	0.219125	700.35	308.306	1.28897	0.01098
11.43	921.897	0.219314	700.35	308.691	1.29008	0.01074
11.44	923.038	0.219529	700.35	309.073	1.29135	0.01067
11.4501	924.194	0.219718	700.35	309.46	1.29246	0.01043
11.46	925.35	0.219934	700.35	309.847	1.29373	0.01035
11.47	926.507	0.220123	700.35	310.234	1.29484	0.01011
11.48	927.678	0.220312	700.35	310.626	1.29595	0.00985
11.49	928.85	0.220528	700.35	311.019	1.29722	0.00975
11.5	929.991	0.220716	700.35	311.401	1.29833	0.00952
11.5101	931.139	0.220932	700.35	311.785	1.2996	0.00944
11.52	932.327	0.221147	700.35	312.183	1.30086	0.00932
11.53	933.538	0.221364	700.35	312.588	1.30214	0.00917
11.54	934.71	0.221553	700.35	312.981	1.30325	0.00891
11.55	935.843	0.221768	700.35	313.36	1.30452	0.00885
11.56	937.007	0.221984	700.35	313.75	1.30579	0.00876
11.57	938.163	0.222173	700.35	314.137	1.3069	0.00852
11.58	939.343	0.222362	700.35	314.532	1.30801	0.00825
11.59	940.483	0.222577	700.35	314.914	1.30928	0.00818
11.6	941.671	0.222766	700.35	315.312	1.31039	0.0079
11.61	942.819	0.222955	700.35	315.696	1.3115	0.00767
11.62	943.936	0.223171	700.35	316.07	1.31277	0.00763
11.63	945.03	0.223387	700.35	316.436	1.31404	0.00762
11.64	946.147	0.223576	700.35	316.81	1.31515	0.00742
11.65	947.257	0.223791	700.35	317.182	1.31642	0.00739
11.66	948.389	0.22398	700.35	317.561	1.31753	0.00718
11.67	949.491	0.224142	700.35	317.93	1.31848	0.00684
11.68	950.561	0.224358	700.35	318.288	1.31975	0.00686
11.69	951.639	0.224573	700.35	318.649	1.32102	0.00686
11.7001	952.718	0.22479	700.35	319.011	1.32229	0.00687
11.71	953.796	0.224951	700.35	319.372	1.32324	0.00656
11.72	954.882	0.225167	700.35	319.735	1.32451	0.00656
11.73	955.936	0.225383	700.35	320.088	1.32578	0.00659
11.74	956.999	0.225598	700.35	320.444	1.32705	0.00661
11.75	958.124	0.225787	700.35	320.821	1.32816	0.00641
11.7601	959.171	0.225976	700.35	321.171	1.32927	0.00629
11.77	960.241	0.226165	700.35	321.53	1.33038	0.00615
11.78	961.303	0.226354	700.35	321.885	1.33149	0.00602
11.79	962.358	0.226542	700.35	322.239	1.3326	0.00589
11.8	963.374	0.226758	700.35	322.579	1.33387	0.00597
11.81	964.421	0.226974	700.35	322.929	1.33514	0.00602
11.82	965.452	0.227163	700.35	323.275	1.33625	0.00592
11.83	966.514	0.227352	700.35	323.63	1.33736	0.00579
11.84	967.546	0.227568	700.35	323.976	1.33864	0.00585
11.85	968.577	0.227756	700.35	324.321	1.33974	0.00575
11.86	969.624	0.227972	700.35	324.672	1.34101	0.0058
11.87	970.655	0.228134	700.35	325.017	1.34196	0.00554
11.88	971.694	0.22835	700.35	325.365	1.34324	0.0056
11.89	972.733	0.228538	700.35	325.713	1.34434	0.00549
11.9	973.796	0.228754	700.35	326.069	1.34561	0.00551
11.91	974.803	0.228943	700.35	326.406	1.34672	0.00544
11.92	975.803	0.229158	700.35	326.741	1.34799	0.00554
11.94	977.768	0.229536	700.35	327.399	1.35021	0.00546
11.96	979.725	0.229914	700.35	328.054	1.35244	0.00539
11.98	981.753	0.230319	700.35	328.733	1.35482	0.0054
12	983.753	0.230723	700.35	329.403	1.35719	0.00544
12.0101	984.8	0.230939	700.35	329.753	1.35846	0.00548
12.02	985.839	0.231154	700.35	330.101	1.35973	0.00553
12.03	986.909	0.231343	700.35	330.459	1.36084	0.00539
12.04	987.995	0.231532	700.35	330.823	1.36195	0.00523
12.05	989.065	0.231749	700.35	331.181	1.36323	0.00525
12.06	990.081	0.231937	700.35	331.521	1.36434	0.00517
12.07	991.12	0.232126	700.35	331.869	1.36545	0.00506
12.09	993.108	0.232531	700.35	332.535	1.36783	0.00512
12.1	994.108	0.232719	700.35	332.87	1.36894	0.00505
12.12	996.128	0.233124	700.35	333.546	1.37132	0.00507
12.13	997.151	0.233313	700.35	333.889	1.37243	0.00499
12.14	998.159	0.233528	700.35	334.226	1.37369	0.00507
12.16	1000.17	0.23396	700.35	334.9	1.37624	0.00526
12.17	1001.2	0.234149	700.35	335.245	1.37735	0.00516
12.18	1002.21	0.234338	700.35	335.583	1.37846	0.00509
12.19	1003.26	0.234527	700.35	335.934	1.37957	0.00498
12.2001	1004.29	0.234715	700.35	336.279	1.38068	0.00487
12.21	1005.31	0.234931	700.35	336.621	1.38195	0.00495
12.23	1007.31	0.235335	700.35	337.29	1.38432	0.00499
12.24	1008.32	0.235524	700.35	337.629	1.38544	0.00492
12.25	1009.37	0.23574	700.35	337.98	1.38671	0.00496
12.2601	1010.37	0.235956	700.35	338.315	1.38798	0.00506
12.27	1011.4	0.236172	700.35	338.66	1.38925	0.00512
12.28	1012.42	0.236387	700.35	339.001	1.39051	0.00519
12.29	1013.43	0.236549	700.35	339.34	1.39146	0.00496
12.3	1014.44	0.236765	700.35	339.678	1.39274	0.00505
12.31	1015.46	0.236954	700.35	340.019	1.39385	0.00497
12.32	1016.51	0.237143	700.35	340.371	1.39496	0.00485
12.33	1017.51	0.237358	700.35	340.706	1.39622	0.00494
12.34	1018.55	0.237575	700.35	341.054	1.3975	0.005
12.35	1019.59	0.237763	700.35	341.402	1.39861	0.00489
12.36	1020.69	0.237979	700.35	341.771	1.39988	0.00487
12.37	1021.77	0.238168	700.35	342.132	1.40099	0.00472
12.38	1022.84	0.238383	700.35	342.491	1.40225	0.00473
12.39	1023.91	0.238572	700.35	342.849	1.40336	0.00459
12.4	1024.98	0.238788	700.35	343.207	1.40464	0.00461
12.41	1026.08	0.238976	700.35	343.575	1.40574	0.00443
12.42	1027.13	0.239193	700.35	343.927	1.40702	0.00448
12.43	1028.22	0.239382	700.35	344.292	1.40813	0.00431
12.44	1029.24	0.239571	700.35	344.634	1.40924	0.00423
12.46	1031.16	0.239975	700.35	345.276	1.41162	0.00436
12.48	1033.1	0.240353	700.35	345.926	1.41384	0.00431
12.5	1035.01	0.24073	700.35	346.566	1.41606	0.00429
12.52	1036.94	0.241135	700.35	347.212	1.41844	0.00441
12.54	1038.87	0.241539	700.35	347.858	1.42082	0.00453
12.56	1040.87	0.241944	700.35	348.528	1.4232	0.00457
12.57	1041.87	0.242132	700.35	348.863	1.42431	0.00451
12.59	1043.86	0.242537	700.35	349.529	1.42669	0.00456
12.6	1044.87	0.242726	700.35	349.867	1.4278	0.00449
12.61	1045.89	0.242915	700.35	350.209	1.42891	0.00441
12.62	1046.89	0.243131	700.35	350.544	1.43018	0.00451
12.63	1047.91	0.243319	700.35	350.885	1.43129	0.00442
12.64	1048.91	0.243535	700.35	351.22	1.43256	0.00452
12.65	1049.92	0.243751	700.35	351.558	1.43383	0.00461
12.66	1050.95	0.243939	700.35	351.903	1.43494	0.00451
12.68	1052.93	0.244345	700.35	352.566	1.43732	0.00458
12.7001	1054.92	0.244749	700.35	353.232	1.4397	0.00462
12.72	1056.9	0.245127	700.35	353.895	1.44192	0.00453
12.73	1057.91	0.245342	700.35	354.233	1.44319	0.00461
12.74	1058.91	0.245558	700.35	354.568	1.44446	0.00471
12.7601	1060.89	0.24599	700.35	355.231	1.447	0.00493
12.77	1061.89	0.246179	700.35	355.566	1.44811	0.00487
12.78	1062.94	0.246367	700.35	355.918	1.44922	0.00475
12.79	1063.94	0.246556	700.35	356.253	1.45033	0.00469
12.8	1064.98	0.246745	700.35	356.601	1.45144	0.00459
12.81	1065.99	0.246961	700.35	356.939	1.45271	0.00467
12.82	1067.01	0.247149	700.35	357.281	1.45382	0.00458
12.83	1068.02	0.247365	700.35	357.619	1.45509	0.00467
12.84	1069.02	0.247581	700.35	357.954	1.45636	0.00477
12.85	1070.08	0.24777	700.35	358.309	1.45747	0.00464
12.86	1071.1	0.247986	700.35	358.65	1.45874	0.00472
12.88	1073.11	0.24839	700.35	359.323	1.46112	0.00474
12.89	1074.13	0.248579	700.35	359.665	1.46223	0.00466
12.91	1076.14	0.248983	700.35	360.338	1.46461	0.00468
12.93	1078.16	0.249389	700.35	361.014	1.46699	0.00471
12.94	1079.19	0.249604	700.35	361.359	1.46826	0.00477
12.9601	1081.16	0.249982	700.35	362.019	1.47048	0.00468
12.97	1082.2	0.250198	700.35	362.367	1.47175	0.00474
12.99	1084.19	0.250575	700.35	363.033	1.47397	0.00462
13	1085.2	0.250791	700.35	363.371	1.47524	0.00471
13.0201	1087.16	0.251168	700.35	364.028	1.47746	0.00463
13.04	1089.12	0.251573	700.35	364.684	1.47984	0.00472
13.05	1090.14	0.251788	700.35	365.025	1.48111	0.00479
13.06	1091.17	0.251977	700.35	365.37	1.48222	0.0047
13.07	1092.19	0.252166	700.35	365.712	1.48333	0.00462
13.08	1093.19	0.252383	700.35	366.047	1.48461	0.00472
13.1	1095.13	0.252787	700.35	366.696	1.48698	0.00483
13.12	1097.09	0.253165	700.35	367.353	1.48921	0.00476
13.14	1099.04	0.253542	700.35	368.006	1.49142	0.00469
13.16	1100.96	0.25392	700.35	368.648	1.49365	0.00467
13.18	1102.91	0.254324	700.35	369.301	1.49602	0.00476
13.19	1103.95	0.25454	700.35	369.65	1.49729	0.00481
13.2	1104.96	0.254729	700.35	369.988	1.49841	0.00474
13.2101	1105.97	0.254917	700.35	370.326	1.49951	0.00467
13.22	1107.02	0.255134	700.35	370.678	1.50079	0.00471
13.23	1108.04	0.255349	700.35	371.019	1.50205	0.00478
13.24	1109.04	0.255538	700.35	371.354	1.50316	0.00472
13.25	1110.09	0.255699	700.35	371.706	1.50411	0.00444
13.26	1111.09	0.255916	700.35	372.04	1.50539	0.00455
13.2701	1112.11	0.256131	700.35	372.382	1.50665	0.00462
13.28	1113.12	0.25632	700.35	372.72	1.50776	0.00455
13.3	1115.05	0.256725	700.35	373.366	1.51015	0.00467
13.32	1117.05	0.257129	700.35	374.036	1.51252	0.00471
13.34	1119.05	0.257507	700.35	374.706	1.51475	0.00459
13.36	1121.02	0.257939	700.35	375.365	1.51729	0.00482
13.37	1122.02	0.258127	700.35	375.7	1.51839	0.00476
13.38	1123.03	0.258343	700.35	376.038	1.51966	0.00484
13.39	1124.06	0.258532	700.35	376.383	1.52078	0.00475
13.4	1125.11	0.258747	700.35	376.735	1.52204	0.00479
13.41	1126.15	0.258936	700.35	377.083	1.52315	0.00468
13.42	1127.18	0.259153	700.35	377.428	1.52443	0.00475
13.43	1128.21	0.259368	700.35	377.773	1.52569	0.00481
13.44	1129.25	0.259557	700.35	378.121	1.52681	0.0047
13.45	1130.29	0.259773	700.35	378.469	1.52808	0.00476
13.4601	1131.3	0.259988	700.35	378.808	1.52934	0.00484
13.47	1132.32	0.260177	700.35	379.149	1.53045	0.00476
13.49	1134.29	0.260582	700.35	379.809	1.53284	0.00483
13.51	1136.21	0.26096	700.35	380.452	1.53506	0.00481
13.53	1138.14	0.261364	700.35	381.098	1.53744	0.00493
13.55	1140.06	0.261769	700.35	381.741	1.53982	0.00506
13.56	1141.06	0.261957	700.35	382.076	1.54092	0.00499
13.58	1143.07	0.262362	700.35	382.749	1.54331	0.00502
13.6	1145.04	0.262767	700.35	383.408	1.54569	0.0051
13.61	1146.06	0.262983	700.35	383.75	1.54696	0.00518
13.63	1148.02	0.263387	700.35	384.406	1.54934	0.00526
13.64	1149.04	0.263576	700.35	384.748	1.55045	0.00518
13.66	1151	0.263953	700.35	385.404	1.55266	0.0051
13.68	1152.92	0.264385	700.35	386.047	1.55521	0.00539
13.7	1154.87	0.264762	700.35	386.7	1.55742	0.00533
13.72	1156.8	0.26514	700.35	387.346	1.55965	0.00529
13.74	1158.71	0.265545	700.35	387.986	1.56203	0.00544
13.76	1160.65	0.265949	700.35	388.635	1.56441	0.00554
13.78	1162.65	0.266354	700.35	389.305	1.56679	0.00558
13.79	1163.65	0.266543	700.35	389.64	1.5679	0.00552
13.8	1164.68	0.266758	700.35	389.985	1.56916	0.00558
13.81	1165.71	0.266975	700.35	390.33	1.57044	0.00565
13.82	1166.71	0.267164	700.35	390.664	1.57155	0.00559
13.84	1168.72	0.267541	700.35	391.337	1.57377	0.00546
13.85	1169.74	0.26773	700.35	391.679	1.57488	0.00538
13.87	1171.74	0.268161	700.35	392.349	1.57742	0.00557
13.89	1173.69	0.268565	700.35	393.002	1.57979	0.00566
13.91	1175.62	0.268971	700.35	393.648	1.58218	0.00579
13.93	1177.59	0.269375	700.35	394.307	1.58456	0.00586
13.95	1179.53	0.269753	700.35	394.957	1.58678	0.00581
13.97	1181.48	0.270157	700.35	395.61	1.58916	0.00591
13.99	1183.34	0.270561	700.35	396.233	1.59154	0.00611
14.01	1185.2	0.270967	700.35	396.856	1.59392	0.00632
14.03	1187.06	0.271398	700.35	397.478	1.59646	0.00667
14.05	1188.85	0.271775	700.35	398.078	1.59868	0.0068
14.07	1190.66	0.27218	700.35	398.684	1.60106	0.00706
14.09	1192.57	0.272585	700.35	399.323	1.60344	0.00721
14.11	1194.48	0.27299	700.35	399.963	1.60582	0.00735
14.13	1196.36	0.273394	700.35	400.592	1.6082	0.00753
14.15	1198.3	0.273798	700.35	401.242	1.61058	0.00763
14.17	1200.22	0.274176	700.35	401.885	1.6128	0.00761
14.19	1202.12	0.274608	700.35	402.521	1.61534	0.00792
14.2101	1203.98	0.274986	700.35	403.144	1.61756	0.00797
14.23	1205.84	0.275363	700.35	403.767	1.61978	0.00801
14.25	1207.7	0.275768	700.35	404.39	1.62216	0.00822
14.2701	1209.57	0.276172	700.35	405.016	1.62454	0.0084
14.29	1211.44	0.276576	700.35	405.642	1.62692	0.00859
14.31	1213.36	0.276982	700.35	406.285	1.62931	0.00873
14.32	1214.36	0.27717	700.35	406.62	1.63041	0.00866
14.34	1216.26	0.277548	700.35	407.256	1.63264	0.00866
14.36	1218.14	0.277979	700.35	407.885	1.63517	0.009
14.38	1220.04	0.278357	700.35	408.522	1.63739	0.009
14.4	1222.01	0.278734	700.35	409.181	1.63961	0.00891
14.41	1223.01	0.27895	700.35	409.516	1.64088	0.00901
14.43	1224.93	0.279355	700.35	410.159	1.64326	0.00914
14.44	1225.94	0.279543	700.35	410.497	1.64437	0.00907
14.45	1226.95	0.27976	700.35	410.835	1.64565	0.00916
14.47	1228.84	0.280164	700.35	411.468	1.64802	0.00932
14.49	1230.8	0.280542	700.35	412.124	1.65025	0.00925
14.51	1232.71	0.280946	700.35	412.764	1.65262	0.00939
14.5201	1233.71	0.281135	700.35	413.099	1.65374	0.00933
14.54	1235.64	0.281567	700.35	413.745	1.65628	0.00962
14.56	1237.67	0.281971	700.35	414.425	1.65865	0.00962
14.57	1238.69	0.28216	700.35	414.766	1.65976	0.00953
14.58	1239.72	0.282349	700.35	415.111	1.66088	0.00944
14.6	1241.71	0.28278	700.35	415.778	1.66341	0.00964
14.61	1242.71	0.282996	700.35	416.112	1.66468	0.00974
14.63	1244.72	0.283374	700.35	416.785	1.66691	0.00961
14.64	1245.74	0.283563	700.35	417.127	1.66802	0.00953
14.66	1247.66	0.283994	700.35	417.77	1.67055	0.00982
14.68	1249.55	0.284398	700.35	418.403	1.67293	0.00998
14.69	1250.55	0.284587	700.35	418.738	1.67404	0.00992
14.7	1251.56	0.284776	700.35	419.076	1.67515	0.00985
14.72	1253.55	0.285235	700.35	419.742	1.67785	0.01022
14.73	1254.55	0.28545	700.35	420.077	1.67912	0.01032
14.74	1255.56	0.285667	700.35	420.415	1.68039	0.01041
14.75	1256.59	0.285882	700.35	420.76	1.68166	0.01047
14.76	1257.59	0.286071	700.35	421.095	1.68277	0.01041
14.7701	1258.6	0.286287	700.35	421.433	1.68404	0.0105
14.78	1259.61	0.286475	700.35	421.771	1.68515	0.01042
14.8	1261.55	0.28688	700.35	422.421	1.68753	0.01053
14.82	1263.48	0.287257	700.35	423.067	1.68975	0.01049
14.84	1265.37	0.287663	700.35	423.7	1.69214	0.01067
14.86	1267.3	0.288067	700.35	424.346	1.69451	0.01078
14.88	1269.17	0.288471	700.35	424.972	1.69689	0.01097
14.9	1271.03	0.288876	700.35	425.595	1.69927	0.01118
14.92	1272.89	0.289227	700.35	426.218	1.70134	0.01106
14.94	1274.71	0.289659	700.35	426.827	1.70388	0.01147
14.9601	1276.53	0.290063	700.35	427.437	1.70625	0.01172
14.98	1278.37	0.290441	700.35	428.053	1.70848	0.01179
15	1280.28	0.290818	700.35	428.692	1.71069	0.01177
15.0201	1282.18	0.29125	700.35	429.329	1.71324	0.01209
15.04	1284.07	0.291654	700.35	429.962	1.71561	0.01225
15.06	1285.97	0.292059	700.35	430.598	1.71799	0.01241
15.08	1287.89	0.292437	700.35	431.241	1.72022	0.01238
15.1	1289.74	0.292841	700.35	431.86	1.72259	0.01259
15.12	1291.56	0.293246	700.35	432.469	1.72498	0.01285
15.14	1293.46	0.29365	700.35	433.106	1.72735	0.013
15.16	1295.4	0.294055	700.35	433.755	1.72974	0.01311
15.18	1297.39	0.294486	700.35	434.422	1.73227	0.01331
15.2	1299.34	0.294891	700.35	435.075	1.73465	0.01341
15.2101	1300.37	0.295107	700.35	435.419	1.73592	0.01348
15.22	1301.37	0.295296	700.35	435.754	1.73704	0.01342
15.24	1303.29	0.2957	700.35	436.397	1.73941	0.01355
15.26	1305.16	0.296105	700.35	437.023	1.74179	0.01374
15.28	1307.06	0.296482	700.35	437.66	1.74401	0.01373
15.3	1309.03	0.296887	700.35	438.319	1.74639	0.01381
15.32	1310.93	0.297319	700.35	438.955	1.74894	0.01413
15.34	1312.9	0.297723	700.35	439.615	1.75131	0.0142
15.35	1313.92	0.297939	700.35	439.957	1.75258	0.01427
15.36	1314.94	0.298127	700.35	440.298	1.75369	0.01418
15.38	1316.79	0.298533	700.35	440.918	1.75608	0.01441
15.4	1318.57	0.298937	700.35	441.514	1.75845	0.0147
15.42	1320.44	0.299315	700.35	442.14	1.76068	0.01473
15.44	1322.3	0.299719	700.35	442.763	1.76305	0.01493
15.4601	1324.1	0.300097	700.35	443.365	1.76528	0.01505
15.48	1325.96	0.300474	700.35	443.988	1.76749	0.01509
15.5	1327.85	0.300905	700.35	444.621	1.77003	0.01541
15.5201	1329.66	0.301311	700.35	445.227	1.77242	0.01568
15.54	1331.43	0.301715	700.35	445.82	1.77479	0.01598
15.56	1333.27	0.302093	700.35	446.436	1.77702	0.01605
15.58	1335.03	0.302497	700.35	447.025	1.77939	0.01637
15.6	1336.76	0.302902	700.35	447.604	1.78178	0.01673
15.62	1338.44	0.303279	700.35	448.167	1.78399	0.01698
15.64	1340.21	0.303657	700.35	448.76	1.78622	0.01713
15.66	1341.99	0.304062	700.35	449.356	1.7886	0.01743
15.68	1343.87	0.304493	700.35	449.985	1.79114	0.01776
15.7	1345.8	0.304898	700.35	450.631	1.79352	0.01788
15.72	1347.75	0.305275	700.35	451.284	1.79574	0.01782
15.74	1349.61	0.305653	700.35	451.907	1.79796	0.01786
15.76	1351.47	0.306085	700.35	452.53	1.8005	0.01823
15.78	1353.33	0.306463	700.35	453.153	1.80272	0.01827
15.8	1355.19	0.306894	700.35	453.776	1.80526	0.01863
15.82	1357.06	0.307299	700.35	454.402	1.80764	0.01882
15.84	1358.98	0.307703	700.35	455.045	1.81002	0.01895
15.86	1360.89	0.308081	700.35	455.684	1.81224	0.01894
15.88	1362.79	0.308512	700.35	456.32	1.81478	0.01925
15.9	1364.68	0.308916	700.35	456.953	1.81715	0.01941
15.92	1366.59	0.309322	700.35	457.593	1.81954	0.01957
15.94	1368.43	0.309753	700.35	458.209	1.82208	0.01995
15.9601	1370.22	0.31013	700.35	458.808	1.82429	0.02007
15.98	1372.07	0.310508	700.35	459.428	1.82652	0.02013
16	1373.9	0.31094	700.35	460.04	1.82906	0.02053
16.0201	1375.69	0.311344	700.35	460.64	1.83144	0.02081
16.04	1377.47	0.311749	700.35	461.236	1.83382	0.0211
16.06	1379.25	0.312153	700.35	461.832	1.83619	0.0214
16.08	1381.03	0.312531	700.35	462.428	1.83842	0.02154
16.1	1382.83	0.312936	700.35	463.031	1.8408	0.02181
16.12	1384.57	0.31334	700.35	463.613	1.84318	0.02215
16.14	1386.36	0.313745	700.35	464.213	1.84556	0.02244
16.16	1388.1	0.314122	700.35	464.795	1.84778	0.02262
16.18	1389.79	0.314527	700.35	465.361	1.85016	0.02302
16.2	1391.52	0.314904	700.35	465.94	1.85238	0.02321
16.22	1393.31	0.31531	700.35	466.54	1.85476	0.02351
16.24	1395.03	0.315714	700.35	467.116	1.85714	0.02387
16.26	1396.82	0.316118	700.35	467.715	1.85952	0.02415
16.28	1398.59	0.316496	700.35	468.308	1.86174	0.0243
16.3	1400.34	0.3169	700.35	468.894	1.86412	0.02463
16.32	1402.13	0.317305	700.35	469.493	1.8665	0.02492
16.34	1404	0.317737	700.35	470.119	1.86904	0.02527
16.36	1405.81	0.318115	700.35	470.725	1.87126	0.02537
16.38	1407.61	0.318519	700.35	471.328	1.87364	0.02564
16.4	1409.34	0.318923	700.35	471.907	1.87602	0.02599
16.42	1411.04	0.319329	700.35	472.477	1.87841	0.02639
16.44	1412.79	0.319733	700.35	473.062	1.88078	0.02672
16.4601	1414.57	0.320137	700.35	473.659	1.88316	0.02701
16.48	1416.3	0.320542	700.35	474.238	1.88554	0.02737
16.5	1418.09	0.320947	700.35	474.837	1.88792	0.02765
16.5201	1419.89	0.321351	700.35	475.44	1.8903	0.02792
16.54	1421.64	0.321782	700.35	476.026	1.89284	0.02841
16.56	1423.41	0.32216	700.35	476.619	1.89506	0.02856
16.58	1425.28	0.322592	700.35	477.245	1.8976	0.02891
16.6	1427.07	0.32297	700.35	477.844	1.89982	0.02904
16.62	1428.86	0.323401	700.35	478.443	1.90236	0.02948
16.64	1430.59	0.323778	700.35	479.023	1.90458	0.02967
16.66	1432.27	0.324156	700.35	479.585	1.9068	0.02993
16.68	1433.93	0.324534	700.35	480.141	1.90902	0.03021
16.7	1435.5	0.324966	700.35	480.667	1.91156	0.03091
16.72	1437.13	0.325343	700.35	481.213	1.91378	0.03122
16.74	1438.78	0.325721	700.35	481.765	1.91601	0.03151
16.76	1440.5	0.326125	700.35	482.341	1.91838	0.03188
16.78	1442.21	0.326556	700.35	482.914	1.92092	0.03241
16.8	1444.01	0.326934	700.35	483.516	1.92314	0.03252
16.82	1445.71	0.327339	700.35	484.086	1.92552	0.03292
16.84	1447.43	0.327717	700.35	484.661	1.92775	0.03313
16.86	1449.1	0.328095	700.35	485.221	1.92997	0.03339
16.88	1450.74	0.328552	700.35	485.77	1.93266	0.03416
16.9	1452.37	0.32893	700.35	486.316	1.93488	0.03448
16.92	1454.06	0.329335	700.35	486.881	1.93726	0.03488
16.94	1455.7	0.329713	700.35	487.431	1.93949	0.03519
16.9601	1457.34	0.330117	700.35	487.98	1.94186	0.03564
16.98	1458.95	0.330522	700.35	488.519	1.94425	0.03614
17	1460.61	0.330926	700.35	489.075	1.94662	0.03657
17.0201	1462.25	0.331331	700.35	489.624	1.94901	0.03703
17.04	1463.9	0.331736	700.35	490.176	1.95139	0.03749
17.06	1465.57	0.33214	700.35	490.735	1.95376	0.03791
17.08	1467.28	0.332518	700.35	491.308	1.95599	0.03813
17.1	1468.93	0.332949	700.35	491.861	1.95852	0.03873
17.12	1470.55	0.333354	700.35	492.403	1.96091	0.03922
17.14	1472.16	0.333732	700.35	492.942	1.96313	0.03956
17.16	1473.79	0.334136	700.35	493.488	1.96551	0.04002
17.18	1475.43	0.334514	700.35	494.037	1.96773	0.04033
17.2	1477.1	0.334945	700.35	494.596	1.97026	0.04091
17.22	1478.73	0.33535	700.35	495.142	1.97265	0.04138
17.24	1480.41	0.335755	700.35	495.705	1.97503	0.0418
17.26	1482.06	0.336132	700.35	496.257	1.97725	0.04208
17.28	1483.68	0.336537	700.35	496.799	1.97963	0.04257
17.3	1485.25	0.336941	700.35	497.325	1.98201	0.04311
17.32	1486.9	0.337346	700.35	497.878	1.98439	0.04356
17.34	1488.51	0.337751	700.35	498.417	1.98677	0.04405
17.36	1490.05	0.338128	700.35	498.932	1.98899	0.04447
17.38	1491.61	0.338506	700.35	499.455	1.99121	0.04487
17.4	1493.17	0.33891	700.35	499.977	1.99359	0.04542
17.42	1494.71	0.339288	700.35	500.493	1.99581	0.04584
17.44	1496.25	0.339692	700.35	501.008	1.99819	0.04641
17.4601	1497.8	0.340097	700.35	501.527	2.00057	0.04698
17.48	1499.34	0.340502	700.35	502.043	2.00295	0.04756
17.5	1500.92	0.340906	700.35	502.572	2.00533	0.04808
17.5201	1502.52	0.341311	700.35	503.108	2.00771	0.04859
17.54	1504.16	0.341688	700.35	503.657	2.00993	0.04889
17.56	1505.93	0.342093	700.35	504.25	2.01231	0.0492
17.58	1507.73	0.342525	700.35	504.852	2.01485	0.04963
17.6	1509.52	0.342929	700.35	505.452	2.01723	0.04992
17.62	1511.2	0.343333	700.35	506.014	2.01961	0.05032
17.64	1512.89	0.343739	700.35	506.58	2.02199	0.05073
17.66	1514.51	0.344143	700.35	507.123	2.02437	0.05121
17.68	1516.04	0.344548	700.35	507.635	2.02675	0.05181
17.7	1517.55	0.344952	700.35	508.141	2.02913	0.05241
17.72	1519.12	0.345357	700.35	508.666	2.03151	0.05296
17.74	1520.6	0.345762	700.35	509.162	2.03389	0.05361
17.76	1522.02	0.346166	700.35	509.637	2.03627	0.05432
17.78	1523.52	0.346544	700.35	510.14	2.03849	0.05479
17.8	1525.08	0.346948	700.35	510.662	2.04087	0.05534
17.82	1526.62	0.347353	700.35	511.178	2.04325	0.05592
17.84	1528.17	0.347784	700.35	511.697	2.04579	0.05664
17.86	1529.78	0.348162	700.35	512.236	2.04801	0.05698
17.88	1531.27	0.34854	700.35	512.735	2.05024	0.05746
17.9	1532.71	0.348971	700.35	513.217	2.05277	0.05831
17.92	1534.15	0.349348	700.35	513.699	2.05499	0.05884
17.94	1535.61	0.349726	700.35	514.188	2.05721	0.05935
17.9601	1537	0.350131	700.35	514.653	2.05959	0.06011
17.98	1538.45	0.350508	700.35	515.139	2.06181	0.06063
18	1539.95	0.350913	700.35	515.641	2.06419	0.06125
18.02	1541.47	0.351318	700.35	516.15	2.06658	0.06186
18.04	1542.94	0.351749	700.35	516.642	2.06911	0.06267
18.06	1544.46	0.3521	700.35	517.151	2.07118	0.06296
18.08	1545.97	0.352504	700.35	517.657	2.07355	0.06356
18.1	1547.44	0.352882	700.35	518.149	2.07578	0.06407
18.12	1548.86	0.353287	700.35	518.625	2.07816	0.06479
18.14	1550.35	0.353691	700.35	519.123	2.08054	0.06542
18.16	1551.85	0.354069	700.35	519.626	2.08276	0.06589
18.18	1553.33	0.3545	700.35	520.121	2.08529	0.06669
18.2	1554.82	0.354878	700.35	520.62	2.08752	0.06717
18.2201	1556.42	0.355283	700.35	521.156	2.0899	0.06768
18.24	1557.94	0.355714	700.35	521.665	2.09244	0.06843
18.26	1559.42	0.356119	700.35	522.16	2.09482	0.06908
18.2801	1560.91	0.356496	700.35	522.659	2.09704	0.06955
18.3	1562.37	0.356902	700.35	523.148	2.09942	0.07023
18.32	1563.83	0.357306	700.35	523.637	2.1018	0.0709
18.34	1565.31	0.35771	700.35	524.133	2.10418	0.07154
18.36	1566.81	0.358115	700.35	524.635	2.10656	0.07217
18.38	1568.33	0.358519	700.35	525.144	2.10894	0.07277
18.4	1569.87	0.358951	700.35	525.66	2.11148	0.07351
18.42	1571.31	0.359329	700.35	526.142	2.1137	0.07404
18.44	1572.75	0.359733	700.35	526.624	2.11608	0.07473
18.46	1574.21	0.360165	700.35	527.113	2.11862	0.07557
18.48	1575.63	0.360515	700.35	527.588	2.12068	0.07596
18.5	1577.04	0.36092	700.35	528.06	2.12306	0.07669
18.52	1578.42	0.361325	700.35	528.522	2.12544	0.07746
18.54	1579.77	0.361756	700.35	528.975	2.12798	0.07842
18.56	1581.1	0.362133	700.35	529.42	2.13019	0.07908
18.58	1582.41	0.362539	700.35	529.859	2.13258	0.07993
18.6	1583.75	0.362916	700.35	530.307	2.1348	0.08058
18.62	1585.12	0.363321	700.35	530.766	2.13718	0.08136
18.64	1586.53	0.363725	700.35	531.238	2.13956	0.08208
18.66	1587.97	0.364129	700.35	531.72	2.14194	0.08277
18.68	1589.37	0.364507	700.35	532.189	2.14416	0.08336
18.7	1590.73	0.364885	700.35	532.644	2.14638	0.08399
18.7201	1592.15	0.365262	700.35	533.12	2.1486	0.08454
18.74	1593.54	0.365694	700.35	533.585	2.15114	0.08546
18.76	1594.95	0.366072	700.35	534.057	2.15336	0.08603
18.7801	1596.4	0.366476	700.35	534.543	2.15574	0.08671
18.8	1597.92	0.366881	700.35	535.052	2.15812	0.08731
18.82	1599.31	0.367313	700.35	535.517	2.16066	0.08823
18.84	1600.74	0.367717	700.35	535.996	2.16304	0.08893
18.86	1602.19	0.368095	700.35	536.482	2.16526	0.08945
18.88	1603.62	0.368499	700.35	536.961	2.16764	0.09016
18.9	1604.95	0.368904	700.35	537.406	2.17002	0.09098
18.92	1606.38	0.369309	700.35	537.885	2.17241	0.09169
18.94	1607.79	0.369686	700.35	538.357	2.17462	0.09226
18.96	1609.13	0.370091	700.35	538.806	2.17701	0.09307
18.98	1610.55	0.370495	700.35	539.281	2.17938	0.09378
19	1611.92	0.3709	700.35	539.74	2.18176	0.09456
19.02	1613.33	0.371332	700.35	540.212	2.18431	0.09545
19.04	1614.74	0.371709	700.35	540.684	2.18652	0.09602
19.06	1616.12	0.372114	700.35	541.146	2.18891	0.09679
19.08	1617.46	0.372518	700.35	541.595	2.19128	0.09759
19.1	1618.85	0.372923	700.35	542.06	2.19366	0.09835
19.12	1620.15	0.373328	700.35	542.495	2.19605	0.09921
19.14	1621.46	0.373732	700.35	542.934	2.19842	0.10005
19.16	1622.67	0.374136	700.35	543.339	2.2008	0.10101
19.18	1623.88	0.374487	700.35	543.744	2.20286	0.10166
19.2	1625.14	0.374892	700.35	544.166	2.20525	0.10257
19.2201	1626.45	0.375296	700.35	544.605	2.20762	0.10341
19.24	1627.66	0.375701	700.35	545.01	2.21001	0.10438
19.26	1628.93	0.376079	700.35	545.435	2.21223	0.10511
19.2801	1630.2	0.376457	700.35	545.861	2.21445	0.10585
19.3	1631.45	0.376861	700.35	546.279	2.21683	0.10676
19.32	1632.6	0.377239	700.35	546.664	2.21905	0.10764
19.34	1633.85	0.377643	700.35	547.083	2.22143	0.10855
19.36	1635.1	0.378021	700.35	547.501	2.22365	0.10931
19.38	1636.37	0.378452	700.35	547.927	2.22619	0.11036
19.4	1637.63	0.378829	700.35	548.349	2.22841	0.1111
19.42	1638.92	0.379207	700.35	548.78	2.23063	0.11182
19.44	1640.21	0.379639	700.35	549.212	2.23317	0.11285
19.46	1641.52	0.380017	700.35	549.651	2.23539	0.11354
19.48	1642.81	0.380448	700.35	550.083	2.23793	0.11456
19.5	1644.14	0.380825	700.35	550.528	2.24015	0.11522
19.52	1645.48	0.381231	700.35	550.977	2.24254	0.11604
19.54	1646.8	0.381662	700.35	551.419	2.24507	0.11703
19.56	1648.15	0.382039	700.35	551.871	2.24729	0.11767
19.58	1649.5	0.382444	700.35	552.323	2.24967	0.11847
19.6	1650.76	0.382876	700.35	552.745	2.25221	0.11954
19.62	1652.06	0.38328	700.35	553.18	2.25459	0.12039
19.64	1653.35	0.383658	700.35	553.612	2.25681	0.1211
19.66	1654.62	0.384062	700.35	554.038	2.25919	0.12199
19.68	1655.87	0.384467	700.35	554.456	2.26157	0.12291
19.7	1657.13	0.384872	700.35	554.878	2.26395	0.12382
19.7201	1658.37	0.385249	700.35	555.293	2.26617	0.12459
19.74	1659.56	0.385654	700.35	555.692	2.26855	0.12558
19.76	1660.69	0.386058	700.35	556.07	2.27093	0.12663
19.7801	1661.86	0.386463	700.35	556.462	2.27331	0.12764
19.8	1663.03	0.38684	700.35	556.854	2.27553	0.12849
19.82	1664.22	0.387218	700.35	557.252	2.27775	0.12932
19.84	1665.41	0.387623	700.35	557.65	2.28014	0.13031
19.86	1666.69	0.388028	700.35	558.079	2.28252	0.13119
19.88	1667.96	0.388432	700.35	558.504	2.28489	0.13208
19.9	1669.22	0.388836	700.35	558.926	2.28727	0.13298
19.92	1670.42	0.389214	700.35	559.328	2.28949	0.1338
19.94	1671.63	0.389646	700.35	559.733	2.29204	0.13493
19.96	1672.77	0.390024	700.35	560.115	2.29426	0.13582
19.98	1673.94	0.390401	700.35	560.507	2.29648	0.13666
20	1675.13	0.390832	700.35	560.905	2.29901	0.13781
20.02	1676.35	0.391238	700.35	561.314	2.3014	0.13876
20.04	1677.6	0.391642	700.35	561.732	2.30378	0.13968
20.06	1678.88	0.39202	700.35	562.161	2.306	0.1404
20.08	1680.12	0.392451	700.35	562.576	2.30854	0.14149
20.1	1681.34	0.392856	700.35	562.985	2.31092	0.14244
20.12	1682.62	0.39326	700.35	563.413	2.31329	0.14332
20.14	1683.84	0.393691	700.35	563.822	2.31583	0.14443
20.16	1685.05	0.394097	700.35	564.227	2.31822	0.1454
20.18	1686.21	0.394473	700.35	564.615	2.32043	0.14625
20.2	1687.42	0.394879	700.35	565.02	2.32282	0.14722
20.2201	1688.47	0.39531	700.35	565.372	2.32535	0.14853
20.24	1689.55	0.395661	700.35	565.734	2.32742	0.14933
20.27	1691.08	0.396227	700.35	566.246	2.33075	0.15087
20.29	1692.11	0.396605	700.35	566.591	2.33297	0.15188
20.31	1693.16	0.397009	700.35	566.942	2.33535	0.15303
20.33	1694.33	0.397414	700.35	567.334	2.33773	0.15404
20.35	1695.55	0.397819	700.35	567.743	2.34011	0.155
20.37	1696.78	0.398223	700.35	568.154	2.34249	0.15593
20.39	1697.89	0.398628	700.35	568.526	2.34487	0.15702
20.41	1698.97	0.399005	700.35	568.888	2.34709	0.15797
20.43	1700.04	0.399356	700.35	569.246	2.34915	0.15878
20.45	1701.09	0.399787	700.35	569.598	2.35169	0.16009
20.4701	1702.21	0.400165	700.35	569.973	2.35391	0.161
20.49	1703.39	0.400597	700.35	570.368	2.35645	0.16216
20.51	1704.52	0.400975	700.35	570.746	2.35868	0.16306
20.5301	1705.69	0.401352	700.35	571.138	2.36089	0.16391
20.55	1706.82	0.401783	700.35	571.516	2.36343	0.16512
20.57	1707.88	0.402161	700.35	571.871	2.36565	0.1661
20.59	1708.97	0.402565	700.35	572.236	2.36803	0.1672
20.61	1710.08	0.402971	700.35	572.608	2.37042	0.16829
20.63	1711.18	0.403348	700.35	572.976	2.37264	0.16922
20.65	1712.27	0.403779	700.35	573.341	2.37517	0.17048
20.67	1713.34	0.404184	700.35	573.699	2.37755	0.17161
20.69	1714.46	0.404589	700.35	574.074	2.37994	0.17268
20.71	1715.54	0.404967	700.35	574.436	2.38216	0.17364
20.73	1716.59	0.405343	700.35	574.788	2.38437	0.17462
20.75	1717.64	0.405749	700.35	575.139	2.38676	0.17578
20.77	1718.82	0.406153	700.35	575.534	2.38914	0.17678
20.79	1719.88	0.406612	700.35	575.889	2.39184	0.17824
20.81	1720.97	0.407016	700.35	576.254	2.39421	0.17934
20.83	1722.04	0.407394	700.35	576.613	2.39644	0.18031
20.85	1723.12	0.407771	700.35	576.974	2.39865	0.18126
20.88	1724.63	0.408391	700.35	577.48	2.4023	0.18314
20.9	1725.67	0.408797	700.35	577.828	2.40469	0.18431
20.92	1726.72	0.409174	700.35	578.18	2.40691	0.1853
20.94	1727.8	0.409579	700.35	578.541	2.40929	0.18642
20.96	1728.89	0.409983	700.35	578.906	2.41166	0.18752
20.98	1729.96	0.410415	700.35	579.265	2.41421	0.18881
21	1731	0.410819	700.35	579.613	2.41658	0.18996
21.02	1732.06	0.411224	700.35	579.968	2.41896	0.19111
21.05	1733.54	0.411764	700.35	580.463	2.42214	0.19255
21.08	1735	0.412383	700.35	580.952	2.42578	0.19448
21.11	1736.45	0.412978	700.35	581.438	2.42928	0.19628
21.14	1737.89	0.413571	700.35	581.92	2.43277	0.19809
21.17	1739.28	0.414164	700.35	582.385	2.43626	0.19995
21.2	1740.69	0.414757	700.35	582.857	2.43975	0.20178
21.23	1742.15	0.415324	700.35	583.346	2.44308	0.20341
21.25	1743.17	0.415756	700.35	583.688	2.44562	0.20476
21.27	1744.19	0.416133	700.35	584.029	2.44784	0.20578
21.29	1745.27	0.416564	700.35	584.391	2.45038	0.20705
21.31	1746.33	0.416969	700.35	584.746	2.45276	0.20819
21.33	1747.39	0.417374	700.35	585.101	2.45514	0.20933
21.35	1748.44	0.417805	700.35	585.452	2.45768	0.21064
21.37	1749.44	0.418183	700.35	585.787	2.4599	0.21169
21.4	1750.95	0.418776	700.35	586.293	2.46339	0.21341
21.42	1751.96	0.419181	700.35	586.631	2.46577	0.21461
21.45	1753.38	0.419801	700.35	587.107	2.46942	0.2166
21.48	1754.84	0.420394	700.35	587.595	2.47291	0.21838
21.51	1756.13	0.420988	700.35	588.027	2.4764	0.22036
21.54	1757.47	0.421554	700.35	588.476	2.47973	0.22212
21.57	1758.79	0.422175	700.35	588.918	2.48338	0.22423
21.6	1760.11	0.422741	700.35	589.36	2.48671	0.22601
21.63	1761.4	0.423308	700.35	589.792	2.49005	0.22784
21.66	1762.76	0.423928	700.35	590.247	2.49369	0.22989
21.69	1764.23	0.424549	700.35	590.74	2.49735	0.23182
21.71	1765.28	0.424953	700.35	591.091	2.49972	0.23297
21.74	1766.73	0.425546	700.35	591.577	2.50321	0.23476
21.77	1768.15	0.42614	700.35	592.052	2.50671	0.23659
21.8	1769.48	0.426706	700.35	592.498	2.51004	0.23837
21.83	1770.82	0.4273	700.35	592.946	2.51353	0.24029
21.86	1772.28	0.42792	700.35	593.435	2.51718	0.24223
21.89	1773.71	0.428541	700.35	593.914	2.52083	0.24421
21.92	1775.15	0.429134	700.35	594.396	2.52432	0.24601
21.95	1776.52	0.429727	700.35	594.855	2.52781	0.24789
21.98	1777.88	0.430348	700.35	595.31	2.53146	0.24995
22.01	1779.18	0.430968	700.35	595.746	2.53511	0.25208
22.04	1780.35	0.431534	700.35	596.137	2.53844	0.25404
22.07	1781.5	0.432127	700.35	596.522	2.54192	0.25618
22.1	1782.65	0.432748	700.35	596.907	2.54558	0.25849
22.13	1783.96	0.433341	700.35	597.346	2.54906	0.26044
22.16	1785.24	0.433962	700.35	597.775	2.55272	0.2626
22.19	1786.44	0.434555	700.35	598.176	2.55621	0.26468
22.2201	1787.6	0.435149	700.35	598.565	2.5597	0.26682
22.25	1788.73	0.435742	700.35	598.943	2.56319	0.26898
22.2801	1789.93	0.436335	700.35	599.345	2.56668	0.27106
22.31	1791.03	0.436929	700.35	599.713	2.57017	0.27327
22.34	1792.24	0.437496	700.35	600.119	2.57351	0.27519
22.37	1793.51	0.438115	700.35	600.544	2.57715	0.27734
22.4	1794.83	0.438736	700.35	600.986	2.5808	0.27945
22.43	1796.05	0.439303	700.35	601.394	2.58414	0.28136
22.46	1797.23	0.439923	700.35	601.789	2.58778	0.28362
22.49	1798.44	0.440516	700.35	602.195	2.59127	0.2857
22.52	1799.74	0.441137	700.35	602.63	2.59492	0.28783
22.55	1801.05	0.441757	700.35	603.069	2.59857	0.28994
22.58	1802.3	0.442351	700.35	603.487	2.60206	0.29197
22.61	1803.59	0.442944	700.35	603.919	2.60555	0.29395
22.64	1804.83	0.443564	700.35	604.334	2.6092	0.29614
22.67	1806.05	0.444185	700.35	604.743	2.61285	0.29837
22.7	1807.18	0.444778	700.35	605.121	2.61634	0.30053
22.73	1808.2	0.445371	700.35	605.463	2.61983	0.30283
22.76	1809.23	0.445964	700.35	605.808	2.62332	0.30511
22.79	1810.33	0.446585	700.35	606.176	2.62697	0.30747
22.82	1811.43	0.447178	700.35	606.544	2.63046	0.30967
22.85	1812.47	0.447771	700.35	606.892	2.63395	0.31195
22.88	1813.48	0.448366	700.35	607.231	2.63745	0.31426
22.91	1814.5	0.448959	700.35	607.572	2.64094	0.31656
22.94	1815.55	0.449579	700.35	607.924	2.64458	0.31897
22.9701	1816.66	0.450173	700.35	608.295	2.64808	0.32117
23	1817.72	0.450766	700.4	608.65	2.65156	0.32342
23.03	1818.73	0.451359	700.4	608.989	2.65505	0.32572
23.07	1820.05	0.452114	700.4	609.431	2.65949	0.32862
23.1	1821.11	0.452734	700.4	609.785	2.66314	0.33102
23.13	1822.19	0.453355	700.4	610.147	2.66679	0.33341
23.16	1823.29	0.453922	700.4	610.515	2.67013	0.33546
23.19	1824.43	0.454542	700.4	610.897	2.67378	0.33777
23.22	1825.57	0.455136	700.4	611.279	2.67727	0.33993
23.25	1826.83	0.455756	700.4	611.701	2.68092	0.3421
23.28	1827.95	0.456322	700.4	612.076	2.68425	0.34412
23.31	1829.03	0.456943	700.4	612.437	2.6879	0.34651
23.35	1830.29	0.457752	700.4	612.859	2.69266	0.34979
23.39	1831.58	0.45856	700.4	613.291	2.69741	0.35304
23.43	1832.77	0.45937	700.4	613.69	2.70218	0.35641
23.47	1833.91	0.460152	700.4	614.071	2.70678	0.35967
23.51	1835.12	0.460934	700.4	614.477	2.71138	0.36286
23.55	1836.36	0.461717	700.4	614.892	2.71598	0.36601
23.59	1837.63	0.462526	700.4	615.317	2.72074	0.36928
23.63	1838.93	0.463335	700.4	615.752	2.7255	0.37252
23.67	1840.19	0.464144	700.4	616.174	2.73026	0.3758
23.71	1841.22	0.464899	700.4	616.519	2.7347	0.37904
23.75	1842.39	0.465708	700.4	616.911	2.73946	0.38243
23.7901	1843.71	0.466518	700.4	617.353	2.74422	0.38565
23.82	1844.86	0.467138	700.4	617.738	2.74787	0.38795
23.85	1845.9	0.467759	700.4	618.086	2.75152	0.39038
23.88	1846.93	0.468352	700.4	618.431	2.75501	0.39267
23.92	1848.19	0.469134	700.4	618.853	2.75961	0.39579
23.95	1849.26	0.469755	700.4	619.211	2.76326	0.39819
23.99	1850.6	0.470563	700.4	619.66	2.76802	0.40137
24.03	1851.74	0.471373	700.4	620.042	2.77278	0.4048
24.07	1852.83	0.472182	700.4	620.407	2.77754	0.40829
24.11	1853.9	0.472965	700.4	620.765	2.78215	0.41164
24.15	1855.05	0.473773	700.4	621.15	2.7869	0.41505
24.19	1856.12	0.474555	700.4	621.508	2.7915	0.41839
24.2301	1857.12	0.475311	700.4	621.843	2.79595	0.42167
24.27	1858.18	0.476147	700.4	622.198	2.80086	0.42535
24.31	1859.39	0.476929	700.4	622.603	2.80546	0.42853
24.35	1860.6	0.477739	700.4	623.008	2.81023	0.43188
24.39	1861.8	0.478547	700.4	623.41	2.81498	0.43523
24.43	1862.94	0.479329	700.4	623.792	2.81958	0.43849
24.47	1864.16	0.480166	700.4	624.2	2.82451	0.44199
24.5	1865.17	0.480759	700.4	624.539	2.82799	0.44429
24.53	1866.2	0.48138	700.4	624.884	2.83165	0.44674
24.57	1867.43	0.482189	700.4	625.295	2.83641	0.45006
24.61	1868.6	0.482971	700.4	625.687	2.84101	0.45329
24.65	1869.74	0.483807	700.4	626.069	2.84592	0.45687
24.69	1870.82	0.484589	700.4	626.431	2.85052	0.46021
24.7301	1871.87	0.485372	700.4	626.782	2.85513	0.46358
24.77	1872.89	0.486154	700.4	627.124	2.85973	0.46699
24.81	1873.93	0.486963	700.4	627.472	2.86449	0.47053
24.85	1875.06	0.487772	700.4	627.85	2.86925	0.47397
24.89	1876.16	0.488581	700.4	628.219	2.87401	0.47744
24.94	1877.39	0.48958	700.4	628.63	2.87988	0.48187
24.99	1878.49	0.490577	700.4	628.999	2.88575	0.48645
25.03	1879.5	0.491359	700.4	629.337	2.89035	0.48987
25.07	1880.51	0.492195	700.4	629.675	2.89526	0.4936
25.12	1881.62	0.493166	700.4	630.047	2.90098	0.49802
25.16	1882.66	0.493976	700.4	630.395	2.90574	0.50156
25.2	1883.73	0.494812	700.4	630.753	2.91066	0.50523
25.24	1884.79	0.495621	700.4	631.108	2.91542	0.50875
25.2901	1885.88	0.496592	700.4	631.473	2.92113	0.51318
25.34	1886.99	0.49759	700.4	631.845	2.927	0.51775
25.39	1888.22	0.498561	700.4	632.257	2.93271	0.52202
25.43	1889.25	0.49937	700.4	632.602	2.93747	0.52558
25.4801	1890.44	0.500368	700.4	633	2.94334	0.53005
25.53	1891.53	0.501366	700.4	633.365	2.94921	0.53465
25.58	1892.65	0.502365	700.4	633.74	2.95509	0.53921
25.63	1893.85	0.50339	700.4	634.142	2.96112	0.54384
25.68	1895.06	0.504387	700.4	634.547	2.96698	0.54829
25.7301	1896.19	0.505385	700.4	634.925	2.97285	0.55283
25.77	1897.29	0.506221	700.4	635.294	2.97777	0.55646
25.81	1898.43	0.507084	700.4	635.676	2.98285	0.56021
25.86	1899.54	0.508083	700.4	636.047	2.98872	0.56478
25.92	1900.67	0.509296	700.4	636.426	2.99586	0.57059
25.9801	1901.7	0.510456	700.4	636.77	3.00268	0.57621
26.0401	1902.8	0.511616	700.4	637.139	3.00951	0.58175
26.09	1903.98	0.512641	700.4	637.534	3.01554	0.5864
26.14	1905.17	0.513666	700.4	637.932	3.02156	0.59103
26.19	1906.36	0.514664	700.4	638.331	3.02744	0.59551
26.24	1907.57	0.515716	700.4	638.736	3.03362	0.60028
26.2901	1908.71	0.516714	700.4	639.118	3.03949	0.60482
26.34	1909.71	0.517712	700.4	639.453	3.04536	0.60952
26.4	1910.74	0.518925	700.4	639.797	3.0525	0.61545
26.47	1911.81	0.520328	700.4	640.156	3.06075	0.62245
26.5401	1912.94	0.521704	700.4	640.534	3.06885	0.62922
26.62	1913.96	0.523268	700.4	640.876	3.07805	0.63722
26.68	1915.02	0.524454	700.4	641.231	3.08502	0.64296
26.7301	1916.14	0.52548	700.4	641.606	3.09106	0.64768
26.78	1917.27	0.526478	700.4	641.984	3.09693	0.65223
26.83	1918.29	0.527476	700.4	642.325	3.1028	0.65691
26.89	1919.37	0.528716	700.4	642.687	3.11009	0.66294
26.95	1920.4	0.529904	700.4	643.032	3.11708	0.66872
27.01	1921.44	0.531117	700.4	643.38	3.12422	0.67464
27.07	1922.44	0.532331	700.4	643.715	3.13136	0.68061
27.14	1923.58	0.533734	700.4	644.097	3.13961	0.68753
27.2301	1924.68	0.535541	700.4	644.465	3.15024	0.69687
27.32	1925.84	0.53732	700.4	644.854	3.16071	0.70597
27.37	1926.87	0.538319	700.4	645.198	3.16658	0.71064
27.43	1927.94	0.539505	700.4	645.557	3.17356	0.71637
27.49	1929.15	0.540746	700.4	645.962	3.18086	0.72225
27.55	1930.25	0.541987	700.4	646.33	3.18816	0.72826
27.62	1931.33	0.54339	700.4	646.692	3.19641	0.73525
27.72	1932.32	0.545386	700.4	647.023	3.20815	0.74583
27.82	1933.41	0.547327	700.4	647.388	3.21957	0.75598
27.91	1934.47	0.549108	700.4	647.743	3.23005	0.76521
27.9901	1935.55	0.550727	700.4	648.105	3.23957	0.77347
28.07	1936.62	0.552291	700.4	648.463	3.24877	0.78142
28.14	1937.7	0.553694	700.4	648.825	3.25702	0.78841
28.2	1938.85	0.554934	700.4	649.21	3.26432	0.79435
28.27	1940	0.556336	700.4	649.595	3.27256	0.80125
28.35	1941.1	0.557955	700.4	649.963	3.28209	0.80949
28.46	1942.07	0.560139	700.4	650.288	3.29494	0.8212
28.57	1943.1	0.562324	700.4	650.633	3.30779	0.83285
28.65	1944.16	0.563916	700.4	650.988	3.31715	0.84097
28.71	1945.19	0.56513	700.4	651.333	3.32429	0.84691
28.79	1946.33	0.566748	700.4	651.714	3.33381	0.85509
28.87	1947.37	0.568366	700.4	652.063	3.34333	0.86339
28.95	1948.49	0.569984	700.4	652.438	3.35285	0.8716
29.0501	1949.49	0.571954	700.4	652.773	3.36444	0.88201
29.16	1950.55	0.574112	700.4	653.128	3.37713	0.89347
29.26	1951.6	0.576108	700.4	653.479	3.38887	0.90398
29.35	1952.67	0.577915	700.4	653.837	3.3995	0.91336
29.42	1953.67	0.579345	700.4	654.172	3.40791	0.9206
29.5	1954.69	0.580935	700.4	654.514	3.41726	0.92876
29.6	1955.57	0.582931	700.4	654.808	3.42901	0.93947
29.71	1956.66	0.58509	700.4	655.173	3.44171	0.95089
29.81	1957.75	0.587086	700.4	655.538	3.45345	0.96135
29.89	1958.8	0.588704	700.4	655.89	3.46296	0.96964
29.9901	1959.72	0.590672	700.4	656.198	3.47454	0.98014
30.08	1960.84	0.59248	700.4	656.573	3.48518	0.98947
30.19	1961.88	0.594719	700.4	656.921	3.49835	1.00142
30.29	1962.55	0.596687	700.4	657.146	3.50992	1.01221
30.4	1963.5	0.598845	700.4	657.464	3.52262	1.02379
30.4901	1964.51	0.600626	700.4	657.802	3.53309	1.03309
30.58	1965.59	0.60246	700.4	658.164	3.54388	1.04261
30.67	1966.61	0.604267	700.4	658.505	3.55451	1.05205
30.78	1967.43	0.606452	700.4	658.78	3.56736	1.06394
30.89	1968.12	0.608637	700.4	659.011	3.58022	1.07598
30.9901	1968.81	0.610605	700.4	659.242	3.59179	1.08675
31.09	1969.89	0.612655	700.4	659.603	3.60385	1.09755
31.2	1971	0.61484	700.4	659.975	3.61671	1.1091
31.3001	1971.32	0.616836	700.4	660.082	3.62845	1.12047
31.41	1971.92	0.619021	700.4	660.283	3.6413	1.13262
31.52	1972.47	0.621178	700.4	660.467	3.65399	1.14466
31.63	1973.08	0.623337	700.4	660.672	3.66669	1.15665
31.73	1973.95	0.625359	700.4	660.963	3.67858	1.16752
31.84	1975	0.627544	700.4	661.314	3.69144	1.17915
31.93	1976.05	0.629378	700.4	661.666	3.70222	1.18871
32.03	1976.7	0.631401	700.4	661.884	3.71412	1.19985
32.14	1977.07	0.633532	700.4	662.008	3.72666	1.21195
32.2401	1977.55	0.635528	700.4	662.168	3.7384	1.22313
32.35	1978.44	0.63774	700.4	662.466	3.75141	1.2351
32.46	1979.31	0.639978	700.4	662.758	3.76458	1.24724
32.5501	1980.32	0.641785	700.4	663.096	3.77521	1.25669
32.66	1980.7	0.643944	700.4	663.223	3.78791	1.26894
32.77	1981.31	0.646128	700.4	663.427	3.80075	1.28108
32.88	1981.88	0.648286	700.4	663.618	3.81345	1.2931
32.98	1982.63	0.650309	700.4	663.869	3.82535	1.30413
33.09	1983.56	0.652548	700.4	664.181	3.83852	1.31621
33.2	1984.18	0.654733	700.4	664.388	3.85137	1.32833
33.3	1984.84	0.656729	700.4	664.609	3.86311	1.3393
33.41	1985.74	0.658913	700.4	664.911	3.87596	1.3511
33.52	1986.09	0.661098	700.4	665.028	3.88881	1.36354
33.62	1986.84	0.663121	700.4	665.279	3.90071	1.37456
33.73	1987.81	0.66536	700.4	665.604	3.91388	1.3866
33.84	1987.98	0.667571	700.4	665.661	3.92689	1.3994
33.95	1988.78	0.669756	700.4	665.929	3.93974	1.41132
34.05	1989.27	0.671752	700.4	666.093	3.95148	1.42249
34.16	1989.88	0.673937	700.4	666.297	3.96434	1.43463
34.27	1990.45	0.676149	700.4	666.488	3.97735	1.44697
34.37	1990.96	0.678145	700.4	666.659	3.98909	1.45811
34.48	1991.71	0.680356	700.4	666.91	4.00209	1.47024
34.59	1991.97	0.682569	700.4	666.997	4.01511	1.48296
34.7	1992.35	0.684726	700.4	667.124	4.0278	1.4952
34.8	1993.14	0.686722	700.4	667.388	4.03954	1.50602
34.91	1993.68	0.688934	700.4	667.569	4.05255	1.51839
35.02	1994.21	0.691145	700.4	667.747	4.06556	1.53078
35.12	1994.64	0.693169	700.4	667.891	4.07746	1.54218
35.23	1994.6	0.695326	700.4	667.877	4.09015	1.55492
35.34	1995.12	0.697511	700.4	668.051	4.10301	1.56716
35.45	1995.62	0.699696	700.4	668.219	4.11586	1.57943
35.55	1996.65	0.701746	700.4	668.564	4.12792	1.59028
35.66	1997.58	0.703984	700.4	668.875	4.14108	1.60236
35.77	1997.94	0.706196	700.4	668.996	4.15409	1.61495
35.87	1998.04	0.708192	700.4	669.029	4.16584	1.62657
35.98	1998.41	0.710377	700.4	669.153	4.17869	1.63899
36.09	1999.06	0.712562	700.4	669.371	4.19154	1.65108
36.2	1999.62	0.714773	700.4	669.558	4.20455	1.66343
36.3	2000.03	0.716796	700.4	669.696	4.21645	1.67485
36.41	2000.16	0.718954	700.4	669.739	4.22914	1.6874
36.52	2000.29	0.721139	700.4	669.783	4.24199	1.7001
36.62	2000.7	0.723189	700.4	669.92	4.25405	1.71168
36.73	2000.98	0.725347	700.4	670.014	4.26675	1.72404
36.84	2001.84	0.727639	700.4	670.302	4.28023	1.73652
36.95	2002.37	0.729824	700.4	670.479	4.29308	1.74875
37.05	2002.76	0.731847	700.4	670.61	4.30498	1.76019
37.16	2003.03	0.734032	700.4	670.7	4.31784	1.77273
37.27	2003.36	0.736243	700.4	670.811	4.33084	1.78535
37.37	2003.84	0.738294	700.4	670.971	4.34291	1.79685
37.48	2004.45	0.740505	700.4	671.176	4.35591	1.80914
37.59	2004.59	0.74269	700.4	671.222	4.36876	1.82183
37.7	2004.95	0.744875	700.4	671.343	4.38162	1.83426
37.8	2005.49	0.746871	700.4	671.524	4.39336	1.84537
37.91	2005.88	0.749083	700.4	671.654	4.40637	1.85793
38.0101	2006.34	0.751079	700.4	671.808	4.41811	1.86913
38.12	2006.99	0.753344	700.4	672.026	4.43144	1.88169
38.23	2007.22	0.755556	700.4	672.103	4.44445	1.89444
38.34	2007.26	0.757687	700.4	672.116	4.45698	1.90692
38.44	2008.06	0.759737	700.4	672.384	4.46904	1.91805
38.55	2008.35	0.761948	700.4	672.481	4.48205	1.93071
38.66	2008.75	0.764187	700.4	672.615	4.49522	1.94342
38.7601	2008.85	0.766157	700.4	672.649	4.50681	1.95489
38.87	2008.67	0.768342	700.4	672.589	4.51966	1.96795
38.98	2008.86	0.770526	700.4	672.652	4.53251	1.98058
39.09	2009.25	0.77271	700.4	672.783	4.54535	1.99297
39.19	2009.6	0.774761	700.4	672.9	4.55742	2.00462
39.3	2009.93	0.776918	700.25	673.01	4.57011	2.01692
39.41	2009.94	0.779131	700.25	673.014	4.58312	2.02993
39.5101	2010.07	0.781127	700.25	673.057	4.59486	2.04152
39.62	2010.06	0.783311	700.25	673.054	4.60771	2.05438
39.73	2010.7	0.78555	700.25	673.268	4.62088	2.0668
39.84	2011.3	0.787735	700.25	673.469	4.63374	2.07895
39.94	2011.45	0.789757	700.25	673.519	4.64563	2.09067
40.05	2011.66	0.791969	700.25	673.59	4.65864	2.10343
40.16	2011.57	0.794127	700.25	673.56	4.67134	2.11623
40.2601	2011.61	0.796096	700.25	673.573	4.68292	2.12777
40.37	2011.83	0.798308	700.25	673.647	4.69593	2.14052
40.48	2012.14	0.800493	700.25	673.75	4.70878	2.15301
40.59	2012.63	0.802731	700.25	673.915	4.72195	2.1656
40.69	2012.85	0.8047	700.25	673.988	4.73353	2.17693
40.8	2012.79	0.806858	700.25	673.968	4.74622	2.18969
40.91	2013.09	0.809097	700.25	674.069	4.75939	2.20251
41.0101	2013.41	0.81112	700.25	674.176	4.77129	2.21404
41.12	2013.62	0.813278	700.25	674.246	4.78399	2.22648
41.23	2014.14	0.815489	700.25	674.42	4.79699	2.23888
41.34	2014.24	0.817674	700.25	674.454	4.80985	2.25162
41.44	2014.24	0.819643	700.25	674.454	4.82143	2.2632
41.55	2014.27	0.821801	700.25	674.464	4.83412	2.27586
41.66	2014.65	0.82404	700.25	674.591	4.84729	2.28858
41.7601	2015.03	0.826035	700.25	674.718	4.85903	2.29987
41.87	2015.18	0.828274	700.25	674.768	4.8722	2.31287
41.98	2015.43	0.830405	700.25	674.852	4.88474	2.32511
42.09	2015.5	0.83259	700.25	674.876	4.89759	2.33788
42.19	2016.09	0.834586	700.25	675.073	4.90933	2.34893
42.3	2016.35	0.836852	700.25	675.16	4.92266	2.36196
42.41	2016.08	0.838982	700.25	675.07	4.93519	2.3748
42.5101	2016.36	0.840978	700.25	675.164	4.94693	2.38622
42.62	2016.63	0.843163	700.25	675.254	4.95978	2.39875
42.73	2016.8	0.845348	700.25	675.311	4.97264	2.41141
42.84	2017.2	0.84756	700.25	675.445	4.98565	2.42395
42.94	2017.38	0.849582	700.25	675.505	4.99754	2.43564
43.05	2017.54	0.851794	700.25	675.559	5.01055	2.44846
43.16	2017.66	0.853979	700.25	675.599	5.02341	2.46117
43.26	2017.87	0.855975	700.25	675.669	5.03515	2.47267
43.37	2018.11	0.858133	700.25	675.75	5.04784	2.48508
43.48	2018.69	0.860372	700.25	675.944	5.06101	2.49757
43.5801	2018.9	0.862395	700.25	676.014	5.07291	2.50923
43.69	2018.67	0.864526	700.25	675.937	5.08545	2.52203
43.8	2018.65	0.866738	700.25	675.93	5.09846	2.53507
43.91	2018.69	0.868895	700.25	675.944	5.11115	2.54771
44.01	2019.01	0.870891	700.25	676.051	5.12289	2.55907
44.12	2019.62	0.87313	700.25	676.255	5.13606	2.57153
44.23	2019.67	0.875315	700.25	676.272	5.14891	2.58432
44.3301	2019.75	0.877338	700.25	676.299	5.16081	2.59613
44.44	2019.63	0.879495	700.25	676.258	5.1735	2.60896
44.55	2019.39	0.881707	700.25	676.178	5.18651	2.62225
44.66	2019.89	0.883919	700.25	676.346	5.19952	2.63468
44.76	2020.29	0.885942	700.25	676.479	5.21142	2.64611
44.87	2020.53	0.888153	700.25	676.56	5.22443	2.65884
44.98	2020.55	0.890338	700.25	676.567	5.23728	2.67167
45.0801	2020.31	0.892334	700.25	676.486	5.24902	2.68369
45.19	2020.24	0.894519	700.25	676.463	5.26188	2.69662
45.3	2020.24	0.896731	700.25	676.463	5.27489	2.70963
45.41	2020.4	0.898942	700.25	676.516	5.28789	2.72245
45.51	2020.73	0.900966	700.25	676.627	5.2998	2.73397
45.62	2020.72	0.903151	700.25	676.623	5.31265	2.74684
45.73	2020.51	0.905308	700.25	676.553	5.32534	2.75977
45.8301	2020.57	0.907358	700.25	676.573	5.3374	2.77176
45.94	2020.65	0.909516	700.25	676.6	5.35009	2.78436
46.05	2020.72	0.911781	700.25	676.623	5.36342	2.7976
46.16	2021.1	0.913993	700.25	676.751	5.37643	2.81017
46.26	2021.14	0.915962	700.25	676.764	5.38801	2.8217
46.37	2021.23	0.918147	700.25	676.794	5.40086	2.83445
46.48	2021.16	0.920304	700.25	676.771	5.41355	2.84722
46.5801	2021.58	0.922355	700.25	676.911	5.42562	2.85879
46.69	2021.85	0.924593	700.25	677.002	5.43878	2.87164
46.8	2021.54	0.926751	700.25	676.898	5.45148	2.8847
46.91	2021.59	0.928936	700.25	676.915	5.46433	2.89749
47.01	2021.78	0.930959	700.25	676.978	5.47623	2.90917
47.12	2022	0.933198	700.25	677.052	5.4894	2.92209
47.23	2022.1	0.93541	700.25	677.086	5.50241	2.93498
47.3301	2022.13	0.937406	700.25	677.096	5.51415	2.94669
47.44	2021.98	0.939563	700.25	677.045	5.52684	2.95955
47.55	2021.91	0.941721	700.25	677.022	5.53954	2.97233
47.66	2022.33	0.943959	700.25	677.163	5.5527	2.985
47.76	2022.82	0.945983	700.25	677.327	5.56461	2.99633
47.87	2023.35	0.948276	700.25	677.504	5.57809	3.0092
47.98	2023.41	0.950461	700.25	677.524	5.59095	3.02198
48.08	2022.96	0.952457	700.25	677.373	5.60269	3.03425
48.19	2022.78	0.954668	700.25	677.313	5.61569	3.04747
48.3	2022.88	0.956853	700.25	677.347	5.62855	3.0602
48.4	2023.31	0.958876	700.25	677.491	5.64045	3.0716
48.51	2023.16	0.961087	700.25	677.44	5.65345	3.08478
48.62	2023.11	0.963299	700.25	677.424	5.66646	3.09785
48.73	2022.77	0.965457	700.25	677.31	5.67916	3.11094
48.83	2022.73	0.96748	700.25	677.296	5.69106	3.12289
48.94	2022.78	0.969665	700.25	677.313	5.70391	3.13568
49.05	2022.85	0.971904	700.25	677.337	5.71708	3.14877
49.15	2023.11	0.973927	700.25	677.424	5.72898	3.16037
49.26	2023.17	0.976138	700.25	677.444	5.74199	3.1733
49.37	2022.79	0.978296	700.25	677.317	5.75468	3.18644
49.48	2022.8	0.980508	700.25	677.32	5.76769	3.19944
49.58	2022.91	0.982531	700.25	677.357	5.77959	3.21121
49.69	2022.93	0.984742	700.25	677.363	5.7926	3.2242
49.8	2022.84	0.986981	700.25	677.333	5.80577	3.23747
49.9	2022.63	0.988923	700.25	677.263	5.81719	3.24914
50.01	2022.46	0.991108	700.25	677.206	5.83005	3.26219
50.12	2022.18	0.993293	700.25	677.112	5.8429	3.27537
50.23	2022.27	0.995531	700.25	677.142	5.85606	3.28843
50.33	2022.3	0.997555	700.25	677.152	5.86797	3.3003
50.44	2022.16	0.999739	700.25	677.106	5.88082	3.31332
50.55	2022.03	1.00192	700.25	677.062	5.89365	3.3263
50.65	2021.71	1.00387	700.25	676.955	5.90512	3.33814
50.76	2022.01	1.0061	700.25	677.055	5.91824	3.35091
50.87	2022.19	1.00834	700.25	677.116	5.93141	3.36387
50.98	2022.05	1.01058	700.25	677.069	5.94459	3.37721
51.08	2021.97	1.01252	700.25	677.042	5.956	3.38872
51.19	2021.85	1.01474	700.25	677.002	5.96906	3.40192
51.3	2021.82	1.01692	700.25	676.992	5.98188	3.41478
51.4	2022	1.01892	700.25	677.052	5.99365	3.42633
51.51	2022.19	1.02116	700.25	677.116	6.00682	3.43929
51.62	2021.98	1.02334	700.25	677.045	6.01965	3.45236
51.73	2021.53	1.02555	700.25	676.895	6.03265	3.46588
51.83	2021.39	1.02749	700.25	676.848	6.04406	3.47746
51.94	2021.42	1.02968	700.25	676.858	6.05694	3.49031
52.05	2021.82	1.03192	700.25	676.992	6.07012	3.50301
52.15	2021.78	1.03391	700.25	676.978	6.08182	3.51477
52.26	2021.97	1.03613	700.25	677.042	6.09488	3.5276
52.37	2021.49	1.03828	700.25	676.881	6.10753	3.54081
52.48	2021	1.04044	700.25	676.717	6.12024	3.55409
52.58	2021.01	1.04244	700.25	676.721	6.132	3.56584
52.69	2021.14	1.04465	700.25	676.764	6.145	3.57869
52.8	2021.14	1.04683	700.25	676.764	6.15782	3.59152
52.9	2021.12	1.04886	700.25	676.757	6.16976	3.60348
53.01	2020.72	1.05104	700.25	676.623	6.18259	3.61677
53.12	2020.37	1.0532	700.25	676.506	6.19529	3.62989
53.22	2020.43	1.05525	700.25	676.526	6.20735	3.64188
53.33	2020.46	1.05743	700.25	676.536	6.22018	3.65466
53.44	2019.82	1.05962	700.25	676.322	6.23306	3.6683
53.5401	2019.74	1.06159	700.25	676.295	6.24465	3.67998
53.65	2019.27	1.06377	700.25	676.138	6.25747	3.69335
53.76	2018.92	1.06593	700.25	676.021	6.27018	3.70647
53.87	2018.86	1.0682	700.25	676.001	6.28353	3.71989
53.97	2018.68	1.07019	700.25	675.94	6.29524	3.73181
54.08	2018.44	1.0724	700.25	675.86	6.30824	3.74509
54.19	2018.1	1.07459	700.25	675.746	6.32112	3.75837
54.2901	2017.93	1.07658	700.25	675.689	6.33282	3.77027
54.4	2017.33	1.07874	700.25	675.488	6.34553	3.78368
54.51	2017.47	1.08101	700.25	675.535	6.35888	3.79687
54.62	2016.97	1.08317	700.25	675.368	6.37159	3.81016
54.72	2016.58	1.08516	700.25	675.237	6.38329	3.82232
54.83	2016.15	1.08732	700.25	675.093	6.396	3.83553
54.94	2016.19	1.08953	700.25	675.107	6.409	3.84849
55.0401	2015.87	1.0915	700.25	674.999	6.42059	3.86045
55.15	2015.84	1.09374	700.25	674.989	6.43376	3.87366
55.26	2015.21	1.09592	700.25	674.778	6.44659	3.88722
55.37	2014.73	1.09816	700.34	674.618	6.45976	3.90096
55.47	2014.22	1.10013	700.34	674.447	6.47135	3.91315
55.58	2013.6	1.10229	700.34	674.239	6.48406	3.92658
55.69	2013.65	1.10453	700.34	674.256	6.49724	3.9397
55.7901	2013.56	1.10658	700.34	674.226	6.50929	3.95186
55.9	2013.01	1.10876	700.34	674.042	6.52212	3.96533
56.01	2012.58	1.11097	700.34	673.898	6.53512	3.97883
56.12	2012.04	1.11316	700.34	673.717	6.548	3.99235
56.22	2011.5	1.11513	700.34	673.536	6.55959	4.00457
56.33	2011.33	1.11731	700.34	673.479	6.57241	4.01759
56.44	2011.16	1.11958	700.34	673.422	6.58576	4.03114
56.5401	2011.08	1.1216	700.34	673.396	6.59765	4.04312
56.65	2010.3	1.12379	700.34	673.134	6.61053	4.05691
56.76	2009.25	1.12589	700.34	672.783	6.62288	4.07049
56.87	2008.71	1.12813	700.34	672.602	6.63606	4.0843
56.97	2008.23	1.13015	700.34	672.441	6.64794	4.09675
57.08	2007.83	1.13239	700.34	672.307	6.66112	4.11039
57.19	2007.2	1.13457	700.34	672.096	6.67394	4.12395
57.28	2006.15	1.13636	700.34	671.745	6.68447	4.13571
57.38	2005.12	1.13832	700.34	671.4	6.696	4.14845
57.49	2004.29	1.14054	700.34	671.122	6.70906	4.16248
57.59	2003.31	1.14251	700.34	670.794	6.72065	4.17521
57.7	2002.96	1.14477	700.34	670.677	6.73394	4.18892
57.7901	2001.87	1.14655	700.34	670.312	6.74441	4.20066
57.89	2000.78	1.14857	700.34	669.947	6.75629	4.21382
57.99	1999.76	1.15057	700.34	669.605	6.76806	4.22678
58.06	1998.75	1.15195	700.34	669.267	6.77618	4.23608
58.13	1997.62	1.15335	700.34	668.889	6.78441	4.24564
58.2	1996.61	1.15478	700.34	668.55	6.79282	4.25523
58.27	1995.48	1.15621	700.34	668.172	6.80124	4.26497
58.33	1994.47	1.15739	700.34	667.834	6.80818	4.27309
58.39	1993.41	1.15861	700.34	667.479	6.81535	4.28151
58.45	1992.28	1.15979	700.34	667.101	6.82229	4.28977
58.5	1991.22	1.16079	700.34	666.746	6.82818	4.2969
58.5501	1990.02	1.16176	700.34	666.344	6.83388	4.30401
58.6	1988.89	1.16273	700.34	665.965	6.83959	4.31104
58.65	1987.77	1.16376	700.34	665.59	6.84565	4.31841
58.7	1986.53	1.16476	700.34	665.175	6.85153	4.32574
58.75	1985.35	1.16576	700.34	664.78	6.85741	4.33301
58.8001	1984.2	1.16678	700.34	664.395	6.86341	4.34035
58.85	1983	1.16778	700.34	663.993	6.86929	4.34764
58.9	1981.87	1.16878	700.34	663.615	6.87518	4.35485
58.95	1980.83	1.16986	700.34	663.267	6.88153	4.36242
59	1979.58	1.17088	700.34	662.848	6.88753	4.36988
59.04	1978.38	1.17166	700.34	662.446	6.89212	4.37587
59.08	1977.2	1.17247	700.34	662.051	6.89688	4.38202
59.1101	1976.19	1.17309	700.34	661.713	6.90053	4.38685
59.14	1975.1	1.17366	700.34	661.348	6.90388	4.39148
59.17	1973.98	1.17422	700.34	660.973	6.90718	4.39608
59.21	1972.69	1.17503	700.34	660.541	6.91194	4.40236
59.25	1971.49	1.1759	700.34	660.139	6.91706	4.40888
59.28	1970.44	1.17646	700.34	659.788	6.92035	4.4134
59.31	1969.22	1.17703	700.34	659.379	6.92371	4.41818
59.34	1967.89	1.17762	700.34	658.934	6.92718	4.42321
59.37	1966.53	1.17824	700.34	658.478	6.93082	4.42845
59.4	1965.31	1.17886	700.34	658.07	6.93447	4.43353
59.43	1964.03	1.17949	700.34	657.641	6.93818	4.43873
59.46	1962.73	1.18008	700.34	657.206	6.94165	4.44372
59.49	1961.26	1.1807	700.34	656.714	6.94529	4.44909
59.52	1959.93	1.18129	700.34	656.268	6.94876	4.45412
59.5501	1958.46	1.18194	700.34	655.776	6.95259	4.45966
59.57	1957.39	1.18229	700.34	655.418	6.95465	4.46298
59.59	1956.26	1.18269	700.34	655.039	6.957	4.46665
59.6101	1955.02	1.1831	700.34	654.624	6.95941	4.47052
59.63	1953.77	1.1835	700.34	654.206	6.96176	4.47433
59.65	1952.49	1.18391	700.34	653.777	6.96418	4.47824
59.67	1951.11	1.18431	700.34	653.315	6.96653	4.48221
59.69	1949.64	1.18469	700.34	652.823	6.96876	4.48617
59.71	1947.95	1.18509	700.34	652.257	6.97112	4.4905
59.73	1946.09	1.1855	700.34	651.634	6.97353	4.49509
59.75	1944.14	1.18588	700.34	650.981	6.97576	4.49961
59.77	1942.13	1.18628	700.34	650.308	6.97812	4.50431
59.78	1941.05	1.18647	700.34	649.947	6.97924	4.5067
59.79	1939.97	1.18666	700.34	649.585	6.98035	4.50908
59.8001	1938.9	1.18685	700.34	649.227	6.98147	4.51145
59.81	1937.77	1.18706	700.34	648.848	6.98271	4.51401
59.82	1936.61	1.18728	700.34	648.46	6.984	4.51666
59.83	1935.43	1.18747	700.34	648.065	6.98512	4.51916
59.84	1934.17	1.18766	700.34	647.643	6.98624	4.52175
59.85	1932.83	1.18787	700.34	647.194	6.98747	4.52455
59.8601	1931.43	1.18806	700.34	646.725	6.98859	4.52731
59.87	1929.99	1.18825	700.34	646.243	6.98971	4.53011
59.88	1928.51	1.18847	700.34	645.748	6.991	4.53314
59.89	1927	1.18866	700.34	645.242	6.99212	4.53603
59.9	1925.4	1.18887	700.34	644.706	6.99335	4.53914
59.91	1923.75	1.18906	700.34	644.154	6.99447	4.54218
59.92	1922.05	1.18925	700.34	643.585	6.99559	4.54529
59.93	1920.25	1.18946	700.34	642.982	6.99682	4.54864
59.94	1918.44	1.18965	700.34	642.376	6.99794	4.55187
59.95	1916.59	1.18987	700.34	641.756	6.99924	4.55533
59.96	1914.67	1.19006	700.34	641.113	7.00035	4.5587
59.97	1912.7	1.19025	700.34	640.454	7.00147	4.56212
59.98	1910.61	1.19046	700.34	639.754	7.00271	4.5658
59.99	1908.43	1.19068	700.34	639.024	7.004	4.56965
60	1906.15	1.19087	700.34	638.26	7.00512	4.57344
60.01	1903.73	1.19108	700.34	637.45	7.00635	4.57751
60.02	1901.18	1.19127	700.34	636.596	7.00747	4.58161
60.03	1898.4	1.19149	700.34	635.665	7.00876	4.58616
60.04	1895.36	1.1917	700.34	634.648	7.01	4.59095
60.0501	1891.98	1.19189	700.34	633.516	7.01112	4.59603
60.06	1888.22	1.19208	700.34	632.257	7.01224	4.60155
60.07	1883.84	1.19227	700.34	630.79	7.01335	4.60779
60.08	1878.53	1.19249	700.34	629.012	7.01465	4.6153
60.09	1827.03	1.19267	700.34	611.768	7.01571	4.67666
