# Supplementary material for: Data regarding the influence of Al, Ti, and C additions to as-cast Al0.6CoCrFeNi compositionally complex alloys on microstructures and mechanical properties
Source: Data Brief. 2019 Nov 4;27:104742. doi: 10.1016/j.dib.2019.104742 (PMC6864337; doi:10.1016/j.dib.2019.104742)
Supplement: Multimedia component 1 [file mmc1.zip › data in brief_supplementary material zip/Tensile test data/Al16/Tensile Test_Al16-RT-2nd_Not selected.xlsx]

## Sheet: Sheet1
Alloy Name	Al16-RT-2nd
Sample height	30	mm
Gauge diameter	2.94	mm
Gauge length	16.97	mm
Time	Force	Crosshead Displacement	Engineering Stress	Engineering Strain	Engineering Plastic Strain
s	N	mm	MPa	%	%
0	52.9471	0	7.79934	0	-0.51
0.0800171	52.8211	0	7.78078	0	-0.50995
0.109985	52.9307	2.06707e-05	7.79692	0.000121807	-0.50987
0.130005	53.0804	0.000123906	7.81897	0.000730147	-0.50932
0.140015	53.1668	0.000124024	7.8317	0.000730843	-0.50935
0.140015	53.1668	0.000124024	7.8317	0.000730843	-0.50935
0.25	53.2222	0.000103402	7.83986	0.000609322	-0.50949
0.359985	52.8291	6.20123e-05	7.78195	0.000365423	-0.50959
0.410034	54.1568	0.000165295	7.97753	0.000974042	-0.50948
0.429993	55.438	0.000454258	8.16626	0.00268	-0.50826
0.450012	57.0162	0.000847172	8.39873	0.00499	-0.50654
0.470032	58.9497	0.00128109	8.68354	0.00755	-0.50472
0.47998	59.9654	0.00150807	8.83316	0.00889	-0.50376
0.48999	61.0122	0.00169499	8.98736	0.00999	-0.50306
0.5	62.1216	0.00190098	9.15078	0.0112	-0.50226
0.51001	63.1685	0.00210793	9.30499	0.01242	-0.50144
0.530029	65.106	0.00252182	9.59039	0.01486	-0.49973
0.539978	66.1529	0.00270779	9.74461	0.01596	-0.49903
0.559998	68.0787	0.00307972	10.0283	0.01815	-0.49757
0.580017	69.9888	0.00347264	10.3096	0.02046	-0.49597
0.599976	71.7115	0.00388558	10.5634	0.0229	-0.49419
0.619995	73.5279	0.00429947	10.831	0.02534	-0.49244
0.640015	75.231	0.00467141	11.0818	0.02753	-0.49089
0.660034	76.813	0.00510533	11.3149	0.03008	-0.48893
0.679993	78.438	0.00547726	11.5543	0.03228	-0.48735
0.700012	80.0435	0.00587018	11.7907	0.03459	-0.48564
0.720032	81.7193	0.0063041	12.0376	0.03715	-0.48372
0.73999	83.5122	0.00671799	12.3017	0.03959	-0.48196
0.76001	85.2935	0.00708992	12.5641	0.04178	-0.48044
0.780029	87.0943	0.00748188	12.8294	0.04409	-0.47881
0.799988	89.0122	0.0078748	13.1119	0.0464	-0.47722
0.820007	90.774	0.00830872	13.3714	0.04896	-0.47532
0.840027	92.4029	0.00872261	13.6113	0.0514	-0.4735
0.859985	94.106	0.00909455	13.8622	0.05359	-0.47195
0.880005	95.7974	0.00946648	14.1114	0.05578	-0.4704
0.900024	97.4966	0.00988038	14.3617	0.05822	-0.4686
0.919983	99.3443	0.0102933	14.6338	0.06066	-0.46687
0.940002	101.333	0.0107272	14.9268	0.06321	-0.46506
0.960022	103.34	0.0111621	15.2224	0.06578	-0.46326
0.970032	104.348	0.0113681	15.3709	0.06699	-0.46242
0.98999	106.387	0.011741	15.6713	0.06919	-0.461
1.01001	108.344	0.0121539	15.9595	0.07162	-0.4593
1.03003	110.27	0.0125468	16.2432	0.07394	-0.45771
1.04999	112.165	0.0129398	16.5224	0.07625	-0.45611
1.07001	114.083	0.0133527	16.8049	0.07868	-0.45441
1.09003	115.954	0.0137246	17.0805	0.08088	-0.45292
1.10999	117.895	0.0141385	17.3664	0.08331	-0.45121
1.13	119.774	0.0145515	17.6432	0.08575	-0.44949
1.15002	121.645	0.0149654	17.9188	0.08819	-0.44776
1.16998	123.555	0.0153373	18.2002	0.09038	-0.44629
1.19	125.356	0.0157302	18.4655	0.09269	-0.44465
1.20001	126.364	0.0159572	18.614	0.09403	-0.4437
1.22003	128.243	0.0163291	18.8908	0.09622	-0.44221
1.22998	129.251	0.0165151	19.0392	0.09732	-0.4415
1.25	131.262	0.016908	19.3355	0.09963	-0.43994
1.27002	133.172	0.0173419	19.6168	0.10219	-0.43811
1.28003	134.188	0.0175279	19.7665	0.10329	-0.4374
1.29999	136.086	0.0179208	20.0461	0.1056	-0.4358
1.32001	138.118	0.0183347	20.3454	0.10804	-0.43413
1.33002	139.133	0.0185416	20.4949	0.10926	-0.43329
1.34998	141.118	0.0189336	20.7873	0.11157	-0.43173
1.35999	142.133	0.0191816	20.9368	0.11303	-0.43065
1.37	143.227	0.0193885	21.098	0.11425	-0.42985
1.38	144.344	0.0195745	21.2625	0.11535	-0.42917
1.39001	145.501	0.0197604	21.4329	0.11644	-0.42851
1.40002	146.649	0.0199674	21.602	0.11766	-0.42773
1.41003	147.774	0.0201333	21.7677	0.11864	-0.42717
1.41998	148.852	0.0203813	21.9265	0.1201	-0.42612
1.42999	149.915	0.0205672	22.0831	0.1212	-0.42543
1.44	151.024	0.0207532	22.2465	0.12229	-0.42475
1.45001	152.126	0.0209802	22.4088	0.12363	-0.42383
1.46002	153.266	0.0211871	22.5767	0.12485	-0.42304
1.47998	155.215	0.0215591	22.8638	0.12704	-0.42158
1.5	157.172	0.021952	23.1521	0.12936	-0.42001
1.52002	159.051	0.0223649	23.4289	0.13179	-0.41828
1.53998	161.028	0.0227378	23.7201	0.13399	-0.41683
1.56	162.981	0.0231508	24.0078	0.13642	-0.41514
1.57001	164.051	0.0233367	24.1654	0.13752	-0.41445
1.58002	165.129	0.0235227	24.3242	0.13861	-0.41376
1.59003	166.161	0.0237296	24.4762	0.13983	-0.41293
1.59998	167.208	0.0239156	24.6305	0.14093	-0.41223
1.60999	168.223	0.0241426	24.78	0.14227	-0.41127
1.62	169.348	0.0243295	24.9457	0.14337	-0.4106
1.63	170.419	0.0245355	25.1034	0.14458	-0.40979
1.64001	171.434	0.0247215	25.253	0.14568	-0.40907
1.65002	172.481	0.0249284	25.4072	0.1469	-0.40825
1.66003	173.528	0.0251353	25.5614	0.14812	-0.40743
1.66998	174.536	0.0253423	25.7099	0.14934	-0.40659
1.67999	175.536	0.0255073	25.8572	0.15031	-0.40599
1.69	176.614	0.0257142	26.016	0.15153	-0.40518
1.70001	177.622	0.0259202	26.1645	0.15274	-0.40435
1.71002	178.708	0.0261272	26.3245	0.15396	-0.40354
1.72003	179.739	0.0263341	26.4763	0.15518	-0.40271
1.72998	180.825	0.0265411	26.6363	0.1564	-0.4019
1.73999	181.848	0.0267471	26.787	0.15761	-0.40107
1.75	182.965	0.026913	26.9515	0.15859	-0.40051
1.76001	184.067	0.0271199	27.1139	0.15981	-0.39971
1.77002	185.208	0.0273259	27.2819	0.16102	-0.39893
1.78003	186.309	0.0275329	27.4441	0.16224	-0.39812
1.78998	187.364	0.0277398	27.5995	0.16346	-0.3973
1.79999	188.481	0.0279468	27.7641	0.16468	-0.39651
1.81	189.52	0.0281327	27.9171	0.16578	-0.3958
1.82001	190.559	0.0283597	28.0702	0.16712	-0.39486
1.83002	191.629	0.0285457	28.2278	0.16821	-0.39417
1.84003	192.77	0.0287317	28.3958	0.16931	-0.3935
1.85999	194.821	0.0291246	28.698	0.17162	-0.39196
1.87	195.868	0.0293525	28.8522	0.17297	-0.39101
1.88	196.899	0.0295585	29.0041	0.17418	-0.39019
1.89001	197.954	0.0297654	29.1595	0.1754	-0.38937
1.90002	199.055	0.0299514	29.3217	0.1765	-0.38869
1.91003	200.149	0.0301584	29.4828	0.17772	-0.38788
1.91998	201.219	0.0303653	29.6404	0.17894	-0.38707
1.92999	202.274	0.0305513	29.7958	0.18003	-0.38637
1.94	203.29	0.0307573	29.9455	0.18125	-0.38554
1.95001	204.344	0.0309642	30.1008	0.18246	-0.38472
1.96002	205.438	0.0311712	30.2619	0.18368	-0.38391
1.97003	206.508	0.0313361	30.4195	0.18466	-0.38334
1.97998	207.626	0.0315431	30.5842	0.18588	-0.38255
1.98999	208.727	0.0317291	30.7464	0.18697	-0.38187
2	209.79	0.031936	30.903	0.18819	-0.38105
2.01001	210.891	0.0321429	31.0651	0.18941	-0.38024
2.02002	211.961	0.0323489	31.2228	0.19062	-0.37943
2.03003	213.008	0.0325349	31.377	0.19172	-0.37873
2.03998	214.04	0.0327419	31.529	0.19294	-0.3779
2.04999	215.063	0.0329488	31.6797	0.19416	-0.37707
2.07001	217.102	0.0333207	31.9801	0.19635	-0.37565
2.08002	218.11	0.0335067	32.1285	0.19745	-0.37493
2.09003	219.149	0.0337136	32.2816	0.19867	-0.37411
2.09998	220.211	0.0339206	32.438	0.19989	-0.37329
2.10999	221.235	0.0341066	32.5889	0.20098	-0.37258
2.12	222.352	0.0343335	32.7534	0.20232	-0.37166
2.13	223.508	0.0345615	32.9237	0.20366	-0.37076
2.14001	224.68	0.0347474	33.0963	0.20476	-0.3701
2.15002	225.876	0.0349334	33.2725	0.20585	-0.36946
2.16003	227.11	0.0351394	33.4543	0.20707	-0.36871
2.17003	228.235	0.0353264	33.62	0.20817	-0.36804
2.17998	229.36	0.0355123	33.7857	0.20927	-0.36736
2.18999	230.516	0.0357183	33.956	0.21048	-0.36659
2.2	231.617	0.0359253	34.1182	0.2117	-0.36578
2.21001	232.789	0.0361322	34.2908	0.21292	-0.36501
2.22002	233.852	0.0363392	34.4474	0.21414	-0.36419
2.23003	234.961	0.0365251	34.6108	0.21523	-0.36351
2.23998	236.039	0.0367311	34.7696	0.21645	-0.36271
2.24999	237.156	0.0369381	34.9341	0.21767	-0.36191
2.26	238.203	0.037166	35.0883	0.21901	-0.36096
2.27001	239.258	0.037352	35.2437	0.22011	-0.36026
2.28002	240.266	0.0375379	35.3922	0.2212	-0.35955
2.29003	241.313	0.0377859	35.5465	0.22266	-0.35848
2.29998	242.383	0.0379718	35.7041	0.22376	-0.35779
2.32	244.375	0.0383648	35.9975	0.22607	-0.35623
2.33001	245.375	0.0385708	36.1448	0.22729	-0.35539
2.34002	246.406	0.0387777	36.2967	0.22851	-0.35456
2.35998	248.406	0.0391706	36.5913	0.23082	-0.353
2.36999	249.406	0.0393566	36.7386	0.23192	-0.35228
2.39	251.352	0.0397905	37.0252	0.23448	-0.35046
2.41002	253.199	0.0401624	37.2973	0.23667	-0.34897
2.42998	255.086	0.0405553	37.5753	0.23898	-0.34736
2.45	256.863	0.0409692	37.837	0.24142	-0.3456
2.47002	258.531	0.0413622	38.0827	0.24374	-0.34391
2.48998	260.403	0.0417751	38.3585	0.24617	-0.34218
2.51	262.375	0.042147	38.649	0.24836	-0.34074
2.53002	264.207	0.0425399	38.9188	0.25068	-0.33911
2.54998	266.203	0.0429329	39.2129	0.25299	-0.33755
2.55999	267.297	0.0431398	39.374	0.25421	-0.33675
2.58001	269.293	0.0435117	39.668	0.2564	-0.33531
2.60003	271.188	0.0439247	39.9472	0.25884	-0.33359
2.61999	273.082	0.0443176	40.2262	0.26115	-0.33199
2.63	274.09	0.0445245	40.3746	0.26237	-0.33115
2.65001	275.945	0.0449375	40.6479	0.26481	-0.32942
2.67003	277.84	0.0453094	40.927	0.267	-0.32794
2.68999	279.758	0.0457233	41.2096	0.26944	-0.32623
2.71001	281.738	0.0461572	41.5012	0.27199	-0.32442
2.72002	282.746	0.0463432	41.6497	0.27309	-0.32371
2.73998	284.711	0.0467571	41.9392	0.27553	-0.32201
2.76	286.668	0.04717	42.2274	0.27796	-0.32031
2.77001	287.684	0.047356	42.3771	0.27906	-0.3196
2.78002	288.692	0.047542	42.5256	0.28015	-0.31889
2.79003	289.699	0.0477489	42.6739	0.28137	-0.31805
2.79998	290.699	0.0479559	42.8212	0.28259	-0.31721
2.80999	291.715	0.0481628	42.9709	0.28381	-0.31637
2.83001	293.766	0.0485548	43.273	0.28612	-0.31484
2.84002	294.789	0.0487617	43.4237	0.28734	-0.314
2.85003	295.805	0.0489896	43.5733	0.28868	-0.31304
2.85998	296.875	0.0491756	43.731	0.28978	-0.31235
2.86999	297.899	0.0493616	43.8818	0.29088	-0.31164
2.88	298.899	0.0495676	44.0291	0.29209	-0.31081
2.89	299.953	0.0497745	44.1844	0.29331	-0.30998
2.90001	301.024	0.0499815	44.3421	0.29453	-0.30917
2.91002	302.156	0.0501884	44.5089	0.29575	-0.30838
2.92003	303.399	0.0503744	44.692	0.29684	-0.30775
2.92998	304.508	0.0505603	44.8553	0.29794	-0.30707
2.93999	305.695	0.0507673	45.0302	0.29916	-0.3063
2.95	306.945	0.0509733	45.2143	0.30037	-0.30556
2.96001	308.188	0.0511802	45.3974	0.30159	-0.30481
2.97002	309.36	0.0513662	45.5701	0.30269	-0.30416
2.98003	310.555	0.0515731	45.7461	0.30391	-0.30339
2.98998	311.735	0.0517591	45.9199	0.305	-0.30274
2.99999	312.938	0.0519661	46.0971	0.30622	-0.30197
3.01	314.094	0.052173	46.2674	0.30744	-0.30119
3.02001	315.164	0.052338	46.425	0.30841	-0.30062
3.03002	316.313	0.0525449	46.5943	0.30963	-0.29984
3.04003	317.485	0.0527509	46.7669	0.31085	-0.29907
3.04998	318.649	0.0529579	46.9384	0.31207	-0.29829
3.05999	319.688	0.0531648	47.0914	0.31329	-0.29746
3.07	320.86	0.0533718	47.2641	0.31451	-0.29668
3.08001	322.07	0.0535577	47.4423	0.3156	-0.29604
3.09002	323.274	0.0537437	47.6197	0.3167	-0.2954
3.10003	324.492	0.0539507	47.7991	0.31792	-0.29464
3.10998	325.688	0.0541156	47.9753	0.31889	-0.29412
3.11999	326.977	0.0543226	48.1651	0.32011	-0.29339
3.13	328.235	0.0545286	48.3504	0.32132	-0.29265
3.14	329.477	0.0547355	48.5334	0.32254	-0.2919
3.15001	330.758	0.0549635	48.7221	0.32389	-0.29104
3.16002	332.078	0.0551494	48.9165	0.32498	-0.29045
3.17003	333.36	0.0553354	49.1054	0.32608	-0.28983
3.17998	334.633	0.0555423	49.2929	0.3273	-0.2891
3.18999	335.922	0.0557693	49.4828	0.32863	-0.28824
3.2	337.156	0.0559553	49.6645	0.32973	-0.28761
3.21001	338.43	0.0561622	49.8522	0.33095	-0.28688
3.22002	339.735	0.0563692	50.0444	0.33217	-0.28615
3.23003	341.078	0.0565961	50.2423	0.33351	-0.28532
3.23998	342.375	0.0567821	50.4333	0.3346	-0.28471
3.24999	343.649	0.0569891	50.621	0.33582	-0.28397
3.26	344.977	0.057196	50.8166	0.33704	-0.28326
3.27001	346.352	0.057382	51.0191	0.33814	-0.28268
3.28002	347.735	0.057588	51.2229	0.33935	-0.28199
3.29003	349.086	0.0577949	51.4219	0.34057	-0.28128
3.29998	350.492	0.0580019	51.629	0.34179	-0.28059
3.30999	351.82	0.0582088	51.8246	0.34301	-0.27987
3.32	353.133	0.0583948	52.018	0.34411	-0.27927
3.33001	354.43	0.0586218	52.2091	0.34544	-0.27843
3.34002	355.805	0.0587867	52.4116	0.34642	-0.27797
3.35003	357.188	0.0589937	52.6153	0.34764	-0.27728
3.35998	358.516	0.0592006	52.8109	0.34885	-0.27656
3.36999	359.82	0.0593866	53.003	0.34995	-0.27595
3.38	361.094	0.0595935	53.1907	0.35117	-0.27522
3.39	362.406	0.0597795	53.384	0.35227	-0.27462
3.40001	363.641	0.0599865	53.5659	0.35349	-0.27386
3.41002	364.992	0.0601724	53.7649	0.35458	-0.27328
3.42003	366.242	0.0603584	53.949	0.35568	-0.27265
3.42998	367.602	0.0605854	54.1494	0.35701	-0.27183
3.43999	368.906	0.0607713	54.3414	0.35811	-0.27123
3.45	370.125	0.0609573	54.521	0.35921	-0.27059
3.46001	371.383	0.0611642	54.7063	0.36043	-0.26985
3.47002	372.649	0.0613502	54.8928	0.36152	-0.26923
3.48003	373.985	0.0615572	55.0896	0.36274	-0.26851
3.48998	375.281	0.0617221	55.2805	0.36371	-0.26803
3.49999	376.625	0.0619291	55.4785	0.36493	-0.26732
3.51	377.953	0.062136	55.6741	0.36615	-0.2666
3.52001	379.375	0.062343	55.8836	0.36737	-0.26592
3.53002	380.719	0.062529	56.0816	0.36847	-0.26533
3.54003	382.07	0.062735	56.2806	0.36968	-0.26463
3.54998	383.492	0.0629419	56.49	0.3709	-0.26395
3.55999	384.992	0.0631488	56.711	0.37212	-0.26329
3.57	386.524	0.0633348	56.9367	0.37322	-0.26278
3.58001	388.031	0.0635208	57.1586	0.37431	-0.26225
3.59002	389.594	0.0637067	57.3889	0.37541	-0.26174
3.60003	391.086	0.0639347	57.6086	0.37675	-0.26096
3.60998	392.586	0.0641617	57.8296	0.37809	-0.26019
3.61999	394.102	0.0643686	58.0529	0.37931	-0.25955
3.63	395.586	0.0645546	58.2715	0.3804	-0.25901
3.64	397.047	0.0647615	58.4867	0.38162	-0.25834
3.65001	398.547	0.0649475	58.7077	0.38272	-0.25781
3.66002	400	0.0651535	58.9217	0.38393	-0.25715
3.67003	401.391	0.0653394	59.1266	0.38503	-0.25658
3.67998	402.867	0.0655464	59.3441	0.38625	-0.25592
3.68999	404.305	0.0657533	59.5559	0.38747	-0.25524
3.7	405.867	0.0659603	59.786	0.38869	-0.25461
3.71001	407.367	0.0661462	60.0069	0.38978	-0.25408
3.72002	408.805	0.0663522	60.2187	0.391	-0.25341
3.73003	410.242	0.0665592	60.4304	0.39222	-0.25273
3.73998	411.703	0.0667661	60.6456	0.39344	-0.25207
3.74999	413.094	0.0669731	60.8505	0.39466	-0.25137
3.76	414.531	0.0671791	61.0622	0.39587	-0.2507
3.77001	416.016	0.067366	61.2809	0.39697	-0.25016
3.78002	417.391	0.067552	61.4835	0.39807	-0.24958
3.79003	418.883	0.067758	61.7033	0.39928	-0.24893
3.79998	420.32	0.0679649	61.9149	0.4005	-0.24826
3.80999	421.774	0.0681719	62.1291	0.40172	-0.24759
3.82	423.305	0.0683788	62.3546	0.40294	-0.24694
3.83001	424.836	0.0685648	62.5802	0.40404	-0.24643
3.84002	426.438	0.0687917	62.8162	0.40537	-0.24569
3.85003	428.031	0.0689987	63.0508	0.40659	-0.24508
3.85998	429.531	0.0691847	63.2718	0.40769	-0.24455
3.86999	431.008	0.0693706	63.4893	0.40878	-0.24401
3.88	432.469	0.0695776	63.7045	0.41	-0.24334
3.89	433.977	0.0697845	63.9267	0.41122	-0.24269
3.90001	435.469	0.0699705	64.1465	0.41232	-0.24216
3.91002	436.977	0.0701564	64.3686	0.41341	-0.24163
3.92003	438.461	0.0703624	64.5872	0.41463	-0.24098
3.92998	439.985	0.0705694	64.8117	0.41585	-0.24034
3.93999	441.438	0.0707554	65.0257	0.41694	-0.23979
3.95	442.922	0.0709413	65.2443	0.41804	-0.23925
3.96001	444.469	0.0711483	65.4722	0.41926	-0.23862
3.97002	446.039	0.0713552	65.7035	0.42048	-0.23799
3.98003	447.649	0.0715412	65.9406	0.42157	-0.2375
3.98998	449.133	0.0717481	66.1592	0.42279	-0.23685
3.99999	450.625	0.0719541	66.379	0.42401	-0.23619
4.01	452.07	0.0721401	66.5919	0.4251	-0.23564
4.02001	453.508	0.072347	66.8037	0.42632	-0.23497
4.03002	455.008	0.072575	67.0246	0.42767	-0.23419
4.04003	456.508	0.07274	67.2456	0.42864	-0.23379
4.04998	458	0.0729259	67.4654	0.42973	-0.23325
4.05999	459.539	0.0731538	67.6921	0.43108	-0.23249
4.07	461.117	0.0733598	67.9245	0.43229	-0.23187
4.08001	462.664	0.0735668	68.1524	0.43351	-0.23124
4.09002	464.258	0.0737528	68.3872	0.43461	-0.23074
4.10003	465.86	0.0739387	68.6232	0.4357	-0.23025
4.10998	467.57	0.0741457	68.8751	0.43692	-0.22968
4.11999	469.25	0.0743316	69.1226	0.43802	-0.22922
4.13	470.899	0.0745586	69.3654	0.43936	-0.2285
4.14	472.57	0.0747446	69.6116	0.44045	-0.22804
4.15001	474.211	0.0749515	69.8533	0.44167	-0.22744
4.16002	475.852	0.0751585	70.0951	0.44289	-0.22684
4.17003	477.461	0.0753654	70.3321	0.44411	-0.22623
4.17998	479.117	0.0755714	70.576	0.44532	-0.22564
4.18999	480.727	0.0757784	70.8132	0.44654	-0.22503
4.2	482.399	0.0759643	71.0594	0.44764	-0.22456
4.21001	483.961	0.0761923	71.2895	0.44898	-0.22381
4.22002	485.633	0.0763782	71.5358	0.45008	-0.22335
4.23003	487.258	0.0765852	71.7752	0.4513	-0.22274
4.23998	488.852	0.0767912	72.01	0.45251	-0.22213
4.24999	490.508	0.0769771	72.2539	0.45361	-0.22166
4.26	492.102	0.0771631	72.4887	0.4547	-0.22117
4.27001	493.617	0.07737	72.7119	0.45592	-0.22052
4.28002	495.149	0.077577	72.9376	0.45714	-0.21988
4.29003	496.727	0.0777839	73.17	0.45836	-0.21925
4.29998	498.242	0.0779899	73.3932	0.45958	-0.21861
4.30999	499.797	0.0781768	73.6222	0.46068	-0.2181
4.32	501.266	0.0783628	73.8386	0.46177	-0.21756
4.33001	502.805	0.0785688	74.0653	0.46299	-0.21692
4.34002	504.445	0.0787548	74.3069	0.46408	-0.21645
4.35003	506.063	0.0789617	74.5453	0.4653	-0.21584
4.35998	507.727	0.0791477	74.7904	0.4664	-0.21537
4.36999	509.461	0.0793337	75.0458	0.46749	-0.21493
4.38	511.133	0.0795406	75.2921	0.46871	-0.21434
4.39	512.758	0.0797266	75.5315	0.46981	-0.21386
4.40001	514.406	0.0799335	75.7742	0.47103	-0.21326
4.41002	516.078	0.0801405	76.0205	0.47225	-0.21268
4.42003	517.836	0.0803465	76.2795	0.47346	-0.21213
4.42998	519.508	0.0805324	76.5258	0.47456	-0.21166
4.43999	521.125	0.0807193	76.764	0.47566	-0.21117
4.45	522.766	0.0809053	77.0057	0.47675	-0.2107
4.46001	524.406	0.0811323	77.2473	0.47809	-0.20998
4.47002	525.992	0.0813392	77.4809	0.47931	-0.20936
4.48003	527.649	0.0815252	77.725	0.48041	-0.20889
4.48998	529.313	0.0817321	77.9701	0.48163	-0.2083
4.49999	530.969	0.0819381	78.214	0.48284	-0.20771
4.51	532.555	0.0821241	78.4476	0.48394	-0.20721
4.52001	534.07	0.0823101	78.6708	0.48503	-0.20669
4.53002	535.727	0.082517	78.9149	0.48625	-0.20609
4.54003	537.344	0.082724	79.1531	0.48747	-0.20548
4.54998	539.008	0.0829309	79.3982	0.48869	-0.20489
4.55999	540.688	0.0831169	79.6457	0.48979	-0.20443
4.57	542.399	0.0833028	79.8977	0.49088	-0.20398
4.58001	544.086	0.0835098	80.1462	0.4921	-0.2034
4.59002	545.899	0.0837158	80.4133	0.49332	-0.20287
4.60003	547.649	0.0839227	80.6711	0.49454	-0.20231
4.60998	549.5	0.0841087	80.9437	0.49563	-0.20192
4.61999	551.36	0.0843157	81.2177	0.49685	-0.2014
4.63	553.156	0.0845426	81.4823	0.49819	-0.20074
4.64	554.992	0.0847286	81.7527	0.49928	-0.20034
4.65001	556.789	0.0849355	82.0174	0.5005	-0.1998
4.66002	558.594	0.0851425	82.2833	0.50172	-0.19926
4.67003	560.367	0.0853285	82.5445	0.50282	-0.19883
4.67998	562.219	0.0855554	82.8173	0.50416	-0.1982
4.68999	563.906	0.0857423	83.0658	0.50526	-0.19773
4.7	565.633	0.0859483	83.3202	0.50647	-0.19717
4.71001	567.367	0.0861553	83.5756	0.50769	-0.1966
4.72002	569.086	0.0863622	83.8288	0.50891	-0.19603
4.73003	570.828	0.0865482	84.0854	0.51001	-0.1956
4.73998	572.524	0.0867342	84.3353	0.5111	-0.19514
4.74999	574.203	0.0869411	84.5826	0.51232	-0.19456
4.76	575.844	0.0871471	84.8243	0.51354	-0.19396
4.77001	577.563	0.0873541	85.0775	0.51476	-0.19339
4.78002	579.297	0.08752	85.3329	0.51573	-0.19307
4.79003	581.141	0.087747	85.6046	0.51707	-0.19243
4.79998	583.039	0.0879329	85.8842	0.51817	-0.19205
4.80999	584.867	0.0881189	86.1534	0.51926	-0.19164
4.82	586.727	0.0883259	86.4274	0.52048	-0.19113
4.83001	588.563	0.0885328	86.6979	0.5217	-0.1906
4.84002	590.383	0.0887388	86.966	0.52292	-0.19007
4.85003	592.266	0.0889667	87.2433	0.52426	-0.18944
4.85998	594.18	0.0891317	87.5253	0.52523	-0.18919
4.86999	596.063	0.0893387	87.8026	0.52645	-0.18868
4.88	597.914	0.0895246	88.0753	0.52755	-0.18829
4.89	599.688	0.0897106	88.3366	0.52864	-0.18786
4.90001	601.383	0.0898966	88.5863	0.52974	-0.18741
4.91002	603.149	0.0901245	88.8465	0.53108	-0.18673
4.92003	604.891	0.0903305	89.103	0.5323	-0.18617
4.92998	606.641	0.0905164	89.3608	0.53339	-0.18574
4.93999	608.414	0.0907444	89.622	0.53473	-0.18507
4.95	610.203	0.0909094	89.8855	0.53571	-0.18477
4.96001	611.945	0.0911163	90.1421	0.53693	-0.18421
4.97002	613.703	0.0913232	90.4011	0.53814	-0.18365
4.98003	615.414	0.0915092	90.6531	0.53924	-0.1832
4.98998	617.195	0.0916952	90.9155	0.54034	-0.18278
4.99999	618.992	0.0919222	91.1802	0.54167	-0.18212
5.01	620.805	0.0921081	91.4472	0.54277	-0.18171
5.02001	622.641	0.0922941	91.7177	0.54387	-0.18131
5.03002	624.555	0.092522	91.9996	0.54521	-0.18069
5.04003	626.391	0.092729	92.2701	0.54643	-0.18016
5.04998	628.149	0.092935	92.5291	0.54764	-0.17961
5.05999	629.992	0.0931209	92.8005	0.54874	-0.17921
5.07	631.844	0.0933489	93.0734	0.55008	-0.17857
5.08001	633.719	0.0935348	93.3495	0.55118	-0.17818
5.09002	635.555	0.0937208	93.62	0.55227	-0.17778
5.10003	637.453	0.0939277	93.8996	0.55349	-0.17728
5.10998	639.328	0.0941347	94.1758	0.55471	-0.17676
5.11999	641.164	0.0943407	94.4462	0.55593	-0.17624
5.13	642.899	0.0945476	94.7018	0.55715	-0.17568
5.14	644.774	0.0947546	94.978	0.55837	-0.17517
5.15001	646.656	0.0949615	95.2552	0.55958	-0.17466
5.16002	648.492	0.0951675	95.5257	0.5608	-0.17414
5.17003	650.328	0.0953535	95.7961	0.56189	-0.17374
5.17998	652.133	0.0955394	96.062	0.56299	-0.17332
5.18999	654.008	0.0957464	96.3382	0.56421	-0.17281
5.2	655.836	0.0959533	96.6075	0.56543	-0.17228
5.21001	657.625	0.0961393	96.871	0.56653	-0.17186
5.22002	659.469	0.0963463	97.1426	0.56774	-0.17134
5.23003	661.36	0.0965112	97.4212	0.56872	-0.17108
5.23998	663.195	0.0967182	97.6915	0.56994	-0.17055
5.24999	665.11	0.0969452	97.9736	0.57127	-0.16994
5.26	667.094	0.0971311	98.2658	0.57237	-0.16959
5.27001	669.008	0.0973171	98.5478	0.57347	-0.16922
5.28002	670.953	0.097504	98.8343	0.57457	-0.16885
5.29003	672.813	0.09771	99.1083	0.57578	-0.16834
5.29998	674.75	0.0979379	99.3936	0.57712	-0.16773
5.30999	676.766	0.0981239	99.6906	0.57822	-0.1674
5.32	678.727	0.0983099	99.9794	0.57932	-0.16704
5.33001	680.688	0.0984958	100.268	0.58041	-0.16669
5.34002	682.649	0.0987028	100.557	0.58163	-0.16621
5.35003	684.508	0.0989088	100.831	0.58285	-0.1657
5.35998	686.336	0.0991157	101.1	0.58406	-0.16517
5.36999	688.188	0.0993017	101.373	0.58516	-0.16477
5.38	690.094	0.0995086	101.654	0.58638	-0.16427
5.39	692.016	0.0996946	101.937	0.58748	-0.1639
5.40001	693.93	0.0998806	102.219	0.58857	-0.16353
5.41002	695.719	0.100088	102.482	0.58979	-0.16298
5.42003	697.61	0.100294	102.761	0.59101	-0.16248
5.42998	699.531	0.1005	103.044	0.59222	-0.16199
5.43999	701.453	0.100666	103.327	0.5932	-0.16174
5.45	703.414	0.100873	103.616	0.59442	-0.16126
5.46001	705.352	0.1011	103.901	0.59576	-0.16066
5.47002	707.328	0.101307	104.192	0.59698	-0.16018
5.48003	709.305	0.101493	104.484	0.59807	-0.15983
5.48998	711.266	0.1017	104.773	0.59929	-0.15935
5.49999	713.211	0.101886	105.059	0.60039	-0.15899
5.51	715.211	0.102092	105.354	0.6016	-0.15853
5.52001	717.125	0.102299	105.636	0.60282	-0.15804
5.53002	719.125	0.102506	105.93	0.60404	-0.15757
5.54003	721.125	0.102713	106.225	0.60526	-0.15711
5.54998	723.102	0.102899	106.516	0.60636	-0.15676
5.55999	725.07	0.103085	106.806	0.60745	-0.15641
5.57	727.047	0.103312	107.097	0.60879	-0.15582
5.58001	729.016	0.103519	107.387	0.61001	-0.15534
5.59002	730.977	0.103726	107.676	0.61123	-0.15486
5.60003	732.891	0.103891	107.958	0.6122	-0.15461
5.60998	734.82	0.104098	108.242	0.61342	-0.15412
5.61999	736.797	0.104305	108.533	0.61464	-0.15365
5.63	738.664	0.104511	108.808	0.61586	-0.15314
5.64	740.649	0.104697	109.101	0.61695	-0.15279
5.65001	742.711	0.104883	109.405	0.61805	-0.15247
5.66002	744.82	0.10509	109.715	0.61927	-0.15205
5.67003	746.883	0.105276	110.019	0.62037	-0.15173
5.67998	748.93	0.105461	110.321	0.62146	-0.15142
5.68999	751.008	0.105689	110.627	0.6228	-0.15086
5.7	753.102	0.105916	110.935	0.62414	-0.15031
5.71001	755.242	0.106123	111.25	0.62536	-0.1499
5.72002	757.352	0.106288	111.561	0.62633	-0.14973
5.73003	759.461	0.106516	111.872	0.62767	-0.14918
5.73998	761.508	0.106702	112.173	0.62877	-0.14886
5.74999	763.492	0.106909	112.466	0.62999	-0.14839
5.76	765.461	0.107074	112.756	0.63096	-0.14816
5.77001	767.406	0.107281	113.042	0.63218	-0.14767
5.78002	769.406	0.107487	113.337	0.63339	-0.14721
5.79003	771.438	0.107694	113.636	0.63461	-0.14676
5.79998	773.43	0.10788	113.93	0.63571	-0.14642
5.80999	775.422	0.108087	114.223	0.63693	-0.14595
5.82	777.414	0.108294	114.516	0.63815	-0.14548
5.83001	779.445	0.10848	114.816	0.63925	-0.14515
5.84002	781.477	0.108666	115.115	0.64034	-0.14482
5.85003	783.524	0.108873	115.416	0.64156	-0.14438
5.85998	785.664	0.109079	115.732	0.64278	-0.14397
5.86999	787.774	0.109266	116.043	0.64388	-0.14367
5.88	789.852	0.109472	116.349	0.64509	-0.14324
5.89	791.899	0.109658	116.65	0.64619	-0.14292
5.90001	793.977	0.109865	116.956	0.64741	-0.14248
5.91002	796.086	0.110093	117.267	0.64875	-0.14193
5.92003	798.227	0.110257	117.582	0.64972	-0.14178
5.92998	800.336	0.110422	117.893	0.65069	-0.1416
5.93999	802.383	0.110629	118.194	0.65191	-0.14115
5.95	804.477	0.110857	118.503	0.65325	-0.1406
5.96001	806.445	0.111063	118.793	0.65447	-0.14013
5.97002	808.492	0.11127	119.094	0.65569	-0.13968
5.98003	810.57	0.111456	119.4	0.65678	-0.13937
5.98998	812.649	0.111663	119.707	0.658	-0.13894
5.99999	814.758	0.11187	120.017	0.65922	-0.13851
6.01	816.805	0.112056	120.319	0.66032	-0.13819
6.02001	818.914	0.112262	120.63	0.66153	-0.13777
6.03002	821.055	0.11249	120.945	0.66288	-0.13724
6.04003	823.274	0.112655	121.272	0.66385	-0.13711
6.04998	825.414	0.112862	121.587	0.66507	-0.13669
6.05999	827.602	0.113069	121.909	0.66629	-0.1363
6.07	829.727	0.113296	122.222	0.66763	-0.13577
6.08001	831.899	0.113503	122.542	0.66885	-0.13537
6.09002	834.086	0.113689	122.864	0.66994	-0.1351
6.10003	836.242	0.113875	123.182	0.67104	-0.13481
6.10998	838.461	0.114061	123.509	0.67213	-0.13456
6.11999	840.555	0.114268	123.817	0.67335	-0.13413
6.13	842.602	0.114495	124.119	0.67469	-0.13356
6.14	844.633	0.114681	124.418	0.67579	-0.13323
6.15001	846.742	0.114888	124.729	0.67701	-0.13281
6.16002	848.883	0.115095	125.044	0.67823	-0.1324
6.17003	851.024	0.115281	125.359	0.67932	-0.13211
6.17998	853.102	0.115466	125.666	0.68041	-0.13181
6.18999	855.211	0.115693	125.976	0.68175	-0.13127
6.2	857.32	0.115879	126.287	0.68285	-0.13097
6.21001	859.367	0.116086	126.588	0.68407	-0.13052
6.22002	861.539	0.116272	126.908	0.68516	-0.13024
6.23003	863.695	0.1165	127.226	0.68651	-0.12971
6.23998	865.852	0.116665	127.544	0.68748	-0.12956
6.24999	868.008	0.116872	127.861	0.6887	-0.12915
6.26	870.149	0.117058	128.177	0.68979	-0.12886
6.27001	872.336	0.117285	128.499	0.69113	-0.12835
6.28002	874.539	0.117451	128.823	0.69211	-0.12821
6.29003	876.711	0.117658	129.143	0.69333	-0.12781
6.29998	878.945	0.117864	129.472	0.69454	-0.12744
6.30999	881.18	0.11805	129.802	0.69564	-0.12719
6.32	883.352	0.118236	130.122	0.69674	-0.12691
6.33001	885.617	0.118443	130.455	0.69796	-0.12655
6.34002	887.867	0.118671	130.787	0.6993	-0.12605
6.35003	890.086	0.118857	131.114	0.70039	-0.12579
6.35998	892.32	0.119043	131.443	0.70149	-0.12554
6.36999	894.586	0.11927	131.776	0.70283	-0.12506
6.38	896.852	0.119477	132.11	0.70405	-0.1247
6.39	899.133	0.119663	132.446	0.70514	-0.12446
6.40001	901.32	0.11987	132.768	0.70636	-0.12407
6.41002	903.57	0.120076	133.1	0.70758	-0.1237
6.42003	905.867	0.120262	133.438	0.70867	-0.12347
6.42998	908.086	0.120448	133.765	0.70977	-0.12322
6.43999	910.305	0.120634	134.092	0.71087	-0.12296
6.45	912.539	0.12084	134.421	0.71208	-0.12259
6.46001	914.805	0.121047	134.755	0.7133	-0.12222
6.47002	917.039	0.121275	135.084	0.71464	-0.12173
6.48003	919.274	0.121461	135.413	0.71574	-0.12147
6.48998	921.539	0.121667	135.747	0.71695	-0.12111
6.49999	923.82	0.121874	136.083	0.71817	-0.12076
6.51	926.117	0.12206	136.421	0.71927	-0.12053
6.52001	928.367	0.122246	136.752	0.72037	-0.12028
6.53002	930.633	0.122453	137.086	0.72159	-0.11992
6.54003	932.867	0.122701	137.415	0.72305	-0.1193
6.54998	935.133	0.122887	137.749	0.72414	-0.11906
6.55999	937.352	0.123115	138.076	0.72549	-0.11855
6.57	939.539	0.12328	138.398	0.72646	-0.11841
6.58001	941.852	0.123466	138.739	0.72755	-0.11819
6.59002	944.149	0.123652	139.077	0.72865	-0.11796
6.60003	946.367	0.123859	139.404	0.72987	-0.11758
6.60998	948.633	0.124066	139.738	0.73109	-0.11721
6.61999	950.867	0.124272	140.067	0.7323	-0.11684
6.63	953.102	0.124479	140.396	0.73352	-0.11647
6.64	955.383	0.124686	140.732	0.73474	-0.11611
6.65001	957.711	0.124893	141.075	0.73596	-0.11577
6.66002	959.992	0.125099	141.411	0.73718	-0.11541
6.67003	962.305	0.125265	141.752	0.73816	-0.11531
6.67998	964.555	0.125471	142.083	0.73937	-0.11495
6.68999	966.774	0.125698	142.41	0.74071	-0.11445
6.7	968.992	0.125905	142.737	0.74193	-0.11406
6.71001	971.242	0.126091	143.068	0.74302	-0.11382
6.72002	973.461	0.126298	143.395	0.74424	-0.11344
6.73003	975.695	0.126504	143.724	0.74546	-0.11307
6.73998	977.93	0.12667	144.053	0.74643	-0.11293
6.74999	980.149	0.126897	144.38	0.74777	-0.11243
6.76	982.43	0.127083	144.716	0.74887	-0.1122
6.77001	984.711	0.127269	145.052	0.74996	-0.11196
6.78002	986.961	0.127455	145.384	0.75106	-0.11172
6.79003	989.258	0.127662	145.722	0.75228	-0.11137
6.79998	991.539	0.127869	146.058	0.7535	-0.11101
6.80999	993.789	0.128076	146.389	0.75472	-0.11064
6.82	996.18	0.128262	146.742	0.75582	-0.11044
6.83001	998.524	0.128448	147.087	0.75691	-0.11023
6.84002	1000.91	0.128655	147.438	0.75813	-0.10992
6.85003	1003.21	0.12882	147.777	0.7591	-0.10981
6.85998	1005.49	0.129027	148.113	0.76032	-0.10945
6.86999	1007.82	0.129233	148.456	0.76154	-0.10912
6.88	1010.12	0.12944	148.795	0.76276	-0.10877
6.89	1012.41	0.129647	149.132	0.76398	-0.10841
6.90001	1014.84	0.129854	149.49	0.7652	-0.10811
6.91002	1017.24	0.13004	149.844	0.76629	-0.10792
6.92003	1019.63	0.130226	150.196	0.76739	-0.10773
6.92998	1022.1	0.130432	150.56	0.7686	-0.10745
6.93999	1024.51	0.13068	150.915	0.77006	-0.1069
6.95	1027.02	0.130886	151.284	0.77128	-0.10663
6.96001	1029.54	0.131073	151.656	0.77238	-0.10648
6.97002	1031.95	0.131259	152.011	0.77348	-0.10629
6.98003	1034.45	0.131486	152.379	0.77481	-0.1059
6.98998	1036.99	0.131672	152.753	0.77591	-0.10576
6.99999	1039.43	0.131858	153.113	0.77701	-0.10559
7.01	1041.88	0.132086	153.473	0.77835	-0.10517
7.02001	1044.24	0.132292	153.821	0.77956	-0.10485
7.03002	1046.6	0.132478	154.169	0.78066	-0.10464
7.04003	1048.95	0.132685	154.515	0.78188	-0.10431
7.04998	1051.32	0.132892	154.864	0.7831	-0.10399
7.05999	1053.7	0.133078	155.215	0.7842	-0.10379
7.07	1056.09	0.133285	155.567	0.78542	-0.10347
7.08001	1058.46	0.133491	155.916	0.78663	-0.10315
7.09002	1060.76	0.133698	156.255	0.78785	-0.1028
7.10003	1063.05	0.133905	156.592	0.78907	-0.10245
7.10998	1065.41	0.134112	156.939	0.79029	-0.10212
7.11999	1067.82	0.134298	157.294	0.79138	-0.10193
7.13	1070.23	0.134484	157.649	0.79248	-0.10175
7.14	1072.65	0.134691	158.006	0.7937	-0.10144
7.15001	1074.99	0.134897	158.351	0.79491	-0.10111
7.16002	1077.35	0.135104	158.698	0.79613	-0.10078
7.17003	1079.79	0.13529	159.058	0.79723	-0.10061
7.18003	1082.1	0.135476	159.398	0.79833	-0.10039
7.18998	1084.41	0.135682	159.738	0.79954	-0.10004
7.19999	1086.74	0.135889	160.081	0.80076	-0.09971
7.21	1089.06	0.136075	160.423	0.80186	-0.09949
7.22001	1091.27	0.136282	160.749	0.80308	-0.0991
7.23002	1093.48	0.136468	161.074	0.80417	-0.09884
7.24003	1095.7	0.136654	161.401	0.80527	-0.09858
7.24998	1098.02	0.13684	161.743	0.80636	-0.09836
7.25999	1100.29	0.137005	162.077	0.80734	-0.09825
7.27	1102.51	0.137212	162.404	0.80856	-0.09787
7.28001	1104.87	0.13744	162.752	0.8099	-0.09741
7.29002	1107.23	0.137646	163.1	0.81111	-0.09709
7.30003	1109.6	0.137853	163.449	0.81233	-0.09677
7.30998	1111.96	0.13806	163.797	0.81355	-0.09644
7.31999	1114.43	0.138246	164.16	0.81465	-0.09627
7.33	1116.95	0.138432	164.532	0.81575	-0.09613
7.34001	1119.41	0.138639	164.894	0.81697	-0.09584
7.35002	1121.88	0.138846	165.258	0.81819	-0.09555
7.36003	1124.34	0.139052	165.62	0.8194	-0.09527
7.36998	1126.77	0.139279	165.978	0.82074	-0.09485
7.37999	1129.2	0.139485	166.336	0.82195	-0.09455
7.39	1131.62	0.139692	166.692	0.82317	-0.09425
7.4	1134.06	0.139858	167.052	0.82415	-0.09419
7.41001	1136.59	0.140044	167.425	0.82524	-0.09405
7.42002	1139.06	0.14023	167.788	0.82634	-0.09389
7.43003	1141.52	0.140436	168.151	0.82755	-0.0936
7.43998	1143.99	0.140684	168.515	0.82902	-0.09307
7.44999	1146.4	0.140891	168.87	0.83024	-0.09276
7.46	1148.88	0.141098	169.235	0.83146	-0.09248
7.47001	1151.41	0.141284	169.608	0.83255	-0.09234
7.48002	1153.93	0.14147	169.979	0.83365	-0.0922
7.49003	1156.4	0.141656	170.343	0.83474	-0.09203
7.49998	1158.91	0.141842	170.712	0.83584	-0.09188
7.50999	1161.41	0.14207	171.081	0.83718	-0.09149
7.52	1163.96	0.142256	171.456	0.83828	-0.09135
7.53001	1166.46	0.142463	171.825	0.8395	-0.09108
7.54002	1168.96	0.142669	172.193	0.84071	-0.09081
7.55003	1171.45	0.142876	172.56	0.84193	-0.09053
7.55998	1173.91	0.143083	172.922	0.84315	-0.09024
7.56999	1176.35	0.14329	173.281	0.84437	-0.08994
7.58	1178.87	0.143496	173.653	0.84559	-0.08968
7.59001	1181.4	0.143662	174.025	0.84656	-0.08965
7.60002	1183.81	0.143869	174.38	0.84778	-0.08934
7.61003	1186.24	0.144075	174.738	0.849	-0.08905
7.61998	1188.63	0.144282	175.09	0.85022	-0.08873
7.62999	1191.1	0.144488	175.454	0.85143	-0.08845
7.64	1193.54	0.144674	175.814	0.85253	-0.08828
7.65	1195.98	0.144881	176.173	0.85375	-0.08798
7.66001	1198.4	0.145087	176.529	0.85496	-0.08768
7.67002	1200.9	0.145273	176.898	0.85606	-0.08753
7.68003	1203.32	0.145459	177.254	0.85715	-0.08734
7.68998	1205.73	0.145666	177.609	0.85837	-0.08703
7.69999	1208.2	0.145852	177.973	0.85947	-0.08687
7.71	1210.6	0.146059	178.327	0.86069	-0.08656
7.72001	1213.06	0.146266	178.689	0.86191	-0.08627
7.73002	1215.49	0.146452	179.047	0.86301	-0.08609
7.74003	1217.99	0.146659	179.415	0.86423	-0.08581
7.74998	1220.49	0.146886	179.783	0.86556	-0.08542
7.75999	1223.06	0.147093	180.162	0.86678	-0.08517
7.77	1225.57	0.147258	180.532	0.86775	-0.08515
7.78001	1228.09	0.147465	180.903	0.86897	-0.08488
7.79002	1230.65	0.147651	181.28	0.87007	-0.08475
7.80003	1233.23	0.147878	181.66	0.87141	-0.08439
7.80998	1235.79	0.148065	182.037	0.87251	-0.08425
7.81999	1238.31	0.148271	182.408	0.87372	-0.08399
7.83	1240.82	0.148457	182.778	0.87482	-0.08384
7.84001	1243.32	0.148664	183.146	0.87604	-0.08357
7.85002	1245.87	0.14885	183.522	0.87714	-0.08343
7.86003	1248.41	0.149036	183.896	0.87823	-0.0833
7.86998	1250.93	0.149264	184.267	0.87958	-0.0829
7.87999	1253.45	0.14949	184.639	0.88091	-0.08252
7.89	1255.95	0.149676	185.007	0.882	-0.08237
7.9	1258.45	0.149862	185.375	0.8831	-0.08222
7.91001	1261.02	0.150069	185.754	0.88432	-0.08197
7.92002	1263.65	0.150276	186.141	0.88554	-0.08175
7.93003	1266.31	0.150482	186.533	0.88675	-0.08154
7.93998	1268.93	0.15071	186.919	0.8881	-0.08118
7.94999	1271.54	0.150896	187.303	0.88919	-0.08107
7.96	1274.13	0.151082	187.685	0.89029	-0.08095
7.97001	1276.77	0.151289	188.074	0.89151	-0.08073
7.98002	1279.38	0.151516	188.458	0.89285	-0.08038
7.99003	1281.96	0.151723	188.838	0.89407	-0.08013
7.99998	1284.57	0.151909	189.223	0.89516	-0.08002
8.00999	1287.13	0.152116	189.6	0.89638	-0.07977
8.02	1289.7	0.152302	189.978	0.89748	-0.07965
8.03001	1292.18	0.152488	190.344	0.89857	-0.07949
8.04002	1294.68	0.152674	190.712	0.89967	-0.07933
8.05003	1297.21	0.152881	191.085	0.90089	-0.07907
8.05998	1299.74	0.153087	191.457	0.9021	-0.07881
8.06999	1302.27	0.153294	191.83	0.90332	-0.07855
8.08	1304.84	0.15348	192.209	0.90442	-0.07842
8.09001	1307.43	0.153708	192.59	0.90576	-0.07806
8.10002	1310.01	0.153894	192.97	0.90686	-0.07794
8.11003	1312.52	0.15408	193.34	0.90796	-0.07779
8.11998	1315.09	0.154266	193.718	0.90905	-0.07766
8.12999	1317.65	0.154452	194.096	0.91015	-0.07753
8.14	1320.23	0.154678	194.476	0.91148	-0.07718
8.15	1322.76	0.154865	194.848	0.91258	-0.07703
8.16001	1325.27	0.155071	195.218	0.91379	-0.07676
8.17002	1327.77	0.155278	195.586	0.91501	-0.07649
8.18003	1330.24	0.155464	195.95	0.91611	-0.07633
8.18998	1332.73	0.155671	196.317	0.91733	-0.07605
8.19999	1335.2	0.155878	196.681	0.91855	-0.07576
8.21	1337.68	0.156064	197.046	0.91965	-0.0756
8.22001	1340.09	0.156291	197.401	0.92098	-0.07517
8.23002	1342.59	0.156477	197.769	0.92208	-0.07502
8.24003	1345.1	0.156684	198.139	0.9233	-0.07475
8.24998	1347.63	0.15687	198.512	0.9244	-0.07461
8.25999	1350.2	0.157056	198.89	0.92549	-0.07448
8.27	1352.7	0.157263	199.259	0.92671	-0.07421
8.28001	1355.26	0.15747	199.636	0.92793	-0.07395
8.29002	1357.84	0.157676	200.016	0.92915	-0.07372
8.30003	1360.4	0.157862	200.393	0.93024	-0.07359
8.30998	1363.01	0.15809	200.777	0.93159	-0.07323
8.31999	1365.57	0.158276	201.154	0.93268	-0.0731
8.33	1368.13	0.158462	201.531	0.93378	-0.07297
8.34001	1370.68	0.158669	201.907	0.935	-0.07271
8.35002	1373.2	0.158855	202.278	0.93609	-0.07257
8.36003	1375.71	0.159062	202.648	0.93731	-0.0723
8.36998	1378.34	0.159268	203.035	0.93853	-0.07208
8.37999	1380.91	0.159475	203.414	0.93975	-0.07183
8.39	1383.57	0.159701	203.806	0.94108	-0.0715
8.4	1386.21	0.159888	204.195	0.94218	-0.0714
8.41001	1388.88	0.160074	204.588	0.94328	-0.07131
8.42002	1391.56	0.16028	204.983	0.94449	-0.07111
8.43003	1394.15	0.160487	205.364	0.94571	-0.07087
8.43998	1396.81	0.160694	205.756	0.94693	-0.07065
8.44999	1399.46	0.16088	206.146	0.94803	-0.07055
8.46	1402.1	0.161066	206.535	0.94912	-0.07046
8.47001	1404.7	0.161273	206.918	0.95034	-0.07022
8.48002	1407.37	0.161479	207.312	0.95156	-0.07001
8.49003	1409.96	0.161707	207.693	0.9529	-0.06965
8.49998	1412.59	0.161914	208.081	0.95412	-0.06942
8.50999	1415.09	0.1621	208.449	0.95522	-0.06927
8.52	1417.68	0.162306	208.83	0.95643	-0.06903
8.53001	1420.24	0.162493	209.207	0.95753	-0.0689
8.54002	1422.84	0.162699	209.59	0.95874	-0.06867
8.55003	1425.54	0.162906	209.988	0.95996	-0.06847
8.55998	1428.27	0.163113	210.39	0.96118	-0.06828
8.56999	1430.95	0.163299	210.785	0.96228	-0.06819
8.58	1433.52	0.163464	211.164	0.96325	-0.06819
8.59001	1436.1	0.163692	211.544	0.9646	-0.06782
8.60002	1438.73	0.163878	211.931	0.96569	-0.06772
8.61003	1441.37	0.164085	212.32	0.96691	-0.0675
8.61998	1443.96	0.164291	212.702	0.96813	-0.06726
8.62999	1446.66	0.164498	213.099	0.96935	-0.06706
8.64	1449.27	0.164683	213.484	0.97044	-0.06696
8.65	1451.73	0.16489	213.846	0.97166	-0.06667
8.66001	1454.23	0.165076	214.214	0.97275	-0.06652
8.67002	1456.74	0.165283	214.584	0.97397	-0.06624
8.68003	1459.27	0.165469	214.957	0.97507	-0.0661
8.68998	1461.79	0.165675	215.328	0.97628	-0.06584
8.69999	1464.32	0.165882	215.701	0.9775	-0.06558
8.71	1466.96	0.166089	216.09	0.97872	-0.06535
8.72001	1469.63	0.166275	216.483	0.97982	-0.06527
8.73002	1472.18	0.166461	216.858	0.98091	-0.06513
8.74003	1474.71	0.166668	217.231	0.98213	-0.06487
8.74998	1477.31	0.166875	217.614	0.98335	-0.06463
8.75999	1479.91	0.167061	217.997	0.98445	-0.06452
8.77	1482.54	0.167288	218.385	0.98579	-0.06417
8.78001	1485.21	0.167474	218.778	0.98688	-0.06409
8.79002	1487.87	0.167681	219.17	0.9881	-0.06387
8.80003	1490.46	0.167867	219.551	0.9892	-0.06375
8.80998	1493.01	0.168074	219.927	0.99042	-0.0635
8.81999	1495.57	0.168281	220.304	0.99164	-0.06324
8.83	1498.13	0.168487	220.681	0.99285	-0.063
8.84001	1500.77	0.168694	221.07	0.99407	-0.06277
8.85002	1503.37	0.16888	221.453	0.99517	-0.06266
8.86003	1505.95	0.169087	221.833	0.99639	-0.06241
8.86998	1508.62	0.169294	222.226	0.99761	-0.0622
8.87999	1511.26	0.1695	222.615	0.99882	-0.06199
8.89	1513.87	0.169665	223	0.99979	-0.062
8.9	1516.52	0.169871	223.39	1.00101	-0.06179
8.91001	1519.2	0.170099	223.785	1.00235	-0.06146
8.92002	1521.9	0.170326	224.182	1.00369	-0.06114
8.93003	1524.65	0.170512	224.588	1.00478	-0.06108
8.93998	1527.43	0.170698	224.997	1.00588	-0.06103
8.94999	1530.23	0.170885	225.409	1.00698	-0.06099
8.96	1532.91	0.171112	225.804	1.00832	-0.06066
8.97001	1535.54	0.171319	226.192	1.00954	-0.06044
8.98002	1538.18	0.171505	226.581	1.01064	-0.06034
8.99003	1541.02	0.171691	226.999	1.01173	-0.06032
8.99998	1543.81	0.171918	227.41	1.01307	-0.06003
9.00999	1546.6	0.172125	227.821	1.01429	-0.05987
9.02	1549.37	0.172311	228.229	1.01539	-0.05982
9.03001	1552.1	0.172559	228.631	1.01685	-0.05939
9.04002	1554.76	0.172745	229.023	1.01794	-0.05929
9.05003	1557.4	0.172911	229.412	1.01892	-0.05931
9.05998	1560.15	0.173076	229.817	1.01989	-0.05938
9.06999	1562.87	0.173304	230.217	1.02124	-0.05906
9.08	1565.59	0.17349	230.618	1.02233	-0.059
9.09001	1568.21	0.173696	231.004	1.02355	-0.05877
9.10002	1570.79	0.173882	231.384	1.02464	-0.05865
9.11003	1573.38	0.174089	231.766	1.02586	-0.05841
9.11998	1575.95	0.174296	232.144	1.02708	-0.05816
9.12999	1578.48	0.174482	232.517	1.02818	-0.05802
9.14	1581.07	0.174688	232.898	1.02939	-0.05778
9.15	1583.73	0.174874	233.29	1.03049	-0.05769
9.16001	1586.4	0.17506	233.684	1.03159	-0.0576
9.17002	1589.12	0.175246	234.084	1.03268	-0.05753
9.18003	1591.79	0.175453	234.478	1.0339	-0.05732
9.18998	1594.46	0.17568	234.871	1.03524	-0.05699
9.19999	1597.15	0.175887	235.267	1.03646	-0.05679
9.21	1599.79	0.176094	235.656	1.03768	-0.05657
9.22001	1602.56	0.1763	236.064	1.03889	-0.0564
9.23002	1605.31	0.176486	236.469	1.03999	-0.05634
9.24003	1608.12	0.176693	236.883	1.04121	-0.05618
9.24998	1610.82	0.176879	237.281	1.0423	-0.05611
9.25999	1613.51	0.177086	237.677	1.04352	-0.0559
9.27	1616.13	0.177272	238.063	1.04462	-0.0558
9.28001	1618.81	0.177479	238.458	1.04584	-0.05559
9.29002	1621.49	0.177706	238.852	1.04718	-0.05526
9.30003	1624.2	0.177892	239.252	1.04827	-0.05519
9.30998	1627.01	0.17812	239.666	1.04962	-0.05491
9.31999	1629.71	0.178306	240.063	1.05071	-0.05483
9.33	1632.46	0.178513	240.468	1.05193	-0.05465
9.34001	1635.2	0.178699	240.872	1.05303	-0.05459
9.35002	1637.96	0.178885	241.279	1.05412	-0.05454
9.36003	1640.74	0.179091	241.688	1.05534	-0.05437
9.36998	1643.51	0.179298	242.096	1.05656	-0.0542
9.37999	1646.31	0.179505	242.509	1.05778	-0.05404
9.39	1649.02	0.179732	242.908	1.05912	-0.05372
9.4	1651.76	0.179938	243.311	1.06033	-0.05355
9.41001	1654.4	0.180145	243.7	1.06155	-0.05332
9.42002	1657.07	0.180352	244.094	1.06277	-0.05311
9.43003	1659.7	0.180538	244.481	1.06387	-0.05301
9.43998	1662.4	0.180744	244.879	1.06508	-0.05281
9.44999	1665.2	0.180951	245.291	1.0663	-0.05265
9.46	1667.95	0.181158	245.696	1.06752	-0.05247
9.47001	1670.71	0.181344	246.103	1.06862	-0.05242
9.48002	1673.4	0.181551	246.499	1.06984	-0.05221
9.49003	1676.18	0.181758	246.909	1.07105	-0.05204
9.49998	1678.96	0.181944	247.318	1.07215	-0.052
9.50999	1681.77	0.182171	247.732	1.07349	-0.05172
9.52	1684.6	0.182357	248.149	1.07458	-0.05169
9.53001	1687.41	0.182564	248.563	1.0758	-0.05154
9.54002	1690.16	0.182771	248.968	1.07702	-0.05135
9.55003	1692.79	0.182957	249.355	1.07812	-0.05125
9.55998	1695.38	0.183143	249.737	1.07922	-0.05113
9.56999	1698.02	0.183329	250.126	1.08031	-0.05104
9.58	1700.74	0.183536	250.526	1.08153	-0.05084
9.59001	1703.48	0.183722	250.93	1.08263	-0.05078
9.60002	1706.13	0.183928	251.32	1.08384	-0.05057
9.61003	1708.85	0.184135	251.721	1.08506	-0.05038
9.61998	1711.6	0.184342	252.126	1.08628	-0.0502
9.62999	1714.37	0.184549	252.534	1.0875	-0.05002
9.64	1717.13	0.184755	252.941	1.08872	-0.04985
9.65	1719.91	0.18494	253.35	1.08981	-0.04981
9.66001	1722.77	0.185147	253.771	1.09103	-0.04967
9.67002	1725.57	0.185354	254.184	1.09225	-0.04951
9.68003	1728.38	0.18554	254.598	1.09334	-0.04947
9.68998	1731.16	0.185747	255.007	1.09456	-0.0493
9.69999	1733.9	0.185933	255.411	1.09566	-0.04924
9.71	1736.62	0.186119	255.812	1.09675	-0.04917
9.72001	1739.26	0.186346	256.2	1.09809	-0.04883
9.73002	1742.04	0.186553	256.61	1.09931	-0.04866
9.74003	1744.79	0.186739	257.015	1.10041	-0.04861
9.74998	1747.59	0.186946	257.428	1.10163	-0.04844
9.75999	1750.38	0.187153	257.839	1.10285	-0.04828
9.77	1753.23	0.187359	258.258	1.10406	-0.04814
9.78001	1755.98	0.187566	258.663	1.10528	-0.04796
9.79002	1758.71	0.187752	259.066	1.10638	-0.04789
9.80003	1761.56	0.187938	259.485	1.10747	-0.04788
9.80998	1764.4	0.188124	259.904	1.10857	-0.04785
9.81999	1767.31	0.188331	260.332	1.10979	-0.04773
9.83	1770.04	0.188559	260.735	1.11113	-0.04742
9.84001	1772.74	0.188786	261.132	1.11247	-0.0471
9.85002	1775.45	0.188993	261.531	1.11369	-0.0469
9.86003	1778.09	0.189179	261.92	1.11478	-0.04681
9.86998	1780.81	0.189365	262.321	1.11588	-0.04674
9.87999	1783.54	0.189572	262.723	1.1171	-0.04655
9.89	1786.31	0.189778	263.131	1.11831	-0.04638
9.9	1789.09	0.189963	263.541	1.1194	-0.04634
9.91001	1791.87	0.19017	263.95	1.12062	-0.04617
9.92002	1794.57	0.190356	264.348	1.12172	-0.04609
9.93003	1797.35	0.190584	264.757	1.12306	-0.0458
9.93998	1800.1	0.19079	265.162	1.12428	-0.04563
9.94999	1802.91	0.190977	265.576	1.12538	-0.04559
9.96	1805.68	0.191163	265.984	1.12648	-0.04554
9.97001	1808.45	0.191369	266.392	1.12769	-0.04537
9.98002	1811.24	0.191576	266.803	1.12891	-0.0452
9.99003	1813.93	0.191783	267.2	1.13013	-0.045
9.99998	1816.6	0.191969	267.593	1.13123	-0.04491
10.01	1819.21	0.192155	267.977	1.13232	-0.0448
10.02	1821.91	0.192362	268.375	1.13354	-0.0446
10.03	1824.62	0.192548	268.774	1.13464	-0.04453
10.04	1827.34	0.192755	269.175	1.13586	-0.04434
10.05	1830.04	0.192961	269.573	1.13707	-0.04414
10.06	1832.87	0.193147	269.99	1.13817	-0.04411
10.07	1835.62	0.193333	270.395	1.13926	-0.04406
10.08	1838.35	0.19352	270.797	1.14037	-0.04399
10.09	1841.18	0.193726	271.214	1.14158	-0.04384
10.1	1843.99	0.193954	271.628	1.14292	-0.04356
10.11	1846.81	0.19414	272.043	1.14402	-0.04353
10.12	1849.66	0.194347	272.463	1.14524	-0.04338
10.13	1852.48	0.194533	272.878	1.14633	-0.04335
10.14	1855.29	0.194718	273.292	1.14742	-0.04332
10.15	1858.07	0.194924	273.702	1.14864	-0.04316
10.16	1860.88	0.195111	274.116	1.14974	-0.04312
10.17	1863.79	0.195338	274.544	1.15108	-0.04288
10.18	1866.73	0.195524	274.977	1.15217	-0.0429
10.19	1869.7	0.195731	275.415	1.15339	-0.0428
10.2	1872.6	0.195938	275.842	1.15461	-0.04267
10.21	1875.6	0.196124	276.284	1.15571	-0.04271
10.22	1878.54	0.19633	276.717	1.15692	-0.04261
10.23	1881.52	0.196516	277.156	1.15802	-0.04264
10.24	1884.54	0.196744	277.601	1.15936	-0.04243
10.25	1887.54	0.196951	278.043	1.16058	-0.04235
10.26	1890.45	0.197137	278.471	1.16168	-0.04235
10.27	1893.31	0.197343	278.893	1.16289	-0.04222
10.28	1896.13	0.197529	279.308	1.16399	-0.04219
10.29	1898.95	0.197736	279.724	1.16521	-0.04203
10.3	1901.81	0.197943	280.145	1.16643	-0.04189
10.31	1904.66	0.198108	280.565	1.1674	-0.042
10.32	1907.54	0.198336	280.989	1.16874	-0.04174
10.33	1910.4	0.198543	281.41	1.16996	-0.0416
10.34	1913.27	0.198729	281.833	1.17106	-0.04159
10.35	1916.16	0.198935	282.259	1.17227	-0.04147
10.36	1919.04	0.199142	282.683	1.17349	-0.04133
10.37	1921.93	0.19937	283.109	1.17484	-0.04108
10.38	1924.84	0.199556	283.537	1.17593	-0.04108
10.39	1927.65	0.199783	283.951	1.17727	-0.04081
10.4	1930.45	0.199968	284.364	1.17836	-0.04078
10.41	1933.26	0.200154	284.778	1.17946	-0.04074
10.42	1936.04	0.200361	285.187	1.18068	-0.04057
10.43	1938.76	0.200568	285.588	1.1819	-0.04038
10.44	1941.49	0.200754	285.99	1.18299	-0.04031
10.45	1944.27	0.20094	286.399	1.18409	-0.04027
10.46	1947.06	0.201167	286.81	1.18543	-0.03998
10.47	1949.84	0.201333	287.22	1.18641	-0.04006
10.48	1952.6	0.201539	287.626	1.18762	-0.03988
10.49	1955.38	0.201746	288.036	1.18884	-0.03971
10.5	1958.27	0.201932	288.462	1.18994	-0.03971
10.51	1961.12	0.202139	288.881	1.19115	-0.03957
10.52	1963.96	0.202346	289.3	1.19237	-0.03942
10.53	1966.84	0.202552	289.724	1.19359	-0.03929
10.54	1969.7	0.202739	290.145	1.19469	-0.03927
10.55	1972.48	0.202945	290.555	1.1959	-0.03911
10.56	1975.31	0.203131	290.972	1.197	-0.03908
10.57	1978.09	0.203359	291.381	1.19834	-0.03879
10.58	1980.85	0.203545	291.788	1.19944	-0.03873
10.59	1983.65	0.203731	292.2	1.20054	-0.0387
10.6	1986.4	0.203938	292.605	1.20176	-0.03851
10.61	1989.2	0.204124	293.018	1.20285	-0.03848
10.62	1991.99	0.20431	293.429	1.20395	-0.03843
10.63	1994.88	0.204496	293.854	1.20504	-0.03843
10.64	1997.76	0.204723	294.279	1.20638	-0.03818
10.65	2000.63	0.204929	294.701	1.2076	-0.03805
10.66	2003.56	0.205136	295.133	1.20882	-0.03794
10.67	2006.56	0.205343	295.575	1.21004	-0.03785
10.68	2009.54	0.205549	296.014	1.21125	-0.03776
10.69	2012.57	0.205735	296.46	1.21235	-0.03781
10.7	2015.46	0.205963	296.886	1.21369	-0.03756
10.71	2018.37	0.20617	297.315	1.21491	-0.03744
10.72	2021.32	0.206356	297.749	1.216	-0.03745
10.73	2024.21	0.206562	298.175	1.21722	-0.03733
10.74	2027.16	0.206748	298.609	1.21831	-0.03735
10.75	2030.21	0.206935	299.059	1.21942	-0.0374
10.76	2033.15	0.207141	299.492	1.22063	-0.0373
10.77	2036.02	0.207348	299.915	1.22185	-0.03716
10.78	2038.93	0.207555	300.343	1.22307	-0.03704
10.79	2041.85	0.207762	300.773	1.22429	-0.03692
10.8	2044.9	0.207989	301.223	1.22563	-0.03674
10.81	2047.95	0.208175	301.672	1.22672	-0.03679
10.82	2050.88	0.208382	302.103	1.22794	-0.03668
10.83	2053.81	0.208589	302.535	1.22916	-0.03657
10.84	2056.62	0.208816	302.949	1.2305	-0.03629
10.85	2059.45	0.209002	303.366	1.2316	-0.03626
10.86	2062.34	0.209188	303.792	1.23269	-0.03626
10.87	2065.2	0.209374	304.213	1.23379	-0.03624
10.88	2068.06	0.20956	304.634	1.23489	-0.03623
10.89	2070.84	0.209767	305.044	1.2361	-0.03606
10.9	2073.57	0.209993	305.446	1.23744	-0.03576
10.91	2076.23	0.21018	305.838	1.23854	-0.03566
10.92	2078.95	0.210366	306.238	1.23963	-0.03559
10.93	2081.67	0.210552	306.639	1.24073	-0.03552
10.94	2084.49	0.210758	307.054	1.24194	-0.03537
10.95	2087.24	0.210944	307.459	1.24304	-0.03532
10.96	2089.99	0.211131	307.865	1.24414	-0.03525
10.97	2092.79	0.211337	308.277	1.24536	-0.0351
10.98	2095.48	0.211544	308.673	1.24658	-0.03489
10.99	2098.31	0.211709	309.09	1.24755	-0.03499
11	2101.12	0.211937	309.504	1.24889	-0.03471
11.01	2104.04	0.212123	309.934	1.24999	-0.03471
11.02	2106.99	0.21233	310.369	1.25121	-0.03461
11.03	2109.92	0.212536	310.8	1.25242	-0.0345
11.04	2112.82	0.212743	311.227	1.25364	-0.03438
11.05	2115.73	0.21295	311.656	1.25486	-0.03426
11.06	2118.54	0.213157	312.07	1.25608	-0.0341
11.07	2121.46	0.213343	312.5	1.25718	-0.03411
11.08	2124.4	0.21355	312.933	1.2584	-0.034
11.09	2127.24	0.213736	313.352	1.25949	-0.03397
11.1	2130.13	0.213922	313.777	1.26059	-0.03397
11.11	2132.98	0.214149	314.197	1.26193	-0.03371
11.12	2135.79	0.214356	314.611	1.26315	-0.03355
11.13	2138.6	0.214542	315.025	1.26424	-0.03351
11.14	2141.42	0.214749	315.44	1.26546	-0.03336
11.15	2144.26	0.214934	315.859	1.26655	-0.03334
11.16	2147.17	0.21514	316.287	1.26777	-0.03323
11.17	2150.09	0.215327	316.718	1.26887	-0.03323
11.18	2153.04	0.215533	317.152	1.27008	-0.03313
11.19	2156.01	0.215719	317.59	1.27118	-0.03315
11.2	2158.98	0.215947	318.027	1.27252	-0.03293
11.21	2161.95	0.216133	318.465	1.27362	-0.03296
11.22	2164.88	0.21636	318.896	1.27496	-0.03273
11.23	2167.98	0.216567	319.353	1.27618	-0.03268
11.24	2171.01	0.216774	319.799	1.2774	-0.0326
11.25	2174.07	0.21696	320.25	1.27849	-0.03266
11.26	2177.07	0.217167	320.692	1.27971	-0.03258
11.27	2180.04	0.217373	321.129	1.28093	-0.03248
11.28	2183.07	0.21758	321.576	1.28214	-0.03241
11.29	2186.06	0.217787	322.016	1.28336	-0.03232
11.3	2189.13	0.217994	322.468	1.28458	-0.03226
11.31	2192.24	0.21818	322.926	1.28568	-0.03234
11.32	2195.27	0.218386	323.373	1.28689	-0.03227
11.33	2198.27	0.218573	323.815	1.288	-0.0323
11.34	2201.29	0.218779	324.26	1.28921	-0.03222
11.35	2204.32	0.218986	324.706	1.29043	-0.03215
11.36	2207.29	0.219172	325.143	1.29153	-0.03217
11.37	2210.21	0.219379	325.573	1.29275	-0.03206
11.38	2213.1	0.219565	325.999	1.29384	-0.03205
11.39	2216.01	0.219772	326.428	1.29506	-0.03193
11.4	2218.85	0.219978	326.846	1.29628	-0.03179
11.41	2221.7	0.220184	327.266	1.29749	-0.03165
11.42	2224.57	0.22035	327.689	1.29847	-0.03176
11.43	2227.43	0.220556	328.11	1.29968	-0.03163
11.44	2230.24	0.220763	328.524	1.3009	-0.03147
11.45	2233.12	0.22097	328.948	1.30212	-0.03134
11.46	2236.04	0.221156	329.378	1.30322	-0.03134
11.47	2238.98	0.221383	329.811	1.30456	-0.03112
11.48	2241.96	0.221549	330.25	1.30553	-0.03126
11.49	2244.88	0.221755	330.68	1.30675	-0.03115
11.5	2247.73	0.221962	331.1	1.30797	-0.03101
11.51	2250.59	0.222169	331.522	1.30919	-0.03087
11.52	2253.46	0.222376	331.944	1.31041	-0.03073
11.53	2256.27	0.222541	332.358	1.31138	-0.03082
11.54	2259.07	0.222748	332.771	1.3126	-0.03066
11.55	2261.95	0.222955	333.195	1.31382	-0.03053
11.56	2264.82	0.223141	333.618	1.31491	-0.03052
11.57	2267.67	0.223347	334.038	1.31613	-0.03038
11.58	2270.51	0.223533	334.456	1.31722	-0.03035
11.59	2273.4	0.223761	334.882	1.31857	-0.0301
11.6	2276.32	0.223947	335.312	1.31966	-0.03011
11.61	2279.23	0.224133	335.74	1.32076	-0.03011
11.62	2282.13	0.22436	336.168	1.3221	-0.02987
11.63	2285.07	0.224547	336.601	1.3232	-0.02988
11.64	2288.15	0.224733	337.054	1.3243	-0.02995
11.65	2291.1	0.224939	337.489	1.32551	-0.02985
11.66	2294.04	0.225145	337.922	1.32672	-0.02974
11.67	2297.01	0.225352	338.359	1.32794	-0.02964
11.68	2299.95	0.225559	338.793	1.32916	-0.02954
11.69	2302.92	0.225765	339.23	1.33038	-0.02944
11.7	2305.87	0.225972	339.665	1.3316	-0.02934
11.71	2308.87	0.226179	340.107	1.33282	-0.02925
11.72	2311.96	0.226386	340.562	1.33404	-0.0292
11.73	2314.99	0.226592	341.008	1.33525	-0.02913
11.74	2317.92	0.226758	341.44	1.33623	-0.02926
11.75	2320.87	0.226985	341.874	1.33757	-0.02903
11.76	2323.85	0.227192	342.313	1.33879	-0.02894
11.77	2326.82	0.227378	342.751	1.33988	-0.02897
11.78	2329.81	0.227585	343.191	1.3411	-0.02888
11.79	2332.79	0.227792	343.63	1.34232	-0.02878
11.8	2335.81	0.227998	344.075	1.34354	-0.02871
11.81	2338.73	0.228205	344.505	1.34476	-0.02859
11.82	2341.65	0.228412	344.935	1.34598	-0.02847
11.83	2344.68	0.228598	345.381	1.34707	-0.02852
11.84	2347.67	0.228805	345.822	1.34829	-0.02843
11.85	2350.65	0.228991	346.261	1.34939	-0.02846
11.86	2353.62	0.229197	346.698	1.3506	-0.02837
11.87	2356.59	0.229404	347.136	1.35182	-0.02827
11.88	2359.49	0.22957	347.563	1.3528	-0.02839
11.89	2362.42	0.229776	347.995	1.35401	-0.02828
11.9	2365.37	0.229962	348.429	1.35511	-0.0283
11.91	2368.34	0.230168	348.867	1.35632	-0.02821
11.92	2371.24	0.230354	349.294	1.35742	-0.02821
11.93	2374.07	0.230561	349.711	1.35864	-0.02806
11.94	2376.92	0.230768	350.131	1.35986	-0.02791
11.95	2379.79	0.230974	350.553	1.36107	-0.02778
11.96	2382.65	0.231161	350.975	1.36217	-0.02776
11.97	2385.54	0.231347	351.4	1.36327	-0.02776
11.98	2388.48	0.231553	351.833	1.36448	-0.02765
11.99	2391.42	0.23176	352.266	1.3657	-0.02754
12	2394.31	0.231946	352.692	1.3668	-0.02754
12.01	2397.26	0.232153	353.127	1.36802	-0.02743
12.02	2400.21	0.232339	353.561	1.36912	-0.02745
12.03	2403.18	0.232546	353.999	1.37034	-0.02735
12.04	2406.2	0.232732	354.444	1.37143	-0.0274
12.05	2409.2	0.232918	354.886	1.37253	-0.02743
12.06	2412.1	0.233145	355.313	1.37387	-0.02719
12.07	2415.1	0.233352	355.755	1.37509	-0.02711
12.08	2418.09	0.233538	356.195	1.37618	-0.02714
12.09	2421.04	0.233745	356.63	1.3774	-0.02703
12.1	2423.96	0.233952	357.06	1.37862	-0.02692
12.11	2426.92	0.234138	357.496	1.37972	-0.02694
12.12	2429.9	0.234344	357.935	1.38093	-0.02685
12.13	2432.92	0.234551	358.38	1.38215	-0.02677
12.14	2435.92	0.234737	358.822	1.38325	-0.02681
12.15	2438.88	0.234944	359.258	1.38447	-0.02671
12.16	2441.93	0.23515	359.707	1.38568	-0.02664
12.17	2444.95	0.235357	360.152	1.3869	-0.02657
12.18	2447.96	0.235563	360.595	1.38811	-0.02649
12.19	2451.02	0.235771	361.046	1.38934	-0.02642
12.2	2454.04	0.235957	361.491	1.39044	-0.02646
12.21	2457.09	0.236184	361.94	1.39177	-0.02628
12.22	2460.13	0.23637	362.388	1.39287	-0.02633
12.23	2463.15	0.236556	362.833	1.39397	-0.02637
12.24	2466.21	0.236763	363.283	1.39519	-0.02631
12.25	2469.26	0.23697	363.733	1.39641	-0.02624
12.26	2472.32	0.237176	364.183	1.39762	-0.02618
12.27	2475.37	0.237383	364.633	1.39884	-0.02612
12.28	2478.48	0.23759	365.091	1.40006	-0.02607
12.29	2481.54	0.237754	365.542	1.40103	-0.02626
12.3	2484.63	0.237961	365.997	1.40225	-0.02621
12.31	2487.71	0.238168	366.45	1.40346	-0.02615
12.32	2490.79	0.238395	366.904	1.4048	-0.02598
12.33	2493.85	0.238581	367.355	1.4059	-0.02604
12.34	2496.88	0.238767	367.801	1.40699	-0.02609
12.35	2500.04	0.238974	368.267	1.40821	-0.02606
12.36	2503.2	0.239181	368.732	1.40943	-0.02603
12.37	2506.29	0.239367	369.187	1.41053	-0.0261
12.38	2509.23	0.239574	369.62	1.41175	-0.02599
12.39	2512.15	0.23978	370.051	1.41296	-0.02588
12.4	2515.07	0.239967	370.481	1.41407	-0.02588
12.41	2517.96	0.240194	370.906	1.4154	-0.02564
12.42	2520.8	0.24038	371.325	1.4165	-0.02561
12.43	2523.8	0.240566	371.767	1.4176	-0.02565
12.44	2526.77	0.240752	372.204	1.41869	-0.02568
12.45	2529.6	0.240938	372.621	1.41979	-0.02565
12.46	2532.43	0.241145	373.038	1.42101	-0.0255
12.47	2535.34	0.241352	373.467	1.42223	-0.02538
12.48	2538.29	0.241558	373.901	1.42344	-0.02528
12.49	2541.34	0.241745	374.35	1.42454	-0.02533
12.5	2544.35	0.241951	374.794	1.42576	-0.02525
12.51	2547.35	0.242137	375.236	1.42685	-0.02529
12.52	2550.38	0.242365	375.682	1.4282	-0.02509
12.53	2553.35	0.242572	376.119	1.42942	-0.02499
12.54	2556.37	0.242757	376.564	1.43051	-0.02504
12.55	2559.41	0.242943	377.012	1.4316	-0.02509
12.56	2562.46	0.243149	377.461	1.43282	-0.02503
12.57	2565.51	0.243356	377.911	1.43404	-0.02497
12.58	2568.65	0.243542	378.373	1.43513	-0.02506
12.59	2571.76	0.243749	378.831	1.43635	-0.02501
12.6	2574.87	0.243956	379.289	1.43757	-0.02496
12.61	2578.01	0.244163	379.752	1.43879	-0.02493
12.62	2581.13	0.24439	380.212	1.44013	-0.02477
12.63	2584.16	0.244576	380.658	1.44123	-0.02482
12.64	2587.2	0.244783	381.106	1.44245	-0.02475
12.65	2590.27	0.244969	381.558	1.44354	-0.02481
12.66	2593.37	0.245176	382.015	1.44476	-0.02476
12.67	2596.43	0.245362	382.465	1.44586	-0.02482
12.68	2599.4	0.245568	382.903	1.44707	-0.02473
12.69	2602.37	0.245796	383.34	1.44841	-0.02451
12.7	2605.38	0.246003	383.784	1.44963	-0.02443
12.71	2608.38	0.246168	384.226	1.45061	-0.02459
12.72	2611.41	0.246395	384.672	1.45194	-0.02439
12.73	2614.54	0.246561	385.133	1.45292	-0.0246
12.74	2617.55	0.246768	385.576	1.45414	-0.02451
12.75	2620.54	0.246974	386.017	1.45536	-0.02443
12.76	2623.51	0.247181	386.454	1.45658	-0.02433
12.77	2626.51	0.247367	386.896	1.45767	-0.02437
12.78	2629.54	0.247553	387.343	1.45877	-0.02442
12.79	2632.6	0.24778	387.793	1.46011	-0.02424
12.8	2635.7	0.247966	388.25	1.4612	-0.02431
12.81	2638.76	0.248172	388.701	1.46242	-0.02425
12.82	2641.73	0.248338	389.138	1.46339	-0.0244
12.83	2644.7	0.248545	389.576	1.46461	-0.0243
12.84	2647.76	0.248751	390.026	1.46583	-0.02424
12.85	2650.88	0.248958	390.486	1.46705	-0.0242
12.86	2653.96	0.249165	390.94	1.46827	-0.02414
12.87	2657.01	0.249351	391.389	1.46936	-0.0242
12.88	2659.99	0.249558	391.828	1.47058	-0.0241
12.89	2662.93	0.249764	392.261	1.4718	-0.024
12.9	2665.85	0.24995	392.691	1.47289	-0.02401
12.91	2668.88	0.250157	393.138	1.47411	-0.02393
12.92	2672.05	0.250343	393.604	1.47521	-0.02403
12.93	2675.18	0.250529	394.066	1.47631	-0.02412
12.94	2678.18	0.250736	394.507	1.47753	-0.02403
12.95	2681.15	0.250943	394.945	1.47874	-0.02393
12.96	2684.18	0.25117	395.391	1.48008	-0.02374
12.97	2687.26	0.251356	395.845	1.48118	-0.02381
12.98	2690.32	0.251542	396.296	1.48227	-0.02387
12.99	2693.52	0.251729	396.767	1.48338	-0.02398
13	2696.63	0.251935	397.225	1.48459	-0.02394
13.01	2699.65	0.252121	397.67	1.48569	-0.02398
13.02	2702.51	0.252328	398.091	1.48691	-0.02384
13.03	2705.35	0.252514	398.51	1.488	-0.02382
13.04	2708.45	0.252721	398.966	1.48922	-0.02377
13.05	2711.6	0.252927	399.43	1.49044	-0.02374
13.06	2714.7	0.253133	399.887	1.49165	-0.0237
13.07	2717.76	0.253319	400.338	1.49275	-0.02376
13.08	2720.85	0.253526	400.793	1.49397	-0.02371
13.09	2723.87	0.253754	401.238	1.49531	-0.02351
13.1	2726.95	0.25394	401.691	1.49641	-0.02357
13.11	2729.98	0.254146	402.138	1.49762	-0.0235
13.12	2733.18	0.254333	402.609	1.49872	-0.02361
13.13	2736.34	0.254539	403.075	1.49994	-0.02359
13.14	2739.41	0.254725	403.527	1.50103	-0.02365
13.15	2742.38	0.254911	403.964	1.50213	-0.02368
13.16	2745.32	0.255139	404.397	1.50347	-0.02345
13.17	2748.37	0.255325	404.847	1.50457	-0.0235
13.18	2751.46	0.255532	405.302	1.50579	-0.02345
13.19	2754.54	0.255738	405.756	1.507	-0.0234
13.2	2757.62	0.255945	406.209	1.50822	-0.02334
13.21	2760.76	0.256131	406.672	1.50932	-0.02343
13.22	2763.8	0.256317	407.12	1.51041	-0.02348
13.23	2766.91	0.256545	407.578	1.51176	-0.02332
13.24	2770.01	0.256731	408.034	1.51285	-0.02339
13.25	2773.12	0.256958	408.493	1.51419	-0.02323
13.26	2776.21	0.257165	408.948	1.51541	-0.02317
13.27	2779.29	0.257351	409.401	1.51651	-0.02324
13.28	2782.27	0.257537	409.84	1.5176	-0.02327
13.29	2785.3	0.257744	410.287	1.51882	-0.0232
13.3	2788.38	0.25795	410.74	1.52004	-0.02315
13.31	2791.49	0.258136	411.199	1.52113	-0.02322
13.32	2794.65	0.258322	411.664	1.52223	-0.02332
13.33	2797.74	0.258549	412.119	1.52357	-0.02315
13.34	2800.77	0.258756	412.565	1.52478	-0.02308
13.35	2803.8	0.258942	413.012	1.52588	-0.02312
13.36	2806.96	0.259149	413.477	1.5271	-0.0231
13.37	2810.02	0.259335	413.928	1.5282	-0.02316
13.38	2813.18	0.259542	414.394	1.52942	-0.02313
13.39	2816.32	0.259707	414.856	1.53039	-0.02334
13.4	2819.38	0.259914	415.307	1.53161	-0.02328
13.41	2822.45	0.260121	415.759	1.53283	-0.02322
13.42	2825.51	0.260307	416.21	1.53392	-0.02328
13.43	2828.7	0.260513	416.68	1.53514	-0.02327
13.44	2831.96	0.26072	417.16	1.53636	-0.02328
13.45	2835.2	0.260906	417.637	1.53745	-0.02341
13.46	2838.38	0.261113	418.106	1.53867	-0.02339
13.47	2841.65	0.26134	418.587	1.54001	-0.02329
13.48	2844.85	0.261547	419.059	1.54123	-0.02328
13.49	2848.05	0.261733	419.53	1.54233	-0.02339
13.5	2851.27	0.261919	420.004	1.54342	-0.02351
13.51	2854.49	0.262126	420.479	1.54464	-0.02351
13.52	2857.63	0.262353	420.941	1.54598	-0.02336
13.53	2860.65	0.262539	421.386	1.54708	-0.0234
13.54	2863.66	0.262726	421.829	1.54818	-0.02343
13.55	2866.76	0.262931	422.286	1.54939	-0.0234
13.56	2869.82	0.263117	422.737	1.55048	-0.02346
13.57	2872.93	0.263345	423.195	1.55183	-0.02329
13.58	2876.09	0.263531	423.66	1.55292	-0.02339
13.59	2879.21	0.263758	424.12	1.55426	-0.02323
13.6	2882.26	0.263965	424.569	1.55548	-0.02316
13.61	2885.32	0.264151	425.02	1.55658	-0.02322
13.62	2888.43	0.264358	425.478	1.5578	-0.02317
13.63	2891.54	0.264565	425.936	1.55902	-0.02313
13.64	2894.63	0.26473	426.391	1.55999	-0.02332
13.65	2897.7	0.264916	426.844	1.56108	-0.02339
13.66	2900.74	0.265123	427.292	1.5623	-0.02332
13.67	2903.79	0.265309	427.741	1.5634	-0.02337
13.68	2906.7	0.265536	428.169	1.56474	-0.02313
13.69	2909.7	0.265743	428.611	1.56596	-0.02305
13.7	2912.82	0.265929	429.071	1.56705	-0.02313
13.71	2915.91	0.266115	429.526	1.56815	-0.0232
13.72	2918.93	0.266322	429.971	1.56937	-0.02312
13.73	2922.04	0.266508	430.429	1.57047	-0.0232
13.74	2925.09	0.266735	430.878	1.5718	-0.02301
13.75	2928.13	0.266922	431.326	1.57291	-0.02306
13.76	2931.2	0.267108	431.778	1.574	-0.02312
13.77	2934.24	0.267314	432.226	1.57522	-0.02306
13.78	2937.32	0.2675	432.68	1.57631	-0.02312
13.79	2940.38	0.267687	433.131	1.57741	-0.02318
13.8	2943.35	0.267893	433.568	1.57863	-0.02309
13.81	2946.3	0.268099	434.003	1.57984	-0.02299
13.82	2949.32	0.268306	434.448	1.58106	-0.02291
13.83	2952.34	0.268513	434.892	1.58228	-0.02283
13.84	2955.41	0.268719	435.345	1.58349	-0.02277
13.85	2958.43	0.268926	435.789	1.58471	-0.02269
13.86	2961.54	0.269091	436.248	1.58569	-0.0229
13.87	2964.65	0.269298	436.706	1.58691	-0.02285
13.88	2967.76	0.269505	437.164	1.58813	-0.02281
13.89	2970.84	0.269691	437.618	1.58922	-0.02287
13.9	2973.98	0.269918	438.08	1.59056	-0.02272
13.91	2977.13	0.270104	438.544	1.59166	-0.02282
13.92	2980.26	0.270291	439.005	1.59276	-0.0229
13.93	2983.34	0.270497	439.459	1.59397	-0.02285
13.94	2986.46	0.270704	439.918	1.59519	-0.0228
13.95	2989.6	0.27089	440.381	1.59629	-0.02289
13.96	2992.76	0.271097	440.846	1.59751	-0.02287
13.97	2995.91	0.271304	441.31	1.59873	-0.02284
13.98	2999.01	0.27151	441.767	1.59994	-0.0228
13.99	3002.07	0.271717	442.218	1.60116	-0.02273
14	3005.23	0.271903	442.683	1.60226	-0.02283
14.01	3008.37	0.272089	443.146	1.60335	-0.02292
14.02	3011.62	0.272296	443.625	1.60457	-0.02293
14.03	3014.79	0.272503	444.092	1.60579	-0.0229
14.04	3017.91	0.27271	444.551	1.60701	-0.02286
14.05	3021.02	0.272895	445.009	1.6081	-0.02295
14.06	3024.09	0.273101	445.461	1.60932	-0.02289
14.07	3027.02	0.273308	445.893	1.61054	-0.02278
14.08	3030.1	0.273515	446.347	1.61176	-0.02272
14.09	3033.32	0.273701	446.821	1.61285	-0.02284
14.1	3036.45	0.273887	447.282	1.61395	-0.02293
14.11	3039.57	0.274094	447.742	1.61517	-0.02289
14.12	3042.55	0.27428	448.181	1.61626	-0.02292
14.13	3045.7	0.274487	448.645	1.61748	-0.02289
14.14	3048.79	0.274714	449.1	1.61882	-0.02272
14.15	3051.91	0.2749	449.56	1.61992	-0.0228
14.16	3055.09	0.275086	450.028	1.62101	-0.0229
14.17	3058.35	0.275293	450.508	1.62223	-0.02292
14.18	3061.51	0.2755	450.974	1.62345	-0.02289
14.19	3064.57	0.275706	451.424	1.62467	-0.02283
14.2	3067.62	0.275913	451.874	1.62589	-0.02276
14.21	3070.74	0.276099	452.333	1.62698	-0.02285
14.22	3073.9	0.276306	452.799	1.6282	-0.02282
14.23	3076.93	0.276533	453.245	1.62954	-0.02263
14.24	3080.01	0.276699	453.699	1.63052	-0.02281
14.25	3083.1	0.276906	454.154	1.63174	-0.02276
14.26	3086.18	0.277112	454.608	1.63295	-0.02271
14.27	3089.21	0.277278	455.054	1.63393	-0.02287
14.28	3092.2	0.277484	455.494	1.63514	-0.02279
14.29	3095.27	0.277691	455.947	1.63636	-0.02273
14.3	3098.27	0.277898	456.389	1.63758	-0.02264
14.31	3101.2	0.278083	456.82	1.63867	-0.02266
14.32	3104.16	0.278269	457.256	1.63977	-0.02268
14.33	3107.2	0.278455	457.704	1.64087	-0.02273
14.34	3110.26	0.278662	458.155	1.64209	-0.02267
14.35	3113.32	0.278869	458.605	1.64331	-0.02261
14.36	3116.43	0.279055	459.064	1.6444	-0.02268
14.37	3119.54	0.279261	459.522	1.64562	-0.02264
14.38	3122.68	0.279468	459.984	1.64684	-0.02261
14.39	3125.85	0.279675	460.451	1.64806	-0.02259
14.4	3129.07	0.279882	460.925	1.64928	-0.02259
14.41	3132.32	0.280068	461.404	1.65037	-0.02272
14.42	3135.45	0.280275	461.865	1.65159	-0.02268
14.43	3138.65	0.280481	462.337	1.6528	-0.02267
14.44	3141.71	0.280688	462.787	1.65402	-0.02261
14.45	3144.82	0.280874	463.246	1.65512	-0.02269
14.46	3148.01	0.28106	463.715	1.65622	-0.0228
14.47	3151.27	0.281267	464.196	1.65744	-0.02281
14.48	3154.55	0.281453	464.679	1.65853	-0.02295
14.49	3157.79	0.28166	465.156	1.65975	-0.02296
14.5	3161.07	0.281908	465.639	1.66121	-0.02273
14.51	3164.3	0.282094	466.115	1.66231	-0.02286
14.52	3167.68	0.28228	466.613	1.66341	-0.02304
14.53	3171.01	0.282487	467.103	1.66463	-0.02308
14.54	3174.41	0.282714	467.604	1.66596	-0.02302
14.55	3177.71	0.2829	468.09	1.66706	-0.02317
14.56	3180.88	0.283106	468.557	1.66827	-0.02316
14.57	3184.01	0.283313	469.018	1.66949	-0.02312
14.58	3187.23	0.283519	469.493	1.67071	-0.02312
14.59	3190.38	0.283685	469.957	1.67169	-0.02333
14.6	3193.59	0.283871	470.43	1.67278	-0.02345
14.61	3196.76	0.284078	470.897	1.674	-0.02343
14.62	3199.93	0.284305	471.363	1.67534	-0.02329
14.63	3203.02	0.284512	471.819	1.67656	-0.02323
14.64	3206.13	0.284677	472.277	1.67753	-0.02344
14.65	3209.26	0.284884	472.738	1.67875	-0.0234
14.66	3212.41	0.285111	473.202	1.68009	-0.02325
14.67	3215.54	0.285277	473.663	1.68107	-0.02345
14.68	3218.63	0.285463	474.118	1.68216	-0.02352
14.69	3221.65	0.28567	474.563	1.68338	-0.02345
14.7	3224.71	0.285876	475.014	1.6846	-0.02339
14.71	3227.76	0.286062	475.463	1.68569	-0.02344
14.72	3230.87	0.28629	475.921	1.68704	-0.02327
14.73	3234.02	0.286476	476.385	1.68813	-0.02337
14.74	3237.2	0.286662	476.854	1.68923	-0.02347
14.75	3240.34	0.286869	477.316	1.69045	-0.02344
14.76	3243.41	0.287076	477.768	1.69167	-0.02338
14.77	3246.57	0.287282	478.234	1.69288	-0.02336
14.78	3249.65	0.287489	478.687	1.6941	-0.0233
14.79	3252.82	0.287654	479.154	1.69507	-0.02353
14.8	3255.88	0.287861	479.605	1.69629	-0.02346
14.81	3258.93	0.288067	480.054	1.69751	-0.0234
14.82	3261.91	0.288253	480.493	1.6986	-0.02343
14.83	3264.93	0.28846	480.938	1.69982	-0.02335
14.84	3267.91	0.288646	481.377	1.70092	-0.02338
14.85	3271.01	0.288832	481.834	1.70202	-0.02346
14.86	3274.18	0.289039	482.301	1.70324	-0.02343
14.87	3277.32	0.289225	482.763	1.70433	-0.02352
14.88	3280.48	0.289431	483.229	1.70555	-0.0235
14.89	3283.65	0.289638	483.696	1.70676	-0.02348
14.9	3286.85	0.289845	484.167	1.70798	-0.02347
14.91	3290.07	0.290052	484.642	1.7092	-0.02347
14.92	3293.24	0.290258	485.108	1.71042	-0.02345
14.93	3296.45	0.290486	485.581	1.71176	-0.02332
14.94	3299.65	0.290672	486.053	1.71286	-0.02343
14.95	3302.82	0.290858	486.52	1.71395	-0.02353
14.96	3305.98	0.291065	486.985	1.71517	-0.02351
14.97	3309.1	0.291251	487.445	1.71627	-0.02359
14.98	3312.3	0.291458	487.916	1.71749	-0.02358
14.99	3315.49	0.291664	488.386	1.7187	-0.02357
15	3318.65	0.291871	488.851	1.71992	-0.02354
15.01	3321.84	0.292078	489.321	1.72114	-0.02353
15.02	3325.1	0.292285	489.802	1.72236	-0.02354
15.03	3328.21	0.292491	490.26	1.72358	-0.0235
15.04	3331.41	0.292677	490.731	1.72467	-0.02361
15.05	3334.62	0.292905	491.204	1.72602	-0.02348
15.06	3337.74	0.29309	491.663	1.72711	-0.02357
15.07	3340.91	0.293276	492.13	1.7282	-0.02367
15.08	3344.07	0.293462	492.596	1.7293	-0.02377
15.09	3347.12	0.293669	493.045	1.73052	-0.0237
15.1	3350.37	0.293896	493.524	1.73186	-0.02359
15.11	3353.55	0.294082	493.992	1.73295	-0.02369
15.12	3356.68	0.294268	494.453	1.73405	-0.02378
15.13	3359.91	0.294475	494.929	1.73527	-0.02378
15.14	3363.09	0.294703	495.398	1.73661	-0.02364
15.15	3366.21	0.294889	495.857	1.73771	-0.02372
15.16	3369.38	0.295095	496.324	1.73892	-0.0237
15.17	3372.57	0.295281	496.794	1.74002	-0.02381
15.18	3375.65	0.295468	497.248	1.74112	-0.02387
15.19	3378.88	0.295654	497.724	1.74222	-0.024
15.2	3381.98	0.29586	498.18	1.74343	-0.02396
15.21	3385.09	0.296067	498.638	1.74465	-0.02391
15.22	3388.23	0.296253	499.101	1.74575	-0.024
15.23	3391.41	0.296481	499.569	1.74709	-0.02386
15.24	3394.55	0.296667	500.032	1.74819	-0.02395
15.25	3397.73	0.296873	500.5	1.7494	-0.02394
15.26	3400.9	0.29706	500.967	1.7505	-0.02403
15.27	3404.01	0.297266	501.425	1.75171	-0.02399
15.28	3407.18	0.297473	501.892	1.75293	-0.02397
15.29	3410.27	0.297659	502.347	1.75403	-0.02404
15.3	3413.38	0.297866	502.806	1.75525	-0.02399
15.31	3416.55	0.298072	503.273	1.75646	-0.02398
15.32	3419.7	0.298278	503.737	1.75768	-0.02395
15.33	3422.73	0.298485	504.183	1.7589	-0.02388
15.34	3425.84	0.298671	504.641	1.75999	-0.02396
15.35	3428.95	0.298857	505.099	1.76109	-0.02404
15.36	3432.02	0.299064	505.551	1.76231	-0.02398
15.37	3435.18	0.29925	506.017	1.76341	-0.02407
15.38	3438.35	0.299457	506.484	1.76463	-0.02405
15.39	3441.48	0.299664	506.945	1.76585	-0.02401
15.4	3444.57	0.29987	507.4	1.76706	-0.02397
15.41	3447.79	0.300056	507.874	1.76816	-0.02409
15.42	3451.01	0.300263	508.349	1.76938	-0.02408
15.43	3454.2	0.300449	508.819	1.77047	-0.02419
15.44	3457.38	0.300635	509.287	1.77157	-0.0243
15.45	3460.62	0.300883	509.764	1.77303	-0.02406
15.46	3463.76	0.30109	510.227	1.77425	-0.02403
15.47	3466.88	0.301297	510.686	1.77547	-0.02398
15.48	3470.05	0.301504	511.153	1.77669	-0.02396
15.49	3473.37	0.301669	511.642	1.77766	-0.02424
15.5	3476.7	0.301876	512.133	1.77888	-0.02428
15.51	3479.85	0.302083	512.597	1.7801	-0.02425
15.52	3483.02	0.302289	513.064	1.78131	-0.02423
15.53	3486.3	0.302517	513.547	1.78266	-0.02413
15.54	3489.57	0.302703	514.029	1.78375	-0.02427
15.55	3492.77	0.302889	514.5	1.78485	-0.02438
15.56	3496.02	0.303075	514.979	1.78595	-0.02451
15.57	3499.37	0.303301	515.472	1.78728	-0.02445
15.58	3502.6	0.303508	515.948	1.7885	-0.02445
15.59	3505.74	0.303694	516.411	1.78959	-0.02454
15.6	3508.88	0.303901	516.873	1.79081	-0.0245
15.61	3512.07	0.304108	517.343	1.79203	-0.02449
15.62	3515.24	0.304314	517.81	1.79325	-0.02447
15.63	3518.43	0.30448	518.28	1.79423	-0.0247
15.64	3521.54	0.304687	518.738	1.79544	-0.02465
15.65	3524.7	0.304893	519.204	1.79666	-0.02463
15.66	3527.87	0.305059	519.67	1.79764	-0.02485
15.67	3530.98	0.305265	520.129	1.79885	-0.02481
15.68	3534.12	0.305472	520.591	1.80007	-0.02478
15.69	3537.3	0.305679	521.06	1.80129	-0.02476
15.7	3540.48	0.305865	521.528	1.80239	-0.02486
15.71	3543.59	0.306051	521.986	1.80348	-0.02494
15.72	3546.73	0.306258	522.449	1.8047	-0.02491
15.73	3549.82	0.306485	522.904	1.80604	-0.02474
15.74	3552.95	0.306671	523.365	1.80714	-0.02483
15.75	3556.07	0.306878	523.824	1.80836	-0.02478
15.76	3559.16	0.307043	524.28	1.80933	-0.02498
15.77	3562.18	0.30725	524.724	1.81055	-0.0249
15.78	3565.2	0.307457	525.169	1.81177	-0.02482
15.79	3568.32	0.307664	525.629	1.81299	-0.02478
15.8	3571.51	0.307829	526.099	1.81396	-0.02501
15.81	3574.79	0.308015	526.582	1.81506	-0.02515
15.82	3577.98	0.308221	527.052	1.81627	-0.02515
15.83	3581.18	0.308428	527.523	1.81749	-0.02513
15.84	3584.38	0.308655	527.995	1.81883	-0.02501
15.85	3587.55	0.308862	528.462	1.82005	-0.02498
15.86	3590.77	0.309069	528.936	1.82127	-0.02498
15.87	3593.96	0.309275	529.406	1.82248	-0.02497
15.88	3597.21	0.309482	529.885	1.8237	-0.02498
15.89	3600.38	0.309668	530.351	1.8248	-0.02508
15.9	3603.45	0.309854	530.804	1.82589	-0.02514
15.91	3606.55	0.310061	531.26	1.82711	-0.02509
15.92	3609.7	0.310226	531.724	1.82808	-0.02531
15.93	3612.8	0.310454	532.181	1.82943	-0.02514
15.94	3615.96	0.31064	532.646	1.83052	-0.02524
15.95	3619.16	0.310847	533.118	1.83174	-0.02522
15.96	3622.37	0.311053	533.591	1.83296	-0.02522
15.97	3625.65	0.311281	534.074	1.8343	-0.02512
15.98	3628.9	0.311467	534.553	1.8354	-0.02525
15.99	3632.07	0.311674	535.02	1.83662	-0.02523
16	3635.3	0.31188	535.495	1.83783	-0.02523
16.01	3638.48	0.312066	535.964	1.83893	-0.02534
16.02	3641.68	0.312294	536.435	1.84027	-0.0252
16.03	3644.96	0.312501	536.918	1.84149	-0.02522
16.04	3648.2	0.312666	537.396	1.84246	-0.02547
16.05	3651.41	0.312873	537.868	1.84368	-0.02547
16.06	3654.65	0.31308	538.346	1.8449	-0.02547
16.07	3657.88	0.313265	538.821	1.84599	-0.0256
16.08	3661.02	0.313471	539.284	1.84721	-0.02557
16.09	3664.21	0.313678	539.754	1.84843	-0.02556
16.1	3667.45	0.313885	540.231	1.84965	-0.02556
16.11	3670.74	0.314071	540.716	1.85074	-0.02571
16.12	3674.01	0.314257	541.198	1.85184	-0.02585
16.13	3677.24	0.314484	541.673	1.85318	-0.02573
16.14	3680.41	0.314691	542.14	1.8544	-0.02571
16.15	3683.59	0.314919	542.609	1.85574	-0.02556
16.16	3686.79	0.315105	543.08	1.85684	-0.02568
16.17	3689.95	0.315311	543.546	1.85805	-0.02566
16.18	3693.16	0.315498	544.018	1.85915	-0.02577
16.19	3696.41	0.315684	544.497	1.86025	-0.0259
16.2	3699.57	0.31587	544.963	1.86134	-0.026
16.21	3702.68	0.316056	545.421	1.86244	-0.02608
16.22	3705.71	0.316262	545.867	1.86365	-0.02601
16.23	3708.71	0.31649	546.309	1.865	-0.0258
16.24	3711.87	0.316676	546.774	1.86609	-0.02589
16.25	3715.09	0.316883	547.249	1.86731	-0.02589
16.26	3718.27	0.317069	547.717	1.86841	-0.02599
16.27	3721.51	0.317255	548.194	1.86951	-0.02612
16.28	3724.74	0.317441	548.67	1.8706	-0.02625
16.29	3727.91	0.317648	549.137	1.87182	-0.02622
16.3	3731.1	0.317854	549.607	1.87303	-0.02621
16.31	3734.32	0.318041	550.081	1.87414	-0.02633
16.32	3737.63	0.318267	550.569	1.87547	-0.02625
16.33	3740.96	0.318474	551.06	1.87669	-0.02628
16.34	3744.18	0.31868	551.534	1.8779	-0.02629
16.35	3747.4	0.318887	552.008	1.87912	-0.02628
16.36	3750.59	0.319073	552.478	1.88022	-0.02639
16.37	3753.84	0.31928	552.957	1.88144	-0.0264
16.38	3757.1	0.319466	553.437	1.88253	-0.02654
16.39	3760.35	0.319673	553.916	1.88375	-0.02654
16.4	3763.6	0.3199	554.395	1.88509	-0.02643
16.41	3766.76	0.320107	554.86	1.88631	-0.02641
16.42	3769.98	0.320314	555.334	1.88753	-0.0264
16.43	3773.2	0.3205	555.809	1.88863	-0.02652
16.44	3776.51	0.320686	556.296	1.88972	-0.02668
16.45	3779.79	0.320893	556.779	1.89094	-0.0267
16.46	3783.02	0.321099	557.255	1.89216	-0.0267
16.47	3786.18	0.321306	557.721	1.89338	-0.02668
16.48	3789.35	0.321513	558.188	1.8946	-0.02665
16.49	3792.63	0.32172	558.671	1.89582	-0.02667
16.5	3795.9	0.321906	559.152	1.89691	-0.02681
16.51	3799.29	0.322092	559.652	1.89801	-0.027
16.52	3802.55	0.322278	560.132	1.8991	-0.02713
16.53	3805.84	0.322505	560.617	1.90044	-0.02704
16.54	3809.09	0.322712	561.095	1.90166	-0.02704
16.55	3812.27	0.322898	561.564	1.90276	-0.02715
16.56	3815.49	0.323105	562.038	1.90398	-0.02715
16.57	3818.74	0.32329	562.517	1.90507	-0.02728
16.58	3821.96	0.323497	562.991	1.90629	-0.02728
16.59	3825.16	0.323683	563.463	1.90738	-0.02739
16.6	3828.26	0.323869	563.919	1.90848	-0.02747
16.61	3831.35	0.324076	564.374	1.9097	-0.02741
16.62	3834.49	0.324282	564.837	1.91091	-0.02739
16.63	3837.65	0.324489	565.302	1.91213	-0.02736
16.64	3840.76	0.324675	565.761	1.91323	-0.02744
16.65	3843.96	0.324861	566.232	1.91433	-0.02755
16.66	3847.15	0.325068	566.702	1.91555	-0.02754
16.67	3850.43	0.325275	567.185	1.91676	-0.02756
16.68	3853.62	0.325461	567.655	1.91786	-0.02766
16.69	3856.79	0.325668	568.122	1.91908	-0.02764
16.7	3860.1	0.325874	568.609	1.92029	-0.02768
16.71	3863.37	0.326081	569.091	1.92151	-0.02769
16.72	3866.6	0.326267	569.567	1.92261	-0.02782
16.73	3869.82	0.326453	570.041	1.92371	-0.02794
16.74	3873.09	0.32666	570.523	1.92493	-0.02795
16.75	3876.35	0.326867	571.003	1.92615	-0.02796
16.76	3879.63	0.327073	571.486	1.92736	-0.02799
16.77	3882.88	0.32728	571.965	1.92858	-0.028
16.78	3886.07	0.327466	572.435	1.92968	-0.02811
16.79	3889.27	0.327673	572.906	1.9309	-0.02809
16.8	3892.48	0.32788	573.379	1.93212	-0.02809
16.81	3895.73	0.328087	573.858	1.93334	-0.0281
16.82	3898.96	0.328293	574.334	1.93455	-0.0281
16.83	3902.21	0.328478	574.812	1.93564	-0.02824
16.84	3905.45	0.328664	575.29	1.93674	-0.02837
16.85	3908.57	0.328871	575.749	1.93796	-0.02832
16.86	3911.74	0.329078	576.216	1.93918	-0.0283
16.87	3914.9	0.329305	576.682	1.94051	-0.02816
16.88	3918.18	0.329491	577.165	1.94161	-0.0283
16.89	3921.43	0.329677	577.644	1.9427	-0.02843
16.9	3924.6	0.329884	578.111	1.94392	-0.02841
16.91	3927.87	0.330091	578.592	1.94514	-0.02843
16.92	3931.09	0.330277	579.067	1.94624	-0.02855
16.93	3934.29	0.330484	579.538	1.94746	-0.02853
16.94	3937.54	0.33067	580.017	1.94856	-0.02867
16.95	3940.82	0.330897	580.5	1.94989	-0.02857
16.96	3944.1	0.331104	580.983	1.95111	-0.02859
16.97	3947.35	0.33129	581.462	1.95221	-0.02872
16.98	3950.55	0.331497	581.933	1.95343	-0.02871
16.99	3953.82	0.331683	582.415	1.95453	-0.02885
17	3957.18	0.33191	582.91	1.95586	-0.02878
17.01	3960.4	0.332096	583.384	1.95696	-0.0289
17.02	3963.62	0.332303	583.858	1.95818	-0.02889
17.03	3966.9	0.33251	584.341	1.9594	-0.02891
17.04	3970.07	0.332675	584.808	1.96037	-0.02914
17.05	3973.32	0.332882	585.287	1.96159	-0.02915
17.06	3976.46	0.333089	585.75	1.96281	-0.02911
17.07	3979.66	0.333295	586.221	1.96402	-0.02911
17.08	3982.84	0.333481	586.689	1.96512	-0.02921
17.09	3985.96	0.333687	587.149	1.96633	-0.02918
17.1	3988.99	0.333894	587.595	1.96755	-0.0291
17.11	3992.1	0.33408	588.054	1.96865	-0.02918
17.12	3995.27	0.334266	588.52	1.96975	-0.02928
17.13	3998.46	0.334473	588.99	1.97097	-0.02927
17.14	4001.71	0.33468	589.469	1.97219	-0.02927
17.15	4004.87	0.334907	589.935	1.97352	-0.02913
17.16	4008.07	0.335093	590.406	1.97462	-0.02924
17.17	4011.34	0.335279	590.888	1.97572	-0.02938
17.18	4014.52	0.335486	591.356	1.97694	-0.02936
17.19	4017.74	0.335693	591.83	1.97816	-0.02936
17.2	4021.01	0.3359	592.312	1.97938	-0.02937
17.21	4024.24	0.336086	592.788	1.98047	-0.0295
17.22	4027.45	0.336272	593.261	1.98157	-0.02961
17.23	4030.62	0.336458	593.728	1.98266	-0.02972
17.24	4033.76	0.336644	594.19	1.98376	-0.02981
17.25	4036.95	0.336871	594.66	1.9851	-0.02967
17.26	4040.21	0.337057	595.14	1.98619	-0.02981
17.27	4043.45	0.337264	595.618	1.98741	-0.02981
17.28	4046.84	0.337471	596.117	1.98863	-0.02987
17.29	4050.17	0.337657	596.607	1.98973	-0.03003
17.3	4053.45	0.337864	597.091	1.99095	-0.03005
17.31	4056.78	0.338091	597.581	1.99229	-0.02997
17.32	4060.12	0.338298	598.073	1.99351	-0.03001
17.33	4063.43	0.338505	598.561	1.99473	-0.03005
17.34	4066.79	0.33867	599.056	1.9957	-0.03034
17.35	4070.12	0.338876	599.546	1.99691	-0.03039
17.36	4073.35	0.339082	600.022	1.99813	-0.03039
17.37	4076.57	0.339289	600.496	1.99935	-0.03039
17.38	4079.82	0.339517	600.975	2.00069	-0.03027
17.39	4083.1	0.339703	601.458	2.00179	-0.03042
17.4	4086.32	0.339909	601.933	2.003	-0.03042
17.41	4089.51	0.340116	602.402	2.00422	-0.0304
17.42	4092.71	0.340323	602.874	2.00544	-0.03039
17.43	4095.93	0.34053	603.348	2.00666	-0.03039
17.44	4099.12	0.340716	603.818	2.00775	-0.0305
17.45	4102.34	0.340902	604.292	2.00885	-0.03062
17.46	4105.6	0.341109	604.773	2.01007	-0.03063
17.47	4108.82	0.341315	605.247	2.01128	-0.03063
17.48	4111.93	0.341522	605.705	2.0125	-0.03059
17.49	4115.17	0.341708	606.182	2.0136	-0.03071
17.5	4118.45	0.341915	606.665	2.01482	-0.03073
17.51	4121.76	0.342122	607.153	2.01604	-0.03076
17.52	4125.04	0.342308	607.636	2.01714	-0.03091
17.53	4128.28	0.342494	608.113	2.01823	-0.03103
17.54	4131.48	0.342721	608.585	2.01957	-0.0309
17.55	4134.65	0.342907	609.052	2.02067	-0.03101
17.56	4137.79	0.343135	609.514	2.02201	-0.03085
17.57	4140.95	0.3433	609.98	2.02298	-0.03107
17.58	4144.1	0.343486	610.444	2.02408	-0.03116
17.59	4147.12	0.343693	610.889	2.0253	-0.03108
17.6	4150.18	0.343879	611.339	2.02639	-0.03114
17.61	4153.25	0.344085	611.792	2.02761	-0.03109
17.62	4156.28	0.344292	612.238	2.02883	-0.03101
17.63	4159.45	0.344457	612.705	2.0298	-0.03124
17.64	4162.64	0.344664	613.175	2.03102	-0.03122
17.65	4165.89	0.34487	613.654	2.03223	-0.03124
17.66	4169.07	0.345077	614.122	2.03345	-0.03122
17.67	4172.31	0.345305	614.599	2.0348	-0.0311
17.68	4175.56	0.345491	615.078	2.03589	-0.03123
17.69	4178.84	0.345697	615.561	2.03711	-0.03126
17.7	4182.1	0.345904	616.041	2.03833	-0.03127
17.71	4185.39	0.34609	616.526	2.03942	-0.03141
17.72	4188.59	0.346297	616.997	2.04064	-0.0314
17.73	4191.78	0.346504	617.467	2.04186	-0.03139
17.74	4195	0.34669	617.942	2.04296	-0.03151
17.75	4198.21	0.346917	618.414	2.0443	-0.03138
17.76	4201.5	0.347103	618.899	2.04539	-0.03153
17.77	4204.78	0.347289	619.382	2.04649	-0.03167
17.78	4207.96	0.347517	619.851	2.04783	-0.03153
17.79	4211.15	0.347682	620.321	2.0488	-0.03176
17.8	4214.42	0.347889	620.802	2.05002	-0.03178
17.81	4217.65	0.348096	621.278	2.05124	-0.03178
17.82	4221.01	0.348302	621.773	2.05246	-0.03183
17.83	4224.35	0.348468	622.265	2.05344	-0.03212
17.84	4227.62	0.348695	622.747	2.05477	-0.03201
17.85	4230.84	0.348902	623.221	2.05599	-0.03201
17.86	4234.06	0.349128	623.695	2.05732	-0.03189
17.87	4237.34	0.349335	624.178	2.05854	-0.03191
17.88	4240.75	0.349542	624.681	2.05976	-0.03198
17.89	4244.14	0.349749	625.18	2.06098	-0.03204
17.9	4247.43	0.349935	625.665	2.06208	-0.03219
17.91	4250.78	0.350162	626.158	2.06342	-0.03212
17.92	4254.04	0.350369	626.638	2.06464	-0.03213
17.93	4257.29	0.350534	627.117	2.06561	-0.03238
17.94	4260.59	0.350741	627.603	2.06683	-0.03241
17.95	4264	0.350948	628.106	2.06805	-0.03248
17.96	4267.31	0.351155	628.593	2.06927	-0.03251
17.97	4270.53	0.351361	629.067	2.07048	-0.03251
17.98	4273.62	0.351568	629.523	2.0717	-0.03246
17.99	4276.81	0.351754	629.993	2.0728	-0.03257
18	4280.07	0.351961	630.473	2.07402	-0.03258
18.01	4283.32	0.352147	630.952	2.07511	-0.03271
18.02	4286.5	0.352333	631.42	2.07621	-0.03281
18.03	4289.67	0.35254	631.887	2.07743	-0.03279
18.04	4292.87	0.352747	632.358	2.07865	-0.03278
18.05	4296.01	0.352933	632.821	2.07975	-0.03287
18.06	4299.18	0.353181	633.288	2.08121	-0.03261
18.07	4302.39	0.353367	633.761	2.0823	-0.03272
18.08	4305.67	0.353553	634.244	2.0834	-0.03287
18.09	4308.81	0.35376	634.706	2.08462	-0.03283
18.1	4311.9	0.353945	635.161	2.08571	-0.03291
18.11	4314.92	0.354131	635.606	2.08681	-0.03295
18.12	4318.1	0.354337	636.075	2.08802	-0.03294
18.13	4321.37	0.354544	636.556	2.08924	-0.03296
18.14	4324.57	0.35473	637.028	2.09034	-0.03307
18.15	4327.76	0.354916	637.498	2.09143	-0.03318
18.16	4330.95	0.355144	637.968	2.09278	-0.03304
18.17	4334.12	0.35533	638.435	2.09387	-0.03314
18.18	4337.31	0.355557	638.904	2.09521	-0.03301
18.19	4340.57	0.355743	639.385	2.09631	-0.03314
18.2	4343.85	0.355929	639.868	2.0974	-0.03329
18.21	4347.2	0.356136	640.361	2.09862	-0.03333
18.22	4350.4	0.356343	640.833	2.09984	-0.03332
18.23	4353.53	0.356529	641.294	2.10094	-0.03341
18.24	4356.64	0.356736	641.752	2.10216	-0.03336
18.25	4359.87	0.356963	642.228	2.10349	-0.03324
18.26	4363.12	0.35717	642.706	2.10471	-0.03325
18.27	4366.42	0.357356	643.192	2.10581	-0.0334
18.28	4369.71	0.357563	643.677	2.10703	-0.03342
18.29	4373.01	0.357749	644.163	2.10813	-0.03357
18.3	4376.32	0.357976	644.651	2.10946	-0.03349
18.31	4379.6	0.358162	645.134	2.11056	-0.03363
18.32	4382.92	0.35839	645.623	2.1119	-0.03354
18.33	4386.26	0.358597	646.115	2.11312	-0.03358
18.34	4389.53	0.358783	646.597	2.11422	-0.03372
18.35	4392.71	0.358989	647.065	2.11543	-0.03371
18.36	4395.82	0.359174	647.523	2.11652	-0.03379
18.37	4398.95	0.359381	647.984	2.11774	-0.03376
18.38	4402.14	0.359588	648.454	2.11896	-0.03374
18.39	4405.35	0.359774	648.927	2.12006	-0.03386
18.4	4408.5	0.35996	649.391	2.12115	-0.03395
18.41	4411.64	0.360146	649.854	2.12225	-0.03404
18.42	4414.76	0.360374	650.313	2.12359	-0.03388
18.43	4417.89	0.36058	650.774	2.12481	-0.03384
18.44	4421.03	0.360787	651.237	2.12603	-0.03381
18.45	4424.26	0.360952	651.713	2.127	-0.03406
18.46	4427.53	0.361139	652.194	2.1281	-0.03419
18.47	4430.65	0.361325	652.654	2.1292	-0.03427
18.48	4433.85	0.361531	653.125	2.13041	-0.03427
18.49	4436.98	0.361738	653.586	2.13163	-0.03423
18.5	4440.26	0.361945	654.069	2.13285	-0.03425
18.51	4443.54	0.362152	654.553	2.13407	-0.03427
18.52	4446.87	0.362358	655.043	2.13529	-0.03431
18.53	4450.12	0.362565	655.522	2.13651	-0.03432
18.54	4453.46	0.362751	656.014	2.1376	-0.03449
18.55	4456.68	0.362937	656.488	2.1387	-0.03461
18.56	4459.98	0.363144	656.974	2.13992	-0.03463
18.57	4463.31	0.363351	657.465	2.14114	-0.03467
18.58	4466.51	0.363516	657.936	2.14211	-0.03491
18.59	4469.73	0.363723	658.41	2.14333	-0.0349
18.6	4472.89	0.36393	658.876	2.14455	-0.03488
18.61	4476.03	0.364136	659.339	2.14576	-0.03485
18.62	4479.1	0.364342	659.791	2.14698	-0.03479
18.63	4482.29	0.364528	660.261	2.14807	-0.0349
18.64	4485.4	0.364714	660.719	2.14917	-0.03498
18.65	4488.54	0.364921	661.181	2.15039	-0.03495
18.66	4491.68	0.365107	661.644	2.15148	-0.03504
18.67	4494.89	0.365335	662.117	2.15283	-0.03491
18.68	4498.14	0.365521	662.595	2.15392	-0.03504
18.69	4501.26	0.365707	663.055	2.15502	-0.03512
18.7	4504.48	0.365934	663.529	2.15636	-0.035
18.71	4507.68	0.366141	664.001	2.15758	-0.03499
18.72	4510.89	0.366348	664.474	2.1588	-0.03498
18.73	4514.18	0.366534	664.958	2.15989	-0.03513
18.74	4517.46	0.36672	665.441	2.16099	-0.03527
18.75	4520.75	0.366926	665.926	2.1622	-0.0353
18.76	4523.96	0.367133	666.399	2.16342	-0.03529
18.77	4527.25	0.367361	666.883	2.16477	-0.03519
18.78	4530.48	0.367567	667.359	2.16598	-0.0352
18.79	4533.81	0.367733	667.85	2.16696	-0.03548
18.8	4537.03	0.36794	668.324	2.16818	-0.03547
18.81	4540.26	0.368146	668.8	2.16939	-0.03548
18.82	4543.51	0.368353	669.279	2.17061	-0.03549
18.83	4546.71	0.36856	669.75	2.17183	-0.03548
18.84	4549.9	0.368746	670.22	2.17293	-0.03558
18.85	4553.15	0.368953	670.699	2.17415	-0.03559
18.86	4556.51	0.369159	671.194	2.17536	-0.03565
18.87	4559.73	0.369365	671.668	2.17658	-0.03565
18.88	4562.93	0.369572	672.139	2.1778	-0.03564
18.89	4566.17	0.369779	672.617	2.17902	-0.03564
18.9	4569.32	0.369965	673.081	2.18011	-0.03574
18.91	4572.57	0.370171	673.559	2.18133	-0.03575
18.92	4575.81	0.370337	674.037	2.1823	-0.03599
18.93	4579.03	0.370544	674.511	2.18352	-0.03599
18.94	4582.26	0.37073	674.987	2.18462	-0.03612
18.95	4585.46	0.370957	675.458	2.18596	-0.03599
18.96	4588.53	0.371164	675.91	2.18718	-0.03593
18.97	4591.68	0.37135	676.374	2.18827	-0.03602
18.98	4594.92	0.371536	676.852	2.18937	-0.03615
18.99	4598.14	0.371743	677.326	2.19059	-0.03614
19	4601.43	0.371929	677.81	2.19169	-0.03629
19.01	4604.71	0.372156	678.294	2.19302	-0.03619
19.02	4607.89	0.372342	678.762	2.19412	-0.0363
19.03	4611.14	0.372549	679.241	2.19534	-0.0363
19.04	4614.39	0.372756	679.72	2.19656	-0.03631
19.05	4617.65	0.372942	680.2	2.19765	-0.03645
19.06	4621	0.373149	680.693	2.19887	-0.03649
19.07	4624.26	0.373335	681.173	2.19997	-0.03663
19.08	4627.5	0.373521	681.651	2.20107	-0.03676
19.09	4630.75	0.373728	682.129	2.20229	-0.03676
19.1	4633.93	0.373934	682.598	2.2035	-0.03675
19.11	4637.09	0.374141	683.063	2.20472	-0.03672
19.12	4640.42	0.374347	683.554	2.20593	-0.03677
19.13	4643.68	0.374554	684.034	2.20715	-0.03678
19.14	4646.95	0.374719	684.516	2.20813	-0.03704
19.15	4650.23	0.374926	684.999	2.20935	-0.03706
19.16	4653.46	0.375153	685.475	2.21068	-0.03694
19.17	4656.81	0.375339	685.968	2.21178	-0.03711
19.18	4660.1	0.375567	686.453	2.21312	-0.03701
19.19	4663.37	0.375753	686.935	2.21422	-0.03715
19.2	4666.67	0.375959	687.421	2.21543	-0.03718
19.21	4670	0.376166	687.911	2.21665	-0.03722
19.22	4673.23	0.376373	688.387	2.21787	-0.03722
19.23	4676.46	0.37658	688.863	2.21909	-0.03722
19.24	4679.64	0.376786	689.331	2.22031	-0.03721
19.25	4682.87	0.376993	689.807	2.22153	-0.03721
19.26	4686.14	0.377179	690.289	2.22262	-0.03735
19.27	4689.32	0.377386	690.757	2.22384	-0.03733
19.28	4692.54	0.377572	691.231	2.22494	-0.03745
19.29	4695.81	0.377779	691.713	2.22616	-0.03747
19.3	4699.07	0.377986	692.193	2.22738	-0.03748
19.31	4702.29	0.378172	692.668	2.22847	-0.0376
19.32	4705.51	0.378378	693.142	2.22969	-0.0376
19.33	4708.7	0.378564	693.612	2.23078	-0.03771
19.34	4711.92	0.378771	694.086	2.232	-0.0377
19.35	4715.12	0.378978	694.558	2.23322	-0.03769
19.36	4718.31	0.379164	695.027	2.23432	-0.0378
19.37	4721.53	0.379349	695.502	2.23541	-0.03793
19.38	4724.73	0.379556	695.973	2.23663	-0.03792
19.39	4727.93	0.379763	696.444	2.23785	-0.03791
19.4	4731.17	0.379969	696.922	2.23906	-0.03792
19.41	4734.39	0.380155	697.396	2.24016	-0.03804
19.42	4737.65	0.380341	697.876	2.24126	-0.03817
19.43	4740.85	0.380548	698.348	2.24247	-0.03816
19.44	4744.09	0.380776	698.825	2.24382	-0.03804
19.45	4747.21	0.380962	699.284	2.24491	-0.03812
19.46	4750.37	0.381148	699.75	2.24601	-0.03822
19.47	4753.5	0.381334	700.211	2.24711	-0.03831
19.48	4756.71	0.381541	700.684	2.24833	-0.0383
19.49	4759.89	0.381727	701.152	2.24942	-0.0384
19.5	4763.06	0.381933	701.619	2.25064	-0.03839
19.51	4766.31	0.38214	702.098	2.25186	-0.0384
19.52	4769.5	0.382347	702.568	2.25308	-0.03838
19.53	4772.78	0.382554	703.051	2.2543	-0.0384
19.54	4776	0.382719	703.525	2.25527	-0.03864
19.55	4779.25	0.382905	704.004	2.25636	-0.03877
19.56	4782.51	0.383133	704.484	2.25771	-0.03866
19.57	4785.82	0.383339	704.972	2.25892	-0.0387
19.58	4789.03	0.383525	705.445	2.26002	-0.03882
19.59	4792.25	0.383732	705.919	2.26124	-0.03881
19.6	4795.5	0.383939	706.398	2.26246	-0.03882
19.61	4798.65	0.384125	706.862	2.26355	-0.03891
19.62	4801.92	0.384331	707.344	2.26477	-0.03893
19.63	4805.2	0.384558	707.827	2.2661	-0.03884
19.64	4808.5	0.384744	708.313	2.2672	-0.03899
19.65	4811.79	0.38493	708.797	2.2683	-0.03913
19.66	4815.1	0.385137	709.285	2.26952	-0.03916
19.67	4818.4	0.385344	709.771	2.27074	-0.03919
19.68	4821.67	0.385551	710.253	2.27196	-0.0392
19.69	4824.93	0.385757	710.733	2.27317	-0.03922
19.7	4828.17	0.385943	711.21	2.27427	-0.03935
19.71	4831.45	0.38615	711.693	2.27549	-0.03937
19.72	4834.68	0.386378	712.169	2.27683	-0.03925
19.73	4837.87	0.386564	712.639	2.27793	-0.03935
19.74	4841.15	0.38675	713.122	2.27902	-0.0395
19.75	4844.42	0.386936	713.604	2.28012	-0.03964
19.76	4847.65	0.387163	714.08	2.28146	-0.03952
19.77	4850.81	0.38737	714.545	2.28268	-0.03949
19.78	4854.07	0.387577	715.025	2.2839	-0.0395
19.79	4857.37	0.387783	715.512	2.28511	-0.03954
19.8	4860.62	0.38797	715.99	2.28621	-0.03966
19.81	4863.95	0.388156	716.481	2.28731	-0.03982
19.82	4867.26	0.388362	716.968	2.28852	-0.03986
19.83	4870.48	0.38859	717.443	2.28986	-0.03973
19.84	4873.59	0.388797	717.901	2.29108	-0.03969
19.85	4876.76	0.388983	718.368	2.29218	-0.03979
19.86	4880	0.389189	718.845	2.29339	-0.0398
19.87	4883.2	0.389395	719.316	2.29461	-0.03979
19.88	4886.37	0.38956	719.783	2.29558	-0.04002
19.89	4889.46	0.389767	720.239	2.2968	-0.03997
19.9	4892.67	0.389953	720.711	2.2979	-0.04008
19.91	4895.85	0.39016	721.18	2.29912	-0.04006
19.92	4899.01	0.390367	721.645	2.30034	-0.04004
19.93	4902.26	0.390553	722.124	2.30143	-0.04017
19.94	4905.57	0.39078	722.612	2.30277	-0.04008
19.95	4908.78	0.390966	723.084	2.30387	-0.0402
19.96	4911.92	0.391194	723.547	2.30521	-0.04004
19.97	4915.12	0.39138	724.018	2.30631	-0.04015
19.98	4918.39	0.391545	724.5	2.30728	-0.04041
19.99	4921.68	0.391752	724.985	2.3085	-0.04044
20	4924.95	0.391959	725.466	2.30972	-0.04045
20.01	4928.17	0.392166	725.941	2.31094	-0.04045
20.02	4931.32	0.392352	726.405	2.31203	-0.04054
20.03	4934.46	0.392558	726.867	2.31325	-0.04052
20.04	4937.67	0.392744	727.34	2.31434	-0.04063
20.05	4940.96	0.392951	727.825	2.31556	-0.04065
20.06	4944.29	0.393137	728.315	2.31666	-0.04082
20.07	4947.6	0.393323	728.803	2.31775	-0.04097
20.08	4950.82	0.39353	729.277	2.31897	-0.04097
20.09	4954.04	0.393757	729.751	2.32031	-0.04085
20.1	4957.29	0.393964	730.23	2.32153	-0.04085
20.11	4960.51	0.39415	730.705	2.32263	-0.04097
20.12	4963.9	0.394356	731.204	2.32384	-0.04104
20.13	4967.28	0.394563	731.702	2.32506	-0.0411
20.14	4970.59	0.394749	732.189	2.32616	-0.04125
20.15	4973.87	0.394956	732.672	2.32738	-0.04127
20.16	4977.18	0.395183	733.16	2.32872	-0.04118
20.17	4980.48	0.39539	733.646	2.32994	-0.04121
20.18	4983.75	0.395576	734.128	2.33103	-0.04135
20.19	4987.07	0.395762	734.617	2.33213	-0.04151
20.2	4990.39	0.395989	735.106	2.33346	-0.04142
20.21	4993.73	0.396175	735.598	2.33456	-0.04159
20.22	4996.98	0.396382	736.077	2.33578	-0.0416
20.23	5000.21	0.396589	736.552	2.337	-0.0416
20.24	5003.53	0.396796	737.042	2.33822	-0.04163
20.25	5006.84	0.397002	737.529	2.33943	-0.04167
20.26	5010.12	0.397209	738.012	2.34065	-0.04169
20.27	5013.4	0.397395	738.495	2.34175	-0.04183
20.28	5016.75	0.397581	738.989	2.34285	-0.042
20.29	5019.95	0.397788	739.46	2.34407	-0.04199
20.3	5023.07	0.397995	739.92	2.34529	-0.04194
20.31	5026.18	0.398202	740.378	2.34651	-0.0419
20.32	5029.31	0.398408	740.839	2.34772	-0.04187
20.33	5032.48	0.398574	741.306	2.3487	-0.04209
20.34	5035.65	0.39876	741.773	2.34979	-0.04219
20.35	5038.73	0.398946	742.227	2.35089	-0.04226
20.36	5041.84	0.399153	742.685	2.35211	-0.04221
20.37	5045.03	0.399359	743.155	2.35332	-0.0422
20.38	5048.17	0.399565	743.617	2.35454	-0.04217
20.39	5051.32	0.399772	744.081	2.35576	-0.04214
20.4	5054.51	0.399958	744.551	2.35685	-0.04225
20.41	5057.73	0.400165	745.025	2.35807	-0.04225
20.42	5061.01	0.400351	745.509	2.35917	-0.04239
20.43	5064.18	0.400537	745.976	2.36027	-0.04249
20.44	5067.35	0.400723	746.442	2.36136	-0.04259
20.45	5070.59	0.40093	746.92	2.36258	-0.0426
20.46	5073.76	0.401136	747.387	2.36379	-0.04258
20.47	5076.98	0.401343	747.861	2.36501	-0.04258
20.48	5080.21	0.40155	748.337	2.36623	-0.04258
20.49	5083.42	0.401757	748.81	2.36745	-0.04257
20.5	5086.6	0.401963	749.278	2.36867	-0.04256
20.51	5089.78	0.402149	749.747	2.36976	-0.04266
20.52	5092.82	0.402356	750.194	2.37098	-0.04259
20.53	5095.89	0.402563	750.647	2.3722	-0.04253
20.54	5099.04	0.402749	751.111	2.3733	-0.04262
20.55	5102.17	0.402956	751.572	2.37452	-0.04259
20.56	5105.26	0.403121	752.027	2.37549	-0.04278
20.57	5108.31	0.403328	752.476	2.37671	-0.04271
20.58	5111.35	0.403535	752.924	2.37793	-0.04264
20.59	5114.5	0.403762	753.388	2.37927	-0.04249
20.6	5117.68	0.403948	753.856	2.38037	-0.0426
20.61	5120.89	0.404155	754.329	2.38159	-0.04259
20.62	5124.15	0.404361	754.809	2.3828	-0.04261
20.63	5127.53	0.404547	755.307	2.3839	-0.04279
20.64	5130.75	0.404754	755.782	2.38511	-0.04279
20.65	5134	0.40496	756.26	2.38633	-0.0428
20.66	5137.31	0.405167	756.748	2.38755	-0.04283
20.67	5140.64	0.405353	757.238	2.38864	-0.04299
20.68	5143.89	0.40556	757.717	2.38986	-0.043
20.69	5147.21	0.405767	758.206	2.39108	-0.04303
20.7	5150.56	0.405973	758.7	2.3923	-0.04309
20.71	5153.85	0.40618	759.184	2.39352	-0.04311
20.72	5157.14	0.406387	759.669	2.39474	-0.04313
20.73	5160.32	0.406594	760.137	2.39596	-0.04311
20.74	5163.57	0.40678	760.616	2.39705	-0.04324
20.75	5166.89	0.406966	761.105	2.39815	-0.0434
20.76	5170.2	0.407172	761.593	2.39936	-0.04344
20.77	5173.42	0.407379	762.067	2.40058	-0.04343
20.78	5176.67	0.407586	762.546	2.4018	-0.04344
20.79	5179.82	0.407772	763.01	2.4029	-0.04354
20.8	5182.98	0.407979	763.475	2.40412	-0.04351
20.81	5186.15	0.408186	763.942	2.40534	-0.04349
20.82	5189.37	0.408372	764.417	2.40643	-0.04361
20.83	5192.56	0.408578	764.886	2.40765	-0.0436
20.84	5195.75	0.408764	765.356	2.40874	-0.04371
20.85	5198.85	0.408971	765.813	2.40996	-0.04366
20.86	5201.9	0.409178	766.262	2.41118	-0.04359
20.87	5205.06	0.409364	766.728	2.41228	-0.04369
20.88	5208.29	0.40957	767.204	2.41349	-0.04369
20.89	5211.46	0.409777	767.671	2.41471	-0.04367
20.9	5214.65	0.409983	768.14	2.41593	-0.04366
20.91	5217.82	0.41019	768.607	2.41715	-0.04364
20.92	5220.96	0.410355	769.07	2.41812	-0.04385
20.93	5224.15	0.410541	769.54	2.41922	-0.04396
20.94	5227.4	0.410748	770.019	2.42044	-0.04397
20.95	5230.65	0.410934	770.497	2.42153	-0.0441
20.96	5233.9	0.411141	770.976	2.42275	-0.04411
[truncated: 2,563 more rows]
