# Supplementary material for: Data regarding the influence of Al, Ti, and C additions to as-cast Al0.6CoCrFeNi compositionally complex alloys on microstructures and mechanical properties
Source: Data Brief. 2019 Nov 4;27:104742. doi: 10.1016/j.dib.2019.104742 (PMC6864337; doi:10.1016/j.dib.2019.104742)
Supplement: Multimedia component 1 [file mmc1.zip › data in brief_supplementary material zip/Tensile test data/Al16/Tensile Test_Al16_RT-1st_selected.xlsx]

## Sheet: Sheet1
Alloy Name	Al16-RT-1st
Sample height	30	mm
Gauge diameter	2.96	mm
Gauge length	16.97	mm
Time	Force	Crosshead Displacement	Engineering Stress	Engineering Strain	Engineering Plastic Strain
s	N	mm	MPa	%	%
0	51.1015	0	7.42609	0	-0.39986
0.0800171	51.29	2.06708e-05	7.45349	0.000121808	-0.39981
0.109985	51.2431	2.06708e-05	7.44667	0.000121808	-0.39979
0.130005	51.2351	2.06708e-05	7.44551	0.000121808	-0.39979
0.140015	51.2194	2.06708e-05	7.44323	0.000121808	-0.39978
0.140015	51.2194	2.06708e-05	7.44323	0.000121808	-0.39978
0.25	51.1486	4.13415e-05	7.43294	0.000243615	-0.39963
0.359985	51.3372	8.26355e-05	7.46034	0.000486951	-0.39946
0.440002	52.367	0.000474572	7.61	0.0028	-0.39755
0.47998	53.4441	0.0012604	7.76652	0.00743	-0.39334
0.52002	54.5681	0.00204623	7.92986	0.01206	-0.38914
0.570007	55.7869	0.00303805	8.10698	0.0179	-0.38377
0.609985	56.7927	0.0038439	8.25314	0.02265	-0.37942
0.649963	57.9724	0.00465071	8.42457	0.02741	-0.37512
0.690002	59.1345	0.00543559	8.59345	0.03203	-0.37095
0.72998	60.4002	0.00622141	8.77738	0.03666	-0.36681
0.76001	61.408	0.0068413	8.92384	0.04031	-0.36355
0.789978	62.7127	0.00744116	9.11344	0.04385	-0.36052
0.820007	64.0486	0.00806105	9.30757	0.0475	-0.35738
0.849976	65.5584	0.00866091	9.52698	0.05104	-0.35444
0.880005	67.0603	0.00923979	9.74523	0.05445	-0.35161
0.899963	68.0974	0.00963175	9.89594	0.05676	-0.3497
0.919983	69.1267	0.0100456	10.0455	0.0592	-0.34766
0.950012	70.5193	0.0106245	10.2479	0.06261	-0.34479
0.97998	71.9412	0.0112234	10.4545	0.06614	-0.34182
1.01001	73.3572	0.0118443	10.6603	0.0698	-0.33871
1.03998	74.8084	0.0124222	10.8712	0.0732	-0.33587
1.06	75.8338	0.0128151	11.0202	0.07552	-0.33395
1.08002	76.9236	0.013208	11.1786	0.07783	-0.33206
1.09998	78.1033	0.0136009	11.35	0.08015	-0.3302
1.12	79.2517	0.0140349	11.5169	0.0827	-0.32809
1.14001	80.3845	0.0144068	11.6815	0.0849	-0.32634
1.15997	81.5486	0.0148207	11.8507	0.08733	-0.32435
1.17999	82.6541	0.0152136	12.0113	0.08965	-0.32247
1.20001	83.8728	0.0156056	12.1884	0.09196	-0.32063
1.21997	85.1228	0.0160195	12.3701	0.0944	-0.31868
1.23999	86.4392	0.0164324	12.5614	0.09683	-0.31675
1.26001	87.7283	0.0168053	12.7487	0.09903	-0.31506
1.27997	89.1267	0.0171973	12.9519	0.10134	-0.31329
1.29999	90.3533	0.0176321	13.1302	0.1039	-0.31121
1.32001	91.5564	0.0180241	13.305	0.10621	-0.30936
1.33997	92.7127	0.018438	13.4731	0.10865	-0.30737
1.35999	93.8259	0.0188509	13.6348	0.11108	-0.30537
1.39001	95.2673	0.0194508	13.8443	0.11462	-0.3024
1.41998	96.6423	0.0200297	14.0441	0.11803	-0.29952
1.45001	97.7986	0.0206496	14.2121	0.12168	-0.29632
1.47998	99.1111	0.0212284	14.4029	0.12509	-0.29342
1.51001	100.244	0.0218073	14.5675	0.12851	-0.29045
1.53998	101.51	0.0224272	14.7515	0.13216	-0.28728
1.57001	102.736	0.0230271	14.9296	0.13569	-0.28423
1.59998	104.111	0.023626	15.1295	0.13922	-0.28123
1.63	105.566	0.0242468	15.3409	0.14288	-0.27814
1.64996	106.664	0.0246187	15.5005	0.14507	-0.27637
1.66998	107.765	0.0250107	15.6605	0.14738	-0.27449
1.69	108.82	0.0254036	15.8138	0.1497	-0.27259
1.71997	110.275	0.0260245	16.0252	0.15336	-0.26949
1.75	111.816	0.0266234	16.2492	0.15689	-0.26656
1.77002	112.898	0.0270163	16.4064	0.1592	-0.26467
1.78998	114.078	0.0274502	16.5779	0.16176	-0.26257
1.81	115.344	0.0278431	16.7618	0.16407	-0.26075
1.83002	116.625	0.0282561	16.948	0.16651	-0.25881
1.84998	117.961	0.028649	17.1421	0.16882	-0.25701
1.87	119.34	0.0290419	17.3425	0.17114	-0.25523
1.89001	120.738	0.0294558	17.5457	0.17358	-0.25334
1.90997	122.199	0.0298477	17.758	0.17589	-0.2516
1.92999	123.797	0.0302407	17.9902	0.1782	-0.2499
1.95001	125.328	0.0306336	18.2127	0.18052	-0.24818
1.96997	126.918	0.0310265	18.4438	0.18283	-0.24648
1.98999	128.566	0.0314194	18.6833	0.18515	-0.24481
2.01001	130.133	0.0318123	18.911	0.18746	-0.2431
2.02997	131.672	0.0322043	19.1346	0.18977	-0.24139
2.04999	133.293	0.0325972	19.3702	0.19209	-0.2397
2.07001	134.84	0.0329901	19.595	0.1944	-0.23799
2.08997	136.461	0.033383	19.8306	0.19672	-0.23631
2.10999	138.277	0.0337759	20.0945	0.19903	-0.2347
2.13	140.164	0.0342098	20.3687	0.20159	-0.23287
2.14996	142.027	0.0346438	20.6394	0.20415	-0.23104
2.16998	144	0.0349947	20.9261	0.20622	-0.22974
2.17999	145.086	0.0352017	21.084	0.20743	-0.22894
2.19	146.133	0.0354086	21.2361	0.20865	-0.22813
2.20001	147.187	0.0356156	21.3893	0.20987	-0.22732
2.20996	148.187	0.0358015	21.5346	0.21097	-0.22661
2.21997	149.211	0.0360085	21.6834	0.21219	-0.22579
2.22998	150.234	0.0361944	21.8321	0.21328	-0.22509
2.23999	151.242	0.0364214	21.9785	0.21462	-0.22414
2.25	152.258	0.0366284	22.1262	0.21584	-0.22332
2.26001	153.265	0.0368353	22.2725	0.21706	-0.22249
2.27002	154.297	0.0370413	22.4225	0.21828	-0.22168
2.28997	156.193	0.0374341	22.698	0.22059	-0.2201
2.30999	158.17	0.037806	22.9853	0.22278	-0.21868
2.33001	160.154	0.0382199	23.2736	0.22522	-0.21701
2.34002	161.24	0.0384268	23.4315	0.22644	-0.21621
2.34997	162.311	0.0386328	23.5871	0.22765	-0.21541
2.35998	163.412	0.0388188	23.7471	0.22875	-0.21475
2.36999	164.482	0.0390257	23.9026	0.22997	-0.21394
2.38	165.615	0.0392327	24.0672	0.23119	-0.21316
2.39	166.74	0.0394187	24.2307	0.23228	-0.2125
2.40001	167.834	0.0396256	24.3897	0.2335	-0.21171
2.40996	168.936	0.0398325	24.5498	0.23472	-0.21092
2.41997	170.045	0.0400185	24.711	0.23582	-0.21025
2.42998	171.139	0.0402245	24.87	0.23703	-0.20946
2.43999	172.162	0.0404524	25.0187	0.23838	-0.20852
2.45	173.201	0.0406594	25.1697	0.2396	-0.2077
2.46001	174.225	0.0408654	25.3184	0.24081	-0.20689
2.46996	175.248	0.0410513	25.4671	0.24191	-0.20619
2.47997	176.279	0.0412373	25.6169	0.243	-0.20549
2.48998	177.334	0.0414443	25.7703	0.24422	-0.20468
2.49999	178.412	0.0416302	25.9269	0.24532	-0.20401
2.51	179.498	0.0418162	26.0847	0.24641	-0.20333
2.52001	180.615	0.0420022	26.2471	0.24751	-0.20267
2.53002	181.771	0.0422091	26.415	0.24873	-0.2019
2.53997	182.975	0.0424161	26.59	0.24995	-0.20115
2.54998	184.248	0.042623	26.775	0.25117	-0.20042
2.55999	185.529	0.042829	26.9612	0.25238	-0.19971
2.57	186.811	0.043015	27.1475	0.25348	-0.19911
2.58001	188.084	0.0432019	27.3325	0.25458	-0.1985
2.59002	189.287	0.0434079	27.5073	0.25579	-0.19776
2.59997	190.514	0.0436148	27.6856	0.25701	-0.19701
2.60998	191.74	0.0438008	27.8637	0.25811	-0.19639
2.61999	192.936	0.0440287	28.0375	0.25945	-0.19552
2.63	194.154	0.0442347	28.2145	0.26066	-0.19478
2.64	195.35	0.0444207	28.3883	0.26176	-0.19414
2.65001	196.529	0.0446066	28.5597	0.26286	-0.19351
2.65996	197.709	0.0448136	28.7312	0.26408	-0.19275
2.66997	198.873	0.0450205	28.9003	0.26529	-0.19198
2.67998	200.037	0.0452275	29.0695	0.26651	-0.19121
2.68999	201.311	0.0454335	29.2546	0.26773	-0.19049
2.7	202.553	0.0456404	29.4351	0.26895	-0.18976
2.71001	203.818	0.0458264	29.6189	0.27004	-0.18915
2.71996	205.123	0.0460333	29.8086	0.27126	-0.18844
2.72997	206.412	0.0462403	29.9959	0.27248	-0.18772
2.73998	207.709	0.0464463	30.1844	0.2737	-0.18701
2.74999	208.92	0.0466742	30.3604	0.27504	-0.18614
2.76	210.17	0.0468602	30.542	0.27614	-0.18553
2.77001	211.436	0.0470461	30.726	0.27723	-0.18492
2.78002	212.67	0.0472321	30.9053	0.27833	-0.18431
2.78997	213.842	0.0474391	31.0756	0.27955	-0.18354
2.79998	215.068	0.047646	31.2538	0.28077	-0.1828
2.80999	216.271	0.047852	31.4286	0.28198	-0.18205
2.82	217.467	0.048038	31.6024	0.28308	-0.18142
2.83001	218.678	0.0482449	31.7784	0.2843	-0.18067
2.84002	219.959	0.0484519	31.9645	0.28552	-0.17995
2.84997	221.256	0.0486378	32.153	0.28661	-0.17936
2.85998	222.607	0.0488238	32.3494	0.28771	-0.17879
2.86999	224.014	0.0490307	32.5538	0.28893	-0.17812
2.88	225.396	0.0492377	32.7546	0.29015	-0.17743
2.89	226.842	0.0494236	32.9648	0.29124	-0.1769
2.90001	228.193	0.0496296	33.1611	0.29245	-0.17621
2.90996	229.545	0.0498366	33.3576	0.29367	-0.17552
2.91997	230.865	0.0500435	33.5494	0.29489	-0.17481
2.92998	232.232	0.0502505	33.7481	0.29611	-0.17412
2.93999	233.529	0.0504365	33.9365	0.29721	-0.17353
2.95	234.889	0.0506424	34.1342	0.29842	-0.17284
2.96001	236.162	0.0508294	34.3192	0.29953	-0.17224
2.96996	237.443	0.0510153	34.5053	0.30062	-0.17164
2.97997	238.74	0.0512423	34.6938	0.30196	-0.17081
2.98998	240.014	0.0514283	34.8789	0.30305	-0.1702
2.99999	241.373	0.0516142	35.0764	0.30415	-0.16964
3.01	242.803	0.0518002	35.2842	0.30525	-0.1691
3.02001	244.232	0.0520072	35.4919	0.30647	-0.16843
3.03002	245.639	0.0522141	35.6964	0.30768	-0.16776
3.03997	247.092	0.052421	35.9075	0.3089	-0.16711
3.04998	248.459	0.052627	36.1062	0.31012	-0.16642
3.05999	249.85	0.052834	36.3083	0.31134	-0.16574
3.07	251.201	0.05302	36.5046	0.31243	-0.16517
3.08001	252.592	0.0532269	36.7068	0.31365	-0.16449
3.09002	253.967	0.0534339	36.9066	0.31487	-0.16381
3.09997	255.428	0.0536198	37.1189	0.31597	-0.16328
3.10998	256.818	0.0538058	37.3209	0.31706	-0.16272
3.11999	258.232	0.0540127	37.5264	0.31828	-0.16205
3.13	259.748	0.0542187	37.7467	0.3195	-0.16143
3.14	261.24	0.0544257	37.9635	0.32072	-0.16079
3.15001	262.834	0.0546326	38.1951	0.32194	-0.16019
3.15996	264.365	0.0548386	38.4176	0.32315	-0.15957
3.16997	265.928	0.0550255	38.6448	0.32425	-0.15908
3.17998	267.467	0.0552315	38.8684	0.32547	-0.15846
3.18999	269.029	0.0554385	39.0954	0.32669	-0.15785
3.2	270.475	0.0556454	39.3055	0.3279	-0.15719
3.21001	272.006	0.0558314	39.528	0.329	-0.15669
3.21996	273.553	0.0560383	39.7528	0.33022	-0.15607
3.22997	274.959	0.0562443	39.9572	0.33143	-0.1554
3.23998	276.404	0.0564513	40.1671	0.33265	-0.15475
3.24999	277.795	0.0566582	40.3693	0.33387	-0.15407
3.26	279.279	0.0568652	40.5849	0.33509	-0.15342
3.27001	280.646	0.0570712	40.7836	0.33631	-0.15274
3.28002	282.131	0.0572781	40.9994	0.33753	-0.1521
3.28997	283.561	0.0574441	41.2072	0.3385	-0.15168
3.29998	285.037	0.05765	41.4217	0.33972	-0.15104
3.30999	286.475	0.057836	41.6307	0.34081	-0.1505
3.32	287.912	0.0580639	41.8395	0.34216	-0.14971
3.33001	289.326	0.0582709	42.045	0.34338	-0.14904
3.34002	290.725	0.0584569	42.2483	0.34447	-0.14849
3.34997	292.131	0.0586428	42.4526	0.34557	-0.14794
3.35998	293.498	0.0588488	42.6513	0.34678	-0.14726
3.36999	294.975	0.0590558	42.8659	0.348	-0.14661
3.38	296.396	0.0592627	43.0724	0.34922	-0.14595
3.39	297.873	0.0594277	43.287	0.35019	-0.14555
3.40001	299.342	0.0596346	43.5005	0.35141	-0.1449
3.40996	300.865	0.0598416	43.7218	0.35263	-0.14427
3.41997	302.404	0.0600485	43.9455	0.35385	-0.14365
3.42998	303.928	0.0602545	44.1669	0.35506	-0.14303
3.43999	305.467	0.0604205	44.3906	0.35604	-0.14265
3.45	307.021	0.0606474	44.6164	0.35738	-0.14192
3.46001	308.576	0.0608334	44.8424	0.35848	-0.14142
3.46996	310.107	0.0610194	45.0649	0.35957	-0.14092
3.47997	311.631	0.0612053	45.2863	0.36067	-0.14042
3.48998	313.146	0.0614333	45.5065	0.36201	-0.13966
3.49999	314.615	0.0616602	45.72	0.36335	-0.1389
3.51	316.107	0.0618462	45.9368	0.36444	-0.13838
3.52001	317.553	0.0620322	46.1469	0.36554	-0.13785
3.53002	319.053	0.0622181	46.3649	0.36664	-0.13733
3.53997	320.537	0.0624251	46.5806	0.36786	-0.13669
3.54998	322.045	0.062632	46.7997	0.36907	-0.13606
3.55999	323.592	0.062818	47.0245	0.37017	-0.13556
3.57	325.201	0.063025	47.2584	0.37139	-0.13497
3.58001	326.779	0.0632309	47.4877	0.3726	-0.13437
3.59002	328.35	0.0634179	47.716	0.37371	-0.13388
3.59997	329.99	0.0636448	47.9543	0.37504	-0.13318
3.60998	331.521	0.0638308	48.1768	0.37614	-0.13268
3.61999	333.061	0.0640378	48.4006	0.37736	-0.13205
3.63	334.678	0.0642647	48.6356	0.3787	-0.13135
3.64	336.24	0.0644507	48.8625	0.37979	-0.13086
3.65001	337.857	0.0646367	49.0975	0.38089	-0.13039
3.65996	339.459	0.0648436	49.3303	0.38211	-0.12979
3.66997	341.107	0.0650506	49.5698	0.38333	-0.12921
3.67998	342.803	0.0652575	49.8163	0.38455	-0.12865
3.68999	344.482	0.0654635	50.0603	0.38576	-0.12809
3.7	346.1	0.0656294	50.2954	0.38674	-0.12774
3.71001	347.748	0.0658364	50.5349	0.38796	-0.12716
3.71996	349.396	0.0660634	50.7744	0.3893	-0.12647
3.72997	351.029	0.0662493	51.0117	0.39039	-0.126
3.73998	352.678	0.0664563	51.2513	0.39161	-0.12543
3.74999	354.318	0.0666832	51.4896	0.39295	-0.12473
3.76	355.982	0.0668692	51.7315	0.39404	-0.12428
3.77001	357.529	0.0670762	51.9563	0.39526	-0.12366
3.78002	359.053	0.0672831	52.1777	0.39648	-0.12303
3.78997	360.584	0.0674691	52.4002	0.39758	-0.12253
3.79998	362.256	0.067655	52.6432	0.39867	-0.12208
3.80999	363.85	0.067862	52.8748	0.39989	-0.12148
3.82	365.459	0.068048	53.1087	0.40099	-0.12101
3.83001	367.061	0.0682539	53.3415	0.4022	-0.12042
3.84002	368.654	0.0684609	53.573	0.40342	-0.11982
3.84997	370.209	0.0686678	53.7989	0.40464	-0.11921
3.85998	371.717	0.0688538	54.0181	0.40574	-0.11869
3.86999	373.279	0.0690188	54.2451	0.40671	-0.11833
3.88	374.857	0.0692257	54.4744	0.40793	-0.11772
3.89	376.412	0.0694327	54.7004	0.40915	-0.11711
3.90001	377.99	0.0696396	54.9297	0.41037	-0.1165
3.90996	379.646	0.0698256	55.1703	0.41146	-0.11605
3.91997	381.318	0.0700116	55.4133	0.41256	-0.1156
3.92998	383.045	0.0701975	55.6643	0.41366	-0.11518
3.93999	384.787	0.0704245	55.9174	0.41499	-0.11452
3.95	386.498	0.0706524	56.1661	0.41634	-0.11384
3.96001	388.24	0.0708384	56.4192	0.41743	-0.11342
3.96996	389.959	0.0710454	56.669	0.41865	-0.11287
3.97997	391.662	0.0712513	56.9165	0.41987	-0.11232
3.98998	393.365	0.0714583	57.164	0.42109	-0.11176
3.99999	395.068	0.0716443	57.4115	0.42218	-0.11132
4.01	396.748	0.0718512	57.6556	0.4234	-0.11076
4.02001	398.428	0.0720372	57.8997	0.4245	-0.11031
4.03002	400.029	0.0722022	58.1324	0.42547	-0.10996
4.03997	401.678	0.0724301	58.372	0.42681	-0.10926
4.04998	403.412	0.072637	58.624	0.42803	-0.10872
4.05999	405.154	0.072843	58.8772	0.42925	-0.10818
4.07	406.92	0.073029	59.1338	0.43034	-0.10777
4.08001	408.615	0.0732359	59.3801	0.43156	-0.10721
4.09002	410.326	0.0734639	59.6287	0.4329	-0.10653
4.09997	411.951	0.0736498	59.8649	0.434	-0.10607
4.10998	413.623	0.0738358	60.1079	0.4351	-0.10562
4.11999	415.35	0.0740418	60.3588	0.43631	-0.10508
4.13	417.115	0.0742287	60.6153	0.43741	-0.10466
4.14	418.85	0.0744347	60.8675	0.43863	-0.10412
4.15001	420.607	0.0746417	61.1228	0.43985	-0.10358
4.15996	422.396	0.0748486	61.3828	0.44106	-0.10306
4.16997	424.193	0.0750756	61.6439	0.4424	-0.10242
4.17998	426.061	0.0753035	61.9154	0.44374	-0.1018
4.18999	427.881	0.0754895	62.1799	0.44484	-0.10142
4.2	429.779	0.0756955	62.4557	0.44605	-0.10094
4.21001	431.662	0.0758824	62.7293	0.44716	-0.10057
4.21996	433.529	0.0760884	63.0006	0.44837	-0.10008
4.22997	435.373	0.0762953	63.2686	0.44959	-0.09958
4.23998	437.162	0.0765023	63.5286	0.45081	-0.09905
4.24999	438.865	0.0767293	63.776	0.45215	-0.09838
4.26	440.6	0.0769152	64.0282	0.45324	-0.09796
4.27001	442.342	0.0771012	64.2813	0.45434	-0.09754
4.28002	444.029	0.0773081	64.5265	0.45556	-0.09697
4.28997	445.779	0.0774941	64.7808	0.45665	-0.09656
4.29998	447.514	0.0776801	65.0329	0.45775	-0.09614
4.30999	449.186	0.077866	65.2759	0.45885	-0.09569
4.32	450.811	0.078073	65.5121	0.46006	-0.0951
4.33001	452.49	0.0783	65.756	0.4614	-0.09442
4.34002	454.186	0.0784869	66.0025	0.4625	-0.09397
4.34997	455.865	0.0786728	66.2465	0.4636	-0.09353
4.35998	457.576	0.0788788	66.4951	0.46481	-0.09298
4.36999	459.295	0.0790858	66.745	0.46603	-0.09243
4.38	461.1	0.0792927	67.0072	0.46725	-0.09191
4.39	462.889	0.0795197	67.2672	0.46859	-0.09127
4.40001	464.686	0.0797057	67.5284	0.46969	-0.09087
4.40996	466.561	0.0798916	67.8008	0.47078	-0.0905
4.41997	468.365	0.0800786	68.063	0.47188	-0.0901
4.42998	470.193	0.0802846	68.3286	0.4731	-0.0896
4.43999	472.084	0.0804705	68.6034	0.47419	-0.08924
4.45	473.982	0.0806775	68.8793	0.47541	-0.08876
4.46001	475.873	0.0808844	69.1541	0.47663	-0.08827
4.46996	477.717	0.0810914	69.422	0.47785	-0.08777
4.47997	479.514	0.0812773	69.6832	0.47895	-0.08737
4.48998	481.342	0.0814633	69.9488	0.48004	-0.08699
4.49999	483.162	0.0816903	70.2133	0.48138	-0.08636
4.51	484.951	0.0818972	70.4733	0.4826	-0.08583
4.52001	486.764	0.0820832	70.7368	0.4837	-0.08544
4.53002	488.592	0.0823102	71.0024	0.48503	-0.08481
4.53997	490.35	0.0824961	71.2579	0.48613	-0.0844
4.54998	492.084	0.0826621	71.5099	0.48711	-0.0841
4.55999	493.803	0.082889	71.7597	0.48844	-0.08343
4.57	495.646	0.083096	72.0275	0.48966	-0.08292
4.58001	497.545	0.0833029	72.3035	0.49088	-0.08244
4.59002	499.389	0.0835099	72.5714	0.4921	-0.08194
4.59997	501.271	0.0836958	72.8449	0.4932	-0.08157
4.60998	503.193	0.0839018	73.1242	0.49441	-0.08111
4.61999	505.186	0.0841298	73.4138	0.49576	-0.08054
4.63	507.139	0.0843367	73.6977	0.49698	-0.08008
4.64	509.154	0.0845227	73.9905	0.49807	-0.07976
4.65001	511.1	0.0847497	74.2733	0.49941	-0.07918
4.65996	513.084	0.0849356	74.5616	0.5005	-0.07886
4.66997	514.951	0.0851426	74.8329	0.50172	-0.07836
4.67998	516.803	0.0853285	75.102	0.50282	-0.07799
4.68999	518.717	0.0855145	75.3802	0.50392	-0.07764
4.7	520.576	0.0857214	75.6503	0.50513	-0.07714
4.71001	522.381	0.0859074	75.9126	0.50623	-0.07674
4.71996	524.209	0.0860934	76.1783	0.50733	-0.07636
4.72997	526.045	0.0863003	76.4451	0.50855	-0.07585
4.73998	527.857	0.0864863	76.7084	0.50964	-0.07546
4.74999	529.725	0.0866923	76.9799	0.51086	-0.07497
4.76	531.529	0.0868992	77.242	0.51208	-0.07445
4.77001	533.334	0.0871062	77.5043	0.5133	-0.07394
4.78002	535.139	0.0872921	77.7666	0.51439	-0.07354
4.78997	536.904	0.0874991	78.0231	0.51561	-0.07301
4.79998	538.717	0.087706	78.2866	0.51683	-0.07249
4.80999	540.607	0.087912	78.5613	0.51804	-0.07201
4.82	542.521	0.088098	78.8394	0.51914	-0.07166
4.83001	544.373	0.088284	79.1085	0.52024	-0.07128
4.84002	546.24	0.0884909	79.3798	0.52145	-0.07079
4.84997	548.107	0.0886769	79.6512	0.52255	-0.07042
4.85998	550.029	0.0889048	79.9304	0.52389	-0.06982
4.86999	551.99	0.0890698	80.2154	0.52487	-0.06961
4.88	553.959	0.0892767	80.5016	0.52609	-0.06916
4.89	555.928	0.0894837	80.7877	0.52731	-0.0687
4.90001	557.873	0.0896897	81.0704	0.52852	-0.06825
4.90996	559.748	0.0898966	81.3428	0.52974	-0.06776
4.91997	561.615	0.0900826	81.6141	0.53083	-0.06739
4.92998	563.49	0.0902686	81.8866	0.53193	-0.06702
4.93999	565.389	0.0904755	82.1626	0.53315	-0.06654
4.95	567.279	0.0906825	82.4372	0.53437	-0.06605
4.96001	569.131	0.0908885	82.7064	0.53558	-0.06556
4.96996	570.99	0.0910954	82.9765	0.5368	-0.06506
4.97997	572.865	0.0913024	83.249	0.53802	-0.06457
4.98998	574.74	0.0914883	83.5215	0.53912	-0.0642
4.99999	576.67	0.0916743	83.8019	0.54021	-0.06386
5.01	578.654	0.0918812	84.0902	0.54143	-0.06341
5.02001	580.6	0.0920882	84.3731	0.54265	-0.06294
5.03002	582.646	0.0922741	84.6704	0.54375	-0.06264
5.03997	584.709	0.0924801	84.9702	0.54496	-0.06223
5.04998	586.787	0.0926671	85.2721	0.54606	-0.06194
5.05999	588.928	0.0928731	85.5833	0.54728	-0.06155
5.07	590.99	0.09308	85.8829	0.5485	-0.06114
5.08001	593.1	0.0932869	86.1895	0.54972	-0.06074
5.09002	595.193	0.0934939	86.4937	0.55094	-0.06033
5.09997	597.271	0.0936999	86.7957	0.55215	-0.05992
5.10998	599.365	0.0939068	87.1	0.55337	-0.05952
5.11999	601.381	0.0940928	87.3929	0.55447	-0.05921
5.13	603.381	0.0942997	87.6836	0.55568	-0.05876
5.14	605.342	0.0945267	87.9686	0.55702	-0.05819
5.15001	607.318	0.0947337	88.2557	0.55824	-0.05774
5.15996	609.279	0.0949196	88.5407	0.55934	-0.0574
5.16997	611.295	0.0951056	88.8337	0.56043	-0.05709
5.17998	613.264	0.0953126	89.1198	0.56165	-0.05663
5.18999	615.217	0.0955195	89.4036	0.56287	-0.05617
5.2	617.162	0.0957055	89.6863	0.56397	-0.05583
5.21001	619.053	0.0958914	89.9611	0.56506	-0.05547
5.21996	620.998	0.0960774	90.2437	0.56616	-0.05513
5.22997	622.959	0.0962843	90.5287	0.56738	-0.05468
5.23998	624.975	0.0964703	90.8216	0.56848	-0.05436
5.24999	627.021	0.0966763	91.119	0.56969	-0.05394
5.26	629.037	0.0968833	91.4119	0.57091	-0.05351
5.27001	631.053	0.0971112	91.7049	0.57225	-0.05295
5.28002	633.1	0.0972971	92.0024	0.57335	-0.05265
5.28997	635.193	0.0975031	92.3065	0.57456	-0.05225
5.29998	637.193	0.0977101	92.5972	0.57578	-0.0518
5.30999	639.287	0.097917	92.9015	0.577	-0.0514
5.32	641.35	0.098082	93.2013	0.57797	-0.05123
5.33001	643.381	0.0983099	93.4964	0.57932	-0.05067
5.34002	645.475	0.0984959	93.8007	0.58041	-0.05039
5.34997	647.49	0.0986819	94.0935	0.58151	-0.05008
5.35998	649.49	0.0988678	94.3842	0.5826	-0.04976
5.36999	651.568	0.0990748	94.6861	0.58382	-0.04935
5.38	653.584	0.0992808	94.9791	0.58504	-0.04892
5.39	655.646	0.0995087	95.2788	0.58638	-0.04838
5.40001	657.756	0.0996947	95.5854	0.58748	-0.0481
5.40996	659.771	0.0998807	95.8782	0.58857	-0.04779
5.41997	661.865	0.100088	96.1825	0.58979	-0.04738
5.42998	663.912	0.100295	96.48	0.59101	-0.04695
5.43999	665.912	0.100481	96.7706	0.59211	-0.04664
5.45	667.975	0.100707	97.0704	0.59344	-0.04611
5.46001	670.1	0.100893	97.3792	0.59454	-0.04583
5.46996	672.146	0.101079	97.6766	0.59563	-0.04553
5.47997	674.24	0.101286	97.9809	0.59685	-0.04513
5.48998	676.271	0.101493	98.276	0.59807	-0.0447
5.49999	678.396	0.10172	98.5848	0.59941	-0.04419
5.51	680.521	0.101927	98.8936	0.60063	-0.04379
5.52001	682.6	0.102134	99.1957	0.60185	-0.04338
5.53002	684.725	0.10232	99.5045	0.60295	-0.04311
5.53997	686.818	0.102526	99.8087	0.60416	-0.04271
5.54998	688.881	0.102733	100.108	0.60538	-0.04229
5.55999	690.912	0.102919	100.404	0.60648	-0.04198
5.57	692.99	0.103126	100.706	0.6077	-0.04157
5.58001	695.146	0.103333	101.019	0.60892	-0.04119
5.59002	697.287	0.103519	101.33	0.61001	-0.04092
5.59997	699.365	0.103705	101.632	0.61111	-0.04064
5.60998	701.428	0.103912	101.932	0.61233	-0.04022
5.61999	703.521	0.104139	102.236	0.61367	-0.03969
5.63	705.6	0.104325	102.538	0.61476	-0.0394
5.64	707.662	0.104532	102.838	0.61598	-0.03899
5.65001	709.865	0.104718	103.158	0.61708	-0.03875
5.65996	711.99	0.104904	103.467	0.61817	-0.03848
5.66997	714.115	0.105131	103.775	0.61951	-0.03796
5.67998	716.146	0.105318	104.071	0.62061	-0.03765
5.68999	718.178	0.105524	104.366	0.62183	-0.03723
5.7	720.178	0.10573	104.657	0.62304	-0.03679
5.71001	722.303	0.105916	104.965	0.62414	-0.03652
5.71996	724.396	0.106123	105.27	0.62536	-0.03611
5.72997	726.49	0.106309	105.574	0.62645	-0.03583
5.73998	728.584	0.106516	105.878	0.62767	-0.03542
5.74999	730.631	0.106702	106.176	0.62877	-0.03512
5.76	732.709	0.106909	106.478	0.62999	-0.03471
5.77001	734.771	0.107095	106.777	0.63108	-0.03442
5.78002	736.818	0.107322	107.075	0.63242	-0.03387
5.78997	738.896	0.107508	107.377	0.63352	-0.03359
5.79998	741.053	0.107694	107.69	0.63461	-0.03333
5.80999	743.162	0.10788	107.997	0.63571	-0.03305
5.82	745.271	0.108087	108.303	0.63693	-0.03265
5.83001	747.443	0.108273	108.619	0.63803	-0.0324
5.84002	749.584	0.108459	108.93	0.63912	-0.03213
5.84997	751.693	0.108666	109.236	0.64034	-0.03173
5.85998	753.881	0.108873	109.554	0.64156	-0.03136
5.86999	756.068	0.1091	109.872	0.6429	-0.03088
5.88	758.318	0.109286	110.199	0.644	-0.03065
5.89	760.553	0.109472	110.524	0.64509	-0.03043
5.90001	762.771	0.109679	110.846	0.64631	-0.03007
5.90996	764.959	0.109886	111.164	0.64753	-0.0297
5.91997	767.146	0.110113	111.482	0.64887	-0.02921
5.92998	769.318	0.110299	111.798	0.64996	-0.02896
5.93999	771.506	0.110527	112.116	0.65131	-0.02847
5.95	773.693	0.110712	112.433	0.6524	-0.02823
5.96001	775.865	0.110898	112.749	0.65349	-0.02797
5.96996	778.037	0.111105	113.065	0.65471	-0.0276
5.97997	780.209	0.111311	113.38	0.65593	-0.02723
5.98998	782.381	0.111497	113.696	0.65702	-0.02698
5.99999	784.506	0.111725	114.005	0.65837	-0.02646
6.01	786.662	0.111911	114.318	0.65946	-0.0262
6.02001	788.818	0.112118	114.631	0.66068	-0.02582
6.03002	790.943	0.112324	114.94	0.6619	-0.02543
6.03997	793.178	0.11251	115.265	0.66299	-0.0252
6.04998	795.35	0.112717	115.581	0.66421	-0.02483
6.05999	797.521	0.112903	115.896	0.66531	-0.02457
6.07	799.662	0.11311	116.207	0.66653	-0.02419
6.08001	801.787	0.113317	116.516	0.66775	-0.02379
6.09002	803.928	0.113523	116.827	0.66896	-0.02341
6.09997	806.068	0.11373	117.138	0.67018	-0.02302
6.10998	808.162	0.113937	117.442	0.6714	-0.02261
6.11999	810.334	0.114102	117.758	0.67237	-0.02249
6.13	812.428	0.114309	118.062	0.67359	-0.02208
6.14	814.584	0.114495	118.376	0.67469	-0.02182
6.15001	816.756	0.114702	118.691	0.67591	-0.02145
6.15996	818.881	0.114909	119	0.67713	-0.02105
6.16997	821.131	0.115115	119.327	0.67834	-0.02071
6.17998	823.35	0.115302	119.65	0.67945	-0.02047
6.18999	825.553	0.115529	119.97	0.68078	-0.01999
6.2	827.803	0.115694	120.297	0.68176	-0.01989
6.21001	830.006	0.115879	120.617	0.68285	-0.01966
6.21996	832.24	0.116086	120.941	0.68407	-0.01931
6.22997	834.521	0.116314	121.273	0.68541	-0.01885
6.23998	836.709	0.1165	121.591	0.68651	-0.0186
6.24999	838.865	0.116706	121.904	0.68772	-0.01823
6.26	841.068	0.116892	122.224	0.68882	-0.01799
6.27001	843.162	0.117099	122.529	0.69004	-0.01758
6.28002	845.303	0.117306	122.84	0.69126	-0.01719
6.28997	847.459	0.117492	123.153	0.69235	-0.01694
6.29998	849.631	0.117719	123.469	0.69369	-0.01644
6.30999	851.865	0.117906	123.793	0.69479	-0.01621
6.32	854.037	0.118112	124.109	0.696	-0.01584
6.33001	856.193	0.118298	124.422	0.6971	-0.01558
6.34002	858.412	0.118505	124.745	0.69832	-0.01522
6.34997	860.693	0.118712	125.076	0.69954	-0.01489
6.35998	862.959	0.118919	125.406	0.70076	-0.01455
6.36999	865.271	0.119084	125.742	0.70173	-0.01447
6.38	867.553	0.119291	126.073	0.70295	-0.01414
6.39	869.818	0.119498	126.402	0.70417	-0.0138
6.40001	871.99	0.119704	126.718	0.70539	-0.01343
6.40996	874.24	0.119911	127.045	0.70661	-0.01309
6.41997	876.553	0.120118	127.381	0.70783	-0.01277
6.42998	878.912	0.120325	127.724	0.70905	-0.01246
6.43999	881.256	0.12049	128.065	0.71002	-0.0124
6.45	883.568	0.120696	128.4	0.71123	-0.01209
6.46001	885.85	0.120902	128.732	0.71245	-0.01176
6.46996	888.146	0.12113	129.066	0.71379	-0.01131
6.47997	890.443	0.121337	129.4	0.71501	-0.01098
6.48998	892.771	0.121523	129.738	0.7161	-0.01079
6.49999	895.162	0.121729	130.085	0.71732	-0.0105
6.51	897.584	0.121936	130.437	0.71854	-0.01022
6.52001	899.99	0.122143	130.787	0.71976	-0.00994
6.53002	902.303	0.122329	131.123	0.72085	-0.00974
6.53997	904.537	0.122556	131.448	0.72219	-0.00927
6.54998	906.85	0.122763	131.784	0.72341	-0.00895
6.55999	909.193	0.122949	132.124	0.72451	-0.00877
6.57	911.475	0.123135	132.456	0.7256	-0.00856
6.58001	913.787	0.123321	132.792	0.7267	-0.00836
6.59002	916.115	0.123528	133.13	0.72792	-0.00804
6.59997	918.412	0.123756	133.464	0.72926	-0.00759
6.60998	920.678	0.123942	133.793	0.73036	-0.00738
6.61999	922.865	0.124128	134.111	0.73146	-0.00713
6.63	925.037	0.124334	134.427	0.73267	-0.00676
6.64	927.318	0.124521	134.758	0.73377	-0.00654
6.65001	929.537	0.124727	135.081	0.73499	-0.00619
6.65996	931.725	0.124913	135.399	0.73608	-0.00595
6.66997	933.975	0.125079	135.726	0.73706	-0.00584
6.67998	936.193	0.125306	136.048	0.7384	-0.00537
6.68999	938.381	0.125513	136.366	0.73962	-0.005
6.7	940.631	0.125678	136.693	0.74059	-0.0049
6.71001	942.881	0.125905	137.02	0.74193	-0.00444
6.71996	945.178	0.126091	137.354	0.74302	-0.00423
6.72997	947.475	0.126277	137.687	0.74412	-0.00403
6.73998	949.725	0.126484	138.014	0.74534	-0.00368
6.74999	952.068	0.12669	138.355	0.74655	-0.00338
6.76	954.412	0.126876	138.696	0.74765	-0.00319
6.77001	956.787	0.127083	139.041	0.74887	-0.0029
6.78002	959.225	0.127269	139.395	0.74996	-0.00275
6.78997	961.553	0.127476	139.733	0.75118	-0.00243
6.79998	963.896	0.127683	140.074	0.7524	-0.00212
6.80999	966.225	0.12789	140.412	0.75362	-0.00181
6.82	968.568	0.128117	140.753	0.75496	-0.00138
6.83001	970.975	0.128324	141.103	0.75618	-0.0011
6.84002	973.35	0.12851	141.448	0.75728	-0.000924718
6.84997	975.709	0.128696	141.79	0.75837	-0.000745273
6.85998	978.053	0.128903	142.131	0.75959	-0.000436252
6.86999	980.334	0.129068	142.463	0.76057	-0.000350247
6.88	982.693	0.129275	142.805	0.76179	-4.7054e-05
6.89	985.178	0.129523	143.167	0.76325	0.000448784
6.90001	987.568	0.129709	143.514	0.76434	0.000616183
6.90996	989.928	0.129895	143.857	0.76544	0.00079524
6.91997	992.334	0.130102	144.206	0.76666	0.00108
6.92998	994.787	0.130308	144.563	0.76787	0.00134
6.93999	997.225	0.130495	144.917	0.76897	0.0015
6.95	999.631	0.130701	145.267	0.77019	0.00177
6.96001	1002.01	0.130907	145.613	0.7714	0.00206
6.96996	1004.46	0.131134	145.969	0.77274	0.00245
6.97997	1006.82	0.131321	146.312	0.77384	0.00263
6.98998	1009.13	0.131527	146.647	0.77506	0.00295
6.99999	1011.44	0.131713	146.983	0.77615	0.00315
7.01	1013.82	0.131899	147.329	0.77725	0.00332
7.02001	1016.08	0.132106	147.657	0.77847	0.00366
7.03002	1018.37	0.132313	147.99	0.77969	0.00399
7.03997	1020.68	0.132499	148.326	0.78078	0.00419
7.04998	1023.04	0.132685	148.669	0.78188	0.00437
7.05999	1025.46	0.132892	149.02	0.7831	0.00465
7.07	1027.88	0.133078	149.372	0.7842	0.00481
7.08001	1030.29	0.133285	149.722	0.78542	0.00509
7.09002	1032.71	0.133491	150.074	0.78663	0.00536
7.09997	1035.21	0.133719	150.437	0.78797	0.00573
7.10998	1037.62	0.133926	150.787	0.78919	0.00602
7.11999	1040.07	0.134132	151.143	0.79041	0.00628
7.13	1042.49	0.134318	151.495	0.7915	0.00644
7.14	1044.88	0.134525	151.842	0.79272	0.00673
7.15001	1047.26	0.134711	152.188	0.79382	0.0069
7.15996	1049.58	0.134897	152.525	0.79491	0.00709
7.16997	1051.88	0.135083	152.86	0.79601	0.00729
7.17998	1054.24	0.13529	153.203	0.79723	0.0076
7.18999	1056.69	0.135497	153.559	0.79845	0.00787
7.2	1059.05	0.135704	153.902	0.79967	0.00817
7.21001	1061.49	0.135889	154.256	0.80076	0.00831
7.21996	1063.91	0.136095	154.608	0.80197	0.00858
7.22997	1066.35	0.136302	154.962	0.80319	0.00886
7.23998	1068.8	0.136509	155.318	0.80441	0.00912
7.24999	1071.3	0.136695	155.682	0.80551	0.00925
7.26	1073.91	0.136902	156.061	0.80673	0.00945
7.27001	1076.46	0.137109	156.432	0.80795	0.00968
7.28002	1078.93	0.137295	156.791	0.80905	0.00982
7.29002	1081.36	0.137502	157.144	0.81027	0.01009
7.29997	1083.87	0.137688	157.508	0.81136	0.01022
7.30998	1086.33	0.137894	157.866	0.81258	0.01047
7.31999	1088.79	0.138122	158.223	0.81392	0.01086
7.33	1091.29	0.138308	158.587	0.81501	0.01099
7.34001	1093.79	0.138515	158.95	0.81623	0.01123
7.35002	1096.22	0.138721	159.303	0.81745	0.0115
7.35997	1098.58	0.138907	159.646	0.81854	0.01168
7.36998	1101	0.139135	159.998	0.81989	0.01209
7.37999	1103.54	0.139321	160.367	0.82098	0.0122
7.39	1106.11	0.139507	160.74	0.82208	0.01229
7.4	1108.59	0.139714	161.101	0.8233	0.01255
7.41001	1111.08	0.13992	161.463	0.82451	0.0128
7.41996	1113.65	0.140126	161.836	0.82573	0.01301
7.42997	1116.15	0.140333	162.199	0.82695	0.01326
7.43998	1118.67	0.14054	162.566	0.82817	0.0135
7.44999	1121.22	0.140746	162.936	0.82938	0.01372
7.46	1123.79	0.140953	163.31	0.8306	0.01394
7.47001	1126.36	0.141139	163.683	0.8317	0.01404
7.47996	1128.78	0.141325	164.035	0.83279	0.0142
7.48997	1131.22	0.141532	164.389	0.83401	0.01447
7.49998	1133.7	0.141739	164.75	0.83523	0.01473
7.50999	1136.2	0.141946	165.113	0.83645	0.01497
7.52	1138.65	0.142132	165.469	0.83755	0.01512
7.53001	1141.06	0.142338	165.819	0.83876	0.0154
7.54002	1143.58	0.142524	166.186	0.83986	0.01551
7.54997	1146.12	0.142731	166.555	0.84108	0.01575
7.55998	1148.59	0.142917	166.914	0.84217	0.01588
7.56999	1151.06	0.143103	167.273	0.84327	0.01602
7.58	1153.54	0.143331	167.633	0.84461	0.0164
7.59001	1156.04	0.143517	167.996	0.84571	0.01652
7.60002	1158.53	0.143703	168.358	0.84681	0.01665
7.60997	1161.03	0.143889	168.721	0.8479	0.01678
7.61998	1163.5	0.144075	169.08	0.849	0.01691
7.62999	1166.08	0.144282	169.455	0.85022	0.01713
7.64	1168.51	0.144509	169.808	0.85156	0.01752
7.65	1170.9	0.144695	170.156	0.85265	0.01769
7.66001	1173.39	0.144861	170.518	0.85363	0.0177
7.66996	1175.84	0.145088	170.874	0.85497	0.01809
7.67997	1178.28	0.145273	171.228	0.85606	0.01823
7.68998	1180.76	0.14548	171.589	0.85728	0.01848
7.69999	1183.17	0.145687	171.939	0.8585	0.01877
7.71	1185.64	0.145873	172.298	0.85959	0.0189
7.72001	1188.12	0.14608	172.658	0.86081	0.01916
7.72996	1190.58	0.146286	173.016	0.86203	0.01942
7.73997	1193.09	0.146452	173.38	0.86301	0.01942
7.74998	1195.62	0.146638	173.748	0.8641	0.01953
7.75999	1198.09	0.146865	174.107	0.86544	0.01991
7.77	1200.61	0.147072	174.473	0.86666	0.02015
7.78001	1203.18	0.147258	174.847	0.86775	0.02025
7.79002	1205.75	0.147444	175.22	0.86885	0.02035
7.79997	1208.33	0.147651	175.595	0.87007	0.02057
7.80998	1210.86	0.147878	175.963	0.87141	0.02092
7.81999	1213.39	0.148064	176.33	0.8725	0.02103
7.83	1216	0.148292	176.71	0.87385	0.02136
7.84001	1218.62	0.148478	177.09	0.87494	0.02144
7.85002	1221.28	0.148664	177.477	0.87604	0.0215
7.85997	1223.98	0.148871	177.869	0.87726	0.02167
7.86998	1226.73	0.149077	178.269	0.87847	0.02182
7.87999	1229.36	0.149305	178.651	0.87982	0.02214
7.89	1232	0.149491	179.035	0.88091	0.02221
7.9	1234.76	0.149677	179.436	0.88201	0.02223
7.91001	1237.47	0.149884	179.83	0.88323	0.0224
7.91996	1240.15	0.15007	180.219	0.88433	0.02246
7.92997	1242.7	0.150296	180.59	0.88566	0.0228
7.93998	1245.23	0.150524	180.957	0.887	0.02316
7.94999	1247.83	0.15073	181.335	0.88821	0.02336
7.96	1250.34	0.150896	181.7	0.88919	0.02336
7.97001	1252.76	0.151061	182.052	0.89016	0.0234
7.97996	1255.28	0.151268	182.418	0.89138	0.02364
7.98997	1257.75	0.151495	182.777	0.89272	0.02401
7.99998	1260.17	0.151702	183.128	0.89394	0.02429
8.00999	1262.73	0.151888	183.5	0.89504	0.0244
8.02	1265.39	0.152074	183.887	0.89613	0.02446
8.03001	1268.04	0.152281	184.272	0.89735	0.02465
8.04002	1270.67	0.152488	184.654	0.89857	0.02485
8.04997	1273.18	0.152695	185.019	0.89979	0.02509
8.05998	1275.73	0.152881	185.39	0.90089	0.0252
8.06999	1278.33	0.153087	185.767	0.9021	0.0254
8.08	1280.89	0.153273	186.139	0.9032	0.0255
8.09001	1283.45	0.15348	186.512	0.90442	0.02573
8.10002	1286.03	0.153687	186.886	0.90564	0.02594
8.10997	1288.61	0.153873	187.261	0.90674	0.02604
8.11998	1291.01	0.15408	187.61	0.90796	0.02632
8.12999	1293.45	0.154266	187.965	0.90905	0.02647
8.14	1295.9	0.154473	188.321	0.91027	0.02674
8.15	1298.42	0.154638	188.687	0.91124	0.02673
8.16001	1300.97	0.154886	189.058	0.9127	0.0272
8.16996	1303.56	0.155051	189.434	0.91368	0.02717
8.17997	1306.15	0.155257	189.81	0.91489	0.02738
8.18998	1308.81	0.155443	190.197	0.91599	0.02744
8.19999	1311.36	0.155629	190.567	0.91708	0.02754
8.21	1313.89	0.155857	190.935	0.91843	0.02791
8.22001	1316.48	0.156064	191.311	0.91965	0.02812
8.22996	1319.14	0.15625	191.698	0.92074	0.02818
8.23997	1321.81	0.156477	192.086	0.92208	0.02848
8.24998	1324.42	0.156684	192.465	0.9233	0.02869
8.25999	1327.04	0.15687	192.846	0.9244	0.02876
8.27	1329.65	0.157077	193.225	0.92562	0.02897
8.28001	1332.17	0.157283	193.592	0.92683	0.02921
8.29002	1334.62	0.15749	193.948	0.92805	0.02947
8.29997	1337.17	0.157676	194.318	0.92915	0.02958
8.30998	1339.76	0.157904	194.695	0.93049	0.02992
8.31999	1342.43	0.158069	195.083	0.93146	0.02985
8.33	1345.11	0.158276	195.472	0.93268	0.03003
8.34001	1347.73	0.158483	195.853	0.9339	0.03023
8.35002	1350.39	0.15871	196.239	0.93524	0.03053
8.35997	1353.01	0.158917	196.62	0.93646	0.03074
8.36998	1355.61	0.159103	196.998	0.93755	0.03082
8.37999	1358.22	0.159289	197.377	0.93865	0.0309
8.39	1360.92	0.159516	197.769	0.93999	0.03119
8.4	1363.58	0.159702	198.156	0.94108	0.03126
8.41001	1366.2	0.159888	198.537	0.94218	0.03133
8.41996	1368.79	0.160074	198.913	0.94328	0.03142
8.42997	1371.39	0.16028	199.291	0.94449	0.03163
8.43998	1374	0.160466	199.67	0.94559	0.03171
8.44999	1376.62	0.160673	200.051	0.94681	0.03191
8.46	1379.2	0.16088	200.426	0.94803	0.03213
8.47001	1381.86	0.161087	200.812	0.94925	0.03231
8.47996	1384.59	0.161314	201.209	0.95058	0.03259
8.48997	1387.25	0.161479	201.596	0.95156	0.03253
8.49998	1389.89	0.161707	201.979	0.9529	0.03285
8.50999	1392.48	0.161872	202.356	0.95387	0.03281
8.52	1395.08	0.162058	202.734	0.95497	0.0329
8.53001	1397.68	0.162265	203.111	0.95619	0.03311
8.54002	1400.26	0.162451	203.486	0.95728	0.0332
8.54997	1402.92	0.162679	203.873	0.95863	0.03351
8.55998	1405.54	0.162865	204.254	0.95972	0.03359
8.56999	1408.18	0.163071	204.637	0.96094	0.03378
8.58	1410.78	0.163257	205.015	0.96203	0.03386
8.59001	1413.36	0.163464	205.39	0.96325	0.03408
8.60002	1415.97	0.16365	205.769	0.96435	0.03416
8.60997	1418.53	0.163857	206.141	0.96557	0.03439
8.61998	1421.12	0.164064	206.518	0.96679	0.0346
8.62999	1423.75	0.16425	206.9	0.96788	0.03468
8.64	1426.42	0.164477	207.288	0.96922	0.03498
8.65	1429.01	0.164663	207.664	0.97032	0.03507
8.66001	1431.64	0.164849	208.047	0.97141	0.03514
8.66996	1434.25	0.165035	208.426	0.97251	0.03522
8.67997	1436.84	0.165221	208.802	0.97361	0.03531
8.68998	1439.54	0.165427	209.195	0.97482	0.03548
8.69999	1442.18	0.165634	209.578	0.97604	0.03567
8.71	1445.01	0.165841	209.989	0.97726	0.03579
8.72001	1447.79	0.166048	210.393	0.97848	0.03593
8.72996	1450.51	0.166234	210.789	0.97958	0.03597
8.73997	1453.17	0.16644	211.175	0.98079	0.03615
8.74998	1455.78	0.166647	211.555	0.98201	0.03636
8.75999	1458.51	0.166875	211.951	0.98335	0.03664
8.77	1461.23	0.16704	212.347	0.98433	0.03655
8.78001	1463.97	0.167247	212.745	0.98555	0.03671
8.79002	1466.7	0.167433	213.141	0.98664	0.03674
8.79997	1469.48	0.16766	213.545	0.98798	0.037
8.80998	1472.09	0.167867	213.925	0.9892	0.03721
8.81999	1474.75	0.168032	214.311	0.99017	0.03715
8.83	1477.42	0.168239	214.699	0.99139	0.03733
8.84001	1480.11	0.168446	215.09	0.99261	0.0375
8.85002	1482.84	0.168653	215.487	0.99383	0.03766
8.85997	1485.5	0.16888	215.874	0.99517	0.03797
8.86998	1488.17	0.169045	216.262	0.99614	0.0379
8.87999	1490.86	0.169231	216.652	0.99724	0.03795
8.89	1493.45	0.169438	217.029	0.99846	0.03817
8.9	1496.01	0.169645	217.401	0.99968	0.03839
8.91001	1498.61	0.169852	217.779	1.0009	0.0386
8.91996	1501.25	0.170058	218.162	1.00211	0.03879
8.92997	1503.93	0.170265	218.552	1.00333	0.03897
8.93998	1506.64	0.17045	218.946	1.00442	0.039
8.94999	1509.39	0.170636	219.345	1.00552	0.03903
8.96	1512.12	0.170864	219.742	1.00686	0.03931
8.97001	1514.76	0.17105	220.126	1.00796	0.03938
8.97996	1517.37	0.171257	220.505	1.00918	0.03959
8.98997	1520.06	0.171443	220.896	1.01027	0.03964
8.99998	1522.78	0.171629	221.291	1.01137	0.03968
9.00999	1525.53	0.171856	221.691	1.0127	0.03995
9.02	1528.15	0.172042	222.071	1.0138	0.04003
9.03001	1530.83	0.172249	222.461	1.01502	0.04021
9.04002	1533.47	0.172456	222.845	1.01624	0.0404
9.04997	1536.04	0.172642	223.218	1.01734	0.0405
9.05998	1538.65	0.172828	223.597	1.01843	0.04058
9.06999	1541.29	0.173035	223.981	1.01965	0.04077
9.08	1544.06	0.173241	224.383	1.02087	0.04091
9.09001	1546.81	0.173407	224.783	1.02184	0.04082
9.10002	1549.53	0.173614	225.178	1.02306	0.04098
9.10997	1552.22	0.17382	225.569	1.02428	0.04115
9.11998	1554.97	0.174027	225.969	1.0255	0.0413
9.12999	1557.65	0.174213	226.358	1.02659	0.04136
9.14	1560.36	0.17442	226.752	1.02781	0.04152
9.15	1563.14	0.174627	227.156	1.02903	0.04166
9.16001	1565.93	0.174813	227.562	1.03013	0.04168
9.16996	1568.75	0.175019	227.971	1.03134	0.04179
9.17997	1571.37	0.175226	228.352	1.03256	0.042
9.18998	1574.04	0.175453	228.74	1.0339	0.0423
9.19999	1576.7	0.175639	229.127	1.035	0.04236
9.21	1579.37	0.175825	229.515	1.03609	0.04242
9.22001	1582.03	0.176011	229.901	1.03719	0.04248
9.22996	1584.76	0.176218	230.298	1.03841	0.04264
9.23997	1587.58	0.176404	230.708	1.03951	0.04264
9.24998	1590.29	0.176631	231.102	1.04084	0.04292
9.25999	1593	0.176838	231.495	1.04206	0.04309
9.27	1595.7	0.177045	231.888	1.04328	0.04326
9.28001	1598.53	0.177231	232.299	1.04438	0.04326
9.29002	1601.25	0.177417	232.694	1.04547	0.0433
9.29997	1604.08	0.177623	233.106	1.04669	0.04341
9.30998	1606.86	0.17783	233.51	1.04791	0.04355
9.31999	1609.61	0.178058	233.909	1.04925	0.04383
9.33	1612.31	0.178264	234.302	1.05047	0.04399
9.34001	1614.9	0.17845	234.678	1.05156	0.04408
9.35002	1617.61	0.178637	235.072	1.05266	0.04413
9.35997	1620.29	0.178823	235.461	1.05376	0.04418
9.36998	1623.06	0.179029	235.864	1.05497	0.04432
9.37999	1625.79	0.179236	236.261	1.05619	0.04448
9.39	1628.53	0.179443	236.659	1.05741	0.04464
9.4	1631.25	0.17965	237.054	1.05863	0.0448
9.41001	1633.98	0.179836	237.451	1.05973	0.04483
9.41996	1636.78	0.180022	237.858	1.06082	0.04484
9.42997	1639.5	0.180228	238.253	1.06204	0.045
9.43998	1642.28	0.180434	238.657	1.06325	0.04513
9.44999	1645.01	0.180641	239.054	1.06447	0.04529
9.46	1647.68	0.180827	239.442	1.06557	0.04535
9.47001	1650.43	0.181034	239.841	1.06679	0.0455
9.47996	1653.08	0.18122	240.226	1.06788	0.04557
9.48997	1655.72	0.181447	240.61	1.06922	0.04588
9.49998	1658.31	0.181613	240.986	1.0702	0.04585
9.50999	1660.87	0.181819	241.358	1.07141	0.04607
9.52	1663.56	0.182026	241.749	1.07263	0.04625
9.53001	1666.31	0.182233	242.149	1.07385	0.0464
9.54002	1669.04	0.182419	242.546	1.07495	0.04643
9.54997	1671.83	0.182584	242.951	1.07592	0.04632
9.55998	1674.59	0.182791	243.352	1.07714	0.04647
9.56999	1677.31	0.182998	243.747	1.07836	0.04663
9.58	1680.06	0.183205	244.147	1.07958	0.04678
9.59001	1682.83	0.183411	244.55	1.0808	0.04692
9.60002	1685.67	0.183597	244.962	1.08189	0.04691
9.60997	1688.58	0.183804	245.385	1.08311	0.047
9.61998	1691.33	0.18399	245.785	1.08421	0.04703
9.62999	1694.04	0.184197	246.179	1.08543	0.0472
9.64	1696.72	0.184383	246.568	1.08652	0.04725
9.65	1699.39	0.184611	246.956	1.08787	0.04756
9.66001	1702.15	0.184817	247.357	1.08908	0.0477
9.66996	1704.87	0.185003	247.752	1.09018	0.04774
9.67997	1707.65	0.185189	248.156	1.09127	0.04775
9.68998	1710.43	0.185396	248.56	1.09249	0.04789
9.69999	1713.18	0.185581	248.96	1.09358	0.04791
9.71	1715.95	0.185809	249.363	1.09493	0.04818
9.72001	1718.81	0.185995	249.778	1.09602	0.04817
9.72996	1721.62	0.186202	250.187	1.09724	0.04829
9.73997	1724.53	0.186388	250.609	1.09834	0.04826
9.74998	1727.39	0.186594	251.025	1.09955	0.04836
9.75999	1730.22	0.186801	251.436	1.10077	0.04848
9.77	1733.03	0.187008	251.845	1.10199	0.04861
9.78001	1735.76	0.187215	252.241	1.10321	0.04877
9.79002	1738.56	0.187421	252.648	1.10443	0.0489
9.79997	1741.45	0.187607	253.068	1.10552	0.04887
9.80998	1744.23	0.187814	253.472	1.10674	0.04901
9.81999	1747.09	0.188021	253.888	1.10796	0.04912
9.83	1749.95	0.188228	254.304	1.10918	0.04923
9.84001	1752.75	0.188434	254.71	1.11039	0.04935
9.85002	1755.61	0.18862	255.126	1.11149	0.04934
9.85997	1758.43	0.188827	255.536	1.11271	0.04946
9.86998	1761.28	0.189034	255.95	1.11393	0.04957
9.87999	1764.2	0.189241	256.374	1.11515	0.04966
9.89	1767.06	0.189447	256.79	1.11636	0.04976
9.9	1769.84	0.189654	257.194	1.11758	0.0499
9.91001	1772.64	0.18984	257.601	1.11868	0.04991
9.91996	1775.29	0.190026	257.986	1.11978	0.04997
9.92997	1777.97	0.190233	258.375	1.121	0.05015
9.93998	1780.73	0.190439	258.776	1.12221	0.05029
9.94999	1783.45	0.190604	259.172	1.12318	0.05021
9.96	1786.22	0.190832	259.574	1.12453	0.05048
9.97001	1789	0.191018	259.978	1.12562	0.05049
9.97996	1791.73	0.191225	260.375	1.12684	0.05065
9.98997	1794.5	0.191431	260.778	1.12806	0.05079
9.99998	1797.31	0.191617	261.186	1.12915	0.05079
10.01	1800.17	0.191803	261.601	1.13025	0.05078
10.02	1803	0.19201	262.013	1.13147	0.0509
10.03	1805.81	0.192217	262.421	1.13269	0.05103
10.04	1808.59	0.192424	262.825	1.13391	0.05117
10.05	1811.33	0.19263	263.223	1.13512	0.05132
10.06	1814.08	0.192837	263.623	1.13634	0.05147
10.07	1816.86	0.193003	264.027	1.13732	0.05136
10.08	1819.58	0.193209	264.422	1.13853	0.05152
10.09	1822.34	0.193395	264.823	1.13963	0.05155
10.1	1825.12	0.193602	265.227	1.14085	0.05168
10.11	1827.87	0.193809	265.627	1.14207	0.05184
10.12	1830.67	0.194016	266.034	1.14329	0.05197
10.13	1833.59	0.194202	266.458	1.14438	0.05193
10.14	1836.5	0.194408	266.881	1.1456	0.05201
10.15	1839.43	0.194615	267.307	1.14682	0.05209
10.16	1842.25	0.194822	267.717	1.14804	0.05222
10.17	1845.03	0.195008	268.121	1.14913	0.05223
10.18	1847.98	0.195235	268.549	1.15047	0.05243
10.19	1850.86	0.195442	268.968	1.15169	0.05253
10.2	1853.72	0.195607	269.383	1.15266	0.05239
10.21	1856.5	0.195813	269.787	1.15388	0.05252
10.22	1859.31	0.19602	270.196	1.1551	0.05265
10.23	1862.15	0.196227	270.608	1.15632	0.05277
10.24	1865.08	0.196434	271.034	1.15754	0.05285
10.25	1867.93	0.19662	271.448	1.15863	0.05284
10.26	1870.9	0.196826	271.88	1.15985	0.05289
10.27	1873.93	0.197033	272.32	1.16107	0.05294
10.28	1876.83	0.197219	272.742	1.16216	0.05291
10.29	1879.75	0.197426	273.166	1.16338	0.05299
10.3	1882.64	0.197633	273.586	1.1646	0.05309
10.31	1885.67	0.197839	274.026	1.16582	0.05313
10.32	1888.65	0.198046	274.459	1.16704	0.05319
10.33	1891.47	0.198253	274.869	1.16826	0.05331
10.34	1894.2	0.19846	275.266	1.16948	0.05347
10.35	1897.06	0.198666	275.682	1.17069	0.05357
10.36	1899.86	0.198853	276.088	1.17179	0.05359
10.37	1902.64	0.199039	276.492	1.17289	0.0536
10.38	1905.51	0.199225	276.91	1.17398	0.05358
10.39	1908.31	0.199431	277.316	1.1752	0.05371
10.4	1911.08	0.199618	277.719	1.1763	0.05374
10.41	1913.84	0.199824	278.12	1.17751	0.05388
10.42	1916.64	0.200031	278.527	1.17873	0.05401
10.43	1919.5	0.200238	278.943	1.17995	0.05412
10.44	1922.34	0.200444	279.355	1.18117	0.05423
10.45	1925.12	0.20065	279.759	1.18238	0.05436
10.46	1927.97	0.200816	280.173	1.18336	0.05423
10.47	1930.76	0.201002	280.579	1.18445	0.05424
10.48	1933.43	0.201229	280.967	1.18579	0.05454
10.49	1936.17	0.201415	281.365	1.18689	0.05458
10.5	1938.9	0.201601	281.762	1.18798	0.05461
10.51	1941.72	0.201808	282.172	1.1892	0.05473
10.52	1944.54	0.201994	282.581	1.1903	0.05474
10.53	1947.34	0.202201	282.988	1.19152	0.05487
10.54	1950.09	0.202387	283.388	1.19262	0.05489
10.55	1952.89	0.202614	283.795	1.19395	0.05514
10.56	1955.62	0.2028	284.192	1.19505	0.05518
10.57	1958.5	0.202987	284.61	1.19615	0.05516
10.58	1961.43	0.203193	285.036	1.19737	0.05524
10.59	1964.42	0.203379	285.47	1.19846	0.05517
10.6	1967.42	0.203586	285.906	1.19968	0.05523
10.61	1970.36	0.203793	286.334	1.2009	0.0553
10.62	1973.28	0.204	286.758	1.20212	0.05539
10.63	1976.18	0.204206	287.179	1.20334	0.05548
10.64	1979.11	0.204413	287.605	1.20456	0.05556
10.65	1982.01	0.204599	288.027	1.20565	0.05553
10.66	1985.01	0.204806	288.463	1.20687	0.05558
10.67	1987.9	0.205033	288.882	1.20821	0.0558
10.68	1990.75	0.205219	289.297	1.2093	0.05578
10.69	1993.62	0.205405	289.714	1.2104	0.05577
10.7	1996.43	0.205611	290.122	1.21161	0.05589
10.71	1999.26	0.205818	290.533	1.21283	0.05601
10.72	2002.12	0.206025	290.949	1.21405	0.05612
10.73	2005	0.206211	291.367	1.21515	0.05609
10.74	2007.92	0.206397	291.792	1.21625	0.05605
10.75	2010.87	0.206604	292.221	1.21747	0.05613
10.76	2013.76	0.20681	292.64	1.21868	0.05622
10.77	2016.62	0.207017	293.056	1.2199	0.05633
10.78	2019.59	0.207224	293.488	1.22112	0.05639
10.79	2022.5	0.20741	293.911	1.22222	0.05636
10.8	2025.47	0.207637	294.342	1.22355	0.05654
10.81	2028.43	0.207803	294.772	1.22453	0.05637
10.82	2031.42	0.20801	295.207	1.22575	0.05643
10.83	2034.42	0.208216	295.643	1.22697	0.05648
10.84	2037.43	0.208423	296.08	1.22819	0.05653
10.85	2040.39	0.20863	296.51	1.2294	0.0566
10.86	2043.36	0.208837	296.942	1.23062	0.05666
10.87	2046.37	0.209043	297.379	1.23184	0.05671
10.88	2049.29	0.20925	297.804	1.23306	0.05679
10.89	2052.25	0.209436	298.234	1.23415	0.05674
10.9	2055.19	0.209643	298.661	1.23537	0.05682
10.91	2058.08	0.209829	299.081	1.23647	0.05679
10.92	2060.95	0.210036	299.498	1.23769	0.05689
10.93	2063.83	0.210222	299.917	1.23879	0.05687
10.94	2066.67	0.210449	300.329	1.24012	0.0571
10.95	2069.56	0.210655	300.749	1.24134	0.05719
10.96	2072.44	0.21082	301.168	1.24231	0.05705
10.97	2075.31	0.211006	301.585	1.24341	0.05703
10.98	2078.2	0.211213	302.005	1.24463	0.05713
10.99	2081.15	0.211399	302.434	1.24572	0.05708
11	2084.03	0.211606	302.852	1.24694	0.05718
11.01	2086.97	0.211792	303.279	1.24804	0.05713
11.02	2089.94	0.211999	303.711	1.24926	0.0572
11.03	2092.92	0.212226	304.144	1.2506	0.05738
11.04	2095.87	0.212433	304.573	1.25181	0.05745
11.05	2098.78	0.21264	304.996	1.25303	0.05754
11.06	2101.73	0.212826	305.424	1.25413	0.05749
11.07	2104.73	0.213033	305.86	1.25535	0.05754
11.08	2107.78	0.213219	306.304	1.25645	0.05745
11.09	2110.72	0.213425	306.731	1.25766	0.05752
11.1	2113.7	0.213611	307.164	1.25876	0.05746
11.11	2116.69	0.213818	307.598	1.25998	0.05752
11.12	2119.69	0.214025	308.034	1.2612	0.05758
11.13	2122.65	0.214232	308.464	1.26242	0.05764
11.14	2125.61	0.214418	308.895	1.26351	0.05759
11.15	2128.59	0.214624	309.328	1.26473	0.05765
11.16	2131.54	0.214831	309.756	1.26595	0.05772
11.17	2134.42	0.215059	310.175	1.26729	0.05794
11.18	2137.26	0.215245	310.588	1.26839	0.05794
11.19	2140.22	0.21541	311.018	1.26936	0.05776
11.2	2143.14	0.215616	311.442	1.27057	0.05784
11.21	2146.11	0.215823	311.874	1.27179	0.0579
11.22	2149.08	0.216029	312.305	1.27301	0.05796
11.23	2152.06	0.216215	312.738	1.2741	0.0579
11.24	2154.98	0.216443	313.163	1.27544	0.05811
11.25	2157.89	0.21665	313.586	1.27666	0.0582
11.26	2160.79	0.216836	314.007	1.27776	0.05817
11.27	2163.75	0.217063	314.437	1.2791	0.05836
11.28	2166.72	0.21727	314.869	1.28032	0.05842
11.29	2169.64	0.217435	315.293	1.28129	0.05826
11.3	2172.54	0.217642	315.714	1.28251	0.05835
11.31	2175.39	0.217849	316.129	1.28373	0.05847
11.32	2178.26	0.218055	316.546	1.28494	0.05857
11.33	2181.15	0.218221	316.966	1.28592	0.05842
11.34	2184.15	0.218428	317.402	1.28714	0.05847
11.35	2187.25	0.218634	317.852	1.28836	0.05848
11.36	2190.26	0.218841	318.29	1.28958	0.05853
11.37	2193.17	0.219048	318.712	1.2908	0.05862
11.38	2196.09	0.219255	319.137	1.29202	0.05871
11.39	2199.03	0.219461	319.564	1.29323	0.05878
11.4	2201.98	0.219647	319.993	1.29433	0.05873
11.41	2204.9	0.219813	320.417	1.2953	0.05857
11.42	2207.81	0.22004	320.84	1.29664	0.05878
11.43	2210.65	0.220206	321.253	1.29762	0.05866
11.44	2213.51	0.220412	321.668	1.29883	0.05876
11.45	2216.31	0.220619	322.075	1.30005	0.05889
11.46	2219.17	0.220825	322.491	1.30127	0.05899
11.47	2222.14	0.221032	322.922	1.30249	0.05906
11.48	2225.14	0.221218	323.358	1.30358	0.05899
11.49	2228.08	0.221404	323.786	1.30468	0.05894
11.5	2231.12	0.221611	324.227	1.3059	0.05898
11.51	2234.12	0.221817	324.663	1.30711	0.05903
11.52	2237.12	0.222024	325.099	1.30833	0.05908
11.53	2240.15	0.222231	325.54	1.30955	0.05913
11.54	2243.2	0.222438	325.983	1.31077	0.05916
11.55	2246.19	0.222644	326.417	1.31199	0.05921
11.56	2249.2	0.22283	326.855	1.31308	0.05914
11.57	2252.22	0.223016	327.294	1.31418	0.05906
11.58	2255.15	0.223223	327.719	1.3154	0.05914
11.59	2258.12	0.22343	328.151	1.31662	0.05921
11.6	2260.97	0.223637	328.565	1.31784	0.05932
11.61	2263.9	0.223843	328.991	1.31905	0.0594
11.62	2266.84	0.22403	329.418	1.32015	0.05936
11.63	2269.78	0.224216	329.845	1.32125	0.05931
11.64	2272.73	0.224422	330.274	1.32246	0.05938
11.65	2275.7	0.224588	330.706	1.32344	0.0592
11.66	2278.73	0.224815	331.146	1.32478	0.05936
11.67	2281.7	0.225022	331.578	1.326	0.05943
11.68	2284.7	0.225249	332.014	1.32734	0.0596
11.69	2287.67	0.225456	332.445	1.32856	0.05967
11.7	2290.7	0.225662	332.886	1.32977	0.0597
11.71	2293.78	0.225827	333.333	1.33074	0.05948
11.72	2296.78	0.226034	333.769	1.33196	0.05953
11.73	2299.78	0.226241	334.205	1.33318	0.05959
11.74	2302.7	0.226447	334.629	1.3344	0.05967
11.75	2305.75	0.226654	335.073	1.33562	0.0597
11.76	2308.67	0.226861	335.497	1.33684	0.05978
11.77	2311.59	0.227047	335.921	1.33793	0.05975
11.78	2314.5	0.227254	336.344	1.33915	0.05984
11.79	2317.48	0.22744	336.777	1.34025	0.05977
11.8	2320.45	0.227626	337.209	1.34134	0.05972
11.81	2323.39	0.227812	337.636	1.34244	0.05967
11.82	2326.39	0.228019	338.072	1.34366	0.05972
11.83	2329.36	0.228226	338.504	1.34488	0.05979
11.84	2332.36	0.228432	338.94	1.34609	0.05984
11.85	2335.22	0.22866	339.355	1.34744	0.06007
11.86	2338.11	0.228866	339.775	1.34865	0.06016
11.87	2341.11	0.229053	340.211	1.34975	0.0601
11.88	2344.11	0.229239	340.647	1.35085	0.06003
11.89	2347.11	0.229425	341.083	1.35194	0.05996
11.9	2350.14	0.229631	341.523	1.35316	0.05999
11.91	2353.09	0.229818	341.952	1.35426	0.05995
11.92	2356.01	0.230045	342.376	1.3556	0.06015
11.93	2358.97	0.23021	342.807	1.35657	0.05998
11.94	2361.92	0.230417	343.235	1.35779	0.06005
11.95	2364.94	0.230603	343.674	1.35889	0.05997
11.96	2368.01	0.230788	344.12	1.35998	0.05987
11.97	2371	0.231036	344.555	1.36144	0.06017
11.98	2374.03	0.231202	344.995	1.36242	0.05997
11.99	2377	0.231408	345.427	1.36363	0.06003
12	2379.95	0.231615	345.855	1.36485	0.0601
12.01	2382.97	0.231801	346.294	1.36595	0.06003
12.02	2386.01	0.232029	346.736	1.36729	0.06019
12.03	2389.11	0.232235	347.187	1.3685	0.0602
12.04	2392.19	0.232422	347.634	1.36961	0.0601
12.05	2395.22	0.232628	348.074	1.37082	0.06014
12.06	2398.26	0.232835	348.516	1.37204	0.06018
12.07	2401.36	0.233021	348.967	1.37313	0.06007
12.08	2404.36	0.233207	349.403	1.37423	0.06
12.09	2407.4	0.233414	349.844	1.37545	0.06004
12.1	2410.53	0.233621	350.299	1.37667	0.06004
12.11	2413.62	0.233827	350.748	1.37788	0.06005
12.12	2416.65	0.234014	351.189	1.37899	0.05998
12.13	2419.65	0.23422	351.625	1.3802	0.06003
12.14	2422.73	0.234448	352.072	1.38154	0.06017
12.15	2425.86	0.234675	352.527	1.38288	0.0603
12.16	2428.92	0.234861	352.972	1.38398	0.0602
12.17	2431.97	0.235047	353.415	1.38507	0.06011
12.18	2435.09	0.235254	353.868	1.38629	0.06012
12.19	2438.26	0.235461	354.329	1.38751	0.06011
12.2	2441.31	0.235667	354.772	1.38873	0.06014
12.21	2444.33	0.235873	355.211	1.38994	0.06018
12.22	2447.36	0.23608	355.651	1.39116	0.06022
12.23	2450.4	0.236287	356.093	1.39238	0.06026
12.24	2453.45	0.236473	356.536	1.39348	0.06017
12.25	2456.4	0.236659	356.965	1.39457	0.06012
12.26	2459.36	0.236845	357.395	1.39567	0.06007
12.27	2462.34	0.237052	357.828	1.39689	0.06013
12.28	2465.28	0.237258	358.256	1.3981	0.0602
12.29	2468.15	0.237445	358.673	1.3992	0.06019
12.3	2471.08	0.237652	359.098	1.40042	0.06027
12.31	2473.94	0.237858	359.514	1.40164	0.06037
12.32	2476.93	0.238065	359.949	1.40286	0.06043
12.33	2479.82	0.23823	360.369	1.40383	0.06028
12.34	2482.71	0.238437	360.788	1.40505	0.06037
12.35	2485.62	0.238623	361.211	1.40615	0.06034
12.36	2488.6	0.238851	361.644	1.40749	0.06053
12.37	2491.54	0.239037	362.072	1.40859	0.06048
12.38	2494.46	0.239223	362.496	1.40968	0.06044
12.39	2497.43	0.239409	362.928	1.41078	0.06038
12.4	2500.43	0.239636	363.364	1.41212	0.06056
12.41	2503.47	0.239821	363.805	1.41321	0.06046
12.42	2506.44	0.240028	364.237	1.41443	0.06053
12.43	2509.37	0.240235	364.663	1.41565	0.06061
12.44	2512.27	0.240442	365.084	1.41687	0.0607
12.45	2515.22	0.240628	365.513	1.41796	0.06065
12.46	2518.1	0.240834	365.931	1.41918	0.06075
12.47	2521.02	0.241021	366.356	1.42028	0.06072
12.48	2523.99	0.241248	366.787	1.42161	0.0609
12.49	2526.9	0.241455	367.21	1.42283	0.06099
12.5	2529.77	0.241641	367.627	1.42393	0.06097
12.51	2532.71	0.241827	368.055	1.42503	0.06092
12.52	2535.6	0.242054	368.474	1.42636	0.06114
12.53	2538.55	0.242261	368.903	1.42758	0.06121
12.54	2541.54	0.242447	369.338	1.42868	0.06115
12.55	2544.49	0.242654	369.766	1.4299	0.06122
12.56	2547.55	0.242861	370.211	1.43112	0.06125
12.57	2550.63	0.243047	370.659	1.43222	0.06115
12.58	2553.66	0.243253	371.099	1.43343	0.06119
12.59	2556.68	0.24346	371.538	1.43465	0.06123
12.6	2559.66	0.243646	371.971	1.43575	0.06117
12.61	2562.68	0.243853	372.41	1.43697	0.06122
12.62	2565.76	0.24406	372.857	1.43819	0.06124
12.63	2568.93	0.244266	373.318	1.4394	0.06122
12.64	2572.08	0.244473	373.776	1.44062	0.06122
12.65	2575.24	0.24468	374.235	1.44184	0.06121
12.66	2578.26	0.244906	374.674	1.44317	0.06137
12.67	2581.3	0.245092	375.116	1.44427	0.06128
12.68	2584.38	0.245299	375.563	1.44549	0.06131
12.69	2587.51	0.245506	376.018	1.44671	0.06131
12.7	2590.72	0.245713	376.485	1.44793	0.06128
12.71	2593.85	0.245899	376.939	1.44902	0.06116
12.72	2596.93	0.246106	377.387	1.45024	0.06119
12.73	2599.88	0.246333	377.816	1.45158	0.06138
12.74	2602.9	0.246519	378.255	1.45268	0.0613
12.75	2605.87	0.246705	378.686	1.45377	0.06124
12.76	2608.9	0.246912	379.126	1.45499	0.06128
12.77	2611.85	0.247077	379.555	1.45596	0.06111
12.78	2614.83	0.247263	379.988	1.45706	0.06105
12.79	2617.72	0.247491	380.408	1.4584	0.06127
12.8	2620.6	0.247697	380.827	1.45962	0.06136
12.81	2623.43	0.247884	381.238	1.46072	0.06137
12.82	2626.35	0.24807	381.662	1.46181	0.06133
12.83	2629.4	0.248276	382.106	1.46303	0.06136
12.84	2632.41	0.248504	382.543	1.46437	0.06153
12.85	2635.49	0.24869	382.991	1.46547	0.06143
12.86	2638.57	0.248876	383.438	1.46656	0.06133
12.87	2641.55	0.249083	383.871	1.46778	0.06139
12.88	2644.55	0.249289	384.307	1.469	0.06144
12.89	2647.62	0.249496	384.753	1.47022	0.06147
12.9	2650.66	0.249723	385.195	1.47156	0.06162
12.91	2653.74	0.249888	385.643	1.47253	0.0614
12.92	2656.79	0.250074	386.086	1.47362	0.06131
12.93	2659.79	0.250281	386.522	1.47484	0.06136
12.94	2662.77	0.250467	386.955	1.47594	0.0613
12.95	2665.71	0.250674	387.382	1.47716	0.06138
12.96	2668.69	0.25088	387.815	1.47837	0.06143
12.97	2671.83	0.251108	388.272	1.47972	0.06156
12.98	2674.96	0.251294	388.726	1.48081	0.06144
12.99	2678.02	0.25148	389.171	1.48191	0.06134
13	2681.1	0.251687	389.619	1.48313	0.06137
13.01	2684.33	0.251914	390.088	1.48447	0.06145
13.02	2687.43	0.2521	390.538	1.48556	0.06134
13.03	2690.6	0.252307	390.999	1.48678	0.06133
13.04	2693.72	0.252514	391.453	1.488	0.06134
13.05	2696.87	0.25272	391.91	1.48922	0.06133
13.06	2699.91	0.252907	392.352	1.49032	0.06125
13.07	2702.99	0.253113	392.8	1.49153	0.06127
13.08	2706.1	0.25332	393.252	1.49275	0.06128
13.09	2709.29	0.253506	393.715	1.49385	0.06113
13.1	2712.41	0.253713	394.169	1.49507	0.06114
13.11	2715.46	0.25392	394.612	1.49629	0.06118
13.12	2718.58	0.254147	395.065	1.49763	0.0613
13.13	2721.63	0.254333	395.508	1.49872	0.06121
13.14	2724.74	0.254519	395.96	1.49982	0.0611
13.15	2727.85	0.254705	396.412	1.50091	0.06099
13.16	2731.04	0.254911	396.876	1.50213	0.06096
13.17	2734.13	0.255118	397.325	1.50335	0.06098
13.18	2737.13	0.255304	397.761	1.50444	0.06091
13.19	2740.12	0.255511	398.195	1.50566	0.06097
13.2	2743.15	0.255717	398.636	1.50688	0.06101
13.21	2746.19	0.255924	399.078	1.5081	0.06104
13.22	2749.26	0.256089	399.524	1.50907	0.06082
13.23	2752.38	0.256296	399.977	1.51029	0.06083
13.24	2755.44	0.256503	400.422	1.51151	0.06086
13.25	2758.49	0.25671	400.865	1.51273	0.0609
13.26	2761.46	0.256896	401.297	1.51382	0.06084
13.27	2764.49	0.257103	401.737	1.51504	0.06088
13.28	2767.54	0.257289	402.18	1.51614	0.06079
13.29	2770.58	0.257475	402.622	1.51724	0.06071
13.3	2773.63	0.257681	403.065	1.51845	0.06074
13.31	2776.63	0.257868	403.501	1.51955	0.06067
13.32	2779.57	0.258074	403.928	1.52077	0.06074
13.33	2782.51	0.258281	404.356	1.52199	0.06082
13.34	2785.51	0.258488	404.792	1.52321	0.06088
13.35	2788.55	0.258695	405.233	1.52443	0.06091
13.36	2791.69	0.258881	405.69	1.52552	0.06079
13.37	2794.74	0.259087	406.133	1.52674	0.06082
13.38	2797.85	0.259273	406.585	1.52783	0.06071
13.39	2800.93	0.25948	407.032	1.52905	0.06073
13.4	2803.97	0.259687	407.474	1.53027	0.06077
13.41	2807.08	0.259893	407.926	1.53148	0.06077
13.42	2810.27	0.260099	408.39	1.5327	0.06075
13.43	2813.41	0.260306	408.846	1.53392	0.06075
13.44	2816.51	0.260492	409.296	1.53501	0.06064
13.45	2819.44	0.260699	409.722	1.53623	0.06072
13.46	2822.41	0.260906	410.154	1.53745	0.06079
13.47	2825.49	0.261112	410.601	1.53867	0.0608
13.48	2828.58	0.261299	411.05	1.53977	0.0607
13.49	2831.74	0.261485	411.51	1.54087	0.06057
13.5	2834.88	0.261712	411.966	1.5422	0.06069
13.51	2837.93	0.261898	412.409	1.5433	0.0606
13.52	2840.97	0.262084	412.851	1.5444	0.06052
13.53	2844.1	0.262291	413.306	1.54562	0.06052
13.54	2847.16	0.262477	413.751	1.54671	0.06043
13.55	2850.32	0.262663	414.21	1.54781	0.0603
13.56	2853.49	0.26287	414.67	1.54903	0.06028
13.57	2856.54	0.263118	415.114	1.55049	0.06056
13.58	2859.51	0.263304	415.545	1.55159	0.0605
13.59	2862.49	0.263531	415.978	1.55292	0.06068
13.6	2865.49	0.263718	416.414	1.55402	0.06062
13.61	2868.63	0.263904	416.871	1.55512	0.06049
13.62	2871.77	0.26411	417.327	1.55633	0.06049
13.63	2874.85	0.264317	417.774	1.55755	0.06051
13.64	2877.99	0.264524	418.231	1.55877	0.06051
13.65	2881.1	0.264731	418.683	1.55999	0.06052
13.66	2884.18	0.264916	419.13	1.56108	0.06042
13.67	2887.35	0.265102	419.591	1.56218	0.06028
13.68	2890.51	0.265329	420.05	1.56352	0.06039
13.69	2893.65	0.265515	420.506	1.56461	0.06027
13.7	2896.76	0.265722	420.958	1.56583	0.06028
13.71	2899.77	0.265929	421.396	1.56705	0.06033
13.72	2902.79	0.266115	421.835	1.56815	0.06025
13.73	2905.82	0.266301	422.275	1.56925	0.06017
13.74	2908.88	0.266508	422.72	1.57047	0.0602
13.75	2912.01	0.266694	423.175	1.57156	0.06008
13.76	2915.07	0.2669	423.619	1.57278	0.0601
13.77	2918.12	0.267107	424.062	1.574	0.06014
13.78	2921.27	0.267293	424.52	1.57509	0.06001
13.79	2924.35	0.2675	424.968	1.57631	0.06003
13.8	2927.41	0.267707	425.413	1.57753	0.06006
13.81	2930.51	0.267893	425.863	1.57863	0.05996
13.82	2933.57	0.2681	426.308	1.57985	0.05999
13.83	2936.69	0.268306	426.761	1.58106	0.05999
13.84	2939.72	0.268472	427.201	1.58204	0.05979
13.85	2942.72	0.268658	427.637	1.58313	0.05972
13.86	2945.72	0.268865	428.073	1.58435	0.05977
13.87	2948.76	0.269092	428.515	1.58569	0.05993
13.88	2951.82	0.269278	428.96	1.58679	0.05984
13.89	2954.88	0.269464	429.404	1.58788	0.05974
13.9	2958.02	0.269671	429.861	1.5891	0.05974
13.91	2961.13	0.269877	430.313	1.59032	0.05975
13.92	2964.35	0.270063	430.781	1.59141	0.05959
13.93	2967.44	0.270269	431.23	1.59263	0.05961
13.94	2970.63	0.270476	431.693	1.59385	0.05959
13.95	2973.85	0.270704	432.161	1.59519	0.05968
13.96	2977.05	0.27091	432.626	1.59641	0.05965
13.97	2980.19	0.271096	433.083	1.5975	0.05953
13.98	2983.27	0.271324	433.53	1.59885	0.05967
13.99	2986.44	0.27151	433.991	1.59994	0.05954
14	2989.55	0.271717	434.443	1.60116	0.05955
14.01	2992.79	0.271923	434.914	1.60237	0.0595
14.02	2995.96	0.27213	435.374	1.60359	0.05949
14.03	2999.08	0.272316	435.828	1.60469	0.05938
14.04	3002.19	0.272502	436.28	1.60579	0.05926
14.05	3005.38	0.27273	436.743	1.60713	0.05937
14.06	3008.51	0.272937	437.198	1.60835	0.05937
14.07	3011.71	0.273123	437.663	1.60945	0.05922
14.08	3014.82	0.273309	438.115	1.61054	0.05911
14.09	3017.91	0.273515	438.564	1.61176	0.05913
14.1	3020.96	0.273743	439.007	1.6131	0.05928
14.11	3023.94	0.273929	439.44	1.6142	0.05922
14.12	3026.87	0.274115	439.866	1.61529	0.05918
14.13	3029.93	0.274322	440.311	1.61651	0.05921
14.14	3033.02	0.274528	440.76	1.61773	0.05922
14.15	3036.07	0.274715	441.203	1.61883	0.05914
14.16	3039.15	0.2749	441.651	1.61992	0.05903
14.17	3042.24	0.275106	442.1	1.62113	0.05905
14.18	3045.37	0.275313	442.555	1.62235	0.05905
14.19	3048.46	0.27552	443.004	1.62357	0.05907
14.2	3051.63	0.275706	443.464	1.62467	0.05893
14.21	3054.82	0.275913	443.928	1.62589	0.05891
14.22	3058.02	0.276099	444.393	1.62698	0.05877
14.23	3061.13	0.276285	444.845	1.62808	0.05865
14.24	3064.24	0.276471	445.297	1.62918	0.05854
14.25	3067.3	0.276678	445.741	1.63039	0.05857
14.26	3070.47	0.276884	446.202	1.63161	0.05856
14.27	3073.55	0.277091	446.65	1.63283	0.05858
14.28	3076.68	0.277298	447.104	1.63405	0.05858
14.29	3079.83	0.277484	447.562	1.63514	0.05845
14.3	3083.07	0.27767	448.033	1.63624	0.05829
14.31	3086.24	0.277877	448.494	1.63746	0.05828
14.32	3089.44	0.278084	448.959	1.63868	0.05826
14.33	3092.66	0.27829	449.427	1.63989	0.05822
14.34	3095.85	0.278518	449.89	1.64124	0.05832
14.35	3099.02	0.278704	450.351	1.64233	0.05819
14.36	3102.07	0.278911	450.794	1.64355	0.05822
14.37	3105.18	0.279117	451.246	1.64477	0.05823
14.38	3108.29	0.279283	451.698	1.64575	0.058
14.39	3111.44	0.279489	452.156	1.64696	0.05799
14.4	3114.55	0.279676	452.608	1.64806	0.05788
14.41	3117.71	0.279882	453.067	1.64928	0.05787
14.42	3120.83	0.280109	453.52	1.65061	0.05799
14.43	3124.01	0.280295	453.983	1.65171	0.05785
14.44	3127.13	0.280502	454.436	1.65293	0.05786
14.45	3130.27	0.280708	454.892	1.65414	0.05785
14.46	3133.44	0.280915	455.353	1.65536	0.05784
14.47	3136.69	0.281122	455.825	1.65658	0.0578
14.48	3139.88	0.281308	456.289	1.65768	0.05765
14.49	3142.96	0.281494	456.736	1.65877	0.05755
14.5	3146.04	0.28168	457.184	1.65987	0.05745
14.51	3149.21	0.281928	457.645	1.66133	0.05768
14.52	3152.41	0.282135	458.11	1.66255	0.05766
14.53	3155.55	0.282321	458.566	1.66365	0.05754
14.54	3158.74	0.282507	459.029	1.66474	0.05739
14.55	3161.93	0.282714	459.493	1.66596	0.05737
14.56	3165.21	0.28292	459.97	1.66718	0.05731
14.57	3168.37	0.283127	460.429	1.6684	0.0573
14.58	3171.57	0.283334	460.894	1.66962	0.05728
14.59	3174.82	0.28352	461.366	1.67071	0.05711
14.6	3178.01	0.283727	461.83	1.67193	0.05709
14.61	3181.08	0.283934	462.276	1.67315	0.05712
14.62	3184.19	0.28414	462.728	1.67437	0.05713
14.63	3187.33	0.284326	463.184	1.67546	0.057
14.64	3190.46	0.284533	463.639	1.67668	0.05701
14.65	3193.6	0.28474	464.095	1.6779	0.05701
14.66	3196.63	0.284947	464.536	1.67912	0.05705
14.67	3199.68	0.285111	464.979	1.68009	0.05683
14.68	3202.77	0.285318	465.428	1.68131	0.05685
14.69	3205.77	0.285525	465.864	1.68253	0.0569
14.7	3208.88	0.285711	466.316	1.68362	0.05679
14.71	3211.93	0.285897	466.759	1.68472	0.0567
14.72	3215.01	0.286103	467.207	1.68593	0.05672
14.73	3218.01	0.28631	467.643	1.68715	0.05677
14.74	3221.05	0.286496	468.084	1.68825	0.05669
14.75	3224.08	0.286703	468.525	1.68947	0.05673
14.76	3227.18	0.28691	468.975	1.69069	0.05675
14.77	3230.32	0.287116	469.432	1.6919	0.05674
14.78	3233.43	0.287303	469.883	1.69301	0.05663
14.79	3236.55	0.287509	470.337	1.69422	0.05663
14.8	3239.58	0.287695	470.777	1.69532	0.05655
14.81	3242.72	0.287902	471.233	1.69654	0.05655
14.82	3245.85	0.288109	471.688	1.69775	0.05656
14.83	3249.07	0.288274	472.156	1.69873	0.05628
14.84	3252.29	0.28846	472.624	1.69982	0.05612
14.85	3255.47	0.288688	473.086	1.70117	0.05623
14.86	3258.62	0.288895	473.544	1.70239	0.05623
14.87	3261.72	0.289101	473.995	1.7036	0.05624
14.88	3264.88	0.289329	474.454	1.70494	0.05635
14.89	3268.13	0.289515	474.926	1.70604	0.05618
14.9	3271.4	0.289701	475.401	1.70714	0.05601
14.91	3274.55	0.289908	475.859	1.70836	0.05601
14.92	3277.8	0.290114	476.331	1.70957	0.05596
14.93	3280.93	0.290341	476.786	1.71091	0.05608
14.94	3284.04	0.290548	477.238	1.71213	0.05609
14.95	3287.21	0.290734	477.699	1.71322	0.05595
14.96	3290.41	0.29094	478.164	1.71444	0.05592
14.97	3293.63	0.291147	478.632	1.71566	0.05589
14.98	3296.82	0.291333	479.095	1.71675	0.05575
14.99	3299.9	0.29154	479.543	1.71797	0.05577
15	3303.05	0.291747	480.001	1.71919	0.05577
15.01	3306.19	0.291953	480.457	1.72041	0.05576
15.02	3309.3	0.29216	480.909	1.72163	0.05577
15.03	3312.49	0.292346	481.373	1.72272	0.05563
15.04	3315.63	0.292532	481.829	1.72382	0.05551
15.05	3318.77	0.292739	482.285	1.72504	0.05551
15.06	3321.9	0.292946	482.74	1.72626	0.05551
15.07	3325.02	0.293153	483.193	1.72748	0.05552
15.08	3328.13	0.293339	483.645	1.72857	0.0554
15.09	3331.27	0.293545	484.102	1.72979	0.0554
15.1	3334.33	0.293711	484.546	1.73077	0.05519
15.11	3337.41	0.293918	484.994	1.73199	0.05521
15.12	3340.52	0.294124	485.446	1.7332	0.05522
15.13	3343.57	0.294331	485.889	1.73442	0.05525
15.14	3346.6	0.294538	486.329	1.73564	0.05529
15.15	3349.62	0.294703	486.768	1.73661	0.05509
15.16	3352.66	0.29491	487.21	1.73783	0.05513
15.17	3355.74	0.295116	487.658	1.73905	0.05515
15.18	3358.82	0.295281	488.105	1.74002	0.05492
15.19	3361.91	0.295488	488.554	1.74124	0.05494
15.2	3365.02	0.295674	489.006	1.74233	0.05483
15.21	3368.16	0.295901	489.462	1.74367	0.05495
15.22	3371.21	0.296087	489.906	1.74477	0.05486
15.23	3374.33	0.296294	490.359	1.74599	0.05487
15.24	3377.54	0.29648	490.826	1.74708	0.05472
15.25	3380.76	0.296687	491.294	1.7483	0.05468
15.26	3383.94	0.296894	491.756	1.74952	0.05467
15.27	3387.15	0.29708	492.222	1.75062	0.05452
15.28	3390.32	0.297307	492.683	1.75196	0.05462
15.29	3393.54	0.297493	493.151	1.75305	0.05447
15.3	3396.77	0.2977	493.62	1.75427	0.05443
15.31	3400.01	0.297927	494.091	1.75561	0.05451
15.32	3403.27	0.298114	494.565	1.75671	0.05435
15.33	3406.49	0.2983	495.033	1.75781	0.05419
15.34	3409.71	0.298506	495.501	1.75902	0.05415
15.35	3412.88	0.298713	495.961	1.76024	0.05414
15.36	3416.15	0.29892	496.436	1.76146	0.05409
15.37	3419.32	0.299127	496.897	1.76268	0.05408
15.38	3422.46	0.299313	497.353	1.76378	0.05396
15.39	3425.62	0.299499	497.813	1.76487	0.05382
15.4	3428.77	0.299705	498.27	1.76609	0.05381
15.41	3431.96	0.299912	498.734	1.76731	0.05379
15.42	3435.13	0.300098	499.195	1.7684	0.05366
15.43	3438.41	0.300304	499.671	1.76962	0.0536
15.44	3441.62	0.300511	500.138	1.77084	0.05357
15.45	3444.87	0.300718	500.61	1.77206	0.05353
15.46	3448.02	0.300904	501.068	1.77315	0.0534
15.47	3451.22	0.301131	501.533	1.77449	0.05349
15.48	3454.46	0.301338	502.004	1.77571	0.05345
15.49	3457.66	0.301545	502.469	1.77693	0.05343
15.5	3460.85	0.301731	502.932	1.77803	0.05329
15.51	3464.04	0.301917	503.396	1.77912	0.05314
15.52	3467.26	0.302103	503.864	1.78022	0.05299
15.53	3470.43	0.30231	504.324	1.78144	0.05298
15.54	3473.6	0.302516	504.785	1.78265	0.05296
15.55	3476.85	0.302723	505.257	1.78387	0.05292
15.56	3480.02	0.30293	505.718	1.78509	0.0529
15.57	3483.21	0.303137	506.182	1.78631	0.05288
15.58	3486.4	0.303343	506.645	1.78753	0.05286
15.59	3489.55	0.30355	507.103	1.78874	0.05285
15.6	3492.65	0.303757	507.553	1.78996	0.05287
15.61	3495.72	0.303943	508	1.79106	0.05277
15.62	3498.82	0.30415	508.45	1.79228	0.05279
15.63	3501.82	0.304336	508.886	1.79338	0.05272
15.64	3504.82	0.304522	509.322	1.79447	0.05265
15.65	3507.76	0.304687	509.749	1.79544	0.05248
15.66	3510.82	0.304915	510.194	1.79679	0.05263
15.67	3513.85	0.305121	510.634	1.798	0.05267
15.68	3516.93	0.305286	511.082	1.79897	0.05245
15.69	3520.04	0.305492	511.534	1.80019	0.05245
15.7	3523.18	0.305699	511.99	1.80141	0.05245
15.71	3526.3	0.305906	512.443	1.80263	0.05246
15.72	3529.41	0.306113	512.895	1.80385	0.05247
15.73	3532.58	0.306319	513.356	1.80506	0.05245
15.74	3535.77	0.306506	513.82	1.80616	0.05231
15.75	3538.96	0.306692	514.283	1.80726	0.05217
15.76	3542.08	0.306878	514.737	1.80836	0.05205
15.77	3545.24	0.307105	515.196	1.80969	0.05216
15.78	3548.41	0.307291	515.656	1.81079	0.05203
15.79	3551.57	0.307498	516.116	1.81201	0.05202
15.8	3554.74	0.307705	516.576	1.81323	0.05201
15.81	3557.97	0.307932	517.046	1.81457	0.05209
15.82	3561.18	0.308097	517.512	1.81554	0.05182
15.83	3564.43	0.308284	517.985	1.81664	0.05166
15.84	3567.71	0.30849	518.461	1.81786	0.0516
15.85	3570.97	0.308697	518.935	1.81907	0.05155
15.86	3574.19	0.308924	519.403	1.82041	0.05163
15.87	3577.41	0.309131	519.871	1.82163	0.0516
15.88	3580.65	0.309359	520.342	1.82298	0.05169
15.89	3583.8	0.309545	520.799	1.82407	0.05156
15.9	3587.05	0.309731	521.272	1.82517	0.05139
15.91	3590.22	0.309917	521.732	1.82626	0.05126
15.92	3593.4	0.310124	522.194	1.82748	0.05124
15.93	3596.58	0.310329	522.657	1.82869	0.05121
15.94	3599.79	0.310515	523.123	1.82979	0.05106
15.95	3603.05	0.310743	523.597	1.83113	0.05114
15.96	3606.32	0.310908	524.072	1.8321	0.05084
15.97	3609.57	0.311136	524.544	1.83345	0.05092
15.98	3612.74	0.311342	525.005	1.83466	0.0509
15.99	3615.96	0.311549	525.473	1.83588	0.05087
16	3619.13	0.311777	525.934	1.83722	0.05099
16.01	3622.24	0.311942	526.385	1.8382	0.05075
16.02	3625.35	0.312107	526.837	1.83917	0.05051
16.03	3628.54	0.312314	527.301	1.84039	0.05049
16.04	3631.66	0.312521	527.754	1.84161	0.0505
16.05	3634.72	0.312707	528.199	1.8427	0.05041
16.06	3637.82	0.312893	528.65	1.8438	0.0503
16.07	3640.94	0.31312	529.103	1.84514	0.05042
16.08	3644.1	0.313327	529.562	1.84636	0.05042
16.09	3647.26	0.313513	530.021	1.84745	0.05028
16.1	3650.38	0.31372	530.475	1.84867	0.05029
16.11	3653.52	0.313906	530.931	1.84977	0.05017
16.12	3656.68	0.314092	531.39	1.85087	0.05004
16.13	3659.74	0.314299	531.835	1.85209	0.05007
16.14	3662.72	0.314506	532.268	1.85331	0.05013
16.15	3665.77	0.314692	532.711	1.8544	0.05004
16.16	3668.76	0.314878	533.146	1.8555	0.04997
16.17	3671.76	0.315085	533.582	1.85672	0.05003
16.18	3674.79	0.315291	534.022	1.85793	0.05007
16.19	3677.87	0.315497	534.47	1.85915	0.05008
16.2	3680.97	0.315683	534.92	1.86024	0.04997
16.21	3684.04	0.315869	535.366	1.86134	0.04988
16.22	3687.22	0.316055	535.828	1.86243	0.04974
16.23	3690.35	0.316262	536.283	1.86365	0.04974
16.24	3693.52	0.316489	536.744	1.86499	0.04985
16.25	3696.69	0.316696	537.205	1.86621	0.04984
16.26	3699.94	0.316903	537.677	1.86743	0.04979
16.27	3703.18	0.317089	538.148	1.86853	0.04963
16.28	3706.38	0.317254	538.613	1.8695	0.04936
16.29	3709.55	0.317482	539.073	1.87084	0.04947
16.3	3712.77	0.317689	539.541	1.87206	0.04944
16.31	3715.99	0.317895	540.009	1.87328	0.0494
16.32	3719.12	0.318102	540.464	1.8745	0.0494
16.33	3722.32	0.318288	540.929	1.87559	0.04926
16.34	3725.52	0.318495	541.394	1.87681	0.04923
16.35	3728.76	0.318681	541.865	1.87791	0.04907
16.36	3731.91	0.318888	542.323	1.87913	0.04907
16.37	3735.08	0.319095	542.783	1.88035	0.04905
16.38	3738.26	0.319281	543.246	1.88144	0.04892
16.39	3741.41	0.319487	543.703	1.88266	0.04891
16.4	3744.49	0.319694	544.151	1.88388	0.04893
16.41	3747.68	0.31988	544.615	1.88497	0.04878
16.42	3750.85	0.320087	545.075	1.88619	0.04877
16.43	3754.02	0.320273	545.536	1.88729	0.04864
16.44	3757.24	0.320458	546.004	1.88838	0.04848
16.45	3760.43	0.320685	546.467	1.88972	0.04857
16.46	3763.63	0.320872	546.932	1.89082	0.04843
16.47	3766.82	0.321078	547.396	1.89203	0.04841
16.48	3770.05	0.321285	547.865	1.89325	0.04837
16.49	3773.26	0.321492	548.332	1.89447	0.04834
16.5	3776.55	0.321699	548.81	1.89569	0.04829
16.51	3779.79	0.321885	549.281	1.89679	0.04812
16.52	3783.07	0.322071	549.757	1.89788	0.04794
16.53	3786.29	0.322277	550.225	1.8991	0.04791
16.54	3789.44	0.322484	550.683	1.90032	0.0479
16.55	3792.66	0.322691	551.151	1.90154	0.04787
16.56	3795.93	0.322898	551.626	1.90276	0.04782
16.57	3799.18	0.323084	552.098	1.90385	0.04765
16.58	3802.37	0.323291	552.562	1.90507	0.04763
16.59	3805.58	0.323497	553.029	1.90629	0.0476
16.6	3808.77	0.323683	553.492	1.90738	0.04746
16.61	3811.88	0.32389	553.944	1.9086	0.04747
16.62	3815.01	0.324097	554.399	1.90982	0.04747
16.63	3818.1	0.324283	554.848	1.91092	0.04737
16.64	3821.18	0.32449	555.296	1.91214	0.04739
16.65	3824.24	0.324676	555.74	1.91324	0.0473
16.66	3827.22	0.324882	556.173	1.91445	0.04735
16.67	3830.21	0.325089	556.608	1.91567	0.04741
16.68	3833.27	0.325275	557.052	1.91676	0.04732
16.69	3836.35	0.32546	557.5	1.91786	0.04721
16.7	3839.47	0.325667	557.953	1.91907	0.04722
16.71	3842.63	0.325874	558.413	1.92029	0.04721
16.72	3845.72	0.326081	558.862	1.92151	0.04723
16.73	3848.87	0.326287	559.319	1.92273	0.04722
16.74	3852.01	0.326494	559.776	1.92395	0.04722
16.75	3855.07	0.326701	560.22	1.92517	0.04725
16.76	3858.27	0.326887	560.685	1.92626	0.0471
16.77	3861.47	0.327073	561.151	1.92736	0.04696
16.78	3864.65	0.327238	561.613	1.92833	0.04669
16.79	3867.82	0.327466	562.073	1.92968	0.04681
16.8	3870.93	0.327693	562.525	1.93101	0.04694
16.81	3874.07	0.327879	562.982	1.93211	0.04681
16.82	3877.19	0.328107	563.435	1.93345	0.04694
16.83	3880.38	0.328314	563.899	1.93467	0.04692
16.84	3883.55	0.32852	564.359	1.93589	0.04691
16.85	3886.72	0.328706	564.82	1.93698	0.04677
16.86	3889.82	0.328913	565.27	1.9382	0.04678
16.87	3892.93	0.329099	565.722	1.9393	0.04667
16.88	3896.05	0.329265	566.176	1.94028	0.04644
16.89	3899.15	0.329471	566.626	1.94149	0.04645
16.9	3902.32	0.329657	567.087	1.94259	0.04631
16.91	3905.43	0.329864	567.539	1.94381	0.04632
16.92	3908.54	0.33005	567.991	1.9449	0.04621
16.93	3911.58	0.330257	568.433	1.94612	0.04625
16.94	3914.66	0.330504	568.88	1.94758	0.04651
16.95	3917.83	0.33069	569.341	1.94867	0.04637
16.96	3921.08	0.330876	569.813	1.94977	0.04621
16.97	3924.27	0.331062	570.277	1.95087	0.04606
16.98	3927.51	0.331248	570.747	1.95196	0.0459
16.99	3930.63	0.331455	571.201	1.95318	0.04591
17	3933.72	0.331683	571.65	1.95453	0.04605
17.01	3936.87	0.331869	572.108	1.95562	0.04592
17.02	3940.12	0.332055	572.58	1.95672	0.04576
17.03	3943.35	0.332261	573.049	1.95793	0.04571
17.04	3946.58	0.332427	573.519	1.95891	0.04544
17.05	3949.77	0.332654	573.982	1.96025	0.04554
17.06	3952.85	0.33284	574.43	1.96134	0.04543
17.07	3955.96	0.333047	574.882	1.96256	0.04545
17.08	3959.12	0.333254	575.341	1.96378	0.04544
17.09	3962.35	0.333461	575.81	1.965	0.0454
17.1	3965.52	0.333647	576.271	1.9661	0.04527
17.11	3968.66	0.333833	576.727	1.9672	0.04514
17.12	3971.8	0.334019	577.184	1.96829	0.04502
17.13	3974.97	0.334226	577.644	1.96951	0.04501
17.14	3978.15	0.334432	578.106	1.97072	0.04499
17.15	3981.22	0.334639	578.553	1.97194	0.04501
17.16	3984.41	0.334825	579.016	1.97304	0.04487
17.17	3987.55	0.335032	579.473	1.97426	0.04487
17.18	3990.57	0.335239	579.911	1.97548	0.04492
17.19	3993.68	0.335424	580.363	1.97657	0.0448
17.2	3996.83	0.33563	580.821	1.97778	0.04479
17.21	4000.01	0.335837	581.283	1.979	0.04477
17.22	4003.13	0.336065	581.737	1.98035	0.0449
17.23	4006.22	0.336251	582.186	1.98144	0.0448
17.24	4009.33	0.336457	582.638	1.98266	0.0448
17.25	4012.51	0.336643	583.1	1.98375	0.04466
17.26	4015.62	0.33685	583.552	1.98497	0.04467
17.27	4018.83	0.337057	584.018	1.98619	0.04465
17.28	4022.1	0.337243	584.493	1.98729	0.04447
17.29	4025.22	0.33745	584.947	1.98851	0.04448
17.3	4028.33	0.337657	585.399	1.98973	0.04449
17.31	4031.45	0.337864	585.852	1.99095	0.0445
17.32	4034.56	0.33805	586.304	1.99204	0.04439
17.33	4037.76	0.338256	586.769	1.99326	0.04436
17.34	4040.92	0.338442	587.228	1.99435	0.04423
17.35	4044.09	0.338649	587.689	1.99557	0.04421
17.36	4047.2	0.338856	588.141	1.99679	0.04423
17.37	4050.28	0.339042	588.588	1.99789	0.04412
17.38	4053.37	0.339228	589.038	1.99899	0.04402
17.39	4056.53	0.339435	589.497	2.00021	0.04401
17.4	4059.71	0.339661	589.959	2.00154	0.04411
17.41	4062.9	0.339847	590.422	2.00263	0.04396
17.42	4066.03	0.340054	590.877	2.00385	0.04397
17.43	4069.12	0.34024	591.326	2.00495	0.04386
17.44	4072.21	0.340468	591.775	2.00629	0.04401
17.45	4075.32	0.340654	592.227	2.00739	0.04389
17.46	4078.57	0.34084	592.7	2.00849	0.04373
17.47	4081.82	0.341046	593.172	2.0097	0.04368
17.48	4085.04	0.341253	593.64	2.01092	0.04365
17.49	4088.26	0.34146	594.108	2.01214	0.04362
17.5	4091.4	0.341646	594.564	2.01324	0.04349
17.51	4094.57	0.341832	595.025	2.01433	0.04336
17.52	4097.87	0.34206	595.504	2.01567	0.04342
17.53	4101.09	0.342246	595.972	2.01677	0.04326
17.54	4104.34	0.342411	596.444	2.01774	0.04297
17.55	4107.56	0.342618	596.912	2.01896	0.04294
17.56	4110.73	0.342845	597.373	2.0203	0.04305
17.57	4113.85	0.343031	597.826	2.0214	0.04293
17.58	4117.07	0.343238	598.294	2.02262	0.0429
17.59	4120.31	0.343424	598.765	2.02371	0.04274
17.6	4123.59	0.343631	599.242	2.02493	0.04268
17.61	4126.82	0.343817	599.711	2.02603	0.04252
17.62	4129.95	0.344024	600.166	2.02725	0.04253
17.63	4133.15	0.34423	600.631	2.02846	0.0425
17.64	4136.31	0.344437	601.09	2.02968	0.04249
17.65	4139.54	0.344643	601.56	2.0309	0.04245
17.66	4142.73	0.344829	602.023	2.03199	0.0423
17.67	4145.89	0.345015	602.483	2.03309	0.04217
17.68	4148.95	0.345222	602.927	2.03431	0.0422
17.69	4151.99	0.345429	603.369	2.03553	0.04224
17.7	4155.06	0.345635	603.815	2.03674	0.04226
17.71	4158.2	0.345821	604.271	2.03784	0.04214
17.72	4161.43	0.346007	604.741	2.03893	0.04198
17.73	4164.59	0.346214	605.2	2.04015	0.04197
17.74	4167.7	0.346421	605.652	2.04137	0.04198
17.75	4170.78	0.346628	606.1	2.04259	0.04201
17.76	4173.82	0.346834	606.541	2.04381	0.04204
17.77	4176.92	0.34702	606.992	2.0449	0.04193
17.78	4180.1	0.347227	607.454	2.04612	0.04191
17.79	4183.32	0.347434	607.922	2.04734	0.04188
17.8	4186.48	0.34762	608.381	2.04844	0.04175
17.81	4189.56	0.347827	608.829	2.04966	0.04177
17.82	4192.53	0.348034	609.26	2.05088	0.04184
17.83	4195.62	0.34824	609.709	2.05209	0.04185
17.84	4198.78	0.348447	610.169	2.05331	0.04185
17.85	4201.98	0.348654	610.634	2.05453	0.04182
17.86	4205.12	0.348819	611.09	2.0555	0.04157
17.87	4208.28	0.349005	611.549	2.0566	0.04144
17.88	4211.34	0.349233	611.994	2.05794	0.0416
17.89	4214.4	0.349439	612.438	2.05916	0.04162
17.9	4217.48	0.349645	612.886	2.06037	0.04164
17.91	4220.59	0.349831	613.338	2.06147	0.04153
17.92	4223.76	0.350017	613.799	2.06256	0.04139
17.93	4226.82	0.350224	614.243	2.06378	0.04142
17.94	4229.87	0.35041	614.687	2.06488	0.04133
17.95	4232.84	0.350596	615.118	2.06598	0.04127
17.96	4235.99	0.350803	615.576	2.0672	0.04127
17.97	4239.21	0.350989	616.044	2.06829	0.04112
17.98	4242.37	0.351196	616.503	2.06951	0.04111
17.99	4245.51	0.351403	616.959	2.07073	0.04111
18	4248.65	0.351609	617.416	2.07194	0.0411
18.01	4251.85	0.351816	617.881	2.07316	0.04108
18.02	4255.06	0.352002	618.347	2.07426	0.04093
18.03	4258.35	0.352168	618.825	2.07524	0.04063
18.04	4261.6	0.352374	619.298	2.07645	0.04058
18.05	4264.85	0.352581	619.77	2.07767	0.04053
18.06	4268.06	0.352788	620.236	2.07889	0.04051
18.07	4271.17	0.352995	620.688	2.08011	0.04052
18.08	4274.42	0.353201	621.161	2.08133	0.04047
18.09	4277.68	0.353387	621.634	2.08242	0.0403
18.1	4281.04	0.353594	622.123	2.08364	0.04021
18.11	4284.31	0.353801	622.598	2.08486	0.04016
18.12	4287.51	0.354008	623.063	2.08608	0.04014
18.13	4290.7	0.354194	623.526	2.08718	0.03999
18.14	4293.95	0.354421	623.999	2.08852	0.04007
18.15	4297.18	0.354586	624.468	2.08949	0.03979
18.16	4300.43	0.354813	624.94	2.09082	0.03986
18.17	4303.7	0.354999	625.416	2.09192	0.03969
18.18	4306.82	0.355206	625.869	2.09314	0.03969
18.19	4309.96	0.355412	626.325	2.09435	0.03969
18.2	4313.01	0.355599	626.769	2.09546	0.03961
18.21	4316.14	0.355805	627.223	2.09667	0.0396
18.22	4319.39	0.356033	627.696	2.09801	0.03968
18.23	4322.64	0.356219	628.168	2.09911	0.03952
18.24	4325.84	0.356426	628.633	2.10033	0.03949
18.25	4329.01	0.356632	629.094	2.10154	0.03948
18.26	4332.2	0.356839	629.557	2.10276	0.03946
18.27	4335.42	0.357046	630.025	2.10398	0.03942
18.28	4338.59	0.357253	630.486	2.1052	0.03941
18.29	4341.76	0.357459	630.946	2.10642	0.03939
18.3	4344.96	0.357666	631.411	2.10764	0.03937
18.31	4348.1	0.357831	631.868	2.10861	0.03912
18.32	4351.09	0.358018	632.302	2.10971	0.03906
18.33	4354.14	0.358224	632.746	2.11093	0.03909
18.34	4357.15	0.358431	633.183	2.11214	0.03914
18.35	4360.23	0.358638	633.631	2.11336	0.03917
18.36	4363.35	0.358824	634.084	2.11446	0.03905
18.37	4366.43	0.359031	634.532	2.11568	0.03907
18.38	4369.56	0.359217	634.986	2.11678	0.03895
18.39	4372.64	0.359403	635.434	2.11787	0.03885
18.4	4375.73	0.35963	635.883	2.11921	0.03899
18.41	4378.9	0.359815	636.344	2.1203	0.03885
18.42	4382.09	0.360022	636.807	2.12152	0.03883
18.43	4385.2	0.360208	637.259	2.12262	0.03871
18.44	4388.39	0.360435	637.723	2.12395	0.03881
18.45	4391.53	0.360622	638.179	2.12506	0.03869
18.46	4394.6	0.360808	638.625	2.12615	0.0386
18.47	4397.71	0.361014	639.077	2.12737	0.0386
18.48	4400.96	0.361221	639.549	2.12859	0.03856
18.49	4404.14	0.361428	640.012	2.12981	0.03854
18.5	4407.31	0.361614	640.472	2.1309	0.03841
18.51	4410.42	0.3618	640.924	2.132	0.0383
18.52	4413.57	0.362007	641.382	2.13322	0.03829
18.53	4416.74	0.362214	641.843	2.13444	0.03828
18.54	4419.95	0.3624	642.309	2.13553	0.03813
18.55	4423.15	0.362586	642.774	2.13663	0.03798
18.56	4426.32	0.362792	643.235	2.13784	0.03796
18.57	4429.48	0.362999	643.694	2.13906	0.03796
18.58	4432.53	0.363206	644.137	2.14028	0.03799
18.59	4435.76	0.363413	644.607	2.1415	0.03796
18.6	4439.07	0.363599	645.088	2.1426	0.03777
18.61	4442.46	0.363805	645.58	2.14381	0.03766
18.62	4445.84	0.363992	646.071	2.14491	0.03745
18.63	4449.2	0.364198	646.56	2.14613	0.03736
18.64	4452.45	0.364426	647.032	2.14747	0.03744
18.65	4455.78	0.364653	647.516	2.14881	0.03748
18.66	4459.07	0.364838	647.994	2.1499	0.0373
18.67	4462.4	0.365024	648.478	2.151	0.0371
18.68	4465.74	0.365231	648.963	2.15222	0.03702
18.69	4468.98	0.365396	649.434	2.15319	0.03673
18.7	4472.21	0.365603	649.904	2.15441	0.0367
18.71	4475.42	0.365831	650.37	2.15575	0.03679
18.72	4478.6	0.366037	650.832	2.15697	0.03677
18.73	4481.76	0.366244	651.291	2.15819	0.03676
18.74	4484.9	0.366451	651.748	2.1594	0.03676
18.75	4488.06	0.366678	652.207	2.16074	0.03687
18.76	4491.17	0.366885	652.659	2.16196	0.03689
18.77	4494.37	0.36705	653.124	2.16293	0.03661
18.78	4497.56	0.367216	653.587	2.16391	0.03635
18.79	4500.73	0.367443	654.048	2.16525	0.03646
18.8	4503.76	0.367629	654.488	2.16635	0.03638
18.81	4506.78	0.367836	654.927	2.16757	0.03642
18.82	4509.78	0.368063	655.363	2.1689	0.0366
18.83	4512.87	0.36827	655.812	2.17012	0.03662
18.84	4515.96	0.368456	656.261	2.17122	0.03651
18.85	4519.07	0.368622	656.713	2.1722	0.03628
18.86	4522.23	0.368828	657.172	2.17341	0.03627
18.87	4525.23	0.369035	657.608	2.17463	0.03632
18.88	4528.23	0.369242	658.044	2.17585	0.03637
18.89	4531.26	0.369407	658.485	2.17682	0.03617
18.9	4534.39	0.369614	658.94	2.17804	0.03617
18.91	4537.53	0.369799	659.396	2.17913	0.03604
18.92	4540.62	0.369985	659.845	2.18023	0.03594
18.93	4543.67	0.370192	660.288	2.18145	0.03597
18.94	4546.79	0.370419	660.742	2.18279	0.0361
18.95	4549.78	0.370626	661.176	2.18401	0.03616
18.96	4552.82	0.370812	661.618	2.1851	0.03607
18.97	4555.98	0.371019	662.077	2.18632	0.03606
18.98	4559.07	0.371205	662.526	2.18742	0.03596
18.99	4562.18	0.371391	662.978	2.18852	0.03585
19	4565.24	0.371598	663.423	2.18973	0.03588
19.01	4568.28	0.371805	663.864	2.19095	0.03592
19.02	4571.4	0.372011	664.318	2.19217	0.03592
19.03	4574.6	0.372197	664.783	2.19326	0.03577
19.04	4577.76	0.372384	665.242	2.19437	0.03564
19.05	4580.98	0.37259	665.71	2.19558	0.03561
19.06	4584.2	0.372797	666.178	2.1968	0.03558
19.07	4587.35	0.373004	666.636	2.19802	0.03557
19.08	4590.57	0.373231	667.104	2.19936	0.03566
19.09	4593.79	0.373417	667.572	2.20045	0.0355
19.1	4597.06	0.373624	668.047	2.20167	0.03545
19.11	4600.39	0.37381	668.531	2.20277	0.03525
19.12	4603.67	0.374038	669.007	2.20411	0.03532
19.13	4606.89	0.374224	669.475	2.20521	0.03517
19.14	4610.07	0.37443	669.937	2.20642	0.03515
19.15	4613.29	0.374637	670.405	2.20764	0.03512
19.16	4616.48	0.374802	670.869	2.20862	0.03485
19.17	4619.73	0.375029	671.341	2.20995	0.03492
19.18	4622.89	0.375215	671.8	2.21105	0.03479
19.19	4626.12	0.375401	672.27	2.21214	0.03463
19.2	4629.31	0.375608	672.733	2.21336	0.03461
19.21	4632.46	0.375815	673.191	2.21458	0.03461
19.22	4635.56	0.376021	673.642	2.2158	0.03462
19.23	4638.73	0.376228	674.102	2.21702	0.03461
19.24	4641.92	0.376435	674.566	2.21824	0.03459
19.25	4645.09	0.376642	675.027	2.21946	0.03457
19.26	4648.24	0.376828	675.484	2.22055	0.03445
19.27	4651.39	0.377014	675.942	2.22165	0.03432
19.28	4654.65	0.37722	676.416	2.22286	0.03427
19.29	4657.81	0.377427	676.875	2.22408	0.03426
19.3	4660.95	0.377634	677.331	2.2253	0.03426
19.31	4664.04	0.37782	677.78	2.2264	0.03415
19.32	4667.23	0.378047	678.244	2.22774	0.03425
19.33	4670.32	0.378254	678.693	2.22896	0.03427
19.34	4673.39	0.37844	679.139	2.23005	0.03417
19.35	4676.56	0.378626	679.6	2.23115	0.03404
19.36	4679.7	0.378833	680.056	2.23237	0.03404
19.37	4682.9	0.378999	680.521	2.23335	0.03377
19.38	4685.98	0.379205	680.969	2.23456	0.03379
19.39	4689.04	0.379412	681.413	2.23578	0.03382
19.4	4692.2	0.379619	681.873	2.237	0.03381
19.41	4695.31	0.379804	682.324	2.23809	0.03369
19.42	4698.45	0.380031	682.781	2.23943	0.03381
19.43	4701.62	0.380238	683.241	2.24065	0.0338
19.44	4704.76	0.380424	683.698	2.24174	0.03368
19.45	4707.84	0.380631	684.145	2.24296	0.0337
19.46	4710.95	0.380838	684.597	2.24418	0.03371
19.47	4713.99	0.381024	685.039	2.24528	0.03362
19.48	4717.1	0.38123	685.491	2.24649	0.03363
19.49	4720.26	0.381416	685.95	2.24759	0.0335
19.5	4723.4	0.381623	686.407	2.24881	0.0335
19.51	4726.54	0.381809	686.863	2.24991	0.03337
19.52	4729.7	0.381995	687.322	2.251	0.03324
19.53	4732.79	0.382202	687.771	2.25222	0.03326
19.54	4735.96	0.382409	688.232	2.25344	0.03325
19.55	4739.15	0.382595	688.695	2.25454	0.03311
19.56	4742.35	0.382802	689.16	2.25576	0.03308
19.57	4745.45	0.383029	689.611	2.25709	0.03322
19.58	4748.62	0.383215	690.072	2.25819	0.03308
19.59	4751.76	0.383422	690.528	2.25941	0.03308
19.6	4754.92	0.383629	690.987	2.26063	0.03307
19.61	4758.17	0.383835	691.459	2.26184	0.03302
19.62	4761.43	0.384022	691.933	2.26295	0.03286
19.63	4764.73	0.384208	692.413	2.26404	0.03267
19.64	4767.93	0.384456	692.878	2.2655	0.03289
19.65	4771.2	0.384642	693.353	2.2666	0.03272
19.66	4774.4	0.384827	693.818	2.26769	0.03256
19.67	4777.78	0.385054	694.309	2.26903	0.03259
19.68	4781.03	0.38524	694.781	2.27012	0.03242
19.69	4784.31	0.385426	695.258	2.27122	0.03224
19.7	4787.54	0.385654	695.727	2.27256	0.03233
19.71	4790.71	0.385861	696.188	2.27378	0.03232
19.72	4793.84	0.386067	696.643	2.275	0.03232
19.73	4796.98	0.386253	697.099	2.27609	0.03219
19.74	4800.23	0.386439	697.572	2.27719	0.03202
19.75	4803.43	0.386646	698.037	2.27841	0.032
19.76	4806.59	0.386853	698.496	2.27963	0.03199
19.77	4809.7	0.387039	698.948	2.28072	0.03188
19.78	4812.85	0.387246	699.405	2.28194	0.03188
19.79	4816.01	0.387453	699.865	2.28316	0.03187
19.8	4819.2	0.387639	700.328	2.28426	0.03173
19.81	4822.39	0.387825	700.792	2.28536	0.03158
19.82	4825.53	0.388031	701.248	2.28657	0.03158
19.83	4828.68	0.388238	701.706	2.28779	0.03157
19.84	4831.81	0.388424	702.161	2.28889	0.03145
19.85	4834.87	0.388631	702.605	2.29011	0.03148
19.86	4837.93	0.388817	703.05	2.2912	0.03139
19.87	4840.99	0.389024	703.495	2.29242	0.03142
19.88	4844.18	0.389231	703.958	2.29364	0.0314
19.89	4847.28	0.389417	704.409	2.29474	0.03129
19.9	4850.26	0.389623	704.842	2.29595	0.03135
19.91	4853.34	0.389809	705.289	2.29705	0.03125
19.92	4856.43	0.390036	705.739	2.29839	0.03138
19.93	4859.48	0.390222	706.182	2.29948	0.03129
19.94	4862.46	0.390408	706.615	2.30058	0.03123
19.95	4865.49	0.390615	707.055	2.3018	0.03128
19.96	4868.57	0.390801	707.503	2.30289	0.03117
19.97	4871.71	0.391028	707.959	2.30423	0.03129
19.98	4874.73	0.391194	708.398	2.30521	0.0311
19.99	4877.82	0.3914	708.847	2.30642	0.03111
20	4880.99	0.391607	709.308	2.30764	0.0311
20.01	4884.09	0.391814	709.758	2.30886	0.03111
20.02	4887.21	0.392041	710.212	2.3102	0.03124
20.03	4890.32	0.392248	710.663	2.31142	0.03125
20.04	4893.46	0.392434	711.12	2.31252	0.03113
20.05	4896.67	0.392641	711.586	2.31374	0.0311
20.06	4899.81	0.392827	712.043	2.31483	0.03098
20.07	4902.87	0.393013	712.487	2.31593	0.03088
20.08	4906.07	0.39322	712.952	2.31715	0.03086
20.09	4909.23	0.393427	713.411	2.31837	0.03085
20.1	4912.35	0.393613	713.865	2.31946	0.03073
20.11	4915.46	0.393819	714.317	2.32068	0.03074
20.12	4918.54	0.394047	714.764	2.32202	0.03089
20.13	4921.76	0.394254	715.232	2.32324	0.03086
20.14	4924.98	0.39446	715.7	2.32445	0.03082
20.15	4928.17	0.394626	716.164	2.32543	0.03056
20.16	4931.48	0.394812	716.645	2.32653	0.03037
20.17	4934.82	0.395038	717.13	2.32786	0.0304
20.18	4938.03	0.395245	717.597	2.32908	0.03037
20.19	4941.24	0.395452	718.063	2.3303	0.03035
20.2	4944.45	0.395658	718.53	2.33151	0.03031
20.21	4947.73	0.395865	719.006	2.33273	0.03026
20.22	4950.98	0.396072	719.479	2.33395	0.03021
20.23	4954.14	0.396258	719.938	2.33505	0.03008
20.24	4957.23	0.396444	720.387	2.33615	0.02998
20.25	4960.35	0.396651	720.84	2.33737	0.02999
20.26	4963.4	0.396878	721.283	2.3387	0.03014
20.27	4966.45	0.397064	721.727	2.3398	0.03005
20.28	4969.49	0.39725	722.168	2.3409	0.02996
20.29	4972.53	0.397436	722.61	2.34199	0.02988
20.3	4975.64	0.397643	723.062	2.34321	0.02989
20.31	4978.73	0.397829	723.511	2.34431	0.02979
20.32	4981.79	0.398036	723.956	2.34553	0.02982
20.33	4984.89	0.398222	724.406	2.34662	0.02971
20.34	4988.03	0.398429	724.863	2.34784	0.02971
20.35	4991.09	0.398636	725.307	2.34906	0.02974
20.36	4994.14	0.398822	725.751	2.35016	0.02965
20.37	4997.2	0.399008	726.195	2.35126	0.02956
20.38	5000.29	0.399235	726.644	2.35259	0.02969
20.39	5003.48	0.399421	727.108	2.35369	0.02955
20.4	5006.59	0.399628	727.56	2.35491	0.02956
20.41	5009.65	0.399793	728.005	2.35588	0.02934
20.42	5012.76	0.40002	728.456	2.35722	0.02947
20.43	5015.87	0.400206	728.908	2.35831	0.02936
20.44	5018.96	0.400413	729.357	2.35953	0.02938
20.45	5022.03	0.400619	729.804	2.36075	0.0294
20.46	5025.15	0.400826	730.257	2.36197	0.02941
20.47	5028.23	0.401033	730.705	2.36319	0.02943
20.48	5031.31	0.401198	731.152	2.36416	0.02921
20.49	5034.31	0.401405	731.588	2.36538	0.02926
20.5	5037.4	0.401612	732.037	2.3666	0.02928
20.51	5040.51	0.401819	732.489	2.36782	0.02929
20.52	5043.67	0.402025	732.948	2.36903	0.02928
20.53	5046.82	0.402232	733.406	2.37025	0.02927
20.54	5049.98	0.402418	733.865	2.37135	0.02914
20.55	5053.21	0.402625	734.335	2.37257	0.02911
20.56	5056.42	0.402832	734.801	2.37379	0.02908
20.57	5059.59	0.403038	735.262	2.375	0.02906
20.58	5062.81	0.403245	735.73	2.37622	0.02903
20.59	5065.98	0.403452	736.19	2.37744	0.02902
20.6	5069.04	0.403659	736.635	2.37866	0.02905
20.61	5072.15	0.403845	737.087	2.37976	0.02894
20.62	5075.26	0.404051	737.539	2.38097	0.02894
20.63	5078.34	0.404258	737.987	2.38219	0.02897
20.64	5081.46	0.404465	738.44	2.38341	0.02897
20.65	5084.51	0.404651	738.883	2.38451	0.02888
20.66	5087.57	0.404858	739.328	2.38573	0.02892
20.67	5090.64	0.405043	739.774	2.38682	0.02881
20.68	5093.65	0.40527	740.211	2.38816	0.02898
20.69	5096.76	0.405477	740.663	2.38938	0.02899
20.7	5099.81	0.405663	741.107	2.39047	0.0289
20.71	5102.82	0.40587	741.544	2.39169	0.02895
20.72	5105.9	0.406056	741.992	2.39279	0.02885
20.73	5108.92	0.406263	742.43	2.39401	0.0289
20.74	5112.01	0.406449	742.88	2.3951	0.02879
20.75	5115.04	0.406655	743.32	2.39632	0.02883
20.76	5118.07	0.406842	743.76	2.39742	0.02876
20.77	5121.17	0.407048	744.211	2.39863	0.02876
20.78	5124.31	0.407255	744.667	2.39985	0.02876
20.79	5127.37	0.407462	745.112	2.40107	0.0288
20.8	5130.56	0.407648	745.575	2.40217	0.02865
20.81	5133.71	0.407834	746.033	2.40326	0.02852
20.82	5136.81	0.408061	746.483	2.4046	0.02866
20.83	5139.96	0.408227	746.941	2.40558	0.02841
20.84	5143.01	0.408434	747.384	2.4068	0.02845
20.85	5146.15	0.40862	747.841	2.4079	0.02832
20.86	5149.32	0.408826	748.301	2.40911	0.0283
20.87	5152.51	0.409012	748.765	2.41021	0.02816
20.88	5155.54	0.40924	749.205	2.41155	0.02833
20.89	5158.71	0.409426	749.666	2.41265	0.02819
20.9	5161.78	0.409633	750.112	2.41387	0.02822
20.91	5164.87	0.409839	750.561	2.41508	0.02823
20.92	5168.01	0.410025	751.017	2.41618	0.02811
20.93	5171.06	0.410231	751.461	2.41739	0.02814
20.94	5174.14	0.410438	751.908	2.41861	0.02816
20.95	5177.23	0.410624	752.357	2.41971	0.02805
20.96	5180.29	0.410831	752.802	2.42093	0.02809
20.97	5183.32	0.411038	753.242	2.42214	0.02813
20.98	5186.51	0.411224	753.706	2.42324	0.02798
20.99	5189.57	0.411451	754.151	2.42458	0.02813
21	5192.65	0.411658	754.598	2.4258	0.02816
21.01	5195.74	0.411844	755.047	2.42689	0.02805
21.02	5198.79	0.41203	755.49	2.42799	0.02796
21.03	5201.93	0.412237	755.947	2.42921	0.02796
21.04	5205.14	0.412443	756.413	2.43042	0.02793
21.05	5208.24	0.41265	756.864	2.43164	0.02794
21.06	5211.37	0.412857	757.319	2.43286	0.02795
21.07	5214.54	0.413064	757.779	2.43408	0.02794
21.08	5217.59	0.41327	758.222	2.4353	0.02796
21.09	5220.74	0.413477	758.68	2.43652	0.02796
21.1	5223.96	0.413684	759.148	2.43774	0.02793
21.11	5227.18	0.413891	759.616	2.43896	0.0279
21.12	5230.43	0.414097	760.088	2.44017	0.02785
21.13	5233.57	0.414304	760.545	2.44139	0.02785
21.14	5236.68	0.414511	760.997	2.44261	0.02786
21.15	5239.79	0.414718	761.449	2.44383	0.02787
21.16	5242.99	0.414904	761.914	2.44493	0.02772
21.17	5246.18	0.415089	762.377	2.44602	0.02757
21.18	5249.35	0.415316	762.838	2.44735	0.02768
21.19	5252.54	0.415502	763.301	2.44845	0.02754
21.2	5255.68	0.415709	763.758	2.44967	0.02754
21.21	5258.84	0.415916	764.217	2.45089	0.02753
21.22	5261.9	0.416102	764.662	2.45199	0.02744
21.23	5264.98	0.416329	765.109	2.45332	0.02758
21.24	5268.1	0.416515	765.563	2.45442	0.02746
21.25	5271.24	0.416701	766.019	2.45552	0.02734
21.26	5274.24	0.416908	766.455	2.45674	0.02739
21.27	5277.23	0.417094	766.889	2.45783	0.02733
21.28	5280.24	0.417301	767.327	2.45905	0.02738
21.29	5283.24	0.417487	767.763	2.46015	0.02731
21.3	5286.34	0.417694	768.213	2.46137	0.02732
21.31	5289.42	0.41788	768.661	2.46246	0.02722
21.32	5292.51	0.418107	769.11	2.4638	0.02736
21.33	5295.59	0.418293	769.557	2.4649	0.02726
21.34	5298.67	0.41848	770.005	2.466	0.02716
21.35	5301.74	0.418707	770.451	2.46734	0.02731
21.36	5304.89	0.418914	770.909	2.46856	0.0273
[truncated: 2,064 more rows]
