# Supplementary material for: Data regarding the influence of Al, Ti, and C additions to as-cast Al0.6CoCrFeNi compositionally complex alloys on microstructures and mechanical properties
Source: Data Brief. 2019 Nov 4;27:104742. doi: 10.1016/j.dib.2019.104742 (PMC6864337; doi:10.1016/j.dib.2019.104742)
Supplement: Multimedia component 1 [file mmc1.zip › data in brief_supplementary material zip/Tensile test data/C0.25/Tensile Test_C0.25-400C-1st_Not selected.xlsx]

## Sheet: Sheet1
Alloy Name	C0.25-400 oC-1st
Sample height	30	mm
Gauge diameter	2.89	mm
Gauge length	16.95	mm
Time	Force	Crosshead Displacement	Temperature	Engineering Stress	Engineering Strain	Engineering Plastic Strain
s	N	mm	oC	MPa	%	%
0	154.177	0	399	23.5036	0	-0.32917
0.0800171	154.122	0	399	23.4952	0	-0.32914
0.110046	153.995	0	399	23.4758	0	-0.32905
0.130005	153.972	0	399	23.4723	0	-0.32904
0.140015	153.964	0	399	23.4711	0	-0.32903
0.140015	153.964	0	399	23.4711	0	-0.32903
0.25	154.106	2.06708e-05	399	23.4928	0.000121952	-0.329
0.350037	154.358	4.13415e-05	399	23.5312	0.000243903	-0.32904
0.390005	155.36	0.000165248	399	23.6839	0.000974914	-0.32896
0.410024	156.447	0.000475192	399	23.8496	0.0028	-0.32783
0.430044	158.018	0.000847125	399	24.0891	0.005	-0.32664
0.450002	159.967	0.00126007	399	24.3862	0.00743	-0.32546
0.460012	161.139	0.00146701	399	24.5649	0.00865	-0.32499
0.470022	162.326	0.00165298	399	24.7459	0.00975	-0.32466
0.480032	163.569	0.00188091	399	24.9353	0.0111	-0.32412
0.490042	164.858	0.0020869	399	25.1319	0.01231	-0.32373
0.49999	166.233	0.00229385	399	25.3415	0.01353	-0.32339
0.51	167.451	0.0025008	399	25.5271	0.01475	-0.32296
0.52001	168.631	0.00268676	399	25.707	0.01585	-0.32262
0.53002	169.873	0.00289371	399	25.8964	0.01707	-0.3222
0.540029	171.123	0.0030997	399	26.0869	0.01829	-0.32178
0.550039	172.303	0.00328662	399	26.2668	0.01939	-0.32144
0.559988	173.42	0.00349262	399	26.4371	0.02061	-0.32094
0.569998	174.584	0.00369956	399	26.6145	0.02183	-0.32047
0.580007	175.725	0.00388553	399	26.7885	0.02292	-0.32011
0.590017	176.826	0.0040715	399	26.9563	0.02402	-0.31972
0.600027	177.826	0.00427844	399	27.1088	0.02524	-0.31914
0.610037	178.92	0.00448539	399	27.2755	0.02646	-0.31862
0.620046	180.053	0.00467136	399	27.4483	0.02756	-0.31826
0.629995	181.115	0.00487735	399	27.6102	0.02877	-0.31772
0.640005	182.147	0.00510528	399	27.7675	0.03012	-0.31704
0.650015	183.24	0.00531223	399	27.9341	0.03134	-0.31652
0.660024	184.358	0.00549819	399	28.1045	0.03244	-0.31615
0.670034	185.365	0.00570419	399	28.2581	0.03365	-0.31558
0.680044	186.436	0.00589111	399	28.4213	0.03476	-0.31517
0.689993	187.506	0.0060971	399	28.5844	0.03597	-0.31464
0.700002	188.545	0.00630405	399	28.7428	0.03719	-0.31409
0.720022	190.401	0.00671794	399	29.0258	0.03963	-0.31284
0.730032	191.447	0.00690391	399	29.1852	0.04073	-0.31241
0.740042	192.479	0.0071099	399	29.3425	0.04195	-0.31186
0.76	194.26	0.00750282	399	29.614	0.04426	-0.31069
0.77001	195.276	0.00770976	399	29.7689	0.04549	-0.31012
0.790029	197.197	0.00812271	399	30.0618	0.04792	-0.30892
0.809988	199.237	0.00851562	399	30.3728	0.05024	-0.30792
0.819998	200.268	0.00874355	399	30.5299	0.05158	-0.30723
0.830007	201.268	0.00894954	399	30.6824	0.0528	-0.30666
0.850027	203.319	0.00934246	399	30.995	0.05512	-0.30566
0.860037	204.389	0.0095494	399	31.1582	0.05634	-0.30513
0.870046	205.389	0.00975635	399	31.3106	0.05756	-0.30455
0.879995	206.436	0.00994232	399	31.4702	0.05866	-0.30413
0.890005	207.444	0.0101493	399	31.6239	0.05988	-0.30356
0.900015	208.467	0.0103553	399	31.7798	0.06109	-0.303
0.910024	209.522	0.0105622	399	31.9407	0.06231	-0.30246
0.920034	210.576	0.0107482	399	32.1013	0.06341	-0.30204
0.939993	212.463	0.0111621	399	32.389	0.06585	-0.30081
0.960012	214.436	0.011554	399	32.6898	0.06817	-0.29977
0.980032	216.307	0.0119679	399	32.975	0.07061	-0.29853
0.99999	218.1	0.0123608	399	33.2484	0.07293	-0.29736
1.02001	219.799	0.0127738	399	33.5074	0.07536	-0.29602
1.04003	221.74	0.0131457	399	33.8032	0.07756	-0.29507
1.05999	223.498	0.0135386	399	34.0712	0.07987	-0.29389
1.08001	225.44	0.0139525	399	34.3673	0.08232	-0.29269
1.10003	227.186	0.0143454	399	34.6335	0.08463	-0.2915
1.12005	228.987	0.0147584	399	34.908	0.08707	-0.29022
1.14	230.526	0.0151723	399	35.1426	0.08951	-0.28877
1.16002	232.135	0.0155442	399	35.3879	0.09171	-0.28761
1.18004	233.572	0.0159571	399	35.607	0.09414	-0.2861
1.2	235.283	0.0163501	399	35.8678	0.09646	-0.28488
1.22002	236.936	0.016743	399	36.1198	0.09878	-0.28363
1.24004	238.799	0.0171359	399	36.4038	0.1011	-0.28251
1.26	240.654	0.0175488	399	36.6866	0.10353	-0.28126
1.28002	242.6	0.0179417	399	36.9833	0.10585	-0.2802
1.29003	243.6	0.0181487	399	37.1357	0.10707	-0.27962
1.30004	244.623	0.0183347	399	37.2917	0.10817	-0.27918
1.30999	245.709	0.0185416	399	37.4572	0.10939	-0.27866
1.32	246.733	0.0187476	399	37.6133	0.11061	-0.2781
1.34002	248.748	0.0191615	399	37.9205	0.11305	-0.27695
1.35003	249.787	0.0193475	399	38.0789	0.11414	-0.27653
1.37005	251.658	0.0197814	399	38.3641	0.1167	-0.27517
1.39	253.401	0.0201533	399	38.6298	0.1189	-0.2741
1.41002	254.971	0.0205672	399	38.8692	0.12134	-0.27266
1.43004	256.74	0.0209801	399	39.1388	0.12378	-0.27137
1.45	258.389	0.0213521	399	39.3902	0.12597	-0.27023
1.47002	260.213	0.021787	399	39.6683	0.12854	-0.26884
1.49004	262.092	0.0221789	399	39.9547	0.13085	-0.26774
1.49999	263.131	0.0223649	399	40.1131	0.13195	-0.26731
1.52001	265.061	0.0227578	399	40.4073	0.13426	-0.26623
1.54003	267.018	0.0231717	399	40.7057	0.13671	-0.26505
1.55999	268.936	0.0235436	399	40.9981	0.1389	-0.26409
1.58001	270.862	0.0239365	399	41.2917	0.14122	-0.26301
1.60003	272.615	0.0243495	399	41.5589	0.14365	-0.2617
1.62005	274.487	0.0247424	399	41.8443	0.14597	-0.26059
1.64	276.358	0.0251563	399	42.1295	0.14841	-0.25935
1.65001	277.397	0.0253623	399	42.2879	0.14963	-0.2588
1.67003	279.365	0.0257552	399	42.5879	0.15195	-0.25775
1.68999	281.397	0.0261691	399	42.8977	0.15439	-0.25661
1.7	282.475	0.0263751	399	43.062	0.15561	-0.25609
1.72002	284.463	0.026768	399	43.3651	0.15792	-0.25505
1.73003	285.518	0.0269749	399	43.5259	0.15914	-0.25451
1.74004	286.557	0.0271609	399	43.6843	0.16024	-0.25408
1.76	288.405	0.0275948	399	43.966	0.1628	-0.25271
1.77001	289.428	0.0277808	399	44.122	0.1639	-0.25227
1.79003	291.291	0.0281737	399	44.406	0.16622	-0.25115
1.80999	293.233	0.0285666	399	44.702	0.16853	-0.25008
1.83001	294.994	0.0289796	399	44.9705	0.17097	-0.24878
1.85003	296.889	0.0293935	399	45.2594	0.17341	-0.24755
1.87005	298.744	0.0297864	399	45.5422	0.17573	-0.24643
1.89	300.733	0.0301793	399	45.8454	0.17805	-0.24539
1.91002	302.557	0.0305922	399	46.1234	0.18048	-0.24413
1.92003	303.58	0.0307992	399	46.2794	0.18171	-0.24357
1.93004	304.596	0.0309642	399	46.4343	0.18268	-0.24325
1.95	306.635	0.0313571	399	46.7451	0.185	-0.24224
1.96001	307.705	0.031543	399	46.9082	0.18609	-0.24183
1.97002	308.783	0.03175	399	47.0726	0.18732	-0.2413
1.98003	309.822	0.0319569	399	47.2309	0.18854	-0.24075
1.99999	311.854	0.0323699	399	47.5407	0.19097	-0.23962
2.01	312.854	0.0325768	399	47.6932	0.19219	-0.23904
2.03002	314.737	0.0329697	399	47.9802	0.19451	-0.23794
2.05004	316.639	0.0333617	399	48.2702	0.19682	-0.23685
2.07	318.408	0.0337756	399	48.5399	0.19927	-0.23554
2.09002	320.346	0.0341685	400	48.8353	0.20158	-0.23447
2.11004	322.291	0.0345814	400	49.1318	0.20402	-0.23329
2.12005	323.369	0.0347474	400	49.2961	0.205	-0.233
2.13	324.432	0.0349744	400	49.4582	0.20634	-0.23235
2.15001	326.424	0.0353883	400	49.7619	0.20878	-0.23119
2.16002	327.572	0.0355942	400	49.9369	0.21	-0.23071
2.17003	328.627	0.0357802	400	50.0977	0.21109	-0.23029
2.18004	329.666	0.0359872	400	50.2561	0.21231	-0.22974
2.18999	330.666	0.0361731	400	50.4085	0.21341	-0.22928
2.2	331.737	0.0364011	400	50.5718	0.21476	-0.22863
2.22002	333.619	0.036794	400	50.8587	0.21707	-0.22752
2.24004	335.623	0.0371859	400	51.1642	0.21939	-0.2265
2.26	337.53	0.0375998	400	51.4549	0.22183	-0.22528
2.28002	339.412	0.0379927	400	51.7418	0.22415	-0.22417
2.30004	341.424	0.0384057	400	52.0485	0.22658	-0.22303
2.30999	342.541	0.0385916	400	52.2188	0.22768	-0.22265
2.32	343.588	0.0387986	400	52.3784	0.2289	-0.22211
2.33001	344.643	0.0390055	400	52.5393	0.23012	-0.22156
2.34002	345.721	0.0391915	400	52.7036	0.23122	-0.22116
2.35003	346.869	0.0393985	400	52.8786	0.23244	-0.22068
2.36004	347.963	0.0395844	400	53.0454	0.23354	-0.22028
2.37005	349.057	0.0397904	400	53.2122	0.23475	-0.21977
2.38	350.197	0.0400183	400	53.3859	0.2361	-0.21916
2.39	351.299	0.0402453	400	53.5539	0.23744	-0.21853
2.40001	352.354	0.0404313	400	53.7148	0.23853	-0.21811
2.42003	354.354	0.0408032	400	54.0196	0.24073	-0.2172
2.43004	355.385	0.0410102	400	54.1768	0.24195	-0.21665
2.43999	356.44	0.0411961	400	54.3376	0.24304	-0.21623
2.45	357.471	0.0414031	400	54.4948	0.24427	-0.21567
2.46001	358.549	0.04161	400	54.6592	0.24549	-0.21514
2.47002	359.627	0.041817	400	54.8235	0.24671	-0.21461
2.48003	360.674	0.0420029	400	54.9831	0.2478	-0.21419
2.49004	361.721	0.0421889	400	55.1427	0.2489	-0.21377
2.49999	362.783	0.0423749	400	55.3046	0.25	-0.21335
2.51	363.947	0.0426018	400	55.4821	0.25134	-0.21276
2.52001	365.08	0.0427878	400	55.6548	0.25244	-0.21239
2.53002	366.174	0.0429738	400	55.8216	0.25353	-0.212
2.54003	367.268	0.0431807	400	55.9883	0.25475	-0.21148
2.55004	368.338	0.0433877	400	56.1514	0.25597	-0.21095
2.55999	369.393	0.0435946	400	56.3123	0.2572	-0.21041
2.57	370.401	0.0438006	400	56.4659	0.25841	-0.20984
2.58001	371.416	0.0440076	400	56.6207	0.25963	-0.20927
2.59002	372.471	0.0441935	400	56.7815	0.26073	-0.20886
2.61004	374.447	0.0445864	400	57.0827	0.26305	-0.20781
2.63	376.35	0.0450204	400	57.3728	0.26561	-0.20647
2.65001	378.19	0.0454133	400	57.6533	0.26793	-0.20534
2.67003	380.209	0.0458262	400	57.9611	0.27036	-0.2042
2.68004	381.209	0.0460332	400	58.1136	0.27158	-0.20362
2.68999	382.264	0.0462191	400	58.2744	0.27268	-0.2032
2.7	383.373	0.0464051	400	58.4435	0.27378	-0.20282
2.71001	384.405	0.046612	400	58.6008	0.275	-0.20226
2.72002	385.451	0.046819	400	58.7602	0.27622	-0.20172
2.73003	386.576	0.0470259	400	58.9318	0.27744	-0.20122
2.74004	387.756	0.0472319	400	59.1116	0.27865	-0.20076
2.74999	388.85	0.0474179	400	59.2784	0.27975	-0.20037
2.76	389.92	0.0476248	400	59.4415	0.28097	-0.19984
2.77001	391.006	0.0478318	400	59.6071	0.28219	-0.19931
2.78002	392.115	0.0480387	400	59.7761	0.28341	-0.19881
2.79003	393.162	0.0482247	400	59.9357	0.28451	-0.19838
2.80004	394.194	0.0484307	400	60.0931	0.28573	-0.19783
2.80999	395.326	0.0486176	400	60.2657	0.28683	-0.19746
2.82	396.436	0.0488236	400	60.4349	0.28804	-0.19695
2.83001	397.522	0.0490096	400	60.6004	0.28914	-0.19656
2.85003	399.666	0.0494235	400	60.9273	0.29158	-0.19549
2.86004	400.846	0.0496304	400	61.1071	0.2928	-0.19503
2.87005	402.065	0.0498364	400	61.293	0.29402	-0.1946
2.88	403.283	0.0500434	400	61.4787	0.29524	-0.19416
2.89	404.502	0.0502293	400	61.6645	0.29634	-0.19385
2.90001	405.744	0.0504153	400	61.8538	0.29744	-0.19355
2.91002	406.994	0.0506222	400	62.0444	0.29866	-0.19313
2.92003	408.205	0.0508292	400	62.229	0.29988	-0.19269
2.93004	409.471	0.0509942	400	62.422	0.30085	-0.19253
2.93999	410.815	0.0511801	400	62.6269	0.30195	-0.1923
2.95	411.932	0.0513661	400	62.7972	0.30304	-0.19192
2.96001	413.057	0.0515731	400	62.9687	0.30427	-0.19142
2.97002	414.182	0.05178	400	63.1402	0.30549	-0.19093
2.98003	415.315	0.052007	400	63.3129	0.30683	-0.19032
2.99004	416.424	0.0522139	400	63.4819	0.30805	-0.18981
2.99999	417.557	0.0523999	400	63.6547	0.30914	-0.18944
3.01	418.682	0.0525859	400	63.8262	0.31024	-0.18907
3.02001	419.846	0.0527928	400	64.0036	0.31146	-0.1886
3.03002	420.916	0.0529998	400	64.1667	0.31268	-0.18806
3.04003	421.979	0.0532058	400	64.3288	0.3139	-0.18753
3.05004	423.08	0.0534127	400	64.4966	0.31512	-0.18702
3.05999	424.197	0.0535987	400	64.6669	0.31622	-0.18664
3.07	425.283	0.0538056	400	64.8324	0.31744	-0.18612
3.08001	426.346	0.0539916	400	64.9945	0.31853	-0.1857
3.09002	427.463	0.0541985	400	65.1648	0.31976	-0.1852
3.10003	428.565	0.0544055	400	65.3328	0.32098	-0.18469
3.11004	429.666	0.0545914	400	65.5006	0.32207	-0.1843
3.12005	430.729	0.0547564	400	65.6627	0.32305	-0.18401
3.13	431.838	0.0549634	400	65.8317	0.32427	-0.1835
3.14	432.916	0.0551903	400	65.9961	0.32561	-0.18286
3.15001	433.955	0.0553973	400	66.1545	0.32683	-0.18231
3.16002	435.104	0.0555833	400	66.3296	0.32793	-0.18195
3.17003	436.213	0.0557902	400	66.4987	0.32915	-0.18144
3.18004	437.408	0.0559762	400	66.6809	0.33024	-0.18111
3.18999	438.518	0.0561831	400	66.8501	0.33146	-0.1806
3.2	439.666	0.0563891	400	67.0251	0.33268	-0.18013
3.21001	440.776	0.0565751	400	67.1943	0.33378	-0.17974
3.22002	441.846	0.056782	400	67.3574	0.335	-0.17921
3.23003	442.924	0.056989	400	67.5217	0.33622	-0.17868
3.24004	444.135	0.0571959	400	67.7064	0.33744	-0.17824
3.24999	445.369	0.0574019	400	67.8945	0.33865	-0.17782
3.26	446.432	0.0576089	400	68.0565	0.33988	-0.17728
3.27001	447.572	0.0577948	400	68.2303	0.34097	-0.17692
3.28002	448.729	0.0580018	400	68.4067	0.34219	-0.17644
3.29003	449.877	0.0581877	400	68.5817	0.34329	-0.17608
3.30004	450.94	0.0583947	400	68.7438	0.34451	-0.17555
3.30999	452.057	0.0586016	400	68.914	0.34573	-0.17504
3.32	453.26	0.0588076	400	69.0974	0.34695	-0.1746
3.33001	454.385	0.0589936	400	69.2689	0.34804	-0.17423
3.34002	455.487	0.0592005	400	69.4369	0.34927	-0.17372
3.35003	456.604	0.0594075	400	69.6072	0.35049	-0.17321
3.36004	457.791	0.0595935	400	69.7882	0.35158	-0.17288
3.37005	458.901	0.0598004	400	69.9574	0.3528	-0.17237
3.38	459.916	0.0599864	400	70.1121	0.3539	-0.17193
3.39	461.033	0.0601723	400	70.2824	0.355	-0.17155
3.40001	462.213	0.0603993	400	70.4623	0.35634	-0.17097
3.41002	463.377	0.0605853	400	70.6397	0.35744	-0.17062
3.42003	464.518	0.0607712	400	70.8136	0.35853	-0.17026
3.43004	465.737	0.0609782	400	70.9995	0.35975	-0.16982
3.43999	466.932	0.0611642	400	71.1817	0.36085	-0.16949
3.45	468.088	0.0613711	400	71.3579	0.36207	-0.16902
3.46001	469.237	0.0615781	400	71.533	0.36329	-0.16853
3.47002	470.385	0.0617841	400	71.7081	0.36451	-0.16806
3.48003	471.674	0.061991	400	71.9046	0.36573	-0.16767
3.49004	472.815	0.062177	400	72.0785	0.36683	-0.1673
3.49999	473.893	0.0623839	400	72.2428	0.36805	-0.16678
3.51	475.033	0.0625699	400	72.4166	0.36914	-0.16641
3.52001	476.244	0.0627768	400	72.6012	0.37036	-0.16597
3.53002	477.354	0.0629838	400	72.7704	0.37159	-0.16546
3.54003	478.463	0.0631697	400	72.9395	0.37268	-0.16508
3.55004	479.658	0.0633757	400	73.1217	0.3739	-0.16463
3.55999	480.893	0.0635617	400	73.3099	0.375	-0.16433
3.57	482.127	0.0637686	400	73.4981	0.37622	-0.1639
3.58001	483.221	0.0639756	400	73.6648	0.37744	-0.16338
3.59002	484.502	0.0641825	400	73.8601	0.37866	-0.16299
3.60003	485.807	0.0643685	400	74.0591	0.37976	-0.16273
3.61004	487.033	0.0645545	400	74.246	0.38085	-0.16242
3.62005	488.244	0.0647814	400	74.4306	0.38219	-0.16186
3.63	489.51	0.0649884	400	74.6236	0.38341	-0.16145
3.64	490.76	0.0651744	400	74.8141	0.38451	-0.16116
3.65001	491.908	0.0653813	400	74.9891	0.38573	-0.16068
3.66002	493.104	0.0655883	400	75.1715	0.38695	-0.16023
3.67003	494.315	0.0657943	400	75.3561	0.38817	-0.15979
3.68004	495.565	0.0660012	400	75.5466	0.38939	-0.15937
3.68999	496.69	0.0662081	400	75.7181	0.39061	-0.15888
3.7	497.885	0.0663731	400	75.9003	0.39158	-0.15867
3.71001	499.049	0.0665801	400	76.0777	0.3928	-0.1582
3.72002	500.237	0.0668071	400	76.2588	0.39414	-0.15763
3.73003	501.408	0.066994	400	76.4374	0.39524	-0.15728
3.74004	502.565	0.0672	400	76.6137	0.39646	-0.1568
3.74999	503.783	0.0674069	400	76.7994	0.39768	-0.15637
3.76	504.932	0.0676139	400	76.9746	0.3989	-0.15589
3.77001	506.127	0.0678199	400	77.1568	0.40012	-0.15544
3.78002	507.315	0.0680068	400	77.3379	0.40122	-0.1551
3.79003	508.557	0.0682128	400	77.5272	0.40244	-0.15468
3.80004	509.744	0.0684197	400	77.7082	0.40366	-0.15423
3.80999	510.869	0.0686267	400	77.8796	0.40488	-0.15373
3.82	512.026	0.0688126	400	78.056	0.40597	-0.15338
3.83001	513.174	0.0690196	400	78.231	0.4072	-0.15289
3.84002	514.315	0.0692055	400	78.405	0.40829	-0.15253
3.85003	515.432	0.0693915	400	78.5753	0.40939	-0.15215
3.86004	516.612	0.0695985	400	78.7551	0.41061	-0.15169
3.87005	517.752	0.0698045	400	78.9289	0.41183	-0.15121
3.88	518.924	0.0699904	400	79.1076	0.41292	-0.15086
3.89	520.049	0.0701974	400	79.2791	0.41414	-0.15037
3.90001	521.205	0.0703833	400	79.4553	0.41524	-0.15001
3.91002	522.393	0.0705903	400	79.6364	0.41646	-0.14956
3.92003	523.526	0.0707762	400	79.8092	0.41756	-0.14919
3.93004	524.69	0.0709832	400	79.9866	0.41878	-0.14872
3.93999	525.893	0.0711692	400	80.17	0.41988	-0.14839
3.95	527.127	0.0713761	400	80.3581	0.4211	-0.14797
3.96001	528.307	0.0715621	400	80.538	0.4222	-0.14763
3.97002	529.533	0.071748	400	80.7249	0.42329	-0.14732
3.98003	530.721	0.071954	400	80.906	0.42451	-0.14687
3.99004	531.901	0.072161	400	81.0859	0.42573	-0.14641
3.99999	533.112	0.0723679	400	81.2705	0.42695	-0.14596
4.01	534.276	0.0725539	400	81.4479	0.42805	-0.14562
4.02001	535.541	0.0727399	400	81.6408	0.42914	-0.14533
4.03002	536.737	0.0729468	400	81.8231	0.43036	-0.14488
4.04003	537.862	0.0731538	400	81.9946	0.43159	-0.14438
4.05004	539.072	0.0733598	400	82.1791	0.4328	-0.14395
4.05999	540.276	0.0735667	400	82.3626	0.43402	-0.1435
4.07	541.424	0.0737527	400	82.5376	0.43512	-0.14314
4.08001	542.619	0.0739596	400	82.7198	0.43634	-0.14269
4.09002	543.807	0.0741666	400	82.9009	0.43756	-0.14223
4.10003	544.963	0.0743726	400	83.0771	0.43878	-0.14176
4.11004	546.221	0.0745795	400	83.2689	0.44	-0.14135
4.12005	547.362	0.0747864	400	83.4428	0.44122	-0.14086
4.13	548.557	0.0749724	400	83.625	0.44232	-0.14053
4.14	549.822	0.0751794	400	83.8179	0.44354	-0.14013
4.15001	550.994	0.0753653	400	83.9965	0.44463	-0.13978
4.16002	552.158	0.0755723	400	84.174	0.44585	-0.13931
4.17003	553.307	0.0757783	400	84.3491	0.44707	-0.13883
4.18004	554.432	0.0759642	400	84.5206	0.44817	-0.13846
4.18999	555.533	0.0761712	400	84.6885	0.44939	-0.13795
4.2	556.619	0.0763781	400	84.854	0.45061	-0.13743
4.21001	557.697	0.0765851	400	85.0184	0.45183	-0.1369
4.22002	558.846	0.0767911	400	85.1935	0.45304	-0.13642
4.23003	559.971	0.076957	400	85.365	0.45402	-0.13617
4.24004	561.002	0.077184	400	85.5222	0.45536	-0.13549
4.24999	562.127	0.07737	400	85.6937	0.45646	-0.13512
4.26	563.315	0.0775559	400	85.8748	0.45756	-0.13478
4.27001	564.479	0.0777629	400	86.0523	0.45878	-0.13431
4.28002	565.619	0.0779698	400	86.226	0.46	-0.13382
4.29003	566.916	0.0781558	400	86.4238	0.4611	-0.13356
4.30004	568.174	0.0783627	400	86.6155	0.46232	-0.13315
4.30999	569.393	0.0785897	400	86.8014	0.46366	-0.13259
4.32	570.666	0.0787757	400	86.9954	0.46475	-0.13232
4.33001	571.932	0.0789616	400	87.1884	0.46585	-0.13203
4.34002	573.205	0.0791476	400	87.3825	0.46695	-0.13175
4.35003	574.424	0.0793545	400	87.5683	0.46817	-0.13132
4.36004	575.588	0.0795195	400	87.7458	0.46914	-0.13109
4.37005	576.846	0.0797265	400	87.9375	0.47036	-0.13068
4.38	578.143	0.0799334	400	88.1353	0.47158	-0.1303
4.39	579.322	0.0801194	400	88.315	0.47268	-0.12996
4.40001	580.541	0.0803263	400	88.5008	0.4739	-0.12952
4.41002	581.807	0.0805333	400	88.6938	0.47512	-0.12911
4.42003	583.01	0.0807193	400	88.8772	0.47622	-0.12879
4.43004	584.205	0.0809252	400	89.0594	0.47743	-0.12834
4.43999	585.447	0.0811112	400	89.2487	0.47853	-0.12804
4.45	586.682	0.0813391	400	89.437	0.47988	-0.12749
4.46001	587.924	0.0815251	400	89.6263	0.48097	-0.1272
4.47002	589.151	0.0817111	400	89.8134	0.48207	-0.12689
4.48003	590.377	0.081918	400	90.0003	0.48329	-0.12646
4.49004	591.651	0.082104	400	90.1945	0.48439	-0.12618
4.49999	592.885	0.082331	400	90.3826	0.48573	-0.12563
4.51	594.088	0.0824969	400	90.566	0.48671	-0.12543
4.52001	595.33	0.0827029	400	90.7553	0.48792	-0.12501
4.53002	596.651	0.0829098	400	90.9567	0.48914	-0.12464
4.54003	597.908	0.0831168	400	91.1483	0.49036	-0.12423
4.55004	599.205	0.0833028	400	91.3461	0.49146	-0.12396
4.55999	600.526	0.0835097	400	91.5474	0.49268	-0.12359
4.57	601.799	0.0837157	400	91.7415	0.4939	-0.1232
4.58001	603.057	0.0839226	400	91.9333	0.49512	-0.12279
4.59002	604.283	0.0841296	400	92.1202	0.49634	-0.12235
4.60003	605.612	0.0843156	400	92.3228	0.49744	-0.12211
4.61004	606.947	0.0845425	400	92.5263	0.49878	-0.12163
4.62005	608.135	0.0847295	400	92.7074	0.49988	-0.12129
4.63	609.385	0.0849354	400	92.898	0.50109	-0.12088
4.64	610.713	0.0851214	400	93.1004	0.50219	-0.12064
4.65001	611.971	0.0853074	400	93.2922	0.50329	-0.12035
4.66002	613.166	0.0855143	400	93.4744	0.50451	-0.1199
4.67003	614.377	0.0857423	400	93.659	0.50585	-0.11933
4.68004	615.635	0.0859483	400	93.8508	0.50707	-0.11893
4.68999	616.885	0.0861342	400	94.0413	0.50817	-0.11863
4.7	618.119	0.0863211	400	94.2294	0.50927	-0.11832
4.71001	619.322	0.0865071	400	94.4128	0.51037	-0.118
4.72002	620.619	0.0867131	400	94.6105	0.51158	-0.11762
4.73003	621.846	0.08692	400	94.7976	0.5128	-0.11719
4.74004	623.002	0.087127	400	94.9738	0.51402	-0.11671
4.74999	624.205	0.0873339	400	95.1572	0.51524	-0.11626
4.76	625.494	0.0875199	400	95.3537	0.51634	-0.11599
4.77001	626.791	0.0877059	400	95.5514	0.51744	-0.11573
4.78002	628.072	0.0878918	400	95.7467	0.51854	-0.11546
4.79003	629.354	0.0881188	400	95.9421	0.51987	-0.11494
4.80004	630.635	0.0883048	400	96.1374	0.52097	-0.11467
4.80999	631.877	0.0884907	400	96.3268	0.52207	-0.11437
4.82	633.08	0.0887187	400	96.5102	0.52341	-0.1138
4.83001	634.315	0.0889256	400	96.6984	0.52463	-0.11338
4.84002	635.58	0.0891116	400	96.8913	0.52573	-0.11309
4.85003	636.854	0.0893176	400	97.0855	0.52695	-0.1127
4.86004	638.033	0.0895035	400	97.2652	0.52804	-0.11236
4.87005	639.229	0.0896905	400	97.4476	0.52915	-0.11202
4.88	640.424	0.0898965	400	97.6297	0.53036	-0.11158
4.89	641.604	0.0901034	400	97.8096	0.53158	-0.11112
4.90001	642.768	0.0902894	400	97.987	0.53268	-0.11077
4.91002	644.065	0.0904963	400	98.1848	0.5339	-0.11038
4.92003	645.362	0.0906823	400	98.3825	0.535	-0.11012
4.93004	646.572	0.0908892	400	98.567	0.53622	-0.10967
4.93999	647.807	0.0910952	400	98.7552	0.53743	-0.10925
4.95	649.057	0.0912812	400	98.9458	0.53853	-0.10896
4.96001	650.346	0.0914881	400	99.1423	0.53975	-0.10857
4.97002	651.604	0.0916741	400	99.3341	0.54085	-0.10828
4.98003	652.846	0.0918601	400	99.5234	0.54195	-0.10798
4.99004	654.135	0.092067	400	99.7199	0.54317	-0.10759
4.99999	655.385	0.092253	400	99.9104	0.54427	-0.1073
5.01	656.533	0.0924599	400	100.085	0.54549	-0.10682
5.02001	657.729	0.0926459	400	100.268	0.54658	-0.10649
5.03002	658.994	0.0928729	400	100.461	0.54792	-0.10596
5.04003	660.221	0.0930388	400	100.648	0.5489	-0.10577
5.05004	661.401	0.0932458	400	100.828	0.55012	-0.10531
5.05999	662.619	0.0934518	400	101.013	0.55134	-0.10488
5.07	663.877	0.0936587	400	101.205	0.55256	-0.10447
5.08001	665.08	0.0938447	400	101.388	0.55366	-0.10414
5.09002	666.276	0.0940306	400	101.571	0.55475	-0.10382
5.10003	667.541	0.0942376	400	101.764	0.55597	-0.10341
5.11004	668.885	0.0944445	400	101.968	0.55719	-0.10305
5.12005	670.166	0.0946505	400	102.164	0.55841	-0.10266
5.13	671.416	0.0948575	400	102.354	0.55963	-0.10224
5.14	672.76	0.0950644	400	102.559	0.56085	-0.10189
5.15001	674.065	0.0952504	400	102.758	0.56195	-0.10163
5.16002	675.362	0.0954573	400	102.956	0.56317	-0.10124
5.17003	676.612	0.0956843	400	103.146	0.56451	-0.10071
5.18004	677.932	0.0958913	400	103.348	0.56573	-0.10034
5.18999	679.299	0.0960772	400	103.556	0.56683	-0.10012
5.2	680.557	0.0962632	400	103.748	0.56792	-0.09983
5.21001	681.76	0.0964911	400	103.931	0.56927	-0.09926
5.22002	683.041	0.0966771	400	104.126	0.57037	-0.09899
5.23003	684.401	0.0968831	400	104.334	0.57158	-0.09865
5.24004	685.666	0.097069	400	104.527	0.57268	-0.09836
5.24999	686.862	0.097256	400	104.709	0.57378	-0.09803
5.26	688.158	0.097462	400	104.907	0.575	-0.09765
5.27001	689.44	0.0976689	400	105.102	0.57622	-0.09725
5.28002	690.643	0.0978759	400	105.285	0.57744	-0.0968
5.29003	691.822	0.0980618	400	105.465	0.57854	-0.09646
5.30004	693.065	0.0982478	400	105.655	0.57963	-0.09617
5.30999	694.299	0.0984547	400	105.843	0.58085	-0.09574
5.32	695.51	0.0986407	400	106.027	0.58195	-0.09542
5.33001	696.682	0.0988467	400	106.206	0.58317	-0.09496
5.34002	697.94	0.0990336	400	106.398	0.58427	-0.09467
5.35003	699.244	0.0992396	400	106.597	0.58548	-0.09429
5.36004	700.432	0.0994466	400	106.778	0.58671	-0.09383
5.37005	701.69	0.0996535	400	106.969	0.58793	-0.09342
5.38005	703.027	0.0998605	400	107.173	0.58915	-0.09306
5.39	704.301	0.100046	400	107.367	0.59024	-0.09279
5.4	705.558	0.100232	400	107.559	0.59134	-0.0925
5.41001	706.847	0.100438	400	107.756	0.59255	-0.09211
5.42002	708.137	0.100645	400	107.952	0.59378	-0.09172
5.43003	709.496	0.100831	400	108.159	0.59487	-0.0915
5.44004	710.785	0.101038	400	108.356	0.59609	-0.0911
5.44999	712.105	0.101224	400	108.557	0.59719	-0.09086
5.46	713.441	0.101431	400	108.761	0.59841	-0.09049
5.47001	714.754	0.101638	400	108.961	0.59963	-0.09012
5.48002	716.097	0.101844	400	109.166	0.60085	-0.08977
5.49003	717.504	0.102051	400	109.38	0.60207	-0.08945
5.50004	718.91	0.102237	400	109.595	0.60317	-0.08926
5.50999	720.293	0.102444	400	109.805	0.60439	-0.08892
5.52	721.691	0.102651	400	110.019	0.60561	-0.0886
5.53001	723.074	0.102857	400	110.229	0.60683	-0.08828
5.54002	724.48	0.103043	400	110.444	0.60792	-0.08808
5.55003	725.887	0.10325	400	110.658	0.60914	-0.08777
5.56004	727.277	0.103436	400	110.87	0.61024	-0.08756
5.56999	728.73	0.103622	400	111.092	0.61134	-0.0874
5.58	730.176	0.103829	400	111.312	0.61256	-0.08711
5.59001	731.472	0.104036	400	111.51	0.61378	-0.08672
5.60002	732.808	0.104263	400	111.713	0.61512	-0.08624
5.61003	734.207	0.104449	400	111.927	0.61622	-0.08605
5.62004	735.543	0.104677	400	112.13	0.61756	-0.08556
5.63005	736.754	0.104863	400	112.315	0.61866	-0.08524
5.64	738.019	0.105028	400	112.508	0.61963	-0.08508
5.65	739.293	0.105234	400	112.702	0.62085	-0.08469
5.66001	740.629	0.105441	400	112.906	0.62207	-0.08432
5.67002	741.894	0.105647	400	113.098	0.62329	-0.08392
5.68003	743.09	0.105834	400	113.281	0.62439	-0.08359
5.69004	744.496	0.10604	400	113.495	0.6256	-0.08328
5.69999	745.84	0.106226	400	113.7	0.6267	-0.08304
5.71	747.097	0.106433	400	113.892	0.62792	-0.08263
5.72001	748.379	0.10664	400	114.087	0.62914	-0.08224
5.73002	749.73	0.106847	400	114.293	0.63037	-0.08188
5.74003	751.09	0.107033	400	114.5	0.63146	-0.08166
5.75004	752.355	0.107219	400	114.693	0.63256	-0.08138
5.75999	753.652	0.107405	400	114.891	0.63366	-0.08111
5.77	754.957	0.107632	400	115.09	0.635	-0.08061
5.78001	756.316	0.107839	400	115.297	0.63622	-0.08027
5.79002	757.504	0.108025	400	115.478	0.63732	-0.07993
5.80003	758.808	0.108211	400	115.677	0.63841	-0.07967
5.81004	760.176	0.108418	400	115.885	0.63963	-0.07933
5.81999	761.488	0.108625	400	116.085	0.64086	-0.07896
5.83	762.847	0.108811	400	116.293	0.64195	-0.07873
5.84001	764.129	0.109017	400	116.488	0.64317	-0.07834
5.85002	765.519	0.109204	400	116.7	0.64427	-0.07813
5.86003	766.793	0.10941	400	116.894	0.64549	-0.07774
5.87004	768.074	0.109617	400	117.089	0.64671	-0.07734
5.88005	769.347	0.109824	400	117.283	0.64793	-0.07694
5.89	770.769	0.109989	400	117.5	0.6489	-0.07688
5.9	772.027	0.110195	400	117.692	0.65012	-0.07647
5.91001	773.262	0.110402	400	117.88	0.65134	-0.07605
5.92002	774.59	0.110588	400	118.083	0.65244	-0.0758
5.93003	775.894	0.110774	400	118.281	0.65353	-0.07554
5.94004	777.129	0.110981	400	118.47	0.65476	-0.07512
5.94999	778.387	0.111187	400	118.662	0.65597	-0.07471
5.96	779.722	0.111394	400	118.865	0.65719	-0.07435
5.97001	781.043	0.11158	400	119.066	0.65829	-0.0741
5.98002	782.324	0.111766	400	119.262	0.65939	-0.07383
5.99003	783.543	0.111973	400	119.448	0.66061	-0.07339
6.00004	784.957	0.11218	400	119.663	0.66183	-0.07308
6.00999	786.371	0.112366	400	119.879	0.66293	-0.07289
6.02	787.652	0.112552	400	120.074	0.66402	-0.07262
6.03001	789.027	0.112779	400	120.284	0.66536	-0.07216
6.04002	790.472	0.113007	400	120.504	0.66671	-0.07175
6.05003	791.887	0.113193	400	120.72	0.66781	-0.07156
6.06004	793.215	0.1134	400	120.922	0.66903	-0.07119
6.06999	794.566	0.113606	400	121.128	0.67024	-0.07085
6.08	795.926	0.113813	400	121.335	0.67146	-0.0705
6.09001	797.308	0.113999	400	121.546	0.67256	-0.07029
6.10002	798.582	0.114206	400	121.74	0.67378	-0.06989
6.11003	799.816	0.114413	400	121.928	0.675	-0.06946
6.12004	801.207	0.114599	400	122.14	0.6761	-0.06926
6.13005	802.496	0.114805	400	122.337	0.67732	-0.06887
6.14	803.754	0.114992	400	122.529	0.67842	-0.06858
6.15	805.019	0.115197	400	122.721	0.67963	-0.06818
6.16001	806.371	0.115404	400	122.928	0.68085	-0.06783
6.17002	807.699	0.115611	400	123.13	0.68207	-0.06747
6.18003	809.019	0.115797	400	123.331	0.68317	-0.06722
6.19004	810.355	0.116024	400	123.535	0.68451	-0.06674
6.19999	811.699	0.11621	400	123.74	0.6856	-0.0665
6.21	813.043	0.116396	400	123.945	0.6867	-0.06627
6.22001	814.301	0.116603	400	124.136	0.68792	-0.06586
6.23002	815.574	0.116769	400	124.331	0.6889	-0.0657
6.24003	816.762	0.116996	400	124.512	0.69024	-0.06512
6.25004	817.933	0.117182	400	124.69	0.69134	-0.06478
6.25999	819.16	0.117368	400	124.877	0.69244	-0.06447
6.27	820.379	0.117575	400	125.063	0.69366	-0.06403
6.28001	821.605	0.117782	400	125.25	0.69488	-0.0636
6.29002	822.801	0.117968	400	125.432	0.69598	-0.06327
6.30003	824.027	0.118174	400	125.619	0.69719	-0.06285
6.31004	825.207	0.118381	400	125.799	0.69841	-0.06238
6.31999	826.418	0.118588	400	125.984	0.69963	-0.06194
6.33	827.629	0.118774	400	126.168	0.70073	-0.06162
6.34001	829.012	0.118981	400	126.379	0.70195	-0.06129
6.35002	830.418	0.119188	400	126.593	0.70317	-0.06098
6.36003	831.762	0.119394	400	126.798	0.70439	-0.06062
6.37004	833.082	0.11958	400	127	0.70549	-0.06038
6.38005	834.426	0.119787	400	127.204	0.70671	-0.06002
6.39	835.785	0.119994	400	127.412	0.70793	-0.05967
6.4	837.137	0.1202	400	127.618	0.70914	-0.05933
6.41001	838.543	0.120386	400	127.832	0.71024	-0.05913
6.42002	839.965	0.120572	400	128.049	0.71134	-0.05895
6.43003	841.402	0.120778	400	128.268	0.71255	-0.05866
6.44004	842.777	0.121006	400	128.478	0.7139	-0.0582
6.44999	844.09	0.121192	400	128.678	0.715	-0.05795
6.46	845.426	0.121419	400	128.881	0.71634	-0.05747
6.47001	846.801	0.121605	400	129.091	0.71743	-0.05725
6.48002	848.176	0.121812	400	129.301	0.71865	-0.05692
6.49003	849.543	0.122019	400	129.509	0.71988	-0.05658
6.50004	850.933	0.122205	400	129.721	0.72097	-0.05637
6.50999	852.371	0.122391	400	129.94	0.72207	-0.0562
6.52	853.746	0.122598	400	130.15	0.72329	-0.05586
6.53001	855.019	0.122805	400	130.344	0.72451	-0.05546
6.54002	856.347	0.123032	400	130.546	0.72585	-0.05498
6.55003	857.762	0.123218	400	130.762	0.72695	-0.05479
6.56004	859.144	0.123404	400	130.973	0.72805	-0.05458
6.56999	860.449	0.12359	400	131.172	0.72914	-0.05432
6.58	861.793	0.123797	400	131.376	0.73037	-0.05397
6.59001	863.121	0.124004	400	131.579	0.73159	-0.0536
6.60002	864.402	0.124211	400	131.774	0.73281	-0.0532
6.61003	865.621	0.124417	400	131.96	0.73402	-0.05277
6.62004	866.972	0.124624	400	132.166	0.73524	-0.05242
6.63005	868.48	0.12481	400	132.396	0.73634	-0.05229
6.64	869.894	0.125017	400	132.611	0.73756	-0.05198
6.65	871.246	0.125223	400	132.817	0.73878	-0.05163
6.66001	872.676	0.125429	400	133.035	0.73999	-0.05134
6.67002	874.082	0.125615	400	133.25	0.74109	-0.05114
6.68003	875.449	0.125822	400	133.458	0.74231	-0.0508
6.69004	876.777	0.126029	400	133.661	0.74353	-0.05044
6.69999	878.207	0.126215	400	133.879	0.74463	-0.05026
6.71	879.652	0.126401	400	134.099	0.74573	-0.05009
6.72001	880.988	0.126587	400	134.303	0.74683	-0.04985
6.73002	882.285	0.126815	400	134.5	0.74817	-0.04934
6.74003	883.637	0.127001	400	134.706	0.74927	-0.04911
6.75004	885.074	0.127207	400	134.925	0.75048	-0.04882
6.75999	886.387	0.127414	400	135.126	0.75171	-0.04845
6.77	887.754	0.127621	400	135.334	0.75293	-0.0481
6.78001	889.246	0.127807	400	135.561	0.75402	-0.04797
6.79002	890.73	0.127993	400	135.788	0.75512	-0.04782
6.80003	892.09	0.1282	400	135.995	0.75634	-0.04748
6.81004	893.433	0.128386	400	136.2	0.75744	-0.04724
6.81999	894.855	0.128613	400	136.417	0.75878	-0.04682
6.83	896.183	0.128799	400	136.619	0.75988	-0.04658
6.84001	897.472	0.129006	400	136.816	0.7611	-0.04618
6.85002	898.73	0.129213	400	137.007	0.76232	-0.04577
6.86003	900.082	0.12942	400	137.213	0.76354	-0.04542
6.87004	901.394	0.129606	400	137.413	0.76464	-0.04517
6.88005	902.668	0.129792	400	137.608	0.76573	-0.04489
6.89	904.019	0.129978	400	137.814	0.76683	-0.04466
6.9	905.379	0.130184	400	138.021	0.76805	-0.04432
6.91001	906.769	0.13039	400	138.233	0.76926	-0.044
6.92002	908.09	0.130597	400	138.434	0.77048	-0.04363
6.93003	909.527	0.130783	400	138.653	0.77158	-0.04345
6.94004	911.004	0.131011	400	138.878	0.77293	-0.04306
6.94999	912.441	0.131238	400	139.097	0.77427	-0.04264
6.96	913.785	0.131424	400	139.302	0.77536	-0.04241
6.97001	915.183	0.13161	400	139.515	0.77646	-0.04221
6.98002	916.543	0.131817	400	139.723	0.77768	-0.04187
6.99003	917.785	0.132024	400	139.912	0.7789	-0.04144
7.00004	919.082	0.13223	400	140.11	0.78012	-0.04106
7.00999	920.41	0.132416	400	140.312	0.78122	-0.04082
7.02	921.777	0.132623	400	140.521	0.78244	-0.04048
7.03001	923.051	0.13283	400	140.715	0.78366	-0.04008
7.04002	924.347	0.133016	400	140.912	0.78476	-0.03981
7.05003	925.66	0.133223	400	141.113	0.78598	-0.03944
7.06004	927.019	0.13343	400	141.32	0.7872	-0.03909
7.06999	928.34	0.133636	400	141.521	0.78841	-0.03872
7.08	929.722	0.133843	400	141.732	0.78963	-0.03839
7.09001	931.152	0.134029	400	141.95	0.79073	-0.03821
7.10002	932.597	0.134215	400	142.17	0.79183	-0.03805
7.11003	933.965	0.134422	400	142.379	0.79305	-0.0377
7.12004	935.277	0.134629	400	142.579	0.79427	-0.03733
7.13005	936.676	0.134835	400	142.792	0.79549	-0.03701
7.14	938.004	0.135021	400	142.994	0.79658	-0.03677
7.15	939.301	0.135228	400	143.192	0.79781	-0.03638
7.16001	940.566	0.135413	400	143.385	0.7989	-0.0361
7.17002	941.871	0.135599	400	143.584	0.79999	-0.03585
7.18003	943.144	0.135806	400	143.778	0.80122	-0.03544
7.19004	944.433	0.136013	400	143.975	0.80244	-0.03505
7.19999	945.668	0.136199	400	144.163	0.80353	-0.03475
7.21	946.98	0.136385	400	144.363	0.80463	-0.03449
7.22001	948.34	0.136592	400	144.57	0.80585	-0.03415
7.23002	949.629	0.136799	400	144.767	0.80707	-0.03376
7.24003	950.965	0.136985	400	144.97	0.80817	-0.03352
7.25004	952.324	0.137191	400	145.177	0.80939	-0.03318
7.25999	953.746	0.137377	400	145.394	0.81048	-0.03299
7.27	955.066	0.137584	400	145.595	0.81171	-0.03262
7.28001	956.41	0.13777	400	145.8	0.8128	-0.03239
7.29002	957.793	0.137998	400	146.011	0.81415	-0.03193
7.30003	959.199	0.138204	400	146.226	0.81536	-0.03162
7.31004	960.504	0.138411	400	146.424	0.81658	-0.03124
7.31999	961.824	0.138597	400	146.626	0.81768	-0.03099
7.33	963.215	0.138804	400	146.838	0.8189	-0.03067
7.34001	964.551	0.13899	400	147.041	0.82	-0.03043
7.35002	965.871	0.139197	400	147.243	0.82122	-0.03006
7.36003	967.168	0.139404	400	147.44	0.82244	-0.02967
7.37004	968.574	0.13961	400	147.655	0.82366	-0.02936
7.38005	969.957	0.139796	400	147.866	0.82476	-0.02915
7.39	971.262	0.140003	400	148.064	0.82598	-0.02877
7.4	972.652	0.14021	400	148.276	0.8272	-0.02844
7.41001	974.051	0.140416	400	148.49	0.82841	-0.02813
7.42002	975.418	0.140622	400	148.698	0.82963	-0.02779
7.43003	976.746	0.140829	400	148.9	0.83085	-0.02742
7.44004	978.144	0.141015	400	149.114	0.83195	-0.02722
7.44999	979.496	0.141243	400	149.32	0.83329	-0.02675
7.46	980.769	0.141449	400	149.514	0.83451	-0.02635
7.47001	982.027	0.141635	400	149.706	0.8356	-0.02606
7.48002	983.355	0.141842	400	149.908	0.83683	-0.0257
7.49003	984.738	0.142028	400	150.119	0.83792	-0.02549
7.50004	986.043	0.142214	400	150.318	0.83902	-0.02523
7.50999	987.316	0.1424	400	150.512	0.84012	-0.02495
7.52	988.605	0.142607	400	150.708	0.84134	-0.02456
7.53001	989.988	0.142793	400	150.919	0.84244	-0.02435
7.54002	991.222	0.143021	400	151.107	0.84378	-0.0238
7.55003	992.582	0.143207	400	151.315	0.84488	-0.02358
7.56004	994.004	0.143393	400	151.531	0.84598	-0.0234
7.56999	995.387	0.14362	400	151.742	0.84732	-0.02295
7.58	996.722	0.143806	400	151.946	0.84841	-0.02271
7.59001	998.027	0.144013	400	152.145	0.84963	-0.02233
7.60002	999.402	0.144178	400	152.354	0.85061	-0.02224
7.61003	1000.82	0.144385	400	152.57	0.85183	-0.02193
7.62004	1002.11	0.144613	400	152.767	0.85317	-0.02141
7.63005	1003.45	0.144799	400	152.971	0.85427	-0.02118
7.64	1004.97	0.145005	400	153.203	0.85549	-0.02094
7.65	1006.32	0.145192	400	153.409	0.85659	-0.0207
7.66001	1007.7	0.145397	400	153.619	0.8578	-0.02038
7.67002	1009.06	0.145604	400	153.827	0.85902	-0.02004
7.68003	1010.47	0.145811	400	154.042	0.86024	-0.01972
7.69004	1011.94	0.145997	400	154.266	0.86134	-0.01957
7.69999	1013.27	0.146204	400	154.468	0.86256	-0.0192
7.71	1014.59	0.14639	400	154.67	0.86366	-0.01896
7.72001	1016.06	0.146596	400	154.894	0.86487	-0.01869
7.73002	1017.36	0.146824	400	155.092	0.86622	-0.01818
7.74003	1018.58	0.14701	400	155.278	0.86732	-0.01787
7.75004	1019.9	0.147196	400	155.479	0.86841	-0.01762
7.75999	1021.15	0.147382	400	155.67	0.86951	-0.01732
7.77	1022.38	0.147609	400	155.857	0.87085	-0.01678
7.78001	1023.56	0.147816	400	156.037	0.87207	-0.01631
7.79002	1024.68	0.148002	400	156.208	0.87317	-0.01594
7.80003	1025.93	0.148209	400	156.398	0.87439	-0.01552
7.81004	1027.18	0.148395	400	156.589	0.87549	-0.01523
7.81999	1028.42	0.148602	400	156.778	0.87671	-0.0148
7.83	1029.76	0.148788	400	156.982	0.87781	-0.01457
7.84001	1031.11	0.149015	400	157.188	0.87914	-0.0141
7.85002	1032.43	0.149201	400	157.389	0.88024	-0.01385
7.86003	1033.78	0.149408	400	157.595	0.88146	-0.01349
7.87004	1035.24	0.149615	400	157.818	0.88268	-0.01321
7.88005	1036.64	0.149822	400	158.031	0.88391	-0.01289
7.89	1038.03	0.150028	400	158.243	0.88512	-0.01257
7.9	1039.34	0.150215	400	158.443	0.88622	-0.01231
7.91001	1040.64	0.150441	400	158.641	0.88756	-0.01181
7.92002	1042.02	0.150648	400	158.851	0.88878	-0.01148
7.93003	1043.33	0.150834	400	159.051	0.88988	-0.01122
7.94004	1044.67	0.15102	400	159.255	0.89097	-0.01099
7.94999	1046.07	0.151227	400	159.469	0.89219	-0.01067
7.96	1047.5	0.151413	400	159.687	0.89329	-0.01049
7.97001	1048.82	0.15164	400	159.888	0.89463	-0.01
7.98002	1050.2	0.151847	400	160.098	0.89585	-0.00967
7.99003	1051.69	0.152033	400	160.325	0.89695	-0.00953
8.00004	1053.19	0.15226	400	160.554	0.89829	-0.00915
8.00999	1054.64	0.152446	400	160.775	0.89939	-0.00899
8.02	1056	0.152653	400	160.982	0.90061	-0.00864
8.03001	1057.46	0.152819	400	161.205	0.90159	-0.0086
8.04002	1058.76	0.153025	400	161.403	0.9028	-0.00822
8.05003	1060.01	0.153253	400	161.594	0.90415	-0.00768
8.06004	1061.25	0.153459	400	161.783	0.90536	-0.00726
8.06999	1062.63	0.153666	400	161.993	0.90658	-0.00693
8.08	1063.93	0.153852	400	162.191	0.90768	-0.00667
8.09001	1065.18	0.154059	400	162.382	0.9089	-0.00625
8.10002	1066.42	0.154266	400	162.571	0.91012	-0.00583
8.11003	1067.75	0.154473	400	162.774	0.91135	-0.00546
8.12004	1069.04	0.154659	400	162.97	0.91244	-0.0052
8.13005	1070.28	0.154845	400	163.159	0.91354	-0.0049
8.14	1071.61	0.155051	400	163.362	0.91476	-0.00454
8.15	1073.03	0.155258	400	163.579	0.91598	-0.00423
8.16001	1074.4	0.155444	400	163.787	0.91707	-0.00401
8.17002	1075.64	0.15565	400	163.976	0.91829	-0.00359
8.18003	1076.95	0.155836	400	164.176	0.91939	-0.00334
8.19004	1078.32	0.156043	400	164.385	0.92061	-0.003
8.19999	1079.64	0.156229	400	164.586	0.92171	-0.00275
8.21	1080.86	0.156436	400	164.772	0.92293	-0.00231
8.22001	1082.19	0.156642	400	164.975	0.92414	-0.00196
8.23002	1083.57	0.156849	400	165.185	0.92536	-0.00162
8.24003	1084.92	0.157035	400	165.391	0.92646	-0.00139
8.25004	1086.16	0.157242	400	165.58	0.92768	-0.000968952
8.25999	1087.5	0.157449	400	165.784	0.9289	-0.000609641
8.27	1088.88	0.157655	400	165.995	0.93012	-0.000281959
8.28001	1090.17	0.157842	400	166.191	0.93122	-8.48008e-06
8.29002	1091.39	0.158048	400	166.377	0.93244	0.000422119
8.30003	1092.76	0.158255	400	166.586	0.93366	0.000762133
8.31004	1094.2	0.158441	400	166.806	0.93476	0.000933228
8.31999	1095.46	0.158648	400	166.998	0.93598	0.00134
8.33	1096.64	0.158855	400	167.178	0.9372	0.00181
8.34001	1097.93	0.159061	400	167.374	0.93841	0.00219
8.35002	1099.22	0.159268	400	167.571	0.93963	0.00258
8.36003	1100.41	0.159433	400	167.752	0.94061	0.00279
8.37004	1101.67	0.159661	400	167.945	0.94195	0.00333
8.38005	1103	0.159888	400	168.147	0.94329	0.00381
8.39	1104.33	0.160095	400	168.35	0.94451	0.00418
8.4	1105.57	0.160302	400	168.539	0.94573	0.0046
8.41001	1106.79	0.160487	400	168.725	0.94683	0.00491
8.42002	1108.07	0.160673	400	168.92	0.94792	0.00518
8.43003	1109.42	0.16088	400	169.126	0.94914	0.00553
8.44004	1110.62	0.161086	400	169.309	0.95036	0.00598
8.44999	1111.91	0.161293	400	169.506	0.95158	0.00637
8.46	1113.21	0.1615	400	169.704	0.9528	0.00675
8.47001	1114.51	0.161707	400	169.902	0.95402	0.00714
8.48002	1115.78	0.161872	400	170.096	0.955	0.00729
8.49003	1117.03	0.162079	400	170.286	0.95622	0.00771
8.50004	1118.26	0.162286	400	170.474	0.95744	0.00814
8.50999	1119.44	0.162492	400	170.654	0.95865	0.0086
8.52	1120.61	0.162699	400	170.832	0.95988	0.00907
8.53001	1121.82	0.162865	400	171.016	0.96086	0.00927
8.54002	1123.17	0.163071	400	171.222	0.96207	0.00961
8.55003	1124.38	0.163278	400	171.407	0.96329	0.01006
8.56004	1125.61	0.163464	400	171.594	0.96439	0.01036
8.56999	1126.82	0.16365	400	171.779	0.96549	0.01068
8.58	1127.99	0.163857	400	171.957	0.96671	0.01115
8.59001	1129.25	0.164064	400	172.149	0.96793	0.01156
8.60002	1130.47	0.16427	400	172.335	0.96914	0.01199
8.61003	1131.82	0.164456	400	172.541	0.97024	0.01222
8.62004	1133.18	0.164643	400	172.748	0.97135	0.01245
8.63005	1134.46	0.164849	400	172.943	0.97256	0.01284
8.64	1135.65	0.165035	400	173.125	0.97366	0.01317
8.65	1136.89	0.165263	400	173.314	0.975	0.01372
8.66001	1138.21	0.165449	400	173.515	0.9761	0.01397
8.67002	1139.42	0.165634	400	173.699	0.97719	0.01428
8.68003	1140.67	0.165841	400	173.89	0.97841	0.0147
8.69004	1141.87	0.166047	400	174.073	0.97963	0.01514
8.69999	1143.16	0.166234	400	174.27	0.98073	0.01542
8.71	1144.36	0.16642	400	174.452	0.98183	0.01574
8.72001	1145.51	0.166647	400	174.628	0.98317	0.01634
8.73002	1146.8	0.166854	400	174.824	0.98439	0.01673
8.74003	1148.07	0.16704	400	175.018	0.98549	0.01701
8.75004	1149.29	0.167247	400	175.204	0.98671	0.01745
8.75999	1150.46	0.167433	400	175.382	0.98781	0.0178
8.77	1151.83	0.167639	400	175.591	0.98902	0.01813
8.78001	1153.12	0.167846	400	175.788	0.99024	0.01852
8.79002	1154.36	0.168053	400	175.977	0.99146	0.01894
8.80003	1155.59	0.16826	400	176.164	0.99268	0.01937
8.81004	1156.86	0.168446	400	176.358	0.99378	0.01966
8.81999	1158.17	0.168632	400	176.558	0.99488	0.01991
8.83	1159.32	0.168818	400	176.733	0.99598	0.02027
8.84001	1160.5	0.169025	400	176.913	0.9972	0.02073
8.85002	1161.77	0.169231	400	177.107	0.99841	0.02113
8.86003	1163.03	0.169438	400	177.299	0.99963	0.02154
8.87004	1164.19	0.169645	400	177.475	1.00086	0.02201
8.88005	1165.41	0.169852	400	177.661	1.00208	0.02245
8.89	1166.75	0.170058	400	177.866	1.00329	0.0228
8.9	1167.98	0.170265	400	178.053	1.00451	0.02323
8.91001	1169.18	0.170472	400	178.236	1.00573	0.02368
8.92002	1170.39	0.170657	400	178.421	1.00683	0.024
8.93003	1171.64	0.170864	400	178.611	1.00805	0.02441
8.94004	1172.89	0.171091	400	178.802	1.00939	0.02495
8.94999	1174.07	0.171298	400	178.982	1.01061	0.02541
8.96	1175.25	0.171505	400	179.161	1.01183	0.02587
8.97001	1176.43	0.17167	400	179.341	1.0128	0.02609
8.98002	1177.64	0.171877	400	179.526	1.01402	0.02653
8.99003	1178.71	0.172063	400	179.689	1.01512	0.02694
9.00004	1179.83	0.17229	400	179.86	1.01646	0.02756
9.00999	1180.99	0.172497	400	180.037	1.01768	0.02803
9.02	1182.17	0.172704	400	180.216	1.0189	0.0285
9.03001	1183.25	0.17289	400	180.381	1.02	0.0289
9.04002	1184.4	0.173076	400	180.556	1.0211	0.02926
9.05003	1185.59	0.173283	400	180.738	1.02232	0.02971
9.06004	1186.75	0.173469	400	180.915	1.02342	0.03006
9.06999	1187.89	0.173655	400	181.088	1.02451	0.03043
9.08	1188.96	0.173862	400	181.252	1.02573	0.03096
9.09001	1190.16	0.174068	400	181.434	1.02695	0.0314
9.10002	1191.36	0.174275	400	181.617	1.02817	0.03185
9.11003	1192.53	0.174482	400	181.796	1.02939	0.03232
9.12004	1193.75	0.174689	400	181.982	1.03061	0.03276
9.13005	1195.04	0.174895	400	182.178	1.03183	0.03314
9.14	1196.24	0.175123	400	182.361	1.03317	0.03372
9.15	1197.44	0.175288	400	182.544	1.03415	0.03392
9.16001	1198.69	0.175474	400	182.735	1.03524	0.03421
9.17002	1199.93	0.17568	400	182.924	1.03646	0.03463
9.18003	1201.13	0.175887	400	183.107	1.03768	0.03508
9.19004	1202.32	0.176114	400	183.288	1.03902	0.03565
9.19999	1203.53	0.176321	400	183.473	1.04024	0.0361
9.21	1204.76	0.176528	400	183.66	1.04146	0.03653
9.22001	1205.93	0.176734	400	183.839	1.04268	0.03699
9.23002	1207	0.176941	400	184.002	1.0439	0.03752
9.24003	1208.18	0.177127	400	184.182	1.045	0.03786
9.25004	1209.36	0.177313	400	184.361	1.04609	0.0382
9.25999	1210.46	0.177499	400	184.529	1.04719	0.03859
9.27	1211.69	0.177706	400	184.717	1.04841	0.03902
9.28001	1212.99	0.177913	400	184.915	1.04963	0.0394
9.29002	1214.18	0.17814	400	185.096	1.05097	0.03998
9.30003	1215.34	0.178347	400	185.273	1.05219	0.04045
9.31004	1216.53	0.178554	400	185.454	1.05342	0.04091
9.31999	1217.71	0.17874	400	185.634	1.05451	0.04125
9.33	1218.94	0.178947	400	185.822	1.05573	0.04168
9.34001	1220.06	0.179153	400	185.993	1.05695	0.04217
9.35002	1221.14	0.17936	400	186.157	1.05817	0.0427
9.36003	1222.3	0.179567	400	186.334	1.05939	0.04317
9.37004	1223.32	0.179753	400	186.49	1.06049	0.04361
9.39	1225.31	0.180146	400	186.793	1.06281	0.04465
9.4	1226.42	0.180352	400	186.962	1.06402	0.04515
9.41001	1227.49	0.180538	400	187.125	1.06512	0.04556
9.42002	1228.5	0.180724	400	187.279	1.06622	0.04601
9.43003	1229.61	0.18093	400	187.448	1.06743	0.04651
9.44004	1230.78	0.181137	400	187.627	1.06865	0.04698
9.44999	1231.85	0.181385	400	187.79	1.07012	0.04776
9.47001	1233.91	0.181757	400	188.104	1.07231	0.04863
9.48002	1235.08	0.181964	400	188.282	1.07353	0.04909
9.49003	1236.08	0.18215	400	188.435	1.07463	0.04955
9.50004	1237.08	0.182316	400	188.587	1.07561	0.04988
9.50999	1238.13	0.182543	400	188.747	1.07695	0.05055
9.52	1239.25	0.182729	400	188.918	1.07805	0.05092
9.54002	1241.18	0.183122	400	189.212	1.08037	0.052
9.55003	1242.27	0.183329	400	189.378	1.08159	0.05252
9.56004	1243.47	0.183535	400	189.561	1.0828	0.05297
9.56999	1244.59	0.183721	400	189.732	1.0839	0.05334
9.58	1245.71	0.183928	400	189.903	1.08512	0.05384
9.59001	1246.87	0.184135	400	190.08	1.08634	0.05432
9.60002	1248.09	0.184342	400	190.266	1.08756	0.05475
9.61003	1249.2	0.184548	400	190.435	1.08878	0.05526
9.62004	1250.29	0.184735	400	190.601	1.08988	0.05566
9.63005	1251.49	0.184941	400	190.784	1.0911	0.0561
9.64	1252.73	0.185148	400	190.973	1.09232	0.05653
9.65	1253.87	0.185355	400	191.147	1.09354	0.05701
9.66001	1254.95	0.185541	400	191.311	1.09464	0.05742
9.67002	1256.05	0.185747	400	191.479	1.09585	0.05792
9.68003	1257.26	0.185933	400	191.664	1.09695	0.05824
9.69004	1258.37	0.186139	400	191.833	1.09817	0.05874
9.69999	1259.45	0.186346	400	191.997	1.09939	0.05927
9.71	1260.59	0.186532	400	192.171	1.10048	0.05963
9.72001	1261.73	0.186739	400	192.345	1.10171	0.06012
9.73002	1262.73	0.186946	400	192.497	1.10293	0.0607
9.75004	1264.88	0.187318	400	192.825	1.10512	0.06151
9.75999	1266.01	0.187525	400	192.997	1.10634	0.06201
9.77	1267.11	0.187711	400	193.165	1.10744	0.0624
9.78001	1268.17	0.187938	400	193.327	1.10878	0.06305
9.79002	1269.24	0.188145	400	193.49	1.11	0.06359
9.80003	1270.39	0.188352	400	193.665	1.11122	0.06407
9.81999	1272.48	0.188765	400	193.984	1.11366	0.06516
9.83	1273.75	0.188951	400	194.177	1.11476	0.06544
9.84001	1275.01	0.189158	400	194.369	1.11598	0.06585
9.85002	1276.1	0.189365	400	194.536	1.1172	0.06637
9.86003	1277.29	0.189571	400	194.717	1.11841	0.06682
9.87004	1278.46	0.189778	400	194.895	1.11963	0.06729
9.88005	1279.56	0.189985	400	195.063	1.12086	0.0678
9.89	1280.75	0.190171	400	195.244	1.12195	0.06814
9.9	1281.82	0.190378	400	195.408	1.12317	0.06867
9.91001	1283.03	0.190564	400	195.592	1.12427	0.06899
9.92002	1284.19	0.19077	400	195.769	1.12549	0.06946
9.94004	1286.15	0.191183	400	196.068	1.12792	0.07063
9.94999	1287.35	0.191369	400	196.251	1.12902	0.07096
9.96	1288.37	0.191576	400	196.406	1.13024	0.07152
9.97001	1289.42	0.191762	400	196.566	1.13134	0.07195
9.98002	1290.57	0.191948	400	196.742	1.13244	0.0723
9.99003	1291.68	0.192176	400	196.911	1.13378	0.07293
10	1292.8	0.192362	400	197.081	1.13488	0.07331
10.01	1293.87	0.192548	400	197.245	1.13598	0.07372
10.02	1294.96	0.192754	400	197.411	1.13719	0.07424
10.03	1296.2	0.19294	400	197.6	1.13829	0.07453
10.04	1297.4	0.193147	400	197.783	1.13951	0.07498
10.05	1298.47	0.193354	400	197.946	1.14073	0.07552
10.06	1299.61	0.19354	400	198.12	1.14183	0.07588
10.07	1300.78	0.193747	400	198.298	1.14305	0.07635
10.08	1301.83	0.193954	400	198.458	1.14427	0.0769
10.09	1302.89	0.19416	400	198.62	1.14549	0.07743
10.1	1303.98	0.194326	400	198.786	1.14647	0.07771
10.11	1305.11	0.194532	400	198.958	1.14768	0.0782
10.12	1306.18	0.19476	400	199.121	1.14903	0.07885
10.13	1307.2	0.194967	400	199.277	1.15025	0.07942
10.14	1308.26	0.195153	400	199.438	1.15135	0.07983
10.15	1309.3	0.195359	400	199.597	1.15256	0.08038
10.16	1310.34	0.195566	400	199.755	1.15378	0.08093
10.17	1311.37	0.195772	400	199.912	1.155	0.08148
10.18	1312.52	0.195979	400	200.088	1.15622	0.08197
10.19	1313.64	0.196144	400	200.258	1.15719	0.08222
10.2	1314.7	0.196351	400	200.42	1.15841	0.08276
10.21	1315.8	0.196558	400	200.588	1.15963	0.08327
10.22	1317.02	0.196764	400	200.774	1.16085	0.0837
10.23	1318.16	0.196971	400	200.947	1.16207	0.08419
10.24	1319.2	0.197178	400	201.106	1.16329	0.08474
10.25	1320.3	0.197385	400	201.274	1.16451	0.08526
10.26	1321.45	0.197571	400	201.449	1.16561	0.08561
10.27	1322.59	0.197777	400	201.623	1.16683	0.0861
10.28	1323.61	0.197963	400	201.778	1.16792	0.08654
10.29	1324.67	0.19817	400	201.94	1.16914	0.08708
10.3	1325.84	0.198377	400	202.118	1.17037	0.08755
10.31	1326.88	0.198563	400	202.277	1.17146	0.08797
10.33	1328.92	0.198956	400	202.588	1.17378	0.08898
10.34	1330.03	0.199183	400	202.757	1.17512	0.08961
10.35	1331.13	0.19939	400	202.925	1.17634	0.09012
10.37	1333.16	0.199783	400	203.234	1.17866	0.09113
10.38	1334.26	0.19999	400	203.402	1.17988	0.09165
10.39	1335.33	0.200176	400	203.565	1.18098	0.09206
10.41	1337.35	0.200589	400	203.873	1.18342	0.09319
10.42	1338.52	0.200754	400	204.051	1.18439	0.09341
10.43	1339.56	0.200982	400	204.21	1.18573	0.09409
10.45	1341.58	0.201395	400	204.518	1.18817	0.09523
10.46	1342.73	0.201581	400	204.693	1.18927	0.09558
10.47	1343.73	0.201767	400	204.846	1.19037	0.09604
10.49	1345.7	0.202159	400	205.146	1.19268	0.09708
10.5	1346.79	0.202366	400	205.312	1.1939	0.0976
10.51	1347.83	0.202573	400	205.471	1.19512	0.09816
10.53	1349.79	0.202966	400	205.769	1.19744	0.09921
10.54	1350.93	0.203172	400	205.943	1.19865	0.0997
10.56	1352.87	0.203586	400	206.239	1.2011	0.10089
10.57	1354	0.203772	400	206.411	1.20219	0.10126
10.58	1355.11	0.203979	400	206.58	1.20342	0.10177
10.59	1356.2	0.204185	400	206.746	1.20463	0.10228
10.6	1357.23	0.204372	400	206.904	1.20573	0.10272
10.61	1358.34	0.204599	400	207.073	1.20707	0.10335
10.62	1359.45	0.204785	400	207.242	1.20817	0.10373
10.63	1360.49	0.204992	400	207.4	1.20939	0.10428
10.64	1361.53	0.205198	400	207.559	1.21061	0.10483
10.65	1362.64	0.205385	400	207.728	1.21171	0.10522
10.66	1363.77	0.205571	400	207.901	1.21281	0.10559
10.68	1365.74	0.205984	400	208.201	1.21524	0.10676
10.69	1366.83	0.206191	400	208.367	1.21647	0.10728
10.7	1367.86	0.206377	400	208.524	1.21756	0.10772
10.71	1368.9	0.206584	400	208.683	1.21878	0.10827
10.72	1369.99	0.20679	400	208.849	1.22	0.10878
10.73	1371.12	0.206996	400	209.021	1.22122	0.10927
10.74	1372.22	0.207203	400	209.189	1.22244	0.10978
10.75	1373.29	0.207389	400	209.352	1.22353	0.11019
10.76	1374.38	0.207596	400	209.518	1.22476	0.11071
10.77	1375.58	0.207803	400	209.701	1.22598	0.11116
10.78	1376.8	0.208009	400	209.887	1.22719	0.11159
10.79	1377.89	0.208216	400	210.053	1.22841	0.11211
10.8	1379.09	0.208423	400	210.236	1.22963	0.11256
10.81	1380.23	0.20863	400	210.41	1.23086	0.11305
10.82	1381.34	0.208816	400	210.579	1.23195	0.11343
10.83	1382.38	0.209022	400	210.738	1.23317	0.11398
10.84	1383.49	0.209208	400	210.907	1.23427	0.11436
10.85	1384.55	0.209394	400	211.068	1.23536	0.11478
10.86	1385.57	0.209622	400	211.224	1.23671	0.11547
10.88	1387.52	0.210015	400	211.521	1.23903	0.11653
10.89	1388.66	0.210201	400	211.695	1.24012	0.1169
10.9	1389.68	0.210428	400	211.85	1.24146	0.11758
10.92	1391.63	0.2108	400	212.148	1.24366	0.11852
10.93	1392.64	0.211028	400	212.302	1.245	0.11922
10.95	1394.66	0.2114	400	212.61	1.2472	0.12011
10.96	1395.79	0.211586	400	212.782	1.24829	0.12048
10.97	1396.95	0.211792	400	212.959	1.24951	0.12095
10.98	1398.02	0.211999	400	213.122	1.25073	0.12148
11	1400.11	0.212391	400	213.44	1.25304	0.12245
11.01	1401.26	0.212598	400	213.616	1.25427	0.12293
11.02	1402.33	0.212826	400	213.779	1.25561	0.12359
11.03	1403.37	0.213012	400	213.937	1.25671	0.12402
11.04	1404.41	0.213218	400	214.096	1.25792	0.12457
11.05	1405.52	0.213404	400	214.265	1.25902	0.12495
11.06	1406.54	0.213632	400	214.421	1.26037	0.12564
11.07	1407.57	0.213818	400	214.578	1.26146	0.12607
11.08	1408.68	0.214004	400	214.747	1.26256	0.12646
11.09	1409.75	0.214211	400	214.91	1.26378	0.12699
11.1	1410.78	0.214417	400	215.067	1.265	0.12754
11.11	1411.82	0.214624	400	215.226	1.26622	0.12809
11.12	1412.93	0.214831	400	215.395	1.26744	0.1286
11.13	1414.04	0.215017	400	215.564	1.26854	0.12898
11.14	1415.05	0.215203	400	215.718	1.26963	0.12943
11.15	1416.06	0.215431	400	215.872	1.27098	0.13013
11.16	1417.16	0.215637	400	216.04	1.27219	0.13064
11.17	1418.17	0.215844	400	216.194	1.27342	0.13121
11.19	1420.04	0.216237	400	216.479	1.27573	0.13232
11.2	1421.05	0.216423	400	216.633	1.27683	0.13277
11.22	1422.82	0.216815	400	216.902	1.27914	0.13394
11.24	1424.73	0.217228	400	217.194	1.28158	0.13515
11.26	1426.56	0.217621	400	217.473	1.2839	0.13629
11.28	1428.4	0.218035	400	217.753	1.28634	0.13755
11.3	1430.27	0.218448	400	218.038	1.28878	0.13879
11.32	1432.25	0.2188	400	218.34	1.29086	0.13959
11.33	1433.28	0.219006	400	218.497	1.29207	0.14014
11.35	1435.23	0.21942	400	218.794	1.29451	0.14133
11.36	1436.36	0.219627	400	218.967	1.29573	0.14183
11.37	1437.54	0.219813	400	219.146	1.29683	0.14216
11.38	1438.68	0.220019	400	219.32	1.29805	0.14265
11.39	1439.8	0.220205	400	219.491	1.29914	0.14302
11.4	1440.91	0.220412	400	219.66	1.30037	0.14353
11.41	1441.99	0.220598	400	219.825	1.30146	0.14393
11.42	1442.99	0.220805	400	219.977	1.30268	0.14451
11.43	1444.02	0.221012	400	220.134	1.30391	0.14507
11.44	1445.08	0.221198	400	220.296	1.305	0.14548
11.45	1446.12	0.221405	400	220.454	1.30622	0.14604
11.47	1447.97	0.221797	400	220.736	1.30854	0.14716
11.49	1449.6	0.22221	400	220.985	1.31097	0.14855
11.53	1448.17	0.222996	400	220.767	1.31561	0.1541
11.57	1446.86	0.223802	400	220.567	1.32037	0.1597
11.61	1448.96	0.224588	400	220.887	1.325	0.16299
11.62	1450.4	0.224794	400	221.107	1.32622	0.16328
11.63	1451.98	0.22498	400	221.348	1.32732	0.16336
11.64	1453.5	0.225187	400	221.579	1.32854	0.1636
11.65	1454.91	0.225373	400	221.794	1.32963	0.16379
11.66	1456.43	0.225601	400	222.026	1.33098	0.16416
11.67	1458	0.225787	400	222.265	1.33208	0.16425
11.68	1459.55	0.225973	400	222.502	1.33317	0.16435
11.69	1461.03	0.226179	400	222.727	1.33439	0.16461
11.7	1462.4	0.226407	400	222.936	1.33573	0.16508
11.71	1463.89	0.226593	400	223.163	1.33683	0.16521
11.72	1465.37	0.226779	400	223.389	1.33793	0.16536
11.73	1466.69	0.226985	400	223.59	1.33914	0.16573
11.74	1467.99	0.227212	400	223.788	1.34048	0.16623
11.75	1469.43	0.227419	400	224.008	1.34171	0.16652
11.76	1470.83	0.227626	400	224.221	1.34293	0.16684
11.77	1472.1	0.227832	400	224.415	1.34414	0.16724
11.78	1473.35	0.228019	400	224.605	1.34524	0.16754
11.79	1474.71	0.228205	400	224.813	1.34634	0.16776
11.8	1476.12	0.228391	400	225.028	1.34744	0.16796
11.81	1477.35	0.228597	400	225.215	1.34865	0.16838
11.82	1478.53	0.228804	400	225.395	1.34988	0.16884
11.83	1479.77	0.229011	400	225.584	1.3511	0.16927
11.84	1480.98	0.229218	400	225.769	1.35232	0.16971
11.85	1482.06	0.229404	400	225.933	1.35342	0.17011
11.86	1483.13	0.229569	400	226.096	1.35439	0.1704
11.87	1484.25	0.229797	400	226.267	1.35573	0.17102
11.88	1485.35	0.230003	400	226.435	1.35695	0.17153
11.9	1487.32	0.230375	400	226.735	1.35914	0.17246
11.91	1488.44	0.230582	400	226.906	1.36037	0.17296
11.92	1489.52	0.230768	400	227.071	1.36146	0.17336
11.95	1488.37	0.231368	400	226.895	1.365	0.17764
11.96	1486.97	0.231575	400	226.682	1.36622	0.17976
11.97	1485.73	0.231781	400	226.493	1.36744	0.18177
11.98	1484.64	0.231967	400	226.327	1.36854	0.18357
11.99	1483.57	0.232153	400	226.163	1.36963	0.18536
12	1482.43	0.232359	400	225.99	1.37085	0.18731
12.01	1481.39	0.232566	400	225.831	1.37207	0.1892
12.03	1479.77	0.23298	400	225.584	1.37451	0.19268
12.05	1482.16	0.233393	400	225.949	1.37695	0.19358
12.06	1483.9	0.2336	400	226.214	1.37817	0.19368
12.07	1485.61	0.233786	400	226.474	1.37927	0.19368
12.08	1487.13	0.233972	400	226.706	1.38037	0.1938
12.09	1488.73	0.234179	400	226.95	1.38159	0.19399
12.1	1490.4	0.234385	400	227.205	1.3828	0.19413
12.11	1492.02	0.234592	400	227.452	1.38402	0.19431
12.12	1493.54	0.234799	400	227.683	1.38524	0.19456
12.13	1495.12	0.234985	400	227.924	1.38634	0.19464
12.14	1496.75	0.235171	400	228.173	1.38744	0.19469
12.15	1498.45	0.235378	400	228.432	1.38866	0.19481
12.16	1499.95	0.235585	400	228.661	1.38988	0.19507
12.17	1501.32	0.235791	400	228.869	1.3911	0.1954
12.18	1502.78	0.235998	400	229.092	1.39232	0.19569
12.19	1504.09	0.236205	400	229.292	1.39354	0.19606
12.2	1505.35	0.236391	400	229.484	1.39464	0.19635
12.21	1506.52	0.236598	400	229.662	1.39586	0.19682
12.22	1507.74	0.236825	400	229.848	1.3972	0.19737
12.23	1508.89	0.23701	400	230.023	1.39829	0.19773
12.24	1509.95	0.237217	400	230.185	1.39951	0.19827
12.26	1511.92	0.23763	400	230.485	1.40195	0.19944
12.27	1513.01	0.237816	400	230.651	1.40304	0.19983
12.28	1514.02	0.238003	400	230.805	1.40415	0.20028
12.29	1515.1	0.238189	400	230.97	1.40524	0.20069
12.3	1516.17	0.238395	400	231.133	1.40646	0.20121
12.33	1514.37	0.238995	400	230.859	1.41	0.20591
12.34	1513.05	0.239202	400	230.658	1.41122	0.20798
12.35	1511.93	0.239388	400	230.487	1.41232	0.2098
12.36	1510.86	0.239574	400	230.324	1.41342	0.21159
12.37	1509.7	0.239781	400	230.147	1.41464	0.21355
12.38	1508.64	0.239987	400	229.985	1.41585	0.21545
12.39	1507.63	0.240194	400	229.831	1.41707	0.21732
12.4	1506.62	0.24038	400	229.677	1.41817	0.21907
12.43	1509.03	0.240959	400	230.045	1.42159	0.22093
12.44	1510.69	0.241166	400	230.298	1.42281	0.22109
12.45	1512.24	0.241373	400	230.534	1.42403	0.22131
12.46	1513.65	0.241579	400	230.749	1.42524	0.22162
12.47	1515.2	0.241765	400	230.985	1.42634	0.22172
12.48	1516.81	0.241951	400	231.231	1.42744	0.22178
12.49	1518.43	0.242157	400	231.478	1.42865	0.22196
12.5	1520.07	0.242364	400	231.728	1.42988	0.22212
12.51	1521.54	0.24255	400	231.952	1.43097	0.22227
12.52	1522.96	0.242757	400	232.168	1.43219	0.22258
12.53	1524.42	0.242984	400	232.391	1.43353	0.22298
12.54	1525.75	0.24317	400	232.594	1.43463	0.22322
12.55	1526.99	0.243377	400	232.783	1.43585	0.22365
12.56	1528.31	0.243563	400	232.984	1.43695	0.2239
12.57	1529.62	0.24377	400	233.184	1.43817	0.22427
12.58	1530.83	0.243977	400	233.368	1.43939	0.22472
12.59	1532.02	0.244183	400	233.549	1.44061	0.22517
12.6	1533.11	0.24439	400	233.716	1.44183	0.22569
12.61	1534.33	0.244576	400	233.902	1.44293	0.226
12.62	1535.61	0.244762	400	234.097	1.44402	0.22627
12.63	1536.84	0.24499	400	234.284	1.44537	0.22683
12.64	1538.11	0.245176	400	234.478	1.44647	0.22711
12.65	1539.43	0.245382	400	234.679	1.44768	0.22747
12.66	1540.73	0.245569	400	234.877	1.44878	0.22774
12.67	1541.87	0.245755	400	235.051	1.44988	0.22811
12.68	1542.98	0.245982	400	235.22	1.45122	0.22873
12.71	1541.97	0.246582	400	235.066	1.45476	0.23292
12.72	1540.64	0.246768	400	234.864	1.45586	0.23487
12.73	1539.36	0.246974	400	234.668	1.45707	0.23691
12.74	1538.02	0.247159	400	234.464	1.45817	0.23887
12.75	1536.62	0.247366	400	234.251	1.45939	0.24099
12.76	1535.35	0.247573	400	234.057	1.46061	0.24302
12.77	1534.21	0.24778	400	233.883	1.46183	0.24498
12.79	1532.38	0.248173	400	233.604	1.46415	0.24848
12.81	1534.82	0.248565	400	233.976	1.46646	0.24922
12.82	1536.48	0.248751	400	234.229	1.46756	0.24925
12.83	1538.09	0.248938	400	234.475	1.46866	0.24932
12.84	1539.75	0.249144	400	234.728	1.46988	0.24946
12.85	1541.52	0.249351	400	234.998	1.4711	0.24955
12.86	1543.17	0.249537	400	235.249	1.47219	0.24958
12.87	1544.79	0.249744	400	235.496	1.47342	0.24976
12.88	1546.3	0.24993	400	235.726	1.47451	0.24989
12.89	1547.9	0.250116	400	235.97	1.47561	0.24996
12.9	1549.33	0.250302	400	236.188	1.47671	0.25013
12.91	1550.65	0.250509	400	236.39	1.47793	0.25051
12.92	1551.97	0.250716	400	236.591	1.47915	0.25088
12.93	1553.31	0.250943	400	236.795	1.48049	0.25135
12.94	1554.65	0.251129	400	236.999	1.48159	0.25159
12.95	1555.97	0.251315	400	237.201	1.48268	0.25184
12.96	1557.38	0.251501	400	237.415	1.48378	0.25203
12.97	1558.75	0.251687	400	237.624	1.48488	0.25224
12.98	1560.04	0.251894	400	237.821	1.4861	0.25264
12.99	1561.28	0.2521	400	238.01	1.48732	0.25305
13	1562.61	0.252327	400	238.213	1.48865	0.25354
13.01	1563.89	0.252513	400	238.408	1.48975	0.25381
13.02	1565.11	0.252699	400	238.594	1.49085	0.25412
13.03	1566.28	0.252906	400	238.772	1.49207	0.25459
13.04	1567.47	0.253113	400	238.954	1.49329	0.25505
13.05	1568.65	0.25332	400	239.134	1.49451	0.25551
13.09	1567.44	0.254147	400	238.949	1.49939	0.26117
13.1	1566.32	0.254353	400	238.778	1.50061	0.2631
13.11	1565.27	0.254519	400	238.618	1.50159	0.26476
13.13	1563.44	0.254932	400	238.339	1.50402	0.26837
13.15	1561.7	0.255325	400	238.074	1.50634	0.27181
13.18	1562.78	0.255925	400	238.239	1.50988	0.27466
13.19	1564.3	0.256131	400	238.47	1.5111	0.27489
13.2	1565.98	0.256317	400	238.727	1.51219	0.27491
13.21	1567.63	0.256504	400	238.978	1.5133	0.27495
13.22	1569.12	0.25671	400	239.205	1.51451	0.27521
13.23	1570.71	0.256917	400	239.448	1.51573	0.27541
13.24	1572.34	0.257102	400	239.696	1.51683	0.27545
13.25	1573.8	0.257309	400	239.919	1.51805	0.27573
13.26	1575.27	0.257516	400	240.143	1.51927	0.27601
13.27	1576.77	0.257722	400	240.371	1.52048	0.27626
13.28	1578.35	0.257929	400	240.612	1.52171	0.27646
13.29	1579.82	0.258115	400	240.836	1.5228	0.27662
13.3	1581.09	0.258322	400	241.03	1.52402	0.27702
13.31	1582.35	0.258529	400	241.222	1.52524	0.27743
13.32	1583.75	0.258694	400	241.435	1.52622	0.2775
13.33	1585.04	0.258901	400	241.632	1.52744	0.27789
13.34	1586.13	0.259087	400	241.798	1.52854	0.27829
13.35	1587.27	0.259294	400	241.972	1.52976	0.27878
13.36	1588.34	0.2595	400	242.135	1.53097	0.27931
13.37	1589.34	0.259707	400	242.288	1.53219	0.27988
13.39	1591.18	0.260079	400	242.568	1.53439	0.2809
13.41	1592.52	0.260472	400	242.772	1.53671	0.28235
13.42	1591.45	0.260679	400	242.609	1.53793	0.28426
13.43	1590.15	0.260886	400	242.411	1.53915	0.28632
13.44	1588.84	0.261072	400	242.211	1.54025	0.28826
13.45	1587.66	0.261278	400	242.032	1.54146	0.29023
13.46	1586.51	0.261465	400	241.856	1.54257	0.29208
13.47	1585.33	0.261671	400	241.676	1.54378	0.29405
13.49	1583.47	0.262043	400	241.393	1.54598	0.29744
13.51	1582.34	0.262456	400	241.221	1.54841	0.3006
13.52	1583.48	0.262663	400	241.394	1.54963	0.30109
13.53	1584.89	0.262849	400	241.609	1.55073	0.30128
13.54	1586.46	0.263055	400	241.849	1.55195	0.30149
13.55	1588.03	0.263242	400	242.088	1.55305	0.30158
13.56	1589.62	0.263448	400	242.33	1.55427	0.30177
13.57	1591.18	0.263676	400	242.568	1.55561	0.30212
13.58	1592.67	0.263862	400	242.795	1.55671	0.30226
13.59	1594.15	0.264069	400	243.021	1.55793	0.30252
13.6	1595.67	0.264275	400	243.253	1.55914	0.30276
13.61	1597.19	0.264482	400	243.484	1.56037	0.30301
13.62	1598.72	0.264668	400	243.718	1.56146	0.30312
13.63	1600.24	0.264875	400	243.949	1.56268	0.30336
13.64	1601.72	0.265061	400	244.175	1.56378	0.30351
13.65	1603.02	0.265268	400	244.373	1.565	0.30389
13.66	1604.35	0.265474	400	244.576	1.56622	0.30425
13.67	1605.69	0.265661	400	244.78	1.56732	0.30449
13.68	1606.91	0.265867	400	244.966	1.56854	0.30492
13.69	1608	0.266053	400	245.132	1.56963	0.30532
13.72	1606.94	0.266694	400	244.971	1.57342	0.30978
13.73	1605.67	0.26688	400	244.777	1.57451	0.3117
13.74	1604.47	0.267066	400	244.594	1.57561	0.31357
13.75	1603.45	0.267251	400	244.439	1.5767	0.31532
13.76	1602.39	0.267458	400	244.277	1.57792	0.31722
13.78	1600.66	0.267851	400	244.013	1.58024	0.32065
13.82	1602.28	0.268657	400	244.26	1.585	0.32436
13.83	1603.94	0.268864	400	244.513	1.58622	0.32452
13.84	1605.52	0.26903	400	244.754	1.5872	0.32448
13.85	1607.06	0.269236	400	244.989	1.58841	0.3247
13.86	1608.7	0.269443	400	245.239	1.58963	0.32487
13.87	1610.38	0.26965	400	245.495	1.59086	0.32501
13.88	1611.91	0.269836	400	245.728	1.59195	0.32512
13.89	1613.29	0.270043	400	245.939	1.59317	0.32546
13.9	1614.71	0.270249	400	246.155	1.59439	0.32576
13.91	1616.2	0.270456	400	246.382	1.59561	0.32602
13.92	1617.61	0.270642	400	246.597	1.59671	0.32621
13.93	1619	0.270849	400	246.809	1.59793	0.32654
13.94	1620.38	0.271035	400	247.02	1.59903	0.32675
13.95	1621.78	0.271221	400	247.233	1.60012	0.32695
13.96	1622.95	0.271428	400	247.411	1.60135	0.32742
13.99	1621.38	0.272048	400	247.172	1.605	0.33208
14	1620.18	0.272254	400	246.989	1.60622	0.33407
14.01	1619.01	0.272461	400	246.811	1.60744	0.33604
14.02	1617.92	0.272647	400	246.645	1.60854	0.33784
14.03	1616.79	0.272853	400	246.472	1.60975	0.33978
14.05	1614.83	0.273246	400	246.173	1.61207	0.34336
14.09	1616.87	0.274053	400	246.484	1.61683	0.34681
14.1	1618.64	0.274239	400	246.754	1.61793	0.34677
14.11	1620.33	0.274425	400	247.012	1.61903	0.34678
14.12	1621.95	0.274652	400	247.259	1.62037	0.34708
14.13	1623.65	0.274838	400	247.518	1.62146	0.34708
14.14	1625.26	0.275045	400	247.763	1.62268	0.34727
14.15	1626.84	0.275231	400	248.004	1.62378	0.34735
14.16	1628.32	0.275438	400	248.23	1.625	0.34762
14.17	1629.69	0.275624	400	248.439	1.6261	0.34784
14.18	1631.14	0.275831	400	248.66	1.62732	0.34812
14.19	1632.49	0.276037	400	248.866	1.62854	0.34847
14.2	1633.72	0.276265	400	249.053	1.62988	0.34902
14.21	1634.97	0.27643	400	249.244	1.63086	0.34919
14.22	1636.28	0.276616	400	249.443	1.63195	0.34945
14.23	1637.44	0.276823	400	249.62	1.63317	0.34992
14.26	1636.41	0.277422	400	249.463	1.63671	0.35412
14.27	1635.22	0.277628	400	249.282	1.63792	0.3561
14.28	1634.05	0.277835	400	249.103	1.63914	0.35808
14.29	1632.9	0.278021	400	248.928	1.64024	0.35991
14.3	1631.83	0.278228	400	248.765	1.64146	0.36182
14.31	1630.74	0.278414	400	248.599	1.64256	0.36362
14.32	1629.63	0.278621	400	248.43	1.64378	0.36556
14.33	1628.59	0.278827	400	248.271	1.645	0.36744
14.36	1630.25	0.279406	400	248.524	1.64841	0.36979
14.37	1631.8	0.279592	400	248.76	1.64951	0.36989
14.38	1633.34	0.279758	400	248.995	1.65049	0.36988
14.39	1634.91	0.279985	400	249.235	1.65183	0.37021
14.4	1636.41	0.280192	400	249.463	1.65305	0.37046
14.41	1638	0.280378	400	249.706	1.65415	0.37054
14.42	1639.63	0.280564	400	249.954	1.65524	0.37059
14.43	1641.27	0.280792	400	250.204	1.65659	0.37088
14.44	1642.81	0.280998	400	250.439	1.65781	0.3711
14.45	1644.38	0.281184	400	250.678	1.6589	0.37119
14.46	1645.92	0.281391	400	250.913	1.66012	0.37142
14.47	1647.34	0.281598	400	251.129	1.66135	0.37173
14.48	1648.72	0.281784	400	251.34	1.66244	0.37194
14.49	1650.09	0.281991	400	251.549	1.66366	0.37228
14.5	1651.47	0.282197	400	251.759	1.66488	0.3726
14.51	1652.7	0.282382	400	251.947	1.66597	0.3729
14.54	1651.48	0.282982	400	251.761	1.66951	0.37723
14.55	1650.34	0.283189	400	251.587	1.67073	0.37918
14.56	1649.15	0.283396	400	251.405	1.67195	0.38117
14.57	1648.12	0.283602	400	251.248	1.67317	0.38305
14.58	1647.09	0.283809	400	251.091	1.67439	0.38493
14.59	1646.08	0.284016	400	250.937	1.67561	0.3868
14.61	1644.24	0.284409	400	250.657	1.67793	0.39031
14.63	1645.25	0.284822	400	250.811	1.68037	0.39209
14.64	1646.74	0.285008	400	251.038	1.68146	0.39223
14.65	1648.39	0.285194	400	251.29	1.68256	0.39227
14.66	1650.06	0.285422	400	251.544	1.68391	0.39254
14.67	1651.62	0.285608	400	251.782	1.685	0.39263
14.68	1653.21	0.285794	400	252.024	1.6861	0.39271
14.69	1654.74	0.286001	400	252.258	1.68732	0.39294
14.7	1656.29	0.286207	400	252.494	1.68854	0.39316
14.71	1657.76	0.286393	400	252.718	1.68963	0.39331
14.72	1659.15	0.2866	400	252.93	1.69086	0.39364
14.73	1660.55	0.286807	400	253.143	1.69208	0.39396
14.74	1661.89	0.286993	400	253.348	1.69317	0.3942
14.75	1663.05	0.287199	400	253.524	1.69439	0.39467
14.76	1664.19	0.287385	400	253.698	1.69549	0.39503
14.77	1665.35	0.287592	400	253.875	1.69671	0.39551
14.78	1666.42	0.287798	400	254.038	1.69792	0.39603
14.79	1667.42	0.287984	400	254.191	1.69902	0.39649
14.83	1666.1	0.288791	400	253.989	1.70378	0.4021
14.84	1664.95	0.288997	400	253.814	1.705	0.40405
14.86	1663.04	0.289411	400	253.523	1.70744	0.40772
14.88	1661.22	0.289804	400	253.245	1.70976	0.41121
14.9	1659.97	0.290217	400	253.055	1.71219	0.41445
14.92	1661.68	0.29061	400	253.316	1.71451	0.41567
14.93	1663.23	0.290817	400	253.552	1.71573	0.4159
14.94	1664.82	0.291024	400	253.794	1.71696	0.41609
14.95	1666.22	0.29123	400	254.008	1.71817	0.41641
14.96	1667.76	0.291416	400	254.242	1.71927	0.41652
14.97	1669.35	0.291623	400	254.485	1.72049	0.41671
14.98	1670.78	0.291809	400	254.703	1.72159	0.41689
14.99	1672.12	0.292016	400	254.907	1.72281	0.41725
15	1673.48	0.292222	400	255.114	1.72402	0.41759
15.01	1674.86	0.292428	400	255.325	1.72524	0.41792
15.02	1676.21	0.292635	400	255.531	1.72646	0.41827
15.03	1677.36	0.292821	400	255.706	1.72756	0.41863
15.04	1678.57	0.293028	400	255.89	1.72878	0.41907
15.05	1679.68	0.293214	400	256.06	1.72988	0.41946
15.06	1680.73	0.293421	400	256.22	1.7311	0.42
15.08	1681.79	0.293814	400	256.381	1.73342	0.42164
15.1	1680.04	0.294227	400	256.114	1.73585	0.4252
15.11	1678.92	0.294413	400	255.944	1.73695	0.42702
15.12	1677.84	0.294641	400	255.779	1.73829	0.42906
15.14	1675.93	0.295013	400	255.488	1.74049	0.43248
15.16	1674.34	0.295406	400	255.245	1.74281	0.43582
15.2	1676.76	0.296191	400	255.614	1.74744	0.4389
15.21	1678.37	0.296398	400	255.86	1.74866	0.43908
15.22	1679.88	0.296605	400	256.09	1.74988	0.43933
15.23	1681.36	0.296791	400	256.316	1.75098	0.43948
15.24	1682.93	0.296998	400	256.555	1.7522	0.43969
15.25	1684.46	0.297204	400	256.788	1.75342	0.43992
15.26	1685.95	0.29739	400	257.015	1.75451	0.44006
15.27	1687.3	0.297596	400	257.221	1.75573	0.44041
15.28	1688.72	0.297782	400	257.438	1.75683	0.44059
15.29	1690.18	0.297989	400	257.66	1.75805	0.44087
15.3	1691.33	0.298196	400	257.836	1.75927	0.44135
15.31	1692.54	0.298403	400	258.02	1.76049	0.4418
15.32	1693.97	0.298589	400	258.238	1.76159	0.44198
15.33	1695.37	0.298795	400	258.451	1.7628	0.44229
15.34	1696.58	0.299002	400	258.636	1.76402	0.44273
15.35	1697.72	0.299209	400	258.81	1.76524	0.44322
15.36	1698.76	0.299395	400	258.968	1.76634	0.44365
15.4	1697	0.300202	400	258.7	1.7711	0.44954
15.41	1696	0.300408	400	258.547	1.77232	0.4514
15.42	1694.88	0.300615	400	258.377	1.77354	0.45334
15.43	1693.77	0.300822	400	258.208	1.77476	0.45528
15.45	1691.96	0.301214	400	257.932	1.77707	0.45875
15.47	1690.84	0.301606	400	257.761	1.77939	0.46179
15.48	1691.85	0.301813	400	257.915	1.78061	0.46236
15.49	1693.38	0.30202	400	258.148	1.78183	0.4626
15.5	1695.01	0.302206	400	258.397	1.78293	0.46265
15.51	1696.71	0.302392	400	258.656	1.78402	0.46265
15.52	1698.5	0.302619	400	258.929	1.78536	0.46284
15.53	1700.18	0.302806	400	259.185	1.78647	0.46286
15.54	1701.88	0.303012	400	259.444	1.78768	0.46298
15.55	1703.52	0.30324	400	259.694	1.78903	0.46327
15.56	1705.19	0.303426	400	259.948	1.79012	0.4633
15.57	1706.73	0.303633	400	260.183	1.79135	0.46353
15.58	1708.15	0.303819	400	260.4	1.79244	0.46371
15.59	1709.53	0.304025	400	260.61	1.79366	0.46404
15.6	1710.86	0.304232	400	260.813	1.79488	0.4644
15.61	1712.06	0.304418	400	260.996	1.79598	0.46473
15.62	1713.16	0.304625	400	261.163	1.7972	0.46524
15.63	1714.36	0.304811	400	261.346	1.79829	0.46557
15.64	1715.47	0.304997	400	261.516	1.79939	0.46595
15.65	1716.51	0.305204	400	261.674	1.80061	0.4665
15.67	1718.47	0.305576	400	261.973	1.80281	0.46744
15.69	1720.06	0.305989	400	262.215	1.80524	0.46885
15.71	1718.62	0.306402	400	261.996	1.80768	0.47221
15.72	1717.41	0.306588	400	261.811	1.80878	0.47409
15.73	1716.17	0.306815	400	261.622	1.81012	0.47623
15.74	1715	0.306981	400	261.444	1.8111	0.47796
15.75	1713.89	0.307208	400	261.275	1.81244	0.48001
15.76	1712.83	0.307394	400	261.113	1.81353	0.48179
15.78	1711.03	0.307787	400	260.839	1.81585	0.48527
15.81	1712.11	0.308407	400	261.003	1.81951	0.48823
15.82	1713.57	0.308614	400	261.226	1.82073	0.48851
15.83	1715.09	0.308821	400	261.458	1.82195	0.48876
15.84	1716.57	0.309007	400	261.683	1.82305	0.4889
15.85	1718	0.309193	400	261.901	1.82415	0.48908
15.86	1719.52	0.3094	400	262.133	1.82537	0.48932
15.87	1721	0.309607	400	262.359	1.82659	0.48959
15.88	1722.46	0.309813	400	262.581	1.82781	0.48987
15.89	1723.87	0.309999	400	262.796	1.8289	0.49006
15.9	1725.29	0.310206	400	263.013	1.83012	0.49037
15.91	1726.75	0.310434	400	263.235	1.83147	0.49077
15.92	1728.1	0.31064	400	263.441	1.83268	0.49112
15.93	1729.38	0.310826	400	263.636	1.83378	0.49139
15.94	1730.65	0.311033	400	263.83	1.835	0.4918
15.95	1732.03	0.311239	400	264.04	1.83622	0.49213
15.96	1733.21	0.311446	400	264.22	1.83744	0.49259
15.97	1734.28	0.311652	400	264.383	1.83865	0.49311
15.99	1736.24	0.312045	400	264.682	1.84097	0.49417
16.01	1737.37	0.312417	400	264.854	1.84317	0.49564
16.03	1735.49	0.31281	400	264.568	1.84549	0.49917
16.04	1734.32	0.313017	400	264.389	1.84671	0.50114
16.05	1733.1	0.313224	400	264.203	1.84793	0.50315
16.06	1732.02	0.31341	400	264.039	1.84903	0.50494
16.08	1730.09	0.313803	400	263.744	1.85135	0.5085
16.1	1728.46	0.314195	400	263.496	1.85366	0.51186
16.13	1730.54	0.314816	400	263.813	1.85732	0.51419
16.14	1732	0.315002	400	264.036	1.85842	0.51435
16.15	1733.51	0.315208	400	264.266	1.85963	0.51459
16.16	1734.95	0.315415	400	264.485	1.86086	0.51488
16.17	1736.38	0.315601	400	264.703	1.86195	0.51506
16.18	1737.88	0.315787	400	264.932	1.86305	0.51519
16.19	1739.41	0.315994	400	265.165	1.86427	0.51543
16.2	1740.85	0.3162	400	265.385	1.86549	0.51572
16.21	1742.26	0.316386	400	265.6	1.86658	0.51591
16.22	1743.74	0.316572	400	265.825	1.86768	0.51606
16.23	1745.16	0.316779	400	266.042	1.8689	0.51636
16.24	1746.41	0.316986	400	266.232	1.87012	0.51678
16.25	1747.56	0.317213	400	266.408	1.87146	0.51738
16.26	1748.75	0.317399	400	266.589	1.87256	0.51771
16.27	1749.86	0.317606	400	266.758	1.87378	0.51822
16.28	1750.91	0.317812	400	266.918	1.875	0.51876
16.3	1752.72	0.318185	400	267.194	1.8772	0.5198
16.34	1751.71	0.319012	400	267.04	1.88208	0.52532
16.35	1750.7	0.319218	400	266.886	1.88329	0.52719
16.36	1749.64	0.319425	400	266.725	1.88451	0.52909
16.38	1747.9	0.319839	400	266.459	1.88696	0.53265
16.4	1746.55	0.320252	400	266.254	1.88939	0.53596
16.44	1748.8	0.321038	400	266.597	1.89403	0.53915
16.45	1750.31	0.321244	400	266.827	1.89524	0.53939
16.46	1751.91	0.32143	400	267.071	1.89634	0.53946
16.47	1753.48	0.321636	400	267.31	1.89756	0.53967
16.48	1754.99	0.321843	400	267.54	1.89878	0.53992
16.49	1756.5	0.32205	400	267.77	1.9	0.54017
16.5	1757.99	0.322257	400	267.998	1.90122	0.54043
16.51	1759.49	0.322463	400	268.226	1.90244	0.54068
16.52	1760.95	0.322649	400	268.449	1.90353	0.54084
16.53	1762.34	0.322856	400	268.661	1.90476	0.54117
16.54	1763.81	0.323042	400	268.885	1.90585	0.54132
16.55	1765.19	0.323249	400	269.095	1.90707	0.54165
16.56	1766.48	0.323456	400	269.292	1.90829	0.54204
16.57	1767.64	0.323662	400	269.469	1.90951	0.54251
16.58	1768.79	0.323869	400	269.644	1.91073	0.54299
16.59	1769.88	0.324055	400	269.81	1.91183	0.54339
16.61	1771.8	0.324448	400	270.103	1.91415	0.54447
16.63	1773.52	0.324841	400	270.365	1.91647	0.54569
16.65	1774.75	0.325254	400	270.553	1.9189	0.54733
16.67	1773.46	0.325627	400	270.356	1.9211	0.55036
16.68	1772.16	0.325833	400	270.158	1.92232	0.55241
16.69	1770.92	0.32604	400	269.969	1.92354	0.55443
16.7	1769.72	0.326247	400	269.786	1.92476	0.55642
16.71	1768.56	0.326432	400	269.609	1.92585	0.55826
16.72	1767.48	0.326618	400	269.444	1.92695	0.56005
16.74	1765.76	0.327031	400	269.182	1.92939	0.5636
16.78	1767.97	0.327858	400	269.519	1.93427	0.56705
16.79	1769.44	0.328065	400	269.743	1.93549	0.56733
16.8	1770.95	0.328272	400	269.973	1.93671	0.56758
16.81	1772.52	0.328479	400	270.213	1.93793	0.56779
16.82	1774.09	0.328665	400	270.452	1.93903	0.56788
16.83	1775.53	0.328851	400	270.671	1.94012	0.56805
16.84	1777.03	0.329058	400	270.9	1.94135	0.56831
16.85	1778.57	0.329264	400	271.135	1.94256	0.56853
16.86	1780.11	0.329471	400	271.37	1.94378	0.56876
16.87	1781.56	0.329678	400	271.591	1.945	0.56905
16.88	1782.96	0.329885	400	271.804	1.94622	0.56937
16.89	1784.3	0.330091	400	272.008	1.94744	0.56972
16.9	1785.64	0.330277	400	272.213	1.94854	0.56996
16.91	1786.81	0.330464	400	272.391	1.94964	0.57031
16.92	1787.87	0.33067	400	272.553	1.95086	0.57084
16.93	1788.94	0.330877	400	272.716	1.95208	0.57138
16.95	1790.69	0.331249	400	272.983	1.95427	0.57245
16.97	1792.07	0.331662	400	273.193	1.95671	0.574
17.01	1790.84	0.332447	400	273.005	1.96134	0.57942
17.02	1789.41	0.332633	400	272.787	1.96244	0.58143
17.03	1788.06	0.33284	400	272.582	1.96366	0.58352
17.04	1786.78	0.333068	400	272.386	1.965	0.58569
17.05	1785.68	0.333254	400	272.219	1.9661	0.5875
17.07	1783.76	0.333646	400	271.926	1.96841	0.59105
17.09	1782.6	0.334019	400	271.749	1.97061	0.59399
17.11	1784.8	0.334453	400	272.085	1.97317	0.59514
17.12	1786.4	0.334639	400	272.329	1.97427	0.59521
17.13	1787.99	0.334846	400	272.571	1.97549	0.5954
17.14	1789.65	0.335052	400	272.824	1.97671	0.59555
17.15	1791.18	0.335238	400	273.057	1.97781	0.59567
17.16	1792.8	0.335424	400	273.304	1.9789	0.59572
17.17	1794.43	0.335631	400	273.553	1.98012	0.59589
17.18	1796.07	0.335838	400	273.803	1.98135	0.59606
17.19	1797.51	0.336045	400	274.022	1.98257	0.59635
17.2	1798.97	0.336251	400	274.245	1.98378	0.59663
17.21	1800.44	0.336437	400	274.469	1.98488	0.59678
17.22	1801.92	0.336623	400	274.694	1.98598	0.59693
17.23	1803.28	0.336829	400	274.902	1.98719	0.59727
17.24	1804.58	0.337057	400	275.1	1.98854	0.59778
17.25	1805.86	0.337264	400	275.295	1.98976	0.59818
17.26	1806.98	0.33745	400	275.466	1.99086	0.59855
17.27	1807.98	0.337656	400	275.618	1.99207	0.59912
17.29	1809.85	0.338029	400	275.903	1.99427	0.60012
17.33	1807.78	0.338835	400	275.588	1.99903	0.60621
17.34	1806.64	0.339062	400	275.414	2.00037	0.60828
17.35	1805.53	0.339269	400	275.245	2.00159	0.61022
17.37	1803.7	0.339641	400	274.966	2.00378	0.61359
17.39	1802.16	0.340075	400	274.731	2.00634	0.61714
17.42	1803.84	0.340675	400	274.987	2.00988	0.6196
17.43	1805.35	0.340861	400	275.217	2.01098	0.61972
17.44	1806.9	0.341047	400	275.454	2.01208	0.61982
17.45	1808.52	0.341274	400	275.701	2.01342	0.62012
17.46	1810.12	0.34148	400	275.945	2.01463	0.62031
17.47	1811.64	0.341687	400	276.176	2.01585	0.62055
17.48	1813.31	0.341894	400	276.431	2.01707	0.6207
17.49	1814.91	0.34208	400	276.675	2.01817	0.62077
17.5	1816.41	0.342287	400	276.903	2.01939	0.62102
17.51	1817.92	0.342493	400	277.134	2.02061	0.62127
17.52	1819.4	0.342679	400	277.359	2.02171	0.62141
17.53	1820.85	0.342865	400	277.58	2.0228	0.62158
17.54	1822.24	0.343052	400	277.792	2.02391	0.62179
17.55	1823.55	0.343258	400	277.992	2.02512	0.62216
17.56	1824.79	0.343465	400	278.181	2.02634	0.62258
17.57	1825.99	0.343672	400	278.364	2.02756	0.62303
17.58	1826.99	0.343879	400	278.516	2.02878	0.62361
17.59	1827.99	0.344065	400	278.669	2.02988	0.62406
17.61	1829.76	0.344478	400	278.939	2.03232	0.62536
17.64	1828.61	0.345098	400	278.763	2.03598	0.62976
17.65	1827.43	0.345305	400	278.583	2.0372	0.63174
17.66	1826.25	0.345512	400	278.403	2.03842	0.63372
17.67	1825.2	0.345719	400	278.243	2.03964	0.63562
17.69	1823.4	0.346111	400	277.969	2.04195	0.63909
17.71	1821.96	0.346524	400	277.749	2.04439	0.64245
17.74	1823.94	0.347123	400	278.051	2.04792	0.64471
17.75	1825.51	0.34733	400	278.291	2.04914	0.64492
17.76	1827.15	0.347537	400	278.541	2.05037	0.64509
17.77	1828.75	0.347723	400	278.785	2.05146	0.64516
17.78	1830.25	0.34795	400	279.013	2.0528	0.64553
17.79	1831.84	0.348157	400	279.256	2.05402	0.64573
17.8	1833.47	0.348343	400	279.504	2.05512	0.64578
17.81	1835.04	0.34855	400	279.743	2.05634	0.64599
17.82	1836.47	0.348736	400	279.961	2.05744	0.64617
17.83	1837.94	0.348943	400	280.186	2.05866	0.64644
17.84	1839.47	0.34915	400	280.419	2.05988	0.64668
17.85	1840.81	0.349336	400	280.623	2.06098	0.64692
17.86	1842.09	0.349542	400	280.818	2.06219	0.64731
17.87	1843.41	0.34977	400	281.019	2.06354	0.6478
17.88	1844.8	0.349956	400	281.231	2.06464	0.64801
17.89	1846.09	0.350142	400	281.428	2.06573	0.64827
17.9	1847.28	0.350328	400	281.609	2.06683	0.64861
17.91	1848.48	0.350514	400	281.792	2.06793	0.64893
17.92	1849.7	0.350742	400	281.978	2.06927	0.64949
17.93	1850.76	0.350948	400	282.14	2.07049	0.65003
17.95	1852.75	0.351362	400	282.443	2.07293	0.65119
17.96	1853.77	0.351547	400	282.599	2.07402	0.65162
17.98	1855.48	0.35194	400	282.859	2.07634	0.65284
18.02	1853.88	0.352746	400	282.616	2.0811	0.65863
18.03	1852.8	0.352953	400	282.451	2.08232	0.66054
18.04	1851.69	0.353139	400	282.282	2.08342	0.66235
18.06	1849.72	0.353552	400	281.981	2.08585	0.66606
18.08	1848.02	0.353945	400	281.722	2.08817	0.66947
18.12	1850.45	0.354731	400	282.093	2.09281	0.67254
18.13	1851.98	0.354938	400	282.326	2.09403	0.67278
18.14	1853.58	0.355144	400	282.57	2.09524	0.67297
18.15	1855.23	0.355351	400	282.821	2.09647	0.67313
18.16	1856.94	0.355578	400	283.082	2.09781	0.67337
18.17	1858.62	0.355765	400	283.338	2.09891	0.67339
18.18	1860.25	0.355951	400	283.587	2.10001	0.67344
18.19	1861.85	0.356157	400	283.831	2.10122	0.67362
18.2	1863.46	0.356364	400	284.076	2.10244	0.67381
18.21	1864.98	0.35657	400	284.308	2.10366	0.67405
18.22	1866.42	0.356777	400	284.527	2.10488	0.67434
18.23	1867.85	0.356942	400	284.745	2.10585	0.6744
18.24	1869.32	0.357149	400	284.969	2.10707	0.67467
18.25	1870.59	0.357356	400	285.163	2.10829	0.67508
18.26	1871.84	0.357542	400	285.353	2.10939	0.67537
18.27	1873.17	0.357748	400	285.556	2.11061	0.67573
18.28	1874.42	0.357955	400	285.747	2.11183	0.67615
18.29	1875.66	0.358162	400	285.936	2.11305	0.67657
18.3	1876.84	0.358369	400	286.116	2.11427	0.67703
18.31	1878.05	0.358575	400	286.3	2.11549	0.67747
18.32	1879.26	0.358761	400	286.485	2.11658	0.67779
18.33	1880.31	0.358968	400	286.645	2.11781	0.67833
18.34	1881.33	0.359175	400	286.8	2.11903	0.6789
18.35	1882.35	0.359382	400	286.956	2.12025	0.67946
18.36	1883.37	0.359568	400	287.111	2.12135	0.67991
18.38	1885.03	0.359981	400	287.364	2.12378	0.68127
18.4	1886.15	0.360374	400	287.535	2.1261	0.68287
18.41	1885.11	0.36056	400	287.376	2.1272	0.68464
18.42	1883.72	0.360746	400	287.165	2.12829	0.68663
18.43	1882.44	0.360953	400	286.969	2.12952	0.68867
18.44	1881.11	0.36118	400	286.767	2.13086	0.69087
18.45	1879.8	0.361366	400	286.567	2.13195	0.69281
18.46	1878.6	0.361552	400	286.384	2.13305	0.69468
18.47	1877.57	0.361758	400	286.227	2.13427	0.69656
18.48	1876.54	0.361965	400	286.07	2.13549	0.69844
18.5	1875.26	0.362337	400	285.875	2.13768	0.70146
18.51	1876.3	0.362544	400	286.033	2.1389	0.70201
18.52	1877.74	0.362751	400	286.253	2.14012	0.70231
18.53	1879.23	0.362957	400	286.48	2.14134	0.70256
18.54	1880.9	0.363123	400	286.735	2.14232	0.70247
18.55	1882.58	0.36333	400	286.991	2.14354	0.70261
18.56	1884.22	0.363536	400	287.241	2.14476	0.70277
18.57	1885.83	0.363722	400	287.486	2.14585	0.70283
18.58	1887.47	0.36395	400	287.736	2.1472	0.70312
18.59	1889.19	0.364157	400	287.998	2.14842	0.70324
18.6	1890.79	0.364343	400	288.242	2.14952	0.7033
18.61	1892.33	0.364549	400	288.477	2.15073	0.70353
18.62	1893.92	0.364756	400	288.719	2.15195	0.70373
18.63	1895.47	0.364942	400	288.956	2.15305	0.70383
18.64	1896.85	0.365149	400	289.166	2.15427	0.70416
18.65	1898.33	0.365376	400	289.392	2.15561	0.70455
18.66	1899.8	0.365562	400	289.616	2.15671	0.7047
18.67	1901.26	0.365749	400	289.838	2.15781	0.70486
18.68	1902.66	0.365976	400	290.052	2.15915	0.7053
18.69	1903.96	0.366183	400	290.25	2.16037	0.70569
18.7	1905.3	0.366369	400	290.454	2.16147	0.70592
18.71	1906.58	0.366575	400	290.649	2.16268	0.70632
18.72	1907.76	0.366781	400	290.829	2.1639	0.70677
18.73	1908.86	0.366988	400	290.997	2.16512	0.70729
18.74	1910.13	0.367195	400	291.191	2.16634	0.70769
18.75	1911.26	0.367381	400	291.363	2.16744	0.70806
18.76	1912.32	0.367567	400	291.524	2.16854	0.70848
18.78	1914.28	0.36798	400	291.823	2.17097	0.70965
18.8	1915.99	0.368373	400	292.084	2.17329	0.71087
18.83	1914.28	0.368973	400	291.823	2.17683	0.71551
18.84	1912.87	0.36918	400	291.608	2.17805	0.71764
18.85	1911.57	0.369366	400	291.41	2.17915	0.71957
18.86	1910.36	0.369593	400	291.226	2.18049	0.72169
18.87	1909.26	0.369779	400	291.058	2.18159	0.72349
18.88	1908.16	0.369986	400	290.89	2.18281	0.72542
18.9	1906.43	0.370379	400	290.627	2.18513	0.72885
18.93	1908.61	0.370978	400	290.959	2.18866	0.73099
18.94	1910.19	0.371185	400	291.2	2.18988	0.73119
18.95	1911.71	0.371392	400	291.431	2.1911	0.73143
18.96	1913.23	0.371578	400	291.663	2.1922	0.73155
18.97	1914.75	0.371763	400	291.895	2.19329	0.73167
18.98	1916.32	0.37199	400	292.134	2.19463	0.732
18.99	1917.79	0.372176	400	292.358	2.19573	0.73215
19	1919.25	0.372362	400	292.581	2.19683	0.73231
19.01	1920.72	0.372569	400	292.805	2.19805	0.73258
19.02	1922.33	0.372797	400	293.05	2.19939	0.73289
19.03	1923.86	0.372983	400	293.284	2.20049	0.73301
19.04	1925.39	0.373169	400	293.517	2.20159	0.73312
19.05	1926.92	0.373396	400	293.75	2.20293	0.73347
19.06	1928.33	0.373582	400	293.965	2.20402	0.73366
19.07	1929.76	0.373768	400	294.183	2.20512	0.73384
19.08	1931.17	0.373975	400	294.398	2.20634	0.73416
19.09	1932.61	0.374182	400	294.618	2.20756	0.73445
19.1	1934.07	0.374389	400	294.84	2.20878	0.73473
19.11	1935.43	0.374575	400	295.047	2.20988	0.73496
19.12	1936.69	0.374781	400	295.24	2.2111	0.73536
19.13	1937.96	0.374988	400	295.433	2.21232	0.73577
19.14	1939.22	0.375195	400	295.625	2.21354	0.73618
19.15	1940.47	0.375402	400	295.816	2.21476	0.73659
19.16	1941.73	0.375608	400	296.008	2.21598	0.737
19.17	1943.01	0.375795	400	296.203	2.21708	0.73728
19.18	1944.17	0.376001	400	296.38	2.21829	0.73775
19.19	1945.25	0.376208	400	296.544	2.21952	0.73827
19.21	1947.2	0.376601	400	296.842	2.22183	0.73934
19.25	1945.24	0.377406	400	296.543	2.22658	0.74535
19.26	1944.04	0.377613	400	296.36	2.22781	0.74734
19.27	1942.73	0.377799	400	296.16	2.2289	0.74928
19.28	1941.61	0.378006	400	295.99	2.23012	0.75122
19.3	1939.66	0.378419	400	295.692	2.23256	0.75491
19.32	1938.03	0.378791	400	295.444	2.23476	0.75816
19.34	1939.87	0.379226	400	295.724	2.23732	0.75954
19.35	1941.39	0.379412	400	295.956	2.23842	0.75966
19.36	1942.98	0.379618	400	296.198	2.23963	0.75985
19.37	1944.57	0.379825	400	296.441	2.24086	0.76005
19.38	1946.08	0.380032	400	296.671	2.24208	0.7603
19.39	1947.58	0.380218	400	296.9	2.24317	0.76043
19.4	1949.1	0.380404	400	297.131	2.24427	0.76055
19.41	1950.76	0.380611	400	297.384	2.24549	0.76071
19.42	1952.32	0.380818	400	297.622	2.24671	0.76092
19.43	1953.82	0.381004	400	297.851	2.24781	0.76106
19.44	1955.37	0.38121	400	298.087	2.24903	0.76127
19.45	1956.82	0.381396	400	298.308	2.25012	0.76144
19.46	1958.28	0.381624	400	298.531	2.25147	0.76185
19.47	1959.76	0.381809	400	298.756	2.25256	0.76198
19.48	1961.25	0.381995	400	298.984	2.25366	0.76212
19.49	1962.76	0.382202	400	299.214	2.25488	0.76237
19.5	1964.19	0.382408	400	299.432	2.25609	0.76267
19.51	1965.5	0.382615	400	299.632	2.25732	0.76305
19.52	1966.79	0.382801	400	299.828	2.25841	0.76332
19.53	1968.13	0.383008	400	300.032	2.25963	0.76367
19.54	1969.41	0.383215	400	300.228	2.26086	0.76407
19.55	1970.64	0.383422	400	300.415	2.26208	0.7645
19.56	1971.83	0.383628	400	300.596	2.26329	0.76495
19.57	1972.98	0.383814	400	300.772	2.26439	0.76531
19.58	1974.01	0.384021	400	300.929	2.26561	0.76587
19.6	1976.02	0.384435	400	301.235	2.26805	0.76702
19.62	1977.73	0.384827	400	301.496	2.27037	0.76823
19.64	1976.56	0.385241	400	301.318	2.27281	0.77143
19.65	1975.42	0.385448	400	301.144	2.27403	0.77338
19.66	1974.18	0.385613	400	300.955	2.275	0.77515
19.67	1973.01	0.38582	400	300.776	2.27622	0.77713
19.68	1971.98	0.386027	400	300.619	2.27745	0.77901
19.69	1970.96	0.386213	400	300.464	2.27854	0.78076
19.7	1969.9	0.386419	400	300.302	2.27976	0.78266
19.72	1968.47	0.386853	400	300.084	2.28232	0.78614
19.74	1970.14	0.387225	400	300.339	2.28451	0.78726
19.75	1971.65	0.387431	400	300.569	2.28573	0.7875
19.76	1973.25	0.387638	400	300.813	2.28695	0.7877
19.77	1974.83	0.387824	400	301.054	2.28805	0.78778
19.78	1976.34	0.388031	400	301.284	2.28927	0.78803
19.79	1977.98	0.388238	400	301.534	2.29049	0.78819
19.8	1979.6	0.388445	400	301.781	2.29171	0.78837
19.81	1981.16	0.388631	400	302.019	2.29281	0.78847
19.82	1982.68	0.388817	400	302.251	2.29391	0.78859
19.83	1984.2	0.389023	400	302.482	2.29512	0.78882
19.84	1985.7	0.38923	400	302.711	2.29634	0.78908
19.85	1987.14	0.389416	400	302.93	2.29744	0.78925
19.86	1988.52	0.389602	400	303.141	2.29854	0.78946
19.87	1989.95	0.38983	400	303.359	2.29988	0.78989
19.88	1991.38	0.390016	400	303.577	2.30098	0.79006
19.89	1992.66	0.390202	400	303.772	2.30208	0.79034
19.9	1993.98	0.390388	400	303.973	2.30317	0.79059
19.91	1995.31	0.390595	400	304.176	2.3044	0.79095
19.92	1996.65	0.390781	400	304.38	2.30549	0.79119
19.93	1997.94	0.390988	400	304.577	2.30671	0.79158
19.94	1999.13	0.391194	400	304.758	2.30793	0.79203
19.95	2000.36	0.391401	400	304.946	2.30915	0.79246
19.96	2001.62	0.391608	400	305.138	2.31037	0.79287
19.97	2002.74	0.391814	400	305.309	2.31159	0.79337
19.98	2003.85	0.392	400	305.478	2.31268	0.79375
19.99	2004.97	0.392206	400	305.649	2.3139	0.79424
20	2006.07	0.392413	400	305.816	2.31512	0.79476
20.01	2007.07	0.392599	400	305.969	2.31622	0.79521
20.03	2008.65	0.392992	400	306.21	2.31854	0.79651
20.06	2007.12	0.393592	400	305.976	2.32208	0.80104
20.07	2005.65	0.393798	400	305.752	2.32329	0.8032
20.08	2004.2	0.393984	400	305.531	2.32439	0.80523
20.09	2002.7	0.394191	400	305.302	2.32561	0.80741
20.1	2001.27	0.394377	400	305.084	2.32671	0.80943
20.11	1999.96	0.394584	400	304.885	2.32793	0.8115
20.12	1998.9	0.394791	400	304.723	2.32915	0.8134
20.13	1997.87	0.394956	400	304.566	2.33012	0.81503
20.16	1999.12	0.395597	400	304.757	2.33391	0.81801
20.17	2000.66	0.395783	400	304.991	2.335	0.81812
20.18	2002.28	0.39599	400	305.238	2.33622	0.8183
20.19	2004	0.396197	400	305.501	2.33745	0.81841
20.2	2005.72	0.396403	400	305.763	2.33866	0.81852
20.21	2007.37	0.396589	400	306.014	2.33976	0.81856
20.22	2008.95	0.396796	400	306.255	2.34098	0.81876
20.23	2010.59	0.397002	400	306.505	2.34219	0.81892
20.24	2012.24	0.397188	400	306.757	2.34329	0.81896
20.25	2013.78	0.397415	400	306.992	2.34463	0.81931
20.26	2015.37	0.397602	400	307.234	2.34573	0.81939
20.27	2017.06	0.397808	400	307.492	2.34695	0.81952
20.28	2018.64	0.397994	400	307.732	2.34805	0.8196
20.29	2020.23	0.39818	400	307.975	2.34914	0.81967
20.3	2021.74	0.398387	400	308.205	2.35037	0.81992
20.31	2023.27	0.398594	400	308.438	2.35159	0.82016
20.32	2024.8	0.398821	400	308.672	2.35293	0.82051
20.33	2026.19	0.399007	400	308.883	2.35402	0.82072
20.34	2027.53	0.399214	400	309.088	2.35524	0.82108
20.35	2028.91	0.3994	400	309.298	2.35634	0.82129
20.36	2030.21	0.399586	400	309.496	2.35744	0.82155
20.37	2031.3	0.399772	400	309.662	2.35854	0.82194
20.38	2032.41	0.399979	400	309.832	2.35976	0.82245
20.39	2033.48	0.400165	400	309.995	2.36086	0.82286
20.4	2034.52	0.400372	400	310.153	2.36208	0.82341
20.41	2035.54	0.400579	400	310.309	2.3633	0.82398
20.43	2037.41	0.400971	400	310.594	2.36561	0.82509
20.47	2035.62	0.401778	400	310.321	2.37037	0.831
20.48	2034.37	0.401984	400	310.13	2.37159	0.83302
20.49	2033.05	0.40217	400	309.929	2.37268	0.83497
20.5	2031.91	0.402357	400	309.755	2.37379	0.8368
20.51	2030.79	0.402563	400	309.585	2.375	0.83874
20.52	2029.73	0.40277	400	309.423	2.37622	0.84064
20.54	2028.08	0.403183	400	309.172	2.37866	0.84414
20.56	2029.77	0.403596	400	309.429	2.3811	0.84549
20.57	2031.25	0.403782	400	309.655	2.38219	0.84563
20.58	2032.91	0.403968	400	309.908	2.38329	0.84566
20.59	2034.66	0.404175	400	310.175	2.38451	0.84576
20.6	2036.28	0.404402	400	310.422	2.38585	0.84606
20.61	2037.97	0.404588	400	310.679	2.38695	0.84607
20.62	2039.67	0.404795	400	310.938	2.38817	0.84619
20.63	2041.3	0.405002	400	311.187	2.38939	0.84637
20.64	2042.94	0.405188	400	311.437	2.39049	0.84641
20.65	2044.48	0.405395	400	311.672	2.39171	0.84664
20.66	2046.05	0.405601	400	311.911	2.39293	0.84685
20.67	2047.64	0.405788	400	312.153	2.39403	0.84693
20.68	2049.08	0.405994	400	312.373	2.39524	0.84722
20.69	2050.51	0.406201	400	312.591	2.39647	0.84752
20.7	2051.97	0.406408	400	312.813	2.39769	0.8478
20.71	2053.33	0.406594	400	313.021	2.39878	0.84802
20.72	2054.68	0.406801	400	313.227	2.40001	0.84837
20.73	2056.05	0.406987	400	313.435	2.4011	0.84859
20.74	2057.41	0.407193	400	313.643	2.40232	0.84893
20.75	2058.66	0.40738	400	313.833	2.40342	0.84923
20.76	2059.91	0.407586	400	314.024	2.40464	0.84964
20.77	2061.11	0.407793	400	314.207	2.40586	0.85009
20.78	2062.3	0.407978	400	314.388	2.40695	0.85042
20.79	2063.47	0.408185	400	314.567	2.40817	0.85089
20.8	2064.51	0.408392	400	314.725	2.40939	0.85144
20.81	2065.63	0.408598	400	314.896	2.41061	0.85193
20.82	2066.69	0.408784	400	315.057	2.41171	0.85235
20.83	2067.74	0.408971	400	315.218	2.41281	0.85278
20.85	2069.48	0.409384	400	315.483	2.41524	0.85409
20.87	2071.12	0.409777	400	315.733	2.41756	0.85536
20.9	2068.58	0.410376	400	315.346	2.4211	0.86053
20.91	2066.64	0.410583	400	315.05	2.42232	0.86299
20.92	2064.69	0.410769	400	314.753	2.42342	0.86535
20.93	2062.87	0.410955	400	314.475	2.42451	0.86761
20.94	2061.28	0.411141	400	314.233	2.42561	0.86973
20.95	2059.7	0.411348	400	313.992	2.42683	0.87197
20.96	2058.1	0.411534	400	313.748	2.42793	0.8741
20.97	2056.77	0.411741	400	313.545	2.42915	0.87617
21	2058.04	0.412361	400	313.739	2.43281	0.87902
21.01	2059.66	0.412568	400	313.986	2.43403	0.8792
21.02	2061.41	0.412754	400	314.253	2.43513	0.87917
21.03	2063.12	0.41296	400	314.513	2.43634	0.87928
21.04	2064.74	0.413146	400	314.76	2.43744	0.87934
21.05	2066.46	0.413353	400	315.022	2.43866	0.87945
21.06	2068.22	0.413539	400	315.291	2.43976	0.87942
21.07	2069.9	0.413745	400	315.547	2.44097	0.87955
21.08	2071.54	0.413952	400	315.797	2.44219	0.87972
21.09	2073.24	0.414138	400	316.056	2.44329	0.87972
21.1	2074.92	0.414345	400	316.312	2.44451	0.87986
21.11	2076.54	0.414552	400	316.559	2.44573	0.88004
21.12	2078.1	0.414758	400	316.797	2.44695	0.88025
21.13	2079.61	0.414965	400	317.027	2.44817	0.8805
21.14	2081.16	0.415172	400	317.263	2.44939	0.88073
21.15	2082.59	0.415379	400	317.481	2.45061	0.88103
21.16	2084.08	0.415565	400	317.708	2.45171	0.88117
21.17	2085.54	0.415772	400	317.931	2.45293	0.88145
21.18	2086.93	0.415958	400	318.143	2.45403	0.88165
21.19	2088.29	0.416164	400	318.35	2.45524	0.88199
21.2	2089.61	0.416371	400	318.552	2.45647	0.88237
21.21	2090.89	0.416557	400	318.747	2.45756	0.88264
21.22	2092.08	0.416743	400	318.928	2.45866	0.88297
21.23	2093.26	0.416991	400	319.108	2.46012	0.88368
21.24	2094.43	0.417198	400	319.286	2.46135	0.88415
21.25	2095.65	0.417384	400	319.472	2.46244	0.88446
21.26	2096.74	0.41755	400	319.638	2.46342	0.88474
21.28	2098.7	0.417962	400	319.937	2.46585	0.88591
21.29	2099.76	0.418148	400	320.099	2.46695	0.88632
21.31	2101.56	0.418541	400	320.373	2.46927	0.88748
21.34	2099.06	0.419141	400	319.992	2.47281	0.89263
21.35	2097.25	0.419347	400	319.716	2.47402	0.89501
21.36	2095.45	0.419533	400	319.442	2.47512	0.89727
21.37	2093.8	0.419719	400	319.19	2.47622	0.89942
21.38	2092.16	0.419926	400	318.94	2.47744	0.9017
21.39	2090.55	0.420133	400	318.695	2.47866	0.90396
21.4	2089.04	0.420298	400	318.465	2.47963	0.9059
21.41	2087.83	0.420484	400	318.28	2.48073	0.90778
21.44	2089.61	0.421105	400	318.552	2.4844	0.9103
21.45	2091.28	0.421311	400	318.806	2.48561	0.91044
21.46	2093	0.421497	400	319.068	2.48671	0.91043
21.47	2094.76	0.421704	400	319.337	2.48793	0.91052
21.48	2096.62	0.42189	400	319.62	2.48903	0.91042
21.49	2098.44	0.422118	400	319.898	2.49037	0.91059
21.5	2100.28	0.422304	400	320.178	2.49147	0.91051
21.51	2102.03	0.42249	400	320.445	2.49257	0.91048
21.52	2103.77	0.422697	400	320.71	2.49379	0.91058
21.53	2105.6	0.422903	400	320.989	2.495	0.91062
21.54	2107.26	0.423109	400	321.242	2.49622	0.91077
21.55	2108.91	0.423337	400	321.494	2.49756	0.91105
21.56	2110.54	0.423543	400	321.742	2.49878	0.91122
21.57	2112.14	0.42375	400	321.986	2.5	0.91141
21.58	2113.62	0.423936	400	322.212	2.5011	0.91155
21.59	2115.1	0.424122	400	322.437	2.50219	0.9117
21.6	2116.57	0.42435	400	322.661	2.50354	0.9121
21.61	2117.98	0.424536	400	322.876	2.50464	0.91229
21.62	2119.25	0.424742	400	323.07	2.50585	0.91269
21.63	2120.53	0.424929	400	323.265	2.50696	0.91297
21.64	2121.84	0.425115	400	323.465	2.50805	0.91322
21.65	2123.03	0.425301	400	323.646	2.50915	0.91355
21.66	2124.24	0.425507	400	323.831	2.51037	0.91399
21.67	2125.42	0.425714	400	324.011	2.51159	0.91445
21.68	2126.6	0.425921	400	324.19	2.51281	0.91492
21.69	2127.67	0.426086	400	324.354	2.51378	0.9152
21.7	2128.68	0.426293	400	324.508	2.515	0.91577
21.71	2129.72	0.4265	400	324.666	2.51622	0.91633
21.72	2130.82	0.426707	400	324.834	2.51745	0.91684
21.74	2132.68	0.427099	400	325.117	2.51976	0.91796
21.76	2134.48	0.427513	400	325.392	2.5222	0.91924
21.78	2136.03	0.427905	400	325.628	2.52451	0.92056
21.8	2137.26	0.428298	400	325.816	2.52683	0.92208
21.82	2134.64	0.42869	400	325.416	2.52914	0.92608
21.83	2132.76	0.428897	400	325.13	2.53037	0.92851
21.84	2130.91	0.429125	400	324.848	2.53171	0.93105
21.85	2129.13	0.42929	400	324.576	2.53268	0.93316
21.86	2127.44	0.429476	400	324.319	2.53378	0.93535
21.87	2125.87	0.429683	400	324.079	2.535	0.93758
21.88	2124.35	0.429889	400	323.847	2.53622	0.93977
21.89	2122.97	0.430096	400	323.637	2.53744	0.94188
21.9	2121.87	0.430262	400	323.469	2.53842	0.94357
21.92	2123.47	0.430675	400	323.713	2.54086	0.94498
21.93	2125.01	0.430861	400	323.948	2.54195	0.94508
21.94	2126.62	0.431068	400	324.194	2.54317	0.94527
21.95	2128.27	0.431254	400	324.445	2.54427	0.9453
21.96	2129.91	0.431461	400	324.695	2.54549	0.94547
21.97	2131.53	0.431626	400	324.942	2.54647	0.9454
21.98	2133.27	0.431854	400	325.207	2.54781	0.94563
21.99	2134.96	0.43204	400	325.465	2.54891	0.94564
22	2136.61	0.432246	400	325.716	2.55012	0.94579
22.01	2138.17	0.432453	400	325.954	2.55135	0.94601
22.02	2139.85	0.43266	400	326.21	2.55257	0.94615
22.03	2141.54	0.432867	400	326.468	2.55379	0.94629
22.04	2143.18	0.433052	400	326.718	2.55488	0.94632
22.05	2144.77	0.433258	400	326.96	2.55609	0.94651
22.06	2146.38	0.433465	400	327.206	2.55732	0.9467
22.07	2147.92	0.433651	400	327.441	2.55841	0.94681
22.08	2149.33	0.433858	400	327.656	2.55963	0.94712
22.09	2150.75	0.434065	400	327.872	2.56086	0.94743
22.1	2152.11	0.434272	400	328.079	2.56208	0.94778
22.11	2153.57	0.434478	400	328.302	2.56329	0.94805
22.12	2154.9	0.434685	400	328.505	2.56451	0.94842
22.13	2156.07	0.43485	400	328.683	2.56549	0.94864
22.14	2157.27	0.435057	400	328.866	2.56671	0.94909
22.15	2158.52	0.435285	400	329.057	2.56805	0.94963
22.16	2159.58	0.435491	400	329.218	2.56927	0.95016
22.17	2160.62	0.435677	400	329.377	2.57037	0.95059
22.18	2161.7	0.435884	400	329.541	2.57159	0.95112
22.2	2163.55	0.436277	400	329.823	2.57391	0.95225
22.22	2165.17	0.43667	400	330.07	2.57622	0.95352
22.24	2166.57	0.437042	400	330.284	2.57842	0.95482
22.28	2165.48	0.437848	400	330.118	2.58317	0.96027
22.29	2164.06	0.438055	400	329.901	2.5844	0.96241
22.3	2162.7	0.43824	400	329.694	2.58549	0.96437
22.31	2161.37	0.438447	400	329.491	2.58671	0.96645
22.32	2160.04	0.438633	400	329.288	2.58781	0.9684
22.33	2158.94	0.438819	400	329.121	2.5889	0.97021
22.34	2157.94	0.439026	400	328.968	2.59012	0.97207
22.36	2156.56	0.439439	400	328.758	2.59256	0.9754
22.38	2158.42	0.439853	400	329.041	2.595	0.97664
22.39	2159.97	0.44006	400	329.278	2.59622	0.97687
22.4	2161.51	0.440225	400	329.512	2.5972	0.97685
22.41	2163.21	0.440432	400	329.772	2.59842	0.97698
22.42	2164.98	0.440659	400	330.041	2.59976	0.97718
22.43	2166.65	0.440845	400	330.296	2.60086	0.9772
22.44	2168.3	0.441052	400	330.547	2.60208	0.97736
22.45	2170	0.441259	400	330.807	2.6033	0.97749
22.46	2171.68	0.441465	400	331.063	2.60451	0.97762
22.47	2173.32	0.441651	400	331.313	2.60561	0.97767
22.48	2174.91	0.441858	400	331.555	2.60683	0.97787
22.49	2176.53	0.442044	400	331.802	2.60793	0.97792
22.5	2178.26	0.442251	400	332.066	2.60915	0.97803
22.51	2179.75	0.442458	400	332.293	2.61037	0.97829
22.52	2181.16	0.442665	400	332.508	2.61159	0.97861
22.53	2182.65	0.442871	400	332.735	2.61281	0.97886
22.54	2184.16	0.443057	400	332.965	2.61391	0.97899
22.55	2185.5	0.443242	400	333.17	2.615	0.97922
22.56	2186.88	0.443429	400	333.38	2.6161	0.97943
22.57	2188.25	0.443635	400	333.589	2.61732	0.97977
22.58	2189.56	0.443842	400	333.788	2.61854	0.98015
22.59	2190.74	0.444028	400	333.968	2.61963	0.98049
22.6	2191.78	0.444235	400	334.127	2.62086	0.98104
22.61	2192.93	0.444442	400	334.302	2.62208	0.98152
22.62	2194.1	0.444648	400	334.481	2.62329	0.98198
22.64	2196.01	0.44502	400	334.772	2.62549	0.98295
22.66	2197.81	0.445434	400	335.046	2.62793	0.98423
22.68	2199.33	0.445827	400	335.278	2.63025	0.98557
22.7	2200.69	0.44622	400	335.485	2.63257	0.98702
22.73	2198.13	0.446799	400	335.095	2.63598	0.99208
22.74	2196.5	0.447026	400	334.846	2.63732	0.99447
22.75	2194.9	0.447212	400	334.602	2.63842	0.99659
22.76	2193.29	0.447419	400	334.357	2.63964	0.99885
22.77	2191.89	0.447626	400	334.144	2.64086	1.00097
22.78	2190.61	0.447812	400	333.949	2.64196	1.00289
22.79	2189.34	0.447998	400	333.755	2.64306	1.00481
22.81	2187.82	0.448389	400	333.523	2.64536	1.00809
22.83	2190.09	0.448782	400	333.869	2.64768	1.00895
22.84	2191.63	0.448989	400	334.104	2.6489	1.00918
22.85	2193.26	0.449175	400	334.352	2.65	1.00923
22.86	2194.94	0.449382	400	334.609	2.65122	1.00937
22.87	2196.54	0.449589	400	334.853	2.65244	1.00956
22.88	2198.16	0.449795	400	335.099	2.65366	1.00974
22.89	2199.84	0.449981	400	335.356	2.65476	1.00975
22.9	2201.38	0.450188	400	335.59	2.65598	1.00998
22.91	2203.02	0.450395	400	335.84	2.6572	1.01015
22.92	2204.67	0.450602	400	336.092	2.65842	1.01031
22.93	2206.29	0.450788	400	336.339	2.65952	1.01036
22.94	2207.84	0.450995	400	336.575	2.66074	1.01059
22.95	2209.33	0.451201	400	336.802	2.66195	1.01085
22.96	2210.85	0.451408	400	337.034	2.66317	1.01109
22.97	2212.32	0.451615	400	337.258	2.6644	1.01137
22.98	2213.68	0.451801	400	337.465	2.66549	1.01159
22.99	2215.07	0.452008	400	337.677	2.66671	1.01192
23	2216.55	0.452194	400	337.903	2.66781	1.01206
23.01	2217.94	0.4524	400	338.115	2.66903	1.01238
23.02	2219.22	0.452586	400	338.31	2.67012	1.01266
23.03	2220.44	0.452814	400	338.496	2.67147	1.01322
23.04	2221.7	0.453021	400	338.688	2.67269	1.01363
23.05	2222.88	0.453227	400	338.868	2.67391	1.01408
23.06	2224.01	0.453433	400	339.04	2.67512	1.01457
23.07	2225.14	0.453619	400	339.212	2.67622	1.01494
23.08	2226.3	0.453826	400	339.389	2.67744	1.01542
23.09	2227.37	0.454012	400	339.552	2.67854	1.01583
23.11	2229.22	0.454426	400	339.834	2.68098	1.01708
23.13	2230.99	0.454798	400	340.104	2.68317	1.01814
23.15	2232.59	0.455191	400	340.348	2.68549	1.01942
23.17	2233.99	0.455604	400	340.562	2.68793	1.02096
23.19	2235.37	0.455997	400	340.772	2.69025	1.02239
23.21	2236.59	0.45639	400	340.958	2.69257	1.02393
23.23	2237.78	0.456782	400	341.139	2.69488	1.02547
23.25	2239	0.457175	400	341.325	2.6972	1.02701
23.27	2240.16	0.457568	400	341.502	2.69952	1.02858
23.31	2237.66	0.458394	400	341.121	2.70439	1.03506
23.32	2236.09	0.458601	400	340.882	2.70561	1.03729
23.33	2234.45	0.458787	400	340.632	2.70671	1.03944
23.34	2232.93	0.458994	400	340.4	2.70793	1.04164
23.35	2231.6	0.4592	400	340.197	2.70914	1.04371
23.36	2230.34	0.459407	400	340.005	2.71037	1.04574
23.37	2229.19	0.459614	400	339.83	2.71159	1.04771
23.39	2228.03	0.460007	400	339.653	2.71391	1.05077
[truncated: 13,278 more rows]
