# Supplementary material for: Data regarding the influence of Al, Ti, and C additions to as-cast Al0.6CoCrFeNi compositionally complex alloys on microstructures and mechanical properties
Source: Data Brief. 2019 Nov 4;27:104742. doi: 10.1016/j.dib.2019.104742 (PMC6864337; doi:10.1016/j.dib.2019.104742)
Supplement: Multimedia component 1 [file mmc1.zip › data in brief_supplementary material zip/Tensile test data/C0.25/Tensile Test_C0.25-400°C-2nd_selected.xlsx]

## Sheet: Sheet1
Alloy Name	C0.25-400°C-2nd
Sample height	30	mm
Gauge diameter	2.92	mm
Gauge length	16.97	mm
Time	Force	Crosshead Displacement	Temperature	Engineering Stress	Engineering Strain	Engineering Plastic Strain
s	N	mm	°C	MPa	%	%
0	153.421	0	400.01	22.9102	0	-0.32667
0.0800171	153.634	4.13415e-05	400.01	22.942	0.000243615	-0.32656
0.109985	153.595	4.13415e-05	400.01	22.9362	0.000243615	-0.32653
0.130005	153.54	4.13415e-05	400.01	22.928	0.000243615	-0.3265
0.140015	153.508	4.13415e-05	400.01	22.9232	0.000243615	-0.32648
0.140015	153.508	4.13415e-05	400.01	22.9232	0.000243615	-0.32648
0.25	153.911	8.26831e-05	400.01	22.9834	0.000487231	-0.32649
0.359985	153.997	6.20123e-05	400.01	22.9962	0.000365423	-0.32667
0.400024	155.227	0.000247979	400.01	23.1799	0.00146	-0.32634
0.419983	156.579	0.000598931	400.01	23.3818	0.00353	-0.32513
0.440002	158.438	0.000991845	400.01	23.6594	0.00584	-0.32398
0.450012	159.493	0.00121882	400.01	23.8169	0.00718	-0.32331
0.460022	160.688	0.00142577	400.01	23.9954	0.0084	-0.32284
0.469971	161.938	0.00161173	400.01	24.1821	0.0095	-0.32254
0.47998	163.305	0.00181868	400.01	24.3862	0.01072	-0.32218
0.48999	164.711	0.00202563	400.01	24.5961	0.01194	-0.32184
0.5	166.008	0.00223162	400.01	24.7898	0.01315	-0.32145
0.51001	167.329	0.00243857	400.01	24.9871	0.01437	-0.32106
0.52002	168.555	0.00264552	400.01	25.1702	0.01559	-0.32061
0.530029	169.844	0.00283148	400.01	25.3626	0.01669	-0.32033
0.539978	171.032	0.00305846	400.01	25.5401	0.01802	-0.31974
0.549988	172.282	0.0032654	400.01	25.7267	0.01924	-0.31931
0.559998	173.454	0.00345137	400.01	25.9017	0.02034	-0.31895
0.570007	174.633	0.00363734	400.01	26.0778	0.02143	-0.3186
0.580017	175.782	0.00384428	400.01	26.2494	0.02265	-0.3181
0.590027	176.946	0.00405123	400.01	26.4232	0.02387	-0.31762
0.599976	178.118	0.0042372	400.01	26.5982	0.02497	-0.31726
0.609985	179.219	0.00444415	400.01	26.7626	0.02619	-0.31673
0.619995	180.438	0.00465014	400.01	26.9446	0.0274	-0.31629
0.630005	181.633	0.00483611	400.01	27.1231	0.0285	-0.31595
0.640015	182.844	0.00504305	400.01	27.3039	0.02972	-0.31549
0.650024	184.032	0.00522902	400.01	27.4813	0.03081	-0.31514
0.659973	185.149	0.00543597	400.01	27.6481	0.03203	-0.31463
0.669983	186.297	0.00564291	400.01	27.8196	0.03325	-0.31413
0.679993	187.368	0.00582888	400.01	27.9795	0.03435	-0.31371
0.690002	188.454	0.00601485	400.01	28.1417	0.03544	-0.3133
0.700012	189.61	0.00620081	400.01	28.3143	0.03654	-0.31293
0.710022	190.774	0.00640776	400.01	28.4881	0.03776	-0.31244
0.719971	191.946	0.00661375	400.01	28.6631	0.03897	-0.31197
0.72998	193.11	0.00680067	400.01	28.8369	0.04007	-0.3116
0.73999	194.204	0.00698664	400.01	29.0003	0.04117	-0.31119
0.75	195.321	0.00719263	400.01	29.1671	0.04238	-0.31068
0.76001	196.469	0.00742056	400.01	29.3385	0.04373	-0.31006
0.77002	197.547	0.00762751	400.01	29.4995	0.04495	-0.30952
0.780029	198.727	0.00781348	400.01	29.6757	0.04604	-0.30917
0.789978	199.891	0.00801947	400.01	29.8495	0.04726	-0.30869
0.799988	200.954	0.00820544	400.01	30.0083	0.04835	-0.30826
0.809998	202.024	0.00841238	400.01	30.1681	0.04957	-0.30772
0.820007	203.071	0.00861933	400.01	30.3244	0.05079	-0.30716
0.840027	204.997	0.00901225	400.01	30.612	0.05311	-0.30606
0.859985	206.829	0.00942519	400.01	30.8856	0.05554	-0.30478
0.880005	208.59	0.00983908	400.01	31.1486	0.05798	-0.30345
0.900024	210.321	0.010211	400.01	31.407	0.06017	-0.30235
0.919983	211.899	0.010624	400.01	31.6427	0.0626	-0.30091
0.940002	213.594	0.0110378	400.01	31.8958	0.06504	-0.29954
0.960022	215.309	0.0114098	400.01	32.1519	0.06724	-0.29843
0.97998	217.149	0.0118237	400.01	32.4267	0.06967	-0.29715
1	218.977	0.0122156	400.01	32.6996	0.07198	-0.29599
1.01001	220.04	0.0124226	400.01	32.8584	0.0732	-0.29544
1.02002	221.188	0.0126505	400.01	33.0298	0.07455	-0.29482
1.03003	222.227	0.0128565	400.01	33.185	0.07576	-0.29426
1.03998	223.29	0.0130425	400.01	33.3437	0.07686	-0.29383
1.04999	224.391	0.0132494	400.01	33.5081	0.07808	-0.29331
1.06	225.555	0.0134564	400.01	33.6819	0.0793	-0.29282
1.07001	226.579	0.0136633	400.01	33.8348	0.08051	-0.29225
1.08002	227.641	0.0138903	400.01	33.9934	0.08185	-0.29158
1.09003	228.68	0.0140763	400.01	34.1486	0.08295	-0.29114
1.09998	229.766	0.0142622	400.01	34.3107	0.08404	-0.29073
1.12	231.625	0.0146761	400.01	34.5883	0.08648	-0.28946
1.13	232.657	0.0148621	400.01	34.7425	0.08758	-0.28901
1.15002	234.602	0.015275	400.01	35.0329	0.09001	-0.28781
1.16998	236.602	0.0156679	400.01	35.3316	0.09233	-0.28675
1.17999	237.602	0.0158749	400.01	35.4809	0.09355	-0.28616
1.19	238.68	0.0160818	400.01	35.6419	0.09477	-0.28562
1.20001	239.735	0.0162678	400.01	35.7994	0.09586	-0.28519
1.21002	240.868	0.0164538	400.01	35.9686	0.09696	-0.28481
1.21997	241.946	0.0166397	400.01	36.1296	0.09805	-0.28439
1.22998	242.977	0.0168467	400.01	36.2835	0.09927	-0.28382
1.23999	244.102	0.0170527	400.01	36.4515	0.10049	-0.28332
1.25	245.188	0.0172806	400.01	36.6137	0.10183	-0.28266
1.26001	246.297	0.0174456	400.01	36.7793	0.1028	-0.28238
1.27002	247.368	0.0176106	400.01	36.9392	0.10377	-0.28209
1.28003	248.532	0.0178175	400.01	37.1131	0.10499	-0.2816
1.29003	249.57	0.0180249	400.01	37.2681	0.10622	-0.28103
1.29998	250.609	0.0182309	400.01	37.4232	0.10743	-0.28047
1.32	252.636	0.0186448	400.01	37.7259	0.10987	-0.27931
1.33001	253.644	0.0188718	400.01	37.8764	0.11121	-0.27861
1.34002	254.683	0.0190577	400.01	38.0316	0.1123	-0.27817
1.35003	255.714	0.0192647	400.01	38.1855	0.11352	-0.2776
1.36999	257.796	0.0196776	400.01	38.4964	0.11596	-0.27648
1.38	258.804	0.0198646	400.01	38.647	0.11706	-0.27601
1.39	259.89	0.0200705	400.01	38.8091	0.11827	-0.27548
1.40001	260.898	0.0202775	400.01	38.9597	0.11949	-0.2749
1.41002	261.992	0.0204844	400.01	39.123	0.12071	-0.27437
1.41997	263.031	0.0206704	400.01	39.2782	0.12181	-0.27393
1.42998	264.171	0.0208774	400.01	39.4484	0.12303	-0.27342
1.43999	265.234	0.0210633	400.01	39.6071	0.12412	-0.273
1.45	266.367	0.0212903	400.01	39.7763	0.12546	-0.27237
1.46001	267.398	0.0214763	400.01	39.9303	0.12655	-0.27193
1.47002	268.476	0.0216832	400.01	40.0913	0.12777	-0.27139
1.47997	269.64	0.0218902	400.01	40.2651	0.12899	-0.2709
1.49999	271.652	0.0222831	400.01	40.5656	0.13131	-0.26985
1.51	272.816	0.0224891	400.01	40.7394	0.13252	-0.26937
1.52001	273.98	0.022675	400.01	40.9132	0.13362	-0.26901
1.53002	275.097	0.022861	400.01	41.08	0.13471	-0.26862
1.54003	276.175	0.0230679	400.01	41.241	0.13593	-0.26808
1.54998	277.246	0.0232959	400.01	41.4009	0.13728	-0.26741
1.55999	278.433	0.0234818	400.01	41.5782	0.13837	-0.26706
1.57	279.457	0.0236878	400.01	41.7311	0.13959	-0.26649
1.58001	280.488	0.0238738	400.01	41.885	0.14068	-0.26605
1.59002	281.613	0.0241017	400.01	42.053	0.14203	-0.26541
1.60003	282.769	0.0242877	400.01	42.2256	0.14312	-0.26505
1.60998	283.777	0.0244946	400.01	42.3762	0.14434	-0.26446
1.63	285.746	0.0248876	400.01	42.6702	0.14666	-0.26339
1.64	286.792	0.0250935	400.01	42.8264	0.14787	-0.26283
1.65001	287.839	0.0252795	400.01	42.9827	0.14897	-0.2624
1.66997	289.816	0.0256724	400.01	43.278	0.15128	-0.26133
1.67998	290.871	0.0258584	400.01	43.4355	0.15238	-0.2609
1.68999	291.902	0.0260653	400.01	43.5895	0.1536	-0.26033
1.71001	293.929	0.0264792	400.01	43.8922	0.15604	-0.25916
1.72002	295.023	0.0266852	400.01	44.0555	0.15725	-0.25864
1.72997	296.101	0.0268712	400.01	44.2165	0.15835	-0.25822
1.73998	297.109	0.0270572	400.01	44.367	0.15944	-0.25776
1.74999	298.218	0.0272641	400.01	44.5326	0.16066	-0.25724
1.76	299.32	0.0274711	400.01	44.6972	0.16188	-0.25672
1.77001	300.382	0.027678	400.01	44.8558	0.1631	-0.25617
1.78002	301.429	0.027864	400.01	45.0121	0.1642	-0.25573
1.79003	302.601	0.02807	400.01	45.1871	0.16541	-0.25525
1.79998	303.75	0.0282569	400.01	45.3587	0.16651	-0.25488
1.80999	304.875	0.0284429	400.01	45.5267	0.16761	-0.25449
1.82	306.039	0.0286488	400.01	45.7005	0.16882	-0.25401
1.83001	307.234	0.0288768	400.01	45.879	0.17016	-0.25342
1.84002	308.39	0.0290627	400.01	46.0516	0.17126	-0.25305
1.85003	309.476	0.0292487	400.01	46.2138	0.17236	-0.25264
1.85998	310.664	0.0294557	400.01	46.3912	0.17358	-0.25217
1.86999	311.812	0.0296826	400.01	46.5626	0.17491	-0.25155
1.88	312.96	0.0298686	400.01	46.734	0.17601	-0.25118
1.89	314.031	0.0300546	400.01	46.894	0.1771	-0.25076
1.90001	315.171	0.0302615	400.01	47.0642	0.17832	-0.25026
1.91002	316.289	0.0304475	400.01	47.2311	0.17942	-0.24987
1.91997	317.39	0.0306544	400.01	47.3956	0.18064	-0.24934
1.92998	318.515	0.0308614	400.01	47.5635	0.18186	-0.24883
1.93999	319.742	0.0310674	400.01	47.7468	0.18307	-0.24839
1.95	320.976	0.0312533	400.01	47.931	0.18417	-0.24807
1.96001	322.101	0.0314603	400.01	48.099	0.18539	-0.24756
1.97002	323.289	0.0316672	400.01	48.2764	0.18661	-0.24709
1.97997	324.539	0.0318742	400.01	48.4631	0.18783	-0.24666
1.98998	325.835	0.0320601	400.01	48.6566	0.18892	-0.24638
1.99999	327.023	0.0322461	400.01	48.834	0.19002	-0.24603
2.01	328.273	0.0324531	400.01	49.0207	0.19124	-0.2456
2.02001	329.492	0.032659	400.01	49.2027	0.19245	-0.24516
2.03002	330.71	0.032866	400.01	49.3846	0.19367	-0.2447
2.04003	331.812	0.0330729	400.01	49.5492	0.19489	-0.24418
2.04998	332.953	0.0332799	400.01	49.7196	0.19611	-0.24368
2.05999	334.148	0.0334659	400.01	49.898	0.19721	-0.24333
2.07	335.304	0.0336718	400.01	50.0706	0.19842	-0.24285
2.08001	336.453	0.0338998	400.01	50.2422	0.19976	-0.24223
2.09002	337.546	0.0341067	400.01	50.4054	0.20098	-0.2417
2.10003	338.757	0.0342927	400.01	50.5863	0.20208	-0.24137
2.10998	339.859	0.0344787	400.01	50.7508	0.20317	-0.24096
2.11999	341	0.0346847	400.01	50.9212	0.20439	-0.24047
2.13	342.14	0.0348916	400.01	51.0915	0.20561	-0.23997
2.14	343.406	0.0350776	400.01	51.2805	0.2067	-0.23967
2.15001	344.632	0.0352845	400.01	51.4636	0.20792	-0.23922
2.16002	345.859	0.0354705	400.01	51.6468	0.20902	-0.2389
2.16997	347.109	0.0356774	400.01	51.8335	0.21024	-0.23847
2.17998	348.32	0.0358844	400.01	52.0143	0.21146	-0.23801
2.18999	349.531	0.0360904	400.01	52.1951	0.21267	-0.23756
2.2	350.757	0.0362763	400.01	52.3782	0.21377	-0.23724
2.21001	352.031	0.0364833	400.01	52.5685	0.21499	-0.23682
2.22002	353.203	0.0366902	400.01	52.7435	0.21621	-0.23634
2.22997	354.406	0.0368972	400.01	52.9231	0.21743	-0.23588
2.23998	355.578	0.0371032	400.01	53.0981	0.21864	-0.2354
2.24999	356.812	0.0373101	400.01	53.2824	0.21986	-0.23496
2.26	358.046	0.0374961	400.01	53.4667	0.22096	-0.23464
2.27001	359.25	0.037703	400.01	53.6465	0.22217	-0.23418
2.28002	360.46	0.03791	400.01	53.8272	0.22339	-0.23372
2.29003	361.726	0.038116	400.01	54.0162	0.22461	-0.23331
2.29998	362.937	0.0383029	400.01	54.197	0.22571	-0.23297
2.30999	364.14	0.0385089	400.01	54.3767	0.22692	-0.23251
2.32	365.406	0.0387158	400.01	54.5658	0.22814	-0.23209
2.33001	366.718	0.0389018	400.01	54.7617	0.22924	-0.23182
2.34002	367.945	0.0391087	400.01	54.9449	0.23046	-0.23138
2.35003	369.179	0.0393157	400.01	55.1292	0.23168	-0.23093
2.35998	370.398	0.0395217	400.01	55.3112	0.23289	-0.23049
2.36999	371.617	0.0397286	400.01	55.4932	0.23411	-0.23004
2.38	372.796	0.0399356	400.01	55.6693	0.23533	-0.22956
2.39	373.953	0.0401425	400.01	55.8421	0.23655	-0.22907
2.40001	375.148	0.0403485	400.01	56.0205	0.23776	-0.22861
2.41002	376.328	0.0405555	400.01	56.1967	0.23898	-0.22813
2.41997	377.546	0.0407624	400.01	56.3786	0.2402	-0.22768
2.42998	378.632	0.0409484	400.01	56.5408	0.2413	-0.22727
2.43999	379.82	0.0411344	400.01	56.7182	0.24239	-0.22692
2.45	380.984	0.0413613	400.01	56.892	0.24373	-0.22632
2.46001	382.234	0.0415482	400.01	57.0787	0.24483	-0.226
2.47002	383.468	0.0417542	400.01	57.2629	0.24605	-0.22557
2.47997	384.804	0.0419202	400.01	57.4624	0.24703	-0.22543
2.48998	386.093	0.0421472	400.01	57.6549	0.24836	-0.22491
2.49999	387.343	0.0423541	400.01	57.8416	0.24958	-0.22448
2.51	388.64	0.0425811	400.01	58.0353	0.25092	-0.22395
2.52001	389.875	0.042767	400.01	58.2197	0.25202	-0.22364
2.53002	391.226	0.042953	400.01	58.4214	0.25311	-0.22339
2.54003	392.429	0.043139	400.01	58.6011	0.25421	-0.22305
2.54998	393.648	0.0433459	400.01	58.7831	0.25543	-0.2226
2.55999	394.859	0.0435529	400.01	58.9639	0.25665	-0.22215
2.57	396.171	0.0437598	400.01	59.1598	0.25787	-0.22175
2.58001	397.406	0.0439658	400.01	59.3443	0.25908	-0.22132
2.59002	398.687	0.0441527	400.01	59.5356	0.26018	-0.22102
2.60003	400.078	0.0443387	400.01	59.7433	0.26128	-0.2208
2.60998	401.484	0.0445447	400.01	59.9532	0.26249	-0.22048
2.61999	402.968	0.0447307	400.01	60.1748	0.26359	-0.22032
2.63	404.351	0.0449376	400.01	60.3814	0.26481	-0.21997
2.64	405.859	0.0451446	400.01	60.6065	0.26603	-0.2197
2.65001	407.312	0.0453715	400.01	60.8235	0.26736	-0.21928
2.66002	408.695	0.0455575	400.01	61.0301	0.26846	-0.21905
2.66997	410.015	0.0457444	400.01	61.2272	0.26956	-0.21878
2.67998	411.39	0.0459304	400.01	61.4325	0.27066	-0.21855
2.68999	412.695	0.0461783	400.01	61.6274	0.27212	-0.21791
2.7	413.914	0.0463643	400.01	61.8094	0.27321	-0.21759
2.71001	415.117	0.0465712	400.01	61.989	0.27443	-0.21712
2.72002	416.304	0.0467572	400.01	62.1663	0.27553	-0.21678
2.72997	417.507	0.0469632	400.01	62.3459	0.27674	-0.21632
2.73998	418.671	0.0471702	400.01	62.5198	0.27796	-0.21583
2.74999	419.882	0.0473561	400.01	62.7006	0.27906	-0.2155
2.76	421.125	0.0475421	400.01	62.8862	0.28015	-0.21519
2.77001	422.359	0.047749	400.01	63.0705	0.28137	-0.21475
2.78002	423.57	0.047976	400.01	63.2513	0.28271	-0.21417
2.79003	424.843	0.048162	400.01	63.4414	0.28381	-0.21388
2.79998	426.164	0.0483489	400.01	63.6387	0.28491	-0.21361
2.80999	427.398	0.0485349	400.01	63.8229	0.286	-0.21329
2.82	428.625	0.0487208	400.01	64.0062	0.2871	-0.21297
2.83001	429.937	0.0489268	400.01	64.2021	0.28831	-0.21258
2.84002	431.273	0.0491338	400.01	64.4016	0.28953	-0.2122
2.85003	432.57	0.0493407	400.01	64.5953	0.29075	-0.2118
2.85998	433.859	0.0495477	400.01	64.7878	0.29197	-0.21139
2.86999	435.14	0.0497336	400.01	64.9791	0.29307	-0.21111
2.88	436.406	0.0499406	400.01	65.1681	0.29429	-0.21068
2.89	437.687	0.0501466	400.01	65.3594	0.2955	-0.21028
2.90001	438.984	0.0503535	400.01	65.5531	0.29672	-0.20987
2.91002	440.32	0.0505605	400.01	65.7526	0.29794	-0.2095
2.91997	441.679	0.0507674	400.01	65.9555	0.29916	-0.20913
2.92998	442.953	0.0509534	400.01	66.1458	0.30026	-0.20884
2.93999	444.226	0.0511594	400.01	66.3359	0.30147	-0.20843
2.95	445.515	0.0513663	400.01	66.5284	0.30269	-0.20802
2.96001	446.828	0.0515733	400.01	66.7244	0.30391	-0.20763
2.97002	448.148	0.0517592	400.01	66.9215	0.305	-0.20737
2.97997	449.5	0.0519862	400.01	67.1234	0.30634	-0.20688
2.98998	450.851	0.0521521	400.01	67.3252	0.30732	-0.20675
2.99999	452.156	0.0523791	400.01	67.52	0.30866	-0.20624
3.01	453.453	0.0525861	400.01	67.7137	0.30988	-0.20584
3.02001	454.695	0.052793	400.01	67.8992	0.3111	-0.2054
3.03002	455.992	0.052958	400.01	68.0929	0.31207	-0.20524
3.04003	457.296	0.053165	400.01	68.2876	0.31329	-0.20485
3.04998	458.585	0.0533719	400.01	68.4801	0.31451	-0.20444
3.05999	459.898	0.0535579	400.01	68.6762	0.3156	-0.20417
3.07	461.265	0.0537639	400.01	68.8803	0.31682	-0.20382
3.08001	462.609	0.0539498	400.01	69.081	0.31791	-0.20357
3.09002	463.875	0.0541568	400.01	69.27	0.31913	-0.20315
3.10003	465.164	0.0543847	400.01	69.4625	0.32048	-0.20262
3.10998	466.429	0.0545707	400.01	69.6514	0.32157	-0.20232
3.11999	467.781	0.0547566	400.01	69.8533	0.32267	-0.20207
3.13	469.109	0.0549636	400.01	70.0516	0.32389	-0.20169
3.14	470.468	0.0551495	400.01	70.2546	0.32498	-0.20145
3.15001	471.804	0.0553555	400.01	70.4541	0.3262	-0.20108
3.16002	473.015	0.0555415	400.01	70.6349	0.32729	-0.20075
3.16997	474.218	0.0557485	400.01	70.8145	0.32851	-0.20028
3.17998	475.523	0.0559344	400.01	71.0094	0.32961	-0.20001
3.18999	476.875	0.0561623	400.01	71.2113	0.33095	-0.19952
3.2	478.148	0.0563483	400.01	71.4014	0.33205	-0.19923
3.21001	479.57	0.0565543	400.01	71.6137	0.33326	-0.19891
3.22002	480.929	0.0567613	400.01	71.8167	0.33448	-0.19854
3.22997	482.289	0.0569472	400.01	72.0198	0.33558	-0.19831
3.23998	483.531	0.0571542	400.01	72.2052	0.3368	-0.19787
3.24999	484.867	0.0573611	400.01	72.4048	0.33801	-0.19749
3.26	486.32	0.0575471	400.01	72.6217	0.33911	-0.19731
3.27001	487.718	0.057754	400.01	72.8305	0.34033	-0.19697
3.28002	489.046	0.05796	400.01	73.0288	0.34154	-0.19659
3.29003	490.421	0.058167	400.01	73.2341	0.34276	-0.19624
3.29998	491.843	0.0583529	400.01	73.4465	0.34386	-0.19604
3.30999	493.195	0.0585599	400.01	73.6484	0.34508	-0.19567
3.32	494.546	0.0587869	400.01	73.8501	0.34642	-0.19519
3.33001	495.867	0.0589728	400.01	74.0474	0.34751	-0.19492
3.34002	497.304	0.0591798	400.01	74.2619	0.34873	-0.19461
3.35003	498.687	0.0593867	400.01	74.4685	0.34995	-0.19426
3.35998	500.007	0.0595937	400.01	74.6656	0.35117	-0.19387
3.36999	501.351	0.0597997	400.01	74.8663	0.35238	-0.19351
3.38	502.726	0.0599866	400.01	75.0716	0.35349	-0.19327
3.39	503.992	0.0601926	400.01	75.2607	0.3547	-0.19286
3.40001	505.304	0.0603995	400.01	75.4566	0.35592	-0.19246
3.41002	506.593	0.0605855	400.01	75.6491	0.35702	-0.19218
3.41997	507.953	0.0607715	400.01	75.8522	0.35811	-0.19194
3.42998	509.257	0.0609574	400.01	76.0469	0.35921	-0.19167
3.43999	510.562	0.0611854	400.01	76.2418	0.36055	-0.19114
3.45	511.898	0.0613713	400.01	76.4413	0.36165	-0.19089
3.46001	513.312	0.0615573	400.01	76.6524	0.36274	-0.19069
3.47002	514.695	0.0617843	400.01	76.8589	0.36408	-0.19022
3.47997	515.992	0.0619912	400.01	77.0526	0.3653	-0.18982
3.48998	517.335	0.0621772	400.01	77.2532	0.36639	-0.18957
3.49999	518.695	0.0623841	400.01	77.4562	0.36761	-0.18921
3.51	520.046	0.0625701	400.01	77.658	0.36871	-0.18896
3.52001	521.375	0.062777	400.01	77.8564	0.36993	-0.18858
3.53002	522.734	0.062963	400.01	78.0594	0.37103	-0.18834
3.54003	524.117	0.063169	400.01	78.2659	0.37224	-0.188
3.54998	525.406	0.0633759	400.01	78.4584	0.37346	-0.18759
3.55999	526.64	0.0635829	400.01	78.6427	0.37468	-0.18715
3.57	527.96	0.0637898	400.01	78.8398	0.3759	-0.18676
3.58001	529.328	0.0639958	400.01	79.0441	0.37711	-0.18641
3.59002	530.718	0.0641828	400.01	79.2516	0.37821	-0.18618
3.60003	532.031	0.0643687	400.01	79.4477	0.37931	-0.18591
3.60998	533.359	0.0645747	400.01	79.646	0.38052	-0.18554
3.61999	534.656	0.0647817	400.01	79.8397	0.38174	-0.18513
3.63	536.015	0.0649886	400.01	80.0426	0.38296	-0.18477
3.64	537.343	0.0651746	400.01	80.2409	0.38406	-0.18451
3.65001	538.703	0.0653605	400.01	80.444	0.38515	-0.18427
3.66002	540.062	0.0655875	400.01	80.647	0.38649	-0.18379
3.66997	541.39	0.0657945	400.01	80.8453	0.38771	-0.18341
3.67998	542.742	0.0660014	400.01	81.0472	0.38893	-0.18304
3.68999	544.093	0.0662084	400.01	81.2489	0.39015	-0.18267
3.7	545.398	0.0663943	400.01	81.4438	0.39125	-0.1824
3.71001	546.664	0.0666003	400.01	81.6328	0.39246	-0.18198
3.72002	547.992	0.0667663	400.01	81.8311	0.39344	-0.18184
3.72997	549.281	0.0669732	400.01	82.0236	0.39466	-0.18143
3.73998	550.578	0.0671792	400.01	82.2173	0.39587	-0.18104
3.74999	551.875	0.0673861	400.01	82.411	0.39709	-0.18064
3.76	553.164	0.0675721	400.01	82.6035	0.39819	-0.18035
3.77001	554.414	0.0678	400.01	82.7901	0.39953	-0.1798
3.78002	555.679	0.068006	400.01	82.979	0.40074	-0.17938
3.79003	556.968	0.068192	400.01	83.1715	0.40184	-0.1791
3.79998	558.406	0.0683989	400.01	83.3863	0.40306	-0.17878
3.80999	559.875	0.0685849	400.01	83.6056	0.40415	-0.17861
3.82	561.296	0.0687919	400.01	83.8178	0.40537	-0.17829
3.83001	562.64	0.0689988	400.01	84.0185	0.40659	-0.17792
3.84002	564.039	0.0692048	400.01	84.2274	0.40781	-0.17758
3.85003	565.484	0.0694117	400.01	84.4432	0.40903	-0.17727
3.85998	566.937	0.0695777	400.01	84.6602	0.41	-0.17721
3.86999	568.382	0.0698047	400.01	84.876	0.41134	-0.17678
3.88	569.789	0.0700116	400.01	85.0861	0.41256	-0.17645
3.89	571.195	0.0701976	400.01	85.296	0.41366	-0.17624
3.90001	572.476	0.0704045	400.01	85.4873	0.41488	-0.17583
3.91002	573.773	0.0706105	400.01	85.681	0.41609	-0.17543
3.91997	575.101	0.0708175	400.01	85.8793	0.41731	-0.17505
3.92998	576.562	0.0710244	400.01	86.0975	0.41853	-0.17475
3.93999	577.937	0.0712314	400.01	86.3028	0.41975	-0.1744
3.95	579.273	0.0714173	400.01	86.5023	0.42084	-0.17414
3.96001	580.679	0.0716233	400.01	86.7123	0.42206	-0.17382
3.97002	582.054	0.0718102	400.01	86.9176	0.42316	-0.17358
3.97997	583.453	0.0720162	400.01	87.1265	0.42437	-0.17325
3.98998	584.789	0.0722232	400.01	87.326	0.42559	-0.17287
3.99999	586.171	0.0724091	400.01	87.5324	0.42669	-0.17265
4.01	587.593	0.0725951	400.01	87.7447	0.42778	-0.17245
4.02001	588.921	0.0728021	400.01	87.943	0.429	-0.17206
4.03002	590.289	0.073009	400.01	88.1473	0.43022	-0.17171
4.04003	591.601	0.073215	400.01	88.3432	0.43144	-0.17132
4.04998	593.031	0.073401	400.01	88.5568	0.43253	-0.17112
4.05999	594.351	0.0735879	400.01	88.7539	0.43364	-0.17085
4.07	595.71	0.0737939	400.01	88.9568	0.43485	-0.1705
4.08001	597.085	0.0740008	400.01	89.1622	0.43607	-0.17014
4.09002	598.546	0.0742078	400.01	89.3803	0.43729	-0.16984
4.10003	599.945	0.0743937	400.01	89.5892	0.43838	-0.16963
4.10998	601.328	0.0745797	400.01	89.7958	0.43948	-0.16941
4.11999	602.828	0.0747867	400.01	90.0198	0.4407	-0.16913
4.13	604.179	0.0749926	400.01	90.2215	0.44191	-0.16877
4.14	605.648	0.0751796	400.01	90.4409	0.44301	-0.16859
4.15001	607.093	0.0754065	400.01	90.6566	0.44435	-0.16817
4.16002	608.57	0.0755925	400.01	90.8772	0.44545	-0.168
4.16997	609.992	0.0757785	400.01	91.0896	0.44654	-0.1678
4.17998	611.445	0.0760064	400.01	91.3065	0.44789	-0.16737
4.18999	612.804	0.0762124	400.01	91.5095	0.4491	-0.16702
4.2	614.242	0.0764193	400.01	91.7242	0.45032	-0.1667
4.21001	615.671	0.0766263	400.01	91.9376	0.45154	-0.16638
4.22002	617.054	0.0768123	400.01	92.1441	0.45264	-0.16616
4.22997	618.546	0.0770192	400.01	92.3669	0.45386	-0.16588
4.23998	619.968	0.0772052	400.01	92.5793	0.45495	-0.16568
4.24999	621.343	0.0774321	400.01	92.7846	0.45629	-0.16521
4.26	622.734	0.0776391	400.01	92.9923	0.45751	-0.16486
4.27001	624.164	0.0778251	400.01	93.2058	0.4586	-0.16467
4.28002	625.578	0.078011	400.01	93.417	0.4597	-0.16447
4.29003	627	0.078238	400.01	93.6293	0.46104	-0.16402
4.29998	628.406	0.078445	400.01	93.8393	0.46226	-0.16369
4.30999	629.835	0.0786309	400.01	94.0527	0.46335	-0.16349
4.32	631.179	0.0788379	400.01	94.2534	0.46457	-0.16312
4.33001	632.523	0.0790448	400.01	94.4541	0.46579	-0.16275
4.34002	633.867	0.0792308	400.01	94.6548	0.46689	-0.1625
4.35003	635.195	0.0794377	400.01	94.8531	0.46811	-0.16212
4.35998	636.562	0.0796437	400.01	95.0572	0.46932	-0.16176
4.36999	637.906	0.0798297	400.01	95.2579	0.47042	-0.16152
4.38	639.195	0.0800366	400.01	95.4504	0.47164	-0.16111
4.39	640.593	0.0802226	400.01	95.6592	0.47273	-0.16089
4.40001	641.992	0.0804086	400.01	95.8681	0.47383	-0.16068
4.41002	643.359	0.0806155	400.01	96.0722	0.47505	-0.16032
4.41997	644.843	0.0808015	400.01	96.2938	0.47614	-0.16016
4.42998	646.335	0.0810084	400.01	96.5166	0.47736	-0.15988
4.43999	647.804	0.0812154	400.01	96.736	0.47858	-0.15959
4.45	649.242	0.0814013	400.01	96.9507	0.47968	-0.1594
4.46001	650.601	0.0816073	400.01	97.1536	0.48089	-0.15904
4.47002	652.07	0.0818353	400.01	97.373	0.48224	-0.15862
4.47997	653.515	0.0820212	400.01	97.5888	0.48333	-0.15844
4.48998	654.875	0.0822072	400.01	97.7919	0.48443	-0.1582
4.49999	656.257	0.0823932	400.01	97.9983	0.48552	-0.15797
4.51	657.648	0.0826001	400.01	98.206	0.48674	-0.15763
4.52001	658.976	0.0828071	400.01	98.4043	0.48796	-0.15725
4.53002	660.281	0.0830131	400.01	98.5992	0.48918	-0.15685
4.54003	661.632	0.08322	400.01	98.8009	0.49039	-0.15649
4.54998	663.046	0.083406	400.01	99.0121	0.49149	-0.15628
4.55999	664.484	0.0836129	400.01	99.2268	0.49271	-0.15597
4.57	665.859	0.0837989	400.01	99.4321	0.49381	-0.15574
4.58001	667.25	0.0840058	400.01	99.6398	0.49503	-0.1554
4.59002	668.656	0.0842118	400.01	99.8498	0.49624	-0.15507
4.60003	670.062	0.0844188	400.01	100.06	0.49746	-0.15473
4.60998	671.453	0.0846257	400.01	100.267	0.49868	-0.15439
4.61999	672.851	0.0848327	400.01	100.476	0.4999	-0.15405
4.63	674.281	0.0850186	400.01	100.69	0.50099	-0.15386
4.64	675.664	0.0852046	400.01	100.896	0.50209	-0.15363
4.65001	677.023	0.0853906	400.01	101.099	0.50319	-0.15339
4.66002	678.445	0.0855765	400.01	101.312	0.50428	-0.15319
4.66997	679.843	0.0857835	400.01	101.52	0.5055	-0.15285
4.67998	681.234	0.0859895	400.01	101.728	0.50671	-0.15252
4.68999	682.664	0.0861964	400.01	101.942	0.50793	-0.1522
4.7	684.101	0.0864034	400.01	102.156	0.50915	-0.15188
4.71001	685.562	0.0866103	400.01	102.374	0.51037	-0.15159
4.72002	687.015	0.0867963	400.01	102.591	0.51147	-0.15141
4.72997	688.398	0.0869822	400.01	102.798	0.51256	-0.15118
4.73998	689.835	0.0872092	400.01	103.012	0.5139	-0.15075
4.74999	691.234	0.0874162	400.01	103.221	0.51512	-0.15041
4.76	692.578	0.0876021	400.01	103.422	0.51622	-0.15016
4.77001	694	0.0877881	400.01	103.634	0.51731	-0.14996
4.78002	695.445	0.087995	400.01	103.85	0.51853	-0.14965
4.79003	696.828	0.088181	400.01	104.057	0.51963	-0.14943
4.79998	698.226	0.088388	400.01	104.265	0.52085	-0.14909
4.80999	699.656	0.0885949	400.01	104.479	0.52207	-0.14877
4.82	701.054	0.0888009	400.01	104.688	0.52328	-0.14844
4.83001	702.507	0.0890078	400.01	104.905	0.5245	-0.14814
4.84002	703.914	0.0892148	400.01	105.115	0.52572	-0.1478
4.85003	705.375	0.0894008	400.01	105.333	0.52682	-0.14763
4.85998	706.859	0.0896077	400.01	105.555	0.52804	-0.14734
4.86999	708.335	0.0898137	400.01	105.775	0.52925	-0.14706
4.88	709.726	0.0899997	400.01	105.983	0.53035	-0.14684
4.89	711.21	0.0902066	400.01	106.204	0.53157	-0.14655
4.90001	712.664	0.0903926	400.01	106.421	0.53266	-0.14637
4.91002	714.07	0.0905995	400.01	106.631	0.53388	-0.14604
4.91997	715.531	0.0907855	400.01	106.85	0.53498	-0.14587
4.92998	716.945	0.0909924	400.01	107.061	0.5362	-0.14554
4.93999	718.476	0.0911994	400.01	107.289	0.53742	-0.14528
4.95	719.906	0.0914054	400.01	107.503	0.53863	-0.14497
4.96001	721.375	0.0916333	400.01	107.722	0.53997	-0.14455
4.97002	722.835	0.0918193	400.01	107.94	0.54107	-0.14438
4.97997	724.39	0.0919843	400.01	108.172	0.54204	-0.14438
4.98998	725.906	0.0921912	400.01	108.399	0.54326	-0.14412
4.99999	727.398	0.0923772	400.01	108.622	0.54436	-0.14396
5.01	728.937	0.0925841	400.01	108.852	0.54558	-0.14371
5.02001	730.375	0.0927911	400.01	109.066	0.54679	-0.1434
5.03002	731.898	0.092977	400.01	109.294	0.54789	-0.14326
5.04003	733.296	0.093183	400.01	109.502	0.5491	-0.14293
5.04998	734.859	0.09339	400.01	109.736	0.55032	-0.1427
5.05999	736.351	0.0935759	400.01	109.959	0.55142	-0.14254
5.07	737.812	0.0937829	400.01	110.177	0.55264	-0.14224
5.08001	739.257	0.0939689	400.01	110.393	0.55374	-0.14206
5.09002	740.687	0.0941758	400.01	110.606	0.55495	-0.14174
5.10003	742.156	0.0943818	400.01	110.825	0.55617	-0.14145
5.10998	743.562	0.0945887	400.01	111.035	0.55739	-0.14112
5.11999	745.101	0.0947957	400.01	111.265	0.55861	-0.14087
5.13	746.601	0.0949817	400.01	111.489	0.5597	-0.14072
5.14	748.132	0.0951676	400.01	111.718	0.5608	-0.14058
5.15001	749.632	0.0953746	400.01	111.942	0.56202	-0.14031
5.16002	751.125	0.0955815	400.01	112.165	0.56324	-0.14003
5.16997	752.703	0.0957875	400.01	112.4	0.56445	-0.13981
5.17998	754.171	0.0959945	400.01	112.62	0.56567	-0.13952
5.18999	755.632	0.0961804	400.01	112.838	0.56677	-0.13934
5.2	757.148	0.0964084	400.01	113.064	0.56811	-0.13895
5.21001	758.71	0.0966144	400.01	113.297	0.56932	-0.13872
5.22002	760.203	0.0968003	400.01	113.52	0.57042	-0.13857
5.22997	761.75	0.0969663	400.01	113.751	0.5714	-0.13857
5.23998	763.281	0.0971932	400.01	113.98	0.57274	-0.13819
5.24999	764.757	0.0974002	400.01	114.2	0.57396	-0.1379
5.26	766.226	0.0975861	400.01	114.42	0.57505	-0.13773
5.27001	767.656	0.0977931	400.01	114.633	0.57627	-0.13741
5.28002	769.203	0.098	400.01	114.864	0.57749	-0.13717
5.29003	770.789	0.098227	400.01	115.101	0.57883	-0.13683
5.29998	772.273	0.098413	400.01	115.323	0.57992	-0.13667
5.30999	773.742	0.0985989	400.01	115.542	0.58102	-0.1365
5.32	775.203	0.0988059	400.01	115.76	0.58224	-0.1362
5.33001	776.671	0.0990128	400.01	115.98	0.58346	-0.13591
5.34002	778.109	0.0992188	400.01	116.194	0.58467	-0.1356
5.35003	779.57	0.0994258	400.01	116.412	0.58589	-0.1353
5.35998	781.07	0.0996327	400.01	116.636	0.58711	-0.13503
5.36999	782.554	0.0998397	400.01	116.858	0.58833	-0.13474
5.38	784.023	0.100005	400.01	117.077	0.5893	-0.13469
5.39	785.445	0.100191	400.01	117.29	0.5904	-0.13449
5.40001	786.882	0.100398	400.01	117.504	0.59162	-0.13418
5.41002	788.382	0.100605	400.01	117.728	0.59284	-0.1339
5.41997	789.875	0.100832	400.01	117.951	0.59418	-0.13351
5.42998	791.273	0.101038	400.01	118.16	0.59539	-0.13317
5.43999	792.757	0.101224	400.01	118.382	0.59649	-0.13301
5.45	794.242	0.10141	400.01	118.603	0.59758	-0.13285
5.46001	795.679	0.101617	400.01	118.818	0.5988	-0.13254
5.47002	797.117	0.101782	400.01	119.033	0.59978	-0.13247
5.47997	798.562	0.101989	400.01	119.249	0.601	-0.13216
5.48998	800.062	0.102196	400.01	119.473	0.60222	-0.13189
5.49999	801.57	0.102402	400.01	119.698	0.60343	-0.13162
5.51	803.039	0.102609	400.01	119.917	0.60465	-0.13133
5.52001	804.554	0.102795	400.01	120.143	0.60575	-0.13119
5.53002	806.07	0.102981	400.01	120.37	0.60684	-0.13105
5.54003	807.539	0.103188	400.01	120.589	0.60806	-0.13075
5.54998	808.984	0.103395	400.01	120.805	0.60928	-0.13044
5.55999	810.515	0.103581	400.01	121.033	0.61038	-0.13031
5.57	812.046	0.103788	400.01	121.262	0.6116	-0.13006
5.58001	813.492	0.103974	400.01	121.478	0.61269	-0.12987
5.59002	814.937	0.10416	400.01	121.694	0.61379	-0.12969
5.60003	816.414	0.104346	400.01	121.914	0.61489	-0.12952
5.60998	817.851	0.104553	400.01	122.129	0.6161	-0.12921
5.61999	819.281	0.104739	400.01	122.342	0.6172	-0.12901
5.63	820.789	0.104945	400.01	122.568	0.61841	-0.12875
5.64	822.335	0.105152	400.01	122.799	0.61963	-0.1285
5.65001	823.906	0.105359	400.01	123.033	0.62085	-0.12827
5.66002	825.375	0.105545	400.01	123.252	0.62195	-0.1281
5.66997	826.875	0.105752	400.01	123.476	0.62317	-0.12783
5.67998	828.437	0.105958	400.01	123.71	0.62438	-0.1276
5.68999	829.929	0.106185	400.01	123.933	0.62572	-0.1272
5.7	831.429	0.106371	400.01	124.157	0.62682	-0.12705
5.71001	833.007	0.106578	400.01	124.392	0.62804	-0.12682
5.72002	834.531	0.106805	400.01	124.62	0.62938	-0.12645
5.72997	835.976	0.10697	400.01	124.836	0.63035	-0.12638
5.73998	837.437	0.107157	400.01	125.054	0.63145	-0.1262
5.74999	838.914	0.107384	400.01	125.274	0.63279	-0.1258
5.76	840.453	0.107591	400.01	125.504	0.63401	-0.12555
5.77001	841.937	0.107777	400.01	125.726	0.6351	-0.12539
5.78002	843.406	0.107984	400.01	125.945	0.63632	-0.12509
5.79003	844.906	0.10819	400.01	126.169	0.63754	-0.12482
5.79998	846.343	0.108397	400.01	126.384	0.63876	-0.12451
5.80999	847.734	0.108583	400.01	126.591	0.63985	-0.12429
5.82	849.21	0.108769	400.01	126.812	0.64095	-0.12412
5.83001	850.757	0.108976	400.01	127.043	0.64217	-0.12388
5.84002	852.203	0.109183	400.01	127.259	0.64339	-0.12357
5.85003	853.601	0.109389	400.01	127.467	0.6446	-0.12324
5.85998	854.984	0.109576	400.01	127.674	0.6457	-0.123
5.86999	856.421	0.109782	400.01	127.889	0.64692	-0.1227
5.88	857.89	0.109989	400.01	128.108	0.64814	-0.1224
5.89	859.328	0.110175	400.01	128.323	0.64923	-0.12221
5.90001	860.828	0.110361	400.01	128.547	0.65033	-0.12206
5.91002	862.328	0.110568	400.01	128.771	0.65155	-0.12179
5.91997	863.742	0.110754	400.01	128.982	0.65265	-0.12158
5.92998	865.164	0.11096	400.01	129.194	0.65386	-0.12126
5.93999	866.671	0.111166	400.01	129.419	0.65507	-0.121
5.95	868.226	0.111353	400.01	129.651	0.65618	-0.12088
5.96001	869.804	0.111539	400.01	129.887	0.65727	-0.12077
5.97002	871.328	0.111766	400.01	130.115	0.65861	-0.1204
5.97997	872.804	0.111952	400.01	130.335	0.65971	-0.12023
5.98998	874.382	0.112138	400.01	130.571	0.6608	-0.12013
5.99999	875.898	0.112345	400.01	130.797	0.66202	-0.11987
6.01	877.421	0.112531	400.01	131.024	0.66312	-0.11973
6.02001	878.984	0.112758	400.01	131.258	0.66445	-0.11938
6.03002	880.507	0.112945	400.01	131.485	0.66556	-0.11923
6.04003	882.046	0.113151	400.01	131.715	0.66677	-0.11899
6.04998	883.562	0.113337	400.01	131.942	0.66787	-0.11885
6.05999	885.109	0.113523	400.01	132.173	0.66896	-0.11873
6.07	886.695	0.11373	400.01	132.409	0.67018	-0.11851
6.08001	888.25	0.113937	400.01	132.642	0.6714	-0.11827
6.09002	889.757	0.114123	400.01	132.867	0.6725	-0.11812
6.10003	891.312	0.114309	400.01	133.099	0.67359	-0.118
6.10998	892.828	0.114516	400.01	133.325	0.67481	-0.11774
6.11999	894.398	0.114723	400.01	133.56	0.67603	-0.11751
6.13	895.984	0.114909	400.01	133.796	0.67713	-0.11741
6.14	897.484	0.115136	400.01	134.02	0.67847	-0.11702
6.15001	898.953	0.115343	400.01	134.24	0.67969	-0.11673
6.16002	900.414	0.115529	400.01	134.458	0.68078	-0.11655
6.16997	901.851	0.115736	400.01	134.673	0.682	-0.11624
6.17998	903.328	0.115921	400.01	134.893	0.68309	-0.11608
6.18999	904.921	0.116127	400.01	135.131	0.68431	-0.11587
6.2	906.453	0.116334	400.01	135.36	0.68553	-0.11561
6.21001	907.96	0.116541	400.01	135.585	0.68675	-0.11534
6.22002	909.476	0.116748	400.01	135.811	0.68797	-0.11508
6.22997	910.945	0.116934	400.01	136.031	0.68906	-0.11491
6.23998	912.468	0.117141	400.01	136.258	0.69028	-0.11465
6.24999	913.96	0.117347	400.01	136.481	0.6915	-0.11437
6.26	915.507	0.117554	400.01	136.712	0.69272	-0.11413
6.27001	917.039	0.11774	400.01	136.941	0.69381	-0.114
6.28002	918.609	0.117947	400.01	137.175	0.69503	-0.11377
6.29003	920.07	0.118133	400.01	137.393	0.69613	-0.11359
6.30003	921.592	0.11834	400.01	137.62	0.69735	-0.11333
6.30998	923.155	0.118526	400.01	137.854	0.69844	-0.11322
6.31999	924.655	0.118732	400.01	138.078	0.69966	-0.11295
6.33	926.194	0.118939	400.01	138.308	0.70088	-0.1127
6.34001	927.741	0.119125	400.01	138.539	0.70197	-0.11258
6.35002	929.311	0.119332	400.01	138.773	0.70319	-0.11235
6.36003	930.819	0.119539	400.01	138.998	0.70441	-0.11208
6.36998	932.374	0.119725	400.01	139.231	0.70551	-0.11196
6.37999	933.936	0.119931	400.01	139.464	0.70672	-0.11173
6.39	935.421	0.120138	400.01	139.686	0.70794	-0.11145
6.4	936.874	0.120324	400.01	139.903	0.70904	-0.11127
6.41001	938.342	0.120531	400.01	140.122	0.71026	-0.11097
6.42002	939.905	0.120717	400.01	140.355	0.71136	-0.11086
6.42997	941.413	0.120903	400.01	140.58	0.71245	-0.11071
6.43998	942.85	0.12111	400.01	140.795	0.71367	-0.1104
6.44999	944.358	0.121296	400.01	141.02	0.71477	-0.11025
6.46	945.819	0.121503	400.01	141.238	0.71599	-0.10996
6.47001	947.233	0.12171	400.01	141.449	0.71721	-0.10963
6.48002	948.616	0.121936	400.01	141.656	0.71854	-0.10917
6.48997	950.147	0.122101	400.01	141.885	0.71951	-0.10916
6.49998	951.702	0.122287	400.01	142.117	0.72061	-0.10904
6.50999	953.241	0.122494	400.01	142.347	0.72183	-0.10879
6.52	954.577	0.122701	400.01	142.546	0.72305	-0.10841
6.53001	956.053	0.122887	400.01	142.767	0.72414	-0.10825
6.54002	957.475	0.123114	400.01	142.979	0.72548	-0.10781
6.55003	958.889	0.12328	400.01	143.19	0.72646	-0.10772
6.55998	960.358	0.123487	400.01	143.409	0.72768	-0.10742
6.56999	961.842	0.123673	400.01	143.631	0.72877	-0.10726
6.58	963.366	0.123859	400.01	143.859	0.72987	-0.10713
6.59001	964.803	0.124065	400.01	144.073	0.73108	-0.10682
6.60002	966.225	0.124252	400.01	144.286	0.73219	-0.10661
6.61003	967.725	0.124438	400.01	144.509	0.73328	-0.10646
6.61998	969.264	0.124665	400.01	144.739	0.73462	-0.10609
6.62999	970.756	0.124872	400.01	144.962	0.73584	-0.10581
6.64	972.358	0.125058	400.01	145.201	0.73694	-0.10573
6.65	973.928	0.125265	400.01	145.436	0.73816	-0.1055
6.66001	975.538	0.125471	400.01	145.676	0.73937	-0.1053
6.67002	977.077	0.125657	400.01	145.906	0.74047	-0.10517
6.67997	978.655	0.125864	400.01	146.142	0.74169	-0.10495
6.68998	980.178	0.12605	400.01	146.369	0.74278	-0.10481
6.69999	981.741	0.126257	400.01	146.602	0.744	-0.10457
6.71	983.178	0.126464	400.01	146.817	0.74522	-0.10426
6.72001	984.733	0.126691	400.01	147.049	0.74656	-0.1039
6.73002	986.272	0.126877	400.01	147.279	0.74765	-0.10378
6.73997	987.788	0.127062	400.01	147.505	0.74874	-0.10364
6.74998	989.303	0.12729	400.01	147.732	0.75009	-0.10325
6.75999	990.772	0.127476	400.01	147.951	0.75118	-0.10308
6.77	992.358	0.127683	400.01	148.188	0.7524	-0.10286
6.78001	993.796	0.127869	400.01	148.403	0.7535	-0.10267
6.79002	995.272	0.128055	400.01	148.623	0.7546	-0.10251
6.80003	996.749	0.128282	400.01	148.844	0.75593	-0.1021
6.80998	998.335	0.128489	400.01	149.08	0.75715	-0.10188
6.81999	999.858	0.128675	400.01	149.308	0.75825	-0.10174
6.83	1001.39	0.128861	400.01	149.537	0.75935	-0.10161
6.84001	1002.91	0.129088	400.01	149.764	0.76068	-0.10123
6.85002	1004.44	0.129295	400.01	149.992	0.7619	-0.10097
6.86003	1005.93	0.129481	400.01	150.215	0.763	-0.10082
6.86998	1007.37	0.129667	400.01	150.43	0.7641	-0.10063
6.87999	1008.97	0.129874	400.01	150.669	0.76532	-0.10042
6.89	1010.58	0.130081	400.01	150.909	0.76654	-0.10021
6.9	1012.11	0.130267	400.01	151.137	0.76763	-0.10008
6.91001	1013.56	0.130474	400.01	151.354	0.76885	-0.09977
6.92002	1015.03	0.130701	400.01	151.574	0.77019	-0.09936
6.92997	1016.49	0.130908	400.01	151.792	0.77141	-0.09906
6.93998	1017.94	0.131073	400.01	152.008	0.77238	-0.099
6.94999	1019.34	0.131259	400.01	152.217	0.77348	-0.09879
6.96	1020.81	0.131466	400.01	152.437	0.7747	-0.0985
6.97001	1022.3	0.131652	400.01	152.659	0.77579	-0.09834
6.98002	1023.69	0.131838	400.01	152.867	0.77689	-0.09812
6.98997	1025.08	0.132023	400.01	153.074	0.77798	-0.0979
6.99998	1026.57	0.13223	400.01	153.297	0.7792	-0.09762
7.00999	1028.06	0.132457	400.01	153.519	0.78054	-0.09722
7.02	1029.52	0.132664	400.01	153.737	0.78176	-0.09692
7.03001	1031.01	0.132871	400.01	153.96	0.78298	-0.09664
7.04002	1032.55	0.133057	400.01	154.19	0.78407	-0.09652
7.05003	1034.15	0.133243	400.01	154.429	0.78517	-0.09643
7.05998	1035.73	0.133429	400.01	154.665	0.78626	-0.09633
7.06999	1037.26	0.133636	400.01	154.893	0.78748	-0.09607
7.08	1038.88	0.133843	400.01	155.135	0.7887	-0.09587
7.09001	1040.56	0.134049	400.01	155.386	0.78992	-0.09572
7.10002	1042.16	0.134256	400.01	155.625	0.79114	-0.09551
7.11003	1043.8	0.134463	400.01	155.87	0.79236	-0.09532
7.11998	1045.52	0.13467	400.01	156.127	0.79358	-0.09518
7.12999	1047.14	0.134856	400.01	156.368	0.79467	-0.09511
7.14	1048.73	0.135062	400.01	156.606	0.79589	-0.0949
7.15	1050.36	0.135269	400.01	156.849	0.79711	-0.0947
7.16001	1051.96	0.135476	400.01	157.088	0.79833	-0.09449
7.17002	1053.56	0.135683	400.01	157.327	0.79955	-0.09428
7.17997	1055.08	0.135869	400.01	157.554	0.80064	-0.09414
7.18998	1056.58	0.136055	400.01	157.778	0.80174	-0.09399
7.19999	1058.13	0.136282	400.01	158.01	0.80308	-0.09363
7.21	1059.65	0.136448	400.01	158.237	0.80405	-0.09361
7.22001	1061.01	0.136654	400.01	158.44	0.80527	-0.09325
7.23002	1062.51	0.136882	400.01	158.664	0.80661	-0.09286
7.23997	1063.99	0.137047	400.01	158.885	0.80758	-0.09282
7.24998	1065.41	0.137253	400.01	159.097	0.8088	-0.0925
7.25999	1066.83	0.13746	400.01	159.309	0.81002	-0.09217
7.27	1068.35	0.137667	400.01	159.536	0.81124	-0.09191
7.28001	1069.89	0.137832	400.01	159.766	0.81221	-0.09191
7.29002	1071.33	0.138039	400.01	159.981	0.81343	-0.09159
7.30003	1072.75	0.138266	400.01	160.193	0.81477	-0.09115
7.30998	1074.22	0.138452	400.01	160.412	0.81586	-0.09098
7.31999	1075.76	0.138659	400.01	160.642	0.81708	-0.09073
7.33	1077.25	0.138824	400.01	160.865	0.81806	-0.0907
7.34001	1078.75	0.139031	400.01	161.089	0.81928	-0.09042
7.35002	1080.28	0.139217	400.01	161.317	0.82037	-0.09029
7.36003	1081.83	0.139424	400.01	161.549	0.82159	-0.09005
7.36998	1083.32	0.139651	400.01	161.771	0.82293	-0.08965
7.37999	1084.76	0.139858	400.01	161.986	0.82415	-0.08934
7.39	1086.23	0.140023	400.01	162.206	0.82512	-0.08929
7.4	1087.76	0.14023	400.01	162.434	0.82634	-0.08904
7.41001	1089.21	0.140437	400.01	162.651	0.82756	-0.08873
7.42002	1090.69	0.140623	400.01	162.872	0.82866	-0.08857
7.42997	1092.14	0.14083	400.01	163.088	0.82988	-0.08826
7.43998	1093.62	0.141037	400.01	163.309	0.8311	-0.08797
7.44999	1095.04	0.141202	400.01	163.521	0.83207	-0.0879
7.46	1096.45	0.141409	400.01	163.732	0.83329	-0.08756
7.47001	1097.83	0.141615	400.01	163.938	0.8345	-0.08722
7.48002	1099.26	0.141801	400.01	164.151	0.8356	-0.08702
7.48997	1100.76	0.142008	400.01	164.375	0.83682	-0.08675
7.49998	1102.12	0.142214	400.01	164.579	0.83803	-0.08639
7.50999	1103.55	0.1424	400.01	164.792	0.83913	-0.0862
7.52	1105.01	0.142627	400.01	165.01	0.84047	-0.08578
7.53001	1106.46	0.142814	400.01	165.227	0.84157	-0.08559
7.54002	1107.94	0.143	400.01	165.448	0.84266	-0.08543
7.55003	1109.48	0.143206	400.01	165.678	0.84388	-0.08518
7.55998	1111	0.143413	400.01	165.905	0.8451	-0.08492
7.56999	1112.52	0.14362	400.01	166.132	0.84632	-0.08466
7.58	1114.07	0.143827	400.01	166.363	0.84754	-0.08442
7.59001	1115.57	0.144033	400.01	166.587	0.84875	-0.08415
7.60002	1117.12	0.144219	400.01	166.819	0.84985	-0.08403
7.61003	1118.61	0.144426	400.01	167.041	0.85107	-0.08375
7.61998	1120.08	0.144612	400.01	167.261	0.85216	-0.08358
7.62999	1121.65	0.144819	400.01	167.495	0.85338	-0.08335
7.64	1123.1	0.145026	400.01	167.712	0.8546	-0.08304
7.65	1124.55	0.145212	400.01	167.928	0.8557	-0.08286
7.66001	1126.01	0.145419	400.01	168.146	0.85692	-0.08256
7.67002	1127.52	0.145605	400.01	168.372	0.85801	-0.08241
7.67997	1129.03	0.145811	400.01	168.597	0.85923	-0.08215
7.68998	1130.52	0.146018	400.01	168.82	0.86045	-0.08187
7.69999	1131.99	0.146225	400.01	169.039	0.86167	-0.08158
7.71	1133.56	0.146411	400.01	169.273	0.86276	-0.08147
7.72001	1135.1	0.146618	400.01	169.503	0.86398	-0.08122
7.73002	1136.55	0.146824	400.01	169.72	0.8652	-0.08092
7.73997	1138.04	0.147051	400.01	169.942	0.86654	-0.08052
7.74998	1139.45	0.147237	400.01	170.153	0.86763	-0.08031
7.75999	1140.89	0.147423	400.01	170.368	0.86873	-0.08013
7.77	1142.25	0.147609	400.01	170.571	0.86982	-0.07989
7.78001	1143.61	0.147816	400.01	170.774	0.87104	-0.07952
7.79002	1144.93	0.148023	400.01	170.971	0.87226	-0.07914
7.80003	1146.32	0.148229	400.01	171.179	0.87348	-0.0788
7.80998	1147.63	0.148436	400.01	171.375	0.8747	-0.0784
7.81999	1149	0.148622	400.01	171.579	0.87579	-0.07817
7.83	1150.4	0.148808	400.01	171.788	0.87689	-0.07796
7.84001	1151.8	0.149015	400.01	171.997	0.87811	-0.07762
7.85002	1153.26	0.149201	400.01	172.215	0.8792	-0.07744
7.86003	1154.65	0.149408	400.01	172.423	0.88042	-0.0771
7.86998	1156.15	0.149615	400.01	172.647	0.88164	-0.07682
7.87999	1157.62	0.149821	400.01	172.866	0.88286	-0.07654
7.89	1159.12	0.150007	400.01	173.09	0.88395	-0.07638
7.9	1160.58	0.150193	400.01	173.308	0.88505	-0.07621
7.91001	1162.06	0.1504	400.01	173.529	0.88627	-0.07592
7.92002	1163.57	0.150607	400.01	173.755	0.88749	-0.07565
7.92997	1165.04	0.150834	400.01	173.974	0.88883	-0.07524
7.93998	1166.47	0.151	400.01	174.188	0.88981	-0.07516
7.94999	1167.88	0.151186	400.01	174.398	0.8909	-0.07496
7.96	1169.28	0.151413	400.01	174.608	0.89224	-0.0745
7.97001	1170.64	0.151599	400.01	174.811	0.89334	-0.07426
7.98002	1172.06	0.151785	400.01	175.023	0.89443	-0.07406
7.98997	1173.52	0.152013	400.01	175.241	0.89577	-0.07364
7.99998	1174.94	0.152219	400.01	175.453	0.89699	-0.07332
8.00999	1176.4	0.152405	400.01	175.671	0.89808	-0.07314
8.02	1177.77	0.152632	400.01	175.875	0.89942	-0.07267
8.03001	1179.2	0.152818	400.01	176.089	0.90052	-0.07247
8.04002	1180.57	0.153025	400.01	176.293	0.90174	-0.07212
8.05003	1181.94	0.153232	400.01	176.498	0.90296	-0.07176
8.05998	1183.41	0.153459	400.01	176.718	0.9043	-0.07135
8.06999	1184.84	0.153645	400.01	176.931	0.90539	-0.07115
8.08	1186.26	0.153831	400.01	177.143	0.90649	-0.07095
8.09001	1187.64	0.154038	400.01	177.349	0.90771	-0.0706
8.10002	1189.06	0.154224	400.01	177.561	0.9088	-0.0704
8.11003	1190.47	0.154431	400.01	177.772	0.91002	-0.07007
8.11998	1191.84	0.154638	400.01	177.976	0.91124	-0.06971
8.12999	1193.16	0.154824	400.01	178.173	0.91234	-0.06945
8.14	1194.65	0.15503	400.01	178.396	0.91355	-0.06917
8.15	1196.17	0.155237	400.01	178.623	0.91477	-0.06891
8.16001	1197.56	0.155423	400.01	178.831	0.91587	-0.06869
8.17002	1198.98	0.15563	400.01	179.043	0.91709	-0.06836
8.17997	1200.36	0.155816	400.01	179.249	0.91819	-0.06814
8.18998	1201.74	0.156023	400.01	179.455	0.9194	-0.06779
8.19999	1203.16	0.156209	400.01	179.667	0.9205	-0.06759
8.21	1204.52	0.156416	400.01	179.87	0.92172	-0.06722
8.22001	1206.02	0.156622	400.01	180.094	0.92293	-0.06696
8.23002	1207.44	0.156808	400.01	180.306	0.92403	-0.06675
8.23997	1208.83	0.157036	400.01	180.513	0.92537	-0.06629
8.24998	1210.21	0.157221	400.01	180.72	0.92646	-0.06607
8.25999	1211.69	0.157428	400.01	180.941	0.92768	-0.06578
8.27	1213.15	0.157614	400.01	181.159	0.92878	-0.0656
8.28001	1214.63	0.157821	400.01	181.38	0.93	-0.06531
8.29002	1216.12	0.158007	400.01	181.602	0.9311	-0.06516
8.30003	1217.54	0.158213	400.01	181.814	0.93231	-0.06484
8.30998	1218.99	0.158399	400.01	182.031	0.93341	-0.06466
8.31999	1220.38	0.158606	400.01	182.238	0.93463	-0.06431
8.33	1221.83	0.158834	400.01	182.455	0.93597	-0.06388
8.34001	1223.29	0.15902	400.01	182.673	0.93707	-0.06371
8.35002	1224.68	0.159206	400.01	182.88	0.93816	-0.06349
8.36003	1225.94	0.159433	400.01	183.069	0.9395	-0.06294
8.36998	1227.34	0.15964	400.01	183.278	0.94072	-0.0626
8.37999	1228.7	0.159805	400.01	183.481	0.94169	-0.06249
8.39	1230.01	0.160012	400.01	183.676	0.94291	-0.06209
8.4	1231.34	0.160198	400.01	183.875	0.94401	-0.06184
8.41001	1232.72	0.160405	400.01	184.081	0.94523	-0.06149
8.42002	1234.07	0.160612	400.01	184.283	0.94645	-0.06112
8.42997	1235.43	0.160818	400.01	184.486	0.94766	-0.06076
8.43998	1236.74	0.161025	400.01	184.681	0.94888	-0.06037
8.44999	1238.12	0.161232	400.01	184.887	0.9501	-0.06002
8.46	1239.55	0.161418	400.01	185.101	0.9512	-0.05982
8.47001	1240.85	0.161625	400.01	185.295	0.95242	-0.05942
8.48002	1242.24	0.161811	400.01	185.503	0.95351	-0.0592
8.48997	1243.71	0.162018	400.01	185.722	0.95473	-0.05891
8.49998	1245.15	0.162224	400.01	185.937	0.95595	-0.0586
8.50999	1246.54	0.162409	400.01	186.145	0.95704	-0.05838
8.52	1247.91	0.162616	400.01	186.349	0.95826	-0.05803
8.53001	1249.29	0.162823	400.01	186.555	0.95948	-0.05768
8.54002	1250.66	0.16303	400.01	186.76	0.9607	-0.05732
8.55003	1252	0.163236	400.01	186.96	0.96191	-0.05695
8.55998	1253.36	0.163443	400.01	187.163	0.96313	-0.05659
8.56999	1254.76	0.163629	400.01	187.372	0.96423	-0.05637
8.58	1256.05	0.163815	400.01	187.565	0.96532	-0.05609
8.59001	1257.36	0.164001	400.01	187.76	0.96642	-0.05582
8.60002	1258.67	0.164208	400.01	187.956	0.96764	-0.05543
8.61003	1260.03	0.164415	400.01	188.159	0.96886	-0.05506
8.61998	1261.32	0.164642	400.01	188.352	0.97019	-0.05454
8.62999	1262.62	0.164849	400.01	188.546	0.97141	-0.05414
8.64	1263.92	0.165076	400.01	188.74	0.97275	-0.05362
8.65	1265.3	0.165242	400.01	188.946	0.97373	-0.05351
8.66001	1266.61	0.165449	400.01	189.142	0.97495	-0.05312
8.67002	1267.9	0.165655	400.01	189.334	0.97616	-0.05272
8.67997	1269.22	0.165862	400.01	189.531	0.97738	-0.05233
8.68998	1270.53	0.166048	400.01	189.727	0.97848	-0.05206
8.69999	1271.76	0.166234	400.01	189.911	0.97958	-0.05174
8.71	1272.99	0.166441	400.01	190.094	0.9808	-0.05129
8.72001	1274.31	0.166648	400.01	190.292	0.98202	-0.0509
8.73002	1275.71	0.166834	400.01	190.501	0.98311	-0.05069
8.73997	1277.01	0.16702	400.01	190.695	0.98421	-0.05041
8.74998	1278.24	0.167205	400.01	190.878	0.9853	-0.0501
8.75999	1279.51	0.167432	400.01	191.068	0.98664	-0.04956
8.77	1280.78	0.167618	400.01	191.258	0.98773	-0.04926
8.78001	1282.04	0.167804	400.01	191.446	0.98883	-0.04896
8.79002	1283.28	0.168011	400.01	191.631	0.99005	-0.04852
8.80003	1284.73	0.168197	400.01	191.848	0.99114	-0.04834
8.80998	1286.14	0.168383	400.01	192.058	0.99224	-0.04813
8.81999	1287.44	0.16859	400.01	192.252	0.99346	-0.04773
8.83	1288.69	0.168797	400.01	192.439	0.99468	-0.0473
8.84001	1290.1	0.169004	400.01	192.649	0.9959	-0.04697
8.85002	1291.52	0.16921	400.01	192.862	0.99711	-0.04665
8.86003	1292.87	0.169396	400.01	193.063	0.99821	-0.0464
8.86998	1294.26	0.169624	400.01	193.271	0.99955	-0.04594
8.87999	1295.7	0.169831	400.01	193.486	1.00077	-0.04562
8.89	1297.1	0.170017	400.01	193.695	1.00187	-0.04541
8.9	1298.33	0.170203	400.01	193.878	1.00296	-0.04509
8.91001	1299.65	0.17041	400.01	194.076	1.00418	-0.0447
8.92002	1301.01	0.170616	400.01	194.279	1.0054	-0.04434
8.92997	1302.34	0.170823	400.01	194.477	1.00662	-0.04396
8.93998	1303.49	0.17103	400.01	194.649	1.00784	-0.04347
8.94999	1304.73	0.171216	400.01	194.834	1.00893	-0.04315
8.96	1306.05	0.171423	400.01	195.031	1.01015	-0.04276
8.97001	1307.37	0.171629	400.01	195.228	1.01137	-0.04238
8.98002	1308.58	0.171836	400.01	195.409	1.01259	-0.04192
8.98997	1309.9	0.172022	400.01	195.606	1.01368	-0.04166
8.99998	1311.23	0.172229	400.01	195.805	1.0149	-0.04128
9.00999	1312.55	0.172435	400.01	196.002	1.01612	-0.0409
9.02	1313.83	0.172641	400.01	196.193	1.01733	-0.04049
9.03001	1315.17	0.172848	400.01	196.393	1.01855	-0.04011
9.04002	1316.56	0.173055	400.01	196.601	1.01977	-0.03977
9.05003	1317.87	0.173262	400.01	196.796	1.02099	-0.03937
9.05998	1319.15	0.173427	400.01	196.987	1.02196	-0.03921
9.06999	1320.44	0.173634	400.01	197.18	1.02318	-0.0388
9.08	1321.75	0.173841	400.01	197.376	1.0244	-0.03841
9.09001	1323.01	0.174027	400.01	197.564	1.0255	-0.0381
9.10002	1324.27	0.174233	400.01	197.752	1.02671	-0.03768
9.11003	1325.55	0.17444	400.01	197.943	1.02793	-0.03727
9.11998	1326.9	0.174626	400.01	198.145	1.02903	-0.03703
9.12999	1328.24	0.174833	400.01	198.345	1.03025	-0.03665
9.14	1329.56	0.175019	400.01	198.542	1.03134	-0.03639
9.15	1330.88	0.175205	400.01	198.739	1.03244	-0.03612
9.16001	1332.25	0.175412	400.01	198.944	1.03366	-0.03577
9.17002	1333.58	0.175619	400.01	199.142	1.03488	-0.03538
9.17997	1334.92	0.175805	400.01	199.342	1.03598	-0.03513
9.18998	1336.26	0.176032	400.01	199.542	1.03731	-0.03464
9.19999	1337.67	0.176197	400.01	199.753	1.03829	-0.03455
9.21	1338.92	0.176404	400.01	199.94	1.03951	-0.03412
9.22001	1340.16	0.176611	400.01	200.125	1.04072	-0.03368
9.23002	1341.4	0.176818	400.01	200.31	1.04194	-0.03325
9.23997	1342.68	0.177004	400.01	200.501	1.04304	-0.03296
9.24998	1343.95	0.177231	400.01	200.691	1.04438	-0.03242
9.25999	1345.22	0.177416	400.01	200.88	1.04547	-0.03213
9.27	1346.55	0.177602	400.01	201.079	1.04656	-0.03187
9.28001	1347.82	0.17783	400.01	201.269	1.04791	-0.03133
9.29002	1349.07	0.178016	400.01	201.455	1.049	-0.03102
9.30003	1350.28	0.178223	400.01	201.636	1.05022	-0.03056
9.30998	1351.63	0.178429	400.01	201.838	1.05144	-0.0302
9.31999	1352.98	0.178615	400.01	202.039	1.05253	-0.02995
9.33	1354.33	0.178802	400.01	202.241	1.05364	-0.0297
9.34001	1355.63	0.179029	400.01	202.435	1.05497	-0.02918
9.35002	1357	0.179236	400.01	202.64	1.05619	-0.02883
9.36003	1358.3	0.179422	400.01	202.834	1.05729	-0.02855
9.36998	1359.57	0.179629	400.01	203.023	1.05851	-0.02813
9.37999	1360.9	0.179835	400.01	203.222	1.05972	-0.02775
9.39	1362.23	0.180001	400.01	203.421	1.0607	-0.02761
9.4	1363.55	0.180207	400.01	203.618	1.06192	-0.02723
9.41001	1364.86	0.180414	400.01	203.813	1.06313	-0.02684
9.42002	1366.18	0.180621	400.01	204.01	1.06435	-0.02645
9.42997	1367.56	0.180807	400.01	204.216	1.06545	-0.02622
9.43998	1368.9	0.181014	400.01	204.417	1.06667	-0.02585
9.44999	1370.22	0.181241	400.01	204.614	1.06801	-0.02534
9.46	1371.64	0.181448	400.01	204.826	1.06923	-0.02502
9.47001	1373.01	0.181655	400.01	205.03	1.07045	-0.02466
9.48002	1374.41	0.181841	400.01	205.239	1.07154	-0.02445
9.48997	1375.86	0.182047	400.01	205.456	1.07276	-0.02414
9.49998	1377.22	0.182254	400.01	205.659	1.07398	-0.02378
9.50999	1378.55	0.18246	400.01	205.858	1.07519	-0.02341
9.52	1379.85	0.182646	400.01	206.052	1.07629	-0.02313
9.53001	1381.05	0.182853	400.01	206.231	1.07751	-0.02267
9.54002	1382.33	0.18306	400.01	206.422	1.07873	-0.02225
9.55003	1383.7	0.183266	400.01	206.627	1.07994	-0.0219
9.55998	1384.97	0.183452	400.01	206.816	1.08104	-0.02161
9.56999	1386.2	0.183659	400.01	207	1.08226	-0.02116
9.58	1387.49	0.183866	400.01	207.193	1.08348	-0.02075
9.59001	1388.74	0.184052	400.01	207.379	1.08457	-0.02045
9.60002	1390.01	0.184279	400.01	207.569	1.08591	-0.01991
9.61003	1391.29	0.184465	400.01	207.76	1.08701	-0.01962
9.61998	1392.6	0.184672	400.01	207.956	1.08823	-0.01922
9.62999	1393.98	0.184879	400.01	208.162	1.08945	-0.01887
9.64	1395.3	0.185065	400.01	208.359	1.09054	-0.01861
9.65	1396.54	0.185251	400.01	208.544	1.09164	-0.01829
9.66001	1397.85	0.185458	400.01	208.74	1.09286	-0.0179
9.67002	1399.16	0.185665	400.01	208.935	1.09408	-0.01751
9.67997	1400.39	0.185871	400.01	209.119	1.09529	-0.01707
9.68998	1401.67	0.186078	400.01	209.31	1.09651	-0.01665
9.69999	1402.98	0.186264	400.01	209.506	1.09761	-0.01638
9.71	1404.3	0.18645	400.01	209.703	1.0987	-0.01612
9.72001	1405.58	0.186657	400.01	209.894	1.09992	-0.01571
9.73002	1406.92	0.186864	400.01	210.094	1.10114	-0.01533
9.73997	1408.24	0.18705	400.01	210.291	1.10224	-0.01507
9.74998	1409.62	0.187236	400.01	210.497	1.10334	-0.01484
9.75999	1410.89	0.187442	400.01	210.687	1.10455	-0.01443
9.77	1412.17	0.187648	400.01	210.878	1.10576	-0.01402
9.78001	1413.51	0.187834	400.01	211.078	1.10686	-0.01377
9.79002	1414.83	0.188062	400.01	211.275	1.1082	-0.01325
9.80003	1416.15	0.188248	400.01	211.472	1.1093	-0.01299
9.80998	1417.47	0.188455	400.01	211.669	1.11052	-0.0126
9.81999	1418.8	0.188641	400.01	211.868	1.11161	-0.01234
9.83	1420.08	0.188848	400.01	212.059	1.11283	-0.01193
9.84001	1421.32	0.189054	400.01	212.244	1.11405	-0.0115
9.85002	1422.56	0.189261	400.01	212.43	1.11527	-0.01106
9.86003	1423.87	0.189468	400.01	212.625	1.11649	-0.01066
9.86998	1425.15	0.189695	400.01	212.816	1.11783	-0.01013
9.87999	1426.44	0.189881	400.01	213.009	1.11892	-0.00985
9.89	1427.73	0.190067	400.01	213.202	1.12002	-0.00957
9.9	1429.02	0.190253	400.01	213.394	1.12111	-0.00928
9.91001	1430.27	0.190481	400.01	213.581	1.12246	-0.00873
9.92002	1431.56	0.190688	400.01	213.774	1.12368	-0.00832
9.92997	1432.82	0.190874	400.01	213.962	1.12477	-0.00802
9.93998	1434.14	0.19108	400.01	214.159	1.12599	-0.00764
9.94999	1435.48	0.191287	400.01	214.359	1.12721	-0.00726
9.96	1436.81	0.191494	400.01	214.558	1.12843	-0.00688
9.97001	1438.19	0.19168	400.01	214.764	1.12952	-0.00665
9.98002	1439.48	0.191866	400.01	214.956	1.13062	-0.00637
9.98997	1440.71	0.192093	400.01	215.14	1.13196	-0.00581
9.99998	1441.98	0.1923	400.01	215.33	1.13318	-0.00539
10.01	1443.28	0.192485	400.01	215.524	1.13427	-0.00512
10.02	1444.52	0.192671	400.01	215.709	1.13536	-0.0048
10.03	1445.8	0.192878	400.01	215.9	1.13658	-0.00439
10.04	1447.06	0.193106	400.01	216.088	1.13793	-0.00384
10.05	1448.23	0.193292	400.01	216.263	1.13902	-0.00348
10.06	1449.48	0.193478	400.01	216.45	1.14012	-0.00317
10.07	1450.73	0.193684	400.01	216.636	1.14133	-0.00274
10.08	1452.04	0.193891	400.01	216.832	1.14255	-0.00235
10.09	1453.44	0.194077	400.01	217.041	1.14365	-0.00214
10.1	1454.76	0.194263	400.01	217.238	1.14474	-0.00187
10.11	1456.06	0.19447	400.01	217.432	1.14596	-0.00147
10.12	1457.41	0.194677	400.01	217.634	1.14718	-0.0011
10.13	1458.74	0.194884	400.01	217.832	1.1484	-0.000720629
10.14	1460.05	0.19507	400.01	218.028	1.1495	-0.000449983
10.15	1461.44	0.195256	400.01	218.236	1.1506	-0.000229743
10.16	1462.68	0.195462	400.01	218.421	1.15181	0.000202864
10.17	1464.01	0.195669	400.01	218.619	1.15303	0.000584657
10.18	1465.31	0.195855	400.01	218.813	1.15412	0.000861604
10.19	1466.51	0.196041	400.01	218.993	1.15522	0.0012
10.2	1467.77	0.196248	400.01	219.181	1.15644	0.00163
10.21	1469.08	0.196455	400.01	219.376	1.15766	0.00202
10.22	1470.39	0.196662	400.01	219.572	1.15888	0.00242
10.23	1471.64	0.196868	400.01	219.759	1.16009	0.00284
10.24	1472.96	0.197075	400.01	219.956	1.16131	0.00323
10.25	1474.28	0.197282	400.01	220.153	1.16253	0.00362
10.26	1475.72	0.197467	400.01	220.368	1.16362	0.0038
10.27	1476.99	0.197653	400.01	220.558	1.16472	0.0041
10.28	1478.33	0.19786	400.01	220.758	1.16594	0.00447
10.29	1479.69	0.198067	400.01	220.961	1.16716	0.00484
10.3	1481.05	0.198253	400.01	221.164	1.16826	0.00507
10.31	1482.36	0.198459	400.01	221.359	1.16947	0.00546
10.32	1483.66	0.198645	400.01	221.554	1.17057	0.00574
10.33	1485.07	0.198852	400.01	221.764	1.17179	0.00607
10.34	1486.46	0.199059	400.01	221.972	1.17301	0.00642
10.35	1487.79	0.199266	400.01	222.17	1.17423	0.0068
10.36	1489.03	0.199472	400.01	222.355	1.17544	0.00723
10.37	1490.37	0.199679	400.01	222.556	1.17666	0.00761
10.38	1491.68	0.199865	400.01	222.751	1.17775	0.00788
10.39	1492.94	0.200051	400.01	222.939	1.17885	0.00818
10.4	1494.26	0.200237	400.01	223.136	1.17995	0.00844
10.41	1495.59	0.200444	400.01	223.335	1.18117	0.00882
10.42	1496.95	0.200672	400.01	223.538	1.18251	0.00931
10.43	1498.29	0.200858	400.01	223.738	1.18361	0.00956
10.44	1499.55	0.201044	400.01	223.926	1.1847	0.00987
10.45	1500.93	0.20125	400.01	224.133	1.18592	0.01021
10.46	1502.25	0.201457	400.01	224.33	1.18714	0.0106
10.47	1503.52	0.201664	400.01	224.519	1.18836	0.01102
10.48	1504.87	0.201871	400.01	224.721	1.18958	0.01139
10.49	1506.22	0.202077	400.01	224.922	1.19079	0.01175
10.5	1507.46	0.202264	400.01	225.108	1.19189	0.01207
10.51	1508.72	0.20247	400.01	225.296	1.19311	0.01249
10.52	1509.98	0.202655	400.01	225.484	1.1942	0.01279
10.53	1511.26	0.202862	400.01	225.675	1.19542	0.0132
10.54	1512.59	0.203069	400.01	225.874	1.19664	0.01358
10.55	1513.87	0.203276	400.01	226.065	1.19786	0.014
10.56	1515.18	0.203503	400.01	226.26	1.19919	0.01451
10.57	1516.57	0.20371	400.01	226.468	1.20041	0.01485
10.58	1517.83	0.203896	400.01	226.656	1.20151	0.01515
10.59	1519.13	0.204103	400.01	226.85	1.20273	0.01555
10.6	1520.51	0.204309	400.01	227.056	1.20394	0.0159
10.61	1521.86	0.204495	400.01	227.258	1.20504	0.01614
10.62	1523.13	0.204681	400.01	227.448	1.20613	0.01644
10.63	1524.41	0.204888	400.01	227.639	1.20735	0.01685
10.64	1525.65	0.205074	400.01	227.824	1.20845	0.01717
10.65	1526.93	0.205281	400.01	228.015	1.20967	0.01758
10.66	1528.21	0.205488	400.01	228.206	1.21089	0.01799
10.67	1529.44	0.205674	400.01	228.39	1.21199	0.01832
10.68	1530.75	0.205901	400.01	228.585	1.21332	0.01883
10.69	1532.05	0.206087	400.01	228.78	1.21442	0.0191
10.7	1533.33	0.206294	400.01	228.971	1.21564	0.01952
10.71	1534.65	0.206501	400.01	229.168	1.21686	0.01991
10.72	1536.05	0.206687	400.01	229.377	1.21796	0.02012
10.73	1537.42	0.206894	400.01	229.582	1.21918	0.02048
10.74	1538.83	0.2071	400.01	229.792	1.22039	0.0208
10.75	1540.18	0.207307	400.01	229.994	1.22161	0.02117
10.76	1541.56	0.207493	400.01	230.2	1.2227	0.0214
10.77	1542.94	0.20772	400.01	230.406	1.22404	0.02187
10.78	1544.35	0.207926	400.01	230.616	1.22526	0.02219
10.79	1545.78	0.208133	400.01	230.83	1.22648	0.02251
10.8	1547.18	0.208319	400.01	231.039	1.22757	0.02272
10.81	1548.53	0.208526	400.01	231.241	1.22879	0.02309
10.82	1549.81	0.208733	400.01	231.432	1.23001	0.02351
10.83	1551.11	0.208939	400.01	231.626	1.23123	0.0239
10.84	1552.45	0.209126	400.01	231.826	1.23233	0.02416
10.85	1553.8	0.209312	400.01	232.028	1.23342	0.0244
10.86	1555.16	0.209518	400.01	232.231	1.23464	0.02476
10.87	1556.46	0.209725	400.01	232.425	1.23586	0.02516
10.88	1557.75	0.209932	400.01	232.617	1.23708	0.02557
10.89	1559.01	0.210159	400.01	232.806	1.23841	0.02611
10.9	1560.25	0.210345	400.01	232.991	1.23951	0.02643
10.91	1561.55	0.210552	400.01	233.185	1.24073	0.02683
10.92	1562.83	0.210759	400.01	233.376	1.24195	0.02724
10.93	1564.08	0.210966	400.01	233.563	1.24317	0.02767
10.94	1565.29	0.211152	400.01	233.743	1.24427	0.02801
10.95	1566.55	0.211358	400.01	233.931	1.24548	0.02843
10.96	1567.85	0.211545	400.01	234.126	1.24658	0.02871
10.97	1569.17	0.211751	400.01	234.323	1.2478	0.02909
10.98	1570.45	0.211958	400.01	234.514	1.24902	0.02951
10.99	1571.76	0.212165	400.01	234.709	1.25024	0.0299
11	1573.1	0.212372	400.01	234.91	1.25146	0.03028
11.01	1574.37	0.212557	400.01	235.099	1.25255	0.03057
11.02	1575.69	0.212763	400.01	235.296	1.25376	0.03095
11.03	1577.1	0.212949	400.01	235.507	1.25486	0.03116
11.04	1578.41	0.213177	400.01	235.703	1.2562	0.03167
11.05	1579.75	0.213363	400.01	235.903	1.2573	0.03193
11.06	1581.03	0.21357	400.01	236.094	1.25852	0.03234
11.07	1582.27	0.213735	400.01	236.279	1.25949	0.03253
11.08	1583.53	0.213942	400.01	236.467	1.26071	0.03296
11.09	1584.78	0.214169	400.01	236.654	1.26204	0.03351
11.1	1585.98	0.214355	400.01	236.833	1.26314	0.03385
11.11	1587.23	0.214562	400.01	237.02	1.26436	0.03428
11.12	1588.49	0.214748	400.01	237.208	1.26546	0.03458
11.13	1589.69	0.214934	400.01	237.387	1.26655	0.03492
11.14	1590.96	0.215141	400.01	237.577	1.26777	0.03534
11.15	1592.16	0.215348	400.01	237.756	1.26899	0.0358
11.16	1593.42	0.215554	400.01	237.944	1.27021	0.03622
11.17	1594.74	0.215761	400.01	238.141	1.27143	0.03661
11.18	1596.1	0.215968	400.01	238.344	1.27265	0.03697
11.19	1597.45	0.216154	400.01	238.546	1.27374	0.03722
11.2	1598.84	0.21634	400.01	238.753	1.27484	0.03744
11.21	1600.19	0.216547	400.01	238.955	1.27606	0.03781
11.22	1601.55	0.216754	400.01	239.158	1.27728	0.03817
11.23	1602.86	0.21696	400.01	239.354	1.27849	0.03856
11.24	1604.14	0.217167	400.01	239.545	1.27971	0.03897
11.25	1605.48	0.217332	400.01	239.745	1.28068	0.0391
11.26	1606.79	0.217539	400.01	239.94	1.2819	0.0395
11.27	1608.08	0.217745	400.01	240.133	1.28312	0.0399
11.28	1609.35	0.21791	400.01	240.323	1.28409	0.04007
11.29	1610.66	0.218158	400.01	240.518	1.28555	0.04071
11.3	1612	0.218345	400.01	240.718	1.28665	0.04096
11.31	1613.37	0.218531	400.01	240.923	1.28775	0.0412
11.32	1614.77	0.218737	400.01	241.132	1.28896	0.04153
11.33	1616.13	0.218944	400.01	241.335	1.29018	0.04189
11.34	1617.59	0.219151	400.01	241.553	1.2914	0.04219
11.35	1618.98	0.219337	400.01	241.761	1.2925	0.04241
11.36	1620.33	0.219564	400.01	241.962	1.29384	0.0429
11.37	1621.69	0.21975	400.01	242.165	1.29493	0.04314
11.38	1623.08	0.219957	400.01	242.373	1.29615	0.04348
11.39	1624.47	0.220164	400.01	242.581	1.29737	0.04382
11.4	1625.8	0.22035	400.01	242.779	1.29847	0.04408
11.41	1627.1	0.220557	400.01	242.973	1.29969	0.04448
11.42	1628.4	0.220763	400.01	243.167	1.3009	0.04488
11.43	1629.83	0.22097	400.01	243.381	1.30212	0.0452
11.44	1631.19	0.221177	400.01	243.584	1.30334	0.04556
11.45	1632.56	0.221363	400.01	243.789	1.30444	0.04579
11.46	1633.95	0.22159	400.01	243.996	1.30577	0.04625
11.47	1635.37	0.221797	400.01	244.208	1.30699	0.04658
11.48	1636.76	0.221983	400.01	244.416	1.30809	0.0468
11.49	1638.05	0.22219	400.01	244.609	1.30931	0.04721
11.5	1639.37	0.222376	400.01	244.806	1.31041	0.04747
11.51	1640.78	0.222583	400.01	245.016	1.31163	0.0478
11.52	1642.1	0.22279	400.01	245.213	1.31285	0.04819
11.53	1643.36	0.222955	400.01	245.401	1.31382	0.04837
11.54	1644.63	0.223162	400.01	245.591	1.31504	0.04879
11.55	1645.98	0.223367	400.01	245.793	1.31625	0.04915
11.56	1647.3	0.223574	400.01	245.99	1.31747	0.04953
11.57	1648.58	0.223781	400.01	246.181	1.31869	0.04995
11.58	1649.88	0.223946	400.01	246.375	1.31966	0.0501
11.59	1651.27	0.224153	400.01	246.583	1.32088	0.05044
11.6	1652.6	0.22436	400.01	246.781	1.3221	0.05083
11.61	1653.83	0.224567	400.01	246.965	1.32332	0.05127
11.62	1655.18	0.224753	400.01	247.167	1.32441	0.05152
11.63	1656.55	0.224939	400.01	247.371	1.32551	0.05175
11.64	1657.94	0.225166	400.01	247.579	1.32685	0.05221
11.65	1659.15	0.225352	400.01	247.759	1.32794	0.05255
11.66	1660.44	0.225538	400.01	247.952	1.32904	0.05283
11.67	1661.72	0.225745	400.01	248.143	1.33026	0.05324
11.68	1663.04	0.225952	400.01	248.34	1.33148	0.05363
11.69	1664.28	0.226159	400.01	248.525	1.3327	0.05407
11.7	1665.61	0.226365	400.01	248.724	1.33391	0.05444
11.71	1666.94	0.226572	400.01	248.923	1.33513	0.05483
11.72	1668.21	0.226779	400.01	249.112	1.33635	0.05525
11.73	1669.48	0.226965	400.01	249.302	1.33745	0.05554
11.74	1670.78	0.227151	400.01	249.496	1.33854	0.05582
11.75	1672.16	0.227378	400.01	249.702	1.33988	0.05629
11.76	1673.48	0.227585	400.01	249.899	1.3411	0.05667
11.77	1674.87	0.227771	400.01	250.107	1.3422	0.05689
11.78	1676.24	0.227978	400.01	250.311	1.34342	0.05725
11.79	1677.67	0.228185	400.01	250.525	1.34464	0.05757
11.8	1679.07	0.22839	400.01	250.734	1.34585	0.0579
11.81	1680.44	0.228576	400.01	250.939	1.34694	0.05813
11.82	1681.83	0.228783	400.01	251.146	1.34816	0.05847
11.83	1683.19	0.22899	400.01	251.349	1.34938	0.05884
11.84	1684.5	0.229197	400.01	251.545	1.3506	0.05923
11.85	1685.83	0.229403	400.01	251.743	1.35181	0.05961
11.86	1687.14	0.22961	400.01	251.939	1.35303	0.06
11.87	1688.48	0.229817	400.01	252.139	1.35425	0.06038
11.88	1689.87	0.230003	400.01	252.347	1.35535	0.0606
11.89	1691.35	0.230189	400.01	252.568	1.35645	0.06076
11.9	1692.85	0.230375	400.01	252.792	1.35754	0.06091
11.91	1694.32	0.230603	400.01	253.011	1.35889	0.06133
11.92	1695.77	0.230809	400.01	253.228	1.3601	0.06163
11.93	1697.29	0.230995	400.01	253.455	1.3612	0.06177
11.94	1698.76	0.231182	400.01	253.674	1.3623	0.06194
11.95	1700.26	0.231388	400.01	253.898	1.36351	0.06221
11.96	1701.73	0.231595	400.01	254.118	1.36473	0.0625
11.97	1703.19	0.23176	400.01	254.336	1.3657	0.06256
11.98	1704.65	0.231946	400.01	254.554	1.3668	0.06273
11.99	1706.01	0.232153	400.01	254.757	1.36802	0.0631
12	1707.3	0.23236	400.01	254.95	1.36924	0.0635
12.01	1708.62	0.232567	400.01	255.147	1.37046	0.06389
12.02	1709.99	0.232794	400.01	255.351	1.3718	0.06437
12.03	1711.27	0.23298	400.01	255.542	1.37289	0.06466
12.04	1712.54	0.233187	400.01	255.732	1.37411	0.06508
12.05	1713.88	0.233393	400.01	255.932	1.37533	0.06544
12.06	1715.26	0.233579	400.01	256.138	1.37642	0.06567
12.07	1716.59	0.233786	400.01	256.337	1.37764	0.06605
12.08	1717.85	0.233972	400.01	256.525	1.37874	0.06636
12.09	1719.13	0.234178	400.01	256.716	1.37995	0.06676
12.1	1720.39	0.234385	400.01	256.904	1.38117	0.06719
12.11	1721.71	0.234592	400.01	257.101	1.38239	0.06758
12.12	1722.99	0.234799	400.01	257.293	1.38361	0.06799
12.13	1724.35	0.235005	400.01	257.496	1.38483	0.06835
12.14	1725.77	0.235191	400.01	257.708	1.38592	0.06855
12.15	1727.06	0.235378	400.01	257.9	1.38702	0.06884
12.16	1728.35	0.235584	400.01	258.093	1.38824	0.06924
12.17	1729.62	0.23577	400.01	258.283	1.38933	0.06953
12.18	1730.98	0.235977	400.01	258.486	1.39055	0.0699
12.19	1732.27	0.236184	400.01	258.678	1.39177	0.0703
12.2	1733.62	0.236391	400.01	258.88	1.39299	0.07067
12.21	1735	0.236597	400.01	259.086	1.39421	0.07102
12.22	1736.29	0.236783	400.01	259.279	1.3953	0.0713
12.23	1737.58	0.236969	400.01	259.471	1.3964	0.07158
12.24	1738.84	0.237176	400.01	259.659	1.39762	0.07201
12.25	1740.19	0.237383	400.01	259.861	1.39884	0.07238
12.26	1741.51	0.23761	400.01	260.058	1.40018	0.07289
12.27	1742.83	0.237796	400.01	260.255	1.40127	0.07315
12.28	1744.04	0.237983	400.01	260.436	1.40237	0.07349
12.29	1745.38	0.238189	400.01	260.636	1.40359	0.07386
12.3	1746.67	0.238375	400.01	260.829	1.40468	0.07414
12.31	1747.96	0.238581	400.01	261.021	1.4059	0.07454
12.32	1749.27	0.238788	400.01	261.217	1.40712	0.07494
12.33	1750.58	0.238995	400.01	261.413	1.40834	0.07533
12.34	1751.98	0.239222	400.01	261.622	1.40968	0.07579
12.35	1753.27	0.239408	400.01	261.814	1.41077	0.07607
12.36	1754.67	0.239615	400.01	262.023	1.41199	0.07641
12.37	1756.05	0.239801	400.01	262.229	1.41309	0.07663
12.38	1757.45	0.240008	400.01	262.438	1.41431	0.07697
12.39	1758.71	0.240194	400.01	262.627	1.4154	0.07727
12.4	1760.08	0.240421	400.01	262.831	1.41674	0.07775
12.41	1761.43	0.240628	400.01	263.033	1.41796	0.07812
12.42	1762.82	0.240835	400.01	263.24	1.41918	0.07846
12.43	1764.12	0.241021	400.01	263.434	1.42028	0.07874
12.44	1765.41	0.241228	400.01	263.627	1.4215	0.07915
12.45	1766.8	0.241414	400.01	263.835	1.42259	0.07937
12.46	1768.08	0.241641	400.01	264.026	1.42393	0.0799
12.47	1769.42	0.241806	400.01	264.226	1.4249	0.08003
12.48	1770.81	0.242013	400.01	264.433	1.42612	0.08037
12.49	1772.25	0.24222	400.01	264.648	1.42734	0.08068
12.5	1773.51	0.242406	400.01	264.837	1.42844	0.08098
12.51	1774.82	0.242613	400.01	265.032	1.42966	0.08138
12.52	1776.12	0.242819	400.01	265.226	1.43087	0.08177
12.53	1777.49	0.243026	400.01	265.431	1.43209	0.08213
12.54	1778.83	0.243192	400.01	265.631	1.43307	0.08226
12.55	1780.14	0.243377	400.01	265.827	1.43416	0.08253
12.56	1781.44	0.243583	400.01	266.021	1.43537	0.08292
12.57	1782.76	0.24379	400.01	266.218	1.43659	0.08331
12.58	1784.04	0.243997	400.01	266.409	1.43781	0.08372
12.59	1785.3	0.244204	400.01	266.597	1.43903	0.08415
12.6	1786.64	0.24441	400.01	266.797	1.44025	0.08452
12.61	1788.02	0.244617	400.01	267.003	1.44147	0.08487
12.62	1789.34	0.244824	400.01	267.201	1.44269	0.08526
12.63	1790.65	0.24501	400.01	267.396	1.44378	0.08553
12.64	1792.01	0.245237	400.01	267.599	1.44512	0.08601
12.65	1793.4	0.245424	400.01	267.807	1.44622	0.08624
12.66	1794.76	0.24561	400.01	268.01	1.44732	0.08648
12.67	1796.05	0.245816	400.01	268.203	1.44853	0.08688
12.68	1797.36	0.246023	400.01	268.398	1.44975	0.08727
12.69	1798.76	0.24623	400.01	268.607	1.45097	0.08761
12.7	1800.12	0.246437	400.01	268.81	1.45219	0.08797
12.71	1801.46	0.246623	400.01	269.01	1.45329	0.08822
12.72	1802.82	0.246829	400.01	269.213	1.4545	0.08858
12.73	1804.2	0.247036	400.01	269.42	1.45572	0.08893
12.74	1805.51	0.247222	400.01	269.615	1.45682	0.0892
12.75	1806.74	0.24745	400.01	269.799	1.45816	0.08977
12.76	1808.06	0.247656	400.01	269.996	1.45938	0.09015
12.77	1809.41	0.247842	400.01	270.198	1.46047	0.0904
12.78	1810.74	0.248049	400.01	270.396	1.46169	0.09078
12.79	1811.98	0.248215	400.01	270.581	1.46267	0.09098
12.8	1813.27	0.248421	400.01	270.774	1.46388	0.09138
12.81	1814.62	0.248627	400.01	270.976	1.4651	0.09174
12.82	1815.9	0.248855	400.01	271.167	1.46644	0.09228
12.83	1817.15	0.249041	400.01	271.353	1.46754	0.09259
12.84	1818.46	0.249247	400.01	271.549	1.46875	0.09297
12.85	1819.78	0.249454	400.01	271.746	1.46997	0.09336
12.86	1821.03	0.249661	400.01	271.933	1.47119	0.09379
12.87	1822.35	0.249847	400.01	272.13	1.47229	0.09406
12.88	1823.67	0.250033	400.01	272.327	1.47338	0.09432
12.89	1824.96	0.250219	400.01	272.52	1.47448	0.09461
12.9	1826.28	0.250426	400.01	272.717	1.4757	0.09499
12.91	1827.51	0.250633	400.01	272.9	1.47692	0.09544
12.92	1828.81	0.250839	400.01	273.095	1.47813	0.09583
12.93	1830.1	0.251025	400.01	273.287	1.47923	0.09612
12.94	1831.3	0.251211	400.01	273.466	1.48032	0.09646
12.95	1832.56	0.251439	400.01	273.655	1.48167	0.09701
12.96	1833.88	0.251625	400.01	273.852	1.48276	0.09727
12.97	1835.2	0.25179	400.01	274.049	1.48374	0.09741
12.98	1836.43	0.251997	400.01	274.232	1.48496	0.09786
12.99	1837.72	0.252204	400.01	274.425	1.48618	0.09826
13	1839.03	0.25239	400.01	274.621	1.48727	0.09853
13.01	1840.29	0.252597	400.01	274.809	1.48849	0.09896
13.02	1841.57	0.252803	400.01	275	1.48971	0.09937
13.03	1842.86	0.25301	400.01	275.193	1.49093	0.09977
13.04	1844.28	0.253196	400.01	275.405	1.49202	0.09998
13.05	1845.61	0.253403	400.01	275.603	1.49324	0.10036
13.06	1846.9	0.253609	400.01	275.796	1.49445	0.10076
13.07	1848.15	0.253795	400.01	275.983	1.49555	0.10107
13.08	1849.47	0.254002	400.01	276.18	1.49677	0.10146
13.09	1850.76	0.254208	400.01	276.372	1.49798	0.10186
13.1	1852.01	0.254415	400.01	276.559	1.4992	0.10229
13.11	1853.27	0.254622	400.01	276.747	1.50042	0.10271
13.12	1854.62	0.254808	400.01	276.949	1.50152	0.10296
13.13	1856	0.254994	400.01	277.155	1.50262	0.10319
13.14	1857.24	0.25518	400.01	277.34	1.50371	0.1035
13.15	1858.51	0.255387	400.01	277.53	1.50493	0.10392
13.16	1859.84	0.255594	400.01	277.728	1.50615	0.1043
13.17	1861.16	0.25578	400.01	277.925	1.50725	0.10457
13.18	1862.4	0.255986	400.01	278.111	1.50846	0.105
13.19	1863.69	0.256172	400.01	278.303	1.50956	0.10528
13.2	1865.01	0.256379	400.01	278.5	1.51078	0.10567
13.21	1866.32	0.256607	400.01	278.696	1.51212	0.10619
13.22	1867.53	0.256793	400.01	278.877	1.51322	0.10652
13.23	1868.86	0.256979	400.01	279.075	1.51431	0.10678
13.24	1870.23	0.257186	400.01	279.28	1.51553	0.10714
13.25	1871.57	0.257392	400.01	279.48	1.51675	0.10751
13.26	1872.81	0.257599	400.01	279.665	1.51797	0.10795
13.27	1874.11	0.257806	400.01	279.859	1.51919	0.10835
13.28	1875.46	0.258013	400.01	280.061	1.52041	0.10872
13.29	1876.83	0.258199	400.01	280.265	1.5215	0.10895
13.3	1878.16	0.258405	400.01	280.464	1.52272	0.10932
13.31	1879.52	0.258591	400.01	280.667	1.52381	0.10956
13.32	1880.92	0.258797	400.01	280.876	1.52503	0.1099
13.33	1882.17	0.259004	400.01	281.063	1.52625	0.11033
13.34	1883.4	0.259211	400.01	281.246	1.52747	0.11077
13.35	1884.69	0.259417	400.01	281.439	1.52868	0.11117
13.36	1886.09	0.259583	400.01	281.648	1.52966	0.11127
13.37	1887.46	0.25979	400.01	281.853	1.53088	0.11163
13.38	1888.8	0.259996	400.01	282.053	1.53209	0.112
13.39	1890.16	0.260182	400.01	282.256	1.53319	0.11223
13.4	1891.61	0.260389	400.01	282.472	1.53441	0.11254
13.41	1892.92	0.260617	400.01	282.668	1.53575	0.11306
13.42	1894.25	0.260803	400.01	282.867	1.53685	0.11332
13.43	1895.64	0.260989	400.01	283.074	1.53794	0.11354
13.44	1897.03	0.261195	400.01	283.282	1.53916	0.11388
13.45	1898.35	0.261402	400.01	283.479	1.54038	0.11426
13.46	1899.6	0.261609	400.01	283.666	1.5416	0.1147
13.47	1900.87	0.261795	400.01	283.855	1.54269	0.11499
13.48	1902.24	0.261981	400.01	284.06	1.54379	0.11522
13.49	1903.53	0.262167	400.01	284.252	1.54489	0.11551
13.5	1904.7	0.262353	400.01	284.427	1.54598	0.11587
13.51	1906.01	0.262581	400.01	284.623	1.54732	0.11638
13.52	1907.35	0.262767	400.01	284.823	1.54842	0.11664
13.53	1908.61	0.262953	400.01	285.011	1.54952	0.11694
13.54	1909.87	0.26316	400.01	285.199	1.55074	0.11736
13.55	1911.23	0.263366	400.01	285.402	1.55195	0.11772
13.56	1912.58	0.263573	400.01	285.604	1.55317	0.11809
13.57	1913.93	0.263779	400.01	285.805	1.55438	0.11845
13.58	1915.23	0.263986	400.01	286	1.5556	0.11885
13.59	1916.52	0.264172	400.01	286.192	1.5567	0.11914
13.6	1917.9	0.264378	400.01	286.398	1.55791	0.11948
13.61	1919.19	0.264585	400.01	286.591	1.55913	0.11989
13.62	1920.49	0.264771	400.01	286.785	1.56023	0.12017
13.63	1921.87	0.264957	400.01	286.991	1.56133	0.12039
13.64	1923.15	0.265164	400.01	287.182	1.56255	0.12081
13.65	1924.41	0.265391	400.01	287.37	1.56388	0.12135
13.66	1925.69	0.265598	400.01	287.562	1.5651	0.12176
13.67	1926.96	0.265805	400.01	287.751	1.56632	0.12218
13.68	1928.17	0.266012	400.01	287.932	1.56754	0.12264
13.69	1929.43	0.266198	400.01	288.12	1.56864	0.12294
13.7	1930.69	0.266384	400.01	288.308	1.56973	0.12324
13.71	1932.04	0.266611	400.01	288.51	1.57107	0.12373
13.72	1933.3	0.266797	400.01	288.698	1.57217	0.12403
13.73	1934.56	0.267004	400.01	288.886	1.57339	0.12446
13.74	1935.98	0.267211	400.01	289.098	1.57461	0.12478
13.75	1937.37	0.267418	400.01	289.306	1.57583	0.12513
13.76	1938.82	0.267604	400.01	289.522	1.57692	0.12531
13.77	1940.16	0.26781	400.01	289.722	1.57814	0.12568
13.78	1941.57	0.268017	400.01	289.933	1.57936	0.12601
13.79	1942.97	0.268203	400.01	290.142	1.58045	0.12623
13.8	1944.28	0.268389	400.01	290.338	1.58155	0.1265
13.81	1945.61	0.268596	400.01	290.536	1.58277	0.12688
13.82	1946.97	0.268802	400.01	290.739	1.58398	0.12724
13.83	1948.3	0.269029	400.01	290.938	1.58532	0.12774
13.84	1949.56	0.269215	400.01	291.126	1.58642	0.12804
13.85	1950.84	0.269422	400.01	291.317	1.58764	0.12845
13.86	1952.05	0.269608	400.01	291.498	1.58873	0.12878
13.87	1953.45	0.269794	400.01	291.707	1.58983	0.129
13.88	1954.74	0.270001	400.01	291.9	1.59105	0.12941
13.89	1956.01	0.270228	400.01	292.089	1.59239	0.12994
13.9	1957.33	0.270414	400.01	292.286	1.59348	0.13021
13.91	1958.64	0.270601	400.01	292.482	1.59458	0.13048
13.92	1959.93	0.270787	400.01	292.675	1.59568	0.13077
13.93	1961.24	0.270993	400.01	292.87	1.59689	0.13116
13.94	1962.52	0.2712	400.01	293.061	1.59811	0.13157
13.95	1963.8	0.271407	400.01	293.252	1.59933	0.13198
13.96	1965.08	0.271614	400.01	293.444	1.60055	0.1324
13.97	1966.33	0.2718	400.01	293.63	1.60165	0.1327
13.98	1967.64	0.272006	400.01	293.826	1.60286	0.13309
13.99	1968.96	0.272213	400.01	294.023	1.60408	0.13348
14	1970.35	0.272379	400.01	294.231	1.60506	0.13358
14.01	1971.64	0.272565	400.01	294.423	1.60616	0.13387
14.02	1972.95	0.272771	400.01	294.619	1.60737	0.13425
14.03	1974.23	0.272978	400.01	294.81	1.60859	0.13467
14.04	1975.59	0.273206	400.01	295.013	1.60994	0.13515
14.05	1976.88	0.273392	400.01	295.206	1.61103	0.13544
14.06	1978.22	0.273578	400.01	295.406	1.61213	0.13569
14.07	1979.51	0.273763	400.01	295.598	1.61322	0.13597
14.08	1980.77	0.27397	400.01	295.787	1.61444	0.13639
14.09	1981.99	0.274176	400.01	295.969	1.61565	0.13684
14.1	1983.22	0.274383	400.01	296.152	1.61687	0.13728
14.11	1984.6	0.27459	400.01	296.359	1.61809	0.13763
14.12	1985.92	0.274776	400.01	296.556	1.61919	0.1379
14.13	1987.27	0.274962	400.01	296.757	1.62028	0.13814
14.14	1988.55	0.275169	400.01	296.948	1.6215	0.13856
14.15	1989.91	0.275375	400.01	297.151	1.62272	0.13891
14.16	1991.17	0.275603	400.01	297.34	1.62406	0.13946
14.17	1992.4	0.27581	400.01	297.523	1.62528	0.13991
14.18	1993.72	0.275996	400.01	297.72	1.62638	0.14017
14.19	1995.09	0.276182	400.01	297.925	1.62747	0.1404
14.2	1996.33	0.276368	400.01	298.11	1.62857	0.14072
14.21	1997.48	0.276575	400.01	298.282	1.62979	0.14121
14.22	1998.75	0.276781	400.01	298.472	1.631	0.14163
14.23	1999.98	0.276988	400.01	298.655	1.63222	0.14207
14.24	2001.23	0.277174	400.01	298.842	1.63332	0.14238
14.25	2002.48	0.27736	400.01	299.029	1.63441	0.14269
14.26	2003.8	0.277567	400.01	299.226	1.63563	0.14308
14.27	2005.16	0.277774	400.01	299.429	1.63685	0.14344
14.28	2006.45	0.27798	400.01	299.621	1.63807	0.14384
14.29	2007.69	0.278187	400.01	299.807	1.63929	0.14428
14.3	2008.99	0.278394	400.01	300.001	1.64051	0.14468
14.31	2010.29	0.27858	400.01	300.195	1.6416	0.14496
14.32	2011.55	0.278786	400.01	300.383	1.64282	0.14538
14.33	2012.8	0.278993	400.01	300.57	1.64404	0.14581
14.34	2014.15	0.279179	400.01	300.771	1.64513	0.14606
14.35	2015.51	0.279365	400.01	300.974	1.64623	0.1463
14.36	2016.83	0.279551	400.01	301.171	1.64732	0.14656
14.37	2018.16	0.279778	400.01	301.37	1.64866	0.14706
14.38	2019.55	0.279985	400.01	301.578	1.64988	0.1474
14.39	2020.94	0.280171	400.01	301.785	1.65098	0.14762
14.4	2022.33	0.280357	400.01	301.993	1.65207	0.14784
14.41	2023.76	0.280564	400.01	302.206	1.65329	0.14816
14.42	2025.15	0.28075	400.01	302.414	1.65439	0.14838
14.43	2026.55	0.280957	400.01	302.623	1.65561	0.14872
14.44	2027.8	0.281163	400.01	302.81	1.65682	0.14915
14.45	2029.12	0.281349	400.01	303.007	1.65792	0.14941
14.46	2030.44	0.281536	400.01	303.204	1.65902	0.14968
14.47	2031.73	0.281722	400.01	303.396	1.66012	0.14996
14.48	2032.97	0.281949	400.01	303.582	1.66146	0.15052
14.49	2034.26	0.282135	400.01	303.774	1.66255	0.1508
14.5	2035.55	0.282321	400.01	303.967	1.66365	0.15109
14.51	2036.85	0.282528	400.01	304.161	1.66487	0.15149
14.52	2038.19	0.282714	400.01	304.361	1.66596	0.15174
14.53	2039.48	0.2829	400.01	304.554	1.66706	0.15202
14.54	2040.83	0.283107	400.01	304.755	1.66828	0.15239
14.55	2042.13	0.283293	400.01	304.949	1.66938	0.15267
14.56	2043.42	0.28352	400.01	305.142	1.67071	0.15319
14.57	2044.66	0.283727	400.01	305.327	1.67193	0.15363
14.58	2046.05	0.283933	400.01	305.535	1.67315	0.15397
14.59	2047.33	0.28414	400.01	305.726	1.67437	0.15438
14.6	2048.69	0.284326	400.01	305.929	1.67546	0.15462
14.61	2049.98	0.284512	400.01	306.122	1.67656	0.15491
14.62	2051.25	0.284718	400.01	306.311	1.67777	0.15532
14.63	2052.57	0.284925	400.01	306.508	1.67899	0.15571
14.64	2053.86	0.285132	400.01	306.701	1.68021	0.15611
14.65	2055.19	0.285339	400.01	306.9	1.68143	0.1565
14.66	2056.6	0.285525	400.01	307.11	1.68253	0.1567
14.67	2057.99	0.285752	400.01	307.318	1.68387	0.15717
14.68	2059.28	0.285938	400.01	307.51	1.68496	0.15745
14.69	2060.58	0.286124	400.01	307.705	1.68606	0.15773
14.7	2061.9	0.286352	400.01	307.902	1.6874	0.15824
14.71	2063.22	0.286538	400.01	308.099	1.6885	0.1585
14.72	2064.51	0.286765	400.01	308.291	1.68984	0.15903
14.73	2065.83	0.286951	400.01	308.489	1.69093	0.15929
14.74	2067.22	0.287137	400.01	308.696	1.69203	0.15951
14.75	2068.51	0.287344	400.01	308.889	1.69325	0.15992
14.76	2069.7	0.287551	400.01	309.066	1.69447	0.16039
14.77	2071	0.287737	400.01	309.261	1.69556	0.16067
14.78	2072.32	0.287944	400.01	309.458	1.69678	0.16105
14.79	2073.63	0.28813	400.01	309.653	1.69788	0.16132
14.8	2074.87	0.288337	400.01	309.838	1.6991	0.16176
14.81	2076.16	0.288523	400.01	310.031	1.70019	0.16205
14.82	2077.49	0.288729	400.01	310.23	1.70141	0.16242
14.83	2078.74	0.288915	400.01	310.416	1.7025	0.16273
14.84	2079.94	0.289142	400.01	310.596	1.70384	0.16331
14.85	2081.23	0.289328	400.01	310.788	1.70494	0.1636
14.86	2082.53	0.289514	400.01	310.982	1.70603	0.16387
14.87	2083.76	0.289721	400.01	311.166	1.70725	0.16432
14.88	2085.01	0.289907	400.01	311.353	1.70835	0.16463
14.89	2086.26	0.290114	400.01	311.539	1.70957	0.16506
14.9	2087.59	0.2903	400.01	311.738	1.71067	0.16532
14.91	2088.81	0.290506	400.01	311.92	1.71188	0.16576
14.92	2090.01	0.290713	400.01	312.099	1.7131	0.16622
14.93	2091.29	0.29092	400.01	312.29	1.71432	0.16664
14.94	2092.58	0.291106	400.01	312.483	1.71542	0.16692
14.95	2093.76	0.291333	400.01	312.659	1.71675	0.16752
14.96	2095.01	0.291499	400.01	312.846	1.71773	0.16771
14.97	2096.33	0.291685	400.01	313.043	1.71883	0.16797
14.98	2097.66	0.291892	400.01	313.242	1.72005	0.16835
14.99	2098.94	0.292078	400.01	313.433	1.72114	0.16864
15	2100.17	0.292284	400.01	313.616	1.72236	0.16908
15.01	2101.48	0.292491	400.01	313.812	1.72358	0.16948
15.02	2102.8	0.292677	400.01	314.009	1.72467	0.16974
15.03	2104.05	0.292884	400.01	314.196	1.72589	0.17017
15.04	2105.35	0.293091	400.01	314.39	1.72711	0.17057
15.05	2106.73	0.293277	400.01	314.596	1.72821	0.1708
15.06	2107.95	0.293484	400.01	314.778	1.72943	0.17125
15.07	2109.16	0.29367	400.01	314.959	1.73052	0.17158
15.08	2110.39	0.293855	400.01	315.143	1.73161	0.1719
15.09	2111.67	0.294062	400.01	315.334	1.73283	0.17231
15.1	2112.88	0.294268	400.01	315.514	1.73405	0.17276
15.11	2114.12	0.294475	400.01	315.7	1.73527	0.1732
15.12	2115.37	0.294682	400.01	315.886	1.73649	0.17363
15.13	2116.73	0.294847	400.01	316.089	1.73746	0.17375
15.14	2117.98	0.295054	400.01	316.276	1.73868	0.17418
15.15	2119.17	0.295281	400.01	316.454	1.74002	0.17477
15.16	2120.49	0.295488	400.01	316.651	1.74124	0.17516
15.17	2121.81	0.295674	400.01	316.848	1.74233	0.17542
15.18	2123.12	0.295881	400.01	317.044	1.74355	0.17582
15.19	2124.42	0.296067	400.01	317.238	1.74465	0.17609
15.2	2125.74	0.296274	400.01	317.435	1.74587	0.17648
15.21	2127.13	0.29648	400.01	317.642	1.74708	0.17682
15.22	2128.37	0.296708	400.01	317.828	1.74843	0.17738
15.23	2129.58	0.296894	400.01	318.008	1.74952	0.17772
15.24	2130.87	0.29708	400.01	318.201	1.75062	0.178
15.25	2132.18	0.297287	400.01	318.397	1.75184	0.17839
15.26	2133.51	0.297494	400.01	318.595	1.75306	0.17878
15.27	2134.78	0.297659	400.01	318.785	1.75403	0.17895
15.28	2136.02	0.297886	400.01	318.97	1.75537	0.1795
15.29	2137.33	0.298072	400.01	319.166	1.75646	0.17977
15.3	2138.58	0.298279	400.01	319.352	1.75768	0.18021
15.31	2139.76	0.298486	400.01	319.528	1.7589	0.18068
15.32	2141.11	0.298693	400.01	319.73	1.76012	0.18105
15.33	2142.41	0.298878	400.01	319.924	1.76121	0.18132
15.34	2143.69	0.299064	400.01	320.115	1.76231	0.18161
15.35	2144.94	0.299271	400.01	320.302	1.76353	0.18204
15.36	2146.17	0.299477	400.01	320.486	1.76474	0.18248
15.37	2147.41	0.299684	400.01	320.671	1.76596	0.18292
15.38	2148.64	0.299849	400.01	320.854	1.76694	0.18312
15.39	2149.84	0.300056	400.01	321.034	1.76816	0.18358
15.4	2151.1	0.300263	400.01	321.222	1.76938	0.18401
15.41	2152.4	0.30047	400.01	321.416	1.7706	0.18441
15.42	2153.65	0.300635	400.01	321.603	1.77157	0.18459
15.43	2154.94	0.300863	400.01	321.795	1.77291	0.18513
15.44	2156.24	0.301049	400.01	321.989	1.77401	0.1854
15.45	2157.61	0.301255	400.01	322.194	1.77522	0.18575
15.46	2158.84	0.301462	400.01	322.378	1.77644	0.1862
15.47	2160.11	0.301648	400.01	322.567	1.77754	0.18649
15.48	2161.46	0.301855	400.01	322.769	1.77876	0.18686
15.49	2162.75	0.302062	400.01	322.961	1.77998	0.18727
15.5	2164.06	0.302248	400.01	323.157	1.78107	0.18754
15.51	2165.39	0.302455	400.01	323.356	1.78229	0.18792
15.52	2166.73	0.302661	400.01	323.556	1.78351	0.18829
15.53	2168.03	0.302847	400.01	323.75	1.7846	0.18857
15.54	2169.33	0.303054	400.01	323.944	1.78582	0.18897
15.55	2170.55	0.303261	400.01	324.126	1.78704	0.18942
15.56	2171.87	0.303447	400.01	324.323	1.78814	0.18968
15.57	2173.25	0.303674	400.01	324.529	1.78948	0.19015
15.58	2174.54	0.30386	400.01	324.722	1.79057	0.19044
15.59	2175.86	0.304045	400.01	324.919	1.79166	0.19069
15.6	2177.2	0.304273	400.01	325.119	1.79301	0.19119
15.61	2178.55	0.304459	400.01	325.321	1.7941	0.19144
15.62	2179.78	0.304645	400.01	325.505	1.7952	0.19176
15.63	2181.14	0.304872	400.01	325.708	1.79654	0.19224
15.64	2182.41	0.305079	400.01	325.897	1.79775	0.19266
15.65	2183.75	0.305265	400.01	326.097	1.79885	0.19291
15.66	2185.01	0.305451	400.01	326.286	1.79995	0.19321
15.67	2186.25	0.305658	400.01	326.471	1.80117	0.19365
15.68	2187.55	0.305865	400.01	326.665	1.80239	0.19405
15.69	2188.81	0.306072	400.01	326.853	1.80361	0.19448
15.7	2190.01	0.306258	400.01	327.032	1.8047	0.19482
15.71	2191.26	0.306423	400.01	327.219	1.80567	0.195
15.72	2192.53	0.306651	400.01	327.409	1.80702	0.19555
15.73	2193.68	0.306857	400.01	327.58	1.80823	0.19604
15.74	2194.88	0.307064	400.01	327.759	1.80945	0.1965
15.75	2196.12	0.30725	400.01	327.945	1.81055	0.19682
15.76	2197.39	0.307436	400.01	328.134	1.81164	0.19711
15.77	2198.67	0.307622	400.01	328.325	1.81274	0.1974
15.78	2199.86	0.30785	400.01	328.503	1.81408	0.19799
15.79	2201.08	0.308056	400.01	328.685	1.8153	0.19844
15.8	2202.32	0.308242	400.01	328.87	1.81639	0.19875
15.81	2203.55	0.308449	400.01	329.054	1.81761	0.1992
15.82	2204.77	0.308635	400.01	329.236	1.81871	0.19953
15.83	2206.05	0.308842	400.01	329.427	1.81993	0.19994
15.84	2207.29	0.309027	400.01	329.613	1.82102	0.20025
15.85	2208.48	0.309234	400.01	329.79	1.82224	0.20072
15.86	2209.69	0.309441	400.01	329.971	1.82346	0.20118
15.87	2210.86	0.309627	400.01	330.146	1.82456	0.20154
15.88	2212.09	0.309813	400.01	330.329	1.82565	0.20186
15.89	2213.31	0.31002	400.01	330.512	1.82687	0.20231
15.9	2214.58	0.310226	400.01	330.701	1.82808	0.20272
15.91	2215.76	0.310433	400.01	330.877	1.8293	0.2032
15.92	2216.98	0.310619	400.01	331.06	1.8304	0.20352
15.93	2218.23	0.310805	400.01	331.246	1.8315	0.20383
15.94	2219.46	0.311012	400.01	331.43	1.83272	0.20428
15.95	2220.77	0.311219	400.01	331.626	1.83394	0.20467
15.96	2221.98	0.311405	400.01	331.806	1.83503	0.20501
15.97	2223.26	0.311611	400.01	331.997	1.83625	0.20541
15.98	2224.52	0.311798	400.01	332.186	1.83735	0.20572
15.99	2225.77	0.312004	400.01	332.372	1.83856	0.20615
16	2227.01	0.312211	400.01	332.557	1.83978	0.20659
16.01	2228.3	0.312397	400.01	332.75	1.84088	0.20687
16.02	2229.48	0.312604	400.01	332.926	1.8421	0.20735
16.03	2230.72	0.312811	400.01	333.111	1.84332	0.20778
16.04	2231.92	0.312997	400.01	333.291	1.84441	0.20812
16.05	2233.12	0.313203	400.01	333.47	1.84563	0.20858
16.06	2234.37	0.31341	400.01	333.656	1.84685	0.20901
16.07	2235.57	0.313617	400.01	333.836	1.84807	0.20948
16.08	2236.8	0.313782	400.01	334.019	1.84904	0.20968
16.09	2238.12	0.313989	400.01	334.216	1.85026	0.21006
16.1	2239.3	0.314195	400.01	334.393	1.85147	0.21053
16.11	2240.53	0.314402	400.01	334.576	1.85269	0.21098
16.12	2241.81	0.314608	400.01	334.767	1.85391	0.21139
16.13	2243.01	0.314815	400.01	334.947	1.85513	0.21185
16.14	2244.3	0.315001	400.01	335.139	1.85622	0.21213
16.15	2245.54	0.315208	400.01	335.324	1.85744	0.21257
16.16	2246.89	0.315394	400.01	335.526	1.85854	0.21282
16.17	2248.2	0.315601	400.01	335.722	1.85976	0.21321
16.18	2249.45	0.315807	400.01	335.908	1.86097	0.21364
16.19	2250.67	0.316014	400.01	336.091	1.86219	0.21409
16.2	2251.89	0.316221	400.01	336.273	1.86341	0.21454
16.21	2253.12	0.316448	400.01	336.456	1.86475	0.2151
16.22	2254.37	0.316634	400.01	336.643	1.86585	0.21541
16.23	2255.58	0.316841	400.01	336.824	1.86707	0.21587
16.24	2256.81	0.317048	400.01	337.007	1.86829	0.21631
16.25	2258.02	0.317234	400.01	337.188	1.86938	0.21665
16.26	2259.23	0.31742	400.01	337.369	1.87048	0.21698
16.27	2260.44	0.317606	400.01	337.549	1.87157	0.21731
16.28	2261.64	0.317792	400.01	337.729	1.87267	0.21765
16.29	2262.86	0.317999	400.01	337.911	1.87389	0.21811
16.3	2264.09	0.318206	400.01	338.094	1.87511	0.21855
16.31	2265.37	0.318413	400.01	338.286	1.87633	0.21896
16.32	2266.72	0.318619	400.01	338.487	1.87754	0.21933
16.33	2267.96	0.318805	400.01	338.672	1.87864	0.21964
16.34	2269.14	0.318991	400.01	338.849	1.87973	0.21999
16.35	2270.38	0.319197	400.01	339.034	1.88095	0.22043
16.36	2271.59	0.319404	400.01	339.214	1.88217	0.22088
16.37	2272.79	0.319611	400.01	339.394	1.88339	0.22135
16.38	2274.01	0.319797	400.01	339.576	1.88448	0.22167
16.39	2275.24	0.319983	400.01	339.76	1.88558	0.222
16.4	2276.48	0.32019	400.01	339.945	1.8868	0.22243
16.41	2277.66	0.320397	400.01	340.121	1.88802	0.22291
16.42	2278.81	0.320603	400.01	340.293	1.88923	0.2234
16.43	2280.09	0.32081	400.01	340.484	1.89045	0.22381
16.44	2281.41	0.321017	400.01	340.681	1.89167	0.2242
16.45	2282.66	0.321203	400.01	340.868	1.89277	0.22451
16.46	2283.9	0.32141	400.01	341.053	1.89399	0.22495
16.47	2285.14	0.321616	400.01	341.238	1.8952	0.22538
16.48	2286.45	0.321823	400.01	341.433	1.89642	0.22578
16.49	2287.68	0.322009	400.01	341.617	1.89752	0.2261
16.5	2288.99	0.322216	400.01	341.813	1.89874	0.22649
16.51	2290.38	0.322423	400.01	342.02	1.89996	0.22683
16.52	2291.66	0.322629	400.01	342.212	1.90117	0.22724
16.53	2292.97	0.322856	400.01	342.407	1.90251	0.22775
16.54	2294.26	0.323042	400.01	342.6	1.90361	0.22804
16.55	2295.59	0.323249	400.01	342.798	1.90483	0.22842
16.56	2296.91	0.323455	400.01	342.995	1.90604	0.2288
16.57	2298.18	0.323662	400.01	343.185	1.90726	0.22922
16.58	2299.43	0.323848	400.01	343.372	1.90836	0.22953
16.59	2300.7	0.324055	400.01	343.561	1.90958	0.22995
16.6	2301.92	0.324262	400.01	343.744	1.9108	0.2304
16.61	2303.04	0.324448	400.01	343.911	1.91189	0.23079
16.62	2304.23	0.324634	400.01	344.089	1.91299	0.23114
16.63	2305.38	0.324861	400.01	344.26	1.91433	0.23175
16.64	2306.58	0.325027	400.01	344.439	1.9153	0.23197
16.65	2307.73	0.325233	400.01	344.611	1.91652	0.23246
16.66	2308.91	0.32544	400.01	344.787	1.91774	0.23294
16.67	2310.2	0.325626	400.01	344.98	1.91883	0.23322
16.68	2311.38	0.325833	400.01	345.156	1.92005	0.2337
16.69	2312.6	0.326019	400.01	345.338	1.92115	0.23402
16.7	2313.77	0.326226	400.01	345.513	1.92237	0.23451
16.71	2314.98	0.326433	400.01	345.694	1.92359	0.23496
16.72	2316.16	0.326639	400.01	345.87	1.9248	0.23544
16.73	2317.3	0.326846	400.01	346.04	1.92602	0.23594
16.74	2318.48	0.327032	400.01	346.217	1.92712	0.23629
16.75	2319.71	0.327218	400.01	346.4	1.92821	0.23661
16.76	2320.87	0.327425	400.01	346.573	1.92943	0.2371
16.77	2321.98	0.327611	400.01	346.739	1.93053	0.2375
16.78	2323.19	0.327817	400.01	346.92	1.93174	0.23795
16.79	2324.38	0.328024	400.01	347.098	1.93296	0.23842
16.8	2325.57	0.32821	400.01	347.275	1.93406	0.23876
16.81	2326.8	0.328416	400.01	347.459	1.93527	0.2392
16.82	2328.02	0.328623	400.01	347.641	1.93649	0.23965
16.83	2329.23	0.328809	400.01	347.822	1.93759	0.23999
16.84	2330.45	0.328995	400.01	348.004	1.93869	0.24031
16.85	2331.63	0.329202	400.01	348.18	1.93991	0.24079
16.86	2332.88	0.329409	400.01	348.367	1.94113	0.24122
16.87	2334.13	0.329616	400.01	348.554	1.94235	0.24166
16.88	2335.35	0.329822	400.01	348.736	1.94356	0.2421
16.89	2336.6	0.330029	400.01	348.922	1.94478	0.24253
16.9	2337.87	0.330215	400.01	349.112	1.94588	0.24283
16.91	2339.09	0.330422	400.01	349.294	1.94709	0.24328
16.92	2340.34	0.330608	400.01	349.481	1.94819	0.24359
16.93	2341.56	0.330815	400.01	349.663	1.94941	0.24404
16.94	2342.83	0.331021	400.01	349.853	1.95062	0.24445
16.95	2344.1	0.331208	400.01	350.042	1.95173	0.24475
16.96	2345.3	0.331414	400.01	350.222	1.95294	0.24521
16.97	2346.52	0.3316	400.01	350.404	1.95404	0.24554
16.98	2347.77	0.331807	400.01	350.59	1.95526	0.24597
16.99	2348.93	0.332014	400.01	350.764	1.95648	0.24646
17	2350.15	0.332221	400.01	350.946	1.9577	0.24691
17.01	2351.3	0.332427	400.01	351.117	1.95891	0.2474
17.02	2352.48	0.332634	400.01	351.294	1.96013	0.24788
17.03	2353.65	0.33282	400.01	351.468	1.96123	0.24824
17.04	2354.76	0.333026	400.01	351.634	1.96244	0.24875
17.05	2355.89	0.333233	400.01	351.803	1.96366	0.24926
17.06	2357.06	0.333419	400.01	351.978	1.96476	0.24962
17.07	2358.27	0.333625	400.01	352.158	1.96597	0.25007
17.08	2359.41	0.333832	400.01	352.329	1.96719	0.25057
17.09	2360.59	0.334039	400.01	352.505	1.96841	0.25105
17.1	2361.77	0.334246	400.01	352.681	1.96963	0.25152
17.11	2363.02	0.334452	400.01	352.868	1.97084	0.25195
17.12	2364.16	0.334659	400.01	353.038	1.97206	0.25245
17.13	2365.45	0.334845	400.01	353.23	1.97316	0.25273
17.14	2366.74	0.335052	400.01	353.423	1.97438	0.25314
17.15	2367.93	0.335259	400.01	353.601	1.9756	0.25361
17.16	2369.13	0.335445	400.01	353.78	1.97669	0.25395
17.17	2370.27	0.335631	400.01	353.95	1.97779	0.25433
17.18	2371.45	0.335817	400.01	354.126	1.97889	0.25468
17.19	2372.62	0.336024	400.01	354.301	1.98011	0.25516
17.2	2373.7	0.33623	400.01	354.462	1.98132	0.2557
17.21	2374.88	0.336417	400.01	354.639	1.98242	0.25606
17.22	2376.11	0.336623	400.01	354.822	1.98364	0.2565
17.23	2377.3	0.336809	400.01	355	1.98473	0.25684
17.24	2378.43	0.337016	400.01	355.169	1.98595	0.25735
17.25	2379.63	0.337223	400.01	355.348	1.98717	0.25781
17.26	2380.78	0.337409	400.01	355.52	1.98827	0.25818
17.27	2381.95	0.337595	400.01	355.694	1.98936	0.25854
17.28	2383.16	0.337822	400.01	355.875	1.9907	0.25912
17.29	2384.41	0.338008	400.01	356.062	1.9918	0.25943
17.3	2385.65	0.338214	400.01	356.247	1.99301	0.25986
17.31	2386.8	0.338421	400.01	356.419	1.99423	0.26035
17.32	2387.98	0.338628	400.01	356.595	1.99545	0.26083
17.33	2389.11	0.338835	400.01	356.764	1.99667	0.26134
17.34	2390.33	0.339	400.01	356.946	1.99764	0.26154
17.35	2391.56	0.339207	400.01	357.129	1.99886	0.26199
17.36	2392.73	0.339413	400.01	357.304	2.00008	0.26246
17.37	2393.88	0.33962	400.01	357.476	2.0013	0.26296
17.38	2395.08	0.339827	400.01	357.655	2.00252	0.26342
17.39	2396.17	0.340034	400.01	357.818	2.00374	0.26396
17.4	2397.33	0.34022	400.01	357.991	2.00483	0.26432
17.41	2398.55	0.340406	400.01	358.173	2.00593	0.26465
17.42	2399.75	0.340633	400.01	358.352	2.00727	0.26523
17.43	2400.91	0.340819	400.01	358.526	2.00836	0.2656
17.44	2402.04	0.341005	400.01	358.694	2.00946	0.26598
17.45	2403.23	0.341233	400.01	358.872	2.0108	0.26657
17.46	2404.48	0.34144	400.01	359.059	2.01202	0.26701
17.47	2405.79	0.341626	400.01	359.254	2.01312	0.26728
17.48	2407.05	0.341832	400.01	359.443	2.01433	0.2677
17.49	2408.36	0.342039	400.01	359.638	2.01555	0.26809
17.5	2409.66	0.342246	400.01	359.832	2.01677	0.26849
17.51	2410.84	0.342453	400.01	360.009	2.01799	0.26897
17.52	2411.97	0.34268	400.01	360.177	2.01933	0.26959
17.53	2413.2	0.342866	400.01	360.361	2.02042	0.26991
17.54	2414.36	0.343051	400.01	360.534	2.02151	0.27027
17.55	2415.5	0.343258	400.01	360.704	2.02273	0.27077
17.56	2416.71	0.343444	400.01	360.885	2.02383	0.27111
17.57	2417.88	0.343651	400.01	361.06	2.02505	0.27159
17.58	2419.02	0.343837	400.01	361.23	2.02615	0.27197
17.59	2420.16	0.344044	400.01	361.4	2.02737	0.27247
17.6	2421.28	0.34423	400.01	361.568	2.02846	0.27286
17.61	2422.51	0.344457	400.01	361.751	2.0298	0.27342
17.62	2423.77	0.344643	400.01	361.939	2.0309	0.27373
17.63	2424.97	0.344829	400.01	362.119	2.03199	0.27407
17.64	2426.23	0.345036	400.01	362.307	2.03321	0.27449
17.65	2427.48	0.345222	400.01	362.493	2.03431	0.2748
17.66	2428.68	0.345429	400.01	362.673	2.03553	0.27526
17.67	2429.8	0.345615	400.01	362.84	2.03662	0.27565
17.68	2430.95	0.345801	400.01	363.012	2.03772	0.27603
17.69	2432.13	0.346028	400.01	363.188	2.03906	0.27662
17.7	2433.29	0.346214	400.01	363.361	2.04015	0.27698
17.71	2434.35	0.346401	400.01	363.519	2.04126	0.27742
17.72	2435.43	0.346628	400.01	363.681	2.04259	0.27808
17.73	2436.59	0.346814	400.01	363.854	2.04369	0.27844
17.74	2437.72	0.347021	400.01	364.023	2.04491	0.27895
17.75	2438.83	0.347207	400.01	364.188	2.046	0.27935
17.76	2439.9	0.347414	400.01	364.348	2.04722	0.27989
17.77	2441.08	0.3476	400.01	364.524	2.04832	0.28024
17.78	2442.26	0.347786	400.01	364.7	2.04942	0.2806
17.79	2443.42	0.348013	400.01	364.874	2.05075	0.2812
17.8	2444.61	0.348219	400.01	365.051	2.05197	0.28167
17.81	2445.83	0.348426	400.01	365.234	2.05319	0.28212
17.82	2447.05	0.348612	400.01	365.416	2.05428	0.28245
17.83	2448.23	0.348798	400.01	365.592	2.05538	0.2828
17.84	2449.38	0.349025	400.01	365.764	2.05672	0.28341
17.85	2450.59	0.349211	400.01	365.944	2.05781	0.28374
17.86	2451.8	0.349418	400.01	366.125	2.05903	0.2842
17.87	2452.96	0.349625	400.01	366.298	2.06025	0.28469
17.88	2454.07	0.349832	400.01	366.464	2.06147	0.28521
17.89	2455.27	0.349997	400.01	366.643	2.06245	0.28543
17.9	2456.45	0.350204	400.01	366.819	2.06367	0.2859
17.91	2457.66	0.350431	400.01	367	2.065	0.28648
17.92	2458.92	0.350617	400.01	367.188	2.0661	0.28678
17.93	2460.16	0.350824	400.01	367.373	2.06732	0.28722
17.94	2461.43	0.350989	400.01	367.563	2.06829	0.28739
17.95	2462.5	0.351217	400.01	367.723	2.06963	0.28806
17.96	2463.72	0.351444	400.01	367.905	2.07097	0.28863
17.97	2464.95	0.351651	400.01	368.089	2.07219	0.28908
17.98	2466.26	0.351837	400.01	368.284	2.07329	0.28935
17.99	2467.4	0.352044	400.01	368.455	2.07451	0.28985
18	2468.56	0.35223	400.01	368.628	2.0756	0.29021
18.01	2469.74	0.352457	400.01	368.804	2.07694	0.29081
18.02	2470.84	0.352643	400.01	368.968	2.07804	0.29121
18.03	2471.95	0.35285	400.01	369.134	2.07926	0.29173
18.04	2473.07	0.353036	400.01	369.301	2.08035	0.29212
18.05	2474.31	0.353242	400.01	369.486	2.08157	0.29255
18.06	2475.43	0.353449	400.01	369.654	2.08279	0.29307
18.07	2476.55	0.353655	400.01	369.821	2.084	0.29358
18.08	2477.64	0.353862	400.01	369.984	2.08522	0.29411
18.09	2478.82	0.354069	400.01	370.16	2.08644	0.29458
18.1	2480.02	0.354276	400.01	370.339	2.08766	0.29505
18.11	2481.11	0.354462	400.01	370.502	2.08876	0.29546
18.12	2482.21	0.354648	400.01	370.666	2.08985	0.29586
18.13	2483.42	0.354855	400.01	370.847	2.09107	0.29632
18.14	2484.54	0.355082	400.01	371.014	2.09241	0.29695
18.15	2485.64	0.355289	400.01	371.178	2.09363	0.29748
18.16	2486.88	0.355454	400.01	371.364	2.0946	0.29767
18.17	2488.09	0.355661	400.01	371.544	2.09582	0.29812
18.18	2489.27	0.355868	400.01	371.72	2.09704	0.2986
18.19	2490.42	0.356074	400.01	371.892	2.09826	0.29909
18.2	2491.53	0.35626	400.01	372.058	2.09935	0.29949
18.21	2492.76	0.356447	400.01	372.242	2.10045	0.29981
18.22	2493.92	0.356653	400.01	372.415	2.10167	0.3003
18.23	2494.96	0.35686	400.01	372.57	2.10289	0.30086
18.24	2496.12	0.357046	400.01	372.743	2.10398	0.30123
18.25	2497.28	0.357232	400.01	372.917	2.10508	0.30159
18.26	2498.37	0.357439	400.01	373.079	2.1063	0.30213
18.27	2499.48	0.357646	400.01	373.245	2.10752	0.30265
18.28	2500.72	0.357832	400.01	373.43	2.10862	0.30296
18.29	2501.95	0.358059	400.01	373.614	2.10995	0.30352
18.3	2503.19	0.358265	400.01	373.799	2.11117	0.30396
18.31	2504.41	0.358472	400.01	373.981	2.11239	0.30441
18.32	2505.64	0.358678	400.01	374.165	2.1136	0.30485
18.33	2507.07	0.358864	400.01	374.378	2.1147	0.30504
18.34	2508.36	0.359071	400.01	374.571	2.11592	0.30545
18.35	2509.61	0.359278	400.01	374.758	2.11714	0.30588
18.36	2510.84	0.359485	400.01	374.941	2.11836	0.30632
18.37	2512.13	0.359671	400.01	375.134	2.11945	0.30661
18.38	2513.25	0.359878	400.01	375.301	2.12067	0.30712
18.39	2514.38	0.360084	400.01	375.47	2.12189	0.30762
18.4	2515.52	0.36027	400.01	375.64	2.12298	0.308
18.41	2516.7	0.360477	400.01	375.817	2.1242	0.30848
18.42	2517.75	0.360705	400.01	375.973	2.12555	0.30916
18.44	2519.8	0.361097	400.01	376.279	2.12786	0.31018
18.45	2520.96	0.361283	400.01	376.453	2.12895	0.31054
18.46	2522.03	0.36149	400.01	376.612	2.13017	0.31109
18.47	2523.07	0.361697	400.01	376.768	2.13139	0.31165
18.48	2524.11	0.361883	400.01	376.923	2.13249	0.31209
18.49	2525.24	0.36209	400.01	377.092	2.13371	0.3126
18.5	2526.33	0.362276	400.01	377.255	2.1348	0.31301
18.51	2527.41	0.362483	400.01	377.416	2.13602	0.31355
18.52	2528.63	0.362689	400.01	377.598	2.13724	0.314
18.53	2529.85	0.362875	400.01	377.78	2.13833	0.31432
18.54	2530.95	0.363061	400.01	377.944	2.13943	0.31473
18.55	2532.09	0.363288	400.01	378.115	2.14077	0.31535
18.56	2533.29	0.363474	400.01	378.294	2.14186	0.31569
18.57	2534.5	0.363681	400.01	378.475	2.14308	0.31614
18.58	2535.75	0.363887	400.01	378.661	2.1443	0.31657
18.59	2536.95	0.364053	400.01	378.84	2.14527	0.31679
18.6	2538.24	0.36426	400.01	379.033	2.14649	0.3172
18.61	2539.42	0.364466	400.01	379.209	2.14771	0.31767
18.62	2540.6	0.364673	400.01	379.385	2.14893	0.31814
18.63	2541.75	0.364859	400.01	379.557	2.15002	0.31852
18.64	2542.97	0.365045	400.01	379.739	2.15112	0.31884
18.65	2544.17	0.365252	400.01	379.919	2.15234	0.31931
18.66	2545.3	0.365459	400.01	380.087	2.15356	0.31982
18.67	2546.5	0.365666	400.01	380.267	2.15478	0.32028
18.68	2547.64	0.365852	400.01	380.437	2.15588	0.32066
18.69	2548.81	0.366058	400.01	380.611	2.15709	0.32113
18.7	2549.91	0.366265	400.01	380.776	2.15831	0.32166
18.71	2551.05	0.366451	400.01	380.946	2.1594	0.32204
18.72	2552.21	0.366658	400.01	381.119	2.16062	0.32253
18.73	2553.34	0.366865	400.01	381.288	2.16184	0.32303
18.74	2554.38	0.36703	400.01	381.443	2.16282	0.32335
18.75	2555.43	0.367257	400.01	381.6	2.16415	0.32403
18.76	2556.54	0.367464	400.01	381.766	2.16537	0.32455
18.77	2557.57	0.36765	400.01	381.92	2.16647	0.325
18.78	2558.65	0.367836	400.01	382.081	2.16757	0.32541
18.79	2559.71	0.368043	400.01	382.239	2.16879	0.32596
18.8	2560.75	0.368249	400.01	382.394	2.17	0.32652
18.81	2561.87	0.368456	400.01	382.562	2.17122	0.32704
18.82	2562.96	0.368662	400.01	382.724	2.17243	0.32756
18.83	2564.04	0.368848	400.01	382.886	2.17353	0.32798
18.84	2565.29	0.369055	400.01	383.072	2.17475	0.32841
18.85	2566.47	0.369262	400.01	383.249	2.17597	0.32889
18.86	2567.68	0.369469	400.01	383.429	2.17719	0.32934
18.87	2568.79	0.369634	400.01	383.595	2.17816	0.32962
18.88	2569.99	0.369841	400.01	383.774	2.17938	0.33008
18.89	2571.1	0.370048	400.01	383.94	2.1806	0.3306
18.9	2572.22	0.370254	400.01	384.107	2.18181	0.33111
18.91	2573.29	0.370461	400.01	384.267	2.18303	0.33165
18.92	2574.4	0.370647	400.01	384.433	2.18413	0.33205
18.93	2575.57	0.370854	400.01	384.608	2.18535	0.33253
18.94	2576.58	0.371061	400.01	384.758	2.18657	0.33312
18.95	2577.68	0.371267	400.01	384.923	2.18778	0.33364
18.96	2578.73	0.371453	400.01	385.079	2.18888	0.33407
18.97	2579.93	0.37166	400.01	385.259	2.1901	0.33454
18.98	2580.97	0.371867	400.01	385.414	2.19132	0.3351
18.99	2582.19	0.372074	400.01	385.596	2.19254	0.33555
19	2583.45	0.37228	400.01	385.784	2.19375	0.33597
19.01	2584.68	0.372508	400.01	385.968	2.1951	0.33654
19.02	2585.86	0.372694	400.01	386.144	2.19619	0.33689
19.03	2587	0.372901	400.01	386.314	2.19741	0.33739
19.04	2588.22	0.373107	400.01	386.497	2.19863	0.33784
19.05	2589.39	0.373313	400.01	386.671	2.19984	0.33832
19.06	2590.53	0.373499	400.01	386.841	2.20094	0.33869
19.07	2591.64	0.373685	400.01	387.007	2.20203	0.33909
19.08	2592.8	0.373871	400.01	387.18	2.20313	0.33946
19.09	2593.86	0.374099	400.01	387.339	2.20447	0.34013
19.11	2595.9	0.374492	400.01	387.643	2.20679	0.34116
19.12	2597	0.374678	400.01	387.808	2.20788	0.34157
19.13	2598.02	0.374885	400.01	387.96	2.2091	0.34214
19.14	2599.04	0.375091	400.01	388.112	2.21032	0.34271
19.15	2600.05	0.375277	400.01	388.263	2.21141	0.34317
19.16	2601.22	0.375505	400.01	388.438	2.21276	0.34378
19.17	2602.25	0.375691	400.01	388.592	2.21385	0.34423
19.18	2603.36	0.375918	400.01	388.757	2.21519	0.34487
19.19	2604.4	0.376084	400.01	388.913	2.21617	0.34519
19.2	2605.52	0.376311	400.01	389.08	2.21751	0.34582
19.21	2606.67	0.376497	400.01	389.252	2.2186	0.34619
19.22	2607.79	0.376725	400.01	389.419	2.21995	0.34683
19.23	2608.97	0.376911	400.01	389.595	2.22104	0.34718
19.24	2610.18	0.377117	400.01	389.776	2.22226	0.34763
19.25	2611.34	0.377324	400.01	389.949	2.22348	0.34812
19.26	2612.46	0.377531	400.01	390.116	2.2247	0.34864
19.27	2613.68	0.377717	400.01	390.298	2.22579	0.34896
19.28	2614.88	0.377944	400.01	390.478	2.22713	0.34955
19.29	2616.08	0.37813	400.01	390.657	2.22823	0.34989
19.3	2617.25	0.378336	400.01	390.832	2.22944	0.35036
19.31	2618.47	0.378522	400.01	391.014	2.23054	0.35069
19.32	2619.64	0.378729	400.01	391.188	2.23176	0.35117
19.33	2620.75	0.378956	400.01	391.354	2.23309	0.35181
19.34	2621.86	0.379143	400.01	391.52	2.2342	0.35221
19.35	2623.07	0.37937	400.01	391.701	2.23553	0.35279
19.36	2624.17	0.379556	400.01	391.865	2.23663	0.35319
19.37	2625.23	0.379742	400.01	392.023	2.23773	0.35362
19.38	2626.29	0.379928	400.01	392.181	2.23882	0.35405
19.39	2627.41	0.380135	400.01	392.349	2.24004	0.35456
19.4	2628.57	0.380342	400.01	392.522	2.24126	0.35505
19.41	2629.61	0.380548	400.01	392.677	2.24247	0.35561
19.42	2630.71	0.380755	400.01	392.842	2.24369	0.35614
19.43	2631.82	0.380962	400.01	393.007	2.24491	0.35666
19.44	2632.94	0.381169	400.01	393.175	2.24613	0.35717
19.46	2634.98	0.381582	400.01	393.479	2.24857	0.35832
19.47	2636.03	0.381768	400.01	393.636	2.24966	0.35875
19.48	2637.17	0.381954	400.01	393.806	2.25076	0.35913
19.49	2638.2	0.382182	400.01	393.96	2.2521	0.35983
19.5	2639.21	0.382368	400.01	394.111	2.2532	0.36028
19.51	2640.22	0.382554	400.01	394.262	2.2543	0.36074
19.53	2642.19	0.382967	400.01	394.556	2.25673	0.36194
19.54	2643.2	0.383174	400.01	394.707	2.25795	0.36252
19.55	2644.27	0.38338	400.01	394.866	2.25916	0.36306
19.56	2645.41	0.383545	400.01	395.037	2.26014	0.36331
19.57	2646.52	0.383731	400.01	395.202	2.26123	0.36371
19.58	2647.57	0.383938	400.01	395.359	2.26245	0.36427
19.59	2648.72	0.384145	400.01	395.531	2.26367	0.36476
19.6	2649.84	0.384352	400.01	395.698	2.26489	0.36528
19.61	2650.99	0.384558	400.01	395.87	2.2661	0.36577
19.62	2652.17	0.384765	400.01	396.046	2.26732	0.36624
19.63	2653.38	0.384951	400.01	396.227	2.26842	0.36658
19.64	2654.56	0.385137	400.01	396.403	2.26952	0.36693
19.65	2655.71	0.385365	400.01	396.575	2.27086	0.36755
19.66	2656.79	0.385551	400.01	396.736	2.27196	0.36796
19.67	2657.95	0.385778	400.01	396.909	2.27329	0.36857
19.68	2659.16	0.385964	400.01	397.09	2.27439	0.36891
19.69	2660.3	0.386171	400.01	397.26	2.27561	0.36941
19.7	2661.44	0.386357	400.01	397.43	2.27671	0.36978
19.71	2662.59	0.386564	400.01	397.602	2.27793	0.37028
19.72	2663.66	0.386771	400.01	397.762	2.27915	0.37083
19.73	2664.79	0.386977	400.01	397.931	2.28036	0.37133
19.74	2665.91	0.387163	400.01	398.098	2.28146	0.37172
19.75	2667.12	0.387349	400.01	398.279	2.28255	0.37205
19.76	2668.31	0.387556	400.01	398.456	2.28377	0.37252
19.77	2669.41	0.387742	400.01	398.621	2.28487	0.37292
19.78	2670.55	0.387928	400.01	398.791	2.28596	0.3733
19.79	2671.71	0.388156	400.01	398.964	2.28731	0.37391
19.8	2672.86	0.388362	400.01	399.136	2.28852	0.3744
19.82	2675.01	0.388754	400.01	399.457	2.29083	0.37536
19.83	2676.07	0.388982	400.01	399.615	2.29217	0.37603
19.84	2677.12	0.389168	400.01	399.772	2.29327	0.37647
19.86	2679.1	0.389561	400.01	400.068	2.29559	0.37754
19.87	2680.12	0.389767	400.01	400.22	2.2968	0.37811
19.88	2681.18	0.389974	400.01	400.378	2.29802	0.37866
19.89	2682.18	0.39016	400.01	400.527	2.29912	0.37913
19.9	2683.29	0.390346	400.01	400.693	2.30021	0.37952
19.91	2684.47	0.390574	400.01	400.869	2.30156	0.38012
19.92	2685.56	0.390801	400.01	401.032	2.30289	0.38077
19.93	2686.7	0.390967	400.01	401.202	2.30387	0.38103
19.94	2687.81	0.391173	400.01	401.368	2.30509	0.38155
19.95	2688.9	0.39138	400.01	401.531	2.30631	0.38208
19.96	2689.93	0.391587	400.01	401.685	2.30753	0.38265
19.97	2690.99	0.391794	400.01	401.843	2.30874	0.3832
19.98	2692	0.39198	400.01	401.994	2.30984	0.38366
19.99	2693.06	0.392186	400.01	402.152	2.31105	0.38421
20.01	2694.98	0.392579	400.01	402.439	2.31337	0.38532
20.03	2696.93	0.392972	400.01	402.73	2.31569	0.3864
20.04	2697.95	0.393158	400.01	402.882	2.31678	0.38686
20.05	2699.03	0.393385	400.01	403.044	2.31812	0.38751
20.06	2700.13	0.393571	400.01	403.208	2.31922	0.38792
20.07	2701.23	0.393757	400.01	403.372	2.32031	0.38832
20.08	2702.35	0.393963	400.01	403.539	2.32153	0.38883
20.09	2703.38	0.39415	400.01	403.693	2.32263	0.38928
20.1	2704.51	0.394356	400.01	403.862	2.32384	0.38978
20.11	2705.63	0.394563	400.01	404.029	2.32506	0.3903
20.12	2706.8	0.39477	400.01	404.204	2.32628	0.39078
20.13	2707.93	0.394976	400.01	404.373	2.3275	0.39128
20.14	2709.03	0.395183	400.01	404.537	2.32872	0.39181
20.15	2710.09	0.395369	400.01	404.695	2.32981	0.39224
20.16	2711.19	0.395555	400.01	404.86	2.33091	0.39264
20.17	2712.24	0.395762	400.01	405.016	2.33213	0.3932
20.18	2713.3	0.395948	400.01	405.175	2.33322	0.39363
20.19	2714.36	0.396155	400.01	405.333	2.33444	0.39418
20.21	2716.34	0.396568	400.01	405.629	2.33688	0.39536
20.23	2718.32	0.396982	400.01	405.924	2.33932	0.39656
20.24	2719.32	0.397168	400.01	406.074	2.34041	0.39702
20.25	2720.35	0.397375	400.01	406.227	2.34163	0.39759
20.26	2721.47	0.397561	400.01	406.395	2.34273	0.39798
20.27	2722.58	0.397788	400.01	406.56	2.34407	0.39862
20.29	2724.64	0.398181	400.01	406.868	2.34638	0.39964
20.3	2725.77	0.398408	400.01	407.037	2.34772	0.40026
20.31	2726.85	0.398614	400.01	407.198	2.34893	0.4008
20.32	2727.93	0.39878	400.01	407.359	2.34991	0.4011
20.33	2729.04	0.398986	400.01	407.525	2.35113	0.40161
20.34	2730.21	0.399193	400.01	407.7	2.35235	0.40209
20.35	2731.3	0.3994	400.01	407.863	2.35357	0.40263
20.36	2732.32	0.399565	400.01	408.015	2.35454	0.40296
20.37	2733.32	0.399793	400.01	408.164	2.35588	0.40367
20.38	2734.43	0.399979	400.01	408.33	2.35698	0.40407
20.4	2736.44	0.400392	400.01	408.63	2.35941	0.40523
20.41	2737.5	0.400558	400.01	408.788	2.36039	0.40554
20.43	2739.44	0.400971	400.01	409.078	2.36282	0.40675
20.45	2741.34	0.401364	400.01	409.362	2.36514	0.40787
20.46	2742.38	0.40155	400.01	409.517	2.36623	0.40831
20.47	2743.38	0.401757	400.01	409.666	2.36745	0.4089
20.48	2744.43	0.401964	400.01	409.823	2.36867	0.40946
20.49	2745.59	0.40217	400.01	409.996	2.36989	0.40995
20.5	2746.76	0.402377	400.01	410.171	2.37111	0.41043
20.51	2747.83	0.402584	400.01	410.331	2.37233	0.41097
20.52	2748.95	0.402791	400.01	410.498	2.37355	0.41149
20.53	2750.09	0.402997	400.01	410.668	2.37476	0.41198
20.54	2751.23	0.403183	400.01	410.839	2.37586	0.41236
20.55	2752.37	0.40341	400.01	411.009	2.3772	0.41298
20.56	2753.42	0.403575	400.01	411.166	2.37817	0.41329
20.57	2754.52	0.403761	400.01	411.33	2.37926	0.41369
20.58	2755.57	0.403968	400.01	411.487	2.38048	0.41425
20.6	2757.48	0.404402	400.01	411.772	2.38304	0.41561
[truncated: 9,696 more rows]
