# Supplementary material for: Data regarding the influence of Al, Ti, and C additions to as-cast Al0.6CoCrFeNi compositionally complex alloys on microstructures and mechanical properties
Source: Data Brief. 2019 Nov 4;27:104742. doi: 10.1016/j.dib.2019.104742 (PMC6864337; doi:10.1016/j.dib.2019.104742)
Supplement: Multimedia component 1 [file mmc1.zip › data in brief_supplementary material zip/Tensile test data/C0.25/Tensile Test_C0.25-700°C-1st_Not selected.xlsx]

## Sheet: Sheet1
Alloy Name	C0.25-700°C-1st
Sample height	30	mm
Gauge diameter	1.92	mm
Gauge length	16.96	mm
Time	Force	Crosshead Displacement	Temperature	Engineering Stress	Engineering Strain	Engineering Plastic Strain
s	N	mm	°C	MPa	%	%
0	52.2256	0	700.14	18.0381	0	-0.07516
0.0400391	52.2493	0	700.14	18.0463	0	-0.07519
0.0700073	52.3003	0	700.14	18.0639	0	-0.07527
0.0900269	52.2611	0	700.14	18.0504	0	-0.07521
0.100037	52.2649	0	700.14	18.0517	0	-0.07522
0.100037	52.2649	0	700.14	18.0517	0	-0.07522
0.210022	52.0058	-2.69726e-05	700.14	17.9622	-0.000159037	-0.075
0.320007	52.151	0	700.14	18.0124	0	-0.07505
0.420044	52.2688	5.39138e-05	700.14	18.053	0.000317888	-0.0749
0.480042	53.3523	0.000727446	700.14	18.4273	0.00429	-0.07249
0.51001	54.5886	0.00126723	700.14	18.8543	0.00747	-0.07109
0.530029	55.8308	0.00169924	700.14	19.2833	0.01002	-0.07033
0.550049	57.4207	0.0021303	700.14	19.8324	0.01256	-0.07007
0.570007	59.28	0.00256232	700.14	20.4746	0.01511	-0.0702
0.580017	60.2878	0.00275114	700.14	20.8227	0.01622	-0.07054
0.590027	61.3425	0.00293997	700.14	21.187	0.01733	-0.07094
0.600037	62.4207	0.0031555	700.14	21.5594	0.01861	-0.07123
0.610046	63.53	0.00337103	700.14	21.9425	0.01988	-0.07155
0.619995	64.655	0.00355986	700.14	22.3311	0.02099	-0.07206
0.630005	65.7722	0.00377539	700.14	22.717	0.02226	-0.07239
0.640015	66.8816	0.00396422	700.14	23.1001	0.02337	-0.07288
0.650024	67.9753	0.0041807	700.14	23.4779	0.02465	-0.07317
0.660034	69.0925	0.00439623	700.14	23.8637	0.02592	-0.07351
0.670044	70.1472	0.00458506	700.14	24.228	0.02703	-0.07392
0.679993	71.2644	0.00480059	700.14	24.6139	0.02831	-0.07425
0.690002	72.3425	0.00498942	700.14	24.9863	0.02942	-0.07469
0.700012	73.405	0.00517824	700.14	25.3532	0.03053	-0.07511
0.710022	74.4597	0.00536707	700.14	25.7175	0.03165	-0.07551
0.720032	75.5066	0.0055559	700.14	26.0791	0.03276	-0.0759
0.730042	76.5222	0.00574473	700.14	26.4299	0.03387	-0.07625
0.740051	77.5222	0.00593355	700.14	26.7753	0.03499	-0.07658
0.76001	79.4441	0.00636462	700.14	27.4391	0.03753	-0.0768
0.780029	81.323	0.00671557	700.14	28.088	0.0396	-0.07744
0.800049	83.2019	0.00714758	700.14	28.737	0.04214	-0.07759
0.820007	85.0261	0.00752524	700.14	29.367	0.04437	-0.07799
0.840027	86.8425	0.0079296	700.14	29.9944	0.04675	-0.07822
0.860046	88.6394	0.00833395	700.14	30.615	0.04914	-0.07842
0.880005	90.4285	0.00871161	700.14	31.2329	0.05137	-0.07877
0.900024	92.1277	0.00908926	700.14	31.8198	0.05359	-0.07899
0.920044	93.8113	0.00946692	700.14	32.4013	0.05582	-0.07919
0.940002	95.5457	0.00989893	700.14	33.0004	0.05837	-0.07914
0.960022	97.366	0.0103033	700.14	33.6291	0.06075	-0.07937
0.980042	99.1667	0.0107076	700.14	34.251	0.06313	-0.07958
1	100.944	0.0111397	700.14	34.8649	0.06568	-0.07959
1.02002	102.718	0.011544	700.14	35.4776	0.06807	-0.07976
1.04004	104.452	0.0119484	700.14	36.0765	0.07045	-0.07987
1.06	106.089	0.0123527	700.14	36.6419	0.07283	-0.07984
1.08002	107.757	0.0127304	700.14	37.218	0.07506	-0.08001
1.10004	109.46	0.0131347	700.14	37.8062	0.07745	-0.08008
1.12	111.135	0.0135401	700.14	38.3847	0.07984	-0.0801
1.14001	112.803	0.0139444	700.14	38.9608	0.08222	-0.08012
1.16003	114.542	0.0143488	700.14	39.5615	0.0846	-0.08024
1.17999	116.221	0.0147531	700.14	40.1414	0.08699	-0.08027
1.20001	117.956	0.0151584	700.14	40.7406	0.08938	-0.08038
1.22003	119.678	0.0155361	700.14	41.3354	0.0916	-0.08063
1.24005	121.362	0.0159405	700.14	41.917	0.09399	-0.08067
1.26001	123.01	0.0163448	700.14	42.4862	0.09637	-0.08065
1.28003	124.682	0.0167225	700.14	43.0637	0.0986	-0.08083
1.30005	126.354	0.0171268	700.14	43.6412	0.10098	-0.08085
1.32001	128.05	0.0175321	700.14	44.227	0.10337	-0.08091
1.34003	129.749	0.0178821	700.14	44.8138	0.10544	-0.08129
1.36005	131.46	0.0183409	700.14	45.4047	0.10814	-0.08104
1.38	133.159	0.0187185	700.14	45.9916	0.11037	-0.08126
1.40002	134.882	0.0190962	700.14	46.5867	0.1126	-0.08152
1.42004	136.608	0.0195005	700.14	47.1828	0.11498	-0.08162
1.44	138.35	0.0199325	700.14	47.7845	0.11753	-0.08158
1.46002	140.069	0.0203102	700.14	48.3782	0.11975	-0.08182
1.48004	141.788	0.0206879	700.14	48.9719	0.12198	-0.08207
1.5	143.495	0.0210655	700.14	49.5615	0.12421	-0.0823
1.52002	145.225	0.0214432	700.14	50.159	0.12643	-0.08256
1.54004	146.968	0.0218742	700.14	50.761	0.12898	-0.08253
1.56	148.725	0.0222519	700.14	51.3679	0.1312	-0.08283
1.58002	150.483	0.0226562	700.14	51.9751	0.13359	-0.08298
1.60004	152.167	0.0230615	700.14	52.5567	0.13598	-0.08301
1.62	153.882	0.0234659	700.14	53.1491	0.13836	-0.08309
1.64001	155.608	0.0238703	700.14	53.7452	0.14074	-0.08319
1.66003	157.343	0.0242479	700.14	54.3444	0.14297	-0.08346
1.67999	159.096	0.0246523	700.14	54.9499	0.14536	-0.0836
1.70001	160.866	0.0250843	700.14	55.5612	0.1479	-0.0836
1.72003	162.561	0.0254619	700.14	56.1467	0.15013	-0.08382
1.74005	164.28	0.0258663	700.14	56.7404	0.15251	-0.0839
1.76	165.956	0.0262711	700.14	57.3193	0.1549	-0.08393
1.78002	167.655	0.0266754	700.14	57.9061	0.15728	-0.08399
1.80004	169.354	0.0270531	700.14	58.4929	0.15951	-0.08421
1.82	171.104	0.0274574	700.14	59.0973	0.1619	-0.08434
1.84002	172.795	0.0278618	700.14	59.6814	0.16428	-0.08439
1.86004	174.573	0.0282671	700.14	60.2955	0.16667	-0.08456
1.88	176.315	0.0286715	700.14	60.8971	0.16905	-0.08468
1.90001	178.045	0.0290758	700.14	61.4947	0.17144	-0.08479
1.92003	179.795	0.0294802	700.14	62.0991	0.17382	-0.08492
1.93999	181.565	0.0298578	700.14	62.7104	0.17605	-0.08525
1.96001	183.303	0.0302632	700.14	63.3107	0.17844	-0.08536
1.98003	185.026	0.0306675	700.14	63.9058	0.18082	-0.08545
2.00005	186.772	0.0310452	700.14	64.5089	0.18305	-0.08574
2.02001	188.459	0.0314228	700.14	65.0915	0.18528	-0.08594
2.04003	190.135	0.0318272	700.14	65.6704	0.18766	-0.08597
2.06005	191.795	0.0322315	700.14	66.2438	0.19004	-0.08597
2.08001	193.448	0.0326368	700.14	66.8147	0.19243	-0.08596
2.10003	195.112	0.0330135	700.14	67.3894	0.19466	-0.08613
2.12005	196.815	0.0333912	700.14	67.9776	0.19688	-0.08636
2.14	198.518	0.0338232	700.14	68.5658	0.19943	-0.08626
2.16002	200.19	0.0342276	700.14	69.1433	0.20181	-0.08628
2.18004	201.819	0.0346319	700.14	69.7059	0.2042	-0.08624
2.2	203.405	0.0350096	700.14	70.2537	0.20642	-0.0863
2.22002	204.858	0.0354149	700.14	70.7556	0.20881	-0.086
2.24004	206.155	0.035846	700.14	71.2035	0.21136	-0.08533
2.26	207.495	0.0362236	700.14	71.6663	0.21358	-0.08503
2.28002	208.819	0.0366556	700.14	72.1236	0.21613	-0.08439
2.30004	210.155	0.0370333	700.14	72.5851	0.21836	-0.08408
2.32	211.557	0.0374376	700.14	73.0693	0.22074	-0.08371
2.34002	213.112	0.037842	700.14	73.6064	0.22312	-0.08357
2.36004	214.682	0.038274	700.14	74.1487	0.22567	-0.08328
2.38	216.334	0.0386517	700.14	74.7192	0.2279	-0.08343
2.40001	217.975	0.039056	700.14	75.286	0.23028	-0.08341
2.42003	219.635	0.0394337	700.14	75.8594	0.23251	-0.08357
2.43999	221.334	0.039838	700.14	76.4462	0.23489	-0.08363
2.46001	222.959	0.0402157	700.14	77.0074	0.23712	-0.08374
2.48003	224.565	0.0406201	700.14	77.5621	0.23951	-0.08367
2.50005	226.264	0.0409977	700.14	78.1489	0.24173	-0.08389
2.52001	227.952	0.0414021	700.14	78.732	0.24412	-0.08393
2.54003	229.592	0.0418074	700.14	79.2984	0.24651	-0.0839
2.56005	231.245	0.0422117	700.14	79.8693	0.24889	-0.0839
2.58001	232.889	0.0426161	700.14	80.4371	0.25127	-0.08388
2.60003	234.456	0.0429937	700.14	80.9784	0.2535	-0.08391
2.62005	236.057	0.0433981	700.14	81.5313	0.25589	-0.08383
2.64	237.706	0.0437758	700.14	82.1009	0.25811	-0.08397
2.66002	239.393	0.0442078	700.14	82.6835	0.26066	-0.08386
2.68004	241.049	0.0445854	700.14	83.2555	0.26289	-0.08401
2.7	242.713	0.0449631	700.14	83.8302	0.26511	-0.08418
2.72002	244.354	0.0453674	700.14	84.397	0.2675	-0.08416
2.74004	245.959	0.0457718	700.14	84.9514	0.26988	-0.08408
2.76	247.604	0.0461495	700.14	85.5195	0.27211	-0.08422
2.78002	249.268	0.0465815	700.14	86.0943	0.27466	-0.08407
2.80004	250.944	0.0469591	700.14	86.6731	0.27688	-0.08426
2.82	252.663	0.0473368	700.14	87.2669	0.27911	-0.0845
2.84002	254.354	0.0477411	700.14	87.8509	0.28149	-0.08455
2.86004	256.006	0.0481722	700.14	88.4215	0.28403	-0.08439
2.88	257.772	0.0485499	700.14	89.0314	0.28626	-0.0847
2.90001	259.573	0.0489819	700.14	89.6535	0.28881	-0.08475
2.92003	261.307	0.0493862	700.14	90.2524	0.29119	-0.08486
2.93999	263.108	0.0497639	700.14	90.8744	0.29342	-0.08522
2.96001	264.885	0.0501959	700.14	91.4882	0.29597	-0.08523
2.98003	266.616	0.0505736	700.14	92.0861	0.29819	-0.0855
3.00005	268.346	0.0509779	700.14	92.6836	0.30058	-0.0856
3.02001	270.116	0.0513823	700.14	93.2949	0.30296	-0.08577
3.04003	271.866	0.0517866	700.14	93.8993	0.30535	-0.0859
3.06005	273.647	0.0521919	700.14	94.5145	0.30774	-0.08608
3.08001	275.401	0.052623	700.14	95.1203	0.31028	-0.08606
3.10003	277.174	0.0530007	700.14	95.7327	0.3125	-0.08638
3.12005	278.959	0.0534327	700.14	96.3492	0.31505	-0.0864
3.14	280.709	0.0538103	700.14	96.9536	0.31728	-0.0867
3.16002	282.467	0.0542147	700.14	97.5608	0.31966	-0.08684
3.18004	284.209	0.054619	700.14	98.1625	0.32205	-0.08696
3.2	285.932	0.0549967	700.14	98.7576	0.32427	-0.08722
3.22002	287.616	0.0554287	700.14	99.3392	0.32682	-0.08709
3.24004	289.342	0.0558054	700.14	99.9353	0.32904	-0.08736
3.26	291.045	0.0561831	700.14	100.524	0.33127	-0.08758
3.28002	292.741	0.0565607	700.14	101.109	0.33349	-0.08779
3.30004	294.424	0.0569927	700.14	101.691	0.33604	-0.08767
3.32	296.139	0.0573704	700.14	102.283	0.33827	-0.08791
3.34002	297.893	0.0577747	700.14	102.889	0.34065	-0.08805
3.36004	299.655	0.0581791	700.14	103.497	0.34304	-0.0882
3.38	301.456	0.0585568	700.14	104.119	0.34526	-0.08857
3.40001	303.264	0.0589621	700.14	104.744	0.34765	-0.08878
3.42003	305.077	0.0593397	700.14	105.37	0.34988	-0.08916
3.43999	306.846	0.0597441	700.14	105.981	0.35226	-0.08932
3.46001	308.643	0.0601484	700.14	106.602	0.35465	-0.08953
3.48003	310.452	0.0605805	700.14	107.227	0.3572	-0.08958
3.50005	312.272	0.0609848	700.14	107.855	0.35958	-0.08982
3.52001	314.1	0.0613892	700.14	108.486	0.36196	-0.09006
3.54003	315.893	0.0617668	700.14	109.106	0.36419	-0.09042
3.56005	317.717	0.0621979	700.14	109.736	0.36673	-0.0905
3.58001	319.526	0.0625755	700.14	110.361	0.36896	-0.09088
3.60003	321.323	0.0629809	700.14	110.981	0.37135	-0.09107
3.62005	323.143	0.0634119	700.14	111.61	0.37389	-0.09115
3.64	324.995	0.0638163	700.14	112.249	0.37628	-0.09143
3.66002	326.807	0.0642216	700.14	112.875	0.37867	-0.09165
3.68004	328.588	0.0645992	700.14	113.49	0.38089	-0.09199
3.7	330.366	0.0649769	700.14	114.105	0.38312	-0.09232
3.72002	332.135	0.0653813	700.14	114.716	0.3855	-0.09248
3.74004	333.893	0.0657856	700.14	115.323	0.38789	-0.09262
3.76	335.651	0.0661633	700.14	115.93	0.39011	-0.09293
3.78002	337.436	0.0665676	700.14	116.546	0.3925	-0.09311
3.80004	339.237	0.0669729	700.14	117.168	0.39489	-0.09331
3.82	341.038	0.0673773	700.14	117.791	0.39727	-0.09352
3.84002	342.85	0.0677816	700.14	118.416	0.39966	-0.09375
3.86004	344.709	0.0681593	700.14	119.058	0.40188	-0.09419
3.88	346.581	0.0685637	700.14	119.705	0.40427	-0.0945
3.90001	348.448	0.068968	700.14	120.35	0.40665	-0.09481
3.92003	350.284	0.0693457	700.14	120.984	0.40888	-0.09522
3.93999	352.12	0.069751	700.14	121.618	0.41127	-0.09547
3.96001	353.862	0.0701553	700.14	122.22	0.41365	-0.0956
3.98003	355.62	0.070533	700.14	122.827	0.41588	-0.0959
4.00005	357.42	0.0709374	700.14	123.449	0.41826	-0.09611
4.02001	359.307	0.0713417	700.14	124.1	0.42065	-0.09644
4.04003	361.178	0.071747	700.14	124.747	0.42304	-0.09674
4.06005	363.116	0.0721514	700.14	125.416	0.42542	-0.09715
4.08001	365.053	0.0725824	700.14	126.085	0.42796	-0.09739
4.10003	366.897	0.0729601	700.14	126.722	0.43019	-0.09782
4.12005	368.694	0.0733654	700.14	127.343	0.43258	-0.09802
4.14	370.522	0.0737698	700.14	127.974	0.43496	-0.09826
4.16002	372.366	0.0741474	700.14	128.611	0.43719	-0.09869
4.18004	374.209	0.0745785	700.14	129.247	0.43973	-0.0988
4.2	376.061	0.0749561	700.14	129.887	0.44196	-0.09924
4.22002	378.014	0.0753615	700.14	130.562	0.44435	-0.09966
4.24004	379.967	0.0757658	700.14	131.236	0.44673	-0.10009
4.26	381.827	0.0761702	700.14	131.879	0.44912	-0.10038
4.28002	383.756	0.0765745	700.14	132.545	0.4515	-0.10077
4.30004	385.709	0.0769522	700.14	133.219	0.45373	-0.10135
4.32	387.588	0.0773565	700.14	133.868	0.45611	-0.10167
4.34002	389.495	0.0777619	700.14	134.527	0.4585	-0.10203
4.36004	391.456	0.0781929	700.14	135.204	0.46104	-0.10231
4.38	393.393	0.0786249	700.14	135.873	0.46359	-0.10255
4.40001	395.346	0.0789749	700.14	136.548	0.46565	-0.1033
4.42003	397.303	0.0794069	700.14	137.224	0.4682	-0.10356
4.43999	399.233	0.0798113	700.14	137.89	0.47059	-0.10396
4.46001	401.139	0.0802157	700.14	138.549	0.47297	-0.10432
4.48003	403.006	0.0805933	700.14	139.194	0.4752	-0.10478
4.50005	404.834	0.0809986	700.14	139.825	0.47759	-0.10502
4.52001	406.639	0.0813763	700.14	140.448	0.47981	-0.10539
4.54003	408.448	0.0817539	700.14	141.073	0.48204	-0.10577
4.56005	410.284	0.0821583	700.14	141.707	0.48442	-0.10602
4.58001	412.124	0.0825626	700.14	142.343	0.48681	-0.10629
4.60003	414.018	0.0829403	700.14	142.997	0.48903	-0.10679
4.62005	415.956	0.0833447	700.14	143.666	0.49142	-0.10719
4.64	417.87	0.083749	700.14	144.327	0.4938	-0.10756
4.66002	419.776	0.084181	700.14	144.986	0.49635	-0.10776
4.68004	421.729	0.0845587	700.14	145.66	0.49858	-0.10834
4.7	423.663	0.0849897	700.14	146.328	0.50112	-0.10858
4.72002	425.545	0.0853951	700.14	146.978	0.50351	-0.1089
4.74004	427.483	0.0857727	700.14	147.648	0.50574	-0.10946
4.76	429.428	0.0861771	700.14	148.319	0.50812	-0.10988
4.78002	431.303	0.0866081	700.14	148.967	0.51066	-0.11003
4.80004	433.147	0.0870134	700.14	149.604	0.51305	-0.1103
4.82	435.057	0.0873911	700.14	150.264	0.51528	-0.11082
4.84002	436.928	0.0877955	700.14	150.91	0.51766	-0.11113
4.86004	438.87	0.0882265	700.14	151.581	0.5202	-0.11138
4.88	440.788	0.0886042	700.14	152.243	0.52243	-0.11192
4.90001	442.698	0.0890095	700.14	152.903	0.52482	-0.11227
4.92003	444.596	0.0894138	700.14	153.558	0.5272	-0.11262
4.93999	446.479	0.0897915	700.14	154.209	0.52943	-0.1131
4.96001	448.295	0.0902226	700.14	154.836	0.53197	-0.11318
4.98003	450.143	0.0906002	700.14	155.474	0.5342	-0.11361
5.00005	451.995	0.0909779	700.14	156.114	0.53643	-0.11405
5.02001	453.831	0.0913832	700.14	156.748	0.53882	-0.1143
5.04003	455.674	0.0917875	700.14	157.384	0.5412	-0.11457
5.06005	457.581	0.0921652	700.14	158.043	0.54343	-0.11509
5.08001	459.518	0.0925696	700.14	158.712	0.54581	-0.11549
5.10003	461.463	0.0929739	700.14	159.384	0.5482	-0.1159
5.12005	463.444	0.0933516	700.14	160.068	0.55042	-0.11653
5.14	465.416	0.0937836	700.14	160.749	0.55297	-0.11682
5.16002	467.299	0.0941612	700.14	161.4	0.5552	-0.1173
5.18004	469.225	0.0945656	700.14	162.065	0.55758	-0.11769
5.18999	470.241	0.0947544	700.14	162.416	0.55869	-0.11804
5.21001	472.19	0.0951588	700.14	163.089	0.56108	-0.11846
5.23003	474.12	0.0955631	700.14	163.756	0.56346	-0.11885
5.25005	476.096	0.0959684	700.14	164.438	0.56585	-0.11931
5.26	477.104	0.0961573	700.14	164.786	0.56697	-0.11964
5.28002	479.045	0.0965616	700.14	165.457	0.56935	-0.12005
5.30004	480.909	0.096966	700.14	166.1	0.57173	-0.12035
5.32	482.803	0.0973436	700.14	166.755	0.57396	-0.12085
5.34002	484.655	0.0977213	700.14	167.394	0.57619	-0.12129
5.36004	486.538	0.0981257	700.14	168.045	0.57857	-0.12161
5.38	488.432	0.09853	700.14	168.699	0.58096	-0.12196
5.40001	490.35	0.0989353	700.14	169.361	0.58334	-0.12233
5.42003	492.327	0.0993397	700.14	170.044	0.58573	-0.12279
5.43999	494.307	0.099744	700.14	170.728	0.58811	-0.12325
5.45	495.315	0.0999596	700.14	171.076	0.58938	-0.12343
5.47002	497.307	0.100365	700.14	171.764	0.59177	-0.12391
5.48003	498.323	0.10058	700.14	172.115	0.59304	-0.1241
5.49004	499.331	0.100796	700.14	172.463	0.59432	-0.12428
5.50005	500.354	0.100985	700.14	172.816	0.59543	-0.12464
5.51	501.377	0.101174	700.14	173.17	0.59654	-0.125
5.53002	503.362	0.101578	700.14	173.855	0.59893	-0.12547
5.54003	504.37	0.101794	700.14	174.204	0.6002	-0.12565
5.56005	506.362	0.102199	700.14	174.892	0.60259	-0.12613
5.58001	508.334	0.102576	700.14	175.573	0.60481	-0.12674
5.59002	509.334	0.102792	700.14	175.918	0.60608	-0.12691
5.61004	511.241	0.10317	700.14	176.577	0.60831	-0.12742
5.63	513.17	0.103574	700.14	177.243	0.6107	-0.12782
5.65001	515.092	0.103979	700.14	177.907	0.61308	-0.12819
5.67003	517.088	0.104357	700.14	178.596	0.61531	-0.12884
5.68999	519.014	0.104761	700.14	179.261	0.61769	-0.12923
5.7	520.03	0.10495	700.14	179.612	0.61881	-0.12958
5.72002	522.03	0.105355	700.14	180.303	0.6212	-0.13007
5.74004	524.022	0.105759	700.14	180.991	0.62358	-0.13055
5.76	525.963	0.106164	700.14	181.661	0.62597	-0.13096
5.78002	527.889	0.106569	700.14	182.327	0.62835	-0.13134
5.80004	529.834	0.106946	700.14	182.998	0.63058	-0.13192
5.81005	530.834	0.107135	700.14	183.344	0.63169	-0.13224
5.83001	532.823	0.107539	700.14	184.031	0.63407	-0.13272
5.84002	533.846	0.107728	700.14	184.384	0.63519	-0.13308
5.85003	534.87	0.107917	700.14	184.738	0.6363	-0.13344
5.86004	535.909	0.108133	700.14	185.097	0.63758	-0.13366
5.87005	536.963	0.108348	700.14	185.461	0.63884	-0.13391
5.88	537.979	0.108565	700.14	185.812	0.64012	-0.13409
5.89	539.01	0.108753	700.14	186.168	0.64123	-0.13447
5.90001	540.018	0.108969	700.14	186.516	0.64251	-0.13464
5.91002	541.026	0.109158	700.14	186.864	0.64362	-0.13498
5.93004	543.014	0.109535	700.14	187.551	0.64584	-0.13562
5.95	544.971	0.109966	700.14	188.227	0.64838	-0.13589
5.97002	546.881	0.110372	700.14	188.886	0.65078	-0.13625
5.99004	548.823	0.110749	700.14	189.557	0.653	-0.13682
6.00005	549.831	0.110965	700.14	189.905	0.65427	-0.137
6.02001	551.799	0.111369	700.14	190.585	0.65666	-0.13745
6.04003	553.784	0.111774	700.14	191.271	0.65904	-0.13792
6.05004	554.792	0.111963	700.14	191.619	0.66016	-0.13825
6.07	556.823	0.112395	700.14	192.32	0.66271	-0.13863
6.08001	557.87	0.112583	700.14	192.682	0.66381	-0.13903
6.09002	558.901	0.112772	700.14	193.038	0.66493	-0.1394
6.10003	559.917	0.112988	700.14	193.389	0.6662	-0.13958
6.11004	560.987	0.113203	700.14	193.758	0.66747	-0.13986
6.12005	562.018	0.11342	700.14	194.114	0.66875	-0.14006
6.13	563.049	0.113609	700.14	194.471	0.66986	-0.14043
6.15001	565.018	0.114013	700.14	195.151	0.67225	-0.14088
6.17003	567.03	0.114417	700.14	195.846	0.67463	-0.14139
6.18999	568.959	0.114822	700.14	196.512	0.67702	-0.14178
6.21001	570.87	0.115199	700.14	197.172	0.67924	-0.14231
6.23003	572.795	0.115604	700.14	197.837	0.68163	-0.14269
6.25005	574.725	0.115981	700.14	198.503	0.68385	-0.14325
6.27001	576.624	0.116413	700.14	199.159	0.6864	-0.14343
6.29003	578.53	0.116818	700.14	199.818	0.68879	-0.14379
6.31005	580.452	0.117169	700.14	200.481	0.69085	-0.14448
6.33001	582.342	0.117573	700.14	201.134	0.69324	-0.14482
6.35003	584.213	0.117951	700.14	201.78	0.69547	-0.14529
6.37005	586.143	0.118355	700.14	202.447	0.69785	-0.14568
6.39	588.104	0.118733	700.14	203.124	0.70008	-0.14627
6.41002	590.081	0.119138	700.14	203.807	0.70246	-0.14673
6.43004	592.034	0.119569	700.14	204.482	0.70501	-0.147
6.43999	593.034	0.119731	700.14	204.827	0.70596	-0.14748
6.45	594.042	0.119947	700.14	205.175	0.70723	-0.14766
6.47002	595.999	0.120324	700.14	205.851	0.70946	-0.14826
6.48003	597.006	0.120513	700.14	206.199	0.71057	-0.14859
6.50005	599.018	0.120918	700.14	206.894	0.71296	-0.1491
6.51	600.018	0.121133	700.14	207.239	0.71423	-0.14927
6.52001	601.026	0.12135	700.14	207.587	0.71551	-0.14944
6.53002	602.026	0.121538	700.14	207.933	0.71662	-0.14977
6.54003	603.057	0.121727	700.14	208.289	0.71773	-0.15014
6.56005	605.034	0.122105	700.14	208.972	0.71996	-0.15076
6.57	606.081	0.122294	700.14	209.333	0.72107	-0.15115
6.58001	607.081	0.122509	700.14	209.679	0.72234	-0.15132
6.60003	609.065	0.122914	700.14	210.364	0.72473	-0.15179
6.61004	610.088	0.123129	700.14	210.717	0.726	-0.15199
6.62005	611.127	0.123346	700.14	211.076	0.72728	-0.15221
6.63	612.19	0.123561	700.14	211.443	0.72854	-0.15247
6.64	613.252	0.123777	700.14	211.81	0.72982	-0.15272
6.65001	614.338	0.123965	700.14	212.185	0.73093	-0.15318
6.66002	615.424	0.124209	700.14	212.56	0.73236	-0.1533
6.67003	616.463	0.124397	700.14	212.919	0.73347	-0.15369
6.68004	617.51	0.124586	700.14	213.281	0.73459	-0.15408
6.68999	618.588	0.124802	700.14	213.653	0.73586	-0.15436
6.7	619.651	0.124991	700.14	214.02	0.73698	-0.15478
6.71001	620.674	0.125206	700.14	214.374	0.73824	-0.15498
6.72002	621.713	0.125395	700.14	214.732	0.73936	-0.15536
6.73003	622.729	0.125584	700.14	215.083	0.74047	-0.15571
6.74004	623.737	0.125773	700.14	215.431	0.74159	-0.15605
6.75005	624.76	0.125962	700.14	215.785	0.7427	-0.1564
6.76005	625.782	0.126178	700.14	216.138	0.74397	-0.1566
6.77	626.797	0.126366	700.14	216.488	0.74508	-0.15695
6.78001	627.797	0.126582	700.14	216.834	0.74636	-0.15712
6.79002	628.797	0.126798	700.14	217.179	0.74763	-0.15728
6.81004	630.79	0.127175	700.14	217.868	0.74985	-0.15793
6.82005	631.797	0.127391	700.14	218.215	0.75113	-0.1581
6.84001	633.801	0.127795	700.14	218.907	0.75351	-0.15861
6.86003	635.77	0.128201	700.14	219.588	0.7559	-0.15905
6.87004	636.794	0.128416	700.14	219.941	0.75717	-0.15925
6.88005	637.84	0.128605	700.14	220.302	0.75828	-0.15964
6.89	638.864	0.128794	700.14	220.656	0.7594	-0.16
6.9	639.872	0.129009	700.14	221.004	0.76067	-0.16019
6.91001	640.887	0.129225	700.14	221.355	0.76194	-0.16037
6.93003	642.88	0.129603	700.14	222.043	0.76417	-0.16101
6.94004	643.88	0.129791	700.14	222.389	0.76528	-0.16134
6.94999	644.887	0.12998	700.14	222.736	0.76639	-0.16168
6.97001	646.844	0.130412	700.14	223.412	0.76894	-0.16195
6.99003	648.731	0.13079	700.14	224.064	0.77117	-0.16243
7.01005	650.719	0.131221	700.14	224.751	0.77371	-0.16275
7.03001	652.672	0.131599	700.14	225.425	0.77594	-0.16333
7.05003	654.641	0.132004	700.14	226.105	0.77833	-0.16378
7.06004	655.665	0.132193	700.14	226.459	0.77944	-0.16414
7.07005	656.665	0.132408	700.14	226.804	0.78071	-0.16431
7.08	657.665	0.132597	700.14	227.15	0.78182	-0.16464
7.10002	659.645	0.133001	700.14	227.834	0.7842	-0.1651
7.12004	661.645	0.133379	700.14	228.524	0.78643	-0.16575
7.13005	662.669	0.133568	700.14	228.878	0.78755	-0.16611
7.14	663.684	0.133783	700.14	229.229	0.78881	-0.1663
7.15	664.723	0.134	700.14	229.588	0.79009	-0.16652
7.17002	666.676	0.134404	700.14	230.262	0.79248	-0.16695
7.18003	667.739	0.134593	700.14	230.629	0.79359	-0.16736
7.19004	668.77	0.134782	700.14	230.985	0.79471	-0.16773
7.19999	669.778	0.134997	700.14	231.334	0.79597	-0.16792
7.21	670.817	0.135213	700.14	231.692	0.79725	-0.16814
7.22001	671.817	0.135402	700.14	232.038	0.79836	-0.16846
7.23002	672.817	0.135591	700.14	232.383	0.79948	-0.16879
7.25004	674.774	0.135995	700.14	233.059	0.80186	-0.16922
7.26005	675.837	0.136184	700.14	233.426	0.80297	-0.16964
7.27	676.868	0.136373	700.14	233.782	0.80409	-0.17001
7.28001	677.907	0.136561	700.14	234.141	0.80519	-0.17039
7.29002	678.954	0.136778	700.14	234.503	0.80647	-0.17062
7.30003	680.024	0.136993	700.14	234.872	0.80774	-0.17089
7.31004	681.055	0.137209	700.14	235.228	0.80902	-0.1711
7.32005	682.102	0.137425	700.14	235.59	0.81029	-0.17134
7.33	683.126	0.137641	700.14	235.944	0.81156	-0.17154
7.34001	684.18	0.13783	700.14	236.308	0.81268	-0.17194
7.35002	685.243	0.138019	700.14	236.675	0.81379	-0.17235
7.37004	687.247	0.138423	700.14	237.367	0.81617	-0.17286
7.39	689.165	0.138854	700.14	238.03	0.81871	-0.17308
7.41001	691.067	0.139232	700.14	238.686	0.82094	-0.17358
7.43003	693.047	0.139609	700.14	239.37	0.82317	-0.17421
7.44999	694.989	0.140015	700.14	240.041	0.82556	-0.17461
7.46	695.997	0.140204	700.14	240.389	0.82667	-0.17495
7.47001	697.02	0.140419	700.14	240.743	0.82794	-0.17515
7.48002	698.075	0.140635	700.14	241.107	0.82922	-0.1754
7.50004	700.071	0.141012	700.14	241.796	0.83144	-0.17605
7.51005	701.11	0.141201	700.14	242.155	0.83255	-0.17643
7.52	702.141	0.141417	700.14	242.511	0.83383	-0.17664
7.53001	703.141	0.141605	700.14	242.857	0.83494	-0.17697
7.54002	704.141	0.141794	700.14	243.202	0.83605	-0.17729
7.55003	705.157	0.142011	700.14	243.553	0.83733	-0.17748
7.57005	707.079	0.142415	700.14	244.217	0.83971	-0.17786
7.59001	708.985	0.142793	700.14	244.875	0.84194	-0.17837
7.61003	710.864	0.143143	700.14	245.524	0.844	-0.17901
7.63005	712.68	0.143548	700.14	246.151	0.84639	-0.17924
7.65	714.547	0.143952	700.14	246.796	0.84877	-0.17954
7.67002	716.465	0.144357	700.14	247.459	0.85116	-0.17992
7.69004	718.43	0.144761	700.14	248.137	0.85354	-0.18036
7.71	720.422	0.145166	700.14	248.825	0.85593	-0.18084
7.72001	721.454	0.145382	700.14	249.182	0.85721	-0.18105
7.73002	722.469	0.145571	700.14	249.532	0.85832	-0.1814
7.75004	724.462	0.145975	700.14	250.221	0.8607	-0.18188
7.77	726.446	0.14638	700.14	250.906	0.86309	-0.18235
7.79002	728.434	0.146785	700.14	251.593	0.86548	-0.18282
7.81004	730.422	0.147189	700.14	252.279	0.86786	-0.1833
7.82005	731.43	0.147405	700.14	252.627	0.86913	-0.18348
7.84001	733.43	0.147782	700.14	253.318	0.87136	-0.18414
7.85002	734.438	0.147998	700.14	253.666	0.87263	-0.18431
7.86003	735.454	0.148214	700.14	254.017	0.8739	-0.1845
7.88005	737.462	0.148619	700.14	254.711	0.87629	-0.185
7.89	738.462	0.148808	700.14	255.056	0.87741	-0.18533
7.9	739.493	0.149023	700.14	255.412	0.87867	-0.18554
7.91001	740.54	0.149212	700.14	255.774	0.87979	-0.18594
7.92002	741.579	0.149427	700.14	256.133	0.88106	-0.18616
7.93003	742.633	0.149671	700.14	256.497	0.88249	-0.18624
7.94004	743.696	0.149886	700.14	256.864	0.88376	-0.1865
7.94999	744.751	0.150102	700.14	257.228	0.88504	-0.18675
7.96	745.805	0.150318	700.14	257.592	0.88631	-0.18699
7.97001	746.868	0.150534	700.14	257.959	0.88758	-0.18725
7.98002	747.922	0.150723	700.14	258.324	0.8887	-0.18765
7.99003	748.946	0.150911	700.14	258.677	0.88981	-0.18802
8.00004	749.954	0.1511	700.14	259.025	0.89092	-0.18835
8.02	751.938	0.151531	700.14	259.711	0.89346	-0.18867
8.04002	753.93	0.151909	700.14	260.399	0.89569	-0.1893
8.06004	755.868	0.152314	700.14	261.068	0.89808	-0.18971
8.08	757.821	0.152719	700.14	261.743	0.90047	-0.19013
8.10002	759.794	0.153096	700.14	262.424	0.90269	-0.19074
8.12004	761.762	0.153501	700.14	263.104	0.90508	-0.19119
8.14	763.672	0.153878	700.14	263.763	0.9073	-0.19171
8.16001	765.598	0.154283	700.14	264.429	0.90969	-0.1921
8.18003	767.551	0.154687	700.14	265.103	0.91207	-0.19253
8.19999	769.462	0.155065	700.14	265.763	0.9143	-0.19305
8.22001	771.38	0.155497	700.14	266.426	0.91685	-0.19326
8.24003	773.34	0.155901	700.14	267.103	0.91923	-0.1937
8.26005	775.321	0.156279	700.14	267.787	0.92146	-0.19432
8.27	776.321	0.156468	700.14	268.132	0.92257	-0.19465
8.28001	777.337	0.156683	700.14	268.483	0.92384	-0.19484
8.29002	778.344	0.1569	700.14	268.831	0.92512	-0.19501
8.30003	779.399	0.157115	700.14	269.195	0.92639	-0.19526
8.31004	780.407	0.157304	700.14	269.543	0.9275	-0.1956
8.32005	781.407	0.157519	700.14	269.889	0.92877	-0.19577
8.33	782.407	0.157735	700.14	270.234	0.93004	-0.19593
8.35002	784.395	0.158113	700.14	270.921	0.93227	-0.19657
8.37004	786.376	0.158518	700.14	271.605	0.93466	-0.19703
8.39	788.337	0.158896	700.14	272.282	0.93689	-0.19762
8.41001	790.255	0.159327	700.14	272.945	0.93943	-0.19784
8.43003	792.176	0.159704	700.14	273.608	0.94165	-0.19838
8.44999	794.094	0.160136	700.14	274.271	0.9442	-0.1986
8.47001	795.973	0.160514	700.14	274.92	0.94643	-0.19907
8.49003	797.848	0.160918	700.14	275.567	0.94881	-0.19939
8.50004	798.856	0.161107	700.14	275.916	0.94992	-0.19972
8.52	800.844	0.161511	700.14	276.602	0.95231	-0.2002
8.53001	801.868	0.161727	700.14	276.956	0.95358	-0.2004
8.55003	803.833	0.162159	700.14	277.635	0.95613	-0.20068
8.57005	805.833	0.162537	700.14	278.325	0.95835	-0.20133
8.59001	807.801	0.162941	700.14	279.005	0.96074	-0.20178
8.61003	809.696	0.163345	700.14	279.66	0.96312	-0.20213
8.63005	811.618	0.16375	700.14	280.323	0.96551	-0.20251
8.64	812.618	0.163939	700.14	280.669	0.96662	-0.20283
8.66001	814.583	0.164344	700.14	281.347	0.96901	-0.20327
8.68003	816.516	0.164748	700.14	282.015	0.97139	-0.20367
8.69999	818.442	0.165153	700.14	282.68	0.97378	-0.20406
8.72001	820.399	0.16553	700.14	283.356	0.976	-0.20465
8.74003	822.325	0.165935	700.14	284.021	0.97839	-0.20503
8.76005	824.255	0.16634	700.14	284.688	0.98078	-0.20542
8.78001	826.137	0.166744	700.14	285.338	0.98316	-0.20575
8.80003	827.985	0.167095	700.14	285.976	0.98523	-0.20634
8.82005	829.868	0.1675	700.14	286.627	0.98762	-0.20666
8.84001	831.77	0.167904	700.14	287.284	0.99	-0.20702
8.86003	833.672	0.168336	700.14	287.941	0.99255	-0.20721
8.88005	835.669	0.168714	700.14	288.63	0.99478	-0.20785
8.89	836.684	0.168929	700.14	288.981	0.99604	-0.20804
8.91001	838.641	0.169307	700.14	289.657	0.99827	-0.20863
8.93003	840.583	0.169738	700.14	290.328	1.00081	-0.20888
8.94999	842.493	0.170116	700.14	290.987	1.00304	-0.2094
8.97001	844.383	0.17052	700.14	291.64	1.00542	-0.20974
8.99003	846.212	0.170898	700.14	292.272	1.00765	-0.21015
9.01005	848.11	0.171303	700.14	292.927	1.01004	-0.21049
9.03001	850.04	0.171734	700.14	293.594	1.01258	-0.21073
9.05003	851.954	0.172138	700.14	294.255	1.01496	-0.2111
9.07005	853.809	0.172544	700.14	294.896	1.01736	-0.21137
9.09001	855.665	0.172921	700.14	295.537	1.01958	-0.21182
9.11003	857.567	0.173299	700.14	296.194	1.02181	-0.21233
9.13005	859.442	0.17373	700.14	296.841	1.02435	-0.21249
9.15	861.348	0.174134	700.14	297.5	1.02673	-0.21285
9.16001	862.38	0.174323	700.14	297.856	1.02785	-0.21322
9.17002	863.403	0.174512	700.14	298.209	1.02896	-0.21358
9.18003	864.442	0.174701	700.14	298.568	1.03008	-0.21396
9.19004	865.458	0.174917	700.14	298.919	1.03135	-0.21415
9.21	867.442	0.175348	700.14	299.604	1.03389	-0.21446
9.22001	868.45	0.175564	700.14	299.952	1.03517	-0.21464
9.24003	870.368	0.175969	700.14	300.615	1.03755	-0.21501
9.26005	872.321	0.176374	700.14	301.289	1.03994	-0.21543
9.28001	874.223	0.176751	700.14	301.946	1.04216	-0.21595
9.30003	876.098	0.177182	700.14	302.594	1.04471	-0.2161
9.32005	877.934	0.17756	700.14	303.228	1.04693	-0.21652
9.34001	879.794	0.177938	700.14	303.871	1.04916	-0.21696
9.36003	881.684	0.178342	700.14	304.523	1.05154	-0.2173
9.38005	883.493	0.178747	700.14	305.148	1.05393	-0.21752
9.4	885.294	0.179125	700.14	305.77	1.05616	-0.21788
9.42002	887.137	0.179503	700.14	306.407	1.05839	-0.2183
9.44004	888.981	0.17988	700.14	307.044	1.06061	-0.21874
9.46	890.809	0.180311	700.14	307.675	1.06315	-0.21882
9.48002	892.7	0.180716	700.14	308.328	1.06554	-0.21916
9.49003	893.7	0.180904	700.14	308.674	1.06665	-0.21949
9.51005	895.626	0.18131	700.14	309.339	1.06904	-0.21987
9.53001	897.579	0.181714	700.14	310.013	1.07143	-0.2203
9.55003	899.485	0.182145	700.14	310.672	1.07397	-0.2205
9.57005	901.387	0.182523	700.14	311.329	1.0762	-0.22101
9.59001	903.344	0.182928	700.14	312.004	1.07858	-0.22143
9.61003	905.262	0.183333	700.14	312.667	1.08097	-0.22181
9.63005	907.172	0.183737	700.14	313.327	1.08335	-0.22217
9.65	909.11	0.184141	700.14	313.996	1.08574	-0.22258
9.67002	911.044	0.184547	700.14	314.664	1.08813	-0.22297
9.69004	912.915	0.184978	700.14	315.31	1.09067	-0.22312
9.71	914.794	0.185382	700.14	315.959	1.09305	-0.22344
9.73002	916.665	0.18576	700.14	316.605	1.09528	-0.22391
9.75004	918.485	0.186192	700.14	317.234	1.09783	-0.22398
9.77	920.344	0.186569	700.14	317.876	1.10005	-0.22443
9.79002	922.235	0.187	700.14	318.529	1.10259	-0.22461
9.81004	924.079	0.187406	700.14	319.166	1.10499	-0.22487
9.83	925.915	0.18781	700.14	319.8	1.10737	-0.22513
9.85002	927.762	0.188214	700.14	320.438	1.10975	-0.22541
9.87004	929.532	0.188619	700.14	321.05	1.11214	-0.22557
9.89	931.255	0.188996	700.14	321.645	1.11436	-0.22582
9.91001	932.981	0.189374	700.14	322.241	1.11659	-0.22608
9.93003	934.696	0.189752	700.14	322.833	1.11882	-0.22632
9.94999	936.399	0.190156	700.14	323.421	1.1212	-0.22639
9.97001	938.087	0.190534	700.14	324.004	1.12343	-0.22659
9.99003	939.829	0.190966	700.14	324.606	1.12598	-0.22655
10.0101	941.641	0.191343	700.14	325.232	1.1282	-0.22693
10.03	943.465	0.191748	700.14	325.862	1.13059	-0.22717
10.05	945.274	0.192152	700.14	326.487	1.13297	-0.22739
10.07	947.098	0.192557	700.14	327.117	1.13536	-0.22763
10.09	948.872	0.192935	700.14	327.729	1.13759	-0.22795
10.11	950.653	0.193339	700.14	328.344	1.13997	-0.22813
10.13	952.415	0.193744	700.14	328.953	1.14236	-0.22828
10.15	954.204	0.194121	700.14	329.571	1.14458	-0.22863
10.17	956.024	0.194552	700.14	330.2	1.14712	-0.22871
10.19	957.801	0.19493	700.14	330.813	1.14935	-0.22904
10.21	959.559	0.195335	700.14	331.42	1.15174	-0.22918
10.23	961.415	0.19574	700.14	332.062	1.15413	-0.22946
10.25	963.274	0.196144	700.14	332.704	1.15651	-0.22976
10.27	965.122	0.196549	700.14	333.342	1.1589	-0.23003
10.29	966.989	0.196981	700.14	333.987	1.16144	-0.23017
10.31	968.848	0.197358	700.14	334.629	1.16367	-0.23062
10.33	970.602	0.197763	700.14	335.235	1.16606	-0.23076
10.35	972.352	0.198167	700.14	335.839	1.16844	-0.23089
10.37	974.114	0.198572	700.14	336.448	1.17083	-0.23104
10.39	975.84	0.198977	700.14	337.044	1.17321	-0.23114
10.41	977.579	0.199354	700.14	337.644	1.17544	-0.23142
10.43	979.352	0.199759	700.14	338.257	1.17782	-0.23158
10.45	981.157	0.200191	700.14	338.88	1.18037	-0.23163
10.47	982.934	0.200595	700.14	339.494	1.18275	-0.2318
10.49	984.708	0.200999	700.14	340.107	1.18514	-0.23198
10.5101	986.485	0.201377	700.14	340.72	1.18736	-0.2323
10.53	988.157	0.201781	700.14	341.298	1.18975	-0.23233
10.55	989.801	0.202159	700.14	341.866	1.19198	-0.23247
10.57	991.442	0.202563	700.14	342.433	1.19436	-0.23244
10.59	993.098	0.202941	700.14	343.004	1.19659	-0.2326
10.61	994.774	0.203346	700.14	343.583	1.19897	-0.23262
10.63	996.473	0.203751	700.14	344.17	1.20136	-0.23268
10.65	998.11	0.204155	700.14	344.736	1.20374	-0.23265
10.67	999.782	0.204533	700.14	345.313	1.20597	-0.23283
10.69	1001.55	0.204937	700.14	345.924	1.20835	-0.23299
10.71	1003.22	0.205342	700.14	346.5	1.21074	-0.23301
10.73	1004.91	0.205747	700.14	347.084	1.21313	-0.23305
10.75	1006.67	0.206124	700.14	347.692	1.21535	-0.23336
10.77	1008.42	0.206529	700.14	348.296	1.21774	-0.23349
10.79	1010.12	0.206961	700.14	348.884	1.22029	-0.23339
10.81	1011.89	0.207365	700.14	349.495	1.22267	-0.23356
10.83	1013.69	0.207769	700.14	350.117	1.22505	-0.23377
10.85	1015.44	0.208147	700.14	350.721	1.22728	-0.23406
10.87	1017.18	0.208551	700.14	351.322	1.22966	-0.23418
10.89	1018.95	0.208957	700.14	351.933	1.23206	-0.23433
10.91	1020.65	0.209361	700.14	352.521	1.23444	-0.2344
10.93	1022.49	0.209739	700.14	353.156	1.23667	-0.23482
10.95	1024.31	0.21017	700.14	353.785	1.23921	-0.23489
10.97	1026.1	0.210574	700.14	354.403	1.24159	-0.23509
10.99	1027.86	0.210952	700.14	355.011	1.24382	-0.23539
11.0101	1029.64	0.211357	700.14	355.626	1.24621	-0.23556
11.03	1031.33	0.211762	700.14	356.209	1.2486	-0.23561
11.05	1033	0.212166	700.14	356.786	1.25098	-0.23563
11.07	1034.68	0.21257	700.14	357.366	1.25336	-0.23567
11.09	1036.31	0.212976	700.14	357.929	1.25575	-0.23562
11.11	1037.96	0.213353	700.14	358.499	1.25798	-0.23577
11.13	1039.56	0.213758	700.14	359.052	1.26037	-0.23568
11.15	1041.19	0.214189	700.14	359.615	1.26291	-0.23549
11.17	1042.86	0.21454	700.14	360.192	1.26498	-0.23582
11.19	1044.53	0.214944	700.14	360.768	1.26736	-0.23584
11.21	1046.14	0.215376	700.14	361.325	1.26991	-0.23561
11.23	1047.75	0.21578	700.14	361.881	1.27229	-0.23555
11.25	1049.3	0.216158	700.14	362.416	1.27452	-0.23555
11.27	1050.82	0.216536	700.14	362.941	1.27675	-0.23551
11.29	1052.34	0.21694	700.14	363.466	1.27913	-0.23531
11.31	1053.85	0.217318	700.14	363.987	1.28136	-0.23526
11.33	1055.36	0.217695	700.14	364.509	1.28358	-0.23521
11.35	1056.89	0.218073	700.14	365.037	1.28581	-0.23518
11.37	1058.5	0.218505	700.14	365.594	1.28835	-0.23495
11.39	1060.11	0.218909	700.14	366.15	1.29074	-0.23489
11.41	1061.82	0.219314	700.14	366.74	1.29313	-0.23496
11.43	1063.52	0.219746	700.14	367.327	1.29567	-0.23486
11.45	1065.25	0.22015	700.14	367.925	1.29805	-0.23497
11.47	1066.88	0.220528	700.14	368.488	1.30028	-0.23508
11.49	1068.54	0.220932	700.14	369.061	1.30267	-0.23509
11.5101	1070.13	0.221336	700.14	369.61	1.30505	-0.235
11.53	1071.76	0.221714	700.14	370.173	1.30728	-0.23511
11.55	1073.39	0.222146	700.14	370.736	1.30982	-0.23491
11.57	1075.08	0.22255	700.14	371.32	1.31221	-0.23496
11.59	1076.7	0.222982	700.14	371.88	1.31475	-0.23475
11.61	1078.35	0.223387	700.14	372.45	1.31714	-0.23473
11.63	1079.99	0.223791	700.14	373.016	1.31952	-0.23471
11.65	1081.6	0.224169	700.14	373.572	1.32175	-0.2348
11.67	1083.15	0.224547	700.14	374.107	1.32398	-0.2348
11.69	1084.73	0.224951	700.14	374.653	1.32636	-0.23469
11.71	1086.36	0.225355	700.14	375.216	1.32874	-0.23466
11.73	1087.93	0.225761	700.14	375.758	1.33114	-0.23452
11.75	1089.49	0.226165	700.14	376.297	1.33352	-0.23438
11.7701	1091.05	0.226543	700.14	376.836	1.33575	-0.2344
11.79	1092.59	0.226947	700.14	377.368	1.33813	-0.23424
11.81	1094.08	0.227325	700.14	377.882	1.34036	-0.23415
11.83	1095.56	0.227729	700.14	378.394	1.34274	-0.2339
11.85	1097.03	0.228107	700.14	378.901	1.34497	-0.23379
11.87	1098.55	0.228511	700.14	379.426	1.34735	-0.23359
11.89	1100.04	0.228916	700.14	379.941	1.34974	-0.23335
11.91	1101.57	0.229293	700.14	380.469	1.35196	-0.23333
11.93	1103.16	0.229699	700.14	381.019	1.35436	-0.23322
11.95	1104.79	0.230103	700.14	381.582	1.35674	-0.23318
11.97	1106.34	0.230507	700.14	382.117	1.35912	-0.23303
11.99	1107.95	0.230912	700.14	382.673	1.36151	-0.23296
12.01	1109.5	0.231317	700.14	383.208	1.3639	-0.2328
12.03	1111.01	0.231721	700.14	383.73	1.36628	-0.2326
12.05	1112.57	0.232099	700.14	384.269	1.36851	-0.23261
12.07	1114.11	0.23253	700.14	384.801	1.37105	-0.23229
12.09	1115.57	0.232935	700.14	385.305	1.37344	-0.232
12.11	1117.1	0.233312	700.14	385.833	1.37566	-0.23198
12.13	1118.62	0.23369	700.14	386.358	1.37789	-0.23194
12.15	1120.1	0.234122	700.14	386.869	1.38044	-0.23152
12.17	1121.64	0.234526	700.14	387.401	1.38282	-0.23135
12.19	1123.27	0.23493	700.14	387.964	1.3852	-0.23132
12.21	1124.86	0.235336	700.14	388.514	1.38759	-0.23121
12.23	1126.43	0.235713	700.14	389.056	1.38982	-0.23125
12.25	1128.02	0.236118	700.14	389.605	1.39221	-0.23115
12.2701	1129.62	0.236577	700.14	390.158	1.39491	-0.23074
12.29	1131.17	0.236954	700.14	390.693	1.39713	-0.23075
12.31	1132.66	0.237332	700.14	391.208	1.39936	-0.23067
12.33	1134.15	0.237709	700.14	391.722	1.40159	-0.23059
12.35	1135.6	0.238114	700.14	392.223	1.40397	-0.23029
12.37	1137.02	0.238518	700.14	392.713	1.40636	-0.22995
12.39	1138.45	0.238923	700.14	393.207	1.40874	-0.22962
12.41	1139.98	0.2393	700.14	393.736	1.41097	-0.2296
12.43	1141.48	0.239706	700.14	394.254	1.41336	-0.22936
12.45	1143	0.24011	700.14	394.779	1.41574	-0.22917
12.47	1144.5	0.240514	700.14	395.297	1.41813	-0.22895
12.49	1146.03	0.240892	700.14	395.825	1.42035	-0.22892
12.51	1147.46	0.24127	700.14	396.319	1.42258	-0.22875
12.53	1148.93	0.241674	700.14	396.827	1.42496	-0.22848
12.55	1150.38	0.242052	700.14	397.328	1.42719	-0.22834
12.57	1151.87	0.242456	700.14	397.842	1.42958	-0.2281
12.59	1153.35	0.242861	700.14	398.354	1.43196	-0.22784
12.61	1154.81	0.243266	700.14	398.858	1.43435	-0.22756
12.63	1156.25	0.24367	700.14	399.355	1.43673	-0.22725
12.65	1157.69	0.244048	700.14	399.853	1.43896	-0.22709
12.67	1159.12	0.244452	700.14	400.347	1.44134	-0.22677
12.69	1160.53	0.244884	700.14	400.834	1.44389	-0.22625
12.71	1162	0.245262	700.14	401.341	1.44612	-0.22613
12.73	1163.53	0.245639	700.14	401.87	1.44834	-0.22611
12.75	1165.06	0.24607	700.14	402.398	1.45088	-0.22577
12.7701	1166.53	0.246476	700.14	402.906	1.45328	-0.2255
12.79	1168.02	0.246852	700.14	403.42	1.4555	-0.22542
12.81	1169.54	0.247311	700.14	403.945	1.4582	-0.2249
12.83	1170.98	0.247689	700.14	404.443	1.46043	-0.22475
12.85	1172.4	0.248093	700.14	404.933	1.46281	-0.22441
12.87	1173.91	0.248498	700.14	405.455	1.4652	-0.22419
12.89	1175.39	0.248903	700.14	405.966	1.46759	-0.22394
12.91	1176.85	0.249307	700.14	406.47	1.46997	-0.22366
12.93	1178.29	0.249711	700.14	406.968	1.47235	-0.22335
12.95	1179.71	0.250117	700.14	407.458	1.47475	-0.223
12.97	1181.14	0.250494	700.14	407.952	1.47697	-0.22283
12.99	1182.54	0.250872	700.14	408.436	1.4792	-0.22262
13.01	1183.93	0.251276	700.14	408.916	1.48158	-0.22223
13.03	1185.27	0.251681	700.14	409.378	1.48397	-0.22178
13.05	1186.57	0.252085	700.14	409.827	1.48635	-0.22126
13.07	1187.86	0.252463	700.14	410.273	1.48858	-0.22089
13.09	1189.06	0.252868	700.14	410.687	1.49097	-0.22023
13.11	1190.28	0.253273	700.14	411.109	1.49335	-0.2196
13.13	1191.55	0.25365	700.14	411.547	1.49558	-0.2192
13.15	1192.88	0.254028	700.14	412.007	1.49781	-0.21889
13.17	1194.21	0.254405	700.14	412.466	1.50003	-0.21858
13.19	1195.67	0.254837	700.14	412.97	1.50258	-0.21813
13.21	1197.12	0.255269	700.14	413.471	1.50512	-0.21767
13.23	1198.54	0.255673	700.14	413.962	1.50751	-0.21733
13.25	1200.02	0.256077	700.14	414.473	1.50989	-0.21708
13.2701	1201.43	0.256455	700.14	414.96	1.51212	-0.21688
13.29	1202.84	0.256859	700.14	415.447	1.5145	-0.21653
13.31	1204.3	0.257237	700.14	415.951	1.51673	-0.2164
13.33	1205.74	0.257669	700.14	416.449	1.51927	-0.21593
13.35	1207.11	0.2581	700.14	416.922	1.52182	-0.21536
13.37	1208.49	0.258478	700.14	417.398	1.52404	-0.21511
13.39	1209.89	0.258883	700.14	417.882	1.52643	-0.21474
13.41	1211.14	0.259314	700.14	418.314	1.52897	-0.214
13.43	1212.39	0.259692	700.14	418.745	1.5312	-0.21357
13.45	1213.62	0.260043	700.14	419.17	1.53327	-0.21327
13.47	1214.85	0.26042	700.14	419.595	1.5355	-0.21282
13.49	1216.05	0.260825	700.14	420.009	1.53788	-0.21216
13.51	1217.33	0.261229	700.14	420.452	1.54027	-0.21162
13.53	1218.66	0.261607	700.14	420.911	1.54249	-0.2113
13.55	1220	0.262039	700.14	421.374	1.54504	-0.21068
13.57	1221.39	0.262443	700.14	421.854	1.54742	-0.2103
13.59	1222.68	0.262847	700.14	422.299	1.54981	-0.20978
13.61	1224.03	0.263225	700.14	422.766	1.55203	-0.20949
13.63	1225.35	0.263629	700.14	423.222	1.55442	-0.20901
13.65	1226.65	0.264035	700.14	423.671	1.55681	-0.20848
13.67	1227.93	0.264412	700.14	424.113	1.55903	-0.2081
13.69	1229.23	0.264817	700.14	424.562	1.56142	-0.20759
13.71	1230.52	0.265221	700.14	425.007	1.5638	-0.20706
13.73	1231.69	0.265599	700.14	425.411	1.56603	-0.20652
13.75	1232.96	0.265976	700.14	425.85	1.56825	-0.20612
13.7701	1234.24	0.266354	700.14	426.292	1.57048	-0.20573
13.79	1235.52	0.266758	700.14	426.734	1.57287	-0.20519
13.81	1236.81	0.267163	700.14	427.18	1.57525	-0.20466
13.83	1238.17	0.267568	700.14	427.649	1.57764	-0.20423
13.85	1239.52	0.267972	700.14	428.116	1.58002	-0.20379
13.87	1240.81	0.268377	700.14	428.561	1.58241	-0.20326
13.89	1242.16	0.268754	700.14	429.028	1.58463	-0.20298
13.91	1243.5	0.269159	700.14	429.49	1.58702	-0.20252
13.93	1244.89	0.269536	700.14	429.97	1.58925	-0.2023
13.95	1246.21	0.269942	700.14	430.426	1.59164	-0.2018
13.97	1247.54	0.270373	700.14	430.886	1.59418	-0.20118
13.99	1248.86	0.270805	700.14	431.342	1.59673	-0.20053
14.01	1250.14	0.271209	700.14	431.784	1.59911	-0.19999
14.03	1251.34	0.271587	700.14	432.198	1.60134	-0.19949
14.05	1252.58	0.271965	700.14	432.627	1.60357	-0.19904
14.07	1253.85	0.272396	700.14	433.065	1.60611	-0.19833
14.09	1255.08	0.272801	700.14	433.49	1.6085	-0.19771
14.11	1256.31	0.273205	700.14	433.915	1.61088	-0.1971
14.13	1257.56	0.27361	700.14	434.347	1.61327	-0.19651
14.15	1258.77	0.274014	700.14	434.764	1.61565	-0.19587
14.17	1259.95	0.274392	700.14	435.172	1.61788	-0.19534
14.19	1261.23	0.274796	700.14	435.614	1.62026	-0.1948
14.21	1262.47	0.275201	700.14	436.042	1.62265	-0.1942
14.23	1263.73	0.275606	700.14	436.478	1.62504	-0.19362
14.25	1264.97	0.27601	700.14	436.906	1.62742	-0.19302
14.2701	1266.28	0.276388	700.14	437.358	1.62965	-0.19268
14.29	1267.44	0.27682	700.14	437.759	1.63219	-0.1918
14.31	1268.71	0.277197	700.14	438.198	1.63442	-0.19141
14.33	1269.87	0.277602	700.14	438.598	1.6368	-0.19069
14.35	1271.01	0.277979	700.14	438.992	1.63903	-0.19011
14.37	1272.11	0.278384	700.14	439.372	1.64142	-0.1893
14.39	1273.23	0.278761	700.14	439.759	1.64364	-0.18869
14.41	1274.28	0.279139	700.14	440.121	1.64587	-0.18797
14.43	1275.46	0.279543	700.14	440.529	1.64825	-0.18729
14.45	1276.68	0.279949	700.14	440.95	1.65064	-0.18665
14.47	1277.89	0.280353	700.14	441.368	1.65302	-0.18601
14.49	1279.18	0.280757	700.14	441.814	1.65541	-0.18548
14.51	1280.51	0.281162	700.14	442.273	1.65779	-0.18501
14.53	1281.79	0.281566	700.14	442.715	1.66018	-0.18447
14.55	1283.05	0.281998	700.14	443.151	1.66272	-0.18374
14.57	1284.35	0.282349	700.14	443.599	1.66479	-0.18354
14.59	1285.61	0.282753	700.14	444.035	1.66718	-0.18297
14.61	1286.81	0.283184	700.14	444.449	1.66972	-0.18215
14.63	1288.02	0.28359	700.14	444.867	1.67211	-0.1815
14.65	1289.15	0.283994	700.14	445.257	1.67449	-0.18075
14.67	1290.28	0.284399	700.14	445.648	1.67688	-0.17998
14.69	1291.42	0.284803	700.14	446.041	1.67926	-0.17924
14.71	1292.45	0.285181	700.14	446.397	1.68149	-0.1785
14.73	1293.48	0.285586	700.14	446.753	1.68388	-0.17759
14.75	1294.56	0.285964	700.14	447.126	1.68611	-0.17692
14.7701	1295.62	0.286341	700.14	447.492	1.68833	-0.17622
14.8	1297.15	0.286961	700.14	448.02	1.69199	-0.17476
14.82	1298.24	0.287339	700.14	448.397	1.69422	-0.1741
14.84	1299.35	0.287743	700.14	448.78	1.6966	-0.17332
14.86	1300.39	0.288147	700.14	449.14	1.69898	-0.17243
14.88	1301.45	0.288579	700.14	449.506	1.70153	-0.17141
14.9	1302.54	0.288957	700.14	449.882	1.70376	-0.17075
14.92	1303.64	0.289335	700.14	450.262	1.70598	-0.17011
14.94	1304.73	0.289739	700.14	450.639	1.70837	-0.16929
14.96	1305.85	0.290143	700.14	451.025	1.71075	-0.16852
14.98	1306.94	0.290521	700.14	451.402	1.71298	-0.16786
15	1308.08	0.290926	700.14	451.796	1.71537	-0.16712
15.0201	1309.17	0.291331	700.14	452.172	1.71775	-0.1663
15.04	1310.27	0.291762	700.14	452.552	1.72029	-0.16534
15.06	1311.31	0.29214	700.14	452.911	1.72252	-0.16461
15.08	1312.43	0.292517	700.14	453.298	1.72475	-0.164
15.1	1313.53	0.292922	700.14	453.678	1.72713	-0.16319
15.12	1314.65	0.293354	700.14	454.065	1.72968	-0.16225
15.14	1315.78	0.293758	700.14	454.455	1.73206	-0.1615
15.16	1316.89	0.294163	700.14	454.838	1.73445	-0.16071
15.18	1317.97	0.294541	700.14	455.211	1.73668	-0.16003
15.2	1319.04	0.294945	699.88	455.581	1.73906	-0.15919
15.22	1320.08	0.295376	699.88	455.94	1.7416	-0.15815
15.24	1321.15	0.295782	699.88	456.31	1.744	-0.15729
15.26	1322.27	0.296158	699.88	456.697	1.74621	-0.15669
15.28	1323.39	0.296536	699.88	457.083	1.74844	-0.15607
15.3	1324.5	0.296968	699.88	457.467	1.75099	-0.15512
15.32	1325.63	0.297372	699.88	457.857	1.75337	-0.15437
15.34	1326.72	0.297777	699.88	458.234	1.75576	-0.15355
15.36	1327.77	0.298182	699.88	458.596	1.75815	-0.15267
15.39	1329.22	0.298802	699.88	459.097	1.7618	-0.1511
15.42	1330.6	0.299368	699.88	459.574	1.76514	-0.14975
15.45	1332	0.299962	699.88	460.057	1.76864	-0.14826
15.48	1333.41	0.300582	699.88	460.544	1.7723	-0.14663
15.51	1334.84	0.301149	699.88	461.038	1.77564	-0.14535
15.54	1336.18	0.301742	699.88	461.501	1.77914	-0.14378
15.57	1337.56	0.302335	699.88	461.978	1.78264	-0.14227
15.6	1338.91	0.302928	699.88	462.444	1.78613	-0.14072
15.63	1340.26	0.303523	699.88	462.91	1.78964	-0.13915
15.66	1341.72	0.304142	699.88	463.414	1.79329	-0.1376
15.68	1342.76	0.304547	699.88	463.774	1.79568	-0.13671
15.7	1343.79	0.304952	699.88	464.129	1.79807	-0.13581
15.72	1344.94	0.305383	699.88	464.527	1.80061	-0.13492
15.74	1345.99	0.305761	699.88	464.889	1.80284	-0.1342
15.76	1347.04	0.306165	699.88	465.252	1.80522	-0.13333
15.78	1348.09	0.306571	699.88	465.615	1.80761	-0.13245
15.8	1349.13	0.306975	699.88	465.974	1.80999	-0.13156
15.83	1350.61	0.307568	699.88	466.485	1.81349	-0.1302
15.85	1351.64	0.307972	699.88	466.841	1.81587	-0.1293
15.87	1352.67	0.308404	699.88	467.196	1.81842	-0.12823
15.89	1353.77	0.308809	699.88	467.576	1.82081	-0.12743
15.92	1355.25	0.309402	699.88	468.088	1.8243	-0.12606
15.95	1356.74	0.309996	699.88	468.602	1.82781	-0.1247
15.98	1358.1	0.310616	699.88	469.072	1.83146	-0.123
16.01	1359.48	0.311209	699.88	469.549	1.83496	-0.12149
16.04	1360.87	0.311803	699.88	470.029	1.83846	-0.11999
16.07	1362.21	0.312396	699.88	470.491	1.84196	-0.11842
16.1	1363.67	0.31299	699.88	470.996	1.84546	-0.11702
16.13	1365.13	0.31361	699.88	471.5	1.84912	-0.11547
16.16	1366.48	0.314204	699.88	471.966	1.85262	-0.11391
16.19	1367.75	0.314797	699.88	472.405	1.85611	-0.11224
16.22	1368.81	0.31539	699.88	472.771	1.85961	-0.11027
16.25	1369.89	0.315957	699.88	473.144	1.86295	-0.10848
16.28	1371.11	0.316577	699.88	473.565	1.86661	-0.10658
16.31	1372.4	0.317171	699.88	474.011	1.87011	-0.10493
16.34	1373.73	0.317737	699.88	474.47	1.87345	-0.10351
16.37	1374.99	0.318357	699.88	474.906	1.8771	-0.10167
16.4	1376.3	0.31895	699.88	475.358	1.8806	-0.10006
16.43	1377.65	0.319544	699.88	475.824	1.8841	-0.0985
16.46	1378.88	0.320164	699.88	476.249	1.88776	-0.09661
16.49	1380.21	0.320785	699.88	476.708	1.89142	-0.09486
16.5201	1381.48	0.321378	699.88	477.147	1.89492	-0.0932
16.55	1382.8	0.321971	699.88	477.603	1.89841	-0.0916
16.58	1384.19	0.322565	699.88	478.083	1.90192	-0.0901
16.61	1385.61	0.323159	699.88	478.574	1.90542	-0.08864
16.64	1387.1	0.323779	699.88	479.088	1.90907	-0.08713
16.67	1388.5	0.324399	699.88	479.572	1.91273	-0.08549
16.7	1389.79	0.324993	699.88	480.017	1.91623	-0.08384
16.73	1390.98	0.325586	699.88	480.428	1.91973	-0.08206
16.76	1392.12	0.326152	699.88	480.822	1.92307	-0.08036
16.79	1393.33	0.326773	699.88	481.24	1.92673	-0.07844
16.82	1394.59	0.327366	699.88	481.675	1.93022	-0.07676
16.85	1395.8	0.327959	699.88	482.093	1.93372	-0.075
16.88	1396.98	0.328552	699.88	482.501	1.93722	-0.0732
16.91	1398.21	0.329173	699.88	482.925	1.94088	-0.07131
16.94	1399.46	0.329793	699.88	483.357	1.94453	-0.06945
16.97	1400.69	0.33036	699.88	483.782	1.94788	-0.06788
17	1401.9	0.330954	699.88	484.2	1.95138	-0.06612
17.0301	1403.13	0.331574	699.88	484.625	1.95504	-0.06423
17.06	1404.43	0.332167	699.88	485.074	1.95853	-0.06261
17.09	1405.79	0.332761	699.88	485.543	1.96203	-0.06106
17.12	1407.05	0.333381	699.88	485.979	1.96569	-0.05922
17.15	1408.33	0.334002	699.88	486.421	1.96935	-0.0574
17.18	1409.52	0.334595	699.88	486.832	1.97285	-0.05562
17.21	1410.75	0.335215	699.88	487.257	1.9765	-0.05373
17.24	1411.97	0.335809	699.88	487.678	1.98001	-0.05199
17.27	1413.16	0.336429	699.88	488.089	1.98366	-0.05004
17.3	1414.35	0.336995	699.88	488.5	1.987	-0.04842
17.33	1415.5	0.337588	699.88	488.897	1.9905	-0.04658
17.36	1416.67	0.338182	699.88	489.301	1.994	-0.04476
17.39	1417.84	0.338776	699.88	489.705	1.9975	-0.04294
17.42	1419.01	0.339369	699.88	490.11	2.001	-0.04113
17.45	1420.13	0.339935	699.88	490.496	2.00433	-0.0394
17.48	1421.24	0.340555	699.88	490.88	2.00799	-0.03734
17.51	1422.41	0.34115	699.88	491.284	2.0115	-0.03552
17.54	1423.66	0.341715	699.88	491.716	2.01483	-0.03399
17.57	1424.94	0.342363	699.88	492.158	2.01865	-0.03201
17.6	1426.13	0.342956	699.88	492.569	2.02215	-0.03022
17.63	1427.35	0.34355	699.88	492.99	2.02565	-0.02848
17.66	1428.52	0.34417	699.88	493.394	2.0293	-0.0265
17.69	1429.67	0.344763	699.88	493.791	2.0328	-0.02466
17.72	1430.73	0.345384	699.88	494.157	2.03646	-0.02253
17.75	1431.78	0.345977	699.88	494.52	2.03996	-0.02054
17.7801	1432.86	0.34657	699.88	494.893	2.04346	-0.0186
17.81	1434.09	0.347191	699.88	495.318	2.04712	-0.01671
17.84	1435.2	0.347811	699.88	495.701	2.05077	-0.01465
17.87	1436.35	0.348405	699.88	496.099	2.05427	-0.0128
17.9	1437.46	0.348998	699.88	496.482	2.05777	-0.0109
17.93	1438.5	0.349618	699.88	496.841	2.06143	-0.00874
17.97	1439.73	0.350401	699.88	497.266	2.06604	-0.0059
18.01	1440.88	0.351155	699.88	497.663	2.07049	-0.00311
18.05	1442.23	0.351965	699.88	498.129	2.07527	-0.000273891
18.08	1443.36	0.352585	699.88	498.52	2.07892	0.00176
18.11	1444.49	0.353179	699.88	498.91	2.08242	0.00363
18.14	1445.58	0.353799	699.88	499.286	2.08608	0.00572
18.17	1446.65	0.354392	699.88	499.656	2.08958	0.00768
18.2	1447.71	0.355013	699.88	500.022	2.09324	0.00981
18.23	1448.85	0.355633	699.88	500.416	2.09689	0.01183
18.26	1449.9	0.356227	699.88	500.779	2.1004	0.01382
18.3	1451.19	0.357009	699.88	501.224	2.10501	0.01657
18.34	1452.43	0.357818	699.88	501.652	2.10978	0.01956
18.38	1453.74	0.358654	699.88	502.105	2.11471	0.0226
18.42	1455.07	0.359436	699.88	502.564	2.11932	0.0253
18.46	1456.19	0.360246	699.88	502.951	2.12409	0.02846
18.5	1457.29	0.361001	699.88	503.331	2.12854	0.03133
18.54	1458.4	0.361837	699.88	503.714	2.13347	0.03466
18.58	1459.53	0.362592	699.88	504.105	2.13792	0.03749
18.62	1460.55	0.363375	699.88	504.457	2.14254	0.04064
18.66	1461.68	0.364184	699.88	504.847	2.14731	0.04378
18.7	1462.98	0.364993	699.88	505.296	2.15208	0.04668
18.74	1464.35	0.365775	699.88	505.769	2.15669	0.04932
18.77	1465.38	0.366395	699.88	506.125	2.16035	0.05149
18.8	1466.51	0.366988	699.88	506.515	2.16384	0.05336
18.83	1467.54	0.367609	699.88	506.871	2.16751	0.05554
18.87	1468.84	0.368418	699.88	507.32	2.17228	0.05844
18.91	1470.04	0.369201	699.88	507.735	2.17689	0.06133
18.95	1471.28	0.370036	699.88	508.163	2.18182	0.06447
18.98	1472.32	0.370657	699.88	508.522	2.18548	0.06664
19.01	1473.34	0.371305	699.88	508.874	2.1893	0.06899
19.05	1474.61	0.372087	699.88	509.313	2.19391	0.07177
19.09	1475.82	0.372895	699.88	509.731	2.19867	0.07479
19.13	1476.86	0.373705	699.88	510.09	2.20345	0.07807
19.18	1477.88	0.374703	699.88	510.443	2.20933	0.08249
19.23	1478.93	0.375674	699.88	510.805	2.21506	0.0867
19.2801	1480.16	0.376672	699.88	511.23	2.22094	0.09082
19.32	1481.21	0.377481	699.88	511.593	2.22571	0.09408
19.37	1482.44	0.378452	699.88	512.017	2.23144	0.09803
19.41	1483.63	0.379288	699.88	512.428	2.23637	0.10125
19.45	1484.93	0.380071	699.88	512.877	2.24098	0.104
19.49	1486.2	0.380906	699.88	513.316	2.24591	0.10709
19.5301	1487.38	0.381743	699.88	513.724	2.25084	0.11033
19.57	1488.42	0.382525	699.88	514.083	2.25545	0.11344
19.62	1489.55	0.38355	699.88	514.473	2.2615	0.11786
19.67	1490.62	0.384521	699.88	514.843	2.26722	0.12204
19.72	1491.79	0.385546	699.88	515.247	2.27327	0.1264
19.77	1492.94	0.386544	699.88	515.644	2.27915	0.13063
19.82	1493.95	0.387515	699.88	515.993	2.28488	0.13491
19.88	1495.01	0.388675	699.88	516.359	2.29172	0.14022
19.93	1496.04	0.3897	699.88	516.715	2.29776	0.14478
19.98	1497.22	0.390698	699.88	517.122	2.30364	0.14897
20.0301	1498.26	0.391696	699.88	517.482	2.30953	0.15336
20.08	1499.35	0.39272	699.88	517.858	2.31557	0.15782
20.13	1500.53	0.393719	699.88	518.266	2.32146	0.16202
20.18	1501.69	0.394716	699.88	518.666	2.32733	0.16623
20.22	1502.71	0.395526	699.88	519.019	2.33211	0.16953
20.26	1503.76	0.396335	699.88	519.381	2.33688	0.17279
20.31	1504.93	0.397387	699.88	519.785	2.34308	0.17731
20.37	1506.05	0.39852	699.88	520.172	2.34976	0.18238
20.43	1507.19	0.399734	699.88	520.566	2.35692	0.1879
20.48	1508.23	0.400705	699.88	520.925	2.36265	0.19213
20.5301	1509.32	0.40173	699.88	521.302	2.36869	0.1966
20.58	1510.34	0.402701	699.88	521.654	2.37442	0.20086
20.63	1511.48	0.403753	699.88	522.048	2.38062	0.20542
20.68	1512.54	0.40475	699.88	522.414	2.3865	0.20977
20.74	1513.72	0.405991	699.88	522.821	2.39381	0.21539
20.79	1514.8	0.406989	699.88	523.194	2.3997	0.21972
20.85	1515.89	0.408203	699.88	523.571	2.40686	0.22531
20.92	1517.02	0.409579	699.88	523.961	2.41497	0.2318
21	1518.14	0.411143	699.88	524.348	2.42419	0.23941
21.06	1519.19	0.412357	699.88	524.711	2.43135	0.24506
21.14	1520.34	0.413922	699.88	525.108	2.44058	0.25263
21.21	1521.47	0.415323	699.88	525.498	2.44884	0.25926
21.29	1522.53	0.416915	699.88	525.864	2.45823	0.26712
21.35	1523.66	0.418156	699.88	526.254	2.46554	0.27282
21.42	1524.69	0.419559	699.88	526.61	2.47381	0.27961
21.49	1525.73	0.420961	699.88	526.969	2.48208	0.28638
21.56	1526.84	0.422363	699.88	527.353	2.49035	0.29304
21.63	1527.85	0.423766	699.88	527.702	2.49862	0.29986
21.73	1528.9	0.425708	699.88	528.064	2.51007	0.3098
21.83	1530.04	0.427731	699.88	528.458	2.522	0.32009
21.93	1531.07	0.429754	699.88	528.814	2.53393	0.33054
22.03	1532.09	0.43175	699.88	529.166	2.5457	0.34084
22.14	1532.9	0.433961	699.88	529.446	2.55873	0.35271
22.25	1533.32	0.436174	699.88	529.591	2.57178	0.36515
22.35	1533.66	0.438142	699.88	529.708	2.58338	0.37627
22.46	1534.08	0.440301	699.88	529.853	2.59611	0.38839
22.57	1534.84	0.442512	699.88	530.116	2.60915	0.40033
22.68	1535.39	0.444778	699.88	530.306	2.62251	0.4129
22.78	1535.58	0.446746	699.88	530.371	2.63412	0.42423
22.89	1535.76	0.448931	699.88	530.434	2.647	0.43686
23	1535.64	0.451089	699.88	530.392	2.65972	0.44976
23.1	1535.81	0.453112	699.88	530.451	2.67165	0.46144
23.21	1536.24	0.455351	699.88	530.599	2.68485	0.47402
23.32	1535.8	0.457536	699.88	530.447	2.69774	0.48754
23.43	1534.78	0.45972	699.88	530.095	2.71061	0.50188
23.49	1533.65	0.460908	699.88	529.705	2.71762	0.51051
23.52	1532.65	0.461474	699.88	529.359	2.72096	0.51529
23.55	1531.3	0.462094	699.88	528.893	2.72461	0.52089
23.58	1530.04	0.46266	699.88	528.458	2.72795	0.52604
23.61	1528.82	0.463254	699.88	528.037	2.73145	0.5313
23.64	1527.77	0.46382	699.88	527.674	2.73479	0.53615
23.68	1526.46	0.464656	699.88	527.221	2.73972	0.54296
23.72	1525.17	0.465438	699.88	526.776	2.74433	0.54943
23.75	1523.99	0.466059	699.88	526.368	2.74799	0.55479
23.77	1522.85	0.466464	699.88	525.975	2.75038	0.55882
23.7901	1521.49	0.466841	699.88	525.505	2.7526	0.563
23.81	1519.87	0.467273	699.88	524.945	2.75515	0.56788
23.83	1517.81	0.467678	699.88	524.234	2.75754	0.57323
23.84	1516.63	0.467867	699.88	523.826	2.75865	0.57604
23.85	1515.3	0.468082	699.88	523.367	2.75992	0.57922
23.86	1513.93	0.468298	699.88	522.894	2.76119	0.58247
23.87	1512.51	0.468486	699.88	522.403	2.7623	0.58562
23.88	1511.03	0.468675	699.88	521.892	2.76341	0.58886
23.89	1509.57	0.468864	699.88	521.388	2.76453	0.59208
23.9	1508.11	0.469053	699.88	520.884	2.76564	0.59529
23.91	1506.64	0.469269	699.88	520.376	2.76692	0.59868
23.92	1505.24	0.469458	699.88	519.892	2.76803	0.60181
23.93	1503.94	0.469674	699.88	519.443	2.7693	0.60496
23.94	1502.7	0.469863	699.88	519.015	2.77042	0.60786
23.95	1501.59	0.470078	699.88	518.632	2.77169	0.61072
23.96	1500.58	0.470267	699.88	518.283	2.7728	0.61329
23.98	1498.76	0.470671	699.88	517.654	2.77518	0.61829
24	1497	0.471076	699.88	517.046	2.77757	0.62321
24.02	1495.21	0.471481	699.88	516.428	2.77996	0.62818
24.0401	1493.24	0.471859	699.88	515.748	2.78219	0.63324
24.05	1492.17	0.472047	699.88	515.378	2.7833	0.63589
24.06	1490.99	0.472236	699.88	514.971	2.78441	0.6387
24.07	1489.78	0.472452	699.88	514.553	2.78568	0.64171
24.08	1488.49	0.472641	699.88	514.107	2.7868	0.64469
24.09	1487.15	0.472829	699.88	513.644	2.78791	0.64772
24.1	1485.78	0.473045	699.88	513.171	2.78918	0.65097
24.11	1484.38	0.473234	699.88	512.688	2.79029	0.6541
24.12	1482.99	0.473449	699.88	512.207	2.79156	0.65736
24.13	1481.61	0.473611	699.88	511.731	2.79252	0.66031
24.14	1480.2	0.473827	699.88	511.244	2.79379	0.66361
24.15	1478.81	0.474016	699.88	510.764	2.79491	0.66672
24.16	1477.43	0.474232	699.88	510.287	2.79618	0.66998
24.17	1476.06	0.474421	699.88	509.814	2.79729	0.67307
24.18	1474.73	0.474637	699.88	509.355	2.79857	0.67626
24.19	1473.37	0.474825	699.88	508.885	2.79968	0.67932
24.2	1471.99	0.475041	699.88	508.408	2.80095	0.68258
24.21	1470.6	0.47523	699.88	507.928	2.80206	0.6857
24.22	1469.16	0.475445	699.88	507.431	2.80333	0.68904
24.23	1467.78	0.475607	699.88	506.954	2.80429	0.69198
24.24	1466.28	0.475796	699.88	506.436	2.8054	0.69525
24.25	1464.62	0.476012	699.88	505.863	2.80667	0.69891
24.26	1462.89	0.476228	699.88	505.265	2.80795	0.70268
24.27	1461.05	0.476416	699.88	504.63	2.80906	0.70643
24.28	1459.17	0.476633	699.88	503.98	2.81034	0.71042
24.2901	1457.26	0.476848	699.88	503.321	2.8116	0.71443
24.3	1455.31	0.477064	699.88	502.647	2.81288	0.71851
24.31	1453.33	0.477253	699.88	501.963	2.81399	0.72248
24.32	1451.3	0.477441	699.88	501.262	2.8151	0.72651
24.33	1449.14	0.477658	699.88	500.516	2.81638	0.7309
24.34	1447.08	0.477846	699.88	499.805	2.81749	0.73497
24.35	1445.14	0.478062	699.88	499.134	2.81876	0.73903
24.36	1443.26	0.478251	699.88	498.485	2.81988	0.74285
24.37	1441.46	0.47844	699.88	497.863	2.82099	0.74656
24.38	1439.6	0.478629	699.88	497.221	2.8221	0.75035
24.39	1437.7	0.478871	699.88	496.565	2.82353	0.75451
24.4	1435.75	0.479086	699.88	495.891	2.8248	0.75859
24.41	1433.74	0.479275	699.88	495.197	2.82591	0.76259
24.42	1431.69	0.479492	699.88	494.489	2.82719	0.76682
24.43	1429.58	0.479707	699.88	493.76	2.82846	0.77113
24.44	1427.25	0.479896	699.88	492.955	2.82958	0.77559
24.45	1424.5	0.480112	699.88	492.006	2.83085	0.78083
24.46	1421.33	0.480301	699.88	490.911	2.83196	0.7865
24.47	1417.83	0.480516	699.88	489.702	2.83323	0.79281
24.48	1414.06	0.480678	699.88	488.4	2.83419	0.79919
24.49	1409.97	0.480867	699.88	486.987	2.8353	0.80619
24.5	1405.44	0.481056	699.88	485.423	2.83642	0.81382
24.51	1400.44	0.481245	699.88	483.696	2.83753	0.82213
24.52	1354.94	0.481433	699.88	467.98	2.83864	0.88872
