# Supplementary material for: Data regarding the influence of Al, Ti, and C additions to as-cast Al0.6CoCrFeNi compositionally complex alloys on microstructures and mechanical properties
Source: Data Brief. 2019 Nov 4;27:104742. doi: 10.1016/j.dib.2019.104742 (PMC6864337; doi:10.1016/j.dib.2019.104742)
Supplement: Multimedia component 1 [file mmc1.zip › data in brief_supplementary material zip/Tensile test data/C0.25/Tensile Test_C0.25-700°C-2nd_selected.xlsx]

## Sheet: Sheet1
Alloy Name	C0.25-700°C-2nd
Sample height	30	mm
Gauge diameter	1.94	mm
Gauge length	16.96	mm
Time	Force	Crosshead Displacement	Temperature	Engineering Stress	Engineering Strain	Engineering Plastic Strain
s	N	mm	°C	MPa	%	%
0	36.4663	0	700.11	12.3367	0	0.0486
0.0799561	36.4074	0	700.11	12.3168	0	0.04868
0.109985	36.3329	0	700.11	12.2916	0	0.04879
0.130005	36.4191	0	700.11	12.3207	0	0.04866
0.140015	36.427	0	700.11	12.3234	0	0.04865
0.140015	36.427	0	700.11	12.3234	0	0.04865
0.25	36.5018	0	700.11	12.3487	0	0.04855
0.359985	36.3761	0	700.11	12.3062	0	0.04872
0.469971	36.5211	0.000107765	700.11	12.3552	0.000635407	0.04916
0.559998	37.6712	0.00124025	700.11	12.7443	0.00731	0.05421
0.609985	38.8294	0.0022378	700.11	13.1361	0.01319	0.05846
0.649963	39.8861	0.00315428	700.11	13.4936	0.0186	0.06237
0.700012	41.0911	0.00423384	700.11	13.9013	0.02496	0.06704
0.73999	42.3118	0.00509691	700.11	14.3142	0.03005	0.07041
0.779968	43.6497	0.00593328	700.11	14.7668	0.03498	0.07346
0.809998	44.931	0.00655413	700.11	15.2003	0.03864	0.07531
0.839966	46.2279	0.00720167	700.11	15.6391	0.04246	0.0773
0.869995	47.7513	0.00779486	700.11	16.1544	0.04596	0.07865
0.890015	48.7786	0.00822592	700.11	16.502	0.0485	0.07974
0.909973	49.7962	0.00860357	700.11	16.8462	0.05073	0.08054
0.929993	51.0032	0.00903559	700.11	17.2546	0.05328	0.08138
0.950012	52.2025	0.00941324	700.11	17.6603	0.0555	0.08192
0.969971	53.3939	0.0098443	700.11	18.0633	0.05804	0.08278
0.98999	54.5657	0.0102487	700.11	18.4598	0.06043	0.08351
1.01001	55.8353	0.010654	700.11	18.8893	0.06282	0.08411
1.02997	56.9798	0.011085	700.11	19.2765	0.06536	0.08504
1.04999	58.0931	0.0114627	700.11	19.6531	0.06759	0.0857
1.07001	59.3509	0.011867	700.11	20.0786	0.06997	0.08631
1.08997	60.8587	0.0122724	700.11	20.5887	0.07236	0.08657
1.10999	62.3978	0.01265	700.11	21.1094	0.07459	0.08663
1.13	64.2103	0.0130277	700.11	21.7226	0.07681	0.0863
1.14996	66.2142	0.0134587	700.11	22.4005	0.07936	0.08602
1.15997	67.2923	0.0136209	700.11	22.7652	0.08031	0.08546
1.16998	68.3392	0.0138364	700.11	23.1194	0.08158	0.08525
1.17999	69.3939	0.0140519	700.11	23.4762	0.08285	0.08504
1.19	70.4486	0.0142407	700.11	23.833	0.08397	0.08466
1.20001	71.5423	0.0144296	700.11	24.203	0.08508	0.08423
1.20996	72.7142	0.0146461	700.11	24.5995	0.08636	0.08386
1.21997	73.8939	0.0148349	700.11	24.9986	0.08747	0.08331
1.22998	75.0032	0.0150237	700.11	25.3739	0.08858	0.08286
1.23999	76.1517	0.0152392	700.11	25.7624	0.08985	0.08251
1.25	77.3157	0.0154548	700.11	26.1562	0.09112	0.08214
1.26001	78.4251	0.0156436	700.11	26.5315	0.09224	0.08169
1.26996	79.5892	0.0158591	700.11	26.9253	0.09351	0.08132
1.27997	80.8001	0.0160756	700.11	27.335	0.09479	0.08089
1.28998	81.9954	0.0162644	700.11	27.7393	0.0959	0.08032
1.29999	83.1361	0.01648	700.11	28.1252	0.09717	0.07998
1.31	84.2767	0.0166688	700.11	28.5111	0.09828	0.07949
1.32001	85.3314	0.0168576	700.11	28.8679	0.0994	0.07911
1.32996	86.4251	0.0170732	700.11	29.2379	0.10067	0.07884
1.33997	87.5736	0.0172887	700.11	29.6265	0.10194	0.07849
1.34998	88.6829	0.0174775	700.11	30.0018	0.10305	0.07804
1.35999	89.7611	0.0176663	700.11	30.3665	0.10416	0.07764
1.37	90.8548	0.0178828	700.11	30.7365	0.10544	0.07737
1.38	91.8626	0.0180984	700.11	31.0774	0.10671	0.07722
1.39001	92.8626	0.0183139	700.11	31.4157	0.10798	0.07708
1.40001	93.9205	0.0185302	700.11	31.7736	0.10926	0.07687
1.41997	95.9361	0.0189069	700.11	32.4555	0.11148	0.07625
1.42998	96.9752	0.0190957	700.11	32.8071	0.11259	0.0759
1.45	98.8267	0.019501	700.11	33.4334	0.11498	0.07568
1.46996	100.741	0.0199321	700.11	34.081	0.11752	0.07552
1.48998	102.581	0.0203097	700.11	34.7035	0.11975	0.07515
1.51	104.393	0.0207141	700.11	35.3165	0.12214	0.07498
1.52996	106.182	0.0211194	700.11	35.9218	0.12452	0.07485
1.54998	107.897	0.0214971	700.11	36.502	0.12675	0.07466
1.57	109.631	0.0219014	700.11	37.0886	0.12914	0.0746
1.58996	111.378	0.0223058	700.11	37.6796	0.13152	0.07452
1.60998	112.979	0.0226834	700.11	38.2212	0.13375	0.07449
1.63	114.67	0.0231154	700.11	38.7933	0.13629	0.07465
1.65001	116.323	0.0234931	700.11	39.3525	0.13852	0.07455
1.66997	117.795	0.0238708	700.11	39.8505	0.14075	0.0747
1.68999	119.327	0.0242751	700.11	40.3688	0.14313	0.07493
1.71001	120.893	0.0246795	700.11	40.8985	0.14552	0.07511
1.72997	122.35	0.0250571	700.11	41.3914	0.14774	0.07528
1.74999	123.862	0.0254615	700.11	41.903	0.15013	0.07553
1.77001	125.456	0.0258658	700.11	42.4422	0.15251	0.07567
1.78997	126.991	0.0262435	700.11	42.9615	0.15474	0.07573
1.80999	128.514	0.0266212	700.11	43.4768	0.15696	0.07581
1.83001	130.003	0.0270265	700.11	43.9805	0.15935	0.0761
1.84997	131.651	0.0274308	700.11	44.538	0.16174	0.07616
1.86999	133.284	0.0278085	700.11	45.0905	0.16397	0.07609
1.89	134.811	0.0282395	700.11	45.6071	0.16651	0.07648
1.90996	136.46	0.0286449	700.11	46.1649	0.1689	0.07654
1.92998	138.049	0.0290759	700.11	46.7025	0.17144	0.07684
1.95	139.479	0.0294803	700.11	47.1863	0.17382	0.07721
1.96996	140.885	0.0298856	700.11	47.6619	0.17621	0.07762
1.98998	142.42	0.0302632	700.11	48.1812	0.17844	0.07768
2.01	143.878	0.0306399	700.11	48.6745	0.18066	0.07785
2.02996	145.456	0.0310452	700.11	49.2083	0.18305	0.07801
2.04998	147.045	0.0314496	700.11	49.7459	0.18543	0.07816
2.07	148.737	0.0318816	700.11	50.3183	0.18798	0.07832
2.08996	150.362	0.032286	700.11	50.868	0.19037	0.07842
2.10998	152.018	0.0326903	700.11	51.4282	0.19275	0.07847
2.13	153.655	0.0330947	700.11	51.982	0.19513	0.07854
2.15001	155.272	0.0334724	700.11	52.5291	0.19736	0.07849
2.16997	156.78	0.0338767	700.11	53.0392	0.19974	0.07875
2.18999	158.37	0.034282	700.11	53.5772	0.20213	0.0789
2.21001	159.924	0.0346597	700.11	54.1029	0.20436	0.07893
2.22997	161.358	0.035064	700.11	54.588	0.20675	0.0793
2.24999	162.92	0.0354684	700.11	55.1164	0.20913	0.07948
2.27001	164.42	0.035846	700.11	55.6239	0.21136	0.07959
2.28997	165.874	0.0362504	700.11	56.1158	0.21374	0.07992
2.30999	167.288	0.0366557	700.11	56.5941	0.21613	0.08032
2.33001	168.799	0.0370334	700.11	57.1053	0.21836	0.08042
2.34997	170.178	0.0374101	700.11	57.5718	0.22058	0.0807
2.36999	171.647	0.0378154	700.11	58.0688	0.22297	0.08101
2.39	173.061	0.0382197	700.11	58.5472	0.22535	0.08141
2.40996	174.522	0.0386241	700.11	59.0414	0.22774	0.08173
2.42998	175.913	0.0389751	700.11	59.512	0.22981	0.08184
2.45	177.331	0.0393794	700.11	59.9917	0.23219	0.08222
2.46996	178.686	0.0398114	700.11	60.4501	0.23474	0.08286
2.48998	180.088	0.0401891	700.11	60.9244	0.23696	0.08311
2.51	181.436	0.0405934	700.11	61.3805	0.23935	0.0836
2.52996	182.846	0.0409711	700.11	61.8575	0.24157	0.08384
2.54998	184.249	0.0414022	700.11	62.3321	0.24412	0.0844
2.57	185.721	0.0418075	700.11	62.8301	0.24651	0.08471
2.58996	187.124	0.0421851	700.11	63.3047	0.24873	0.08496
2.60998	188.604	0.0425895	700.11	63.8054	0.25112	0.08526
2.63	190.038	0.0429938	700.11	64.2905	0.2535	0.08562
2.65001	191.545	0.0433982	700.11	64.8004	0.25589	0.08588
2.66997	192.999	0.0438035	700.11	65.2923	0.25828	0.08622
2.68999	194.518	0.0442079	700.11	65.8062	0.26066	0.08647
2.71001	195.92	0.0445855	700.11	66.2805	0.26289	0.08672
2.72997	197.413	0.0450166	700.11	66.7855	0.26543	0.08716
2.74999	198.819	0.0454209	700.11	67.2612	0.26781	0.08756
2.77001	200.366	0.0458262	700.11	67.7845	0.2702	0.08777
2.78997	201.838	0.0462306	700.11	68.2825	0.27259	0.08808
2.80999	203.358	0.046635	700.11	68.7968	0.27497	0.08832
2.83001	204.807	0.0470126	700.11	69.287	0.2772	0.0885
2.84997	206.299	0.0473903	700.11	69.7917	0.27942	0.08863
2.86999	207.67	0.0477946	700.11	70.2555	0.28181	0.08908
2.89	209.206	0.0481999	700.11	70.7751	0.2842	0.0893
2.90996	210.702	0.0486043	700.11	71.2812	0.28658	0.08958
2.92998	212.264	0.048982	700.11	71.8097	0.28881	0.0896
2.95	213.745	0.0493863	700.11	72.3107	0.29119	0.0899
2.96996	215.233	0.0497907	700.11	72.8141	0.29358	0.09019
2.98998	216.608	0.0501416	700.11	73.2793	0.29565	0.09032
3.01	218.069	0.0505193	700.11	73.7735	0.29787	0.09048
3.02996	219.452	0.0509503	700.11	74.2414	0.30041	0.09108
3.04998	220.881	0.0513557	700.11	74.7248	0.3028	0.09145
3.07	222.335	0.0517333	700.11	75.2167	0.30503	0.09163
3.08996	223.831	0.0521644	700.11	75.7228	0.30757	0.09206
3.10998	225.28	0.0525687	700.11	76.213	0.30996	0.0924
3.13	226.706	0.0530007	700.11	76.6955	0.3125	0.09294
3.15001	228.053	0.0533784	700.11	77.1512	0.31473	0.09327
3.16997	229.436	0.0537828	700.11	77.619	0.31712	0.0937
3.18999	230.792	0.0541871	700.11	78.0778	0.3195	0.09418
3.21001	232.221	0.0546191	700.11	78.5612	0.32205	0.09471
3.22997	233.667	0.0550235	700.11	79.0504	0.32443	0.09505
3.24999	235.202	0.0554555	700.11	79.5697	0.32698	0.09544
3.27001	236.631	0.0558332	700.11	80.0531	0.32921	0.09565
3.28997	238.061	0.0561832	700.11	80.5369	0.33127	0.0957
3.30999	239.385	0.0565885	700.11	80.9848	0.33366	0.09622
3.33001	240.784	0.0569661	700.11	81.4581	0.33589	0.09648
3.34997	242.159	0.0573705	700.11	81.9233	0.33827	0.09692
3.36999	243.647	0.0577748	700.11	82.4267	0.34065	0.09721
3.39	245.065	0.0581792	700.11	82.9064	0.34304	0.09759
3.40996	246.596	0.0585845	700.11	83.4243	0.34543	0.09783
3.42998	248.022	0.0589612	700.11	83.9067	0.34765	0.09804
3.45	249.487	0.0593389	700.11	84.4024	0.34988	0.0982
3.46996	250.948	0.0597442	700.11	84.8966	0.35227	0.09853
3.48998	252.499	0.0601218	700.11	85.4213	0.35449	0.09857
3.51	253.967	0.0605529	700.11	85.918	0.35703	0.09904
3.52996	255.534	0.0609572	700.11	86.4481	0.35942	0.09922
3.54998	257.014	0.0613626	700.11	86.9488	0.36181	0.09952
3.57	258.452	0.0617402	700.11	87.4352	0.36403	0.09972
3.58996	259.85	0.0621446	700.11	87.9082	0.36642	0.10013
3.60998	261.331	0.0625222	700.11	88.4092	0.36865	0.10027
3.63	262.737	0.0629266	700.11	88.8849	0.37103	0.10068
3.65001	264.163	0.0633042	700.11	89.3673	0.37326	0.10089
3.66997	265.596	0.0637086	700.11	89.8521	0.37564	0.10126
3.68999	267.006	0.064113	700.11	90.3291	0.37802	0.10165
3.71001	268.385	0.0644906	700.11	90.7956	0.38025	0.10194
3.72997	269.788	0.0648959	700.11	91.2703	0.38264	0.10235
3.74999	271.346	0.0653003	700.11	91.7973	0.38503	0.10254
3.77001	272.854	0.0657046	700.11	92.3075	0.38741	0.10279
3.78997	274.456	0.066109	700.11	92.8495	0.38979	0.10292
3.80999	276.045	0.066541	700.11	93.387	0.39234	0.10323
3.83001	277.694	0.0669187	700.11	93.9449	0.39457	0.10313
3.84997	279.217	0.0673497	700.11	94.4601	0.39711	0.10353
3.86999	280.905	0.067755	700.11	95.0312	0.3995	0.10354
3.89	282.53	0.0681327	700.11	95.5809	0.40173	0.10347
3.90996	284.217	0.068537	700.11	96.1516	0.40411	0.10348
3.92998	285.87	0.0689414	700.11	96.7109	0.40649	0.10353
3.95	287.542	0.0693458	700.11	97.2765	0.40888	0.10356
3.96996	289.221	0.0697511	700.11	97.8445	0.41127	0.10358
3.98998	290.971	0.0701554	700.11	98.4365	0.41365	0.1035
4.01	292.663	0.0705598	700.11	99.009	0.41604	0.1035
4.02996	294.483	0.0709642	700.11	99.6247	0.41842	0.10332
4.04998	296.245	0.0713695	700.11	100.221	0.42081	0.10322
4.07	297.948	0.0717738	700.11	100.797	0.42319	0.10321
4.08996	299.647	0.0721515	700.11	101.372	0.42542	0.10304
4.10998	301.354	0.0725558	700.11	101.949	0.42781	0.10302
4.13	302.944	0.0729335	700.11	102.487	0.43003	0.103
4.15001	304.651	0.0733378	700.11	103.065	0.43242	0.10298
4.16997	306.295	0.0737155	700.11	103.621	0.43464	0.10289
4.18999	307.979	0.0741199	700.11	104.19	0.43703	0.1029
4.21001	309.655	0.0745252	700.11	104.757	0.43942	0.10293
4.22997	311.401	0.0749295	700.11	105.348	0.4418	0.10285
4.24999	313.034	0.0753072	700.11	105.901	0.44403	0.10278
4.27001	314.835	0.0757115	700.11	106.51	0.44641	0.10262
4.28997	316.483	0.0761436	700.11	107.067	0.44896	0.10285
4.30999	318.264	0.0765212	700.11	107.67	0.45119	0.10256
4.33001	319.936	0.0769256	700.11	108.236	0.45357	0.10259
4.34997	321.753	0.0773299	700.11	108.85	0.45595	0.10241
4.36999	323.456	0.0777076	700.11	109.426	0.45818	0.10224
4.39	325.217	0.0781119	700.11	110.022	0.46057	0.10214
4.40996	326.878	0.0785173	700.11	110.584	0.46296	0.10219
4.42998	328.651	0.0789216	700.11	111.184	0.46534	0.10207
4.45	330.417	0.079326	700.11	111.781	0.46772	0.10197
4.46996	332.174	0.0797303	700.11	112.376	0.47011	0.10188
4.48998	333.995	0.0801347	700.11	112.992	0.47249	0.10169
4.51	335.768	0.08054	700.11	113.592	0.47488	0.10158
4.52996	337.569	0.0809444	700.11	114.201	0.47727	0.10143
4.54998	339.272	0.0813487	700.11	114.777	0.47965	0.10141
4.57	340.995	0.0817264	700.11	115.36	0.48188	0.10121
4.58996	342.741	0.0821307	700.11	115.951	0.48426	0.10113
4.60998	344.565	0.0825084	700.11	116.568	0.48649	0.10079
4.63	346.256	0.0829404	700.11	117.14	0.48904	0.10095
4.65001	348.069	0.0833448	700.11	117.753	0.49142	0.10078
4.66997	349.807	0.0837224	700.11	118.341	0.49365	0.10056
4.68999	351.549	0.0841268	700.11	118.93	0.49603	0.10049
4.71001	353.307	0.0845044	700.11	119.525	0.49826	0.10024
4.72997	355.155	0.0849364	700.11	120.15	0.5008	0.10018
4.74999	356.901	0.0853141	700.11	120.741	0.50303	0.09994
4.77001	358.729	0.0857184	700.11	121.359	0.50542	0.09975
4.78997	360.503	0.0861228	700.11	121.959	0.5078	0.09964
4.80999	362.237	0.0865005	700.11	122.546	0.51003	0.09942
4.83001	363.944	0.0868781	700.11	123.124	0.51225	0.09924
4.84997	365.702	0.0872558	700.11	123.718	0.51448	0.09899
4.86999	367.444	0.0876878	700.11	124.308	0.51703	0.09908
4.89	369.26	0.0880921	700.11	124.922	0.51941	0.0989
4.90996	371.053	0.0884965	700.11	125.529	0.5218	0.09876
4.91997	372.069	0.088712	700.11	125.872	0.52307	0.0986
4.93999	373.932	0.0890897	700.11	126.503	0.52529	0.0982
4.96001	375.897	0.089495	700.11	127.167	0.52768	0.09782
4.97997	377.788	0.0898994	700.11	127.807	0.53007	0.09754
4.99999	379.694	0.0903304	700.11	128.452	0.53261	0.09739
5.02001	381.503	0.0907357	700.11	129.064	0.535	0.09723
5.03997	383.299	0.0911134	700.11	129.671	0.53723	0.09693
5.05999	385.038	0.0915177	700.11	130.26	0.53961	0.09686
5.08001	386.788	0.0918954	700.11	130.852	0.54184	0.09662
5.09997	388.506	0.092273	700.11	131.433	0.54406	0.09643
5.11999	390.295	0.0927041	700.11	132.038	0.5466	0.09645
5.14	392.018	0.0930818	700.11	132.621	0.54883	0.09624
5.15996	393.815	0.0934861	700.11	133.229	0.55122	0.09609
5.17998	395.651	0.0938914	700.11	133.85	0.5536	0.0959
5.2	397.51	0.0943225	700.11	134.479	0.55615	0.09582
5.21996	399.342	0.0947002	700.11	135.099	0.55837	0.09546
5.23998	401.202	0.0951322	700.11	135.728	0.56092	0.09539
5.26	403.006	0.0955098	700.11	136.338	0.56315	0.09507
5.27996	404.85	0.0959409	700.11	136.962	0.56569	0.09501
5.29998	406.608	0.0963452	700.11	137.557	0.56807	0.09492
5.32	408.374	0.0967229	700.11	138.154	0.5703	0.09466
5.33996	410.131	0.0971282	700.11	138.749	0.57269	0.09457
5.35998	411.928	0.0975059	700.11	139.357	0.57492	0.09426
5.38	413.674	0.0979102	700.11	139.947	0.5773	0.09419
5.40001	415.424	0.0982879	700.11	140.539	0.57953	0.09395
5.41997	417.139	0.0986922	700.11	141.12	0.58191	0.09391
5.43999	418.917	0.0990699	700.11	141.721	0.58414	0.09363
5.46001	420.639	0.0995019	700.11	142.304	0.58669	0.09375
5.47997	422.362	0.0998796	700.11	142.887	0.58891	0.09355
5.49999	424.182	0.100256	700.11	143.502	0.59113	0.09321
5.52001	426.069	0.100688	700.11	144.141	0.59368	0.09309
5.53997	427.885	0.101093	700.11	144.755	0.59607	0.09292
5.55999	429.686	0.10147	700.11	145.364	0.59829	0.09261
5.58001	431.534	0.101875	700.11	145.99	0.60068	0.09239
5.59997	433.338	0.10228	700.11	146.6	0.60307	0.09223
5.61999	435.073	0.102684	700.11	147.187	0.60545	0.09217
5.64	436.944	0.103089	700.11	147.82	0.60784	0.09192
5.65996	438.772	0.103493	700.11	148.438	0.61022	0.09173
5.67998	440.655	0.103925	700.11	149.075	0.61277	0.09162
5.7	442.503	0.104356	700.11	149.7	0.61531	0.09156
5.71996	444.417	0.104761	700.11	150.348	0.61769	0.09125
5.73998	446.151	0.105166	700.11	150.935	0.62008	0.09119
5.76	447.999	0.10557	700.11	151.56	0.62246	0.09097
5.77996	449.717	0.105948	700.11	152.141	0.62469	0.09077
5.79998	451.545	0.10638	700.11	152.759	0.62724	0.09074
5.82	453.245	0.106757	700.11	153.334	0.62946	0.09057
5.83996	455.045	0.107162	700.11	153.943	0.63185	0.09042
5.85998	456.772	0.107539	700.11	154.528	0.63407	0.09021
5.88	458.522	0.107944	700.11	155.12	0.63646	0.09013
5.90001	460.178	0.108348	700.11	155.68	0.63884	0.09018
5.91997	461.827	0.108753	700.11	156.238	0.64123	0.09024
5.93999	463.479	0.109131	700.11	156.797	0.64346	0.09014
5.96001	465.12	0.109508	700.11	157.352	0.64568	0.09005
5.97997	466.717	0.10994	700.11	157.892	0.64823	0.09035
5.99999	468.323	0.110318	700.11	158.435	0.65046	0.09031
6.02001	469.909	0.110722	700.11	158.972	0.65284	0.09046
6.03997	471.475	0.1111	700.11	159.502	0.65507	0.09048
6.05999	473.042	0.111477	700.11	160.032	0.65729	0.09049
6.08001	474.651	0.111909	700.11	160.576	0.65984	0.09077
6.09997	476.202	0.112314	700.11	161.101	0.66223	0.09098
6.11999	477.803	0.112718	700.11	161.642	0.66461	0.0911
6.14	479.354	0.113122	700.11	162.167	0.66699	0.0913
6.15996	480.905	0.1135	700.11	162.692	0.66922	0.09134
6.17998	482.342	0.113878	700.11	163.178	0.67145	0.09154
6.2	483.788	0.114283	700.11	163.667	0.67384	0.09189
6.21996	485.073	0.114687	700.11	164.102	0.67622	0.09246
6.23998	486.249	0.115092	700.11	164.5	0.67861	0.09319
6.26	477.518	0.115469	700.11	164.989	0.68083	0.09338
6.27001	469.206	0.115685	700.11	165.475	0.6821	0.09263
6.27996	460.956	0.115901	700.11	165.959	0.68338	0.09188
6.28997	452.768	0.116089	700.11	166.424	0.68449	0.09105
6.29998	444.706	0.116306	700.11	166.881	0.68577	0.09043
6.30999	436.768	0.116494	700.11	167.352	0.68688	0.08958
6.32	428.924	0.11671	700.11	167.827	0.68815	0.08887
6.33001	421.143	0.116926	700.11	168.287	0.68942	0.08822
6.33996	413.518	0.117114	700.11	168.721	0.69053	0.08753
6.34997	407.049	0.117303	700.11	169.162	0.69165	0.0868
6.35998	408.331	0.117519	700.11	169.614	0.69292	0.08619
6.36999	409.776	0.117735	700.11	170.05	0.69419	0.08565
6.38	411.213	0.117951	700.11	170.486	0.69547	0.08511
6.39	412.643	0.11814	700.11	170.946	0.69658	0.0843
6.40001	414.018	0.118328	700.11	171.395	0.69769	0.08354
6.41001	415.37	0.118491	700.11	171.816	0.69865	0.08275
6.41996	416.761	0.118706	700.11	172.238	0.69992	0.08226
6.42997	418.167	0.118895	700.11	172.672	0.70103	0.08157
6.43998	419.527	0.119111	700.11	173.103	0.70231	0.08104
6.44999	420.808	0.119326	700.11	173.515	0.70357	0.08059
6.46	422.112	0.119543	700.11	173.938	0.70485	0.08011
6.47001	423.448	0.119731	700.11	174.356	0.70596	0.07948
6.47996	424.737	0.119919	700.11	174.757	0.70707	0.07891
6.48997	426.027	0.120108	700.11	175.14	0.70818	0.07843
6.49998	427.386	0.120325	700.11	175.534	0.70946	0.07807
6.50999	428.714	0.12054	700.11	175.942	0.71073	0.07764
6.52	429.956	0.120756	700.11	176.335	0.712	0.07727
6.53001	431.206	0.120918	700.11	176.713	0.71296	0.07665
6.53996	432.487	0.121133	700.11	177.107	0.71423	0.07628
6.54997	433.761	0.121349	700.11	177.506	0.7155	0.07589
6.55998	434.98	0.121538	700.11	177.889	0.71662	0.07541
6.56999	436.23	0.121726	700.11	178.275	0.71772	0.07491
6.58	437.464	0.121943	700.11	178.679	0.719	0.07451
6.59001	438.652	0.122132	700.11	179.086	0.72012	0.07392
6.59996	439.784	0.122321	700.11	179.491	0.72123	0.07335
6.60997	440.948	0.122509	700.11	179.885	0.72234	0.07282
6.61998	442.152	0.122698	700.11	180.284	0.72346	0.07227
6.62999	443.316	0.122887	700.11	180.693	0.72457	0.07168
6.64	444.433	0.123076	700.11	181.093	0.72568	0.07113
6.65	445.597	0.123291	700.11	181.492	0.72695	0.07074
6.66001	446.777	0.12348	700.11	181.891	0.72807	0.07019
6.66996	447.909	0.123696	700.11	182.303	0.72934	0.06974
6.67997	449.05	0.123885	700.11	182.681	0.73045	0.06928
6.68998	450.245	0.1241	700.11	183.056	0.73172	0.06899
6.69999	451.448	0.124289	700.11	183.44	0.73284	0.0685
6.71	452.644	0.124478	700.11	183.828	0.73395	0.068
6.72001	453.808	0.124694	700.11	184.209	0.73522	0.06769
6.72996	454.987	0.124883	700.11	184.579	0.73634	0.06726
6.73997	456.198	0.125099	700.11	184.946	0.73761	0.067
6.74998	457.378	0.125288	700.11	185.321	0.73873	0.06655
6.75999	458.558	0.125503	700.11	185.694	0.73999	0.06627
6.77	459.737	0.125692	700.11	186.059	0.74111	0.06586
6.78001	460.956	0.125881	700.11	186.431	0.74222	0.06543
6.78996	462.073	0.126096	700.11	186.81	0.74349	0.06512
6.79997	463.183	0.126313	700.11	187.172	0.74477	0.06489
6.80998	464.316	0.126502	700.11	187.536	0.74588	0.06448
6.81999	465.464	0.126717	700.11	187.901	0.74715	0.06423
6.83	466.589	0.126906	700.11	188.261	0.74827	0.06385
6.84001	467.683	0.127121	700.11	188.612	0.74953	0.06365
6.84996	468.769	0.12731	700.11	188.961	0.75065	0.06331
6.85997	469.878	0.127526	700.11	189.31	0.75192	0.06313
6.86998	470.98	0.127715	700.11	189.674	0.75304	0.06273
6.87999	472.058	0.12793	700.11	190.015	0.7543	0.06257
6.89	473.159	0.128119	700.11	190.367	0.75542	0.06222
6.9	474.277	0.128308	700.11	190.721	0.75653	0.06186
6.91001	475.347	0.128524	700.11	191.062	0.75781	0.06171
6.91996	476.425	0.12874	700.11	191.728	0.75908	0.06021
6.92997	477.503	0.128929	700.11	192.09	0.76019	0.05982
6.93998	478.566	0.129144	700.11	192.447	0.76146	0.0596
6.94999	479.605	0.129333	700.11	192.79	0.76258	0.05928
6.96	480.636	0.129522	700.11	193.131	0.76369	0.05898
6.97001	481.667	0.129711	700.11	193.483	0.76481	0.05863
6.97996	482.745	0.129926	700.11	193.827	0.76607	0.05846
6.98997	483.753	0.130115	700.11	194.501	0.76719	0.05677
6.99998	484.792	0.130331	700.11	194.847	0.76846	0.0566
7.00999	485.839	0.130547	700.11	195.19	0.76973	0.05644
7.02	486.847	0.130736	700.11	195.816	0.77085	0.05495
7.03996	488.816	0.131113	700.11	196.459	0.77307	0.05449
7.04997	489.886	0.131329	700.11	197.086	0.77435	0.05316
7.05998	490.941	0.131518	700.11	197.688	0.77546	0.05176
7.06999	491.956	0.131707	700.11	198.295	0.77657	0.05035
7.08	492.964	0.131922	700.11	198.89	0.77784	0.04913
7.09001	494.003	0.132139	700.11	199.498	0.77912	0.04788
7.09996	495.019	0.132354	700.11	200.093	0.78039	0.04667
7.11998	497.011	0.132759	700.11	200.734	0.78278	0.04638
7.12999	498.034	0.132947	700.11	201.355	0.78389	0.04491
7.14	499.05	0.133163	700.11	201.986	0.78516	0.04355
7.16001	500.898	0.133541	700.11	202.599	0.78739	0.04323
7.17997	502.8	0.133918	700.11	203.229	0.78961	0.04282
7.19999	504.652	0.134296	700.11	203.833	0.79184	0.04254
7.22001	506.433	0.134728	700.11	204.455	0.79439	0.04249
7.23997	508.226	0.135106	700.11	205.082	0.79662	0.04211
7.25999	509.987	0.135483	700.11	205.712	0.79884	0.04171
7.28001	511.784	0.135861	700.11	206.329	0.80107	0.04136
7.29997	513.542	0.136265	700.11	206.973	0.80345	0.04106
7.31999	515.437	0.13667	700.11	207.597	0.80584	0.04085
7.34001	517.273	0.137074	700.11	208.22	0.80822	0.04063
7.35997	519.136	0.137506	700.11	208.839	0.81077	0.0406
7.37999	520.948	0.137884	700.11	209.445	0.813	0.04031
7.4	522.812	0.138288	700.11	210.036	0.81538	0.04023
7.41996	524.597	0.13872	700.11	210.624	0.81792	0.04032
7.43998	526.437	0.139124	700.11	211.233	0.82031	0.04017
7.46	528.288	0.139502	700.11	211.839	0.82254	0.03987
7.47996	530.151	0.139906	700.11	212.452	0.82492	0.0397
7.49998	531.976	0.140311	700.11	213.032	0.82731	0.03967
7.52	533.878	0.140716	700.11	213.64	0.82969	0.03953
7.53996	535.722	0.14112	700.11	214.232	0.83208	0.03944
7.55998	537.566	0.141551	700.11	214.827	0.83462	0.03951
7.58	539.394	0.141957	700.11	215.387	0.83701	0.03957
7.59996	541.187	0.142361	700.11	215.981	0.83939	0.03947
7.61998	542.933	0.142765	700.11	216.552	0.84177	0.03947
7.64	544.671	0.143143	700.11	217.155	0.844	0.03919
7.66001	546.472	0.143521	700.11	217.763	0.84623	0.03889
7.67997	548.261	0.143925	700.11	218.422	0.84861	0.03852
7.69999	550.073	0.14433	700.11	219.053	0.851	0.03828
7.72001	551.788	0.144735	700.11	219.691	0.85339	0.03801
7.73997	553.585	0.145112	700.11	220.291	0.85561	0.03773
7.75999	555.335	0.145517	700.11	220.904	0.858	0.03757
7.78001	557.093	0.145894	700.11	221.482	0.86022	0.03738
7.79997	558.749	0.146299	700.11	222.092	0.86261	0.03723
7.81999	560.507	0.146703	700.11	222.685	0.86499	0.03714
7.84001	562.194	0.147054	700.11	223.288	0.86706	0.0367
7.85997	563.976	0.147486	700.11	223.875	0.86961	0.0368
7.87999	565.773	0.147891	700.11	224.461	0.872	0.03674
7.9	567.722	0.148322	700.11	225.052	0.87454	0.03682
7.91996	569.585	0.148727	700.11	225.656	0.87693	0.03669
7.93998	571.472	0.149131	700.11	226.243	0.87931	0.03663
7.96	573.245	0.149481	700.11	226.823	0.88137	0.03628
7.97996	575.058	0.149887	700.11	227.435	0.88377	0.03612
7.99998	576.765	0.150291	700.11	228.015	0.88615	0.03609
8.02	578.569	0.150695	700.11	228.603	0.88853	0.03602
8.03996	580.323	0.1511	700.11	229.17	0.89092	0.03605
8.05998	582.105	0.151532	700.11	229.722	0.89347	0.03629
8.08	583.839	0.151936	700.11	230.223	0.89585	0.03658
8.09996	585.573	0.15234	700.11	230.724	0.89823	0.03688
8.11998	587.319	0.152746	700.11	231.212	0.90063	0.03724
8.14	589.105	0.153096	700.11	231.735	0.90269	0.03713
8.16001	590.839	0.153528	700.11	232.252	0.90524	0.03752
8.17997	592.554	0.153932	700.11	232.78	0.90762	0.0377
8.19999	594.362	0.154336	700.11	233.314	0.91	0.03786
8.22001	596.077	0.154768	700.11	233.835	0.91255	0.03824
8.23997	597.816	0.155173	700.11	234.345	0.91494	0.0385
8.25999	599.491	0.155577	700.11	234.868	0.91732	0.0387
8.28001	601.124	0.155982	700.11	235.418	0.91971	0.0388
8.29997	602.605	0.15636	700.11	235.975	0.92193	0.03871
8.31999	604.085	0.156764	700.11	236.561	0.92432	0.03864
8.34001	605.526	0.157169	700.11	237.125	0.9267	0.03868
8.35997	607.073	0.157546	700.11	237.707	0.92893	0.03848
8.37999	608.601	0.157951	700.11	238.295	0.93131	0.03842
8.4	610.163	0.158356	700.11	238.875	0.9337	0.03839
8.41996	611.741	0.158733	700.11	239.446	0.93593	0.03823
8.43998	613.28	0.159138	700.11	240.038	0.93831	0.03816
8.46	614.788	0.159543	700.11	240.629	0.9407	0.03808
8.47996	616.335	0.15992	700.11	241.201	0.94292	0.03792
8.49998	617.96	0.160298	700.11	241.809	0.94515	0.03762
8.52	619.605	0.160729	700.11	242.413	0.94769	0.03764
8.53996	621.339	0.161107	700.11	243.015	0.94992	0.03736
8.55998	623.007	0.161512	700.11	243.621	0.95231	0.03723
8.58	624.726	0.161943	700.11	244.242	0.95485	0.03718
8.59996	626.464	0.162347	700.11	244.864	0.95723	0.03697
8.61998	628.179	0.162753	700.11	245.492	0.95963	0.03675
8.64	629.866	0.163157	700.11	246.134	0.96201	0.03645
8.66001	631.616	0.163561	700.11	246.767	0.96439	0.0362
8.67997	633.362	0.163966	700.11	247.397	0.96678	0.03596
8.69999	635.054	0.164343	700.11	248.013	0.969	0.03561
8.72001	636.851	0.164749	700.11	248.629	0.9714	0.03544
8.73997	638.636	0.165153	700.11	249.221	0.97378	0.03536
8.75999	640.417	0.165557	700.11	249.836	0.97616	0.03518
8.78001	642.206	0.165989	700.11	250.425	0.97871	0.03527
8.79997	644.042	0.166394	700.11	251.012	0.9811	0.03521
8.81999	645.882	0.166825	700.11	251.594	0.98364	0.03533
8.84001	647.737	0.16723	700.11	252.186	0.98603	0.03525
8.85997	649.636	0.167634	700.11	252.775	0.98841	0.03518
8.87999	651.507	0.168039	700.11	253.399	0.9908	0.03497
8.9	653.37	0.168443	700.11	254.051	0.99318	0.03463
8.91996	655.191	0.168848	700.11	254.717	0.99557	0.03424
8.93998	657.011	0.169253	700.11	255.056	0.99795	0.03522
8.96	658.761	0.16963	700.11	255.704	1.00018	0.03474
8.97996	660.577	0.170035	700.11	256.36	1.00256	0.0344
8.99998	662.319	0.170413	700.11	256.984	1.00479	0.03403
9.02	664.054	0.170817	700.11	257.597	1.00718	0.03386
9.03996	665.776	0.171195	700.11	258.229	1.0094	0.03345
9.05998	667.526	0.171599	700.11	258.875	1.01179	0.03314
9.08	669.265	0.171977	700.11	259.496	1.01402	0.03278
9.09996	671.109	0.172382	700.11	260.137	1.0164	0.0325
9.11998	673.038	0.172786	700.11	260.771	1.01879	0.03224
9.14	675.007	0.173217	700.11	261.393	1.02133	0.03219
9.15	676.007	0.173406	700.11	262.024	1.02244	0.03067
9.16996	677.925	0.173811	700.11	262.687	1.02483	0.0303
9.18998	679.862	0.174216	700.11	263.322	1.02722	0.03004
9.21	681.706	0.174593	700.11	263.958	1.02944	0.02961
9.22996	683.519	0.175024	700.11	264.581	1.03198	0.02956
9.24998	685.386	0.17543	700.11	265.214	1.03438	0.02932
9.27	687.296	0.175834	700.11	265.809	1.03676	0.02922
9.28996	689.132	0.176239	700.11	266.423	1.03915	0.02905
9.30998	691.026	0.176643	700.11	267.029	1.04153	0.0289
9.33	692.901	0.177048	700.11	267.66	1.04392	0.02866
9.34996	694.741	0.177453	700.11	268.238	1.0463	0.02865
9.36998	696.605	0.17783	700.11	268.861	1.04853	0.02827
9.39	698.566	0.178235	700.11	269.444	1.05091	0.02823
9.41001	700.441	0.178639	700.11	270.04	1.0533	0.02813
9.42997	702.323	0.179071	700.11	270.603	1.05584	0.02833
9.44999	704.163	0.179475	700.11	271.212	1.05823	0.02817
9.47001	706.034	0.17988	700.11	271.806	1.06061	0.02809
9.48997	707.792	0.180284	700.11	272.452	1.063	0.02778
9.50999	709.609	0.180689	700.11	273.087	1.06538	0.02752
9.53001	711.401	0.181067	700.11	273.744	1.06761	0.02701
9.54997	713.265	0.181445	700.11	274.394	1.06984	0.02653
9.56999	714.972	0.181849	700.11	275.034	1.07222	0.02625
9.59001	716.816	0.182253	700.11	275.655	1.0746	0.02604
9.60997	718.538	0.182658	700.11	276.293	1.07699	0.02577
9.62999	720.3	0.183035	700.11	276.939	1.07922	0.0253
9.65	721.964	0.183441	700.11	277.55	1.08161	0.02515
9.66996	723.765	0.183818	700.11	278.177	1.08383	0.02476
9.68998	725.519	0.184195	700.11	278.8	1.08606	0.02439
9.71	727.429	0.184627	700.11	279.436	1.0886	0.02429
9.72996	729.308	0.185005	700.11	280.061	1.09083	0.02391
9.74998	731.249	0.185436	700.11	280.713	1.09337	0.02374
9.77	733.171	0.185841	700.11	281.343	1.09576	0.0235
9.78996	735.062	0.186245	700.11	282.005	1.09814	0.02312
9.80998	736.898	0.186623	700.11	282.639	1.10037	0.02271
9.83	738.784	0.187027	700.11	283.276	1.10275	0.02244
9.84996	740.694	0.187405	700.11	283.902	1.10498	0.02206
9.86998	742.499	0.187837	700.11	284.551	1.10753	0.0219
9.89	744.351	0.188241	700.11	285.176	1.10991	0.02168
9.91001	746.194	0.188619	700.11	285.805	1.11214	0.02128
9.92997	748.073	0.189023	700.11	286.426	1.11452	0.02108
9.94999	749.921	0.189428	700.11	287.066	1.11691	0.0208
9.97001	751.847	0.18986	700.11	287.677	1.11946	0.0208
9.98997	753.71	0.190264	700.11	288.294	1.12184	0.02062
10.01	755.667	0.190642	700.11	288.894	1.12407	0.02034
10.03	757.542	0.191046	700.11	289.533	1.12645	0.02006
10.05	759.425	0.191478	700.11	290.13	1.129	0.02012
10.07	761.276	0.191856	700.11	290.752	1.13123	0.01976
10.09	763.194	0.19226	700.11	291.37	1.13361	0.01957
10.11	765.042	0.192692	700.11	291.998	1.13616	0.0195
10.13	766.901	0.193097	700.11	292.62	1.13854	0.01929
10.15	768.737	0.193474	700.11	293.267	1.14077	0.01882
10.17	770.628	0.193905	700.11	293.904	1.14331	0.01871
10.19	772.433	0.194283	700.11	294.518	1.14554	0.01838
10.21	774.257	0.194687	700.11	295.15	1.14792	0.01813
10.23	776.03	0.195065	700.11	295.771	1.15015	0.01777
10.25	777.921	0.195443	700.11	296.409	1.15238	0.01734
10.27	779.683	0.195848	700.11	297.026	1.15476	0.01716
10.29	781.523	0.196252	700.11	297.691	1.15715	0.01677
10.31	783.351	0.196657	700.11	298.312	1.15953	0.01657
10.33	785.206	0.197061	700.11	298.953	1.16192	0.01628
10.35	787.046	0.197466	700.11	299.59	1.1643	0.01601
10.37	788.956	0.197844	700.11	299.928	1.16653	0.01683
10.39	790.839	0.198275	700.11	300.269	1.16907	0.01795
10.41	792.655	0.198679	700.11	300.912	1.17146	0.01766
10.43	794.523	0.199057	700.11	301.258	1.17369	0.01844
10.45	796.359	0.199462	700.11	301.911	1.17607	0.01811
10.47	798.245	0.199893	700.11	302.551	1.17861	0.01798
10.49	800.069	0.200271	700.11	303.178	1.18084	0.0176
10.51	802.034	0.200675	700.11	303.81	1.18323	0.01735
10.53	803.87	0.201107	700.11	304.408	1.18577	0.0174
10.55	805.765	0.201485	700.11	304.986	1.188	0.01723
10.57	807.648	0.201916	700.11	305.558	1.19054	0.01738
10.58	808.648	0.202105	700.11	306.146	1.19166	0.01605
10.59	809.655	0.202321	700.11	306.725	1.19293	0.01491
10.61	811.554	0.202753	700.11	307.326	1.19548	0.01495
10.62	812.577	0.202941	700.11	307.941	1.19659	0.0135
10.64	814.507	0.203346	700.11	308.544	1.19897	0.01337
10.66	816.401	0.203723	700.11	309.146	1.2012	0.01309
10.68	818.253	0.204128	700.11	309.734	1.20358	0.01303
10.7	820.12	0.204533	700.11	310.317	1.20597	0.01299
10.72	821.89	0.204937	700.11	310.91	1.20835	0.0129
10.74	823.597	0.205342	700.11	311.503	1.21074	0.01281
10.76	825.288	0.205719	700.11	312.089	1.21297	0.0126
10.78	827.026	0.206097	700.11	312.7	1.21519	0.01228
10.8	828.737	0.206501	700.11	313.314	1.21758	0.0121
10.82	830.515	0.206933	700.11	313.931	1.22012	0.01208
10.84	832.331	0.207311	700.11	314.581	1.22235	0.0116
10.86	834.116	0.207715	700.11	314.925	1.22473	0.01255
10.88	835.894	0.208093	700.11	315.529	1.22696	0.01226
10.9	837.632	0.208471	700.11	316.171	1.22919	0.01181
10.92	839.355	0.208875	700.11	316.77	1.23157	0.0117
10.94	841.109	0.20928	700.11	317.413	1.23396	0.01141
10.96	842.862	0.209685	700.11	318	1.23635	0.01135
10.98	844.593	0.210062	700.11	318.626	1.23857	0.01096
11	846.401	0.210467	700.11	319.234	1.24096	0.01082
11.02	848.214	0.210871	700.11	319.851	1.24334	0.01063
11.04	850.038	0.211276	700.11	320.441	1.24573	0.01056
11.06	851.96	0.211708	700.11	321.05	1.24828	0.01057
11.07	852.976	0.21187	700.11	321.651	1.24923	0.00902
11.09	854.761	0.212274	700.11	322.279	1.25162	0.00879
11.11	856.659	0.212678	700.11	322.917	1.254	0.00851
11.13	858.429	0.213083	700.11	323.537	1.25639	0.00831
11.15	860.331	0.21346	700.11	324.157	1.25861	0.00796
11.17	862.066	0.213892	700.11	324.759	1.26116	0.00799
11.19	863.917	0.214297	700.11	325.345	1.26354	0.00794
11.21	865.714	0.214674	700.11	325.928	1.26577	0.00773
11.23	867.538	0.215106	700.11	326.531	1.26831	0.00777
11.25	869.28	0.215511	700.11	327.097	1.2707	0.0078
11.27	871.081	0.215915	700.11	327.702	1.27308	0.00766
11.29	872.859	0.21632	700.11	328.266	1.27547	0.0077
11.31	874.714	0.216725	700.11	328.845	1.27786	0.00767
11.33	876.601	0.217129	700.11	329.406	1.28024	0.00772
11.35	878.433	0.217507	700.11	330.005	1.28247	0.00745
11.37	880.265	0.217911	700.11	330.575	1.28485	0.00746
11.39	882.046	0.218316	700.11	331.17	1.28724	0.00737
11.41	883.776	0.21872	700.11	331.755	1.28962	0.00731
11.43	885.502	0.219098	700.11	332.354	1.29185	0.00704
11.45	887.284	0.21953	700.11	332.956	1.2944	0.00708
11.47	888.955	0.219934	700.11	333.543	1.29678	0.00702
11.49	890.745	0.220312	700.11	334.167	1.29901	0.00665
11.51	892.412	0.220689	700.11	334.772	1.30123	0.00635
11.53	894.123	0.221094	700.11	335.388	1.30362	0.00617
11.55	895.78	0.221471	700.11	335.976	1.30584	0.00594
11.57	897.553	0.221877	700.11	336.613	1.30824	0.00568
11.59	899.237	0.222281	700.11	337.208	1.31062	0.00559
11.61	900.995	0.222685	700.11	337.814	1.313	0.00544
11.63	902.725	0.223063	700.11	338.41	1.31523	0.00519
11.65	904.495	0.223467	700.11	339.019	1.31761	0.00503
11.67	906.276	0.223873	700.11	339.603	1.32001	0.00499
11.69	908.01	0.224277	700.11	340.194	1.32239	0.00491
11.71	909.854	0.224681	700.11	340.803	1.32477	0.00476
11.73	911.643	0.225086	700.11	341.427	1.32716	0.00454
11.75	913.463	0.225491	700.11	342.046	1.32955	0.00436
11.77	915.202	0.225895	700.11	342.673	1.33193	0.00412
11.79	917.084	0.226273	700.11	343.301	1.33416	0.00374
11.81	918.842	0.226677	700.11	343.897	1.33654	0.00363
11.83	920.635	0.227108	700.11	344.475	1.33908	0.00377
11.85	922.397	0.227514	700.11	345.044	1.34147	0.00379
11.87	924.198	0.227918	700.11	345.62	1.34386	0.00377
11.89	925.924	0.228296	700.11	346.195	1.34608	0.0036
11.91	927.67	0.2287	700.11	346.779	1.34847	0.00355
11.93	929.471	0.229104	700.11	347.368	1.35085	0.00348
11.95	931.315	0.22951	700.11	347.985	1.35324	0.00331
11.97	933.143	0.229941	700.11	348.555	1.35578	0.00347
11.99	934.998	0.230318	700.11	349.137	1.35801	0.00327
12.01	936.854	0.230696	700.11	349.743	1.36024	0.00297
12.03	938.616	0.2311	700.11	350.312	1.36262	0.00299
12.05	940.323	0.231506	700.11	350.909	1.36501	0.00289
12.07	942.006	0.231883	700.11	351.5	1.36723	0.00265
12.09	943.709	0.232288	700.11	352.097	1.36962	0.00255
12.11	945.409	0.232665	700.11	352.659	1.37185	0.00243
12.13	947.135	0.23307	700.11	353.277	1.37423	0.00225
12.15	948.877	0.233474	700.11	353.857	1.37662	0.00221
12.17	950.698	0.233852	700.11	354.469	1.37884	0.00189
12.19	952.385	0.234256	700.11	355.033	1.38123	0.00192
12.21	954.104	0.234662	700.11	355.65	1.38362	0.00174
12.23	955.897	0.235066	700.11	356.252	1.386	0.00162
12.25	957.577	0.235444	700.11	356.849	1.38823	0.00136
12.27	959.342	0.235848	700.11	357.45	1.39061	0.00124
12.29	961.088	0.236252	700.11	358.081	1.393	0.000993116
12.31	962.854	0.236658	700.11	358.665	1.39539	0.000952609
12.33	964.514	0.237062	700.11	359.235	1.39777	0.000956685
12.35	966.342	0.237466	700.11	359.796	1.40015	0.001
12.37	968.057	0.237871	700.11	360.377	1.40254	0.000969357
12.39	969.866	0.238303	700.11	360.934	1.40509	0.0012
12.41	971.534	0.23868	700.11	361.538	1.40731	0.000904446
12.43	973.358	0.239058	700.11	362.118	1.40954	0.000715761
12.45	975.135	0.239489	700.11	362.736	1.41208	0.000680326
12.47	976.901	0.239921	700.11	363.287	1.41463	0.000931246
12.49	978.678	0.240299	700.11	363.889	1.41686	0.000655145
12.51	980.541	0.24073	700.11	364.445	1.4194	0.000877627
12.53	982.268	0.241135	700.11	365.005	1.42179	0.000931307
12.55	983.955	0.241539	700.11	365.557	1.42417	0.00102
12.57	985.612	0.241917	700.11	366.122	1.4264	0.000890489
12.59	987.33	0.242295	700.11	366.676	1.42863	0.000807513
12.61	988.975	0.242699	700.11	367.235	1.43101	0.000863755
12.63	990.76	0.243103	700.11	367.813	1.43339	0.000835414
12.65	992.475	0.243481	700.11	368.375	1.43562	0.00072427
12.67	994.303	0.243913	700.11	368.974	1.43817	0.00077644
12.69	995.932	0.244317	700.11	369.583	1.44055	0.000621224
12.71	997.709	0.244695	700.11	370.205	1.44278	0.000256373
12.73	999.354	0.245073	700.11	370.8	1.44501	4.22956e-06
12.75	1001.01	0.245477	700.11	371.403	1.44739	-0.000122778
12.77	1002.64	0.245855	700.11	371.998	1.44962	-0.00037488
12.79	1004.31	0.246259	700.11	372.546	1.452	-0.000276388
12.81	1005.95	0.246637	700.11	373.108	1.45423	-0.000387531
12.83	1007.6	0.247041	700.11	373.686	1.45661	-0.000415872
12.85	1009.31	0.247446	700.11	374.275	1.459	-0.000480608
12.87	1010.97	0.247851	700.11	374.847	1.46139	-0.000474845
12.89	1012.74	0.248228	700.11	375.469	1.46361	-0.000845634
12.91	1014.54	0.248633	700.11	376.054	1.466	-0.000896246
12.93	1016.38	0.249037	700.11	376.609	1.46838	-0.000825921
12.95	1018.14	0.249469	700.11	377.15	1.47093	-0.000534126
12.97	1019.92	0.249847	700.11	377.709	1.47315	-0.000631186
12.99	1021.68	0.250225	700.11	378.24	1.47538	-0.000615495
13.01	1023.3	0.250656	700.11	378.798	1.47792	-0.000400055
13.03	1024.96	0.251061	700.11	379.353	1.48031	-0.000323792
13.05	1026.67	0.251439	700.11	379.921	1.48254	-0.000463143
13.07	1028.41	0.251843	700.11	380.462	1.48492	-0.000336443
13.09	1030.1	0.252247	700.11	381.017	1.48731	-0.000266117
13.11	1031.94	0.252706	700.11	381.565	1.49001	0.000156709
13.13	1033.67	0.25311	700.11	382.134	1.49239	0.00017066
13.15	1035.31	0.253515	700.11	382.695	1.49478	0.000218715
13.17	1036.91	0.253866	700.11	383.25	1.49685	-2.34599e-05
13.19	1038.56	0.25427	700.11	383.818	1.49923	-9.50943e-06
13.21	1040.13	0.254675	700.11	384.36	1.50162	0.000123087
13.23	1041.78	0.25508	700.11	384.941	1.50401	8.6559e-05
13.25	1043.42	0.255457	700.11	385.49	1.50623	2.58947e-05
13.27	1045.1	0.255862	700.11	386.088	1.50862	-8.11336e-05
13.29	1046.7	0.256266	700.11	386.643	1.511	-1.08082e-05
13.31	1048.34	0.25667	700.11	387.225	1.51338	-5.32327e-05
13.33	1049.96	0.257076	700.11	387.77	1.51578	7.11769e-05
13.35	1051.64	0.257453	700.11	388.331	1.518	-4.58624e-05
13.37	1053.3	0.257831	700.11	388.866	1.52023	-4.42555e-05
13.39	1054.94	0.258235	700.11	389.414	1.52261	5.42783e-05
13.41	1056.62	0.25864	700.11	389.955	1.525	0.000186875
13.43	1058.22	0.259017	700.11	390.503	1.52722	0.000126211
13.45	1059.94	0.259422	700.11	391.061	1.52961	0.000188349
13.47	1061.56	0.259827	700.11	391.593	1.532	0.000363237
13.49	1063.33	0.260205	700.11	392.141	1.53423	0.000308469
13.51	1064.97	0.260636	700.11	392.695	1.53677	0.000537993
13.53	1066.69	0.26104	700.11	393.223	1.53915	0.00072111
13.55	1068.3	0.261418	700.11	393.737	1.54138	0.0008073
13.57	1069.96	0.261822	700.11	394.285	1.54376	0.000905792
13.59	1071.54	0.262227	700.11	394.817	1.54615	0.00108
13.61	1073.16	0.262605	700.11	395.344	1.54838	0.00111
13.63	1074.76	0.263009	700.11	395.875	1.55076	0.00128
13.65	1076.38	0.263441	700.11	396.437	1.55331	0.00149
13.67	1078.03	0.263818	700.11	396.975	1.55553	0.00147
13.69	1079.6	0.264196	700.11	397.523	1.55776	0.00141
13.71	1081.22	0.264601	700.11	398.064	1.56015	0.00155
13.73	1082.86	0.265006	700.11	398.622	1.56254	0.00161
13.75	1084.42	0.265437	700.11	399.147	1.56508	0.00196
13.77	1085.94	0.265814	700.11	399.685	1.5673	0.00195
13.79	1087.56	0.266192	700.11	400.152	1.56953	0.00223
13.81	1089.13	0.266624	700.11	400.656	1.57208	0.00268
13.83	1090.69	0.267028	700.11	401.167	1.57446	0.00293
13.85	1092.26	0.267433	700.11	401.657	1.57685	0.00327
13.87	1093.92	0.267838	700.11	402.151	1.57923	0.0036
13.89	1095.51	0.268242	700.11	402.709	1.58162	0.00366
13.91	1097.13	0.26862	700.11	403.244	1.58384	0.00366
13.93	1098.73	0.269024	700.11	403.788	1.58623	0.00377
13.95	1100.38	0.269429	700.11	404.343	1.58861	0.00385
13.97	1101.93	0.269806	700.11	404.912	1.59084	0.00371
13.99	1103.52	0.270211	700.11	405.456	1.59323	0.00382
14.01	1104.9	0.270588	700.11	406.008	1.59545	0.00375
14.03	1106.39	0.270994	700.11	406.542	1.59784	0.00392
14.05	1107.9	0.271344	700.11	407.094	1.59991	0.00368
14.07	1109.35	0.271749	700.11	407.618	1.60229	0.00389
14.09	1110.81	0.27218	700.11	408.109	1.60483	0.00438
14.11	1112.46	0.272558	700.11	408.599	1.60706	0.00457
14.13	1114.04	0.272962	700.11	409.042	1.60945	0.0051
14.15	1115.65	0.273367	700.11	409.502	1.61183	0.00557
14.17	1117.29	0.273772	700.11	409.966	1.61422	0.00603
14.19	1118.97	0.274176	700.11	410.473	1.6166	0.0063
14.21	1120.58	0.27458	700.11	410.96	1.61899	0.00665
14.23	1122.21	0.274986	700.11	411.522	1.62138	0.0067
14.25	1123.79	0.27539	700.11	412.043	1.62376	0.00692
14.27	1125.42	0.275821	700.11	412.561	1.6263	0.0073
14.29	1126.97	0.276226	700.11	413.075	1.62869	0.00755
14.31	1128.42	0.276631	700.11	413.562	1.63108	0.0079
14.33	1129.87	0.276981	700.11	414.032	1.63314	0.00801
14.35	1131.18	0.277358	700.11	414.519	1.63537	0.0082
14.37	1132.54	0.277736	700.11	415	1.63759	0.00843
14.39	1133.91	0.278141	700.11	415.46	1.63998	0.0089
14.41	1135.41	0.278572	700.11	415.957	1.64252	0.00937
14.43	1136.85	0.27895	700.11	416.454	1.64475	0.00953
14.45	1138.51	0.279355	700.11	416.918	1.64714	0.00998
14.47	1140.05	0.27976	700.11	417.412	1.64953	0.01031
14.49	1141.58	0.280164	700.11	417.929	1.65191	0.01054
14.51	1143.1	0.280542	700.11	418.454	1.65414	0.01058
14.53	1144.54	0.280946	700.11	418.938	1.65652	0.01095
14.55	1145.93	0.281351	700.11	419.455	1.65891	0.01118
14.57	1147.37	0.281728	700.11	419.942	1.66113	0.01137
14.59	1148.79	0.282133	700.11	420.413	1.66352	0.0118
14.61	1150.15	0.282538	700.11	420.886	1.66591	0.01222
14.63	1151.62	0.282916	700.11	421.407	1.66814	0.01227
14.65	1153.09	0.283293	700.11	421.894	1.67036	0.01247
14.67	1154.46	0.283724	700.11	422.432	1.6729	0.01277
14.69	1155.92	0.284102	700.11	422.933	1.67513	0.01291
14.71	1157.45	0.284506	700.11	423.434	1.67751	0.0132
14.73	1159	0.284912	700.11	423.938	1.67991	0.0135
14.75	1160.43	0.285316	700.11	424.462	1.68229	0.0137
14.77	1161.96	0.285694	700.11	424.888	1.68452	0.01415
14.79	1163.4	0.286098	700.11	425.359	1.6869	0.01457
14.81	1164.79	0.286476	700.11	425.802	1.68913	0.01495
14.83	1166.19	0.286908	700.11	426.198	1.69167	0.01585
14.85	1167.73	0.287312	700.75	426.604	1.69406	0.01654
14.87	1169.17	0.287716	700.75	427.057	1.69644	0.01703
14.89	1170.76	0.288148	700.75	427.483	1.69899	0.01781
14.91	1172.24	0.288553	700.75	427.923	1.70137	0.01836
14.93	1173.72	0.288957	700.75	428.346	1.70376	0.01898
14.95	1175.21	0.289308	700.75	428.786	1.70583	0.01922
14.97	1176.76	0.289739	700.75	429.212	1.70837	0.01998
14.99	1178.02	0.290171	700.75	429.682	1.71091	0.02057
15.01	1179.41	0.290575	700.75	430.105	1.7133	0.02119
15.03	1180.72	0.290953	700.75	430.582	1.71552	0.02143
15.05	1181.89	0.291331	700.75	431.008	1.71775	0.02189
15.07	1183.09	0.291762	700.75	431.462	1.72029	0.02254
15.09	1184.43	0.292139	700.75	431.891	1.72252	0.02297
15.11	1185.69	0.292571	700.75	432.365	1.72506	0.02354
15.13	1186.99	0.292949	700.75	432.791	1.72729	0.024
15.15	1188.24	0.293353	700.75	433.255	1.72968	0.02445
15.17	1189.54	0.293758	700.75	433.661	1.73206	0.02514
15.19	1190.8	0.294136	700.75	434.09	1.73429	0.02558
15.21	1192.19	0.294513	700.75	434.517	1.73652	0.02603
15.23	1193.44	0.294918	700.75	434.997	1.7389	0.02642
15.25	1194.85	0.295323	700.75	435.464	1.74129	0.02686
15.27	1196.11	0.2957	700.75	435.988	1.74351	0.0269
15.29	1197.45	0.296105	700.75	436.485	1.7459	0.02721
15.31	1198.72	0.296509	700.75	436.973	1.74828	0.02757
15.33	1200.12	0.296887	700.75	437.433	1.75051	0.02788
15.35	1201.38	0.297291	700.75	437.906	1.7529	0.02829
15.37	1202.75	0.297697	700.75	438.346	1.75529	0.02885
15.39	1203.95	0.298101	700.75	438.82	1.75767	0.02926
15.41	1205.22	0.298479	700.75	439.246	1.7599	0.02971
15.43	1206.48	0.298883	700.75	439.693	1.76228	0.03023
15.45	1207.9	0.299315	700.75	440.109	1.76483	0.03104
15.47	1209.28	0.299693	700.75	440.532	1.76706	0.03151
15.49	1210.83	0.300097	700.75	440.9	1.76944	0.03236
15.51	1212.3	0.300556	700.75	441.323	1.77215	0.0333
15.53	1213.74	0.300933	700.75	441.733	1.77437	0.03382
15.55	1215.1	0.301338	700.75	442.122	1.77676	0.03458
15.57	1216.5	0.301742	700.75	442.538	1.77914	0.03523
15.59	1217.8	0.30212	700.75	442.974	1.78137	0.03564
15.61	1219.2	0.302552	700.75	443.414	1.78392	0.03636
15.63	1220.46	0.302983	700.75	443.793	1.78646	0.03732
15.65	1221.78	0.303334	700.75	444.222	1.78853	0.0376
15.67	1223.01	0.303711	700.75	444.645	1.79075	0.03806
15.69	1224.26	0.304116	700.75	445.058	1.79314	0.03873
15.71	1225.35	0.304493	700.75	445.461	1.79536	0.03927
15.73	1226.6	0.304898	700.75	445.921	1.79775	0.03974
15.75	1227.81	0.305302	700.75	446.354	1.80013	0.04032
15.77	1228.96	0.305707	700.75	446.794	1.80252	0.04088
15.79	1230.19	0.306085	700.75	447.22	1.80475	0.04133
15.81	1231.48	0.306489	700.75	447.66	1.80713	0.04188
15.83	1232.78	0.306867	700.75	448.082	1.80936	0.04235
15.85	1233.9	0.307271	700.75	448.519	1.81174	0.04291
15.87	1235.17	0.307676	700.75	448.952	1.81413	0.04349
15.89	1236.42	0.308053	700.75	449.388	1.81635	0.0439
15.91	1237.64	0.308458	700.75	449.832	1.81874	0.04444
15.93	1238.83	0.308863	700.75	450.244	1.82113	0.04511
15.95	1240.19	0.309267	700.75	450.671	1.82351	0.04571
15.97	1241.47	0.309672	700.75	451.06	1.8259	0.04648
15.99	1242.77	0.310076	700.75	451.51	1.82828	0.04699
16.01	1244.03	0.310481	700.75	451.909	1.83067	0.04771
16.03	1245.33	0.310886	700.75	452.332	1.83305	0.04834
16.05	1246.58	0.31129	700.75	452.782	1.83544	0.04885
16.07	1247.87	0.311722	700.75	453.211	1.83798	0.0496
16.09	1249.15	0.3121	700.75	453.614	1.84021	0.05016
16.11	1250.44	0.312504	700.75	454.054	1.84259	0.0507
16.13	1251.75	0.312909	700.75	454.48	1.84498	0.05132
16.15	1252.97	0.313313	700.75	454.845	1.84736	0.05218
16.17	1254.23	0.313718	700.75	455.255	1.84975	0.05286
16.19	1255.38	0.314096	700.75	455.63	1.85198	0.05352
16.21	1256.71	0.314527	700.75	456.009	1.85452	0.05449
16.23	1257.89	0.314905	700.75	456.388	1.85675	0.05514
16.25	1259.14	0.315309	700.75	456.824	1.85913	0.0557
16.27	1260.47	0.315714	700.75	457.19	1.86152	0.05656
16.29	1261.74	0.316119	700.75	457.589	1.86391	0.05729
16.31	1262.93	0.316523	700.75	457.937	1.86629	0.05822
16.33	1264.23	0.316927	700.75	458.296	1.86867	0.05911
16.35	1265.49	0.317305	700.75	458.641	1.8709	0.0599
16.37	1266.57	0.31771	700.75	459.047	1.87329	0.06059
16.39	1267.78	0.318115	700.75	459.466	1.87568	0.06123
16.41	1268.89	0.318492	700.75	459.893	1.8779	0.06168
16.43	1270.01	0.318897	700.75	460.346	1.88029	0.06218
16.45	1271.13	0.319274	700.75	460.752	1.88251	0.06271
16.47	1272.42	0.319651	700.75	461.144	1.88473	0.0633
16.49	1273.5	0.320083	700.75	461.513	1.88728	0.06431
16.51	1274.68	0.320461	700.75	461.892	1.88951	0.06496
16.53	1275.71	0.320866	700.75	462.274	1.8919	0.06576
16.55	1276.77	0.321243	700.75	462.653	1.89412	0.0664
16.57	1277.79	0.321621	700.75	463.059	1.89635	0.06694
16.59	1278.99	0.322053	700.75	463.425	1.8989	0.06796
16.61	1280.23	0.322457	700.75	463.807	1.90128	0.06875
16.63	1281.49	0.322888	700.75	464.304	1.90382	0.06922
16.65	1282.83	0.323266	700.75	464.68	1.90605	0.06988
16.67	1284.03	0.323698	700.75	465.045	1.9086	0.07091
16.69	1285.19	0.324102	700.75	465.434	1.91098	0.07167
16.71	1286.28	0.324507	700.75	465.779	1.91337	0.07262
16.73	1287.4	0.324912	700.75	466.151	1.91575	0.07346
16.75	1288.53	0.325316	700.75	466.507	1.91814	0.07436
16.77	1289.65	0.325721	700.75	467.034	1.92052	0.07455
16.79	1290.85	0.326125	700.75	467.4	1.92291	0.07541
16.81	1291.93	0.32653	700.75	467.751	1.92529	0.07633
16.83	1293.06	0.326935	700.75	468.12	1.92768	0.07718
16.86	1294.53	0.327501	700.75	468.624	1.93102	0.07842
16.88	1295.64	0.327879	700.75	468.966	1.93325	0.07922
16.9	1296.72	0.32831	700.75	469.49	1.93579	0.07958
16.92	1297.87	0.328714	700.75	469.852	1.93817	0.08045
16.94	1298.89	0.32912	700.75	470.221	1.94057	0.08131
16.96	1299.99	0.329497	700.75	470.624	1.94279	0.08186
16.98	1301.04	0.329902	700.75	471.128	1.94518	0.08214
17.01	1302.6	0.330495	700.75	471.473	1.94867	0.0842
17.03	1303.68	0.330872	700.75	471.997	1.9509	0.08424
17.05	1304.72	0.331277	700.75	472.363	1.95328	0.08511
17.07	1305.81	0.331654	700.75	472.752	1.95551	0.08571
17.1	1307.3	0.332275	700.75	473.164	1.95917	0.08765
17.12	1308.31	0.33268	700.75	473.547	1.96156	0.08845
17.15	1309.86	0.333273	700.75	473.925	1.96505	0.09036
17.17	1310.93	0.333677	700.75	474.284	1.96744	0.09125
17.19	1312.02	0.334055	700.75	474.646	1.96966	0.09197
17.21	1313.21	0.334487	700.75	475.137	1.97221	0.09248
17.24	1314.7	0.33508	700.75	475.61	1.97571	0.094
17.26	1315.72	0.335484	700.75	476.064	1.97809	0.09449
17.29	1317.27	0.336079	700.75	476.524	1.9816	0.09608
17.31	1318.35	0.336483	700.75	477.007	1.98398	0.09645
17.33	1319.5	0.336887	700.75	477.505	1.98636	0.09676
17.35	1320.72	0.337292	700.75	477.978	1.98875	0.09717
17.37	1321.85	0.337697	700.75	478.459	1.99114	0.09756
17.39	1322.97	0.338128	700.75	478.97	1.99368	0.09797
17.41	1324.03	0.338532	700.75	479.315	1.99606	0.09892
17.43	1325.1	0.33891	700.75	479.667	1.99829	0.09968
17.46	1326.55	0.339531	700.75	480.072	2.00195	0.10165
17.49	1327.95	0.340124	700.75	480.468	2.00545	0.1035
17.52	1329.29	0.340745	700.75	480.837	2.00911	0.10562
17.55	1330.65	0.341311	700.75	481.209	2.01245	0.10741
17.58	1332.08	0.341905	700.75	481.7	2.01595	0.10887
17.61	1333.55	0.342471	700.75	482.055	2.01929	0.11072
17.64	1334.95	0.343091	700.75	482.556	2.02294	0.11229
17.67	1336.37	0.343684	700.75	483.073	2.02644	0.11363
17.7	1337.88	0.344251	700.75	483.439	2.02978	0.11545
17.72	1338.9	0.344683	700.75	483.78	2.03233	0.11658
17.74	1339.94	0.34506	700.75	484.142	2.03455	0.11729
17.76	1341.14	0.345491	700.75	484.633	2.03709	0.11779
17.78	1342.31	0.345869	700.75	485.12	2.03932	0.11799
17.8	1343.4	0.346274	700.75	485.462	2.04171	0.11895
17.82	1344.5	0.346705	700.75	485.949	2.04425	0.11946
17.85	1345.95	0.347299	700.75	486.406	2.04775	0.12106
17.87	1347	0.347704	700.75	486.849	2.05014	0.12161
17.9	1348.48	0.348297	700.75	487.309	2.05364	0.12318
17.93	1350.01	0.34889	700.75	487.759	2.05713	0.12481
17.95	1351.09	0.349322	700.75	488.185	2.05968	0.12558
17.97	1352.1	0.349699	700.75	488.598	2.0619	0.12608
17.99	1353.17	0.350104	700.75	489.004	2.06429	0.12678
18.02	1354.62	0.350724	700.75	489.437	2.06795	0.12863
18.05	1356.06	0.351317	700.75	489.877	2.07144	0.13029
18.07	1357.07	0.351749	700.75	490.215	2.07399	0.13143
18.1	1358.51	0.352342	700.75	490.699	2.07749	0.13291
18.13	1359.86	0.352936	700.75	491.165	2.08099	0.13447
18.16	1361.17	0.35353	700.75	491.622	2.08449	0.13607
18.19	1362.53	0.354123	700.75	492.052	2.08799	0.13777
18.22	1363.86	0.354716	700.75	492.397	2.09149	0.13983
18.25	1365.12	0.355309	700.75	492.891	2.09498	0.14127
18.28	1366.34	0.355904	700.75	493.236	2.09849	0.14334
18.31	1367.54	0.356442	700.75	493.598	2.10166	0.14501
18.34	1368.82	0.35709	700.75	494.102	2.10548	0.14673
18.37	1370.12	0.357683	700.75	494.538	2.10898	0.1484
18.39	1371.12	0.358087	700.75	494.938	2.11136	0.14912
18.42	1372.55	0.358682	700.75	495.364	2.11487	0.15085
18.45	1373.93	0.359248	700.75	495.797	2.11821	0.15239
18.48	1375.28	0.359895	700.75	496.24	2.12202	0.15436
18.51	1376.55	0.360489	700.75	496.663	2.12552	0.1561
18.53	1377.57	0.360893	700.75	497.086	2.12791	0.15672
18.56	1379.03	0.361513	700.75	497.448	2.13156	0.15886
18.58	1380.05	0.361945	700.75	497.854	2.13411	0.15972
18.6	1381.12	0.362323	700.75	498.256	2.13634	0.16027
18.63	1382.61	0.362943	700.75	498.659	2.13999	0.16225
18.66	1383.9	0.363563	700.75	499.082	2.14365	0.16414
18.69	1385.08	0.36413	700.75	499.481	2.14699	0.16582
18.72	1386.34	0.364723	700.75	499.85	2.15049	0.16778
18.75	1387.62	0.365344	700.75	500.286	2.15415	0.16963
18.78	1388.93	0.365964	700.75	500.719	2.15781	0.17148
18.81	1390.18	0.366585	700.75	501.139	2.16147	0.17339
18.84	1391.43	0.367123	700.75	501.548	2.16464	0.17486
18.87	1392.5	0.367744	700.75	501.961	2.1683	0.1768
18.9	1393.7	0.368338	700.75	502.323	2.1718	0.17879
18.93	1394.89	0.368904	700.75	502.712	2.17514	0.18051
18.96	1396.08	0.369552	700.75	503.101	2.17896	0.18271
18.99	1397.33	0.370145	700.75	503.5	2.18246	0.18454
19.02	1398.51	0.370711	700.75	503.913	2.1858	0.18616
19.05	1399.6	0.371331	700.75	504.329	2.18945	0.18808
19.08	1400.89	0.371898	700.75	504.725	2.19279	0.18978
19.11	1402.17	0.372518	700.75	505.09	2.19645	0.19191
19.14	1403.41	0.373138	700.75	505.435	2.20011	0.19413
19.17	1404.62	0.373705	700.75	505.875	2.20345	0.19564
19.2	1405.84	0.374326	700.75	506.328	2.20711	0.19741
19.23	1406.91	0.374919	700.75	506.802	2.21061	0.19893
19.26	1408.06	0.375539	700.75	507.167	2.21426	0.20107
19.29	1409.21	0.37616	700.75	507.509	2.21792	0.2033
19.32	1410.39	0.376779	700.75	507.868	2.22157	0.20546
19.35	1411.61	0.377374	700.75	508.209	2.22508	0.20754
19.38	1412.84	0.377993	700.75	508.551	2.22873	0.20977
19.41	1414.01	0.37856	700.75	508.937	2.23208	0.21151
19.44	1415.09	0.379153	700.75	509.397	2.23557	0.21309
19.47	1416.11	0.379747	700.75	509.748	2.23907	0.21512
19.51	1417.41	0.380556	700.75	510.148	2.24384	0.21823
19.55	1418.75	0.381311	700.75	510.567	2.2483	0.22093
19.59	1420.15	0.38212	700.75	510.949	2.25307	0.22411
19.62	1421.23	0.382741	700.75	511.298	2.25673	0.22632
19.65	1422.24	0.383334	700.75	511.656	2.26022	0.22832
19.68	1423.3	0.383901	700.75	512.022	2.26357	0.23014
19.71	1424.31	0.384521	700.75	512.462	2.26722	0.23197
19.74	1425.32	0.385141	700.75	512.841	2.27088	0.23404
19.77	1426.46	0.385708	700.75	513.277	2.27422	0.23557
19.81	1427.82	0.386544	700.75	513.625	2.27915	0.23904
19.84	1428.86	0.387137	700.75	514.001	2.28265	0.24098
19.87	1430.04	0.387758	700.75	514.353	2.28631	0.24317
19.9	1431.28	0.388405	700.75	514.728	2.29012	0.24542
19.93	1432.41	0.389026	700.75	515.077	2.29379	0.24763
19.96	1433.44	0.389645	700.75	515.425	2.29744	0.24983
19.99	1434.5	0.390212	700.75	515.851	2.30078	0.2514
20.02	1435.58	0.390859	700.75	516.257	2.30459	0.25352
20.06	1436.88	0.391615	700.75	516.677	2.30905	0.25623
20.1	1438	0.392397	700.75	517.12	2.31366	0.25899
20.14	1439.29	0.393179	700.75	517.56	2.31827	0.26177
20.17	1440.32	0.3938	700.75	517.956	2.32193	0.26379
20.2	1441.43	0.39442	700.75	518.324	2.32559	0.2659
20.23	1442.47	0.394986	700.75	518.737	2.32893	0.26752
20.26	1443.58	0.395607	700.75	519.123	2.33259	0.26958
20.29	1444.61	0.396227	700.75	519.529	2.33624	0.27154
20.32	1445.64	0.396848	700.75	519.955	2.33991	0.27343
20.36	1446.9	0.39763	700.75	520.405	2.34452	0.27616
20.4	1448.1	0.398466	700.75	520.835	2.34945	0.2793
20.44	1449.34	0.399248	700.75	521.23	2.35406	0.28226
20.48	1450.65	0.400084	700.75	521.592	2.35899	0.28568
20.52	1451.95	0.400893	700.75	521.995	2.36376	0.28878
20.56	1453.12	0.401648	700.75	522.371	2.36821	0.29166
20.6	1454.21	0.40243	700.75	522.78	2.37282	0.29457
20.64	1455.43	0.40324	700.75	523.159	2.37759	0.29777
20.68	1456.57	0.404022	700.75	523.538	2.38221	0.3008
20.72	1457.77	0.404832	700.75	523.934	2.38698	0.30392
20.76	1459.03	0.405614	700.75	524.346	2.39159	0.30682
20.8	1460.36	0.406422	700.75	524.712	2.39636	0.31006
20.84	1461.63	0.407232	700.75	525.077	2.40113	0.31331
20.88	1462.8	0.408014	700.75	525.483	2.40574	0.31623
20.92	1463.87	0.408823	700.75	525.889	2.41051	0.31931
20.97	1465.06	0.409795	700.75	526.234	2.41624	0.3236
21.01	1466.17	0.41063	700.75	526.596	2.42117	0.32702
21.05	1467.38	0.41144	700.75	526.985	2.42594	0.33017
21.09	1468.5	0.412222	700.75	527.323	2.43055	0.33337
21.13	1469.62	0.413058	700.75	527.668	2.43548	0.33687
21.17	1470.79	0.413867	700.75	528.068	2.44025	0.33997
21.21	1472.01	0.414677	700.75	528.426	2.44503	0.34325
21.25	1473.09	0.415459	700.75	528.771	2.44964	0.34643
21.29	1474.17	0.416268	700.75	529.143	2.45441	0.34965
21.34	1475.37	0.417239	700.75	529.488	2.46014	0.35393
21.39	1476.57	0.418237	700.75	529.864	2.46602	0.35825
21.43	1477.59	0.419019	700.75	530.256	2.47063	0.36123
21.47	1478.66	0.419828	700.75	530.645	2.4754	0.36438
21.51	1479.81	0.420637	700.75	531.028	2.48017	0.36756
21.54	1480.81	0.421258	700.75	531.42	2.48383	0.36958
21.57	1481.83	0.421878	700.75	531.823	2.48749	0.37156
21.61	1483.01	0.422688	700.75	532.219	2.49226	0.37469
21.65	1484.07	0.423496	700.75	532.577	2.49703	0.37796
21.69	1485.09	0.424306	700.75	532.946	2.5018	0.3812
21.74	1486.19	0.42533	700.75	533.342	2.50784	0.38558
21.8	1487.21	0.426517	700.75	533.721	2.51484	0.391
21.85	1488.32	0.427488	700.75	534.144	2.52057	0.39497
21.9	1489.48	0.428487	700.75	534.492	2.52646	0.39941
21.95	1490.63	0.429484	700.75	534.874	2.53233	0.40369
22	1491.76	0.430455	700.75	535.263	2.53806	0.4078
22.05	1492.92	0.43148	700.75	535.649	2.5441	0.41223
22.1	1494.11	0.432478	700.75	536.011	2.54999	0.41661
22.15	1495.28	0.433476	700.75	536.424	2.55587	0.42077
22.19	1496.34	0.434285	700.75	536.833	2.56064	0.42384
22.23	1497.43	0.435095	700.75	537.182	2.56542	0.42716
22.28	1498.6	0.43612	700.75	537.594	2.57146	0.43149
22.33	1499.72	0.437091	700.75	537.977	2.57719	0.43562
22.38	1500.97	0.438115	700.75	538.355	2.58323	0.44008
22.43	1502	0.43914	700.75	538.707	2.58927	0.44466
22.51	1503.13	0.440678	700.75	539.076	2.59834	0.45219
22.58	1504.28	0.442054	700.75	539.458	2.60645	0.45871
22.65	1505.42	0.443456	700.75	539.83	2.61472	0.46542
22.7	1506.49	0.444481	700.75	540.189	2.62076	0.46997
22.75	1507.71	0.445479	700.75	540.551	2.62665	0.47435
22.8	1508.92	0.446504	700.75	540.964	2.63269	0.47867
22.85	1509.95	0.447502	700.75	541.366	2.63857	0.48288
22.91	1511.17	0.448716	700.75	541.711	2.64573	0.4886
22.96	1512.3	0.449714	700.75	542.067	2.65162	0.493
23.03	1513.42	0.451062	700.75	542.412	2.65956	0.49952
23.1	1514.46	0.452492	700.75	542.757	2.668	0.50651
23.17	1515.55	0.453895	700.75	543.102	2.67627	0.51334
23.25	1516.68	0.455459	700.75	543.45	2.68549	0.52111
23.33	1517.78	0.457024	700.75	543.149	2.69472	0.5316
23.39	1518.84	0.458237	700.75	542.703	2.70187	0.54061
23.45	1519.91	0.459451	700.75	543.051	2.70903	0.54631
23.51	1521.13	0.460665	700.75	543.447	2.71619	0.55182
23.57	1522.32	0.461851	700.75	543.812	2.72318	0.55729
23.62	1523.34	0.462903	700.75	544.096	2.72938	0.56231
23.69	1524.39	0.464252	700.75	544.475	2.73733	0.56869
23.76	1525.41	0.465682	700.75	544.817	2.74577	0.5757
23.84	1526.43	0.467246	700.75	545.186	2.75499	0.58338
23.92	1527.45	0.468838	700.75	545.568	2.76437	0.59117
23.99	1528.48	0.470213	700.75	545.933	2.77248	0.59776
24.1	1527.59	0.472479	700.75	546.295	2.78584	0.60961
24.14	1526.27	0.473261	700.75	546.684	2.79045	0.6126
24.23	1527.3	0.475068	700.75	547.043	2.80111	0.62176
24.31	1528.47	0.476632	700.75	547.398	2.81033	0.6295
24.38	1529.55	0.478008	700.75	547.578	2.81844	0.63687
24.48	1530.39	0.479977	700.75	547.855	2.83005	0.64732
24.57	1531.51	0.481784	700.75	548.112	2.84071	0.65691
24.65	1532.52	0.483376	700.75	548.325	2.85009	0.66541
24.74	1533.61	0.485209	700.75	548.66	2.8609	0.67482
24.83	1534.74	0.48699	700.75	548.833	2.8714	0.6846
24.92	1535.82	0.488824	700.75	548.978	2.88222	0.69481
25.03	1536.89	0.490982	700.75	549.113	2.89494	0.70697
25.14	1538.04	0.493167	700.75	549.283	2.90782	0.71915
25.24	1539.1	0.49519	700.75	549.526	2.91975	0.73006
25.33	1540.15	0.497024	700.75	549.824	2.93057	0.73963
25.43	1540.68	0.498966	700.75	550.105	2.94202	0.74991
25.54	1541.5	0.50115	700.75	550.196	2.95489	0.76241
25.65	1542.26	0.503308	700.75	550.115	2.96762	0.77547
25.75	1542.89	0.505278	700.75	550.024	2.97923	0.78747
25.86	1543.88	0.507489	700.75	550.176	2.99227	0.79987
25.97	1544.39	0.509755	700.75	550.331	3.00563	0.81258
26.08	1544.82	0.511912	700.75	550.467	3.01835	0.82474
26.18	1545.22	0.513908	700.75	550.44	3.03012	0.83662
26.29	1545.72	0.516093	700.75	550.284	3.043	0.85015
26.4	1546.44	0.518278	700.75	550.345	3.05588	0.86278
26.5	1547.32	0.520328	700.75	550.375	3.06797	0.87474
26.61	1548.15	0.522539	700.75	550.497	3.08101	0.88727
26.72	1548.42	0.524698	700.75	550.467	3.09374	0.90013
26.82	1548.18	0.526694	700.75	550.501	3.10551	0.91175
26.93	1547.91	0.528879	700.75	550.484	3.11839	0.92471
27.04	1548.36	0.53109	700.75	550.325	3.13143	0.93841
27.15	1548.82	0.533275	700.75	550.291	3.14431	0.95143
27.25	1549.22	0.535325	700.75	550.237	3.1564	0.96374
27.36	1549.14	0.537509	700.75	550.199	3.16927	0.97678
27.47	1548.68	0.539667	700.75	550.064	3.182	0.99007
27.57	1548.86	0.54169	700.75	549.871	3.19393	1.0028
27.68	1548.95	0.543875	700.75	549.787	3.20681	1.01603
27.79	1549.31	0.546114	700.75	549.719	3.22001	1.02952
27.9	1549.22	0.548326	700.75	549.533	3.23305	1.04333
28	1549.32	0.550322	700.75	549.425	3.24482	1.05555
28.11	1549.27	0.552507	700.75	549.198	3.25771	1.06938
28.22	1548.8	0.554664	700.75	549.11	3.27042	1.08247
28.32	1548.7	0.556688	700.75	548.934	3.28236	1.09513
28.43	1548.54	0.558899	700.75	548.765	3.2954	1.10887
28.54	1548.43	0.561111	700.75	548.528	3.30844	1.1229
28.65	1548.03	0.563296	700.75	548.308	3.32132	1.1367
28.75	1547.46	0.565264	700.75	547.97	3.33292	1.14972
28.86	1547.21	0.567477	700.75	547.72	3.34597	1.16381
28.97	1547.01	0.569661	700.75	547.435	3.35885	1.17787
29.07	1546.46	0.571711	700.75	547.148	3.37094	1.19115
29.18	1546.14	0.573896	700.75	546.799	3.38382	1.20549
29.29	1545.47	0.576054	700.75	546.441	3.39654	1.21971
29.4	1545.21	0.578265	700.75	546.076	3.40958	1.23427
29.5	1544.69	0.580288	700.75	545.717	3.42151	1.24769
29.61	1544.19	0.5825	700.75	545.46	3.43455	1.2618
29.72	1543.49	0.584711	700.75	545.186	3.44759	1.27598
29.82	1542.84	0.586735	700.75	545.05	3.45952	1.28848
29.92	1541.84	0.588703	700.75	544.668	3.47113	1.30168
30.03	1541.1	0.590888	700.75	544.316	3.48401	1.31602
30.13	1540.26	0.592884	700.75	543.965	3.49578	1.32926
30.24	1539.41	0.59515	700.75	543.619	3.50914	1.34406
30.35	1538.38	0.597335	700.75	543.268	3.52202	1.35841
30.44	1537.32	0.599115	700.75	542.923	3.53252	1.37034
30.54	1536.24	0.601111	700.75	542.581	3.54429	1.38353
30.65	1535.18	0.60335	700.75	542.209	3.55749	1.39829
30.75	1534.42	0.605292	700.75	541.826	3.56894	1.41133
30.86	1533.61	0.607531	700.75	541.468	3.58214	1.42602
30.97	1533.21	0.609824	700.75	541.119	3.59566	1.441
31.07	1532.08	0.61182	700.75	540.734	3.60743	1.45437
31.15	1531.04	0.613384	700.23	540.389	3.61665	1.46503
31.23	1530	0.615002	700.23	540.013	3.62619	1.47614
31.34	1528.98	0.61724	700.23	539.648	3.63939	1.49085
31.44	1527.94	0.619236	700.23	539.296	3.65116	1.50409
31.53	1526.92	0.62107	700.23	538.934	3.66197	1.51641
31.61	1525.91	0.622662	700.23	538.538	3.67136	1.52745
31.68	1524.81	0.624038	700.23	538.105	3.67947	1.53736
31.76	1523.68	0.625629	700.23	537.713	3.68885	1.54838
31.82	1522.62	0.626816	700.23	537.337	3.69585	1.55694
31.9	1521.59	0.628435	700.23	536.928	3.7054	1.5682
31.96	1520.45	0.629621	700.23	536.535	3.71239	1.57682
32.03	1519.43	0.631024	700.23	536.184	3.72066	1.58656
32.12	1518.32	0.632831	700.23	535.747	3.73131	1.59904
32.19	1517.24	0.634261	700.23	535.351	3.73975	1.60912
32.26	1516.2	0.635663	700.23	534.979	3.74801	1.61893
32.31	1515.13	0.636661	700.23	534.634	3.7539	1.62626
32.35	1513.96	0.637443	700.23	534.225	3.75851	1.63257
32.39	1512.68	0.638198	700.23	533.846	3.76296	1.6386
32.42	1511.52	0.638846	700.23	533.43	3.76678	1.64416
32.45	1510.41	0.639439	700.23	533.007	3.77028	1.64942
32.48	1509.2	0.640032	700.23	532.669	3.77377	1.65432
32.51	1508.04	0.640626	700.23	532.252	3.77728	1.65956
32.54	1507	0.641246	700.23	531.911	3.78093	1.66464
32.58	1505.71	0.642028	700.23	531.508	3.78554	1.67093
32.62	1504.54	0.642838	700.23	531.122	3.79032	1.67731
32.67	1503.44	0.643862	700.23	530.737	3.79636	1.68495
32.72	1502.42	0.644915	700.23	530.314	3.80256	1.69292
32.77	1501.21	0.645913	700.23	529.864	3.80845	1.70068
32.81	1500.09	0.646721	700.23	529.505	3.81321	1.70694
32.85	1498.86	0.647531	700.23	529.13	3.81799	1.71328
32.89	1497.61	0.648313	700.23	528.731	3.8226	1.71956
32.92	1496.61	0.648906	700.23	528.318	3.8261	1.72477
32.96	1495.38	0.649689	700.23	527.827	3.83071	1.73143
32.99	1494.37	0.650256	700.23	527.435	3.83406	1.73641
33.03	1493.18	0.651064	700.23	527.046	3.83882	1.7428
33.07	1492.04	0.651873	700.23	526.576	3.84359	1.74953
33.11	1490.9	0.652656	700.23	525.936	3.84821	1.75681
33.15	1489.65	0.653465	700.23	525.358	3.85298	1.76399
33.19	1488.32	0.654247	700.23	524.864	3.85759	1.77066
33.22	1487.26	0.654868	700.23	524.505	3.86125	1.77581
33.25	1486.15	0.655461	700.23	524.13	3.86475	1.78087
33.28	1484.97	0.656082	700.23	523.731	3.86841	1.7862
33.31	1483.75	0.656675	700.23	523.318	3.8719	1.79141
33.34	1482.3	0.657295	700.23	522.827	3.87556	1.79711
33.36	1481.14	0.657672	700.23	522.435	3.87778	1.80097
33.38	1479.99	0.658078	700.23	522.046	3.88018	1.80499
33.4	1478.6	0.658482	700.23	521.576	3.88256	1.80933
33.42	1476.71	0.658886	700.23	520.936	3.88494	1.81437
33.43	1475	0.659102	700.23	520.358	3.88621	1.81806
33.44	1433.25	0.659318	700.23	506.234	3.88749	1.87818
