# Supplementary material for: Data regarding the influence of Al, Ti, and C additions to as-cast Al0.6CoCrFeNi compositionally complex alloys on microstructures and mechanical properties
Source: Data Brief. 2019 Nov 4;27:104742. doi: 10.1016/j.dib.2019.104742 (PMC6864337; doi:10.1016/j.dib.2019.104742)
Supplement: Multimedia component 1 [file mmc1.zip › data in brief_supplementary material zip/Tensile test data/C0.25/Tensile Test_C0.25-RT-1st_selected.xlsx]

## Sheet: Sheet1
Alloy Name	C0.25-RT-1st
Sample height	30	mm
Gauge diameter	2.93	mm
Gauge length	16.91	mm
Time	Force	Crosshead Displacement	Engineering Stress	Engineering Strain	Engineering Plastic Strain
s	N	mm	MPa	%	%
0	58.7889	0	8.71907	0	-0.26679
0.0799561	58.6864	0	8.70387	0	-0.26673
0.109985	58.7965	2.06708e-05	8.7202	0.00012224	-0.26667
0.130005	58.7179	2.06708e-05	8.70854	0.00012224	-0.26662
0.139954	58.663	2.06708e-05	8.7004	0.00012224	-0.26659
0.139954	58.663	2.06708e-05	8.7004	0.00012224	-0.26659
0.23999	58.8122	4.13415e-05	8.72253	0.00024448	-0.26656
0.349976	59.1346	4.13415e-05	8.77034	0.00024448	-0.26676
0.459961	60.4778	0.000185942	8.96955	0.0011	-0.26675
0.47998	62.0872	0.000495887	9.20825	0.00293	-0.26592
0.5	64.1575	0.0008888	9.5153	0.00526	-0.26489
0.509949	65.2981	0.00111577	9.68446	0.0066	-0.26426
0.519958	66.5169	0.00134275	9.86522	0.00794	-0.26368
0.529968	67.5559	0.0015497	10.0193	0.00916	-0.26311
0.549988	68.9817	0.00194261	10.2308	0.01149	-0.26168
0.589966	67.9095	0.00272844	10.0718	0.01614	-0.25636
0.599976	66.8782	0.0029144	9.91881	0.01723	-0.25462
0.609985	65.7923	0.0031204	9.75776	0.01845	-0.25272
0.619995	64.5735	0.00330732	9.57699	0.01956	-0.25085
0.630005	63.3079	0.00349329	9.38929	0.02066	-0.24896
0.639954	62.0579	0.00369928	9.2039	0.02188	-0.24696
0.649963	61.0267	0.00390623	9.05096	0.0231	-0.24509
0.669983	59.5227	0.00427816	8.8279	0.0253	-0.24195
0.699951	58.3255	0.00487802	8.65034	0.02885	-0.23765
0.799988	57.5226	0.00690362	8.53126	0.04083	-0.22517
0.899963	58.694	0.00892923	8.705	0.0528	-0.21393
0.97998	59.8575	0.0105419	8.87756	0.06234	-0.20512
1.03998	61.0353	0.0117407	9.05224	0.06943	-0.19876
1.08997	62.1847	0.0127325	9.22271	0.0753	-0.19362
1.13	63.2374	0.0135183	9.37883	0.07994	-0.18963
1.17999	64.4474	0.0145101	9.55829	0.08581	-0.18452
1.21997	65.5567	0.015337	9.72281	0.0907	-0.18033
1.25	66.6563	0.0159158	9.8859	0.09412	-0.17759
1.27997	67.7032	0.0165567	10.0412	0.09791	-0.17446
1.31995	69.086	0.0173626	10.2462	0.10268	-0.17056
1.35999	70.1563	0.0181484	10.405	0.10732	-0.16658
1.39996	71.3888	0.0189543	10.5878	0.11209	-0.16258
1.44	72.5372	0.0197401	10.7581	0.11674	-0.15866
1.47998	73.7247	0.0205259	10.9342	0.12138	-0.15475
1.51996	74.9122	0.0213527	11.1103	0.12627	-0.15061
1.56	76.1231	0.0221176	11.2899	0.1308	-0.14684
1.58997	77.1368	0.0227165	11.4403	0.13434	-0.14393
1.62	78.1427	0.0233164	11.5895	0.13789	-0.14102
1.64996	79.3771	0.0239153	11.7725	0.14143	-0.13825
1.67999	80.5567	0.0245151	11.9475	0.14497	-0.13544
1.70996	81.8302	0.025135	12.1364	0.14864	-0.13257
1.73999	83.1114	0.0257549	12.3264	0.15231	-0.1297
1.76996	84.4552	0.0263138	12.5257	0.15561	-0.12724
1.79999	85.9493	0.0269127	12.7473	0.15915	-0.12463
1.81995	86.9845	0.0273056	12.9008	0.16148	-0.12296
1.83997	88.0079	0.0277395	13.0526	0.16404	-0.12103
1.87	89.5001	0.0283394	13.2739	0.16759	-0.11842
1.89996	90.879	0.0289383	13.4784	0.17113	-0.11574
1.92999	92.0978	0.0295591	13.6592	0.1748	-0.11283
1.95996	93.4415	0.030137	13.8584	0.17822	-0.11025
1.98999	94.5411	0.0307579	14.0215	0.18189	-0.10727
2.01996	95.6583	0.0313368	14.1872	0.18532	-0.10455
2.04999	96.6642	0.0319357	14.3364	0.18886	-0.10163
2.07996	97.8438	0.0325355	14.5114	0.1924	-0.09883
2.10999	99.2481	0.0331344	14.7196	0.19595	-0.09616
2.13	100.389	0.0335073	14.8888	0.19815	-0.09467
2.14996	101.725	0.0338993	15.087	0.20047	-0.09319
2.16998	103.111	0.0343132	15.2926	0.20292	-0.09161
2.19	104.565	0.0347471	15.5082	0.20548	-0.08995
2.20996	106.209	0.03514	15.752	0.20781	-0.08866
2.22998	107.764	0.035553	15.9826	0.21025	-0.08719
2.25	109.33	0.0359459	16.2149	0.21257	-0.08585
2.26996	110.885	0.0363388	16.4455	0.2149	-0.0845
2.28998	112.467	0.0367517	16.6802	0.21734	-0.08304
2.31	113.998	0.0371446	16.9072	0.21966	-0.08168
2.32996	115.643	0.0375786	17.1512	0.22223	-0.08014
2.34998	117.15	0.0379514	17.3747	0.22443	-0.07888
2.37	118.717	0.0383854	17.6071	0.227	-0.07729
2.39	120.352	0.038799	17.8496	0.22944	-0.07587
2.40996	121.977	0.03915	18.0906	0.23152	-0.07481
2.42998	123.52	0.0395429	18.3194	0.23384	-0.07345
2.45	125.184	0.0399358	18.5662	0.23617	-0.07217
2.46996	126.868	0.0403697	18.816	0.23873	-0.07066
2.48998	128.544	0.0407417	19.0646	0.24093	-0.06951
2.51	130.239	0.0411346	19.3159	0.24326	-0.06825
2.52996	132.009	0.0415275	19.5785	0.24558	-0.06703
2.54998	133.708	0.0419195	19.8304	0.2479	-0.06578
2.57	135.407	0.0423334	20.0824	0.25035	-0.06439
2.58996	137.04	0.0427463	20.3246	0.25279	-0.06297
2.60998	138.794	0.0431602	20.5847	0.25523	-0.06162
2.63	140.563	0.0435321	20.8471	0.25743	-0.06053
2.64995	142.481	0.043925	21.1316	0.25976	-0.05941
2.66997	144.532	0.044359	21.4358	0.26232	-0.05812
2.67998	145.594	0.0445449	21.5933	0.26342	-0.05769
2.68999	146.641	0.0447309	21.7486	0.26452	-0.05724
2.7	147.696	0.0449378	21.905	0.26575	-0.05668
2.70995	148.712	0.0451448	22.0557	0.26697	-0.05609
2.71996	149.743	0.0453508	22.2086	0.26819	-0.05552
2.72997	150.829	0.0455377	22.3697	0.26929	-0.05509
2.73998	151.884	0.0457437	22.5262	0.27051	-0.05453
2.74999	152.884	0.0459297	22.6745	0.27161	-0.05406
2.76	153.899	0.0461366	22.825	0.27284	-0.05347
2.77996	155.798	0.0465915	23.1066	0.27553	-0.05197
2.79998	157.762	0.0469844	23.3979	0.27785	-0.05088
2.80999	158.77	0.0471914	23.5474	0.27907	-0.05028
2.82995	160.743	0.0476043	23.84	0.28152	-0.04908
2.84997	162.7	0.0479972	24.1303	0.28384	-0.04798
2.85998	163.778	0.0482042	24.2902	0.28506	-0.04743
2.86999	164.809	0.0484102	24.4431	0.28628	-0.04685
2.88	165.856	0.0485961	24.5984	0.28738	-0.04641
2.89	166.95	0.0488031	24.7606	0.2886	-0.04587
2.89995	168.012	0.0489891	24.9181	0.2897	-0.04543
2.90996	169.083	0.049196	25.077	0.29093	-0.04488
2.91997	170.114	0.0494029	25.2299	0.29215	-0.0443
2.92998	171.208	0.0495889	25.3921	0.29325	-0.04389
2.93999	172.262	0.0497959	25.5484	0.29448	-0.04332
2.95	173.356	0.0499818	25.7107	0.29558	-0.04291
2.96996	175.36	0.0503948	26.0079	0.29802	-0.04172
2.97997	176.384	0.0505807	26.1598	0.29912	-0.04126
2.98998	177.423	0.0508087	26.3139	0.30047	-0.04056
2.99999	178.454	0.0509946	26.4668	0.30156	-0.04011
3.01	179.485	0.0511806	26.6197	0.30266	-0.03965
3.01995	180.579	0.0514076	26.7819	0.30401	-0.039
3.02996	181.657	0.0515935	26.9418	0.30511	-0.03857
3.03997	182.782	0.0517795	27.1087	0.30621	-0.03818
3.04998	183.868	0.0519655	27.2697	0.30731	-0.03776
3.05999	185.032	0.0521724	27.4424	0.30853	-0.03726
3.07	186.282	0.0523584	27.6278	0.30963	-0.03694
3.07995	187.485	0.0525863	27.8062	0.31098	-0.03635
3.08996	188.673	0.0527923	27.9824	0.3122	-0.03587
3.09997	189.891	0.0529993	28.163	0.31342	-0.03541
3.10998	191.016	0.0532062	28.3299	0.31464	-0.03489
3.11999	192.18	0.0533922	28.5025	0.31574	-0.03452
3.13	193.29	0.0535781	28.6671	0.31684	-0.03412
3.14	194.462	0.0537851	28.8409	0.31807	-0.03362
3.14995	195.634	0.053992	29.0148	0.31929	-0.03313
3.15996	196.821	0.054178	29.1908	0.32039	-0.03278
3.16997	197.946	0.054384	29.3577	0.32161	-0.03226
3.17998	199.079	0.0545909	29.5257	0.32283	-0.03175
3.18999	200.188	0.0548189	29.6902	0.32418	-0.03109
3.2	201.344	0.0550048	29.8616	0.32528	-0.03072
3.20995	202.626	0.0551908	30.0518	0.32638	-0.03042
3.21996	203.868	0.0553968	30.236	0.3276	-0.02998
3.22997	205.087	0.0556037	30.4168	0.32882	-0.02952
3.23998	206.259	0.0558107	30.5906	0.33005	-0.02903
3.24999	207.509	0.0560176	30.776	0.33127	-0.02859
3.26	208.665	0.0562036	30.9474	0.33237	-0.02821
3.26995	209.852	0.0564306	31.1235	0.33371	-0.02761
3.27996	211.102	0.0566165	31.3089	0.33481	-0.02729
3.28997	212.329	0.0568235	31.4908	0.33603	-0.02684
3.29998	213.516	0.0570095	31.6669	0.33713	-0.02648
3.30999	214.743	0.0572164	31.8489	0.33836	-0.02603
3.32	215.915	0.0574233	32.0227	0.33958	-0.02553
3.32995	217.134	0.0576093	32.2035	0.34068	-0.0252
3.33996	218.36	0.0578153	32.3853	0.3419	-0.02475
3.34997	219.579	0.0580223	32.5661	0.34312	-0.02429
3.35998	220.852	0.0582082	32.7549	0.34422	-0.02398
3.36999	222.087	0.0583942	32.9381	0.34532	-0.02366
3.38	223.321	0.0586011	33.1211	0.34655	-0.0232
3.39	224.571	0.0588081	33.3065	0.34777	-0.02276
3.39995	225.837	0.0589941	33.4942	0.34887	-0.02245
3.40996	227.079	0.059201	33.6784	0.35009	-0.02201
3.41997	228.384	0.059387	33.872	0.35119	-0.02173
3.42998	229.704	0.0595729	34.0677	0.35229	-0.02145
3.43999	231.016	0.0597799	34.2623	0.35352	-0.02105
3.45	232.259	0.0599859	34.4467	0.35474	-0.02061
3.45995	233.493	0.0601928	34.6297	0.35596	-0.02016
3.46996	234.759	0.0603998	34.8175	0.35718	-0.01973
3.47997	236.016	0.0605857	35.0039	0.35828	-0.01941
3.48998	237.329	0.0607717	35.1986	0.35938	-0.01913
3.49999	238.571	0.0609786	35.3828	0.36061	-0.01869
3.51	239.829	0.0611846	35.5694	0.36182	-0.01826
3.51995	241.071	0.0613706	35.7536	0.36292	-0.01793
3.52996	242.36	0.0615776	35.9448	0.36415	-0.01752
3.53997	243.641	0.0617635	36.1348	0.36525	-0.01722
3.54998	245.001	0.0619705	36.3365	0.36647	-0.01685
3.55999	246.305	0.0621774	36.5299	0.3677	-0.01644
3.57	247.673	0.0624044	36.7328	0.36904	-0.01595
3.57995	249.016	0.0625904	36.9319	0.37014	-0.01569
3.58996	250.321	0.0627763	37.1255	0.37124	-0.01541
3.59997	251.688	0.0629623	37.3282	0.37234	-0.01517
3.60998	252.985	0.0631692	37.5206	0.37356	-0.01475
3.61999	254.321	0.0633762	37.7187	0.37479	-0.01437
3.63	255.641	0.0635831	37.9145	0.37601	-0.01397
3.64	256.969	0.0637891	38.1115	0.37723	-0.01358
3.64995	258.259	0.063976	38.3028	0.37833	-0.01328
3.65996	259.657	0.064182	38.5101	0.37955	-0.01294
3.66997	261.032	0.064368	38.7141	0.38065	-0.0127
3.67998	262.43	0.0645749	38.9214	0.38187	-0.01235
3.68999	263.891	0.0647819	39.1381	0.3831	-0.01204
3.7	265.337	0.0649888	39.3525	0.38432	-0.01172
3.70995	266.813	0.0651748	39.5714	0.38542	-0.01155
3.71996	268.329	0.0653808	39.7963	0.38664	-0.01128
3.72997	269.798	0.0655878	40.0142	0.38786	-0.01097
3.73998	271.243	0.0657737	40.2285	0.38896	-0.01078
3.74999	272.712	0.0660016	40.4463	0.39031	-0.01035
3.76	274.18	0.0662076	40.6641	0.39153	-0.01005
3.76995	275.634	0.0663936	40.8797	0.39263	-0.00986
3.77996	277.024	0.0666215	41.0859	0.39398	-0.00938
3.78997	278.407	0.0668075	41.291	0.39508	-0.00915
3.79998	279.774	0.0670144	41.4937	0.3963	-0.00878
3.80999	281.141	0.0672204	41.6964	0.39752	-0.00842
3.82	282.454	0.0674074	41.8912	0.39862	-0.00813
3.82995	283.766	0.0675933	42.0858	0.39972	-0.00785
3.83996	285.188	0.0677993	42.2967	0.40094	-0.00752
3.84997	286.579	0.0680063	42.503	0.40217	-0.00717
3.85998	287.938	0.0681722	42.7045	0.40315	-0.00704
3.86999	289.329	0.0683992	42.9108	0.40449	-0.00657
3.88	290.704	0.0686061	43.1148	0.40571	-0.00621
3.89	292.102	0.0687921	43.3221	0.40681	-0.00598
3.89995	293.493	0.0689981	43.5284	0.40803	-0.00563
3.90996	294.899	0.069185	43.7369	0.40914	-0.00541
3.91997	296.352	0.069391	43.9524	0.41035	-0.0051
3.92998	297.805	0.069577	44.1679	0.41145	-0.00491
3.93999	299.219	0.0697839	44.3776	0.41268	-0.00457
3.95	300.665	0.0699909	44.5921	0.4139	-0.00425
3.95995	302.126	0.0701978	44.8088	0.41513	-0.00394
3.96996	303.602	0.0703838	45.0277	0.41623	-0.00376
3.97997	305.157	0.0705697	45.2583	0.41733	-0.00364
3.98998	306.688	0.0707767	45.4854	0.41855	-0.00337
3.99999	308.235	0.0709827	45.7148	0.41977	-0.00312
4.01	309.829	0.0711896	45.9512	0.42099	-0.0029
4.01995	311.376	0.0713966	46.1806	0.42222	-0.00264
4.02996	312.907	0.0715825	46.4077	0.42331	-0.0025
4.03997	314.438	0.0717685	46.6348	0.42441	-0.00236
4.04998	315.977	0.0719755	46.863	0.42564	-0.0021
4.05999	317.493	0.0721815	47.0879	0.42686	-0.00183
4.07	318.977	0.0724094	47.308	0.4282	-0.00141
4.07995	320.469	0.0725954	47.5292	0.4293	-0.00124
4.08996	321.93	0.0728023	47.7459	0.43053	-0.000931517
4.09997	323.423	0.0729883	47.9674	0.43163	-0.000765876
4.10998	324.954	0.0731943	48.1944	0.43285	-0.000505742
4.11999	326.462	0.0734222	48.4181	0.43419	-0.000101705
4.13	328.009	0.0736082	48.6475	0.43529	3.01432e-05
4.14	329.516	0.0738151	48.871	0.43652	0.000310619
4.14995	331.063	0.0740011	49.1005	0.43762	0.000442467
4.15996	332.594	0.074228	49.3275	0.43896	0.000826197
4.16997	334.094	0.074414	49.55	0.44006	0.000987457
4.17998	335.524	0.0746419	49.7621	0.44141	0.00144
4.18999	337.016	0.0748689	49.9834	0.44275	0.00185
4.2	338.555	0.0750549	50.2116	0.44385	0.00199
4.20995	340.016	0.0752208	50.4283	0.44483	0.00205
4.21996	341.571	0.0754068	50.6589	0.44593	0.00218
4.22997	343.071	0.0756128	50.8814	0.44715	0.00246
4.23998	344.587	0.0758197	51.1062	0.44837	0.00273
4.24999	346.149	0.0760267	51.3379	0.4496	0.00298
4.26	347.665	0.0762336	51.5627	0.45082	0.00326
4.26995	349.204	0.0764196	51.791	0.45192	0.00339
4.27996	350.766	0.0766056	52.0226	0.45302	0.00351
4.28997	352.313	0.0767915	52.2521	0.45412	0.00365
4.29998	353.852	0.0770185	52.4803	0.45546	0.00403
4.30999	355.391	0.0772045	52.7086	0.45656	0.00416
4.32	356.907	0.0774114	52.9334	0.45778	0.00444
4.32995	358.469	0.0776184	53.1651	0.45901	0.00468
4.33996	360.009	0.0778043	53.3935	0.46011	0.00482
4.34997	361.438	0.0780113	53.6054	0.46133	0.00515
4.35998	363.001	0.0781972	53.8372	0.46243	0.00527
4.36999	364.469	0.0783832	54.0549	0.46353	0.00545
4.38	366.009	0.0785901	54.2833	0.46476	0.00571
4.39	367.555	0.0787761	54.5126	0.46586	0.00584
4.39995	369.048	0.0789821	54.7341	0.46707	0.00613
4.40996	370.532	0.079169	54.9542	0.46818	0.0063
4.41997	372.032	0.079375	55.1766	0.4694	0.00658
4.42998	373.54	0.079561	55.4003	0.4705	0.00674
4.43999	375.032	0.0797679	55.6216	0.47172	0.00703
4.45	376.571	0.0799959	55.8498	0.47307	0.00742
4.45995	378.016	0.0801818	56.0641	0.47417	0.00761
4.46996	379.532	0.0803878	56.289	0.47539	0.00788
4.47997	381.141	0.0805738	56.5276	0.47649	0.00797
4.48998	382.805	0.0807807	56.7744	0.47771	0.00816
4.49999	384.477	0.0809877	57.0224	0.47893	0.00833
4.51	386.18	0.0811737	57.2749	0.48003	0.00837
4.51995	387.837	0.0813806	57.5207	0.48126	0.00855
4.52996	389.477	0.0816076	57.7639	0.4826	0.00887
4.53997	391.141	0.0818145	58.0107	0.48382	0.00905
4.54998	392.852	0.0820215	58.2645	0.48505	0.00921
4.55999	394.587	0.0821865	58.5218	0.48602	0.0091
4.57	396.344	0.0823934	58.7824	0.48725	0.00922
4.57995	397.977	0.0826003	59.0246	0.48847	0.00942
4.58996	399.516	0.0828063	59.2528	0.48969	0.00968
4.59997	401.063	0.0830133	59.4823	0.49091	0.00993
4.60998	402.587	0.0832202	59.7083	0.49214	0.0102
4.61999	404.157	0.0834272	59.9411	0.49336	0.01044
4.63	405.751	0.0836131	60.1775	0.49446	0.01055
4.64	407.36	0.0837991	60.4162	0.49556	0.01064
4.64995	408.946	0.0840261	60.6514	0.4969	0.01099
4.65996	410.493	0.0842121	60.8808	0.498	0.01112
4.66997	412.04	0.084419	61.1103	0.49923	0.01138
4.67998	413.594	0.084626	61.3407	0.50045	0.01163
4.68999	415.204	0.0848319	61.5795	0.50167	0.01184
4.7	416.852	0.0850189	61.824	0.50277	0.01191
4.70995	418.43	0.0852048	62.058	0.50387	0.01202
4.71996	420.063	0.0854108	62.3002	0.50509	0.01222
4.72997	421.618	0.0856178	62.5308	0.50631	0.01247
4.73998	423.18	0.0858247	62.7625	0.50754	0.01272
4.74999	424.86	0.0860317	63.0116	0.50876	0.01289
4.76	426.602	0.0861967	63.27	0.50974	0.01278
4.76995	428.29	0.0864036	63.5203	0.51096	0.01294
4.77996	430.009	0.0866306	63.7753	0.5123	0.01321
4.78997	431.673	0.0868165	64.0221	0.5134	0.01327
4.79998	433.305	0.0870235	64.2641	0.51463	0.01347
4.80999	435.063	0.0872304	64.5249	0.51585	0.01359
4.82	436.712	0.0874364	64.7694	0.51707	0.01378
4.82995	438.446	0.0876234	65.0266	0.51818	0.0138
4.83996	440.149	0.0878093	65.2792	0.51927	0.01383
4.84997	441.743	0.0880153	65.5156	0.52049	0.01406
4.85998	443.298	0.0882432	65.7462	0.52184	0.01443
4.86999	444.977	0.0884292	65.9952	0.52294	0.01448
4.88	446.587	0.0885942	66.234	0.52392	0.01445
4.89	448.235	0.0888011	66.4784	0.52514	0.01464
4.89995	449.844	0.0890081	66.7171	0.52636	0.01486
4.90996	451.407	0.089215	66.9489	0.52759	0.0151
4.91997	453.009	0.089421	67.1864	0.52881	0.01532
4.92998	454.587	0.089587	67.4205	0.52979	0.01531
4.93999	456.219	0.089793	67.6625	0.53101	0.01551
4.95	457.844	0.0899789	67.9035	0.5321	0.01559
4.95995	459.524	0.0901859	68.1527	0.53333	0.01576
4.96996	461.118	0.0903718	68.3891	0.53443	0.01587
4.97997	462.79	0.0905998	68.6371	0.53578	0.01617
4.98998	464.469	0.0908058	68.8861	0.53699	0.01634
4.99999	466.227	0.0909927	69.1468	0.5381	0.01634
5.01	468.009	0.0911987	69.4111	0.53932	0.01644
5.01995	469.735	0.0914056	69.6671	0.54054	0.01659
5.02996	471.532	0.0915706	69.9336	0.54152	0.01644
5.03997	473.274	0.0917985	70.192	0.54287	0.0167
5.04998	475.079	0.0919845	70.4597	0.54397	0.01667
5.05999	476.844	0.0921915	70.7215	0.54519	0.01679
5.07	478.641	0.0924184	70.988	0.54653	0.017
5.07995	480.391	0.0926044	71.2475	0.54763	0.01701
5.08996	482.18	0.0928113	71.5129	0.54885	0.01711
5.09997	483.954	0.0930183	71.7759	0.55008	0.01723
5.10998	485.657	0.0932453	72.0285	0.55142	0.0175
5.11999	487.446	0.0934522	72.2939	0.55264	0.01761
5.13	489.118	0.0936592	72.5418	0.55387	0.01779
5.14	490.844	0.0938451	72.7978	0.55497	0.0178
5.14995	492.485	0.0940311	73.0412	0.55607	0.01788
5.15996	494.18	0.0942581	73.2926	0.55741	0.01816
5.16997	495.868	0.094444	73.5429	0.55851	0.0182
5.17998	497.618	0.09463	73.8025	0.55961	0.01821
5.18999	499.274	0.094816	74.0481	0.56071	0.01827
5.2	500.969	0.0950439	74.2995	0.56206	0.01856
5.20995	502.727	0.0952508	74.5602	0.56328	0.01868
5.21996	504.391	0.0954568	74.807	0.5645	0.01886
5.22997	506.149	0.0956638	75.0677	0.56572	0.01898
5.23998	507.868	0.0958707	75.3227	0.56695	0.01913
5.24999	509.673	0.0960567	75.5904	0.56805	0.0191
5.26	511.344	0.0962217	75.8382	0.56902	0.01903
5.26995	512.993	0.0964076	76.0828	0.57012	0.0191
5.27996	514.735	0.0966146	76.3411	0.57135	0.01923
5.28997	516.462	0.0968006	76.5973	0.57245	0.01925
5.29998	518.134	0.0969665	76.8452	0.57343	0.01919
5.30999	519.844	0.0971935	77.0988	0.57477	0.01946
5.32	521.618	0.0974204	77.362	0.57611	0.01969
5.32995	523.36	0.0976074	77.6203	0.57722	0.01971
5.33996	525.134	0.0977933	77.8834	0.57832	0.01969
5.34997	526.852	0.0979993	78.1382	0.57953	0.01984
5.35998	528.649	0.0981853	78.4047	0.58063	0.01981
5.36999	530.438	0.0983922	78.6701	0.58186	0.01992
5.38	532.102	0.0985992	78.9168	0.58308	0.0201
5.39	533.821	0.0987852	79.1718	0.58418	0.02012
5.39995	535.54	0.0989711	79.4267	0.58528	0.02015
5.40996	537.219	0.0992191	79.6758	0.58675	0.02056
5.41997	538.93	0.099385	79.9295	0.58773	0.02047
5.42998	540.696	0.099591	80.1914	0.58895	0.02059
5.43999	542.438	0.099777	80.4498	0.59005	0.0206
5.45	544.204	0.0999839	80.7117	0.59127	0.02072
5.45995	545.946	0.100191	80.9701	0.5925	0.02085
5.46996	547.813	0.100398	81.247	0.59372	0.02091
5.47997	549.641	0.100584	81.5181	0.59482	0.02086
5.48998	551.532	0.10079	81.7986	0.59604	0.0209
5.49999	553.43	0.100977	82.08	0.59714	0.02081
5.51	555.337	0.101204	82.3629	0.59849	0.02096
5.51995	557.235	0.101411	82.6444	0.59971	0.021
5.52996	558.977	0.101617	82.9027	0.60093	0.02113
5.53997	560.766	0.101824	83.1681	0.60215	0.02123
5.54998	562.563	0.10199	83.4346	0.60313	0.02109
5.55999	564.352	0.102195	83.6999	0.60435	0.02118
5.57	566.079	0.102402	83.956	0.60557	0.02133
5.57995	567.868	0.102609	84.2214	0.60679	0.02143
5.58996	569.626	0.102816	84.4821	0.60802	0.02155
5.59997	571.376	0.103022	84.7416	0.60924	0.02168
5.60998	573.071	0.103229	84.993	0.61046	0.02184
5.61999	574.766	0.103436	85.2444	0.61169	0.022
5.63	576.555	0.103622	85.5097	0.61279	0.02198
5.64	578.368	0.103829	85.7786	0.61401	0.02207
5.64995	580.18	0.104015	86.0474	0.61511	0.02204
5.65996	582.11	0.104221	86.3336	0.61633	0.02205
5.66997	584.009	0.104387	86.6153	0.61731	0.02184
5.67998	585.923	0.104614	86.8991	0.61865	0.02199
5.68999	587.837	0.104842	87.183	0.62	0.02214
5.7	589.68	0.105007	87.4563	0.62098	0.02196
5.70995	591.618	0.105214	87.7438	0.6222	0.02197
5.71996	593.54	0.105421	88.0288	0.62342	0.02199
5.72997	595.477	0.105627	88.3161	0.62464	0.022
5.73998	597.36	0.105834	88.5954	0.62587	0.02205
5.74999	599.212	0.106041	88.87	0.62709	0.02211
5.76	600.969	0.106206	89.1306	0.62807	0.02199
5.76995	602.774	0.106413	89.3983	0.62929	0.02208
5.77996	604.516	0.10662	89.6567	0.63051	0.02222
5.78997	606.219	0.106806	89.9093	0.63161	0.02225
5.79998	608.016	0.106992	90.1758	0.63271	0.02223
5.80999	609.852	0.107198	90.4481	0.63393	0.0223
5.82	611.587	0.107404	90.7054	0.63515	0.02243
5.82995	613.352	0.107611	90.9672	0.63637	0.02255
5.83996	615.118	0.107797	91.2291	0.63747	0.02254
5.84997	616.946	0.107983	91.5002	0.63857	0.0225
5.85998	618.774	0.10819	91.7713	0.6398	0.02258
5.86999	620.649	0.108397	92.0494	0.64102	0.02263
5.88	622.485	0.108604	92.3217	0.64225	0.0227
5.89	624.399	0.10879	92.6056	0.64335	0.02261
5.89995	626.337	0.108996	92.893	0.64457	0.02261
5.90996	628.118	0.109203	93.1571	0.64579	0.02272
5.91997	629.985	0.109389	93.434	0.64689	0.02265
5.92998	631.852	0.109596	93.7109	0.64811	0.02271
5.93999	633.719	0.109803	93.9878	0.64934	0.02276
5.95	635.571	0.110009	94.2625	0.65056	0.02282
5.95995	637.391	0.110216	94.5324	0.65178	0.02291
5.96996	639.243	0.110423	94.8071	0.653	0.02297
5.97997	641.134	0.11063	95.0876	0.65423	0.02301
5.98998	643.016	0.110795	95.3667	0.6552	0.02281
5.99999	644.86	0.111023	95.6402	0.65655	0.02301
6.01	646.766	0.111209	95.9228	0.65765	0.02291
6.01995	648.641	0.111436	96.2009	0.65899	0.02308
6.02996	650.555	0.111643	96.4848	0.66022	0.02311
6.03997	652.438	0.11185	96.7641	0.66144	0.02316
6.04998	654.29	0.112036	97.0387	0.66254	0.0231
6.05999	656.157	0.112241	97.3156	0.66376	0.02314
6.07	657.985	0.112427	97.5867	0.66486	0.0231
6.07995	659.79	0.112634	97.8545	0.66608	0.02319
6.08996	661.673	0.112841	98.1337	0.6673	0.02324
6.09997	663.493	0.113027	98.4036	0.6684	0.0232
6.10998	665.399	0.113234	98.6863	0.66963	0.02323
6.11999	667.344	0.11342	98.9748	0.67073	0.02311
6.13	669.188	0.113627	99.2483	0.67195	0.02318
6.14	671.024	0.113833	99.5206	0.67317	0.02325
6.14995	672.891	0.11404	99.7975	0.67439	0.02331
6.15996	674.712	0.114226	100.068	0.67549	0.02327
6.16997	676.602	0.114433	100.348	0.67672	0.02331
6.17998	678.509	0.114619	100.631	0.67782	0.02322
6.18999	680.321	0.114826	100.899	0.67904	0.02331
6.2	682.149	0.115012	101.171	0.68014	0.02326
6.20995	683.915	0.115198	101.432	0.68124	0.02326
6.21996	685.696	0.115384	101.697	0.68234	0.02324
6.22997	687.493	0.115591	101.963	0.68357	0.02334
6.23998	689.344	0.115797	102.238	0.68478	0.0234
6.24999	691.212	0.115983	102.515	0.68588	0.02333
6.26	693.102	0.11619	102.795	0.68711	0.02337
6.26995	694.876	0.116397	103.058	0.68833	0.02349
6.27996	696.665	0.116604	103.323	0.68956	0.02359
6.28997	698.438	0.11681	103.586	0.69077	0.0237
6.29998	700.274	0.116976	103.859	0.69176	0.02353
6.30999	702.126	0.117182	104.133	0.69297	0.02359
6.32	703.954	0.117368	104.404	0.69407	0.02355
6.32995	705.844	0.117574	104.685	0.69529	0.02358
6.33996	707.696	0.117761	104.959	0.6964	0.02353
6.34997	709.594	0.117947	105.241	0.6975	0.02344
6.35998	711.415	0.118153	105.511	0.69872	0.02352
6.36999	713.313	0.11836	105.793	0.69994	0.02356
6.38	715.188	0.118567	106.071	0.70116	0.02361
6.39	717.094	0.118774	106.353	0.70239	0.02364
6.39995	719.009	0.11896	106.637	0.70349	0.02354
6.40996	720.915	0.119166	106.92	0.70471	0.02357
6.41997	722.821	0.119352	107.203	0.70581	0.02348
6.42998	724.735	0.119559	107.487	0.70703	0.0235
6.43999	726.649	0.119766	107.77	0.70826	0.02353
6.45	728.509	0.119993	108.046	0.7096	0.02371
6.45995	730.462	0.120179	108.336	0.7107	0.02358
6.46996	732.384	0.120386	108.621	0.71192	0.02361
6.47997	734.282	0.120614	108.902	0.71327	0.02377
6.48998	736.188	0.1208	109.185	0.71437	0.02367
6.49999	738.04	0.121006	109.46	0.71559	0.02373
6.51	739.954	0.121172	109.744	0.71657	0.02352
6.51995	741.907	0.121379	110.033	0.71779	0.02352
6.52996	743.829	0.121585	110.318	0.71901	0.02353
6.53997	745.696	0.121792	110.595	0.72024	0.02359
6.54998	747.587	0.121978	110.876	0.72134	0.02351
6.55999	749.509	0.122164	111.161	0.72244	0.0234
6.57	751.446	0.12237	111.448	0.72365	0.02341
6.57995	753.415	0.122577	111.74	0.72488	0.0234
6.58996	755.384	0.122784	112.032	0.7261	0.02339
6.59997	757.384	0.12299	112.329	0.72732	0.02336
6.60998	759.274	0.123197	112.609	0.72855	0.0234
6.61999	761.227	0.123404	112.899	0.72977	0.0234
6.63	763.157	0.123611	113.185	0.73099	0.02342
6.64	765.11	0.123776	113.475	0.73197	0.02317
6.64995	767.079	0.124003	113.767	0.73331	0.02328
6.65996	768.993	0.124189	114.051	0.73441	0.02319
6.66997	770.884	0.124396	114.331	0.73564	0.02323
6.67998	772.751	0.124603	114.608	0.73686	0.02328
6.68999	774.579	0.12481	114.879	0.73808	0.02336
6.7	776.43	0.124996	115.154	0.73918	0.0233
6.70995	778.36	0.125202	115.44	0.7404	0.02331
6.71996	780.18	0.125389	115.71	0.74151	0.02328
6.72997	782.024	0.125595	115.983	0.74273	0.02335
6.73998	783.805	0.125781	116.247	0.74383	0.02333
6.74999	785.641	0.125988	116.52	0.74505	0.02341
6.76	787.485	0.126174	116.793	0.74615	0.02335
6.76995	789.376	0.126381	117.074	0.74737	0.02339
6.77996	791.274	0.126567	117.355	0.74847	0.02331
6.78997	793.251	0.126753	117.648	0.74957	0.02317
6.79998	795.11	0.126939	117.924	0.75067	0.0231
6.80999	797.04	0.127167	118.21	0.75202	0.02325
6.82	798.907	0.127373	118.487	0.75324	0.0233
6.82995	800.782	0.127579	118.765	0.75446	0.02334
6.83996	802.712	0.127765	119.051	0.75556	0.02323
6.84997	804.649	0.127972	119.339	0.75678	0.02324
6.85998	806.501	0.128158	119.613	0.75788	0.02319
6.86999	808.384	0.128365	119.893	0.75911	0.02323
6.88	810.227	0.128571	120.166	0.76033	0.0233
6.89	812.055	0.128778	120.437	0.76155	0.02338
6.89995	813.946	0.128944	120.718	0.76253	0.02317
6.90996	815.766	0.129171	120.987	0.76387	0.02338
6.91997	817.688	0.129378	121.273	0.7651	0.0234
6.92998	819.626	0.129585	121.56	0.76632	0.02341
6.93999	821.618	0.129791	121.855	0.76754	0.02338
6.95	823.602	0.130019	122.15	0.76889	0.02349
6.95995	825.587	0.130225	122.444	0.77011	0.02346
6.96996	827.532	0.130412	122.733	0.77121	0.02335
6.97997	829.446	0.130618	123.016	0.77243	0.02337
6.98998	831.36	0.130846	123.3	0.77378	0.02352
6.99999	833.235	0.131011	123.578	0.77475	0.02333
7.01	835.134	0.131177	123.86	0.77574	0.02312
7.01995	836.985	0.131383	124.135	0.77695	0.02318
7.02996	838.891	0.13159	124.417	0.77818	0.02321
7.03997	840.735	0.131797	124.691	0.7794	0.02328
7.04998	842.532	0.131962	124.957	0.78038	0.02313
7.05999	844.415	0.132169	125.236	0.7816	0.02318
7.07	846.313	0.132375	125.518	0.78282	0.02321
7.07995	848.219	0.132561	125.801	0.78392	0.02312
7.08996	850.11	0.132767	126.081	0.78514	0.02315
7.09997	852.048	0.132954	126.369	0.78624	0.02304
7.10998	853.923	0.133181	126.647	0.78759	0.02321
7.11999	855.837	0.133367	126.93	0.78869	0.02312
7.13	857.727	0.133574	127.211	0.78991	0.02316
7.14	859.579	0.133781	127.485	0.79114	0.02322
7.14995	861.485	0.133967	127.768	0.79224	0.02313
7.15996	863.36	0.134173	128.046	0.79345	0.02317
7.16997	865.219	0.134359	128.322	0.79455	0.02311
7.17998	867.134	0.134566	128.606	0.79578	0.02314
7.18999	869.024	0.134773	128.886	0.797	0.02318
7.2	870.946	0.134938	129.171	0.79798	0.02295
7.20995	872.876	0.135145	129.458	0.7992	0.02297
7.21996	874.813	0.135352	129.745	0.80043	0.02298
7.22997	876.727	0.135538	130.029	0.80153	0.02288
7.23998	878.641	0.135745	130.313	0.80275	0.02291
7.24999	880.571	0.135931	130.599	0.80385	0.0228
7.26	882.485	0.136137	130.883	0.80507	0.02282
7.26995	884.469	0.136344	131.177	0.80629	0.0228
7.27996	886.454	0.136551	131.471	0.80752	0.02278
7.28997	888.454	0.136758	131.768	0.80874	0.02276
7.29998	890.454	0.136944	132.065	0.80984	0.02261
7.30999	892.438	0.137151	132.359	0.81106	0.02259
7.32	894.376	0.137336	132.646	0.81216	0.02247
7.32995	896.266	0.137563	132.927	0.8135	0.02263
7.33996	898.259	0.13777	133.222	0.81473	0.02261
7.34997	900.251	0.137956	133.518	0.81582	0.02246
7.35998	902.251	0.138142	133.814	0.81692	0.02231
7.36999	904.227	0.138349	134.107	0.81815	0.0223
7.38	906.173	0.138535	134.396	0.81925	0.02218
7.39	908.071	0.138742	134.677	0.82047	0.02221
7.4	909.98	0.13897	134.961	0.82182	0.02237
7.40995	911.972	0.139156	135.256	0.82292	0.02222
7.41996	913.956	0.139362	135.55	0.82414	0.0222
7.42997	915.956	0.139548	135.847	0.82524	0.02205
7.43998	917.909	0.139734	136.136	0.82634	0.02192
7.44999	919.808	0.139961	136.418	0.82768	0.02208
7.46	921.698	0.140147	136.698	0.82878	0.022
7.46995	923.495	0.140354	136.965	0.83001	0.02209
7.47996	925.402	0.14056	137.248	0.83122	0.02212
7.48997	927.402	0.140747	137.544	0.83233	0.02197
7.49998	929.269	0.140933	137.821	0.83343	0.02191
7.50999	931.136	0.141139	138.098	0.83465	0.02196
7.52	932.98	0.141346	138.372	0.83587	0.02203
7.52995	934.87	0.141553	138.652	0.8371	0.02207
7.53996	936.745	0.14176	138.93	0.83832	0.02212
7.54997	938.62	0.141966	139.208	0.83954	0.02216
7.55998	940.573	0.142173	139.498	0.84076	0.02216
7.56999	942.589	0.142359	139.797	0.84186	0.022
7.58	944.558	0.142545	140.089	0.84296	0.02187
7.58995	946.448	0.142752	140.369	0.84419	0.02191
7.59996	948.441	0.142938	140.665	0.84529	0.02176
7.60997	950.386	0.143145	140.953	0.84651	0.02177
7.61998	952.363	0.143372	141.246	0.84785	0.02188
7.62999	954.3	0.143558	141.534	0.84895	0.02176
7.64	956.253	0.143724	141.823	0.84993	0.02152
7.65	958.167	0.14393	142.107	0.85115	0.02154
7.65995	960.12	0.144137	142.397	0.85238	0.02155
7.66996	961.995	0.144344	142.675	0.8536	0.0216
7.67997	963.808	0.144551	142.944	0.85483	0.02169
7.68998	965.652	0.144736	143.217	0.85592	0.02163
7.69999	967.534	0.144943	143.496	0.85714	0.02167
7.71	969.456	0.145149	143.781	0.85836	0.02169
7.71995	971.425	0.145335	144.074	0.85946	0.02156
7.72996	973.308	0.145521	144.353	0.86056	0.02148
7.73997	975.238	0.145708	144.639	0.86167	0.02138
7.74998	977.198	0.145935	144.93	0.86301	0.02149
7.75999	979.034	0.146142	145.202	0.86423	0.02157
7.77	981.019	0.146307	145.496	0.86521	0.0213
7.77995	983.081	0.146514	145.802	0.86643	0.02123
7.78996	985.128	0.146721	146.106	0.86766	0.02118
7.79997	987.128	0.146907	146.402	0.86876	0.02103
7.80998	989.113	0.147113	146.697	0.86998	0.021
7.81999	991.011	0.14732	146.978	0.8712	0.02104
7.83	993.011	0.147527	147.275	0.87242	0.02101
7.83995	995.011	0.147734	147.572	0.87365	0.02098
7.84996	997.003	0.14794	147.867	0.87487	0.02096
7.85997	999.097	0.148106	148.178	0.87585	0.02063
7.86998	1001.04	0.148333	148.466	0.87719	0.02075
7.87999	1002.98	0.14854	148.753	0.87842	0.02076
7.89	1004.92	0.148747	149.041	0.87964	0.02077
7.9	1006.9	0.148953	149.335	0.88086	0.02075
7.90995	1008.82	0.14914	149.62	0.88196	0.02066
7.91996	1010.73	0.149346	149.903	0.88318	0.02068
7.92997	1012.65	0.149553	150.188	0.88441	0.0207
7.93998	1014.58	0.149739	150.474	0.88551	0.02059
7.94999	1016.44	0.149966	150.75	0.88685	0.02077
7.96	1018.31	0.150131	151.027	0.88782	0.02058
7.96995	1020.18	0.150338	151.304	0.88905	0.02063
7.97996	1022.13	0.150524	151.594	0.89015	0.02051
7.98997	1024.03	0.150751	151.875	0.89149	0.02067
7.99998	1025.89	0.150937	152.151	0.89259	0.0206
8.00999	1027.78	0.151144	152.432	0.89381	0.02064
8.02	1029.75	0.151351	152.724	0.89504	0.02063
8.02995	1031.72	0.151558	153.016	0.89626	0.02063
8.03996	1033.68	0.151723	153.307	0.89724	0.02037
8.04997	1035.67	0.15193	153.602	0.89846	0.02035
8.05998	1037.6	0.152095	153.888	0.89944	0.02012
8.06999	1039.57	0.152322	154.18	0.90078	0.02023
8.08	1041.49	0.152529	154.465	0.902	0.02025
8.08995	1043.38	0.152736	154.745	0.90323	0.0203
8.09996	1045.27	0.152943	155.026	0.90445	0.02034
8.10997	1047.21	0.153129	155.313	0.90555	0.02022
8.11998	1049.13	0.153315	155.598	0.90665	0.02012
8.12999	1050.98	0.153501	155.872	0.90775	0.02006
8.14	1052.86	0.153708	156.151	0.90898	0.02011
8.15	1054.74	0.153914	156.43	0.9102	0.02015
8.15995	1056.67	0.154121	156.716	0.91142	0.02017
8.16996	1058.58	0.154307	157	0.91252	0.02007
8.17997	1060.51	0.154493	157.286	0.91362	0.01997
8.18998	1062.51	0.1547	157.582	0.91484	0.01994
8.19999	1064.53	0.154906	157.882	0.91606	0.01989
8.21	1066.54	0.155113	158.18	0.91729	0.01986
8.21995	1068.54	0.155319	158.477	0.9185	0.01983
8.22996	1070.54	0.155526	158.773	0.91973	0.0198
8.23997	1072.53	0.155712	159.069	0.92083	0.01965
8.24998	1074.54	0.155919	159.367	0.92205	0.01962
8.25999	1076.49	0.156105	159.656	0.92315	0.0195
8.27	1078.46	0.156312	159.948	0.92438	0.01949
8.27995	1080.46	0.156518	160.245	0.92559	0.01946
8.28996	1082.45	0.156705	160.54	0.9267	0.01932
8.29997	1084.36	0.156891	160.823	0.9278	0.01922
8.30998	1086.28	0.157077	161.108	0.9289	0.01912
8.31999	1088.23	0.157325	161.397	0.93037	0.01937
8.33	1090.2	0.157532	161.689	0.93159	0.01936
8.33995	1092.16	0.157718	161.98	0.93269	0.01923
8.34996	1094.09	0.157924	162.266	0.93391	0.01924
8.35997	1096.03	0.15811	162.554	0.93501	0.01913
8.36998	1098.03	0.158297	162.851	0.93611	0.01898
8.37999	1099.96	0.158503	163.137	0.93733	0.01899
8.39	1101.85	0.15871	163.417	0.93856	0.01903
8.4	1103.85	0.158917	163.714	0.93978	0.01901
8.40995	1105.76	0.159124	163.997	0.94101	0.01904
8.41996	1107.76	0.15933	164.294	0.94222	0.019
8.42997	1109.76	0.159537	164.59	0.94345	0.01897
8.43998	1111.71	0.159744	164.879	0.94467	0.01898
8.44999	1113.6	0.159908	165.16	0.94564	0.01877
8.46	1115.56	0.160115	165.45	0.94687	0.01876
8.46995	1117.47	0.160342	165.734	0.94821	0.01891
8.47996	1119.38	0.160528	166.017	0.94931	0.01881
8.48997	1121.33	0.160714	166.306	0.95041	0.01869
8.49998	1123.3	0.160901	166.598	0.95151	0.01857
8.50999	1125.28	0.161107	166.892	0.95273	0.01855
8.52	1127.21	0.161314	167.178	0.95396	0.01856
8.52995	1129.1	0.161521	167.459	0.95518	0.0186
8.53996	1131.07	0.161728	167.751	0.9564	0.0186
8.54997	1133.07	0.161934	168.047	0.95762	0.01856
8.55998	1135.1	0.16212	168.348	0.95872	0.01839
8.56999	1137.04	0.162327	168.636	0.95995	0.0184
8.58	1138.98	0.162534	168.924	0.96117	0.01841
8.58995	1140.9	0.16272	169.209	0.96227	0.01831
8.59996	1142.8	0.162927	169.49	0.96349	0.01835
8.60997	1144.78	0.163154	169.784	0.96484	0.01845
8.61998	1146.73	0.16334	170.073	0.96594	0.01833
8.62999	1148.68	0.163526	170.362	0.96704	0.01821
8.64	1150.61	0.163712	170.649	0.96814	0.0181
8.65	1152.55	0.163919	170.936	0.96936	0.01811
8.65995	1154.42	0.164126	171.214	0.97059	0.01816
8.66996	1156.32	0.164312	171.496	0.97169	0.01808
8.67997	1158.21	0.164519	171.776	0.97291	0.01812
8.68998	1160.14	0.164725	172.062	0.97413	0.01813
8.69999	1162.14	0.164911	172.359	0.97523	0.01798
8.71	1164	0.165097	172.635	0.97633	0.01791
8.71995	1165.96	0.165303	172.925	0.97755	0.0179
8.72996	1167.88	0.165531	173.21	0.97889	0.01805
8.73997	1169.85	0.165717	173.502	0.97999	0.01792
8.74998	1171.81	0.165903	173.793	0.98109	0.01779
8.75999	1173.75	0.16611	174.081	0.98232	0.0178
8.77	1175.66	0.166316	174.364	0.98354	0.01782
8.77995	1177.68	0.166523	174.664	0.98476	0.01778
8.78996	1179.67	0.16673	174.959	0.98598	0.01776
8.79997	1181.57	0.166937	175.24	0.98721	0.0178
8.80998	1183.62	0.167123	175.544	0.98831	0.01761
8.81999	1185.53	0.167309	175.828	0.98941	0.01752
8.83	1187.51	0.167516	176.121	0.99063	0.0175
8.83995	1189.45	0.167722	176.409	0.99185	0.01751
8.84996	1191.42	0.167929	176.701	0.99308	0.0175
8.85997	1193.42	0.168136	176.998	0.9943	0.01747
8.86998	1195.48	0.168322	177.303	0.9954	0.01728
8.87999	1197.5	0.168529	177.603	0.99662	0.01724
8.89	1199.51	0.168715	177.901	0.99772	0.01709
8.9	1201.54	0.168921	178.202	0.99894	0.01703
8.90995	1203.47	0.169149	178.488	1.00029	0.01717
8.91996	1205.43	0.169356	178.779	1.00151	0.01717
8.92997	1207.39	0.169562	179.07	1.00273	0.01716
8.93998	1209.43	0.169769	179.372	1.00396	0.01711
8.94999	1211.34	0.169954	179.656	1.00505	0.01701
8.96	1213.25	0.170161	179.939	1.00627	0.01704
8.96995	1215.13	0.170347	180.218	1.00737	0.01696
8.97996	1217.07	0.170533	180.506	1.00847	0.01685
8.98997	1218.95	0.17074	180.784	1.0097	0.0169
8.99998	1220.84	0.170926	181.065	1.0108	0.01681
9.00999	1222.75	0.171112	181.348	1.0119	0.01672
9.02	1224.78	0.171319	181.649	1.01312	0.01667
9.02995	1226.78	0.171525	181.946	1.01434	0.01664
9.03996	1228.73	0.171712	182.235	1.01545	0.01652
9.04997	1230.79	0.171918	182.54	1.01666	0.01645
9.05998	1232.82	0.172104	182.841	1.01776	0.01628
9.06999	1234.82	0.172311	183.138	1.01899	0.01625
9.08	1236.7	0.172518	183.417	1.02021	0.0163
9.08995	1238.65	0.172725	183.706	1.02144	0.01631
9.09996	1240.57	0.172911	183.991	1.02254	0.0162
9.10997	1242.51	0.173097	184.279	1.02364	0.01609
9.11998	1244.36	0.173324	184.553	1.02498	0.01627
9.12999	1246.28	0.17351	184.838	1.02608	0.01617
9.14	1248.21	0.173696	185.124	1.02718	0.01607
9.15	1250.05	0.173882	185.397	1.02828	0.01601
9.15995	1251.91	0.174089	185.673	1.0295	0.01607
9.16996	1253.8	0.174337	185.953	1.03097	0.01636
9.17997	1255.75	0.174544	186.242	1.03219	0.01636
9.18998	1257.64	0.174709	186.523	1.03317	0.01615
9.19999	1259.53	0.174916	186.803	1.03439	0.0162
9.21	1261.39	0.175081	187.079	1.03537	0.01601
9.21995	1263.28	0.175287	187.359	1.03659	0.01604
9.22996	1265.18	0.175515	187.641	1.03794	0.0162
9.23997	1267.14	0.175701	187.931	1.03904	0.01608
9.24998	1269.11	0.175908	188.224	1.04026	0.01607
9.25999	1271.16	0.176094	188.528	1.04136	0.01588
9.27	1273.16	0.17628	188.824	1.04246	0.01573
9.27995	1275.15	0.176507	189.119	1.0438	0.01583
9.28996	1277.14	0.176714	189.415	1.04503	0.01581
9.29997	1279.11	0.176921	189.707	1.04625	0.0158
9.30998	1281.14	0.177127	190.008	1.04747	0.01575
9.31999	1283.11	0.177313	190.3	1.04857	0.01562
9.33	1285.05	0.177499	190.588	1.04967	0.0155
9.33995	1286.94	0.177727	190.868	1.05102	0.01567
9.34996	1288.88	0.177892	191.156	1.05199	0.01543
9.35997	1290.79	0.178099	191.439	1.05322	0.01546
9.36998	1292.7	0.178306	191.722	1.05444	0.01549
9.37999	1294.63	0.178513	192.009	1.05567	0.0155
9.39	1296.53	0.178719	192.29	1.05688	0.01553
9.4	1298.45	0.178926	192.575	1.05811	0.01555
9.40995	1300.45	0.179112	192.872	1.05921	0.0154
9.41996	1302.46	0.179298	193.17	1.06031	0.01524
9.42997	1304.46	0.179526	193.466	1.06166	0.01534
9.43998	1306.56	0.179712	193.778	1.06276	0.01513
9.44999	1308.6	0.179959	194.08	1.06422	0.01531
9.46	1310.62	0.180124	194.38	1.06519	0.01502
9.46995	1312.62	0.180331	194.677	1.06642	0.015
9.47996	1314.67	0.180538	194.981	1.06764	0.01494
9.48997	1316.76	0.180744	195.291	1.06886	0.01485
9.49998	1318.81	0.180951	195.595	1.07008	0.01479
9.50999	1320.78	0.181158	195.887	1.07131	0.01478
9.52	1322.77	0.181323	196.182	1.07228	0.01451
9.52995	1324.63	0.181551	196.458	1.07363	0.01469
9.53996	1326.39	0.181737	196.719	1.07473	0.01469
9.54997	1328.28	0.181944	196.999	1.07596	0.01473
9.55998	1330.14	0.18213	197.275	1.07705	0.01467
9.56999	1332.03	0.182316	197.555	1.07815	0.01459
9.58	1333.91	0.182502	197.834	1.07925	0.01451
9.58995	1335.75	0.182709	198.107	1.08048	0.01458
9.59996	1337.68	0.182915	198.393	1.0817	0.01459
9.60997	1339.43	0.183122	198.653	1.08292	0.01472
9.61998	1341.32	0.183308	198.933	1.08402	0.01464
9.62999	1343.32	0.183515	199.23	1.08525	0.01461
9.64	1345.32	0.183722	199.526	1.08647	0.01459
9.65	1347.22	0.183908	199.808	1.08757	0.0145
9.65995	1349.24	0.184114	200.108	1.08879	0.01445
9.66996	1351.3	0.184321	200.413	1.09001	0.01439
9.67997	1353.29	0.184507	200.708	1.09111	0.01424
9.68998	1355.28	0.184714	201.004	1.09234	0.01422
9.69999	1357.28	0.184921	201.3	1.09356	0.01419
9.71	1359.36	0.185127	201.609	1.09478	0.01411
9.71995	1361.44	0.185333	201.917	1.096	0.01403
9.72996	1363.46	0.185499	202.217	1.09698	0.01374
9.73997	1365.47	0.185705	202.515	1.0982	0.0137
9.74998	1367.44	0.185912	202.807	1.09942	0.01369
9.75999	1369.39	0.186119	203.096	1.10064	0.0137
9.77	1371.32	0.186367	203.383	1.10211	0.01396
9.77995	1373.29	0.186553	203.675	1.10321	0.01382
9.78996	1375.22	0.186739	203.961	1.10431	0.01372
9.79997	1377.15	0.186905	204.247	1.10529	0.01349
9.80998	1379.09	0.187132	204.535	1.10664	0.01362
9.81999	1381	0.187359	204.818	1.10798	0.01377
9.83	1383.02	0.187566	205.118	1.1092	0.01373
9.83995	1385.03	0.187752	205.416	1.1103	0.01357
9.84996	1387.05	0.187959	205.715	1.11153	0.01353
9.85997	1389.07	0.188145	206.015	1.11263	0.01336
9.86998	1390.97	0.188352	206.297	1.11385	0.0134
9.87999	1392.95	0.188559	206.591	1.11507	0.01338
9.89	1394.95	0.188745	206.887	1.11617	0.01323
9.9	1396.87	0.188951	207.172	1.11739	0.01325
9.90995	1398.84	0.189137	207.464	1.11849	0.01312
9.91996	1400.75	0.189344	207.747	1.11972	0.01315
9.92997	1402.64	0.18953	208.028	1.12082	0.01306
9.93998	1404.52	0.189716	208.306	1.12192	0.01299
9.94999	1406.43	0.189923	208.59	1.12314	0.01301
9.96	1408.33	0.190129	208.872	1.12436	0.01304
9.96995	1410.31	0.190336	209.165	1.12558	0.01303
9.97996	1412.23	0.190542	209.45	1.1268	0.01305
9.98997	1414.19	0.190749	209.741	1.12802	0.01304
9.99998	1416.17	0.190935	210.034	1.12912	0.0129
10.01	1418.07	0.191121	210.316	1.13022	0.01281
10.02	1419.96	0.191328	210.596	1.13145	0.01286
10.0299	1421.83	0.191535	210.874	1.13267	0.01291
10.04	1423.74	0.191741	211.157	1.13389	0.01293
10.05	1425.61	0.191948	211.434	1.13512	0.01299
10.06	1427.53	0.192114	211.719	1.1361	0.01277
10.07	1429.48	0.19232	212.008	1.13732	0.01277
10.08	1431.44	0.192527	212.299	1.13854	0.01276
10.0899	1433.35	0.192713	212.582	1.13964	0.01267
10.1	1435.27	0.19292	212.867	1.14086	0.01269
10.11	1437.24	0.193127	213.159	1.14209	0.01268
10.12	1439.24	0.193333	213.456	1.14331	0.01265
10.13	1441.27	0.19352	213.757	1.14441	0.01248
10.14	1443.25	0.193706	214.051	1.14551	0.01234
10.15	1445.25	0.193912	214.347	1.14673	0.01231
10.16	1447.14	0.194119	214.628	1.14795	0.01235
10.17	1449.04	0.194346	214.909	1.1493	0.01251
10.18	1450.97	0.194553	215.196	1.15052	0.01252
10.19	1452.97	0.194739	215.492	1.15162	0.01237
10.2	1454.96	0.194925	215.787	1.15272	0.01223
10.21	1456.89	0.195131	216.074	1.15394	0.01224
10.22	1458.75	0.195338	216.349	1.15516	0.0123
10.23	1460.56	0.195545	216.618	1.15639	0.01239
10.24	1462.43	0.195751	216.895	1.1576	0.01244
10.25	1464.37	0.195937	217.183	1.1587	0.01232
10.26	1466.39	0.196124	217.483	1.15981	0.01216
10.27	1468.39	0.19631	217.779	1.16091	0.01201
10.2799	1470.33	0.196516	218.067	1.16213	0.01202
10.29	1472.25	0.196723	218.352	1.16335	0.01204
10.3	1474.24	0.196951	218.647	1.1647	0.01214
10.31	1476.21	0.197157	218.939	1.16592	0.01213
10.32	1478.28	0.197343	219.246	1.16702	0.01193
10.33	1480.37	0.197529	219.556	1.16812	0.01172
10.3399	1482.37	0.197736	219.853	1.16934	0.0117
10.35	1484.35	0.197964	220.146	1.17069	0.0118
10.36	1486.21	0.19815	220.422	1.17179	0.01174
10.37	1488.12	0.198336	220.705	1.17289	0.01165
10.38	1490.14	0.198542	221.005	1.17411	0.0116
10.39	1492.1	0.198729	221.296	1.17522	0.01148
10.4	1494.01	0.198935	221.579	1.17643	0.0115
10.41	1495.95	0.199142	221.867	1.17766	0.01151
10.42	1497.85	0.199349	222.148	1.17888	0.01155
10.43	1499.71	0.199556	222.424	1.18011	0.01161
10.44	1501.6	0.199762	222.705	1.18132	0.01164
10.45	1503.47	0.199948	222.982	1.18242	0.01157
10.46	1505.47	0.200154	223.279	1.18364	0.01154
10.47	1507.35	0.20034	223.557	1.18474	0.01146
10.48	1509.21	0.200506	223.833	1.18572	0.01128
10.49	1511.13	0.200733	224.118	1.18707	0.01142
10.5	1513.1	0.20096	224.41	1.18841	0.01153
10.51	1515.03	0.201147	224.696	1.18952	0.01143
10.52	1516.96	0.201333	224.983	1.19062	0.01132
10.5299	1518.87	0.201539	225.266	1.19183	0.01134
10.54	1520.87	0.201725	225.563	1.19293	0.01119
10.55	1522.85	0.201912	225.856	1.19404	0.01106
10.56	1524.78	0.202118	226.142	1.19526	0.01107
10.57	1526.7	0.202304	226.427	1.19636	0.01097
10.58	1528.64	0.202532	226.715	1.19771	0.0111
10.5899	1530.52	0.202718	226.994	1.19881	0.01103
10.6	1532.44	0.202904	227.279	1.19991	0.01092
10.61	1534.43	0.203111	227.574	1.20113	0.0109
10.62	1536.37	0.203297	227.861	1.20223	0.01079
10.63	1538.4	0.203503	228.162	1.20345	0.01074
10.64	1540.36	0.20371	228.453	1.20467	0.01073
10.65	1542.38	0.203917	228.753	1.2059	0.01069
10.66	1544.46	0.204103	229.061	1.207	0.01049
10.67	1546.55	0.20431	229.371	1.20822	0.01041
10.68	1548.6	0.204517	229.675	1.20944	0.01035
10.69	1550.69	0.204723	229.985	1.21066	0.01026
10.7	1552.71	0.204951	230.285	1.21201	0.01034
10.71	1554.72	0.205157	230.583	1.21323	0.01031
10.72	1556.78	0.205343	230.888	1.21433	0.01012
10.73	1558.78	0.205549	231.185	1.21555	0.01008
10.74	1560.88	0.205715	231.496	1.21653	0.00975
10.75	1562.89	0.205942	231.795	1.21787	0.00983
10.76	1564.86	0.206149	232.087	1.2191	0.00983
10.77	1566.84	0.206335	232.38	1.2202	0.00969
10.7799	1568.79	0.206542	232.67	1.22142	0.00969
10.79	1570.81	0.206748	232.969	1.22264	0.00965
10.8	1572.82	0.206955	233.267	1.22386	0.00961
10.81	1574.76	0.207162	233.555	1.22509	0.00962
10.82	1576.74	0.207369	233.849	1.22631	0.00961
10.83	1578.69	0.207575	234.138	1.22753	0.0096
10.8399	1580.54	0.207761	234.412	1.22863	0.00955
10.85	1582.43	0.207968	234.693	1.22985	0.00959
10.86	1584.35	0.208154	234.977	1.23095	0.00949
10.87	1586.3	0.208361	235.267	1.23218	0.00949
10.88	1588.21	0.208568	235.55	1.2334	0.00952
10.89	1590.14	0.208754	235.836	1.2345	0.00941
10.9	1592.06	0.208961	236.121	1.23572	0.00943
10.91	1593.95	0.209167	236.401	1.23694	0.00947
10.92	1595.85	0.209353	236.683	1.23804	0.00938
10.93	1597.83	0.20956	236.977	1.23927	0.00937
10.94	1599.74	0.209726	237.26	1.24025	0.00915
10.95	1601.65	0.209932	237.543	1.24147	0.00917
10.96	1603.53	0.210139	237.822	1.24269	0.00922
10.97	1605.34	0.210345	238.09	1.24391	0.00931
10.98	1607.14	0.210531	238.357	1.24501	0.00928
10.99	1608.99	0.210717	238.632	1.24611	0.00922
11	1610.94	0.210903	238.921	1.24721	0.0091
11.01	1612.94	0.21111	239.218	1.24843	0.00908
11.02	1614.9	0.211317	239.508	1.24966	0.00907
11.0299	1616.79	0.211544	239.789	1.251	0.00923
11.04	1618.71	0.211751	240.073	1.25222	0.00926
11.05	1620.62	0.211937	240.357	1.25332	0.00916
11.06	1622.53	0.212144	240.64	1.25455	0.00919
11.07	1624.5	0.21233	240.932	1.25565	0.00906
11.08	1626.5	0.212536	241.229	1.25687	0.00902
11.0899	1628.52	0.212743	241.528	1.25809	0.00898
11.1	1630.49	0.21295	241.82	1.25931	0.00897
11.11	1632.49	0.213136	242.117	1.26041	0.00882
11.12	1634.43	0.213322	242.405	1.26151	0.00871
11.13	1636.4	0.213549	242.697	1.26286	0.00882
11.14	1638.39	0.213777	242.992	1.2642	0.00892
11.15	1640.39	0.213963	243.289	1.2653	0.00877
11.16	1642.43	0.214149	243.591	1.2664	0.00859
11.17	1644.41	0.214335	243.885	1.2675	0.00845
11.18	1646.43	0.214521	244.185	1.2686	0.00829
11.19	1648.34	0.214749	244.468	1.26995	0.00844
11.2	1650.24	0.214935	244.75	1.27105	0.00835
11.21	1652.13	0.215141	245.03	1.27227	0.00839
11.22	1654.13	0.215347	245.327	1.27349	0.00836
11.23	1656.09	0.215554	245.617	1.27471	0.00835
11.24	1658.09	0.215781	245.914	1.27606	0.00844
11.25	1660.02	0.215988	246.2	1.27728	0.00846
11.26	1661.96	0.216174	246.488	1.27838	0.00835
11.27	1663.94	0.216402	246.781	1.27973	0.00846
11.2799	1665.88	0.216608	247.069	1.28095	0.00846
11.29	1667.86	0.216794	247.363	1.28205	0.00832
11.3	1669.88	0.21698	247.662	1.28315	0.00816
11.31	1671.93	0.217187	247.966	1.28437	0.0081
11.32	1673.89	0.217373	248.257	1.28547	0.00797
11.33	1675.87	0.21758	248.551	1.28669	0.00796
11.3399	1677.86	0.217787	248.846	1.28792	0.00794
11.35	1679.85	0.218014	249.141	1.28926	0.00803
11.36	1681.81	0.218221	249.432	1.29048	0.00803
11.37	1683.75	0.218407	249.72	1.29158	0.00792
11.38	1685.69	0.218614	250.007	1.29281	0.00793
11.39	1687.57	0.2188	250.286	1.29391	0.00785
11.4	1689.46	0.218986	250.566	1.29501	0.00777
11.41	1691.25	0.219172	250.832	1.29611	0.00775
11.42	1693.18	0.219379	251.118	1.29733	0.00776
11.43	1695.06	0.219586	251.397	1.29856	0.00781
11.44	1696.93	0.219772	251.674	1.29966	0.00774
11.45	1698.83	0.219958	251.956	1.30076	0.00765
11.46	1700.69	0.220185	252.232	1.3021	0.00783
11.47	1702.56	0.220391	252.509	1.30332	0.00788
11.48	1704.49	0.220598	252.796	1.30454	0.00789
11.49	1706.46	0.220784	253.088	1.30564	0.00776
11.5	1708.41	0.22097	253.377	1.30674	0.00764
11.51	1710.35	0.221176	253.665	1.30796	0.00765
11.52	1712.27	0.221383	253.949	1.30918	0.00767
11.5299	1714.21	0.22159	254.237	1.31041	0.00768
11.54	1716.14	0.221797	254.523	1.31163	0.00769
11.55	1718.11	0.221983	254.815	1.31273	0.00756
11.56	1720.14	0.222169	255.117	1.31383	0.00739
11.57	1722.22	0.222376	255.425	1.31506	0.00731
11.58	1724.21	0.222582	255.72	1.31627	0.00729
11.5899	1726.16	0.222789	256.009	1.3175	0.00729
11.6	1728.09	0.222996	256.296	1.31872	0.00731
11.61	1730.03	0.223203	256.583	1.31995	0.00732
11.62	1732	0.223389	256.876	1.32105	0.00718
11.63	1734.02	0.223575	257.175	1.32215	0.00702
11.64	1736.01	0.223782	257.47	1.32337	0.007
11.65	1737.98	0.224009	257.762	1.32471	0.00711
11.66	1739.97	0.224216	258.058	1.32594	0.00709
11.67	1741.89	0.224422	258.342	1.32716	0.0071
11.68	1743.81	0.224609	258.627	1.32826	0.00701
11.69	1745.7	0.224815	258.907	1.32948	0.00704
11.7	1747.7	0.225043	259.204	1.33083	0.00714
11.71	1749.71	0.225249	259.502	1.33205	0.0071
11.72	1751.71	0.225435	259.799	1.33315	0.00695
11.73	1753.64	0.2256	260.085	1.33412	0.00672
11.74	1755.68	0.225807	260.388	1.33535	0.00666
11.75	1757.69	0.226034	260.686	1.33669	0.00675
11.76	1759.68	0.22622	260.981	1.33779	0.0066
11.77	1761.68	0.226406	261.277	1.33889	0.00645
11.7799	1763.76	0.226613	261.586	1.34011	0.00637
11.79	1765.85	0.22684	261.896	1.34145	0.00641
11.8	1767.74	0.227026	262.176	1.34255	0.00633
11.81	1769.57	0.227213	262.448	1.34366	0.00629
11.82	1771.44	0.227419	262.725	1.34488	0.00633
11.83	1773.38	0.227605	263.013	1.34598	0.00622
11.8399	1775.21	0.227791	263.284	1.34708	0.00618
11.85	1777.04	0.227957	263.555	1.34806	0.00601
11.86	1778.87	0.228184	263.827	1.3494	0.00621
11.87	1780.71	0.228391	264.1	1.35063	0.00628
11.88	1782.47	0.228577	264.361	1.35173	0.00628
11.89	1784.3	0.228784	264.632	1.35295	0.00636
11.9	1786.28	0.22897	264.926	1.35405	0.00622
11.91	1788.31	0.229197	265.227	1.35539	0.00629
11.92	1790.3	0.229363	265.522	1.35637	0.00603
11.93	1792.28	0.229569	265.816	1.35759	0.00601
11.94	1794.27	0.229776	266.111	1.35882	0.00599
11.95	1796.28	0.229983	266.409	1.36004	0.00595
11.96	1798.27	0.23019	266.704	1.36127	0.00593
11.97	1800.27	0.230396	267.001	1.36248	0.0059
11.98	1802.35	0.230602	267.309	1.3637	0.00581
11.99	1804.36	0.230809	267.607	1.36493	0.00578
12	1806.36	0.230995	267.904	1.36603	0.00563
12.01	1808.28	0.231181	268.189	1.36713	0.00553
12.02	1810.13	0.231388	268.463	1.36835	0.00559
12.0299	1812.02	0.231595	268.743	1.36957	0.00564
12.04	1813.89	0.231801	269.021	1.37079	0.00568
12.05	1815.82	0.231987	269.307	1.37189	0.00558
12.06	1817.7	0.232174	269.586	1.373	0.00551
12.07	1819.52	0.23238	269.856	1.37422	0.00558
12.08	1821.31	0.232587	270.121	1.37544	0.00569
12.0899	1823.14	0.232794	270.393	1.37666	0.00577
12.1	1825	0.23298	270.669	1.37776	0.0057
12.11	1826.87	0.233166	270.946	1.37886	0.00563
12.12	1828.82	0.233373	271.235	1.38009	0.00564
12.13	1830.82	0.2336	271.532	1.38143	0.00573
12.14	1832.82	0.233786	271.828	1.38253	0.00558
12.15	1834.78	0.233972	272.119	1.38363	0.00545
12.16	1836.76	0.234179	272.413	1.38486	0.00543
12.17	1838.81	0.234427	272.717	1.38632	0.00562
12.18	1840.81	0.234613	273.013	1.38742	0.00547
12.19	1842.79	0.23482	273.307	1.38865	0.00545
12.2	1844.77	0.235006	273.601	1.38975	0.00531
12.21	1846.77	0.235213	273.897	1.39097	0.00529
12.22	1848.73	0.235398	274.188	1.39206	0.00515
12.23	1850.59	0.235605	274.464	1.39329	0.00521
12.24	1852.54	0.235811	274.753	1.39451	0.00521
12.25	1854.44	0.236018	275.035	1.39573	0.00525
12.26	1856.39	0.236204	275.324	1.39683	0.00513
12.27	1858.29	0.23639	275.606	1.39793	0.00504
12.2799	1860.18	0.236597	275.886	1.39915	0.00508
12.29	1862.01	0.236804	276.158	1.40038	0.00516
12.3	1863.94	0.23701	276.444	1.4016	0.00517
12.31	1865.87	0.237197	276.73	1.4027	0.00507
12.32	1867.89	0.237403	277.03	1.40392	0.00502
12.33	1869.92	0.237589	277.331	1.40502	0.00485
12.3399	1871.86	0.237796	277.618	1.40624	0.00486
12.35	1873.82	0.238003	277.909	1.40747	0.00486
12.36	1875.84	0.23821	278.209	1.40869	0.00482
12.37	1877.9	0.238416	278.514	1.40991	0.00475
12.38	1879.96	0.238582	278.82	1.41089	0.00444
12.39	1882.06	0.238788	279.131	1.41211	0.00434
12.4	1884.09	0.238995	279.432	1.41334	0.0043
12.41	1886.15	0.239202	279.738	1.41456	0.00423
12.42	1888.08	0.239388	280.024	1.41566	0.00412
12.43	1889.99	0.239574	280.307	1.41676	0.00403
12.44	1891.93	0.23978	280.595	1.41798	0.00403
12.45	1893.89	0.239987	280.886	1.4192	0.00403
12.46	1895.75	0.240173	281.162	1.4203	0.00397
12.47	1897.65	0.240359	281.443	1.4214	0.00388
12.48	1899.58	0.240566	281.73	1.42263	0.00389
12.49	1901.5	0.240773	282.014	1.42385	0.00392
12.5	1903.37	0.240959	282.292	1.42495	0.00385
12.51	1905.33	0.241186	282.582	1.42629	0.00396
12.52	1907.26	0.241393	282.869	1.42752	0.00398
12.53	1909.24	0.2416	283.162	1.42874	0.00396
12.5399	1911.22	0.241786	283.456	1.42984	0.00382
12.55	1913.19	0.241993	283.748	1.43106	0.00382
12.56	1915.19	0.242179	284.045	1.43216	0.00366
12.57	1917.19	0.242385	284.341	1.43338	0.00363
12.58	1919.21	0.242592	284.641	1.43461	0.00359
12.59	1921.17	0.242798	284.932	1.43582	0.00358
12.5999	1923.15	0.243005	285.225	1.43705	0.00357
12.61	1925.07	0.243211	285.51	1.43827	0.00358
12.62	1927.07	0.243418	285.807	1.43949	0.00356
12.63	1929.04	0.243625	286.099	1.44072	0.00355
12.64	1930.93	0.243832	286.379	1.44194	0.00359
12.65	1932.85	0.244038	286.664	1.44316	0.00361
12.66	1934.77	0.244245	286.949	1.44438	0.00363
12.67	1936.69	0.244452	287.233	1.44561	0.00365
12.68	1938.6	0.244638	287.517	1.44671	0.00356
12.69	1940.5	0.244845	287.798	1.44793	0.00359
12.7	1942.45	0.245031	288.088	1.44903	0.00347
12.71	1944.35	0.245196	288.37	1.45001	0.00326
12.72	1946.15	0.245403	288.636	1.45123	0.00335
12.73	1948	0.24561	288.911	1.45245	0.00342
12.74	1950.02	0.245816	289.21	1.45367	0.00338
12.75	1951.96	0.246023	289.498	1.4549	0.00339
12.76	1953.91	0.246189	289.787	1.45588	0.00315
12.77	1955.83	0.246395	290.072	1.4571	0.00316
12.78	1957.78	0.246602	290.361	1.45832	0.00317
12.7899	1959.77	0.246809	290.656	1.45954	0.00315
12.8	1961.74	0.247016	290.949	1.46077	0.00314
12.81	1963.67	0.247222	291.235	1.46199	0.00315
12.82	1965.66	0.247408	291.53	1.46309	0.003
12.83	1967.66	0.247615	291.827	1.46431	0.00298
12.84	1969.54	0.247801	292.105	1.46541	0.0029
12.8499	1971.5	0.247986	292.396	1.46651	0.00277
12.86	1973.4	0.248193	292.678	1.46773	0.0028
12.87	1975.31	0.248379	292.961	1.46883	0.00271
12.88	1977.19	0.248565	293.24	1.46993	0.00263
12.89	1979.15	0.248793	293.531	1.47128	0.00275
12.9	1981.03	0.248979	293.81	1.47238	0.00267
12.91	1982.99	0.249165	294.1	1.47348	0.00255
12.92	1984.93	0.249372	294.388	1.4747	0.00256
12.93	1986.85	0.249578	294.673	1.47592	0.00257
12.94	1988.75	0.249785	294.955	1.47714	0.00261
12.95	1990.7	0.249992	295.244	1.47837	0.00261
12.96	1992.68	0.250199	295.537	1.47959	0.0026
12.97	1994.68	0.250385	295.834	1.48069	0.00245
12.98	1996.74	0.250591	296.14	1.48191	0.00238
12.99	1998.67	0.250777	296.426	1.48301	0.00227
13	2000.65	0.250984	296.719	1.48423	0.00225
13.01	2002.58	0.251191	297.006	1.48546	0.00227
13.02	2004.55	0.251418	297.298	1.4868	0.00238
13.03	2006.54	0.251604	297.593	1.4879	0.00223
13.0399	2008.49	0.251791	297.882	1.48901	0.00212
13.05	2010.38	0.251997	298.163	1.49022	0.00216
13.06	2012.33	0.252225	298.452	1.49157	0.00228
13.07	2014.26	0.252411	298.738	1.49267	0.00218
13.08	2016.14	0.252597	299.017	1.49377	0.0021
13.09	2018	0.252783	299.293	1.49487	0.00203
13.0999	2019.86	0.253009	299.568	1.49621	0.00221
13.11	2021.77	0.253216	299.852	1.49743	0.00224
13.12	2023.62	0.253423	300.126	1.49866	0.0023
13.13	2025.48	0.253609	300.402	1.49976	0.00224
13.14	2027.47	0.253816	300.697	1.50098	0.00222
13.15	2029.45	0.254002	300.991	1.50208	0.00208
13.16	2031.4	0.254208	301.28	1.5033	0.00208
13.17	2033.32	0.254415	301.565	1.50452	0.0021
13.18	2035.25	0.254643	301.851	1.50587	0.00224
13.19	2037.22	0.254849	302.143	1.50709	0.00222
13.2	2039.22	0.255056	302.44	1.50831	0.0022
13.21	2041.18	0.255242	302.731	1.50941	0.00207
13.22	2043.17	0.255428	303.026	1.51051	0.00193
13.23	2045.15	0.255614	303.319	1.51161	0.00179
13.24	2047.04	0.255821	303.6	1.51284	0.00183
13.25	2048.98	0.256028	303.887	1.51406	0.00184
13.26	2050.83	0.256235	304.162	1.51529	0.0019
13.27	2052.71	0.256421	304.441	1.51639	0.00183
13.28	2054.58	0.256627	304.718	1.5176	0.00188
13.2899	2056.46	0.256813	304.997	1.5187	0.0018
13.3	2058.29	0.257041	305.268	1.52005	0.002
13.31	2060.18	0.257227	305.548	1.52115	0.00192
13.32	2062.06	0.257413	305.827	1.52225	0.00184
13.33	2063.86	0.257599	306.094	1.52335	0.00182
13.34	2065.72	0.257806	306.37	1.52458	0.00188
13.3499	2067.51	0.258012	306.636	1.5258	0.00197
13.36	2069.4	0.258218	306.916	1.52701	0.00201
13.37	2071.3	0.258404	307.198	1.52811	0.00192
13.38	2073.18	0.258591	307.476	1.52922	0.00185
13.39	2075.1	0.258797	307.761	1.53044	0.00187
13.4	2077	0.258983	308.043	1.53154	0.00178
13.41	2078.94	0.25919	308.331	1.53276	0.00179
13.42	2080.86	0.259376	308.615	1.53386	0.00169
13.43	2082.82	0.259583	308.906	1.53509	0.00168
13.44	2084.79	0.25979	309.198	1.53631	0.00168
13.45	2086.78	0.259996	309.494	1.53753	0.00165
13.46	2088.73	0.260203	309.783	1.53875	0.00165
13.47	2090.73	0.260389	310.079	1.53985	0.0015
13.48	2092.73	0.260596	310.376	1.54108	0.00147
13.49	2094.71	0.260803	310.67	1.5423	0.00146
13.5	2096.69	0.261009	310.963	1.54352	0.00144
13.51	2098.61	0.261237	311.248	1.54487	0.00158
13.52	2100.62	0.261444	311.546	1.54609	0.00155
13.53	2102.58	0.26163	311.837	1.54719	0.00142
13.5399	2104.54	0.261816	312.128	1.54829	0.0013
13.55	2106.54	0.262023	312.424	1.54952	0.00127
13.56	2108.43	0.26225	312.704	1.55086	0.00143
13.57	2110.29	0.262436	312.98	1.55196	0.00137
13.58	2112.22	0.262643	313.267	1.55318	0.00138
13.59	2114.12	0.262829	313.548	1.55428	0.00129
13.5999	2116.05	0.263014	313.835	1.55538	0.00118
13.61	2117.94	0.263241	314.115	1.55672	0.00134
13.62	2119.77	0.263448	314.386	1.55794	0.00142
13.63	2121.68	0.263634	314.67	1.55904	0.00132
13.64	2123.57	0.263841	314.95	1.56027	0.00136
13.65	2125.45	0.264027	315.229	1.56137	0.00129
13.66	2127.33	0.264213	315.508	1.56247	0.00121
13.67	2129.25	0.264441	315.792	1.56381	0.00136
13.68	2131.09	0.264627	316.065	1.56491	0.00131
13.69	2132.97	0.264833	316.344	1.56613	0.00135
13.7	2134.88	0.26504	316.627	1.56736	0.00138
13.71	2136.75	0.265205	316.905	1.56833	0.00118
13.72	2138.54	0.265412	317.17	1.56956	0.00129
13.73	2140.32	0.26566	317.434	1.57102	0.00164
13.74	2142.09	0.265867	317.697	1.57225	0.00176
13.75	2143.88	0.266053	317.962	1.57335	0.00173
13.76	2145.76	0.266219	318.241	1.57433	0.00154
13.77	2147.56	0.266405	318.508	1.57543	0.00151
13.78	2149.41	0.266591	318.782	1.57653	0.00146
13.7899	2151.22	0.266777	319.051	1.57763	0.00142
13.8	2153.04	0.266984	319.321	1.57885	0.00151
13.81	2154.94	0.26719	319.602	1.58007	0.00154
13.82	2156.94	0.267397	319.899	1.5813	0.00151
13.83	2158.99	0.267583	320.203	1.5824	0.00133
13.84	2160.94	0.267769	320.492	1.58349	0.00121
13.8499	2162.9	0.267996	320.783	1.58484	0.00132
13.86	2164.9	0.268223	321.08	1.58618	0.00141
13.87	2166.94	0.268409	321.382	1.58728	0.00124
13.88	2168.91	0.268595	321.674	1.58838	0.0011
13.89	2170.84	0.268802	321.961	1.5896	0.00112
13.9	2172.8	0.269009	322.251	1.59083	0.00112
13.91	2174.74	0.269215	322.539	1.59205	0.00112
13.92	2176.61	0.269422	322.816	1.59327	0.00118
13.93	2178.46	0.269588	323.091	1.59425	0.00099999
13.94	2180.39	0.269794	323.377	1.59547	0.00101
13.95	2182.32	0.270001	323.663	1.59669	0.00103
13.96	2184.25	0.270208	323.949	1.59792	0.00104
13.97	2186.11	0.270415	324.225	1.59914	0.0011
13.98	2188.03	0.270601	324.51	1.60024	0.001
13.99	2190.04	0.270807	324.808	1.60146	0.000962129
14	2192.04	0.271014	325.105	1.60268	0.000934682
14.01	2194	0.2712	325.395	1.60378	0.000808081
14.02	2196	0.271407	325.692	1.60501	0.000780634
14.03	2197.95	0.271614	325.981	1.60623	0.000784477
14.0399	2199.93	0.27182	326.275	1.60745	0.000763633
14.05	2201.84	0.272007	326.558	1.60856	0.000674235
14.06	2203.67	0.272213	326.83	1.60978	0.000747259
14.07	2205.65	0.272399	327.123	1.61088	0.000608141
14.08	2207.61	0.272606	327.414	1.6121	0.000605726
14.09	2209.49	0.272813	327.693	1.61332	0.000653375
14.0999	2211.39	0.272999	327.975	1.61442	0.00056432
14.11	2213.26	0.273205	328.252	1.61564	0.000612313
14.12	2215.17	0.273411	328.535	1.61686	0.000635273
14.13	2217.05	0.273597	328.814	1.61796	0.000558735
14.14	2218.87	0.273825	329.084	1.61931	0.000768117
14.15	2220.73	0.274032	329.36	1.62053	0.000828281
14.16	2222.57	0.274238	329.633	1.62175	0.000895047
14.17	2224.31	0.274424	329.891	1.62285	0.000906119
14.18	2226.08	0.274611	330.153	1.62396	0.00090433
14.19	2227.85	0.274817	330.416	1.62517	0.00101
14.2	2229.6	0.275024	330.675	1.6264	0.00114
14.21	2231.45	0.27521	330.95	1.6275	0.00109
14.22	2233.22	0.275417	331.212	1.62872	0.0012
14.23	2235	0.275624	331.476	1.62995	0.00131
14.24	2236.74	0.27581	331.734	1.63105	0.00132
14.25	2238.55	0.275996	332.003	1.63215	0.00129
14.26	2240.41	0.276203	332.279	1.63337	0.00135
14.27	2242.36	0.276409	332.568	1.63459	0.00135
14.28	2244.22	0.276575	332.844	1.63557	0.00117
14.2899	2246.11	0.276781	333.124	1.63679	0.0012
14.3	2247.94	0.276988	333.395	1.63801	0.00128
14.31	2249.79	0.277216	333.67	1.63936	0.00147
14.32	2251.62	0.277402	333.941	1.64046	0.00143
14.33	2253.45	0.277588	334.213	1.64156	0.00138
14.34	2255.4	0.277774	334.502	1.64266	0.00126
14.3499	2257.33	0.278001	334.788	1.644	0.0014
14.36	2259.22	0.278207	335.068	1.64522	0.00143
14.37	2261	0.278393	335.332	1.64632	0.00142
14.38	2262.81	0.27862	335.601	1.64766	0.00163
14.39	2264.61	0.278807	335.868	1.64877	0.00161
14.4	2266.5	0.279013	336.148	1.64999	0.00164
14.41	2268.35	0.27922	336.422	1.65121	0.00171
14.42	2270.26	0.279427	336.706	1.65244	0.00174
14.43	2272.16	0.279613	336.988	1.65354	0.00165
14.44	2274.07	0.27982	337.271	1.65476	0.00168
14.45	2275.92	0.280026	337.545	1.65598	0.00174
14.46	2277.76	0.280233	337.818	1.6572	0.00181
14.47	2279.64	0.280419	338.097	1.6583	0.00173
14.48	2281.55	0.280626	338.38	1.65953	0.00176
14.49	2283.53	0.280833	338.674	1.66075	0.00175
14.5	2285.42	0.281039	338.954	1.66197	0.00178
14.51	2287.29	0.281226	339.231	1.66308	0.00172
14.52	2289.11	0.281412	339.501	1.66418	0.00168
14.53	2291	0.281618	339.782	1.66539	0.00172
14.5399	2292.8	0.281846	340.049	1.66674	0.00194
14.55	2294.61	0.282032	340.317	1.66784	0.0019
14.56	2296.47	0.282239	340.593	1.66907	0.00196
14.57	2298.36	0.282425	340.873	1.67017	0.00188
14.58	2300.22	0.282631	341.149	1.67138	0.00194
14.59	2302.04	0.282817	341.419	1.67248	0.0019
14.5999	2303.81	0.283024	341.682	1.67371	0.00201
14.61	2305.65	0.28323	341.954	1.67493	0.00208
14.62	2307.49	0.283416	342.227	1.67603	0.00203
14.63	2309.29	0.283643	342.494	1.67737	0.00224
14.64	2311.11	0.28383	342.764	1.67847	0.00221
14.65	2312.94	0.284016	343.036	1.67957	0.00217
14.66	2314.72	0.284222	343.3	1.68079	0.00227
14.67	2316.47	0.284429	343.559	1.68202	0.0024
14.68	2318.24	0.284595	343.822	1.683	0.00227
14.69	2319.97	0.284801	344.078	1.68422	0.00241
14.7	2321.73	0.285008	344.339	1.68544	0.00253
14.71	2323.5	0.285173	344.602	1.68642	0.0024
14.72	2325.25	0.28538	344.861	1.68764	0.00253
14.73	2327.01	0.285587	345.122	1.68886	0.00265
14.74	2328.83	0.285794	345.392	1.69009	0.00274
14.75	2330.58	0.286	345.652	1.69131	0.00286
14.76	2332.29	0.286207	345.905	1.69253	0.00301
14.77	2334.04	0.286414	346.165	1.69376	0.00314
14.78	2335.71	0.2866	346.413	1.69486	0.0032
14.7899	2337.53	0.286786	346.683	1.69596	0.00316
14.8	2339.36	0.286972	346.954	1.69705	0.00311
14.81	2341.08	0.287179	347.209	1.69828	0.00326
14.82	2342.84	0.287365	347.47	1.69938	0.00326
14.83	2344.61	0.287572	347.733	1.7006	0.00338
14.84	2346.4	0.287799	347.998	1.70195	0.0036
14.8499	2348.19	0.287985	348.264	1.70305	0.00358
14.86	2350.06	0.288191	348.541	1.70426	0.00363
14.87	2351.9	0.288398	348.814	1.70549	0.0037
14.88	2353.86	0.288584	349.105	1.70659	0.00357
14.89	2355.75	0.28877	349.385	1.70769	0.00349
14.9	2357.67	0.288977	349.67	1.70891	0.00351
14.91	2359.61	0.289183	349.957	1.71013	0.00352
14.92	2361.41	0.28939	350.224	1.71135	0.00361
14.93	2363.27	0.289597	350.5	1.71258	0.00367
14.94	2365.14	0.289804	350.777	1.7138	0.00373
14.95	2366.95	0.29001	351.046	1.71502	0.00381
14.96	2368.82	0.290196	351.323	1.71612	0.00374
14.97	2370.68	0.290382	351.599	1.71722	0.00368
14.98	2372.5	0.29061	351.869	1.71857	0.00389
14.99	2374.27	0.290817	352.132	1.71979	0.00401
15	2375.96	0.291003	352.382	1.72089	0.00405
15.01	2377.72	0.291189	352.643	1.72199	0.00405
15.02	2379.57	0.291437	352.918	1.72346	0.00436
15.03	2381.31	0.291623	353.176	1.72456	0.00437
15.0399	2383.08	0.291788	353.438	1.72554	0.00423
15.05	2384.87	0.291954	353.704	1.72652	0.0041
15.06	2386.69	0.292181	353.974	1.72786	0.0043
15.07	2388.49	0.292367	354.241	1.72896	0.00427
15.08	2390.26	0.292574	354.503	1.73018	0.00439
15.09	2392.05	0.292781	354.769	1.73141	0.00449
15.0999	2393.91	0.292988	355.044	1.73263	0.00455
15.11	2395.78	0.293214	355.322	1.73397	0.00472
15.12	2397.55	0.2934	355.584	1.73507	0.00471
15.13	2399.44	0.293586	355.865	1.73617	0.00463
15.14	2401.25	0.293772	356.133	1.73727	0.0046
15.15	2403.08	0.293979	356.404	1.73849	0.00468
15.16	2404.74	0.294186	356.651	1.73972	0.00486
15.17	2406.46	0.294392	356.906	1.74093	0.005
15.18	2408.19	0.294599	357.162	1.74216	0.00514
15.19	2409.91	0.294785	357.417	1.74326	0.00517
15.2	2411.58	0.294971	357.665	1.74436	0.00522
15.21	2413.21	0.295137	357.907	1.74534	0.00518
15.22	2414.98	0.295364	358.169	1.74668	0.00542
15.23	2416.62	0.29555	358.413	1.74778	0.00549
15.24	2418.32	0.295757	358.665	1.74901	0.00565
15.25	2420.02	0.295964	358.917	1.75023	0.00581
15.26	2421.79	0.29617	359.179	1.75145	0.00592
15.27	2423.49	0.296377	359.431	1.75267	0.00608
15.28	2425.14	0.296543	359.676	1.75365	0.00603
15.2899	2426.84	0.296749	359.928	1.75487	0.00619
15.3	2428.54	0.296977	360.18	1.75622	0.00647
15.31	2430.33	0.297163	360.446	1.75732	0.00645
15.32	2432.04	0.29737	360.7	1.75855	0.00661
15.33	2433.79	0.297576	360.959	1.75976	0.00673
15.34	2435.53	0.297762	361.217	1.76086	0.00674
15.3499	2437.34	0.297949	361.486	1.76197	0.00671
15.36	2439.14	0.298176	361.753	1.76331	0.00693
15.37	2440.93	0.298361	362.018	1.76441	0.0069
15.38	2442.76	0.298568	362.289	1.76563	0.00698
15.39	2444.58	0.298795	362.559	1.76697	0.00719
15.4	2446.43	0.299002	362.834	1.7682	0.00725
15.41	2448.21	0.299188	363.098	1.7693	0.00724
15.42	2450.03	0.299374	363.368	1.7704	0.0072
15.43	2451.85	0.299601	363.638	1.77174	0.0074
15.44	2453.54	0.299808	363.888	1.77296	0.00757
15.45	2455.22	0.300015	364.137	1.77419	0.00774
15.46	2456.92	0.300222	364.39	1.77541	0.0079
15.47	2458.61	0.300408	364.64	1.77651	0.00794
15.48	2460.37	0.300594	364.901	1.77761	0.00794
15.49	2462.12	0.30078	365.161	1.77871	0.00795
15.5	2463.82	0.300966	365.413	1.77981	0.00798
15.51	2465.51	0.301173	365.664	1.78103	0.00815
15.52	2467.14	0.30138	365.905	1.78226	0.00835
15.53	2468.83	0.301586	366.156	1.78348	0.00852
15.5399	2470.54	0.301793	366.41	1.7847	0.00867
15.55	2472.27	0.301979	366.666	1.7858	0.00869
15.56	2474.01	0.302186	366.924	1.78703	0.00882
15.57	2475.74	0.302372	367.181	1.78813	0.00884
15.58	2477.41	0.302558	367.428	1.78923	0.00889
15.59	2479.11	0.302744	367.681	1.79033	0.00893
15.5999	2480.82	0.302951	367.934	1.79155	0.00908
15.61	2482.49	0.303158	368.182	1.79277	0.00926
15.62	2484.27	0.303364	368.446	1.79399	0.00937
15.63	2486	0.30357	368.702	1.79521	0.0095
15.64	2487.79	0.303756	368.968	1.79631	0.00948
15.65	2489.51	0.303942	369.223	1.79741	0.00951
15.66	2491.19	0.304128	369.472	1.79851	0.00956
15.67	2492.84	0.304356	369.717	1.79986	0.00987
15.68	2494.52	0.304542	369.966	1.80096	0.00992
15.69	2496.24	0.304749	370.221	1.80218	0.01007
15.7	2497.94	0.304935	370.473	1.80328	0.0101
15.71	2499.68	0.305141	370.731	1.8045	0.01023
15.72	2501.33	0.305348	370.976	1.80572	0.01042
15.73	2502.97	0.305555	371.219	1.80695	0.01062
15.74	2504.61	0.305762	371.463	1.80817	0.01082
15.75	2506.32	0.305948	371.716	1.80927	0.01085
15.76	2508.06	0.306134	371.974	1.81037	0.01086
15.77	2509.82	0.306341	372.235	1.8116	0.01098
15.78	2511.54	0.306547	372.49	1.81281	0.01113
15.7899	2513.15	0.306754	372.729	1.81404	0.01134
15.8	2514.76	0.306961	372.968	1.81526	0.01156
15.81	2516.41	0.307167	373.213	1.81648	0.01174
15.82	2518.04	0.307354	373.454	1.81759	0.01183
15.83	2519.65	0.30754	373.693	1.81869	0.01192
15.84	2521.25	0.307746	373.93	1.81991	0.01214
15.8499	2522.8	0.307974	374.16	1.82125	0.01252
15.86	2524.33	0.30816	374.387	1.82235	0.01266
15.87	2525.88	0.308366	374.617	1.82357	0.01291
15.88	2527.43	0.308572	374.847	1.82479	0.01316
15.89	2529.07	0.308758	375.09	1.82589	0.01323
15.9	2530.65	0.308965	375.325	1.82711	0.01347
15.91	2532.24	0.309151	375.56	1.82821	0.01357
15.92	2533.84	0.309358	375.798	1.82944	0.01379
15.93	2535.43	0.309565	376.033	1.83066	0.01402
15.94	2537.03	0.309751	376.271	1.83176	0.01412
15.95	2538.72	0.309937	376.521	1.83286	0.01416
15.96	2540.47	0.310144	376.781	1.83409	0.01429
15.97	2542.14	0.31035	377.029	1.8353	0.01447
15.98	2543.75	0.310537	377.267	1.83641	0.01456
15.99	2545.28	0.310764	377.494	1.83775	0.01495
16	2546.97	0.310971	377.745	1.83898	0.01512
16.01	2548.59	0.311177	377.985	1.8402	0.01532
16.02	2550.29	0.311343	378.237	1.84118	0.01524
16.03	2552.01	0.311529	378.492	1.84228	0.01526
16.0399	2553.73	0.311756	378.748	1.84362	0.01553
16.05	2555.4	0.311963	378.995	1.84484	0.01571
16.06	2557.06	0.31217	379.241	1.84607	0.01589
16.07	2558.8	0.312356	379.5	1.84717	0.0159
16.08	2560.65	0.312542	379.774	1.84827	0.01585
16.09	2562.5	0.312749	380.048	1.84949	0.01591
16.0999	2564.14	0.312955	380.291	1.85071	0.0161
16.11	2565.79	0.313162	380.536	1.85193	0.0163
16.12	2567.42	0.313368	380.778	1.85315	0.01649
16.13	2569.08	0.313575	381.024	1.85438	0.01668
16.14	2570.71	0.31374	381.266	1.85535	0.01663
16.15	2572.3	0.313906	381.502	1.85633	0.01662
16.16	2573.85	0.314112	381.732	1.85755	0.01687
16.17	2575.39	0.314319	381.96	1.85878	0.01713
16.18	2576.96	0.314546	382.193	1.86012	0.01749
16.19	2578.56	0.314733	382.43	1.86122	0.01759
16.2	2580.27	0.314898	382.684	1.8622	0.0175
16.21	2582.02	0.315105	382.943	1.86342	0.01763
16.22	2583.69	0.315311	383.191	1.86464	0.0178
16.23	2585.36	0.315518	383.439	1.86587	0.01798
16.24	2587.02	0.315725	383.685	1.86709	0.01817
16.25	2588.72	0.315932	383.937	1.86831	0.01833
16.26	2590.36	0.316138	384.18	1.86953	0.01852
16.27	2592.05	0.316324	384.431	1.87063	0.01856
16.28	2593.7	0.316552	384.676	1.87198	0.01888
16.2899	2595.35	0.316717	384.92	1.87296	0.01882
16.3	2597.03	0.316924	385.169	1.87418	0.01899
16.31	2598.67	0.317131	385.413	1.87541	0.01919
16.32	2600.37	0.317338	385.665	1.87663	0.01935
16.33	2602.01	0.317544	385.908	1.87785	0.01954
16.34	2603.65	0.31773	386.151	1.87895	0.01962
16.3499	2605.23	0.317937	386.386	1.88017	0.01985
16.36	2606.83	0.318144	386.623	1.8814	0.02008
16.37	2608.46	0.31835	386.865	1.88261	0.02027
16.38	2610	0.318556	387.093	1.88383	0.02053
16.39	2611.61	0.318742	387.332	1.88493	0.02062
16.4	2613.11	0.318929	387.554	1.88604	0.02079
16.41	2614.61	0.319135	387.777	1.88726	0.02107
16.42	2616.14	0.319321	388.004	1.88836	0.02121
16.43	2617.69	0.319549	388.234	1.8897	0.02159
16.44	2619.27	0.319735	388.468	1.8908	0.0217
16.45	2620.93	0.319942	388.714	1.89203	0.02188
16.46	2622.54	0.320148	388.953	1.89325	0.0221
16.47	2624.06	0.320314	389.178	1.89423	0.02213
16.48	2625.64	0.320562	389.413	1.89569	0.0226
16.49	2627.15	0.320727	389.637	1.89667	0.02263
16.5	2628.7	0.320934	389.866	1.89789	0.02289
16.51	2630.31	0.32112	390.105	1.89899	0.02298
16.52	2631.85	0.321347	390.334	1.90034	0.02336
16.53	2633.42	0.321534	390.567	1.90144	0.02348
16.5399	2634.98	0.32174	390.798	1.90266	0.02372
16.55	2636.48	0.321926	391.02	1.90376	0.02389
16.56	2638.07	0.322133	391.256	1.90499	0.02412
16.57	2639.72	0.32234	391.501	1.90621	0.02431
16.58	2641.33	0.322526	391.74	1.90731	0.0244
16.59	2642.94	0.322712	391.978	1.90841	0.02449
16.5999	2644.59	0.322919	392.223	1.90963	0.02468
16.61	2646.19	0.323126	392.46	1.91086	0.02491
16.62	2647.83	0.323291	392.704	1.91183	0.02486
16.63	2649.43	0.323497	392.941	1.91305	0.02507
16.64	2651.07	0.323703	393.184	1.91427	0.02526
16.65	2652.79	0.32391	393.439	1.91549	0.02541
16.66	2654.43	0.324076	393.683	1.91648	0.02537
16.67	2656.02	0.324282	393.918	1.91769	0.02559
16.68	2657.72	0.32451	394.17	1.91904	0.02588
16.69	2659.41	0.324737	394.421	1.92038	0.02616
16.7	2661.06	0.324903	394.666	1.92137	0.02611
16.71	2662.68	0.325089	394.906	1.92247	0.0262
16.72	2664.29	0.325275	395.145	1.92357	0.02629
16.73	2665.88	0.325502	395.381	1.92491	0.02664
16.74	2667.52	0.325688	395.624	1.92601	0.02671
16.75	2669.06	0.325895	395.852	1.92723	0.02697
16.76	2670.68	0.326102	396.093	1.92846	0.02718
16.77	2672.3	0.326308	396.333	1.92967	0.02738
16.78	2673.85	0.326515	396.563	1.9309	0.02764
16.7899	2675.47	0.326722	396.803	1.93212	0.02785
16.8	2677.1	0.326929	397.045	1.93335	0.02805
16.81	2678.8	0.327115	397.297	1.93445	0.02809
16.82	2680.5	0.327322	397.549	1.93567	0.02825
16.83	2682.19	0.327528	397.8	1.93689	0.02841
16.84	2683.83	0.327735	398.043	1.93811	0.02861
16.8499	2685.46	0.327942	398.285	1.93934	0.02881
16.86	2687.04	0.328128	398.519	1.94044	0.02892
16.87	2688.58	0.328335	398.747	1.94166	0.02918
16.88	2690.1	0.328541	398.973	1.94288	0.02945
16.89	2691.61	0.328747	399.197	1.9441	0.02972
16.9	2693.14	0.328933	399.424	1.9452	0.02987
16.91	2694.58	0.32914	399.637	1.94642	0.03019
16.92	2696	0.329326	399.848	1.94752	0.0304
16.93	2697.45	0.329533	400.063	1.94875	0.03072
16.94	2698.87	0.329739	400.274	1.94996	0.03105
16.95	2700.36	0.329946	400.494	1.95119	0.03134
16.96	2701.93	0.330153	400.727	1.95241	0.03158
16.97	2703.51	0.330339	400.962	1.95351	0.03169
16.98	2705.11	0.330546	401.199	1.95474	0.03191
16.99	2706.61	0.330732	401.421	1.95584	0.03208
17	2708.06	0.330939	401.636	1.95706	0.03239
17.01	2709.55	0.331145	401.857	1.95828	0.03268
17.02	2711.11	0.331352	402.089	1.9595	0.03293
17.03	2712.6	0.331518	402.31	1.96048	0.03298
17.0399	2714.13	0.331745	402.537	1.96183	0.03336
17.05	2715.66	0.331931	402.764	1.96293	0.0335
17.06	2717.2	0.332138	402.992	1.96415	0.03376
17.07	2718.77	0.332324	403.225	1.96525	0.03388
17.08	2720.29	0.332531	403.45	1.96648	0.03415
17.09	2721.89	0.332717	403.688	1.96758	0.03425
17.0999	2723.56	0.332923	403.935	1.96879	0.03443
17.11	2725.15	0.33313	404.171	1.97002	0.03465
17.12	2726.68	0.333337	404.398	1.97124	0.03492
17.13	2728.29	0.333543	404.637	1.97246	0.03513
17.14	2729.83	0.333729	404.865	1.97356	0.03527
17.15	2731.33	0.333935	405.088	1.97478	0.03555
17.16	2732.82	0.334122	405.309	1.97588	0.03572
17.17	2734.28	0.334308	405.525	1.97698	0.03591
17.18	2735.73	0.334514	405.74	1.9782	0.03622
17.19	2737.23	0.3347	405.963	1.9793	0.03638
17.2	2738.72	0.334887	406.184	1.98041	0.03655
17.21	2740.33	0.335093	406.423	1.98163	0.03676
17.22	2741.91	0.3353	406.657	1.98285	0.037
17.23	2743.47	0.335507	406.888	1.98407	0.03725
17.24	2745.05	0.335693	407.123	1.98517	0.03736
17.25	2746.64	0.3359	407.358	1.9864	0.03759
17.26	2748.26	0.336106	407.599	1.98762	0.03779
17.27	2749.84	0.336292	407.833	1.98872	0.0379
17.28	2751.47	0.336499	408.075	1.98994	0.03811
17.2899	2753.17	0.336727	408.327	1.99129	0.03839
17.3	2754.81	0.336933	408.57	1.99251	0.03858
17.31	2756.41	0.337119	408.807	1.99361	0.03868
17.32	2758	0.337347	409.043	1.99496	0.03904
17.33	2759.64	0.337554	409.286	1.99618	0.03923
17.34	2761.25	0.337781	409.525	1.99752	0.03957
17.3499	2762.86	0.337967	409.764	1.99862	0.03966
17.36	2764.38	0.338132	409.989	1.9996	0.03968
17.37	2765.97	0.33836	410.225	2.00095	0.04004
17.38	2767.51	0.338546	410.454	2.00205	0.04017
17.39	2768.95	0.338752	410.667	2.00326	0.04049
17.4	2770.33	0.338938	410.872	2.00436	0.04073
17.41	2771.8	0.339145	411.09	2.00559	0.04103
17.42	2773.22	0.339352	411.3	2.00681	0.04137
17.43	2774.64	0.339538	411.511	2.00791	0.04158
17.44	2776.01	0.339744	411.714	2.00913	0.04194
17.45	2777.33	0.339951	411.91	2.01035	0.04234
17.46	2778.7	0.340137	412.113	2.01145	0.04258
17.47	2780.06	0.340323	412.315	2.01255	0.04283
17.48	2781.47	0.34053	412.524	2.01378	0.04317
17.49	2782.91	0.340716	412.738	2.01488	0.04337
17.5	2784.4	0.340902	412.959	2.01598	0.04354
17.51	2785.78	0.341109	413.163	2.0172	0.0439
17.52	2787.2	0.341336	413.374	2.01855	0.04435
17.53	2788.53	0.341564	413.571	2.01989	0.04487
17.54	2789.96	0.34175	413.783	2.02099	0.04507
17.5499	2791.42	0.341936	414	2.02209	0.04526
17.56	2792.83	0.342122	414.209	2.02319	0.04548
17.57	2794.22	0.342308	414.415	2.02429	0.04571
17.58	2795.58	0.342514	414.617	2.02551	0.04607
17.59	2796.93	0.342721	414.817	2.02674	0.04645
17.6	2798.36	0.342907	415.029	2.02784	0.04666
17.6099	2799.83	0.343093	415.247	2.02894	0.04684
17.62	2801.35	0.343299	415.472	2.03015	0.04711
17.63	2802.95	0.343506	415.71	2.03138	0.04733
17.64	2804.46	0.343692	415.934	2.03248	0.04748
17.65	2805.97	0.343899	416.158	2.0337	0.04776
17.66	2807.56	0.344126	416.393	2.03504	0.04811
17.67	2809.16	0.344312	416.631	2.03614	0.04821
17.68	2810.72	0.344499	416.862	2.03725	0.04834
17.69	2812.33	0.344705	417.101	2.03847	0.04855
17.7	2813.91	0.344912	417.335	2.03969	0.04878
17.71	2815.47	0.345119	417.567	2.04092	0.04903
17.72	2817	0.345326	417.794	2.04214	0.0493
17.73	2818.58	0.345512	418.028	2.04324	0.04941
17.74	2820.19	0.345718	418.267	2.04446	0.04962
17.75	2821.86	0.345925	418.514	2.04568	0.0498
17.76	2823.4	0.346111	418.743	2.04678	0.04994
17.77	2824.93	0.346318	418.97	2.04801	0.0502
17.78	2826.4	0.346545	419.188	2.04935	0.05063
17.79	2827.86	0.346731	419.404	2.05045	0.05081
17.7999	2829.25	0.346938	419.61	2.05167	0.05117
17.81	2830.69	0.347124	419.824	2.05277	0.05136
17.82	2832.23	0.34731	420.052	2.05387	0.0515
17.83	2833.66	0.347517	420.264	2.0551	0.05183
17.84	2835.1	0.347723	420.478	2.05632	0.05215
17.85	2836.57	0.34793	420.696	2.05754	0.05245
17.8599	2838.13	0.348157	420.927	2.05888	0.05282
17.87	2839.67	0.348343	421.156	2.05998	0.05295
17.88	2841.26	0.34855	421.392	2.06121	0.05318
17.89	2842.85	0.348736	421.627	2.06231	0.05329
17.9	2844.37	0.348943	421.853	2.06353	0.05356
17.91	2845.86	0.349149	422.074	2.06475	0.05385
17.92	2847.22	0.349335	422.276	2.06585	0.0541
17.93	2848.65	0.349522	422.488	2.06695	0.05431
17.94	2850.12	0.349728	422.706	2.06817	0.0546
17.95	2851.51	0.349935	422.912	2.0694	0.05496
17.96	2852.84	0.350142	423.109	2.07062	0.05535
17.97	2854.19	0.350328	423.309	2.07172	0.05561
17.98	2855.51	0.350535	423.505	2.07295	0.056
17.99	2856.86	0.350721	423.705	2.07404	0.05626
18	2858.27	0.350927	423.914	2.07526	0.05659
18.01	2859.68	0.351114	424.123	2.07637	0.05682
18.02	2861.15	0.35132	424.341	2.07759	0.05712
18.03	2862.58	0.351527	424.554	2.07881	0.05745
18.04	2863.94	0.351734	424.755	2.08004	0.05782
18.0499	2865.29	0.351941	424.956	2.08126	0.0582
18.06	2866.66	0.352147	425.159	2.08248	0.05856
18.07	2868.06	0.352333	425.366	2.08358	0.05878
18.08	2869.44	0.352519	425.571	2.08468	0.05902
18.09	2870.75	0.352725	425.765	2.0859	0.05942
18.1	2872.07	0.352932	425.961	2.08712	0.05982
18.1099	2873.43	0.353118	426.163	2.08822	0.06006
18.12	2874.74	0.353304	426.357	2.08932	0.06035
18.13	2876.15	0.353511	426.566	2.09054	0.06069
18.14	2877.53	0.353718	426.771	2.09177	0.06105
18.15	2878.97	0.353924	426.984	2.09299	0.06136
18.16	2880.46	0.354131	427.205	2.09421	0.06166
18.17	2881.96	0.354338	427.428	2.09543	0.06194
18.18	2883.44	0.354524	427.647	2.09653	0.06212
18.19	2885.01	0.35471	427.88	2.09763	0.06223
18.2	2886.56	0.354917	428.11	2.09886	0.06249
18.21	2888.08	0.355144	428.336	2.1002	0.06288
18.22	2889.65	0.35533	428.568	2.1013	0.063
18.23	2891.15	0.355537	428.791	2.10253	0.06328
18.24	2892.72	0.355744	429.024	2.10375	0.06352
18.25	2894.22	0.35595	429.246	2.10497	0.0638
18.26	2895.65	0.356157	429.458	2.10619	0.06413
18.27	2897.08	0.356364	429.67	2.10742	0.06446
18.28	2898.61	0.356571	429.897	2.10864	0.06473
18.29	2900.08	0.356757	430.115	2.10974	0.06491
18.2999	2901.59	0.356943	430.339	2.11084	0.06506
18.31	2903.1	0.357129	430.563	2.11194	0.06522
18.32	2904.58	0.357356	430.783	2.11328	0.06563
18.33	2906.04	0.357563	430.999	2.11451	0.06594
18.34	2907.41	0.357769	431.202	2.11572	0.06631
18.35	2908.82	0.357955	431.412	2.11682	0.06652
18.3599	2910.26	0.358162	431.625	2.11805	0.06685
18.37	2911.59	0.358368	431.822	2.11927	0.06723
18.38	2912.86	0.358575	432.011	2.12049	0.06766
18.39	2914.17	0.358782	432.205	2.12171	0.06807
18.4	2915.47	0.358968	432.398	2.12281	0.06835
18.41	2916.81	0.359133	432.597	2.12379	0.06849
18.42	2918.08	0.359319	432.785	2.12489	0.06879
18.43	2919.45	0.359526	432.988	2.12611	0.06916
18.44	2920.86	0.359733	433.197	2.12734	0.0695
18.45	2922.32	0.35994	433.414	2.12856	0.06981
18.46	2923.71	0.360126	433.62	2.12966	0.07004
18.47	2925.16	0.360333	433.835	2.13089	0.07036
18.48	2926.6	0.360539	434.048	2.13211	0.07068
18.49	2928.01	0.360746	434.258	2.13333	0.07102
18.5	2929.36	0.360932	434.458	2.13443	0.07127
18.51	2930.64	0.361118	434.648	2.13553	0.07157
18.52	2932.06	0.361325	434.858	2.13675	0.07191
18.53	2933.29	0.361532	435.041	2.13798	0.07236
18.54	2934.57	0.361738	435.231	2.1392	0.07278
18.5499	2935.78	0.361945	435.41	2.14042	0.07325
18.56	2937.03	0.362152	435.595	2.14164	0.07369
18.57	2938.31	0.362317	435.785	2.14262	0.07386
18.58	2939.64	0.362503	435.982	2.14372	0.07413
18.59	2941.02	0.362689	436.187	2.14482	0.07437
18.6	2942.33	0.362916	436.381	2.14616	0.07489
18.6099	2943.69	0.363102	436.583	2.14726	0.07514
18.62	2945.01	0.363329	436.779	2.1486	0.07566
18.63	2946.44	0.363515	436.991	2.1497	0.07586
18.64	2947.77	0.363722	437.188	2.15093	0.07625
18.65	2949.12	0.36395	437.388	2.15228	0.07676
18.66	2950.5	0.364136	437.593	2.15338	0.07699
18.67	2951.84	0.364342	437.792	2.15459	0.07737
18.68	2953.22	0.364549	437.997	2.15582	0.07773
18.69	2954.51	0.364735	438.188	2.15692	0.07803
18.7	2955.97	0.364921	438.404	2.15802	0.07821
18.71	2957.35	0.365128	438.609	2.15924	0.07857
18.72	2958.71	0.365335	438.811	2.16047	0.07894
18.73	2960.09	0.365542	439.015	2.16169	0.07931
18.74	2961.6	0.365748	439.239	2.16291	0.07958
18.75	2963.1	0.365955	439.462	2.16413	0.07986
18.76	2964.54	0.36612	439.675	2.16511	0.07994
18.77	2966.03	0.366327	439.896	2.16633	0.08023
18.78	2967.48	0.366534	440.111	2.16756	0.08055
18.79	2968.97	0.366741	440.332	2.16878	0.08084
18.7999	2970.34	0.366947	440.536	2.17	0.0812
18.81	2971.74	0.367154	440.743	2.17122	0.08155
18.82	2973.15	0.36734	440.952	2.17232	0.08177
18.83	2974.56	0.367547	441.162	2.17355	0.08211
18.84	2975.93	0.367753	441.365	2.17477	0.08247
18.85	2977.32	0.367939	441.571	2.17587	0.0827
18.8599	2978.71	0.368146	441.777	2.17709	0.08305
18.87	2980.05	0.368352	441.976	2.17831	0.08343
18.88	2981.4	0.368559	442.176	2.17953	0.08381
18.89	2982.72	0.368766	442.372	2.18076	0.08421
18.9	2984.06	0.368973	442.57	2.18198	0.0846
18.91	2985.44	0.369138	442.775	2.18296	0.08471
18.92	2986.79	0.369345	442.975	2.18418	0.08509
18.93	2988.03	0.369551	443.159	2.1854	0.08553
18.94	2989.22	0.369738	443.336	2.18651	0.08589
18.95	2990.4	0.369924	443.511	2.1876	0.08625
18.96	2991.6	0.370151	443.689	2.18895	0.08684
18.97	2992.87	0.370337	443.877	2.19005	0.08715
18.98	2994.14	0.370544	444.065	2.19127	0.08758
18.99	2995.44	0.37073	444.258	2.19237	0.08786
19	2996.73	0.370916	444.45	2.19347	0.08816
19.01	2998.03	0.371123	444.642	2.1947	0.08857
19.02	2999.31	0.37133	444.832	2.19592	0.08899
19.03	3000.69	0.371516	445.037	2.19702	0.08923
19.04	3002.14	0.371722	445.252	2.19824	0.08954
19.0499	3003.54	0.371908	445.46	2.19934	0.08976
19.06	3004.94	0.372115	445.667	2.20056	0.09011
19.07	3006.29	0.372322	445.867	2.20179	0.09049
19.08	3007.62	0.372529	446.065	2.20301	0.09088
19.09	3008.93	0.372714	446.259	2.2041	0.09115
19.1	3010.31	0.3729	446.464	2.2052	0.09139
19.1099	3011.64	0.373127	446.661	2.20655	0.0919
19.12	3013.02	0.373313	446.866	2.20765	0.09214
19.13	3014.42	0.37352	447.073	2.20887	0.09249
19.14	3015.68	0.373747	447.26	2.21021	0.09304
19.15	3017.01	0.373934	447.457	2.21132	0.09331
19.16	3018.31	0.37412	447.65	2.21242	0.0936
19.17	3019.6	0.374347	447.841	2.21376	0.09413
19.18	3020.97	0.374533	448.045	2.21486	0.09438
19.19	3022.38	0.374719	448.254	2.21596	0.09459
19.2	3023.67	0.374947	448.445	2.21731	0.09514
19.21	3024.97	0.375133	448.638	2.21841	0.09542
19.22	3026.29	0.375319	448.834	2.21951	0.0957
19.23	3027.54	0.375546	449.019	2.22085	0.09626
19.24	3028.87	0.375753	449.216	2.22208	0.09665
19.25	3030.13	0.37596	449.403	2.2233	0.09708
19.26	3031.46	0.376125	449.6	2.22428	0.09723
19.27	3032.76	0.376353	449.793	2.22562	0.09776
19.28	3034.02	0.376539	449.98	2.22672	0.09807
19.29	3035.28	0.376766	450.167	2.22807	0.09863
19.2999	3036.6	0.376973	450.363	2.22929	0.09903
19.31	3037.95	0.377159	450.563	2.23039	0.09928
19.32	3039.27	0.377366	450.759	2.23161	0.09968
19.33	3040.6	0.377593	450.956	2.23296	0.10019
19.34	3041.86	0.377779	451.143	2.23406	0.1005
19.35	3043.23	0.377985	451.346	2.23527	0.10086
19.3599	3044.56	0.378171	451.543	2.23637	0.10113
19.37	3045.93	0.378357	451.747	2.23747	0.10137
19.38	3047.26	0.378543	451.944	2.23857	0.10164
19.39	3048.61	0.37875	452.144	2.2398	0.10202
19.4	3049.97	0.378936	452.346	2.2409	0.10227
19.41	3051.26	0.379143	452.537	2.24212	0.10268
19.42	3052.59	0.379349	452.734	2.24334	0.10307
19.43	3053.91	0.379556	452.93	2.24457	0.10347
19.44	3055.29	0.379763	453.135	2.24579	0.10383
19.45	3056.63	0.379949	453.333	2.24689	0.10409
19.46	3057.92	0.380135	453.525	2.24799	0.10438
19.47	3059.19	0.380321	453.713	2.24909	0.10469
19.48	3060.49	0.380549	453.906	2.25044	0.10522
19.49	3061.8	0.380755	454.1	2.25166	0.10562
19.5	3063.07	0.380941	454.289	2.25276	0.10593
19.51	3064.36	0.381127	454.48	2.25386	0.10622
19.52	3065.61	0.381334	454.665	2.25508	0.10666
19.53	3066.88	0.38152	454.854	2.25618	0.10697
19.54	3068.09	0.381748	455.033	2.25753	0.10756
19.5499	3069.27	0.381934	455.208	2.25863	0.10792
19.56	3070.56	0.38214	455.399	2.25985	0.10833
19.57	3071.89	0.382327	455.597	2.26095	0.1086
19.58	3073.14	0.382533	455.782	2.26217	0.10904
19.59	3074.33	0.38274	455.959	2.26339	0.10952
19.6	3075.56	0.382987	456.141	2.26486	0.11021
19.6099	3076.78	0.383153	456.322	2.26584	0.11043
19.62	3078.02	0.383359	456.506	2.26705	0.11087
19.63	3079.33	0.383545	456.7	2.26815	0.11115
19.64	3080.62	0.383752	456.891	2.26938	0.11157
19.65	3081.92	0.383938	457.084	2.27048	0.11185
19.66	3083.19	0.384145	457.273	2.2717	0.11228
19.67	3084.54	0.384352	457.473	2.27293	0.11266
19.68	3085.9	0.384558	457.675	2.27415	0.11303
19.69	3087.22	0.384765	457.87	2.27537	0.11343
19.7	3088.53	0.384993	458.065	2.27672	0.11396
19.71	3089.88	0.38522	458.265	2.27806	0.11445
19.72	3091.28	0.385427	458.472	2.27928	0.1148
19.73	3092.6	0.385592	458.668	2.28026	0.11495
19.74	3093.97	0.385799	458.871	2.28148	0.11532
19.75	3095.36	0.386006	459.078	2.28271	0.11567
19.76	3096.71	0.386212	459.278	2.28393	0.11605
19.77	3097.97	0.386419	459.465	2.28515	0.11648
19.78	3099.22	0.386626	459.65	2.28637	0.11692
19.79	3100.46	0.386833	459.834	2.2876	0.11737
19.7999	3101.69	0.387039	460.016	2.28882	0.11782
19.81	3102.89	0.387246	460.194	2.29004	0.11829
19.82	3104.04	0.387432	460.365	2.29114	0.11867
19.83	3105.22	0.387618	460.54	2.29224	0.11903
19.84	3106.41	0.387804	460.716	2.29334	0.11939
19.85	3107.58	0.38801	460.89	2.29456	0.11988
19.8599	3108.69	0.388196	461.055	2.29566	0.12028
19.87	3109.82	0.388403	461.222	2.29688	0.1208
19.88	3111.04	0.38861	461.403	2.29811	0.12126
19.89	3112.28	0.388775	461.587	2.29908	0.12146
19.9	3113.49	0.388982	461.766	2.30031	0.12193
19.91	3114.7	0.389189	461.946	2.30153	0.12239
19.92	3115.9	0.389395	462.124	2.30275	0.12286
19.93	3117.12	0.389602	462.305	2.30397	0.12332
19.94	3118.4	0.389809	462.495	2.3052	0.12374
19.95	3119.65	0.389995	462.68	2.3063	0.12406
19.96	3120.95	0.390181	462.873	2.3074	0.12435
19.97	3122.18	0.390388	463.055	2.30862	0.1248
19.98	3123.44	0.390615	463.242	2.30996	0.12536
19.99	3124.77	0.390801	463.439	2.31106	0.12562
20	3126.19	0.390967	463.65	2.31205	0.12572
20.01	3127.58	0.391173	463.856	2.31326	0.12607
20.02	3128.83	0.391359	464.042	2.31436	0.12638
20.03	3130.1	0.391587	464.23	2.31571	0.12694
20.04	3131.35	0.391814	464.415	2.31705	0.1275
20.0499	3132.63	0.392	464.605	2.31815	0.1278
20.06	3133.96	0.392186	464.802	2.31925	0.12806
20.07	3135.32	0.392373	465.004	2.32036	0.12832
20.08	3136.58	0.3926	465.191	2.3217	0.12887
20.09	3137.79	0.392786	465.37	2.3228	0.12921
20.1	3138.99	0.392992	465.548	2.32402	0.12968
20.1099	3140.2	0.393219	465.728	2.32536	0.13027
20.12	3141.53	0.393405	465.925	2.32646	0.13054
20.13	3142.81	0.393612	466.115	2.32769	0.13096
20.14	3144.11	0.393819	466.308	2.32891	0.13137
20.15	3145.36	0.394046	466.493	2.33025	0.13193
20.16	3146.55	0.394232	466.67	2.33135	0.13228
20.17	3147.71	0.394418	466.842	2.33245	0.13266
20.18	3148.86	0.394625	467.012	2.33368	0.13316
20.19	3150.08	0.394832	467.193	2.3349	0.13362
20.2	3151.16	0.395039	467.353	2.33613	0.13417
20.21	3152.26	0.395225	467.516	2.33723	0.13458
20.22	3153.37	0.395411	467.681	2.33833	0.13499
20.23	3154.56	0.395638	467.858	2.33967	0.13559
20.24	3155.69	0.395824	468.025	2.34077	0.13598
20.25	3156.8	0.39601	468.19	2.34187	0.13638
20.26	3158.04	0.396217	468.374	2.34309	0.13683
20.27	3159.37	0.396445	468.571	2.34444	0.13735
20.28	3160.68	0.396631	468.765	2.34554	0.13763
20.29	3161.93	0.396837	468.951	2.34676	0.13806
20.2999	3163.31	0.397023	469.155	2.34786	0.1383
20.31	3164.65	0.397209	469.354	2.34896	0.13856
20.32	3166.04	0.397416	469.56	2.35018	0.13892
20.33	3167.3	0.397623	469.747	2.35141	0.13935
20.34	3168.51	0.397788	469.927	2.35238	0.13957
20.35	3169.88	0.398015	470.13	2.35373	0.14006
20.3599	3171.09	0.398222	470.309	2.35495	0.14052
20.37	3172.26	0.398408	470.483	2.35605	0.14089
20.38	3173.48	0.398614	470.664	2.35727	0.14135
20.39	3174.75	0.3988	470.852	2.35837	0.14165
20.4	3175.93	0.399007	471.027	2.35959	0.14214
20.41	3177.09	0.399193	471.199	2.36069	0.14251
20.42	3178.22	0.399379	471.367	2.36179	0.1429
20.43	3179.4	0.399607	471.542	2.36314	0.14351
20.44	3180.64	0.399793	471.726	2.36424	0.14384
20.45	3181.86	0.399979	471.906	2.36534	0.14417
20.46	3183.11	0.400165	472.092	2.36644	0.14449
20.47	3184.3	0.400372	472.268	2.36766	0.14497
20.48	3185.48	0.400558	472.443	2.36876	0.14533
20.49	3186.71	0.400806	472.626	2.37023	0.14603
20.5	3187.95	0.400992	472.81	2.37133	0.14635
20.51	3189.22	0.401178	472.998	2.37243	0.14666
20.52	3190.47	0.401364	473.183	2.37353	0.14698
20.53	3191.72	0.401571	473.369	2.37475	0.14742
20.54	3193.05	0.401757	473.566	2.37585	0.14769
20.5499	3194.29	0.401964	473.75	2.37708	0.14813
20.56	3195.57	0.40217	473.94	2.3783	0.14855
20.57	3196.89	0.402377	474.136	2.37952	0.14895
20.58	3198.21	0.402584	474.331	2.38075	0.14935
20.59	3199.41	0.402791	474.509	2.38197	0.14982
20.6	3200.58	0.402997	474.683	2.38319	0.15031
20.6099	3201.82	0.403203	474.867	2.38441	0.15075
20.62	3203.04	0.40341	475.048	2.38563	0.15121
20.63	3204.31	0.403596	475.236	2.38673	0.15151
20.64	3205.48	0.403823	475.41	2.38807	0.15212
20.65	3206.65	0.40401	475.583	2.38918	0.1525
20.66	3207.83	0.404216	475.758	2.3904	0.15298
20.67	3209.01	0.404402	475.933	2.3915	0.15334
20.68	3210.14	0.404609	476.101	2.39272	0.15386
20.69	3211.29	0.404816	476.271	2.39394	0.15436
20.7	3212.49	0.405023	476.449	2.39517	0.15483
20.71	3213.71	0.405229	476.63	2.39639	0.15529
20.72	3214.92	0.405436	476.81	2.39761	0.15576
20.73	3216.06	0.405622	476.979	2.39871	0.15614
20.74	3217.2	0.405808	477.148	2.39981	0.15653
20.75	3218.35	0.406015	477.318	2.40103	0.15703
20.76	3219.47	0.406222	477.484	2.40226	0.15756
20.77	3220.59	0.406428	477.651	2.40348	0.15807
20.78	3221.72	0.406635	477.818	2.4047	0.15859
20.79	3222.89	0.406821	477.992	2.4058	0.15896
20.7999	3224.07	0.407007	478.167	2.4069	0.15932
20.81	3225.14	0.407193	478.325	2.408	0.15975
20.82	3226.22	0.4074	478.486	2.40923	0.1603
20.83	3227.31	0.407607	478.647	2.41045	0.16084
20.84	3228.39	0.407814	478.807	2.41167	0.16139
20.85	3229.47	0.40802	478.968	2.41289	0.16193
20.8599	3230.53	0.408185	479.125	2.41387	0.16224
20.87	3231.61	0.408371	479.285	2.41497	0.16267
20.88	3232.7	0.408578	479.447	2.41619	0.16321
20.89	3233.84	0.408784	479.616	2.41741	0.16371
20.9	3234.94	0.408991	479.779	2.41863	0.16425
20.91	3236.14	0.409177	479.957	2.41973	0.1646
20.92	3237.36	0.409363	480.138	2.42083	0.16494
20.93	3238.58	0.40957	480.319	2.42206	0.1654
20.94	3239.83	0.409777	480.504	2.42328	0.16584
20.95	3241.1	0.409984	480.692	2.42451	0.16627
20.96	3242.44	0.41019	480.891	2.42572	0.16665
20.97	3243.76	0.410397	481.087	2.42695	0.16705
20.98	3245.07	0.410604	481.281	2.42817	0.16745
20.99	3246.29	0.410811	481.462	2.4294	0.16791
21	3247.61	0.411017	481.658	2.43062	0.1683
21.01	3248.9	0.411203	481.849	2.43171	0.1686
21.02	3250.13	0.411389	482.032	2.43281	0.16893
21.03	3251.36	0.411617	482.214	2.43416	0.1695
21.04	3252.61	0.411824	482.4	2.43539	0.16995
21.0499	3253.82	0.41203	482.579	2.43661	0.17041
21.06	3255	0.412216	482.754	2.43771	0.17077
21.07	3256.28	0.412423	482.944	2.43893	0.17119
21.08	3257.52	0.41263	483.128	2.44015	0.17164
21.09	3258.7	0.412837	483.303	2.44138	0.17213
21.1	3259.79	0.413043	483.464	2.4426	0.17266
21.1099	3260.91	0.413249	483.631	2.44381	0.17318
21.12	3262.01	0.413456	483.794	2.44504	0.17372
21.13	3263.11	0.413621	483.957	2.44601	0.174
21.14	3264.2	0.413807	484.118	2.44711	0.17442
21.15	3265.38	0.414014	484.293	2.44834	0.17491
21.16	3266.52	0.414221	484.463	2.44956	0.17542
21.18	3268.54	0.414634	484.762	2.452	0.17659
21.19	3269.64	0.414841	484.925	2.45323	0.17713
21.2	3270.71	0.415048	485.084	2.45445	0.17769
21.21	3271.76	0.415234	485.24	2.45555	0.17813
21.22	3272.79	0.41542	485.392	2.45665	0.17858
21.23	3273.86	0.415627	485.551	2.45788	0.17914
21.24	3274.91	0.415813	485.707	2.45898	0.17958
21.26	3276.85	0.416185	485.995	2.46118	0.18057
21.27	3277.94	0.416433	486.156	2.46264	0.18135
21.28	3278.99	0.416619	486.312	2.46374	0.18179
21.29	3280.01	0.416805	486.463	2.46484	0.18226
21.2999	3281.12	0.416991	486.628	2.46594	0.18266
21.31	3282.26	0.417219	486.797	2.46729	0.1833
21.32	3283.44	0.417384	486.972	2.46827	0.18353
21.33	3284.58	0.41757	487.141	2.46937	0.18392
21.34	3285.7	0.417777	487.307	2.47059	0.18444
21.35	3286.88	0.417984	487.482	2.47182	0.18493
21.3599	3287.99	0.418189	487.647	2.47303	0.18545
21.37	3289.04	0.418396	487.803	2.47425	0.18601
21.38	3290.15	0.418582	487.967	2.47535	0.18642
21.39	3291.34	0.418768	488.144	2.47645	0.18677
21.4	3292.47	0.418996	488.311	2.4778	0.18742
21.41	3293.6	0.419203	488.479	2.47902	0.18793
21.42	3294.76	0.419409	488.651	2.48024	0.18842
21.43	3295.9	0.419616	488.82	2.48147	0.18894
21.44	3297.06	0.419802	488.992	2.48257	0.18931
21.45	3298.22	0.419988	489.164	2.48367	0.18968
21.46	3299.44	0.420195	489.345	2.48489	0.19014
21.47	3300.68	0.420402	489.529	2.48611	0.19059
21.48	3301.96	0.420588	489.719	2.48721	0.19089
21.49	3303.21	0.420774	489.904	2.48831	0.19121
21.5	3304.39	0.420981	490.079	2.48954	0.19169
21.51	3305.59	0.421229	490.257	2.49101	0.19241
21.52	3306.77	0.421435	490.432	2.49222	0.19289
21.53	3307.94	0.421642	490.606	2.49345	0.19338
21.54	3309.12	0.421828	490.781	2.49455	0.19374
21.5499	3310.35	0.422014	490.963	2.49565	0.19407
21.56	3311.47	0.422221	491.129	2.49687	0.1946
21.57	3312.61	0.422428	491.298	2.4981	0.19511
21.58	3313.72	0.422614	491.463	2.4992	0.19551
21.59	3314.86	0.422821	491.632	2.50042	0.19602
21.6	3316.08	0.423027	491.813	2.50164	0.19648
21.6099	3317.29	0.423254	491.992	2.50298	0.19706
21.62	3318.57	0.42344	492.182	2.50408	0.19736
21.63	3319.82	0.423626	492.368	2.50518	0.19768
21.64	3321.05	0.423833	492.55	2.5064	0.19813
21.65	3322.17	0.424039	492.716	2.50762	0.19865
21.66	3323.39	0.424246	492.897	2.50885	0.19911
21.67	3324.59	0.424453	493.075	2.51007	0.19959
21.68	3325.75	0.42466	493.247	2.5113	0.20008
21.69	3326.82	0.424846	493.406	2.5124	0.20051
21.7	3327.94	0.425032	493.572	2.51349	0.20091
21.71	3329.04	0.425239	493.735	2.51472	0.20145
21.72	3330.08	0.425445	493.889	2.51594	0.20202
21.73	3331.16	0.425611	494.049	2.51692	0.20232
21.74	3332.23	0.425818	494.208	2.51814	0.20288
21.75	3333.3	0.426024	494.367	2.51936	0.20343
21.77	3335.28	0.426438	494.66	2.52181	0.20463
21.78	3336.31	0.426645	494.813	2.52303	0.20521
21.79	3337.42	0.426831	494.978	2.52413	0.20562
21.81	3339.36	0.427223	495.266	2.52645	0.20672
21.83	3341.26	0.427616	495.547	2.52878	0.20786
[truncated: 2,653 more rows]
