# Supplementary material for: Data regarding the influence of Al, Ti, and C additions to as-cast Al0.6CoCrFeNi compositionally complex alloys on microstructures and mechanical properties
Source: Data Brief. 2019 Nov 4;27:104742. doi: 10.1016/j.dib.2019.104742 (PMC6864337; doi:10.1016/j.dib.2019.104742)
Supplement: Multimedia component 1 [file mmc1.zip › data in brief_supplementary material zip/Tensile test data/C0.25/Tensile Test_C0.25_RT-2nd_Not selected.xlsx]

## Sheet: Sheet1
Alloy Name	C0.25-RT-2nd
Sample height	30	mm
Gauge diameter	2.93	mm
Gauge length	16.91	mm
Time	Force	Crosshead Displacement	Engineering Stress	Engineering Strain	Engineering Plastic Strain
s	N	mm	MPa	%	%
0	59.1736	0	8.77613	0	-0.05224
0.0799561	59.4016	8.26354e-05	8.80994	0.000488678	-0.05195
0.109985	59.6294	0.000103306	8.84373	0.000610917	-0.05203
0.129944	59.6375	0.000103354	8.84493	0.0006112	-0.05204
0.139954	59.5826	0.000103354	8.83679	0.0006112	-0.05199
0.139954	59.5826	0.000103354	8.83679	0.0006112	-0.05199
0.23999	59.4882	0.000124025	8.82279	0.000733442	-0.05178
0.349976	59.2917	0.000124025	8.79364	0.000733442	-0.05161
0.409973	60.4379	0.000206637	8.96364	0.00122	-0.05213
0.429993	61.7036	0.000433134	9.15135	0.00256	-0.05191
0.449951	63.5668	0.00078504	9.42769	0.00464	-0.05147
0.459961	64.5746	0.000991988	9.57716	0.00587	-0.05114
0.469971	65.6215	0.00117795	9.73242	0.00697	-0.05097
0.47998	66.77	0.00140493	9.90276	0.00831	-0.05064
0.48999	67.9184	0.00163286	10.0731	0.00966	-0.0503
0.5	69.1215	0.00181882	10.2515	0.01076	-0.05027
0.509949	70.2856	0.00200479	10.4242	0.01186	-0.05019
0.519958	71.4106	0.00223176	10.591	0.0132	-0.04984
0.529968	72.5668	0.00243871	10.7625	0.01442	-0.04964
0.539978	73.6606	0.00264566	10.9247	0.01565	-0.04938
0.549988	74.7778	0.00281064	11.0904	0.01662	-0.04939
0.559998	75.934	0.00301759	11.2619	0.01785	-0.04919
0.569946	77.0903	0.00322454	11.4334	0.01907	-0.04899
0.579956	78.2387	0.00343053	11.6037	0.02029	-0.04878
0.589966	79.3793	0.00363748	11.7729	0.02151	-0.04857
0.599976	80.5043	0.00384443	11.9397	0.02273	-0.04834
0.609985	81.6215	0.00405137	12.1054	0.02396	-0.0481
0.619995	82.7621	0.00425737	12.2746	0.02518	-0.04789
0.629944	83.8325	0.00446432	12.4333	0.0264	-0.04761
0.639954	84.9418	0.00465028	12.5978	0.0275	-0.04749
0.649963	86.0825	0.00485723	12.767	0.02872	-0.04727
0.659973	87.1371	0.00506418	12.9234	0.02995	-0.04698
0.669983	88.2231	0.00525014	13.0845	0.03105	-0.04684
0.679993	89.2621	0.00543611	13.2386	0.03215	-0.04665
0.690002	90.2778	0.00566308	13.3892	0.03349	-0.04621
0.709961	92.1996	0.006056	13.6743	0.03581	-0.04558
0.72998	93.9653	0.00644891	13.9361	0.03814	-0.04482
0.75	95.602	0.00682084	14.1789	0.04034	-0.04406
0.769958	97.3246	0.00721376	14.4344	0.04266	-0.04326
0.789978	99.0356	0.0076267	14.6881	0.0451	-0.04233
0.809998	100.899	0.00801961	14.9645	0.04743	-0.04165
0.829956	102.93	0.00839155	15.2657	0.04962	-0.04124
0.839966	103.954	0.00859849	15.4176	0.05085	-0.04092
0.849976	104.985	0.00880544	15.5705	0.05207	-0.04061
0.859985	106	0.00901239	15.721	0.0533	-0.04028
0.869995	107.047	0.00919835	15.8763	0.0544	-0.04011
0.879944	108.11	0.00942533	16.034	0.05574	-0.0397
0.889954	109.196	0.0096113	16.195	0.05684	-0.03956
0.899963	110.258	0.00979726	16.3525	0.05794	-0.0394
0.909973	111.344	0.00998323	16.5136	0.05904	-0.03926
0.919983	112.469	0.0101902	16.6805	0.06026	-0.03903
0.929993	113.485	0.0104172	16.8311	0.0616	-0.03858
0.940002	114.532	0.0106241	16.9864	0.06283	-0.03828
0.949951	115.641	0.0108101	17.1509	0.06393	-0.03816
0.959961	116.727	0.011017	17.312	0.06515	-0.0379
0.969971	117.852	0.011224	17.4788	0.06637	-0.03767
0.97998	118.977	0.0114099	17.6457	0.06747	-0.03756
0.98999	120.055	0.0116169	17.8055	0.0687	-0.03729
1	121.149	0.0118229	17.9678	0.06992	-0.03703
1.00995	122.289	0.0120298	18.1369	0.07114	-0.03682
1.01996	123.383	0.0122158	18.2991	0.07224	-0.03668
1.02997	124.5	0.0124227	18.4648	0.07346	-0.03645
1.03998	125.657	0.0126297	18.6364	0.07469	-0.03624
1.04999	126.821	0.0128156	18.809	0.07579	-0.03617
1.06	127.985	0.0130216	18.9816	0.07701	-0.03598
1.06995	129.118	0.0132086	19.1497	0.07811	-0.03588
1.07996	130.211	0.0133945	19.3118	0.07921	-0.03574
1.08997	131.329	0.0136005	19.4776	0.08043	-0.03551
1.09998	132.422	0.0138485	19.6397	0.0819	-0.03501
1.10999	133.547	0.0140354	19.8066	0.083	-0.0349
1.12	134.711	0.0142214	19.9792	0.0841	-0.03482
1.12994	135.914	0.0144274	20.1576	0.08532	-0.03467
1.13995	137.079	0.0146553	20.3304	0.08667	-0.03435
1.14996	138.227	0.0148622	20.5007	0.08789	-0.03414
1.15997	139.36	0.0150482	20.6687	0.08899	-0.03404
1.16998	140.571	0.0152542	20.8483	0.09021	-0.03389
1.17999	141.852	0.0154611	21.0383	0.09143	-0.0338
1.19	143.094	0.0156471	21.2225	0.09253	-0.03379
1.19995	144.43	0.0158331	21.4206	0.09363	-0.03387
1.20996	145.704	0.01604	21.6096	0.09486	-0.03377
1.21997	146.914	0.016247	21.789	0.09608	-0.03362
1.22998	148.149	0.0164329	21.9722	0.09718	-0.03361
1.23999	149.399	0.0166399	22.1576	0.0984	-0.03349
1.25	150.641	0.0168258	22.3418	0.0995	-0.03348
1.25995	151.86	0.0170318	22.5226	0.10072	-0.03334
1.26996	153.071	0.0172388	22.7022	0.10194	-0.03319
1.27997	154.243	0.0174047	22.876	0.10293	-0.03324
1.28998	155.524	0.0176107	23.066	0.10414	-0.03315
1.29999	156.727	0.0178386	23.2444	0.10549	-0.03287
1.31	157.938	0.0180036	23.424	0.10647	-0.03296
1.31995	159.172	0.0181896	23.607	0.10757	-0.03295
1.32996	160.422	0.0183756	23.7924	0.10867	-0.03295
1.33997	161.688	0.0185825	23.9802	0.10989	-0.03285
1.34998	162.938	0.0187895	24.1656	0.11111	-0.03273
1.35999	164.219	0.0189754	24.3556	0.11221	-0.03276
1.37	165.524	0.0191824	24.5491	0.11344	-0.03269
1.37994	166.813	0.0194093	24.7403	0.11478	-0.03248
1.38995	168.016	0.0196163	24.9187	0.116	-0.03232
1.39996	169.266	0.0198023	25.1041	0.1171	-0.03233
1.40997	170.454	0.0200092	25.2803	0.11833	-0.03215
1.41998	171.704	0.0202152	25.4657	0.11955	-0.03204
1.42999	172.93	0.0204012	25.6475	0.12065	-0.03202
1.44	174.11	0.0206291	25.8225	0.12199	-0.03171
1.44995	175.282	0.0208151	25.9963	0.12309	-0.03165
1.45996	176.524	0.021022	26.1805	0.12432	-0.03152
1.46997	177.75	0.021208	26.3624	0.12542	-0.0315
1.47998	179	0.021414	26.5478	0.12664	-0.03139
1.48999	180.282	0.0216419	26.7379	0.12798	-0.03117
1.5	181.555	0.0218488	26.9267	0.12921	-0.03107
1.50995	182.922	0.0220548	27.1294	0.13042	-0.03106
1.51996	184.336	0.0222618	27.3392	0.13165	-0.03108
1.52997	185.719	0.0224687	27.5443	0.13287	-0.03108
1.53998	187.102	0.0226757	27.7494	0.1341	-0.03108
1.54999	188.508	0.0228616	27.9579	0.1352	-0.03122
1.56	189.836	0.0230676	28.1549	0.13641	-0.03117
1.56995	191.141	0.0232746	28.3484	0.13764	-0.0311
1.57996	192.454	0.0234815	28.5431	0.13886	-0.03104
1.58997	193.719	0.0236885	28.7308	0.14009	-0.03093
1.59998	195.008	0.0238535	28.9219	0.14106	-0.03109
1.60999	196.282	0.0240604	29.1109	0.14229	-0.03099
1.62	197.547	0.0242674	29.2985	0.14351	-0.03089
1.62994	198.805	0.0244533	29.4851	0.14461	-0.0309
1.63995	200.102	0.0246393	29.6774	0.14571	-0.03094
1.64996	201.368	0.0248462	29.8652	0.14693	-0.03084
1.65997	202.688	0.0250522	30.061	0.14815	-0.03078
1.66998	204	0.0252592	30.2555	0.14937	-0.03072
1.67999	205.305	0.0254452	30.4491	0.15047	-0.03077
1.69	206.664	0.0256521	30.6506	0.1517	-0.03075
1.69995	207.93	0.0258381	30.8384	0.1528	-0.03076
1.70996	209.172	0.026045	31.0226	0.15402	-0.03064
1.71997	210.368	0.026251	31.2	0.15524	-0.03047
1.72998	211.547	0.026437	31.3749	0.15634	-0.03042
1.73999	212.758	0.0266239	31.5545	0.15744	-0.03038
1.75	214.008	0.0268099	31.7399	0.15854	-0.03038
1.75995	215.211	0.0269958	31.9183	0.15964	-0.03035
1.76996	216.414	0.0272228	32.0967	0.16099	-0.03007
1.77997	217.618	0.0274088	32.2753	0.16209	-0.03003
1.78998	218.774	0.0276157	32.4467	0.16331	-0.02983
1.79999	220.039	0.0278017	32.6343	0.16441	-0.02984
1.81	221.352	0.0280086	32.8291	0.16563	-0.02978
1.81995	222.704	0.0281946	33.0296	0.16673	-0.02987
1.82996	224.047	0.0284015	33.2287	0.16796	-0.02983
1.83997	225.383	0.0286075	33.4269	0.16918	-0.02979
1.84998	226.719	0.0288145	33.625	0.1704	-0.02975
1.85999	228.102	0.0290004	33.8302	0.1715	-0.02987
1.87	229.43	0.0292284	34.0271	0.17285	-0.0297
1.87994	230.727	0.0294344	34.2195	0.17407	-0.02962
1.88995	232.11	0.0296413	34.4246	0.17529	-0.02962
1.89996	233.383	0.0298273	34.6134	0.17639	-0.02964
1.90997	234.719	0.0300342	34.8115	0.17761	-0.0296
1.91998	236.032	0.0302612	35.0063	0.17895	-0.02942
1.92999	237.352	0.0304271	35.202	0.17994	-0.0296
1.94	238.633	0.0306331	35.392	0.18115	-0.02951
1.95	239.871	0.0308408	35.5756	0.18238	-0.02938
1.95995	241.097	0.0310468	35.7575	0.1836	-0.02924
1.96996	242.417	0.0312537	35.9532	0.18482	-0.02918
1.97997	243.683	0.0314397	36.141	0.18592	-0.0292
1.98998	244.941	0.0316467	36.3276	0.18715	-0.02909
1.99999	246.269	0.0318326	36.5245	0.18825	-0.02916
2.01	247.503	0.0320596	36.7075	0.18959	-0.02891
2.01995	248.738	0.0322456	36.8907	0.19069	-0.0289
2.02996	249.91	0.0324315	37.0645	0.19179	-0.02883
2.03997	251.136	0.0326385	37.2464	0.19301	-0.02869
2.04998	252.386	0.0328664	37.4318	0.19436	-0.02845
2.05999	253.566	0.0330314	37.6068	0.19534	-0.02851
2.07	254.714	0.0332383	37.777	0.19656	-0.0283
2.07995	255.98	0.0334453	37.9648	0.19778	-0.0282
2.08996	257.23	0.0336723	38.1502	0.19913	-0.02796
2.09997	258.417	0.0338992	38.3262	0.20047	-0.02766
2.10998	259.621	0.0340852	38.5048	0.20157	-0.02763
2.11999	260.863	0.0342721	38.689	0.20267	-0.02762
2.13	262.175	0.0344781	38.8836	0.20389	-0.02756
2.13994	263.425	0.0346851	39.069	0.20512	-0.02744
2.14995	264.706	0.034871	39.2589	0.20622	-0.02747
2.15996	266.003	0.035057	39.4513	0.20732	-0.02751
2.16997	267.308	0.0352639	39.6449	0.20854	-0.02744
2.17998	268.55	0.0354499	39.8291	0.20964	-0.02744
2.18999	269.777	0.0356359	40.011	0.21074	-0.02742
2.2	271.011	0.0358428	40.194	0.21196	-0.02729
2.20995	272.246	0.0360498	40.3772	0.21319	-0.02715
2.21996	273.417	0.0362767	40.5509	0.21453	-0.02685
2.22997	274.605	0.0364627	40.7271	0.21563	-0.0268
2.23998	275.816	0.0366487	40.9067	0.21673	-0.02676
2.24999	277.05	0.0368346	41.0897	0.21783	-0.02675
2.26	278.292	0.0370206	41.2739	0.21893	-0.02675
2.26995	279.527	0.0372276	41.4571	0.22015	-0.02662
2.27996	280.785	0.0374135	41.6437	0.22125	-0.02663
2.28997	282.027	0.0376205	41.8278	0.22247	-0.0265
2.29998	283.285	0.0378274	42.0144	0.2237	-0.02639
2.30999	284.589	0.0380334	42.2078	0.22492	-0.02632
2.32	285.816	0.0382194	42.3898	0.22602	-0.0263
2.32995	287.121	0.0384263	42.5834	0.22724	-0.02623
2.33996	288.464	0.0386123	42.7825	0.22834	-0.02632
2.34997	289.714	0.0388192	42.9679	0.22956	-0.0262
2.35998	291.003	0.0390262	43.1591	0.23079	-0.02611
2.36999	292.277	0.0392331	43.3481	0.23201	-0.02601
2.38	293.581	0.0394391	43.5414	0.23323	-0.02595
2.38994	294.902	0.0396461	43.7374	0.23445	-0.02589
2.39995	296.222	0.039853	43.9331	0.23568	-0.02583
2.40996	297.535	0.040059	44.1279	0.2369	-0.02577
2.41997	298.933	0.040266	44.3352	0.23812	-0.02578
2.42998	300.285	0.0404519	44.5357	0.23922	-0.02587
2.43999	301.636	0.0406379	44.7361	0.24032	-0.02597
2.45	303.042	0.0408448	44.9446	0.24154	-0.02599
2.45995	304.464	0.0410518	45.1555	0.24277	-0.02602
2.46996	305.91	0.0412587	45.37	0.24399	-0.02607
2.47997	307.339	0.0414857	45.5819	0.24533	-0.02599
2.48998	308.738	0.0416927	45.7894	0.24656	-0.026
2.49999	310.16	0.0418786	46.0003	0.24766	-0.02616
2.51	311.48	0.0420856	46.1961	0.24888	-0.0261
2.51995	312.816	0.0422506	46.3942	0.24986	-0.0263
2.52996	314.128	0.0424775	46.5888	0.2512	-0.02612
2.53997	315.449	0.0426644	46.7847	0.2523	-0.02618
2.54998	316.777	0.0428704	46.9817	0.25352	-0.02613
2.55999	318.074	0.0430564	47.174	0.25462	-0.02618
2.57	319.371	0.0432843	47.3664	0.25597	-0.02597
2.57995	320.628	0.0434703	47.5528	0.25707	-0.02598
2.58996	321.98	0.0436563	47.7533	0.25817	-0.02608
2.59997	323.331	0.0438632	47.9537	0.25939	-0.02605
2.60998	324.738	0.0440492	48.1624	0.26049	-0.02619
2.61999	326.136	0.0442552	48.3697	0.26171	-0.0262
2.63	327.527	0.0444421	48.576	0.26282	-0.02633
2.63994	328.886	0.0446691	48.7776	0.26416	-0.02618
2.64995	330.152	0.044876	48.9653	0.26538	-0.02608
2.65996	331.386	0.045062	49.1484	0.26648	-0.02607
2.66997	332.667	0.0452689	49.3383	0.2677	-0.02598
2.67998	333.98	0.0454749	49.5331	0.26892	-0.02592
2.68999	335.222	0.0456609	49.7173	0.27002	-0.02591
2.7	336.535	0.0458469	49.912	0.27112	-0.02597
2.70995	337.769	0.0460128	50.095	0.2721	-0.02608
2.71996	339.011	0.0462197	50.2792	0.27333	-0.02595
2.72997	340.292	0.0464257	50.4692	0.27455	-0.02587
2.73998	341.667	0.0466117	50.6731	0.27565	-0.02598
2.74999	343.113	0.0468187	50.8876	0.27687	-0.02603
2.76	344.597	0.0470046	51.1077	0.27797	-0.02624
2.76995	346.089	0.0471906	51.329	0.27907	-0.02646
2.77996	347.613	0.0473975	51.555	0.28029	-0.02658
2.78997	349.152	0.0476255	51.7833	0.28164	-0.02659
2.79998	350.644	0.0478114	52.0045	0.28274	-0.02681
2.80999	352.191	0.0480174	52.234	0.28396	-0.02696
2.82	353.706	0.0482034	52.4587	0.28506	-0.0272
2.82995	355.246	0.0484313	52.6871	0.28641	-0.02721
2.83996	356.714	0.0486383	52.9048	0.28763	-0.02728
2.84997	358.175	0.0488242	53.1215	0.28873	-0.02747
2.85998	359.683	0.0490102	53.3451	0.28983	-0.0277
2.86999	361.081	0.0492372	53.5525	0.29117	-0.02759
2.88	362.456	0.0494231	53.7564	0.29227	-0.02771
2.88994	363.824	0.0496301	53.9593	0.2935	-0.02769
2.89995	365.222	0.049837	54.1666	0.29472	-0.0277
2.90996	366.644	0.050043	54.3775	0.29594	-0.02774
2.91997	368.121	0.0502299	54.5966	0.29704	-0.02794
2.92998	369.542	0.0504159	54.8073	0.29814	-0.02809
2.93999	370.91	0.0506219	55.0102	0.29936	-0.02808
2.95	372.324	0.0508498	55.2199	0.30071	-0.02798
2.95995	373.699	0.0510568	55.4239	0.30193	-0.02797
2.96996	375.191	0.0512628	55.6452	0.30315	-0.02807
2.97997	376.691	0.0514697	55.8676	0.30437	-0.02817
2.98998	378.183	0.0516347	56.0889	0.30535	-0.02851
2.99999	379.644	0.0518417	56.3056	0.30657	-0.02858
3.01	381.175	0.0520276	56.5326	0.30767	-0.02883
3.01995	382.636	0.0522556	56.7493	0.30902	-0.02877
3.02996	384.152	0.0524615	56.9742	0.31024	-0.02889
3.03997	385.699	0.0526685	57.2036	0.31146	-0.02903
3.04998	387.214	0.0528545	57.4283	0.31256	-0.02927
3.05999	388.761	0.0530404	57.6577	0.31366	-0.02954
3.07	390.285	0.0532474	57.8838	0.31489	-0.02966
3.07995	391.792	0.0534543	58.1073	0.31611	-0.02977
3.08996	393.292	0.0536613	58.3297	0.31733	-0.02987
3.09997	394.777	0.0538673	58.55	0.31855	-0.02996
3.10998	396.214	0.0540532	58.7631	0.31965	-0.03013
3.11999	397.691	0.0542602	58.9822	0.32088	-0.03021
3.13	399.128	0.0544671	59.1953	0.3221	-0.03025
3.13994	400.511	0.0546531	59.4004	0.3232	-0.03037
3.14995	401.91	0.05486	59.6079	0.32442	-0.03039
3.15996	403.285	0.055046	59.8118	0.32552	-0.0305
3.16997	404.761	0.055232	60.0307	0.32662	-0.0307
3.17998	406.261	0.0554389	60.2532	0.32785	-0.0308
3.18999	407.714	0.0556449	60.4687	0.32907	-0.03087
3.2	409.16	0.0558109	60.6831	0.33005	-0.03116
3.20995	410.597	0.0560178	60.8963	0.33127	-0.03121
3.21996	412.027	0.0562448	61.1084	0.33261	-0.03113
3.22997	413.433	0.0564307	61.3169	0.33371	-0.03127
3.23998	414.933	0.0566377	61.5393	0.33494	-0.03137
3.24999	416.425	0.0568027	61.7606	0.33591	-0.03171
3.26	417.941	0.0570096	61.9855	0.33714	-0.03183
3.26995	419.386	0.0571956	62.1998	0.33824	-0.032
3.27996	420.902	0.0574226	62.4246	0.33958	-0.032
3.28997	422.511	0.0576295	62.6632	0.3408	-0.03219
3.29998	424.144	0.0578365	62.9054	0.34203	-0.03241
3.30999	425.746	0.0580224	63.143	0.34312	-0.03273
3.32	427.386	0.0582494	63.3863	0.34447	-0.03283
3.32995	429.074	0.0584354	63.6366	0.34557	-0.03322
3.33996	430.714	0.0586223	63.8798	0.34667	-0.03356
3.34997	432.386	0.0588283	64.1278	0.34789	-0.03382
3.35998	434.058	0.0590352	64.3758	0.34911	-0.03408
3.36999	435.792	0.0592422	64.633	0.35034	-0.03438
3.38	437.464	0.0594491	64.8809	0.35156	-0.03463
3.38994	439.003	0.0596551	65.1092	0.35278	-0.03477
3.39995	440.542	0.0599031	65.3375	0.35425	-0.03467
3.40996	442.144	0.06011	65.5751	0.35547	-0.03486
3.41997	443.644	0.060296	65.7975	0.35657	-0.03508
3.42998	445.214	0.0604819	66.0304	0.35767	-0.03537
3.43999	446.847	0.0606679	66.2726	0.35877	-0.03571
3.45	448.425	0.0608539	66.5066	0.35987	-0.036
3.45995	449.98	0.0610608	66.7372	0.36109	-0.03615
3.46996	451.488	0.0612678	66.9609	0.36232	-0.03626
3.47997	452.933	0.0614747	67.1752	0.36354	-0.03631
3.48998	454.472	0.0616607	67.4034	0.36464	-0.03657
3.49999	456.074	0.0618467	67.641	0.36574	-0.03688
3.51	457.589	0.0620736	67.8657	0.36708	-0.03688
3.51995	459.183	0.0622596	68.1021	0.36818	-0.03719
3.52996	460.746	0.0624456	68.3339	0.36928	-0.03747
3.53997	462.316	0.0626315	68.5668	0.37038	-0.03775
3.54998	463.878	0.0628385	68.7985	0.37161	-0.03791
3.55999	465.472	0.0630454	69.0349	0.37283	-0.03809
3.57	467.027	0.0632104	69.2655	0.3738	-0.03849
3.57995	468.675	0.0634174	69.5099	0.37503	-0.03872
3.58996	470.292	0.0636453	69.7497	0.37638	-0.0388
3.59997	471.925	0.0638312	69.9919	0.37748	-0.03914
3.60998	473.55	0.0640372	70.2329	0.37869	-0.03936
3.61999	475.222	0.0642232	70.4809	0.37979	-0.03973
3.63	476.831	0.0644101	70.7195	0.3809	-0.04005
3.63994	478.472	0.0646161	70.9629	0.38212	-0.04028
3.64995	480.113	0.0648231	71.2063	0.38334	-0.04051
3.65996	481.769	0.0649881	71.4519	0.38432	-0.04099
3.66997	483.324	0.065195	71.6825	0.38554	-0.04114
3.67998	484.878	0.0654019	71.913	0.38676	-0.04129
3.68999	486.441	0.0656089	72.1448	0.38799	-0.04144
3.7	488.027	0.0658569	72.38	0.38946	-0.04138
3.70995	489.613	0.0660428	72.6153	0.39055	-0.04168
3.71996	491.206	0.0662078	72.8515	0.39153	-0.04211
3.72997	492.777	0.0663938	73.0845	0.39263	-0.0424
3.73998	494.331	0.0665797	73.315	0.39373	-0.04267
3.74999	495.894	0.0667867	73.5468	0.39495	-0.04282
3.76	497.488	0.0669936	73.7832	0.39618	-0.04301
3.76995	499.246	0.0672006	74.0439	0.3974	-0.04334
3.77996	500.933	0.0674276	74.2941	0.39874	-0.04348
3.78997	502.706	0.0675925	74.5571	0.39972	-0.04407
3.79998	504.433	0.0678205	74.8132	0.40107	-0.04425
3.80999	506.23	0.0680274	75.0797	0.40229	-0.04461
3.82	507.972	0.0682134	75.3381	0.40339	-0.04505
3.82995	509.753	0.0684194	75.6022	0.40461	-0.0454
3.83996	511.511	0.0686263	75.863	0.40583	-0.04573
3.84997	513.292	0.0688333	76.1271	0.40706	-0.04608
3.85998	515.027	0.0690402	76.3844	0.40828	-0.04639
3.86999	516.691	0.0692052	76.6312	0.40926	-0.04688
3.88	518.464	0.0694121	76.8942	0.41048	-0.04722
3.88994	520.152	0.0696191	77.1445	0.4117	-0.04749
3.89995	521.839	0.0698461	77.3947	0.41305	-0.04764
3.90996	523.503	0.070032	77.6415	0.41415	-0.04801
3.91997	525.183	0.070239	77.8907	0.41537	-0.04827
3.92998	526.863	0.0704459	78.1398	0.41659	-0.04853
3.93999	528.527	0.0706319	78.3866	0.41769	-0.04889
3.95	530.206	0.0708179	78.6357	0.41879	-0.04928
3.95995	531.855	0.0710239	78.8802	0.42001	-0.04951
3.96996	533.519	0.0712308	79.127	0.42123	-0.04976
3.97997	535.113	0.0714378	79.3634	0.42246	-0.04994
3.98998	536.777	0.0716237	79.6102	0.42356	-0.05031
3.99999	538.449	0.0718097	79.8582	0.42466	-0.05069
4.01	540.097	0.0720166	80.1026	0.42588	-0.05092
4.01995	541.839	0.0722236	80.361	0.42711	-0.05123
4.02996	543.574	0.0724296	80.6183	0.42832	-0.05155
4.03997	545.355	0.0726155	80.8824	0.42942	-0.05202
4.04998	547.152	0.0728225	81.1489	0.43065	-0.05238
4.05999	548.91	0.0730085	81.4097	0.43175	-0.05283
4.07	550.683	0.0732364	81.6726	0.4331	-0.05305
4.07995	552.425	0.0734424	81.931	0.43431	-0.05337
4.08996	554.175	0.0736283	82.1905	0.43541	-0.05382
4.09997	555.98	0.0738353	82.4582	0.43664	-0.05419
4.10998	557.808	0.0740213	82.7293	0.43774	-0.0547
4.11999	559.55	0.0742072	82.9877	0.43884	-0.05514
4.13	561.269	0.0744142	83.2427	0.44006	-0.05543
4.13994	562.847	0.0746211	83.4767	0.44128	-0.0556
4.14995	564.386	0.0748281	83.7049	0.44251	-0.05574
4.15996	566.011	0.0750341	83.9459	0.44373	-0.05595
4.16997	567.644	0.075241	84.1881	0.44495	-0.05617
4.17998	569.355	0.0754069	84.4419	0.44593	-0.0567
4.18999	570.988	0.0755929	84.6841	0.44703	-0.05704
4.2	572.55	0.0757789	84.9158	0.44813	-0.05732
4.20995	574.097	0.0759849	85.1452	0.44935	-0.05747
4.21996	575.636	0.0761918	85.3735	0.45057	-0.0576
4.22997	577.269	0.0763988	85.6156	0.4518	-0.05782
4.23998	579.035	0.0766057	85.8776	0.45302	-0.05816
4.24999	580.831	0.0767917	86.1439	0.45412	-0.05864
4.26	582.636	0.0769776	86.4116	0.45522	-0.05914
4.26995	584.527	0.0772046	86.6921	0.45656	-0.05946
4.27996	586.347	0.0774116	86.962	0.45779	-0.05985
4.28997	588.183	0.0775975	87.2343	0.45889	-0.06037
4.29998	590.066	0.0778045	87.5136	0.46011	-0.0608
4.30999	591.902	0.0780315	87.7859	0.46145	-0.06108
4.32	593.839	0.0782174	88.0732	0.46255	-0.06169
4.32995	595.777	0.0784244	88.3606	0.46378	-0.06218
4.33996	597.605	0.0786103	88.6317	0.46487	-0.0627
4.34997	599.371	0.0788173	88.8936	0.4661	-0.06303
4.35998	601.128	0.0790443	89.1542	0.46744	-0.06324
4.36999	602.769	0.0792512	89.3976	0.46866	-0.06346
4.38	604.472	0.0794372	89.6502	0.46976	-0.06387
4.38994	606.183	0.0796441	89.9039	0.47099	-0.06415
4.39995	607.863	0.0798301	90.1531	0.47209	-0.06454
4.40996	609.597	0.0800161	90.4103	0.47319	-0.06497
4.41997	611.253	0.080202	90.6559	0.47429	-0.06533
4.42998	612.894	0.080388	90.8992	0.47539	-0.06568
4.43999	614.589	0.0806159	91.1506	0.47674	-0.06583
4.45	616.371	0.0808219	91.4149	0.47795	-0.06618
4.45995	618.183	0.0810079	91.6837	0.47905	-0.06668
4.46996	620.019	0.0811948	91.956	0.48016	-0.0672
4.47997	621.863	0.0814008	92.2294	0.48138	-0.06761
4.48998	623.706	0.0816077	92.5028	0.4826	-0.06801
4.49999	625.527	0.0818147	92.7729	0.48382	-0.0684
4.51	627.324	0.0820207	93.0394	0.48504	-0.06876
4.51995	629.128	0.0822276	93.3069	0.48627	-0.06913
4.52996	630.956	0.0824136	93.578	0.48737	-0.06965
4.53997	632.761	0.0825996	93.8457	0.48847	-0.07014
4.54998	634.566	0.0828065	94.1135	0.48969	-0.07051
4.55999	636.277	0.0830135	94.3672	0.49091	-0.0708
4.57	637.98	0.0831994	94.6198	0.49201	-0.0712
4.57995	639.66	0.0834064	94.8689	0.49324	-0.07146
4.58996	641.363	0.0835923	95.1215	0.49434	-0.07186
4.59997	643.152	0.0837993	95.3868	0.49556	-0.07222
4.60998	644.956	0.0839852	95.6544	0.49666	-0.07271
4.61999	646.667	0.0841712	95.9082	0.49776	-0.07312
4.63	648.433	0.0843772	96.1701	0.49898	-0.07346
4.63994	650.16	0.0845842	96.4262	0.5002	-0.07376
4.64995	651.847	0.0847911	96.6764	0.50143	-0.07403
4.65996	653.574	0.0849771	96.9326	0.50253	-0.07445
4.66997	655.3	0.085163	97.1885	0.50363	-0.07488
4.67998	657.113	0.08537	97.4574	0.50485	-0.07525
4.68999	658.91	0.0855769	97.7239	0.50607	-0.07562
4.7	660.667	0.0857629	97.9845	0.50717	-0.07607
4.70995	662.425	0.0859689	98.2453	0.50839	-0.0764
4.71996	664.23	0.0861758	98.513	0.50961	-0.07677
4.72997	666.019	0.0864038	98.7783	0.51096	-0.077
4.73998	667.839	0.0865897	99.0482	0.51206	-0.07751
4.74999	669.66	0.0867757	99.3183	0.51316	-0.07802
4.76	671.496	0.0869817	99.5906	0.51438	-0.07842
4.76995	673.339	0.0871886	99.8639	0.5156	-0.07882
4.77996	675.121	0.0873956	100.128	0.51683	-0.07917
4.78997	676.917	0.0876025	100.395	0.51805	-0.07954
4.79998	678.699	0.0878085	100.659	0.51927	-0.07989
4.80999	680.496	0.0879954	100.925	0.52037	-0.08037
4.82	682.285	0.0881814	101.191	0.52147	-0.08085
4.82995	684.003	0.0883874	101.446	0.52269	-0.08115
4.83996	685.746	0.0885944	101.704	0.52392	-0.08146
4.84997	687.519	0.0888013	101.967	0.52514	-0.08181
4.85998	689.316	0.0889873	102.234	0.52624	-0.08229
4.86999	691.121	0.0891732	102.501	0.52734	-0.08279
4.88	692.91	0.0893592	102.767	0.52844	-0.08327
4.88994	694.636	0.0895871	103.023	0.52979	-0.08344
4.89995	696.449	0.0897931	103.291	0.53101	-0.08382
4.90996	698.222	0.0899791	103.554	0.53211	-0.08429
4.91997	699.996	0.090186	103.817	0.53333	-0.08463
4.92998	701.839	0.090372	104.091	0.53443	-0.08516
4.93999	703.628	0.090579	104.356	0.53565	-0.08551
4.95	705.425	0.0907649	104.623	0.53675	-0.086
4.95995	707.199	0.0909719	104.886	0.53798	-0.08634
4.96996	708.949	0.0911779	105.145	0.5392	-0.08667
4.97997	710.706	0.0913648	105.406	0.5403	-0.08712
4.98998	712.535	0.0915708	105.677	0.54152	-0.08751
4.99999	714.331	0.0917567	105.944	0.54262	-0.088
5.01	716.214	0.0919637	106.223	0.54384	-0.08844
5.01995	718.121	0.0921706	106.506	0.54507	-0.0889
5.02996	719.949	0.0923566	106.777	0.54617	-0.08941
5.03997	721.777	0.0925635	107.048	0.54739	-0.0898
5.04998	723.597	0.0927905	107.318	0.54873	-0.09006
5.05999	725.417	0.0929765	107.588	0.54983	-0.09057
5.07	727.246	0.0931625	107.859	0.55093	-0.09109
5.07995	729.152	0.0933694	108.142	0.55215	-0.09155
5.08996	730.917	0.0935554	108.403	0.55325	-0.092
5.09997	732.706	0.0937623	108.669	0.55448	-0.09236
5.10998	734.394	0.0939483	108.919	0.55558	-0.09275
5.11999	736.128	0.0941552	109.176	0.5568	-0.09306
5.13	737.972	0.0943412	109.45	0.5579	-0.09358
5.13994	739.792	0.0945472	109.72	0.55912	-0.09397
5.14995	741.683	0.0947541	110	0.56034	-0.09442
5.15996	743.542	0.0949611	110.276	0.56157	-0.09484
5.16997	745.386	0.0951261	110.549	0.56254	-0.09549
5.17998	747.183	0.095333	110.816	0.56377	-0.09585
5.18999	749.097	0.09554	111.1	0.56499	-0.09632
5.2	751.003	0.0957669	111.382	0.56633	-0.09666
5.20995	752.925	0.0959529	111.667	0.56743	-0.09725
5.21996	754.777	0.0961188	111.942	0.56841	-0.09791
5.22997	756.566	0.0963258	112.207	0.56964	-0.09826
5.23998	758.402	0.0965528	112.48	0.57098	-0.09854
5.24999	760.246	0.0967597	112.753	0.5722	-0.09895
5.26	762.074	0.0969457	113.024	0.5733	-0.09946
5.26995	763.91	0.0971727	113.297	0.57465	-0.09974
5.27996	765.761	0.0973586	113.571	0.57575	-0.10027
5.28997	767.613	0.0975656	113.846	0.57697	-0.10068
5.29998	769.41	0.0977725	114.112	0.57819	-0.10105
5.30999	771.191	0.0979795	114.377	0.57942	-0.1014
5.32	773.003	0.0981654	114.645	0.58052	-0.1019
5.32995	774.847	0.0983714	114.919	0.58174	-0.10231
5.33996	776.746	0.0985574	115.2	0.58284	-0.10288
5.34997	778.574	0.0987643	115.471	0.58406	-0.10327
5.35998	780.363	0.0989713	115.737	0.58528	-0.10363
5.36999	782.199	0.0991573	116.009	0.58638	-0.10415
5.38	784.027	0.0993642	116.28	0.58761	-0.10454
5.38994	785.839	0.0995502	116.549	0.58871	-0.10504
5.39995	787.706	0.0997571	116.826	0.58993	-0.10546
5.40996	789.581	0.0999631	117.104	0.59115	-0.1059
5.41997	791.394	0.10017	117.373	0.59237	-0.10628
5.42998	793.222	0.100356	117.644	0.59347	-0.10679
5.43999	795.05	0.100584	117.915	0.59482	-0.10706
5.45	796.925	0.10077	118.193	0.59592	-0.10761
5.45995	798.808	0.100956	118.472	0.59702	-0.10817
5.46996	800.683	0.101142	118.751	0.59812	-0.10873
5.47997	802.511	0.101349	119.022	0.59934	-0.10912
5.48998	804.3	0.101555	119.287	0.60056	-0.10948
5.49999	806.081	0.101741	119.551	0.60166	-0.10995
5.51	807.917	0.101948	119.823	0.60289	-0.11035
5.51995	809.777	0.102134	120.099	0.60399	-0.11089
5.52996	811.683	0.10232	120.382	0.60509	-0.11147
5.53997	813.511	0.102506	120.653	0.60619	-0.11199
5.54998	815.285	0.102713	120.916	0.60741	-0.11233
5.55999	817.113	0.102919	121.187	0.60863	-0.11272
5.57	818.933	0.103146	121.457	0.60997	-0.11299
5.57995	820.847	0.103332	121.741	0.61107	-0.11358
5.58996	822.816	0.103539	122.033	0.61229	-0.11409
5.59997	824.777	0.103725	122.324	0.61339	-0.11472
5.60998	826.722	0.103932	122.612	0.61462	-0.11522
5.61999	828.667	0.104139	122.901	0.61584	-0.11571
5.63	830.581	0.104325	123.185	0.61694	-0.1163
5.63994	832.488	0.104511	123.468	0.61804	-0.11688
5.64995	834.449	0.104718	123.758	0.61927	-0.11739
5.65996	836.441	0.104924	124.054	0.62048	-0.11793
5.66997	838.425	0.105131	124.348	0.62171	-0.11846
5.67998	840.308	0.105358	124.627	0.62305	-0.11878
5.68999	842.214	0.105545	124.91	0.62416	-0.11935
5.7	844.097	0.105751	125.189	0.62538	-0.1198
5.70995	845.941	0.105958	125.463	0.6266	-0.1202
5.71996	847.839	0.106123	125.744	0.62758	-0.1209
5.72997	849.691	0.10633	126.019	0.6288	-0.12131
5.73998	851.574	0.106537	126.298	0.63002	-0.12175
5.74999	853.394	0.106744	126.568	0.63125	-0.12213
5.76	855.222	0.10695	126.839	0.63247	-0.12253
5.76995	857.066	0.107157	127.113	0.63369	-0.12293
5.77996	858.925	0.107364	127.388	0.63491	-0.12335
5.78997	860.714	0.10755	127.654	0.63601	-0.12383
5.79998	862.566	0.107736	127.928	0.63711	-0.12436
5.80999	864.472	0.107942	128.211	0.63833	-0.12483
5.82	866.386	0.108149	128.495	0.63956	-0.12529
5.82995	868.308	0.108355	128.78	0.64077	-0.12577
5.83996	870.206	0.108562	129.062	0.642	-0.12622
5.84997	872.16	0.108769	129.351	0.64322	-0.12673
5.85998	874.058	0.108976	129.633	0.64445	-0.12718
5.86999	875.956	0.109182	129.914	0.64567	-0.12763
5.88	877.933	0.109389	130.208	0.64689	-0.12816
5.88994	879.878	0.109575	130.496	0.64799	-0.12877
5.89995	881.785	0.109761	130.779	0.64909	-0.12936
5.90996	883.644	0.109968	131.055	0.65031	-0.12977
5.91997	885.542	0.110175	131.336	0.65154	-0.13022
5.92998	887.417	0.110381	131.614	0.65276	-0.13066
5.93999	889.261	0.110568	131.888	0.65386	-0.13118
5.95	891.097	0.110754	132.16	0.65496	-0.1317
5.95995	892.941	0.11096	132.433	0.65618	-0.13211
5.96996	894.8	0.111167	132.709	0.6574	-0.13253
5.97997	896.66	0.111332	132.985	0.65838	-0.1332
5.98998	898.542	0.11156	133.264	0.65973	-0.13351
5.99999	900.449	0.111746	133.547	0.66083	-0.13409
6.01	902.402	0.111953	133.837	0.66205	-0.13459
6.01995	904.261	0.112139	134.112	0.66315	-0.13514
6.02996	906.183	0.112346	134.397	0.66438	-0.13561
6.03997	908.183	0.112552	134.694	0.66559	-0.13616
6.04998	910.144	0.112759	134.985	0.66682	-0.13666
6.05999	912.144	0.112945	135.281	0.66792	-0.13733
6.07	914.089	0.11311	135.57	0.66889	-0.13807
6.07995	916.011	0.113316	135.855	0.67011	-0.13855
6.08996	917.988	0.113523	136.148	0.67134	-0.13907
6.09997	919.98	0.11373	136.444	0.67256	-0.1396
6.10998	921.917	0.113937	136.731	0.67378	-0.14009
6.11999	923.91	0.114102	137.026	0.67476	-0.14087
6.13	925.878	0.114309	137.318	0.67598	-0.14139
6.13994	927.808	0.114515	137.605	0.6772	-0.14187
6.14995	929.722	0.114722	137.888	0.67843	-0.14234
6.15996	931.675	0.114929	138.178	0.67965	-0.14284
6.16997	933.605	0.115136	138.464	0.68088	-0.14332
6.17998	935.558	0.115342	138.754	0.68209	-0.14382
6.18999	937.574	0.115528	139.053	0.68319	-0.1445
6.2	939.574	0.115715	139.35	0.6843	-0.14516
6.20995	941.566	0.115921	139.645	0.68552	-0.1457
6.21996	943.566	0.116128	139.942	0.68674	-0.14624
6.22997	945.597	0.116376	140.243	0.68821	-0.14657
6.23998	947.644	0.116583	140.547	0.68943	-0.14715
6.24999	949.753	0.116769	140.859	0.69053	-0.14792
6.26	951.785	0.116976	141.161	0.69176	-0.14849
6.26995	953.8	0.117162	141.46	0.69286	-0.14916
6.27996	955.792	0.117389	141.755	0.6942	-0.14958
6.28997	957.73	0.117575	142.042	0.6953	-0.15019
6.29998	959.675	0.117761	142.331	0.6964	-0.15081
6.30999	961.605	0.117968	142.617	0.69762	-0.15129
6.32	963.48	0.118153	142.895	0.69872	-0.15185
6.32995	965.316	0.11836	143.167	0.69994	-0.15225
6.33996	967.206	0.118567	143.448	0.70116	-0.15269
6.34997	969.074	0.118753	143.725	0.70226	-0.15324
6.35998	970.949	0.11896	144.003	0.70349	-0.15367
6.36999	972.855	0.119166	144.286	0.70471	-0.15414
6.38	974.753	0.119352	144.567	0.70581	-0.15471
6.38994	976.589	0.119559	144.839	0.70703	-0.15511
6.39995	978.488	0.119745	145.121	0.70813	-0.15568
6.40996	980.378	0.119931	145.401	0.70923	-0.15625
6.41997	982.308	0.120138	145.688	0.71046	-0.15673
6.42998	984.246	0.120345	145.975	0.71168	-0.15722
6.43999	986.113	0.120551	146.252	0.7129	-0.15765
6.45	988.019	0.120758	146.535	0.71412	-0.15811
6.45995	989.949	0.120965	146.821	0.71535	-0.15859
6.46996	991.902	0.121151	147.11	0.71645	-0.15921
6.47997	993.902	0.121337	147.407	0.71755	-0.15988
6.48998	995.917	0.121544	147.706	0.71877	-0.16043
6.49999	997.824	0.12173	147.989	0.71987	-0.16102
6.51	999.769	0.121916	148.277	0.72097	-0.16163
6.51995	1001.68	0.122123	148.561	0.72219	-0.1621
6.52996	1003.67	0.12233	148.856	0.72342	-0.16263
6.53997	1005.63	0.122536	149.147	0.72464	-0.16314
6.54998	1007.58	0.122722	149.436	0.72574	-0.16376
6.55999	1009.58	0.122908	149.732	0.72684	-0.16443
6.57	1011.5	0.123115	150.017	0.72806	-0.1649
6.57995	1013.43	0.1233	150.303	0.72915	-0.16551
6.58996	1015.36	0.123528	150.59	0.7305	-0.16586
6.59997	1017.38	0.123734	150.889	0.73172	-0.16643
6.60998	1019.38	0.12392	151.186	0.73282	-0.16709
6.61999	1021.43	0.124107	151.49	0.73393	-0.1678
6.63	1023.44	0.124334	151.788	0.73527	-0.16823
6.63994	1025.47	0.124541	152.089	0.73649	-0.1688
6.64995	1027.55	0.124727	152.398	0.73759	-0.16953
6.65996	1029.58	0.124934	152.699	0.73882	-0.1701
6.66997	1031.68	0.12514	153.01	0.74004	-0.17074
6.67998	1033.72	0.125347	153.313	0.74126	-0.17132
6.68999	1035.72	0.125554	153.609	0.74248	-0.17186
6.7	1037.74	0.125761	153.909	0.74371	-0.17242
6.70995	1039.85	0.125947	154.222	0.74481	-0.17318
6.71996	1041.89	0.126174	154.524	0.74615	-0.17364
6.72997	1043.96	0.126339	154.831	0.74713	-0.17449
6.73998	1046.02	0.126526	155.137	0.74823	-0.1752
6.74999	1048	0.126732	155.43	0.74945	-0.17573
6.76	1049.98	0.12696	155.724	0.7508	-0.17613
6.76995	1052.01	0.127166	156.025	0.75202	-0.1767
6.77996	1054.09	0.127373	156.334	0.75324	-0.17732
6.78997	1056.12	0.127559	156.635	0.75434	-0.17801
6.79998	1058.1	0.127766	156.928	0.75556	-0.17853
6.80999	1060.1	0.127973	157.225	0.75679	-0.17907
6.82	1062.12	0.128179	157.525	0.75801	-0.17964
6.82995	1064.12	0.128365	157.821	0.75911	-0.18031
6.83996	1066.09	0.128571	158.113	0.76033	-0.18083
6.84997	1068.12	0.128757	158.415	0.76143	-0.18152
6.85998	1070.15	0.128985	158.716	0.76277	-0.18196
6.86999	1072.15	0.129171	159.012	0.76387	-0.18263
6.88	1074.17	0.129357	159.312	0.76497	-0.18331
6.88994	1076.21	0.129564	159.614	0.7662	-0.18389
6.89995	1078.18	0.12977	159.907	0.76742	-0.18441
6.90996	1080.11	0.129977	160.193	0.76864	-0.18489
6.91997	1082.1	0.130184	160.488	0.76986	-0.18542
6.92998	1084.03	0.130349	160.774	0.77084	-0.18615
6.93999	1086.02	0.130515	161.069	0.77182	-0.18692
6.95	1087.93	0.130722	161.353	0.77305	-0.18739
6.96	1089.92	0.130949	161.648	0.77439	-0.1878
6.96995	1091.87	0.131135	161.937	0.77549	-0.18842
6.97996	1093.78	0.131341	162.22	0.77671	-0.18889
6.98997	1095.67	0.131548	162.5	0.77793	-0.18933
6.99998	1097.69	0.131734	162.8	0.77903	-0.19002
7.00999	1099.65	0.131962	163.091	0.78038	-0.1904
7.02	1101.62	0.132127	163.383	0.78135	-0.19116
7.02995	1103.62	0.132334	163.68	0.78258	-0.1917
7.03996	1105.58	0.13252	163.97	0.78368	-0.19234
7.04997	1107.63	0.132727	164.274	0.7849	-0.19292
7.05998	1109.62	0.132933	164.569	0.78612	-0.19346
7.06999	1111.59	0.13314	164.862	0.78734	-0.19397
7.08	1113.57	0.133326	165.155	0.78844	-0.19462
7.08995	1115.69	0.133533	165.47	0.78967	-0.19527
7.09996	1117.79	0.13374	165.781	0.79089	-0.1959
7.10997	1119.88	0.133905	166.091	0.79187	-0.19677
7.11998	1121.98	0.134112	166.403	0.79309	-0.1974
7.12999	1124.07	0.13436	166.713	0.79456	-0.19778
7.14	1126.13	0.134546	167.018	0.79566	-0.1985
7.14994	1128.19	0.134753	167.324	0.79688	-0.19909
7.15995	1130.3	0.134959	167.637	0.7981	-0.19973
7.16996	1132.43	0.135146	167.952	0.79921	-0.20051
7.17997	1134.58	0.135352	168.271	0.80043	-0.20119
7.18998	1136.69	0.135558	168.584	0.80164	-0.20183
7.19999	1138.71	0.135765	168.884	0.80287	-0.20239
7.21	1140.9	0.135971	169.209	0.80409	-0.20311
7.21995	1143.01	0.136178	169.522	0.80531	-0.20375
7.22996	1145.08	0.136385	169.829	0.80653	-0.20435
7.23997	1147.24	0.136592	170.149	0.80776	-0.20503
7.24998	1149.37	0.136778	170.465	0.80886	-0.20581
7.25999	1151.51	0.136985	170.782	0.81008	-0.20648
7.27	1153.62	0.137171	171.095	0.81118	-0.20724
7.27995	1155.71	0.137357	171.405	0.81228	-0.20799
7.28996	1157.85	0.137563	171.722	0.8135	-0.20866
7.29997	1160.05	0.137791	172.049	0.81485	-0.20925
7.30998	1162.08	0.137956	172.35	0.81582	-0.21007
7.31999	1164.19	0.138163	172.663	0.81705	-0.21071
7.33	1166.3	0.138349	172.976	0.81815	-0.21147
7.33995	1168.33	0.138556	173.277	0.81937	-0.21204
7.34996	1170.4	0.138783	173.584	0.82072	-0.21252
7.35997	1172.43	0.138969	173.885	0.82182	-0.21321
7.36998	1174.49	0.139155	174.19	0.82292	-0.21393
7.37999	1176.49	0.139342	174.487	0.82402	-0.21459
7.39	1178.47	0.139548	174.781	0.82524	-0.21512
7.39994	1180.37	0.139755	175.062	0.82646	-0.21557
7.40995	1182.36	0.139962	175.358	0.82769	-0.21611
7.41996	1184.33	0.140148	175.65	0.82879	-0.21675
7.42997	1186.29	0.140354	175.94	0.83001	-0.21726
7.43998	1188.33	0.14056	176.243	0.83122	-0.21784
7.44999	1190.35	0.140746	176.543	0.83232	-0.21852
7.46	1192.37	0.140932	176.842	0.83342	-0.21921
7.46995	1194.38	0.141119	177.14	0.83453	-0.21988
7.47996	1196.48	0.141325	177.452	0.83575	-0.22051
7.48997	1198.49	0.141532	177.75	0.83697	-0.22106
7.49998	1200.55	0.141759	178.055	0.83831	-0.22154
7.50999	1202.62	0.141946	178.362	0.83942	-0.22226
7.52	1204.68	0.142132	178.668	0.84052	-0.22298
7.52995	1206.74	0.142338	178.973	0.84174	-0.22358
7.53996	1208.79	0.142545	179.277	0.84296	-0.22417
7.54997	1210.9	0.142731	179.59	0.84406	-0.22493
7.55998	1212.99	0.142938	179.9	0.84529	-0.22555
7.56999	1215.07	0.143145	180.209	0.84651	-0.22616
7.58	1217.1	0.143351	180.51	0.84773	-0.22673
7.58995	1219.24	0.143579	180.827	0.84908	-0.22728
7.59996	1221.38	0.143786	181.145	0.8503	-0.22794
7.60997	1223.54	0.143972	181.465	0.8514	-0.22875
7.61998	1225.68	0.144158	181.782	0.8525	-0.22954
7.62999	1227.88	0.144364	182.109	0.85372	-0.23026
7.64	1230.04	0.144551	182.429	0.85483	-0.23106
7.64994	1232.16	0.144757	182.744	0.85604	-0.23172
7.65995	1234.29	0.144943	183.059	0.85714	-0.2325
7.66996	1236.4	0.14515	183.372	0.85837	-0.23313
7.67997	1238.58	0.145357	183.696	0.85959	-0.23383
7.68998	1240.74	0.145563	184.016	0.86081	-0.23452
7.69999	1242.82	0.145749	184.325	0.86191	-0.23526
7.71	1244.88	0.145955	184.63	0.86313	-0.23586
7.71995	1247.01	0.146183	184.946	0.86448	-0.23639
7.72996	1249.16	0.14639	185.265	0.8657	-0.23707
7.73997	1251.29	0.146555	185.581	0.86668	-0.23797
7.74998	1253.38	0.146741	185.891	0.86778	-0.23872
7.75999	1255.48	0.146969	186.202	0.86912	-0.23922
7.77	1257.55	0.147175	186.509	0.87034	-0.23983
7.77995	1259.69	0.147382	186.827	0.87157	-0.2405
7.78996	1261.76	0.147589	187.134	0.87279	-0.2411
7.79997	1263.87	0.147754	187.446	0.87377	-0.24199
7.80998	1266.01	0.147982	187.764	0.87512	-0.24253
7.81999	1268.12	0.148168	188.077	0.87622	-0.24329
7.83	1270.13	0.148354	188.375	0.87732	-0.24396
7.83995	1272.19	0.148581	188.68	0.87866	-0.24444
7.84996	1274.29	0.148767	188.992	0.87976	-0.24519
7.85997	1276.41	0.148953	189.306	0.88086	-0.24597
7.86998	1278.58	0.14916	189.628	0.88208	-0.24666
7.87999	1280.68	0.149367	189.94	0.88331	-0.24729
7.89	1282.8	0.149574	190.254	0.88453	-0.24793
7.89994	1284.91	0.14976	190.567	0.88563	-0.2487
7.90995	1286.93	0.149966	190.867	0.88685	-0.24926
7.91996	1289.01	0.150173	191.175	0.88807	-0.24987
7.92997	1291.05	0.150359	191.478	0.88917	-0.25058
7.93998	1293.08	0.150544	191.779	0.89027	-0.25127
7.94999	1295.08	0.150751	192.075	0.89149	-0.25181
7.96	1297.07	0.150958	192.37	0.89271	-0.25235
7.96995	1299	0.151144	192.657	0.89381	-0.25295
7.97996	1301	0.151351	192.953	0.89504	-0.25349
7.98997	1303.03	0.151537	193.254	0.89614	-0.25419
7.99998	1305.05	0.151764	193.554	0.89748	-0.25463
8.00999	1307.14	0.15195	193.864	0.89858	-0.25537
8.02	1309.25	0.152157	194.177	0.8998	-0.25601
8.02995	1311.39	0.152364	194.494	0.90103	-0.25667
8.03996	1313.55	0.15257	194.815	0.90225	-0.25736
8.04997	1315.7	0.152756	195.133	0.90335	-0.25816
8.05998	1317.84	0.152963	195.451	0.90457	-0.25883
8.06999	1320.05	0.15317	195.779	0.9058	-0.25955
8.08	1322.12	0.153377	196.086	0.90702	-0.26016
8.08995	1324.2	0.153563	196.394	0.90812	-0.26089
8.09996	1326.31	0.15377	196.707	0.90934	-0.26153
8.10997	1328.5	0.153956	197.032	0.91044	-0.26237
8.11998	1330.56	0.154142	197.337	0.91154	-0.26308
8.12999	1332.59	0.154369	197.638	0.91289	-0.26353
8.14	1334.65	0.154576	197.944	0.91411	-0.26413
8.14994	1336.72	0.154783	198.251	0.91533	-0.26473
8.15995	1338.83	0.154989	198.564	0.91655	-0.26538
8.16996	1340.9	0.155175	198.871	0.91765	-0.2661
8.17997	1343.01	0.155403	199.184	0.919	-0.26662
8.18998	1345.12	0.155609	199.497	0.92022	-0.26726
8.19999	1347.23	0.155815	199.81	0.92144	-0.26791
8.21	1349.34	0.156001	200.123	0.92254	-0.26867
8.21995	1351.44	0.156188	200.434	0.92364	-0.26942
8.22996	1353.56	0.156394	200.749	0.92486	-0.27007
8.23997	1355.69	0.15658	201.064	0.92596	-0.27085
8.24998	1357.84	0.156787	201.383	0.92719	-0.27153
8.25999	1360.01	0.156994	201.705	0.92841	-0.27222
8.27	1362.19	0.15718	202.028	0.92951	-0.27304
8.27995	1364.36	0.157387	202.35	0.93073	-0.27373
8.28996	1366.48	0.157593	202.665	0.93195	-0.27439
8.29997	1368.65	0.1578	202.987	0.93318	-0.27508
8.30998	1370.8	0.157986	203.305	0.93428	-0.27588
8.31999	1372.92	0.158172	203.62	0.93538	-0.27665
8.33	1375.01	0.158358	203.93	0.93648	-0.27739
8.33995	1377.08	0.158544	204.237	0.93758	-0.27812
8.34996	1379.09	0.158772	204.535	0.93892	-0.27855
8.35997	1381.2	0.158979	204.848	0.94015	-0.27918
8.36998	1383.31	0.159165	205.161	0.94125	-0.27995
8.37999	1385.47	0.159351	205.481	0.94235	-0.28075
8.39	1387.64	0.159537	205.803	0.94345	-0.28157
8.39994	1389.8	0.159744	206.123	0.94467	-0.28225
8.40995	1391.87	0.159971	206.43	0.94601	-0.28274
8.41996	1394	0.160178	206.746	0.94724	-0.28339
8.42997	1396.15	0.160364	207.065	0.94834	-0.28419
8.43998	1398.39	0.16057	207.397	0.94956	-0.28495
8.44999	1400.62	0.160756	207.728	0.95066	-0.28582
8.46	1402.75	0.160962	208.044	0.95187	-0.28648
8.46995	1404.84	0.161148	208.354	0.95297	-0.28723
8.47996	1406.92	0.161376	208.662	0.95432	-0.28772
8.48997	1409	0.161583	208.971	0.95555	-0.28833
8.49998	1411.06	0.161789	209.276	0.95677	-0.28893
8.50999	1413.12	0.161975	209.582	0.95787	-0.28965
8.52	1415.22	0.162182	209.893	0.95909	-0.29028
8.52995	1417.3	0.162368	210.202	0.96019	-0.29101
8.53996	1419.31	0.162554	210.5	0.96129	-0.29169
8.54997	1421.37	0.162782	210.806	0.96264	-0.29216
8.55998	1423.5	0.162989	211.121	0.96386	-0.29281
8.56999	1425.61	0.163195	211.434	0.96508	-0.29346
8.58	1427.78	0.163381	211.756	0.96618	-0.29427
8.58995	1430.01	0.163588	212.087	0.9674	-0.29502
8.59996	1432.2	0.163795	212.412	0.96863	-0.29573
8.60997	1434.37	0.164002	212.734	0.96985	-0.29642
8.61998	1436.56	0.164208	213.058	0.97107	-0.29713
8.62999	1438.83	0.164415	213.395	0.97229	-0.29791
8.64	1441.06	0.164643	213.726	0.97364	-0.29853
8.64994	1443.22	0.164829	214.046	0.97474	-0.29934
8.65995	1445.28	0.165035	214.352	0.97596	-0.29994
8.66996	1447.48	0.165242	214.678	0.97719	-0.30066
8.67997	1449.62	0.165428	214.995	0.97829	-0.30145
8.68998	1451.7	0.165614	215.304	0.97938	-0.30219
8.69999	1453.76	0.16582	215.609	0.9806	-0.30279
8.71	1455.8	0.166027	215.912	0.98183	-0.30336
8.71995	1457.76	0.166254	216.203	0.98317	-0.30375
8.72996	1459.78	0.166461	216.502	0.98439	-0.30431
8.73997	1461.89	0.166647	216.815	0.98549	-0.30507
8.74998	1464.01	0.166812	217.13	0.98647	-0.30597
8.75999	1466.14	0.167019	217.445	0.98769	-0.30662
8.77	1468.19	0.167226	217.749	0.98892	-0.30721
8.77995	1470.3	0.167453	218.062	0.99026	-0.30773
8.78996	1472.44	0.16766	218.38	0.99148	-0.3084
8.79997	1474.61	0.167825	218.702	0.99246	-0.30934
8.80998	1476.78	0.168012	219.023	0.99357	-0.31015
8.81999	1479.06	0.168218	219.362	0.99478	-0.31094
8.83	1481.23	0.168425	219.683	0.99601	-0.31163
8.83995	1483.42	0.168632	220.008	0.99723	-0.31234
8.84996	1485.59	0.168839	220.33	0.99846	-0.31303
8.85997	1487.75	0.169004	220.65	0.99943	-0.31396
8.86998	1489.89	0.169211	220.968	1.00066	-0.31463
8.87999	1491.98	0.169417	221.278	1.00187	-0.31526
8.89	1494.06	0.169624	221.586	1.0031	-0.31587
8.89994	1496.11	0.16981	221.89	1.0042	-0.31658
8.90995	1498.22	0.170038	222.203	1.00555	-0.31709
8.91996	1500.3	0.170224	222.512	1.00665	-0.31783
8.92997	1502.34	0.17041	222.814	1.00775	-0.31853
8.93998	1504.37	0.170616	223.115	1.00897	-0.3191
8.94999	1506.45	0.170802	223.424	1.01007	-0.31984
8.96	1508.59	0.171029	223.741	1.01141	-0.32039
8.96995	1510.73	0.171236	224.059	1.01263	-0.32105
8.97996	1512.81	0.171422	224.367	1.01373	-0.32179
8.98997	1514.92	0.171629	224.68	1.01496	-0.32243
8.99998	1517.06	0.171815	224.997	1.01606	-0.32322
9.00999	1519.26	0.172021	225.324	1.01727	-0.32394
9.02	1521.44	0.172208	225.647	1.01838	-0.32476
9.02995	1523.67	0.172435	225.978	1.01972	-0.32538
9.03996	1525.86	0.172642	226.303	1.02095	-0.32609
9.04997	1527.94	0.172848	226.611	1.02216	-0.32671
9.05998	1530.05	0.173035	226.924	1.02327	-0.32747
9.06999	1532.14	0.173241	227.234	1.02449	-0.32809
9.08	1534.28	0.173469	227.551	1.02584	-0.32864
9.08995	1536.37	0.173655	227.861	1.02694	-0.32938
9.09996	1538.44	0.173841	228.168	1.02804	-0.33011
9.10997	1540.47	0.174068	228.469	1.02938	-0.33056
9.11998	1542.51	0.174254	228.772	1.03048	-0.33126
9.12999	1544.58	0.174461	229.079	1.0317	-0.33186
9.14	1546.67	0.174647	229.389	1.0328	-0.33261
9.14994	1548.86	0.174833	229.714	1.0339	-0.33344
9.15995	1550.97	0.175061	230.027	1.03525	-0.33396
9.16996	1553.09	0.175247	230.341	1.03635	-0.33473
9.17997	1555.19	0.175454	230.653	1.03758	-0.33536
9.18998	1557.31	0.17566	230.967	1.03879	-0.33601
9.19999	1559.51	0.175845	231.293	1.03989	-0.33686
9.21	1561.64	0.176011	231.609	1.04087	-0.33776
9.21995	1563.75	0.176217	231.922	1.04209	-0.3384
9.22996	1565.81	0.176424	232.228	1.04331	-0.339
9.23997	1567.83	0.176652	232.527	1.04466	-0.33943
9.24998	1569.89	0.176838	232.833	1.04576	-0.34015
9.25999	1571.94	0.177024	233.137	1.04686	-0.34086
9.27	1574.01	0.17721	233.444	1.04796	-0.34159
9.27995	1576.15	0.177417	233.761	1.04918	-0.34225
9.28996	1578.25	0.177603	234.073	1.05028	-0.34301
9.29997	1580.31	0.177809	234.378	1.0515	-0.34361
9.30998	1582.34	0.178016	234.679	1.05273	-0.34417
9.31999	1584.45	0.178223	234.992	1.05395	-0.34481
9.33	1586.58	0.17845	235.308	1.05529	-0.34535
9.33995	1588.76	0.178636	235.631	1.05639	-0.34618
9.34996	1591.01	0.178823	235.965	1.0575	-0.34706
9.35997	1593.14	0.179009	236.281	1.0586	-0.34784
9.36998	1595.26	0.179215	236.595	1.05982	-0.34849
9.37999	1597.36	0.179422	236.907	1.06104	-0.34912
9.39	1599.53	0.179608	237.229	1.06214	-0.34993
9.39994	1601.75	0.179815	237.558	1.06336	-0.35067
9.40995	1604.01	0.180001	237.893	1.06446	-0.35157
9.41996	1606.3	0.180208	238.233	1.06569	-0.35236
9.42997	1608.5	0.180414	238.559	1.06691	-0.35309
9.43998	1610.65	0.1806	238.878	1.06801	-0.35389
9.44999	1612.76	0.180786	239.191	1.06911	-0.35465
9.46	1615	0.181013	239.523	1.07045	-0.35528
9.46995	1617.15	0.18122	239.842	1.07167	-0.35596
9.47996	1619.33	0.181427	240.165	1.0729	-0.35666
9.48997	1621.53	0.181633	240.492	1.07412	-0.35738
9.49998	1623.62	0.181819	240.802	1.07522	-0.35813
9.50999	1625.81	0.182026	241.126	1.07644	-0.35884
9.52	1627.92	0.182233	241.439	1.07766	-0.35947
9.52995	1630.12	0.18244	241.766	1.07889	-0.36019
9.53996	1632.28	0.182646	242.086	1.08011	-0.36088
9.54997	1634.44	0.182832	242.406	1.08121	-0.36169
9.55998	1636.55	0.183019	242.719	1.08231	-0.36244
9.56999	1638.8	0.183246	243.053	1.08365	-0.36309
9.58	1641.11	0.183432	243.396	1.08475	-0.36403
9.58995	1643.23	0.183639	243.71	1.08598	-0.36468
9.59996	1645.42	0.183825	244.035	1.08708	-0.36551
9.60997	1647.55	0.184052	244.351	1.08842	-0.36605
9.61998	1649.7	0.184238	244.67	1.08952	-0.36685
9.62999	1651.8	0.184445	244.981	1.09075	-0.36747
9.64	1653.94	0.184631	245.298	1.09185	-0.36826
9.64994	1656	0.184838	245.604	1.09307	-0.36886
9.65995	1658.12	0.185024	245.918	1.09417	-0.36963
9.66996	1660.1	0.185251	246.212	1.09551	-0.37004
9.67997	1662.02	0.185437	246.497	1.09661	-0.37063
9.68998	1664.04	0.185644	246.796	1.09784	-0.37119
9.69999	1666.1	0.185829	247.102	1.09893	-0.37191
9.71	1668.24	0.186036	247.419	1.10015	-0.37258
9.71995	1670.38	0.186243	247.737	1.10138	-0.37324
9.72996	1672.52	0.186429	248.054	1.10248	-0.37403
9.73997	1674.6	0.186615	248.362	1.10358	-0.37477
9.74998	1676.68	0.186822	248.671	1.1048	-0.37538
9.75999	1678.82	0.18707	248.988	1.10627	-0.3758
9.77	1681.01	0.187235	249.313	1.10724	-0.37676
9.77995	1683.23	0.187421	249.642	1.10834	-0.37762
9.78996	1685.41	0.187607	249.966	1.10944	-0.37845
9.79997	1687.57	0.187793	250.286	1.11054	-0.37925
9.80998	1689.66	0.188	250.596	1.11177	-0.37987
9.81999	1691.66	0.188207	250.893	1.11299	-0.38042
9.83	1693.69	0.188414	251.194	1.11422	-0.38098
9.83995	1695.8	0.18862	251.507	1.11543	-0.38163
9.84996	1697.98	0.188806	251.83	1.11653	-0.38245
9.85997	1700.16	0.188993	252.153	1.11764	-0.38327
9.86998	1702.27	0.189179	252.466	1.11874	-0.38403
9.87999	1704.43	0.189427	252.787	1.12021	-0.38448
9.89	1706.63	0.189633	253.113	1.12143	-0.3852
9.89994	1708.85	0.18984	253.442	1.12265	-0.38593
9.90995	1711.07	0.190047	253.771	1.12387	-0.38667
9.91996	1713.35	0.190212	254.11	1.12485	-0.38771
9.92997	1715.63	0.19044	254.448	1.1262	-0.38837
9.93998	1717.85	0.190646	254.777	1.12742	-0.38911
9.94999	1720.12	0.190832	255.114	1.12852	-0.39002
9.96	1722.32	0.191038	255.44	1.12973	-0.39074
9.96995	1724.57	0.191245	255.774	1.13096	-0.3915
9.97996	1726.8	0.191452	256.104	1.13218	-0.39225
9.98997	1728.98	0.191638	256.428	1.13328	-0.39307
9.99998	1731.12	0.191845	256.745	1.13451	-0.39374
10.01	1733.23	0.192051	257.058	1.13572	-0.39438
10.02	1735.35	0.192258	257.372	1.13695	-0.39503
10.0299	1737.37	0.192486	257.672	1.1383	-0.39546
10.04	1739.51	0.192672	257.989	1.1394	-0.39625
10.05	1741.54	0.192858	258.29	1.1405	-0.39695
10.06	1743.58	0.193044	258.593	1.1416	-0.39765
10.07	1745.68	0.193251	258.904	1.14282	-0.39828
10.08	1747.69	0.193437	259.203	1.14392	-0.39895
10.0899	1749.82	0.193664	259.518	1.14526	-0.39949
10.1	1751.98	0.19385	259.839	1.14636	-0.4003
10.11	1754.13	0.194057	260.158	1.14759	-0.40097
10.12	1756.21	0.194284	260.466	1.14893	-0.40146
10.13	1758.32	0.19447	260.779	1.15003	-0.40223
10.14	1760.43	0.194677	261.092	1.15125	-0.40287
10.1499	1762.55	0.194843	261.406	1.15224	-0.40376
10.16	1764.74	0.195049	261.731	1.15345	-0.40447
10.17	1766.8	0.195235	262.037	1.15455	-0.40519
10.18	1768.91	0.195421	262.35	1.15565	-0.40595
10.19	1770.96	0.195628	262.654	1.15688	-0.40654
10.2	1772.96	0.195834	262.95	1.1581	-0.40709
10.21	1774.94	0.196041	263.244	1.15932	-0.40761
10.22	1777.01	0.196227	263.551	1.16042	-0.40834
10.23	1779.08	0.196434	263.858	1.16164	-0.40894
10.24	1781.1	0.196599	264.158	1.16262	-0.40975
10.25	1783.09	0.196785	264.453	1.16372	-0.4104
10.26	1785.14	0.196992	264.757	1.16494	-0.41099
10.27	1787.28	0.197219	265.074	1.16629	-0.41154
10.2799	1789.44	0.197405	265.395	1.16739	-0.41234
10.29	1791.56	0.197612	265.709	1.16861	-0.41299
10.3	1793.73	0.197819	266.031	1.16983	-0.41368
10.31	1795.89	0.198025	266.351	1.17105	-0.41437
10.32	1798.06	0.198212	266.673	1.17216	-0.41518
10.33	1800.26	0.198398	266.999	1.17326	-0.41602
10.3399	1802.55	0.198604	267.339	1.17448	-0.41683
10.35	1804.81	0.198811	267.674	1.1757	-0.4176
10.36	1806.95	0.198997	267.991	1.1768	-0.41839
10.37	1809.12	0.199204	268.313	1.17802	-0.41908
10.38	1811.3	0.19939	268.637	1.17912	-0.4199
10.39	1813.47	0.199617	268.958	1.18047	-0.42048
10.3999	1815.58	0.199804	269.271	1.18157	-0.42123
10.41	1817.81	0.20001	269.602	1.18279	-0.42198
10.42	1820.03	0.200238	269.931	1.18414	-0.4226
10.43	1822.25	0.200424	270.261	1.18524	-0.42345
10.44	1824.39	0.200631	270.578	1.18646	-0.42412
10.45	1826.53	0.200837	270.895	1.18768	-0.42479
10.46	1828.78	0.201043	271.229	1.1889	-0.42556
10.47	1830.98	0.20125	271.555	1.19012	-0.42628
10.48	1833.19	0.201457	271.883	1.19135	-0.427
10.49	1835.44	0.201643	272.217	1.19245	-0.42789
10.5	1837.75	0.201849	272.559	1.19367	-0.42871
10.51	1840	0.202056	272.893	1.19489	-0.42947
10.52	1842.31	0.202263	273.236	1.19611	-0.43029
10.5299	1844.53	0.202449	273.565	1.19721	-0.43115
10.54	1846.78	0.202656	273.899	1.19844	-0.43191
10.55	1849.05	0.202862	274.235	1.19966	-0.4327
10.56	1851.23	0.203069	274.559	1.20088	-0.4334
10.57	1853.42	0.203276	274.884	1.20211	-0.43411
10.58	1855.61	0.203462	275.208	1.20321	-0.43494
10.5899	1857.62	0.203648	275.506	1.20431	-0.43561
10.6	1859.7	0.203855	275.815	1.20553	-0.43623
10.61	1861.78	0.204041	276.123	1.20663	-0.43696
10.62	1863.84	0.204268	276.429	1.20797	-0.43744
10.63	1865.97	0.204475	276.745	1.2092	-0.43809
10.64	1868.2	0.204661	277.076	1.2103	-0.43896
10.6499	1870.36	0.204847	277.396	1.2114	-0.43977
10.66	1872.61	0.205054	277.73	1.21262	-0.44053
10.67	1874.81	0.20524	278.056	1.21372	-0.44138
10.68	1876.94	0.205467	278.372	1.21506	-0.44191
10.69	1879.23	0.205654	278.711	1.21617	-0.44283
10.7	1881.45	0.20586	279.041	1.21739	-0.44357
10.71	1883.62	0.206045	279.363	1.21848	-0.44439
10.72	1885.76	0.206252	279.68	1.2197	-0.44506
10.73	1887.84	0.206438	279.988	1.2208	-0.44579
10.74	1889.87	0.206645	280.289	1.22203	-0.44636
10.75	1891.9	0.206831	280.591	1.22313	-0.44705
10.76	1893.85	0.207017	280.88	1.22423	-0.44768
10.77	1895.9	0.207224	281.184	1.22545	-0.44826
10.7799	1897.99	0.207431	281.494	1.22668	-0.44888
10.79	1899.99	0.207617	281.79	1.22778	-0.44955
10.8	1902.05	0.207823	282.096	1.22899	-0.45015
10.81	1904.15	0.20803	282.407	1.23022	-0.45078
10.82	1906.3	0.208237	282.726	1.23144	-0.45145
10.83	1908.46	0.208423	283.047	1.23254	-0.45226
10.8399	1910.6	0.208609	283.364	1.23364	-0.45305
10.85	1912.74	0.208816	283.681	1.23487	-0.45371
10.86	1914.96	0.209023	284.011	1.23609	-0.45445
10.87	1917.08	0.20925	284.325	1.23743	-0.45498
10.88	1919.23	0.209436	284.644	1.23853	-0.45578
10.89	1921.37	0.209643	284.961	1.23976	-0.45644
10.8999	1923.57	0.20985	285.288	1.24098	-0.45716
10.91	1925.77	0.210056	285.614	1.2422	-0.45788
10.92	1927.91	0.210263	285.931	1.24342	-0.45855
10.93	1930.01	0.210449	286.243	1.24452	-0.4593
10.94	1932.18	0.210656	286.565	1.24575	-0.45999
10.95	1934.4	0.210883	286.894	1.24709	-0.46061
10.96	1936.57	0.211068	287.216	1.24818	-0.46143
10.97	1938.74	0.211275	287.537	1.24941	-0.46212
10.98	1940.93	0.211482	287.862	1.25063	-0.46283
10.99	1943.15	0.211689	288.192	1.25186	-0.46357
11	1945.29	0.211895	288.509	1.25308	-0.46424
11.01	1947.37	0.212081	288.817	1.25418	-0.46498
11.02	1949.54	0.212267	289.139	1.25527	-0.46579
11.0299	1951.76	0.212474	289.468	1.2565	-0.46653
11.04	1953.9	0.21266	289.786	1.2576	-0.46732
11.05	1956.08	0.212888	290.109	1.25895	-0.46789
11.06	1958.19	0.213074	290.422	1.26005	-0.46866
11.07	1960.29	0.213281	290.734	1.26127	-0.46929
11.08	1962.41	0.213487	291.048	1.26249	-0.46994
11.0899	1964.51	0.213694	291.359	1.26371	-0.47057
11.1	1966.58	0.21388	291.666	1.26481	-0.4713
11.11	1968.68	0.214066	291.978	1.26591	-0.47205
11.12	1970.68	0.214273	292.275	1.26714	-0.47259
11.13	1972.62	0.214459	292.562	1.26824	-0.4732
11.14	1974.59	0.214645	292.854	1.26934	-0.47384
11.1499	1976.52	0.214852	293.141	1.27056	-0.47432
11.16	1978.52	0.215059	293.437	1.27179	-0.47486
11.17	1980.47	0.215245	293.727	1.27289	-0.47549
11.18	1982.44	0.215431	294.019	1.27399	-0.47613
11.19	1984.4	0.215637	294.309	1.2752	-0.47664
11.2	1986.43	0.215824	294.61	1.27631	-0.47732
11.21	1988.4	0.216009	294.903	1.2774	-0.47797
11.22	1990.45	0.216215	295.207	1.27862	-0.47856
11.23	1992.53	0.216422	295.515	1.27985	-0.47917
11.24	1994.64	0.216629	295.828	1.28107	-0.47981
11.25	1996.7	0.216815	296.134	1.28217	-0.48053
11.26	1998.81	0.217001	296.447	1.28327	-0.48129
11.27	2000.95	0.217208	296.764	1.28449	-0.48196
11.2799	2003.11	0.217415	297.084	1.28572	-0.48264
11.29	2005.2	0.217621	297.394	1.28694	-0.48327
11.3	2007.31	0.217828	297.707	1.28816	-0.48391
11.31	2009.47	0.218035	298.028	1.28938	-0.48459
11.32	2011.53	0.218242	298.333	1.29061	-0.48518
11.33	2013.69	0.218428	298.653	1.29171	-0.48599
11.3399	2015.78	0.218634	298.963	1.29293	-0.48662
11.35	2017.86	0.21882	299.272	1.29403	-0.48735
11.36	2019.9	0.219027	299.574	1.29525	-0.48793
11.37	2021.98	0.219234	299.883	1.29648	-0.48854
11.38	2024.06	0.219441	300.191	1.2977	-0.48915
11.39	2026.2	0.219606	300.509	1.29868	-0.49007
11.3999	2028.3	0.219833	300.82	1.30002	-0.49058
11.41	2030.45	0.22002	301.139	1.30112	-0.49137
11.42	2032.64	0.220247	301.464	1.30247	-0.49196
11.43	2034.84	0.220454	301.79	1.30369	-0.49268
11.44	2037.01	0.22064	302.112	1.30479	-0.4935
11.45	2039.22	0.220847	302.44	1.30601	-0.49422
11.46	2041.45	0.221052	302.771	1.30723	-0.49498
11.47	2043.64	0.221259	303.095	1.30845	-0.49569
11.48	2045.83	0.221466	303.42	1.30967	-0.4964
11.49	2048.06	0.221652	303.751	1.31077	-0.49727
11.5	2050.25	0.221859	304.076	1.312	-0.49798
11.51	2052.37	0.222045	304.39	1.3131	-0.49875
11.52	2054.53	0.222251	304.71	1.31432	-0.49944
11.5299	2056.67	0.222458	305.028	1.31554	-0.5001
11.54	2058.83	0.222644	305.348	1.31664	-0.50091
11.55	2060.95	0.222851	305.663	1.31787	-0.50156
11.56	2063.09	0.223058	305.98	1.31909	-0.50222
11.57	2065.25	0.223285	306.3	1.32043	-0.50278
11.58	2067.39	0.223451	306.618	1.32141	-0.50369
11.5899	2069.45	0.223637	306.923	1.32251	-0.50441
11.6	2071.61	0.223864	307.244	1.32386	-0.50498
11.61	2073.69	0.224071	307.552	1.32508	-0.50559
11.62	2075.73	0.224257	307.855	1.32618	-0.50629
11.63	2077.75	0.224443	308.154	1.32728	-0.50697
11.64	2079.8	0.22465	308.458	1.3285	-0.50756
11.6499	2081.92	0.224856	308.773	1.32972	-0.50821
11.66	2083.98	0.225022	309.078	1.3307	-0.50905
11.67	2086.08	0.225229	309.39	1.33193	-0.50968
11.68	2088.15	0.225435	309.697	1.33315	-0.51029
11.69	2090.25	0.225642	310.008	1.33437	-0.51092
11.7	2092.31	0.225849	310.314	1.33559	-0.51151
11.71	2094.42	0.226055	310.627	1.33681	-0.51216
11.72	2096.51	0.22622	310.937	1.33779	-0.51302
11.73	2098.56	0.226427	311.241	1.33901	-0.51361
11.74	2100.62	0.226675	311.546	1.34048	-0.51396
11.75	2102.64	0.226861	311.846	1.34158	-0.51465
11.76	2104.64	0.227047	312.142	1.34268	-0.51531
11.77	2106.69	0.227254	312.446	1.3439	-0.5159
11.7799	2108.76	0.22744	312.753	1.345	-0.51662
11.79	2110.84	0.227647	313.062	1.34623	-0.51724
11.8	2112.9	0.227853	313.367	1.34745	-0.51784
11.81	2114.98	0.228039	313.676	1.34855	-0.51857
11.82	2117.08	0.228246	313.987	1.34977	-0.5192
11.83	2119.2	0.228453	314.302	1.35099	-0.51985
11.8399	2121.2	0.22866	314.598	1.35222	-0.52039
11.85	2123.31	0.228866	314.911	1.35344	-0.52104
11.86	2125.48	0.229052	315.233	1.35454	-0.52185
11.87	2127.59	0.229239	315.546	1.35564	-0.52261
11.88	2129.7	0.229445	315.859	1.35686	-0.52325
11.89	2131.78	0.229652	316.168	1.35808	-0.52387
11.8999	2133.8	0.229879	316.467	1.35943	-0.52431
11.91	2135.81	0.230086	316.765	1.36065	-0.52486
11.92	2137.86	0.230272	317.069	1.36175	-0.52557
11.93	2139.84	0.230479	317.363	1.36297	-0.52609
11.94	2141.92	0.230686	317.671	1.3642	-0.5267
11.95	2143.92	0.230851	317.968	1.36517	-0.52749
11.96	2145.95	0.231057	318.269	1.36639	-0.52807
11.97	2148.02	0.231244	318.576	1.3675	-0.52879
11.98	2149.98	0.23145	318.867	1.36872	-0.5293
11.99	2151.97	0.231657	319.162	1.36994	-0.52983
12	2154.05	0.231864	319.47	1.37116	-0.53044
12.01	2156.08	0.23207	319.772	1.37238	-0.53102
12.02	2158.1	0.232277	320.071	1.37361	-0.53158
12.03	2160.19	0.232463	320.381	1.37471	-0.53232
12.0399	2162.28	0.232649	320.691	1.37581	-0.53307
12.05	2164.39	0.232835	321.004	1.37691	-0.53383
12.06	2166.47	0.233042	321.312	1.37813	-0.53444
12.07	2168.41	0.233228	321.6	1.37923	-0.53506
12.08	2170.41	0.233435	321.897	1.38046	-0.5356
12.09	2172.45	0.233662	322.199	1.3818	-0.53606
12.0999	2174.49	0.233848	322.502	1.3829	-0.53676
12.11	2176.5	0.234034	322.8	1.384	-0.53743
12.12	2178.56	0.234199	323.106	1.38497	-0.53827
12.13	2180.54	0.234406	323.399	1.3862	-0.5388
12.14	2182.54	0.234613	323.696	1.38742	-0.53934
12.15	2184.5	0.234819	323.987	1.38864	-0.53985
12.1599	2186.42	0.235026	324.271	1.38986	-0.54032
12.17	2188.49	0.235233	324.578	1.39109	-0.54093
12.18	2190.57	0.235419	324.887	1.39219	-0.54166
12.19	2192.68	0.235605	325.2	1.39329	-0.54242
12.2	2194.76	0.235812	325.508	1.39451	-0.54304
12.21	2196.84	0.235998	325.817	1.39561	-0.54377
12.22	2198.85	0.236204	326.115	1.39683	-0.54433
12.23	2200.96	0.236411	326.428	1.39805	-0.54497
12.24	2203.04	0.236618	326.736	1.39928	-0.54558
12.25	2205.13	0.236825	327.046	1.4005	-0.5462
12.26	2207.24	0.237011	327.359	1.4016	-0.54696
12.27	2209.24	0.237218	327.656	1.40283	-0.54751
12.28	2211.24	0.237424	327.952	1.40404	-0.54805
12.2899	2213.24	0.237631	328.249	1.40527	-0.54859
12.3	2215.22	0.237817	328.543	1.40637	-0.54924
12.31	2217.18	0.238024	328.833	1.40759	-0.54975
12.32	2219.2	0.23821	329.133	1.40869	-0.55043
12.33	2221.28	0.238417	329.441	1.40992	-0.55104
12.34	2223.29	0.238623	329.74	1.41114	-0.5516
12.3499	2225.29	0.238809	330.036	1.41224	-0.55227
12.36	2227.27	0.238995	330.33	1.41334	-0.55291
12.37	2229.28	0.239243	330.628	1.4148	-0.55322
12.38	2231.33	0.239449	330.932	1.41602	-0.55381
12.39	2233.32	0.239615	331.227	1.417	-0.55459
12.4	2235.27	0.239822	331.516	1.41823	-0.55509
12.4099	2237.3	0.240008	331.817	1.41933	-0.55578
12.42	2239.28	0.240235	332.111	1.42067	-0.55618
12.43	2241.18	0.240421	332.393	1.42177	-0.55676
12.44	2243.13	0.240607	332.682	1.42287	-0.55738
12.45	2245.09	0.240814	332.973	1.42409	-0.55789
12.46	2247.05	0.241021	333.263	1.42532	-0.55839
12.47	2248.99	0.241186	333.551	1.42629	-0.55913
12.48	2250.94	0.241414	333.84	1.42764	-0.5595
12.49	2252.95	0.24162	334.138	1.42886	-0.56006
12.5	2255	0.241806	334.442	1.42996	-0.56077
12.51	2257.02	0.242013	334.742	1.43118	-0.56133
12.52	2259	0.24222	335.036	1.43241	-0.56185
12.53	2260.99	0.242427	335.331	1.43363	-0.56239
12.5399	2263.03	0.242633	335.633	1.43485	-0.56297
12.55	2265.03	0.242819	335.93	1.43595	-0.56363
12.56	2267	0.243026	336.222	1.43717	-0.56415
12.57	2268.95	0.243212	336.511	1.43827	-0.56477
12.58	2270.94	0.243419	336.807	1.4395	-0.5653
12.59	2272.89	0.243626	337.096	1.44072	-0.5658
12.5999	2274.84	0.243811	337.385	1.44182	-0.56643
12.61	2276.8	0.244018	337.676	1.44304	-0.56693
12.62	2278.81	0.244204	337.974	1.44414	-0.56761
12.63	2280.81	0.24441	338.27	1.44536	-0.56816
12.64	2282.71	0.244596	338.552	1.44646	-0.56873
12.65	2284.73	0.244783	338.852	1.44756	-0.56941
12.6599	2286.81	0.244969	339.16	1.44866	-0.57015
12.67	2288.92	0.245196	339.473	1.45001	-0.57067
12.68	2290.92	0.245382	339.77	1.45111	-0.57133
12.69	2292.92	0.24561	340.066	1.45245	-0.57175
12.7	2294.88	0.245775	340.357	1.45343	-0.57251
12.71	2296.88	0.246002	340.654	1.45477	-0.57293
12.72	2298.85	0.246209	340.946	1.456	-0.57344
12.73	2300.86	0.246395	341.244	1.4571	-0.57412
12.74	2302.94	0.246602	341.553	1.45832	-0.57473
12.75	2304.95	0.246809	341.851	1.45954	-0.57528
12.76	2306.94	0.247015	342.146	1.46076	-0.57582
12.77	2308.85	0.247202	342.429	1.46187	-0.5764
12.78	2310.81	0.247429	342.72	1.46321	-0.57679
12.7899	2312.8	0.247636	343.015	1.46444	-0.57732
12.8	2314.83	0.247822	343.316	1.46554	-0.57801
12.81	2316.81	0.248008	343.61	1.46664	-0.57866
12.82	2318.86	0.248194	343.914	1.46774	-0.57937
12.83	2320.81	0.248421	344.203	1.46908	-0.57975
12.84	2322.78	0.248628	344.495	1.4703	-0.58026
12.8499	2324.69	0.248834	344.778	1.47152	-0.58073
12.86	2326.56	0.249061	345.056	1.47286	-0.58104
12.87	2328.49	0.249247	345.342	1.47396	-0.58164
12.88	2330.43	0.249413	345.63	1.47494	-0.58238
12.89	2332.3	0.249599	345.907	1.47604	-0.58293
12.9	2334.22	0.249785	346.192	1.47714	-0.58352
12.9099	2336.15	0.249992	346.478	1.47837	-0.584
12.92	2337.93	0.250198	346.742	1.47959	-0.58435
12.93	2339.81	0.250405	347.021	1.48081	-0.58479
12.94	2341.63	0.250612	347.291	1.48203	-0.58517
12.95	2343.44	0.250839	347.559	1.48338	-0.58543
12.96	2345.31	0.251005	347.836	1.48436	-0.5861
12.97	2347.24	0.251191	348.123	1.48546	-0.5867
12.98	2349.06	0.251398	348.393	1.48668	-0.58708
12.99	2350.95	0.251604	348.673	1.4879	-0.58753
13	2352.85	0.25179	348.955	1.489	-0.58811
13.01	2354.75	0.251976	349.237	1.4901	-0.58869
13.02	2356.74	0.252183	349.532	1.49132	-0.58922
13.03	2358.66	0.25239	349.816	1.49255	-0.58969
13.0399	2360.55	0.252597	350.097	1.49377	-0.59014
13.05	2362.46	0.252803	350.38	1.49499	-0.5906
13.06	2364.38	0.25301	350.665	1.49622	-0.59108
13.07	2366.24	0.253176	350.941	1.4972	-0.59174
13.08	2368.2	0.253362	351.231	1.4983	-0.59237
13.09	2370.14	0.253548	351.519	1.4994	-0.59298
13.0999	2372.07	0.253754	351.805	1.50062	-0.59346
13.11	2373.95	0.25396	352.084	1.50183	-0.59391
13.12	2375.78	0.254167	352.356	1.50306	-0.5943
13.13	2377.67	0.254374	352.636	1.50428	-0.59474
13.14	2379.6	0.25458	352.922	1.5055	-0.59523
13.15	2381.57	0.254767	353.214	1.50661	-0.59586
13.1599	2383.48	0.254953	353.498	1.50771	-0.59645
13.17	2385.44	0.255159	353.788	1.50892	-0.59696
13.18	2387.39	0.255366	354.077	1.51015	-0.59746
13.19	2389.3	0.255573	354.361	1.51137	-0.59792
13.2	2391.18	0.25578	354.64	1.5126	-0.59835
13.21	2393.14	0.255986	354.93	1.51381	-0.59887
13.22	2395.09	0.256193	355.219	1.51504	-0.59936
13.23	2397.06	0.256379	355.512	1.51614	-0.6
13.24	2399.04	0.256565	355.805	1.51724	-0.60065
13.25	2400.98	0.256793	356.093	1.51859	-0.60101
13.26	2402.91	0.256999	356.379	1.5198	-0.6015
13.27	2404.71	0.257206	356.646	1.52103	-0.60187
13.28	2406.58	0.257413	356.924	1.52225	-0.60229
13.2899	2408.45	0.257578	357.201	1.52323	-0.60297
13.3	2410.28	0.257764	357.472	1.52433	-0.60348
13.31	2412.1	0.257971	357.742	1.52555	-0.60386
13.32	2414.06	0.258178	358.033	1.52678	-0.60437
13.33	2415.87	0.258364	358.301	1.52788	-0.60487
13.34	2417.68	0.258571	358.57	1.5291	-0.60524
13.3499	2419.52	0.258756	358.843	1.5302	-0.60577
13.36	2421.38	0.259004	359.119	1.53166	-0.60595
13.37	2423.3	0.25919	359.403	1.53276	-0.60654
13.38	2425.17	0.259376	359.681	1.53386	-0.60709
13.39	2427.04	0.259583	359.958	1.53509	-0.60752
13.4	2428.91	0.25979	360.235	1.53631	-0.60795
13.4099	2430.75	0.259976	360.508	1.53741	-0.60847
13.42	2432.5	0.260162	360.768	1.53851	-0.60892
13.43	2434.31	0.260389	361.036	1.53985	-0.60917
13.44	2436.12	0.260575	361.305	1.54095	-0.60967
13.45	2438.05	0.260782	361.591	1.54218	-0.61015
13.46	2439.85	0.260968	361.858	1.54328	-0.61064
13.47	2441.71	0.261154	362.134	1.54438	-0.61118
13.48	2443.49	0.261361	362.398	1.5456	-0.61153
13.49	2445.3	0.261588	362.666	1.54694	-0.61178
13.5	2447.1	0.261774	362.933	1.54804	-0.61227
13.51	2448.9	0.26196	363.2	1.54914	-0.61276
13.52	2450.74	0.262167	363.473	1.55037	-0.61316
13.53	2452.59	0.262353	363.747	1.55147	-0.6137
13.5399	2454.37	0.26256	364.011	1.55269	-0.61404
13.55	2456.04	0.262767	364.259	1.55391	-0.61429
13.56	2457.92	0.262953	364.538	1.55501	-0.61485
13.57	2459.68	0.26316	364.799	1.55624	-0.61518
13.58	2461.54	0.263346	365.075	1.55734	-0.61573
13.59	2463.32	0.263532	365.339	1.55844	-0.6162
13.5999	2465.15	0.263738	365.61	1.55966	-0.61659
13.61	2466.97	0.263965	365.88	1.561	-0.61686
13.62	2468.81	0.264151	366.153	1.5621	-0.61738
13.63	2470.68	0.264337	366.43	1.5632	-0.61793
13.64	2472.61	0.264544	366.717	1.56442	-0.61841
13.65	2474.56	0.26475	367.006	1.56564	-0.61892
13.6599	2476.4	0.264957	367.279	1.56687	-0.61932
13.67	2478.32	0.265164	367.563	1.56809	-0.61979
13.68	2480.22	0.26535	367.845	1.56919	-0.62036
13.69	2482.19	0.265557	368.137	1.57041	-0.62088
13.7	2484.11	0.265743	368.422	1.57151	-0.62147
13.71	2486.06	0.26595	368.711	1.57274	-0.62197
13.72	2487.96	0.266156	368.993	1.57396	-0.62243
13.73	2489.88	0.266363	369.278	1.57518	-0.6229
13.74	2491.78	0.26657	369.56	1.5764	-0.62336
13.75	2493.65	0.266756	369.837	1.5775	-0.62391
13.76	2495.51	0.266963	370.113	1.57873	-0.62432
13.77	2497.37	0.267149	370.389	1.57983	-0.62487
13.78	2499.2	0.267376	370.66	1.58117	-0.62514
13.7899	2500.99	0.267562	370.926	1.58227	-0.62562
13.8	2502.76	0.267769	371.188	1.58349	-0.62596
13.81	2504.51	0.267976	371.448	1.58472	-0.62628
13.82	2506.3	0.268162	371.713	1.58582	-0.62676
13.83	2508.01	0.268369	371.967	1.58704	-0.62704
13.84	2509.82	0.268575	372.235	1.58826	-0.62742
13.8499	2511.55	0.268761	372.492	1.58936	-0.62785
13.86	2513.25	0.268946	372.744	1.59046	-0.62826
13.87	2515	0.269133	373.003	1.59156	-0.6287
13.88	2516.78	0.269339	373.267	1.59278	-0.62905
13.89	2518.56	0.269546	373.531	1.594	-0.6294
13.9	2520.35	0.269732	373.797	1.5951	-0.62988
13.9099	2522.05	0.26996	374.049	1.59645	-0.63003
13.92	2523.73	0.270166	374.298	1.59767	-0.6303
13.93	2525.43	0.270373	374.55	1.59889	-0.63057
13.94	2527.03	0.270559	374.788	1.59999	-0.63088
13.95	2528.73	0.270745	375.04	1.60109	-0.63129
13.96	2530.49	0.270931	375.301	1.60219	-0.63174
13.97	2532.16	0.271159	375.548	1.60354	-0.63187
13.98	2533.8	0.271324	375.792	1.60452	-0.63234
13.99	2535.42	0.271531	376.032	1.60574	-0.63254
14	2537.12	0.271738	376.284	1.60697	-0.63282
14.01	2538.85	0.271944	376.541	1.60818	-0.63313
14.02	2540.6	0.27211	376.8	1.60917	-0.63369
14.03	2542.34	0.272337	377.058	1.61051	-0.63389
14.0399	2544.01	0.272523	377.306	1.61161	-0.63426
14.05	2545.73	0.27273	377.561	1.61283	-0.63455
14.06	2547.41	0.272916	377.81	1.61393	-0.63494
14.07	2549.14	0.273123	378.067	1.61516	-0.63524
14.08	2550.86	0.27333	378.322	1.61638	-0.63554
14.09	2552.6	0.273536	378.58	1.6176	-0.63585
14.0999	2554.27	0.273743	378.828	1.61882	-0.6361
14.11	2555.99	0.273928	379.083	1.61992	-0.63653
14.12	2557.74	0.274135	379.342	1.62114	-0.63685
14.13	2559.53	0.274342	379.608	1.62237	-0.6372
14.14	2561.35	0.274528	379.878	1.62347	-0.63771
14.15	2563.09	0.274734	380.136	1.62468	-0.63803
14.1599	2564.85	0.274921	380.397	1.62579	-0.63848
14.17	2566.62	0.275127	380.659	1.62701	-0.63882
14.18	2568.47	0.275334	380.934	1.62823	-0.63923
14.19	2570.33	0.275541	381.21	1.62946	-0.63965
14.2	2572.18	0.275748	381.484	1.63068	-0.64006
14.21	2573.94	0.275934	381.745	1.63178	-0.64051
14.22	2575.7	0.27614	382.006	1.633	-0.64085
14.23	2577.45	0.276368	382.266	1.63435	-0.64104
14.24	2579.3	0.276533	382.54	1.63532	-0.6417
14.25	2581.11	0.27674	382.808	1.63655	-0.64207
14.26	2582.93	0.276947	383.078	1.63777	-0.64246
14.27	2584.66	0.277153	383.335	1.63899	-0.64277
14.28	2586.35	0.27736	383.585	1.64021	-0.64303
14.2899	2588.05	0.277567	383.838	1.64144	-0.64331
14.3	2589.81	0.277753	384.099	1.64254	-0.64376
14.31	2591.59	0.277939	384.363	1.64364	-0.64424
14.32	2593.34	0.278146	384.622	1.64486	-0.64456
14.33	2595.1	0.278353	384.883	1.64609	-0.64489
14.34	2596.86	0.278559	385.144	1.6473	-0.64522
14.3499	2598.69	0.278766	385.416	1.64853	-0.64561
14.36	2600.44	0.278951	385.675	1.64962	-0.64606
14.37	2602.26	0.279158	385.945	1.65085	-0.64645
14.38	2604.03	0.279344	386.208	1.65195	-0.64691
14.39	2605.78	0.279571	386.467	1.65329	-0.64711
14.4	2607.55	0.279778	386.73	1.65451	-0.64745
14.4099	2609.26	0.279985	386.983	1.65574	-0.64774
14.42	2610.99	0.280171	387.24	1.65684	-0.64816
14.43	2612.68	0.280336	387.491	1.65781	-0.64868
14.44	2614.36	0.280564	387.74	1.65916	-0.64881
14.45	2615.95	0.28075	387.976	1.66026	-0.64912
14.46	2617.63	0.280957	388.225	1.66148	-0.64938
14.47	2619.25	0.281143	388.465	1.66258	-0.64971
14.48	2620.97	0.281349	388.72	1.6638	-0.65001
14.49	2622.65	0.281556	388.969	1.66503	-0.65027
14.5	2624.22	0.281742	389.202	1.66613	-0.65055
14.51	2625.92	0.281949	389.454	1.66735	-0.65083
14.52	2627.58	0.282156	389.7	1.66857	-0.65107
14.53	2629.23	0.282362	389.945	1.66979	-0.65131
14.5399	2630.82	0.282549	390.181	1.6709	-0.65161
14.55	2632.42	0.282776	390.418	1.67224	-0.65168
14.56	2634.05	0.282962	390.66	1.67334	-0.65202
14.57	2635.74	0.283148	390.911	1.67444	-0.65241
14.58	2637.33	0.283334	391.146	1.67554	-0.65271
14.59	2639.03	0.28352	391.399	1.67664	-0.65311
14.5999	2640.78	0.283727	391.658	1.67787	-0.65343
14.61	2642.49	0.283933	391.912	1.67908	-0.65372
14.62	2644.22	0.284119	392.168	1.68018	-0.65415
14.63	2645.93	0.284326	392.422	1.68141	-0.65444
14.64	2647.69	0.284532	392.683	1.68263	-0.65477
14.65	2649.49	0.28476	392.95	1.68397	-0.65501
14.6599	2651.26	0.284967	393.212	1.6852	-0.65535
14.67	2652.91	0.285132	393.457	1.68617	-0.65583
14.68	2654.67	0.285339	393.718	1.6874	-0.65616
14.69	2656.35	0.285545	393.967	1.68862	-0.65643
14.7	2658.09	0.285752	394.225	1.68984	-0.65674
14.71	2659.83	0.285959	394.483	1.69106	-0.65705
14.72	2661.52	0.286145	394.734	1.69216	-0.65744
14.73	2663.23	0.286372	394.988	1.69351	-0.65761
14.74	2664.9	0.286579	395.235	1.69473	-0.65786
14.75	2666.52	0.286765	395.476	1.69583	-0.65819
14.76	2668.2	0.286972	395.725	1.69705	-0.65845
14.77	2669.96	0.287158	395.986	1.69815	-0.6589
14.78	2671.75	0.287365	396.251	1.69938	-0.65926
14.7899	2673.49	0.287572	396.509	1.7006	-0.65957
14.8	2675.17	0.287758	396.759	1.7017	-0.65995
14.81	2676.78	0.287985	396.997	1.70305	-0.66003
14.82	2678.48	0.288192	397.249	1.70427	-0.66031
14.83	2680.25	0.288378	397.512	1.70537	-0.66077
14.84	2681.95	0.288564	397.764	1.70647	-0.66117
14.8499	2683.67	0.288771	398.019	1.70769	-0.66147
14.86	2685.35	0.288977	398.268	1.70891	-0.66173
14.87	2686.93	0.289163	398.503	1.71001	-0.66203
14.88	2688.44	0.289349	398.727	1.71111	-0.66226
14.89	2690.05	0.289555	398.965	1.71233	-0.66246
14.9	2691.67	0.289762	399.206	1.71355	-0.66267
14.9099	2693.4	0.289927	399.462	1.71453	-0.66322
14.92	2695.02	0.290114	399.703	1.71564	-0.66355
14.93	2696.57	0.2903	399.932	1.71674	-0.66381
14.94	2698.15	0.290527	400.167	1.71808	-0.66387
14.95	2699.75	0.290754	400.404	1.71942	-0.66394
14.96	2701.35	0.290961	400.641	1.72064	-0.66413
14.97	2703.1	0.291147	400.901	1.72174	-0.66457
14.98	2704.72	0.291313	401.141	1.72273	-0.66502
14.99	2706.31	0.291519	401.377	1.72394	-0.6652
15	2707.8	0.291726	401.598	1.72517	-0.6653
15.01	2709.28	0.291933	401.817	1.72639	-0.66538
15.02	2710.88	0.292119	402.055	1.72749	-0.66569
15.03	2712.47	0.292326	402.291	1.72872	-0.66587
15.0399	2714.17	0.292533	402.543	1.72994	-0.66615
15.05	2715.8	0.292739	402.784	1.73116	-0.66637
15.06	2717.44	0.292946	403.028	1.73238	-0.66659
15.07	2719.02	0.293132	403.262	1.73348	-0.66689
15.08	2720.7	0.29336	403.511	1.73483	-0.66702
15.09	2722.36	0.293525	403.757	1.73581	-0.66751
15.0999	2724.1	0.293732	404.015	1.73703	-0.66782
15.11	2725.76	0.293938	404.262	1.73825	-0.66807
15.12	2727.35	0.294124	404.497	1.73935	-0.66837
15.13	2729.02	0.29433	404.745	1.74057	-0.66863
15.14	2730.6	0.294537	404.979	1.74179	-0.6688
15.15	2732.23	0.294723	405.221	1.74289	-0.66914
15.1599	2733.81	0.29493	405.456	1.74412	-0.66931
15.17	2735.41	0.295137	405.693	1.74534	-0.6695
15.18	2736.98	0.295323	405.926	1.74644	-0.66978
15.19	2738.62	0.295529	406.169	1.74766	-0.67001
15.2	2740.26	0.295736	406.412	1.74888	-0.67024
15.21	2741.92	0.295943	406.658	1.75011	-0.67048
15.22	2743.53	0.296129	406.897	1.75121	-0.6708
15.23	2745.1	0.296336	407.13	1.75243	-0.67096
15.24	2746.67	0.296563	407.363	1.75377	-0.67101
15.25	2748.24	0.296749	407.596	1.75487	-0.67129
15.26	2749.85	0.296956	407.834	1.7561	-0.67149
15.27	2751.45	0.297163	408.072	1.75732	-0.67168
15.28	2753.1	0.297349	408.316	1.75842	-0.67203
15.2899	2754.66	0.297535	408.548	1.75952	-0.67231
15.3	2756.24	0.297742	408.782	1.76075	-0.67248
15.31	2757.8	0.297969	409.014	1.76209	-0.67252
15.32	2759.42	0.298155	409.254	1.76319	-0.67285
15.33	2761.1	0.298341	409.503	1.76429	-0.67323
15.34	2762.74	0.298548	409.746	1.76551	-0.67345
15.3499	2764.36	0.298734	409.986	1.76661	-0.67378
15.36	2765.93	0.298941	410.219	1.76784	-0.67395
15.37	2767.51	0.299147	410.454	1.76905	-0.67412
15.38	2769.08	0.299374	410.686	1.7704	-0.67417
15.39	2770.64	0.299581	410.918	1.77162	-0.67432
15.4	2772.16	0.299767	411.143	1.77272	-0.67456
15.4099	2773.68	0.299953	411.369	1.77382	-0.6748
15.42	2775.25	0.300139	411.602	1.77492	-0.67509
15.43	2776.7	0.300346	411.817	1.77614	-0.67514
15.44	2778.16	0.300552	412.033	1.77736	-0.67522
15.45	2779.67	0.300759	412.257	1.77859	-0.67532
15.46	2781.24	0.300945	412.49	1.77969	-0.67561
15.47	2782.81	0.301131	412.723	1.78079	-0.6759
15.48	2784.39	0.301338	412.957	1.78201	-0.67607
15.49	2785.92	0.301524	413.184	1.78311	-0.67632
15.5	2787.48	0.301731	413.415	1.78433	-0.67647
15.51	2789.06	0.301958	413.65	1.78568	-0.67652
15.52	2790.54	0.302144	413.869	1.78678	-0.67673
15.53	2792.13	0.30233	414.105	1.78788	-0.67703
15.5399	2793.81	0.302516	414.354	1.78898	-0.67742
15.55	2795.36	0.302744	414.584	1.79033	-0.67744
15.56	2796.88	0.30293	414.81	1.79143	-0.67768
15.57	2798.4	0.303137	415.035	1.79265	-0.6778
15.58	2799.98	0.303364	415.269	1.79399	-0.67785
15.59	2801.59	0.30355	415.508	1.79509	-0.67817
15.5999	2803.21	0.303736	415.748	1.79619	-0.6785
15.61	2804.81	0.303943	415.986	1.79742	-0.67869
15.62	2806.52	0.304128	416.239	1.79851	-0.6791
15.63	2808.15	0.304335	416.481	1.79973	-0.67932
15.64	2809.72	0.304542	416.714	1.80096	-0.67948
15.65	2811.42	0.304748	416.966	1.80218	-0.67976
15.6599	2813.04	0.304976	417.206	1.80352	-0.67985
15.67	2814.69	0.305183	417.451	1.80475	-0.68008
15.68	2816.26	0.305389	417.684	1.80597	-0.68025
15.69	2817.82	0.305575	417.915	1.80707	-0.68052
15.7	2819.37	0.305782	418.145	1.80829	-0.68067
15.71	2820.92	0.305968	418.375	1.80939	-0.68094
15.72	2822.47	0.306175	418.605	1.81062	-0.68108
15.73	2823.95	0.306382	418.824	1.81184	-0.68116
15.74	2825.42	0.306588	419.042	1.81306	-0.68124
15.75	2826.77	0.306795	419.243	1.81428	-0.68121
15.76	2828.2	0.306961	419.455	1.81526	-0.68149
15.77	2829.52	0.307167	419.65	1.81648	-0.68144
15.78	2830.85	0.307353	419.848	1.81758	-0.68151
15.7899	2832.24	0.30756	420.054	1.81881	-0.68151
15.8	2833.7	0.307767	420.27	1.82003	-0.68158
15.81	2835.23	0.307953	420.497	1.82113	-0.68183
15.82	2836.69	0.308139	420.714	1.82223	-0.68202
15.83	2838.24	0.308325	420.944	1.82333	-0.68229
15.84	2839.78	0.308532	421.172	1.82455	-0.68242
15.8499	2841.42	0.308739	421.415	1.82578	-0.68265
15.86	2842.98	0.308966	421.647	1.82712	-0.68268
15.87	2844.62	0.309152	421.89	1.82822	-0.68303
15.88	2846.31	0.309337	422.141	1.82931	-0.68343
15.89	2847.95	0.309565	422.384	1.83066	-0.68353
15.9	2849.42	0.309751	422.602	1.83176	-0.68372
15.9099	2850.86	0.309937	422.815	1.83286	-0.6839
15.92	2852.33	0.310144	423.033	1.83409	-0.68397
15.93	2853.78	0.310371	423.248	1.83543	-0.68391
15.94	2855.3	0.310557	423.474	1.83653	-0.68415
15.95	2856.8	0.310743	423.696	1.83763	-0.68437
15.96	2858.32	0.310929	423.922	1.83873	-0.68462
15.97	2859.9	0.311136	424.156	1.83995	-0.68479
15.98	2861.41	0.311343	424.38	1.84118	-0.68489
15.99	2862.85	0.311549	424.594	1.8424	-0.68495
16	2864.38	0.311756	424.821	1.84362	-0.68507
16.01	2865.92	0.311963	425.049	1.84484	-0.68521
16.02	2867.41	0.312128	425.27	1.84582	-0.68555
16.03	2868.9	0.312335	425.491	1.84704	-0.68564
16.0399	2870.39	0.312542	425.712	1.84827	-0.68573
16.05	2871.81	0.312749	425.923	1.84949	-0.68576
16.06	2873.28	0.312955	426.141	1.85071	-0.68584
16.07	2874.67	0.313162	426.347	1.85193	-0.68584
16.08	2876.13	0.313369	426.563	1.85316	-0.68591
16.09	2877.67	0.313576	426.792	1.85438	-0.68604
16.0999	2879.16	0.313782	427.013	1.8556	-0.68614
16.11	2880.74	0.313968	427.247	1.8567	-0.68644
16.12	2882.33	0.314133	427.483	1.85768	-0.68686
16.13	2883.9	0.31434	427.716	1.8589	-0.68703
16.14	2885.42	0.314546	427.941	1.86012	-0.68715
16.15	2887.03	0.314774	428.18	1.86147	-0.68722
16.1599	2888.62	0.31498	428.416	1.86268	-0.68741
16.17	2890.18	0.315187	428.647	1.86391	-0.68756
16.18	2891.69	0.315394	428.871	1.86513	-0.68767
16.19	2893.19	0.31558	429.093	1.86623	-0.68789
16.2	2894.7	0.315787	429.317	1.86746	-0.688
16.21	2896.15	0.315973	429.532	1.86856	-0.68818
16.22	2897.63	0.316159	429.752	1.86966	-0.68839
16.23	2899.08	0.316366	429.967	1.87088	-0.68845
16.24	2900.48	0.316572	430.175	1.8721	-0.68846
16.25	2901.94	0.316779	430.391	1.87332	-0.68853
16.26	2903.37	0.316986	430.603	1.87455	-0.68857
16.27	2904.81	0.317172	430.817	1.87565	-0.68874
16.28	2906.2	0.317379	431.023	1.87687	-0.68874
16.2899	2907.55	0.317585	431.223	1.87809	-0.68871
16.3	2908.95	0.317792	431.431	1.87931	-0.68873
16.31	2910.29	0.317958	431.63	1.8803	-0.68893
16.32	2911.64	0.318164	431.83	1.88151	-0.6889
16.33	2913.03	0.31835	432.036	1.88261	-0.68903
16.34	2914.45	0.318537	432.247	1.88372	-0.68918
16.3499	2915.85	0.318764	432.454	1.88506	-0.68907
16.36	2917.2	0.31895	432.654	1.88616	-0.68916
16.37	2918.6	0.319177	432.862	1.8875	-0.68906
16.38	2920.12	0.319363	433.087	1.8886	-0.6893
16.39	2921.65	0.319549	433.314	1.8897	-0.68955
16.4	2923.2	0.319735	433.544	1.8908	-0.68982
16.4099	2924.76	0.319941	433.776	1.89202	-0.68998
16.42	2926.33	0.320148	434.008	1.89325	-0.69014
16.43	2927.78	0.320355	434.223	1.89447	-0.69019
16.44	2929.31	0.320562	434.45	1.89569	-0.69032
16.45	2930.81	0.320768	434.673	1.89691	-0.69043
16.46	2932.28	0.320975	434.891	1.89814	-0.6905
16.47	2933.77	0.321182	435.112	1.89936	-0.69059
16.48	2935.17	0.321347	435.32	1.90034	-0.69085
16.49	2936.53	0.321554	435.521	1.90156	-0.69083
16.5	2937.91	0.32174	435.726	1.90266	-0.69095
16.51	2939.31	0.321926	435.934	1.90376	-0.69108
16.52	2940.76	0.322112	436.149	1.90486	-0.69126
16.53	2942.28	0.32234	436.374	1.90621	-0.69126
16.5399	2943.7	0.322567	436.585	1.90755	-0.69117
16.55	2945.15	0.322753	436.8	1.90865	-0.69135
16.56	2946.6	0.322981	437.015	1.91	-0.69128
16.57	2948.09	0.323187	437.236	1.91122	-0.69138
16.58	2949.56	0.323373	437.454	1.91232	-0.69157
16.59	2951.08	0.32358	437.679	1.91354	-0.69169
16.5999	2952.58	0.323766	437.902	1.91464	-0.69192
16.61	2954.05	0.323973	438.12	1.91587	-0.69199
16.62	2955.43	0.32418	438.324	1.91709	-0.69198
16.63	2956.88	0.324406	438.539	1.91843	-0.69193
16.64	2958.34	0.324592	438.756	1.91953	-0.69212
16.65	2959.74	0.324799	438.964	1.92075	-0.69213
16.6599	2961.2	0.324985	439.18	1.92185	-0.69232
16.67	2962.71	0.325192	439.404	1.92308	-0.69242
16.68	2964.25	0.325399	439.632	1.9243	-0.69256
16.69	2965.69	0.325585	439.846	1.9254	-0.69273
16.7	2967.1	0.325791	440.055	1.92662	-0.69276
16.71	2968.48	0.325998	440.26	1.92784	-0.69275
16.72	2969.82	0.326184	440.459	1.92894	-0.69284
16.73	2971.18	0.326391	440.66	1.93017	-0.69281
16.74	2972.59	0.326577	440.869	1.93127	-0.69296
16.75	2974.04	0.326804	441.084	1.93261	-0.69289
16.76	2975.42	0.32697	441.289	1.93359	-0.69313
16.77	2976.72	0.327177	441.482	1.93481	-0.69305
16.78	2977.95	0.327363	441.664	1.93591	-0.69304
16.7899	2979.31	0.32759	441.866	1.93726	-0.6929
16.8	2980.64	0.327797	442.063	1.93848	-0.69285
16.81	2981.99	0.327962	442.263	1.93946	-0.69306
16.82	2983.38	0.328169	442.47	1.94068	-0.69307
16.83	2984.74	0.328355	442.671	1.94178	-0.69317
16.84	2986.1	0.328562	442.873	1.943	-0.69314
16.8499	2987.36	0.328748	443.06	1.9441	-0.69316
16.86	2988.67	0.328934	443.254	1.9452	-0.69321
16.87	2990.04	0.329141	443.457	1.94643	-0.6932
16.88	2991.47	0.329367	443.669	1.94776	-0.69312
16.89	2992.85	0.329553	443.874	1.94886	-0.69324
16.9	2994.28	0.329781	444.086	1.95021	-0.69316
16.9099	2995.65	0.329967	444.289	1.95131	-0.69327
16.92	2997.11	0.330173	444.506	1.95253	-0.69334
16.93	2998.57	0.33036	444.722	1.95364	-0.69352
16.94	3000.02	0.330566	444.938	1.95486	-0.69358
16.95	3001.53	0.330752	445.161	1.95596	-0.69382
16.96	3003.05	0.33098	445.387	1.9573	-0.69381
16.97	3004.55	0.331187	445.609	1.95853	-0.69391
16.98	3006.06	0.331394	445.833	1.95975	-0.69402
16.99	3007.45	0.331559	446.039	1.96073	-0.69427
17	3008.87	0.331766	446.25	1.96195	-0.6943
17.01	3010.37	0.331972	446.473	1.96317	-0.6944
17.02	3011.75	0.332158	446.677	1.96427	-0.69452
17.03	3013.14	0.332365	446.883	1.96549	-0.69453
17.04	3014.59	0.332593	447.098	1.96684	-0.69446
17.0499	3016.02	0.332779	447.31	1.96794	-0.69462
17.06	3017.47	0.332965	447.526	1.96904	-0.6948
17.07	3018.87	0.333171	447.733	1.97026	-0.69482
17.08	3020.27	0.333377	447.941	1.97148	-0.69484
17.09	3021.78	0.333605	448.165	1.97283	-0.69482
17.1	3023.26	0.333811	448.384	1.97404	-0.69491
17.1099	3024.73	0.334039	448.602	1.97539	-0.69486
17.12	3026.18	0.334225	448.817	1.97649	-0.69504
17.13	3027.59	0.334411	449.026	1.97759	-0.69518
17.14	3028.96	0.334618	449.23	1.97882	-0.69517
17.15	3030.32	0.334825	449.431	1.98004	-0.69515
17.16	3031.67	0.335052	449.632	1.98138	-0.69499
17.1699	3033.02	0.335238	449.832	1.98248	-0.69509
17.18	3034.29	0.335424	450.02	1.98358	-0.69511
17.19	3035.58	0.335652	450.211	1.98493	-0.6949
17.2	3036.82	0.335858	450.395	1.98615	-0.69477
17.21	3038.09	0.336044	450.584	1.98725	-0.6948
17.22	3039.49	0.33623	450.791	1.98835	-0.69493
17.23	3040.77	0.336396	450.981	1.98933	-0.69508
17.24	3042.18	0.336603	451.19	1.99056	-0.6951
17.25	3043.55	0.336809	451.394	1.99177	-0.69509
17.26	3044.92	0.337016	451.597	1.993	-0.69508
17.27	3046.32	0.337223	451.804	1.99422	-0.69509
17.28	3047.77	0.33743	452.019	1.99545	-0.69515
17.29	3049.12	0.337636	452.22	1.99666	-0.69512
17.2999	3050.5	0.337843	452.424	1.99789	-0.69511
17.31	3051.84	0.338029	452.623	1.99899	-0.6952
17.32	3053.09	0.338235	452.808	2.00021	-0.69508
17.33	3054.49	0.338421	453.016	2.00131	-0.69522
17.34	3055.77	0.338628	453.206	2.00253	-0.69512
17.35	3057.02	0.338834	453.391	2.00375	-0.69501
17.3599	3058.23	0.339021	453.571	2.00486	-0.69497
17.37	3059.48	0.339227	453.756	2.00607	-0.69486
17.38	3060.77	0.339413	453.947	2.00717	-0.69489
17.39	3062.06	0.339599	454.139	2.00827	-0.69493
17.4	3063.33	0.339786	454.327	2.00938	-0.69495
17.41	3064.7	0.340034	454.53	2.01085	-0.69469
17.4199	3066.09	0.340199	454.736	2.01182	-0.69494
17.43	3067.37	0.340406	454.926	2.01305	-0.69485
17.44	3068.64	0.340612	455.115	2.01426	-0.69475
17.45	3069.99	0.340799	455.315	2.01537	-0.69484
17.46	3071.39	0.340985	455.523	2.01647	-0.69497
17.47	3072.79	0.341212	455.73	2.01781	-0.69487
17.48	3074.17	0.341439	455.935	2.01915	-0.69474
17.49	3075.58	0.341626	456.144	2.02026	-0.69488
17.5	3077.05	0.341832	456.362	2.02148	-0.69496
17.51	3078.46	0.342039	456.571	2.0227	-0.69498
17.52	3079.85	0.342246	456.777	2.02393	-0.69499
17.53	3081.28	0.342453	456.989	2.02515	-0.69502
17.54	3082.75	0.34268	457.207	2.02649	-0.69498
17.5499	3084.21	0.342866	457.424	2.02759	-0.69517
17.56	3085.62	0.343073	457.633	2.02882	-0.69519
17.57	3086.97	0.343259	457.833	2.02992	-0.69528
17.58	3088.27	0.343465	458.026	2.03114	-0.69521
17.59	3089.59	0.343651	458.222	2.03224	-0.69528
17.6	3090.93	0.343837	458.421	2.03334	-0.69536
17.6099	3092.21	0.344044	458.61	2.03456	-0.69526
17.62	3093.57	0.34425	458.812	2.03578	-0.69525
17.63	3094.99	0.344457	459.023	2.037	-0.69528
17.64	3096.3	0.344643	459.217	2.0381	-0.69533
17.65	3097.51	0.34485	459.396	2.03933	-0.69518
17.66	3098.75	0.345036	459.58	2.04043	-0.69517
17.6699	3100.02	0.345263	459.769	2.04177	-0.69495
17.68	3101.37	0.345449	459.969	2.04287	-0.69504
17.69	3102.62	0.345635	460.154	2.04397	-0.69505
17.7	3103.83	0.345822	460.334	2.04507	-0.69501
17.71	3105.07	0.346028	460.518	2.04629	-0.69488
17.72	3106.23	0.346256	460.69	2.04764	-0.69456
17.73	3107.34	0.346421	460.854	2.04862	-0.69456
17.74	3108.57	0.346607	461.037	2.04972	-0.69455
17.75	3109.85	0.346814	461.227	2.05094	-0.69446
17.76	3111.1	0.347021	461.412	2.05216	-0.69434
17.77	3112.37	0.347207	461.6	2.05326	-0.69436
17.78	3113.6	0.347434	461.783	2.05461	-0.6941
17.79	3114.91	0.34762	461.977	2.05571	-0.69416
17.7999	3116.21	0.347806	462.17	2.05681	-0.6942
17.81	3117.47	0.348013	462.357	2.05803	-0.69409
17.82	3118.75	0.34822	462.547	2.05925	-0.694
17.83	3120.03	0.348405	462.736	2.06035	-0.69403
17.84	3121.23	0.348591	462.914	2.06145	-0.69399
17.85	3122.54	0.348798	463.109	2.06267	-0.69393
17.8599	3123.91	0.348984	463.312	2.06377	-0.69404
17.87	3125.21	0.349211	463.505	2.06512	-0.69384
17.88	3126.48	0.349397	463.693	2.06622	-0.69386
17.89	3127.78	0.349583	463.886	2.06732	-0.69391
17.9	3129.06	0.349811	464.076	2.06866	-0.69369
17.91	3130.38	0.349997	464.271	2.06976	-0.69376
17.9199	3131.75	0.350204	464.475	2.07099	-0.69374
17.93	3133.2	0.35039	464.69	2.07209	-0.69392
17.94	3134.65	0.350617	464.905	2.07343	-0.69386
17.95	3135.98	0.350803	465.102	2.07453	-0.69393
17.96	3137.27	0.35101	465.293	2.07575	-0.69385
17.97	3138.55	0.351217	465.483	2.07698	-0.69375
17.98	3139.87	0.351423	465.679	2.0782	-0.6937
17.99	3141.24	0.35161	465.882	2.0793	-0.69381
18	3142.59	0.351816	466.082	2.08052	-0.69378
18.01	3143.89	0.352023	466.275	2.08174	-0.6937
18.02	3145.12	0.352188	466.458	2.08272	-0.69381
18.03	3146.34	0.352436	466.638	2.08419	-0.69342
18.04	3147.55	0.352664	466.818	2.08554	-0.69314
18.0499	3148.79	0.352829	467.002	2.08651	-0.69326
18.06	3150	0.353015	467.181	2.08761	-0.69323
18.07	3151.23	0.353243	467.364	2.08896	-0.69297
18.08	3152.54	0.353428	467.558	2.09005	-0.69303
18.09	3153.78	0.353635	467.742	2.09128	-0.6929
18.1	3154.99	0.353821	467.921	2.09238	-0.69287
18.1099	3156.24	0.354027	468.107	2.0936	-0.69275
18.12	3157.55	0.354234	468.301	2.09482	-0.69269
18.13	3158.83	0.354462	468.491	2.09617	-0.69247
18.14	3160.16	0.354648	468.688	2.09727	-0.69254
18.15	3161.54	0.354834	468.893	2.09837	-0.69266
18.16	3162.87	0.355041	469.09	2.09959	-0.69261
18.1699	3164.26	0.355227	469.296	2.10069	-0.69274
18.18	3165.61	0.355454	469.496	2.10203	-0.69259
18.19	3166.93	0.35564	469.692	2.10313	-0.69265
18.2	3168.32	0.355826	469.898	2.10423	-0.69278
18.21	3169.68	0.356012	470.1	2.10533	-0.69288
18.22	3170.98	0.356198	470.293	2.10643	-0.69293
18.23	3172.28	0.356426	470.486	2.10778	-0.69273
18.24	3173.59	0.356612	470.68	2.10888	-0.69278
18.25	3174.83	0.356819	470.864	2.11011	-0.69265
18.26	3176.13	0.357005	471.057	2.11121	-0.6927
18.27	3177.43	0.357211	471.249	2.11242	-0.69263
18.28	3178.74	0.357418	471.444	2.11365	-0.69256
18.29	3180.09	0.357604	471.644	2.11475	-0.69266
18.2999	3181.36	0.35779	471.832	2.11585	-0.69268
18.31	3182.62	0.357976	472.019	2.11695	-0.69269
18.32	3183.92	0.358204	472.212	2.1183	-0.69249
18.33	3185.2	0.35841	472.402	2.11952	-0.6924
18.34	3186.46	0.358637	472.589	2.12086	-0.69217
18.35	3187.76	0.358802	472.782	2.12183	-0.69234
18.3599	3189.09	0.359009	472.979	2.12306	-0.69229
18.37	3190.37	0.359216	473.169	2.12428	-0.6922
18.38	3191.56	0.359423	473.345	2.12551	-0.69202
18.39	3192.83	0.359629	473.533	2.12672	-0.69193
18.4	3194.11	0.359836	473.723	2.12795	-0.69183
18.41	3195.43	0.360043	473.919	2.12917	-0.69177
18.4199	3196.74	0.360229	474.113	2.13027	-0.69183
18.43	3198.07	0.360436	474.311	2.1315	-0.69178
18.44	3199.39	0.360663	474.506	2.13284	-0.6916
18.45	3200.7	0.360849	474.701	2.13394	-0.69166
18.46	3201.98	0.361035	474.891	2.13504	-0.69169
18.47	3203.3	0.361242	475.086	2.13626	-0.69163
18.48	3204.61	0.361449	475.281	2.13749	-0.69156
18.49	3205.88	0.361656	475.469	2.13871	-0.69146
18.5	3207.09	0.361862	475.648	2.13993	-0.69131
18.51	3208.34	0.362069	475.834	2.14115	-0.69119
18.52	3209.48	0.362255	476.003	2.14225	-0.6911
18.53	3210.62	0.362462	476.172	2.14348	-0.69088
18.54	3211.8	0.362669	476.347	2.1447	-0.6907
18.5499	3213.01	0.362855	476.526	2.1458	-0.69067
18.56	3214.2	0.363061	476.703	2.14702	-0.6905
18.57	3215.34	0.363247	476.872	2.14812	-0.6904
18.58	3216.48	0.363454	477.041	2.14934	-0.69019
18.59	3217.63	0.36366	477.212	2.15056	-0.68998
18.6	3218.8	0.363887	477.385	2.1519	-0.68967
18.6099	3219.95	0.364053	477.556	2.15289	-0.68971
18.62	3221.23	0.364218	477.746	2.15386	-0.68986
18.63	3222.46	0.364446	477.928	2.15521	-0.6896
18.64	3223.69	0.364652	478.11	2.15643	-0.68947
18.65	3224.87	0.364838	478.285	2.15753	-0.68941
18.66	3226.03	0.365045	478.457	2.15875	-0.68921
18.6699	3227.23	0.365252	478.635	2.15998	-0.68904
18.68	3228.43	0.365438	478.813	2.16108	-0.689
18.69	3229.61	0.365624	478.988	2.16218	-0.68894
18.7	3230.78	0.365831	479.162	2.1634	-0.68875
18.71	3231.99	0.366017	479.341	2.1645	-0.68872
18.72	3233.12	0.366203	479.509	2.1656	-0.68862
18.73	3234.27	0.36641	479.679	2.16682	-0.68841
18.74	3235.46	0.366616	479.856	2.16804	-0.68824
18.75	3236.66	0.366803	480.034	2.16915	-0.6882
18.76	3237.92	0.367009	480.221	2.17037	-0.68809
18.77	3239.13	0.367195	480.4	2.17147	-0.68806
18.78	3240.39	0.367402	480.587	2.17269	-0.68795
18.79	3241.64	0.367609	480.773	2.17391	-0.68783
18.7999	3243	0.367816	480.974	2.17514	-0.6878
18.81	3244.34	0.368002	481.173	2.17624	-0.68789
18.82	3245.7	0.368188	481.375	2.17734	-0.68799
18.83	3247.02	0.368415	481.57	2.17868	-0.68781
18.84	3248.26	0.368621	481.754	2.1799	-0.68769
18.85	3249.48	0.368807	481.935	2.181	-0.68766
18.8599	3250.61	0.369034	482.103	2.18234	-0.68732
18.87	3251.84	0.369241	482.285	2.18357	-0.68718
18.88	3253.08	0.369427	482.469	2.18467	-0.68717
18.89	3254.31	0.369613	482.652	2.18577	-0.68716
18.9	3255.51	0.369799	482.83	2.18687	-0.68712
18.91	3256.66	0.370006	483	2.18809	-0.68691
18.9199	3257.85	0.370234	483.177	2.18944	-0.68661
18.93	3259.06	0.37044	483.356	2.19066	-0.68646
18.94	3260.29	0.370626	483.539	2.19176	-0.68645
18.95	3261.5	0.370833	483.718	2.19298	-0.68629
18.96	3262.75	0.37104	483.903	2.1942	-0.68617
18.97	3263.98	0.371247	484.086	2.19543	-0.68603
18.98	3265.14	0.371433	484.258	2.19653	-0.68596
18.99	3266.35	0.371639	484.437	2.19775	-0.68581
19	3267.53	0.371846	484.612	2.19897	-0.68563
19.01	3268.74	0.372032	484.792	2.20007	-0.68559
19.02	3269.91	0.372239	484.965	2.2013	-0.6854
19.03	3271.03	0.372466	485.131	2.20264	-0.68505
19.04	3272.2	0.372653	485.305	2.20374	-0.68498
19.0499	3273.37	0.372859	485.478	2.20496	-0.68479
19.06	3274.57	0.373066	485.656	2.20619	-0.68463
19.07	3275.77	0.373231	485.834	2.20716	-0.68471
19.08	3276.96	0.373438	486.011	2.20839	-0.68454
19.09	3278.16	0.373644	486.189	2.2096	-0.68438
19.1	3279.38	0.373851	486.37	2.21083	-0.68423
19.1099	3280.57	0.374057	486.546	2.21205	-0.68406
19.12	3281.73	0.374244	486.718	2.21315	-0.68398
19.13	3283.02	0.37445	486.91	2.21437	-0.6839
19.14	3284.26	0.374636	487.094	2.21547	-0.6839
19.15	3285.48	0.374843	487.275	2.21669	-0.68375
19.16	3286.67	0.37505	487.451	2.21792	-0.68358
19.1699	3287.9	0.375257	487.633	2.21914	-0.68344
19.18	3289.11	0.375463	487.813	2.22036	-0.68329
19.19	3290.3	0.375649	487.989	2.22146	-0.68324
19.2	3291.41	0.375856	488.154	2.22268	-0.68299
19.21	3292.55	0.376042	488.323	2.22378	-0.6829
19.22	3293.76	0.376249	488.503	2.22501	-0.68274
19.23	3294.82	0.376435	488.66	2.22611	-0.68258
19.24	3295.98	0.376621	488.832	2.22721	-0.6825
19.25	3297.16	0.376828	489.007	2.22843	-0.68232
19.26	3298.34	0.377035	489.182	2.22966	-0.68214
19.27	3299.4	0.377241	489.339	2.23088	-0.68186
19.28	3300.48	0.377448	489.499	2.2321	-0.68159
19.29	3301.61	0.377634	489.667	2.2332	-0.68148
19.2999	3302.81	0.377841	489.845	2.23442	-0.68132
19.31	3304	0.378027	490.021	2.23552	-0.68127
19.32	3305.15	0.378213	490.192	2.23662	-0.68119
19.33	3306.4	0.37842	490.377	2.23785	-0.68106
19.34	3307.55	0.378646	490.548	2.23918	-0.68074
19.35	3308.68	0.378832	490.715	2.24028	-0.68064
19.3599	3309.86	0.379018	490.89	2.24138	-0.68058
19.37	3311.1	0.379225	491.074	2.24261	-0.68045
19.38	3312.35	0.379473	491.26	2.24407	-0.68009
19.39	3313.59	0.379639	491.444	2.24506	-0.6802
19.4	3314.77	0.379845	491.619	2.24627	-0.68003
19.41	3315.96	0.380052	491.795	2.2475	-0.67985
19.4199	3317.2	0.380259	491.979	2.24872	-0.67972
19.43	3318.44	0.380486	492.163	2.25007	-0.67948
19.44	3319.7	0.380672	492.35	2.25116	-0.67949
19.45	3321.02	0.380879	492.546	2.25239	-0.67943
19.46	3322.32	0.381086	492.738	2.25361	-0.67935
19.47	3323.59	0.381293	492.927	2.25484	-0.67925
19.48	3324.84	0.381499	493.112	2.25606	-0.67914
19.49	3326.07	0.381685	493.294	2.25716	-0.67912
19.5	3327.31	0.381872	493.478	2.25826	-0.67911
19.51	3328.52	0.382099	493.658	2.2596	-0.67884
19.52	3329.66	0.382285	493.827	2.2607	-0.67874
19.53	3330.72	0.382471	493.984	2.2618	-0.67858
19.54	3331.8	0.382699	494.144	2.26315	-0.67818
19.5499	3332.82	0.382885	494.296	2.26425	-0.67798
19.57	3334.76	0.383257	494.583	2.26645	-0.6775
19.58	3335.77	0.383443	494.733	2.26755	-0.67729
19.59	3336.8	0.383628	494.886	2.26865	-0.6771
19.6	3337.84	0.383814	495.04	2.26975	-0.67692
19.6099	3338.9	0.384021	495.197	2.27097	-0.67663
19.62	3339.98	0.384227	495.358	2.27219	-0.67637
19.63	3341.1	0.384434	495.524	2.27341	-0.67613
19.64	3342.23	0.38462	495.691	2.27451	-0.67603
19.65	3343.34	0.384827	495.856	2.27574	-0.67579
19.66	3344.51	0.385034	496.029	2.27696	-0.6756
19.6699	3345.72	0.38522	496.209	2.27806	-0.67556
19.68	3346.9	0.385427	496.384	2.27928	-0.67538
19.69	3348.02	0.385633	496.55	2.2805	-0.67515
19.7	3349.19	0.385819	496.723	2.2816	-0.67508
19.71	3350.37	0.386026	496.898	2.28283	-0.6749
19.72	3351.53	0.386212	497.07	2.28393	-0.67483
19.73	3352.67	0.386419	497.24	2.28515	-0.67461
19.74	3353.78	0.386646	497.404	2.28649	-0.67425
19.75	3354.98	0.386833	497.582	2.2876	-0.6742
19.76	3356.18	0.387039	497.76	2.28882	-0.67404
19.77	3357.37	0.387225	497.937	2.28992	-0.67399
19.78	3358.54	0.387432	498.11	2.29114	-0.6738
19.79	3359.66	0.387639	498.276	2.29237	-0.67356
19.7999	3360.83	0.387846	498.45	2.29359	-0.67337
19.81	3361.98	0.388032	498.62	2.29469	-0.67329
19.82	3363.2	0.388218	498.801	2.29579	-0.67327
19.83	3364.37	0.388424	498.975	2.29701	-0.67308
19.84	3365.56	0.388631	499.151	2.29823	-0.67291
19.85	3366.76	0.388837	499.329	2.29945	-0.67275
19.8599	3367.91	0.389044	499.5	2.30067	-0.67254
19.87	3369.05	0.38923	499.669	2.30177	-0.67245
19.88	3370.23	0.389437	499.844	2.303	-0.67226
19.89	3371.42	0.389643	500.02	2.30422	-0.6721
19.9	3372.55	0.38985	500.188	2.30544	-0.67187
19.91	3373.73	0.390057	500.363	2.30666	-0.67169
19.9199	3374.89	0.390243	500.535	2.30776	-0.67161
19.93	3376.09	0.39045	500.713	2.30899	-0.67145
19.94	3377.27	0.390656	500.888	2.31021	-0.67127
19.95	3378.35	0.390863	501.048	2.31143	-0.671
19.96	3379.41	0.39107	501.205	2.31266	-0.67071
19.97	3380.52	0.391256	501.37	2.31376	-0.67059
19.98	3381.63	0.391483	501.535	2.3151	-0.67023
19.99	3382.77	0.391649	501.704	2.31608	-0.67025
20	3383.91	0.391835	501.873	2.31718	-0.67016
20.01	3384.99	0.392042	502.033	2.3184	-0.66989
20.02	3386.09	0.392248	502.196	2.31962	-0.66964
20.03	3387.18	0.392455	502.358	2.32085	-0.66938
20.04	3388.19	0.392662	502.508	2.32207	-0.66905
20.0499	3389.23	0.392869	502.662	2.32329	-0.66874
20.06	3390.31	0.393096	502.822	2.32464	-0.66835
20.07	3391.42	0.393282	502.987	2.32574	-0.66823
20.08	3392.48	0.393447	503.144	2.32671	-0.66819
20.1	3394.54	0.393839	503.449	2.32903	-0.66769
20.1099	3395.58	0.394025	503.604	2.33013	-0.66751
20.12	3396.63	0.394232	503.759	2.33135	-0.66721
20.14	3398.7	0.394646	504.066	2.3338	-0.66659
20.15	3399.84	0.394852	504.235	2.33502	-0.66638
20.16	3400.99	0.395038	504.406	2.33612	-0.6663
20.1699	3402.11	0.395245	504.572	2.33734	-0.66606
20.18	3403.24	0.395431	504.74	2.33844	-0.66596
20.19	3404.41	0.395638	504.913	2.33967	-0.66577
20.2	3405.53	0.395824	505.079	2.34077	-0.66566
20.21	3406.68	0.396031	505.25	2.34199	-0.66545
20.22	3407.77	0.396217	505.412	2.34309	-0.66531
20.23	3408.98	0.396444	505.591	2.34444	-0.66503
20.24	3410.17	0.39663	505.767	2.34554	-0.66499
20.25	3411.35	0.396816	505.942	2.34664	-0.66493
20.26	3412.53	0.397044	506.118	2.34798	-0.66462
20.27	3413.7	0.397251	506.291	2.34921	-0.66443
20.28	3414.84	0.397437	506.46	2.35031	-0.66434
20.29	3416.01	0.397643	506.634	2.35153	-0.66415
20.2999	3417.21	0.39785	506.812	2.35275	-0.66399
20.31	3418.41	0.398078	506.99	2.3541	-0.6637
20.32	3419.63	0.398264	507.171	2.3552	-0.66367
20.33	3420.8	0.39845	507.344	2.3563	-0.66361
20.34	3421.91	0.398656	507.509	2.35752	-0.66337
20.35	3422.97	0.398862	507.666	2.35873	-0.66309
20.3599	3424.04	0.399069	507.825	2.35996	-0.66281
20.37	3425.13	0.399296	507.986	2.3613	-0.66243
20.38	3426.23	0.399483	508.149	2.36241	-0.66229
[truncated: 2,272 more rows]
