# Supplementary material for: Data regarding the influence of Al, Ti, and C additions to as-cast Al0.6CoCrFeNi compositionally complex alloys on microstructures and mechanical properties
Source: Data Brief. 2019 Nov 4;27:104742. doi: 10.1016/j.dib.2019.104742 (PMC6864337; doi:10.1016/j.dib.2019.104742)
Supplement: Multimedia component 1 [file mmc1.zip › data in brief_supplementary material zip/Tensile test data/Ti3/Tensile Test_Ti3-400C-1st_Not selected.xlsx]

## Sheet: Sheet1
Alloy Name	Ti3-400 oC-1st
Sample height	30	mm
Gauge diameter	2.92	mm
Gauge length	16.94	mm
Time	Force	Crosshead Displacement	Temperature	Engineering Stress	Engineering Strain	Engineering Plastic Strain
s	N	mm	oC	MPa	%	%
0	157.292	0	399.99	23.4883	0	-0.48054
0.0799561	157.118	2.06708e-05	399.99	23.4623	0.000122024	-0.48035
0.109985	157.103	4.13415e-05	399.99	23.46	0.000244047	-0.48022
0.129944	157.284	4.13415e-05	399.99	23.4871	0.000244047	-0.48029
0.139954	157.308	4.13415e-05	399.99	23.4907	0.000244047	-0.4803
0.139954	157.308	4.13415e-05	399.99	23.4907	0.000244047	-0.4803
0.23999	157.466	6.20123e-05	399.99	23.5143	0.00036607	-0.48024
0.349976	157.395	8.26831e-05	399.99	23.5037	0.000488094	-0.48009
0.399963	158.396	0.000165176	399.99	23.6531	0.000975065	-0.47999
0.419983	159.478	0.000454139	399.99	23.8147	0.00268	-0.4787
0.439941	161.181	0.000847053	399.99	24.069	0.005	-0.47703
0.459961	163.146	0.00123997	399.99	24.3624	0.00732	-0.47547
0.469971	164.31	0.00144691	399.99	24.5363	0.00854	-0.4747
0.47998	165.505	0.00165291	399.99	24.7147	0.00976	-0.47394
0.48999	166.724	0.00185986	399.99	24.8967	0.01098	-0.47319
0.5	167.919	0.00202484	399.99	25.0752	0.01195	-0.47267
0.509949	169.161	0.00223179	399.99	25.2607	0.01317	-0.47193
0.519958	170.427	0.00245972	399.99	25.4497	0.01452	-0.47107
0.529968	171.591	0.00264568	399.99	25.6235	0.01562	-0.47042
0.539978	172.817	0.00285168	399.99	25.8066	0.01683	-0.46968
0.549988	174.036	0.0030386	399.99	25.9886	0.01794	-0.46904
0.559998	175.317	0.00322456	399.99	26.1799	0.01904	-0.46844
0.569946	176.513	0.00343056	399.99	26.3585	0.02025	-0.46768
0.579956	177.771	0.0036375	399.99	26.5464	0.02147	-0.46695
0.589966	178.989	0.00384445	399.99	26.7283	0.02269	-0.46619
0.599976	180.114	0.00400944	399.99	26.8963	0.02367	-0.46565
0.609985	181.271	0.00421638	399.99	27.069	0.02489	-0.46488
0.619995	182.403	0.00442333	399.99	27.2381	0.02611	-0.46409
0.629944	183.497	0.00462933	399.99	27.4014	0.02733	-0.46329
0.639954	184.599	0.00481625	399.99	27.566	0.02843	-0.46262
0.649963	185.685	0.00500221	399.99	27.7282	0.02953	-0.46194
0.659973	186.763	0.00520821	399.99	27.8892	0.03075	-0.46113
0.669983	187.802	0.00539417	399.99	28.0443	0.03184	-0.46044
0.679993	188.81	0.00558109	399.99	28.1948	0.03295	-0.45972
0.699951	190.829	0.00597305	399.99	28.4963	0.03526	-0.45818
0.709961	191.86	0.00620098	399.99	28.6503	0.03661	-0.45724
0.719971	192.884	0.00638695	399.99	28.8032	0.0377	-0.45653
0.72998	193.892	0.00657291	399.99	28.9537	0.0388	-0.45582
0.75	195.876	0.00698585	399.99	29.25	0.04124	-0.45415
0.759949	196.876	0.0071928	399.99	29.3993	0.04246	-0.45331
0.769958	197.892	0.00737877	399.99	29.551	0.04356	-0.4526
0.789978	199.712	0.00779266	399.99	29.8228	0.046	-0.45086
0.809998	201.45	0.0082056	399.99	30.0823	0.04844	-0.44909
0.829956	203.259	0.00859852	399.99	30.3525	0.05076	-0.44747
0.849976	204.97	0.00899143	399.99	30.608	0.05308	-0.44581
0.869995	206.575	0.00940437	399.99	30.8477	0.05552	-0.44399
0.889954	208.403	0.00979729	399.99	31.1206	0.05784	-0.44237
0.899963	209.411	0.0100042	399.99	31.2711	0.05906	-0.44154
0.919983	211.2	0.0103971	399.99	31.5383	0.06138	-0.43991
0.939941	213.095	0.0108101	399.99	31.8213	0.06381	-0.4382
0.959961	214.981	0.011182	399.99	32.1029	0.06601	-0.43673
0.97998	216.837	0.0115959	399.99	32.3801	0.06845	-0.435
0.98999	217.837	0.0117819	399.99	32.5294	0.06955	-0.43429
1.00995	219.724	0.0121948	399.99	32.8112	0.07199	-0.43258
1.02997	221.618	0.0125677	399.99	33.094	0.07419	-0.4311
1.04999	223.552	0.0130016	399.99	33.3828	0.07675	-0.42929
1.06995	225.528	0.0133945	399.99	33.6779	0.07907	-0.42773
1.07996	226.552	0.0135805	399.99	33.8308	0.08017	-0.42702
1.09998	228.564	0.0139734	399.99	34.1313	0.08249	-0.42548
1.12	230.501	0.0143454	399.99	34.4205	0.08468	-0.42403
1.12994	231.603	0.0145723	399.99	34.5851	0.08602	-0.42311
1.13995	232.696	0.0147793	399.99	34.7483	0.08724	-0.42231
1.15997	234.681	0.0151722	399.99	35.0447	0.08956	-0.42076
1.16998	235.767	0.0153782	399.99	35.2069	0.09078	-0.41996
1.17999	236.798	0.0155851	399.99	35.3608	0.092	-0.41913
1.19995	238.825	0.015978	399.99	35.6635	0.09432	-0.4176
1.20996	239.981	0.016205	399.99	35.8361	0.09566	-0.4167
1.21997	241.122	0.016391	399.99	36.0065	0.09676	-0.41604
1.23999	243.099	0.0167639	399.99	36.3017	0.09896	-0.4146
1.25	244.169	0.0169909	399.99	36.4615	0.1003	-0.41367
1.25995	245.247	0.0171978	399.99	36.6225	0.10152	-0.41287
1.26996	246.31	0.0173628	399.99	36.7812	0.1025	-0.4123
1.27997	247.325	0.0175697	399.99	36.9328	0.10372	-0.41147
1.28998	248.411	0.0177767	399.99	37.095	0.10494	-0.41067
1.29999	249.411	0.0179626	399.99	37.2443	0.10604	-0.40995
1.31995	251.286	0.0183556	399.99	37.5243	0.10836	-0.40836
1.32996	252.349	0.0185616	399.99	37.6831	0.10957	-0.40755
1.33997	253.45	0.0187685	399.99	37.8475	0.11079	-0.40675
1.34998	254.45	0.0189545	399.99	37.9968	0.11189	-0.40604
1.37	256.442	0.0193684	399.99	38.2942	0.11434	-0.40436
1.38995	258.431	0.0197813	399.99	38.5913	0.11677	-0.40269
1.39996	259.47	0.0199673	399.99	38.7464	0.11787	-0.40199
1.40997	260.532	0.0201742	399.99	38.905	0.11909	-0.40118
1.41998	261.587	0.0203812	399.99	39.0626	0.12031	-0.40036
1.42999	262.587	0.0205461	399.99	39.2119	0.12129	-0.39977
1.44995	264.567	0.0209801	399.99	39.5076	0.12385	-0.39797
1.45996	265.607	0.021166	399.99	39.6628	0.12495	-0.39728
1.47998	267.61	0.0215389	399.99	39.962	0.12715	-0.39585
1.48999	268.634	0.0217449	399.99	40.1149	0.12836	-0.39502
1.50995	270.579	0.0221378	399.99	40.4053	0.13068	-0.39345
1.51996	271.587	0.0223238	399.99	40.5558	0.13178	-0.39274
1.52997	272.603	0.0225307	399.99	40.7076	0.133	-0.39191
1.53998	273.603	0.0227377	399.99	40.8569	0.13422	-0.39108
1.54999	274.61	0.0229437	399.99	41.0073	0.13544	-0.39025
1.56	275.649	0.0231297	399.99	41.1624	0.13654	-0.38955
1.56995	276.712	0.0233166	399.99	41.3212	0.13764	-0.38886
1.57996	277.774	0.0235226	399.99	41.4797	0.13886	-0.38805
1.58997	278.915	0.0237085	399.99	41.6501	0.13996	-0.38739
1.59998	280.024	0.0239155	399.99	41.8157	0.14118	-0.38659
1.60999	281.149	0.0241014	399.99	41.9837	0.14228	-0.38593
1.62	282.22	0.0243084	399.99	42.1437	0.1435	-0.38512
1.62994	283.282	0.0245153	399.99	42.3022	0.14472	-0.38431
1.63995	284.384	0.0247013	399.99	42.4668	0.14582	-0.38363
1.64996	285.462	0.0249083	399.99	42.6278	0.14704	-0.38283
1.65997	286.47	0.0251142	399.99	42.7783	0.14825	-0.382
1.66998	287.524	0.0253212	399.99	42.9357	0.14948	-0.38118
1.67999	288.595	0.0255072	399.99	43.0956	0.15057	-0.3805
1.69995	290.56	0.0259211	399.99	43.3891	0.15302	-0.37881
1.70996	291.622	0.0261271	399.99	43.5476	0.15423	-0.378
1.71997	292.7	0.026313	399.99	43.7086	0.15533	-0.37732
1.72998	293.755	0.02652	399.99	43.8662	0.15655	-0.3765
1.73999	294.771	0.0267269	399.99	44.0179	0.15777	-0.37567
1.75	295.872	0.0269539	399.99	44.1823	0.15911	-0.37476
1.75995	296.982	0.0271198	399.99	44.3481	0.16009	-0.37421
1.76996	298.114	0.0273258	399.99	44.5171	0.16131	-0.37343
1.77997	299.185	0.0275328	399.99	44.677	0.16253	-0.37262
1.78998	300.278	0.0277397	399.99	44.8402	0.16375	-0.37181
1.79999	301.38	0.0279257	399.99	45.0048	0.16485	-0.37114
1.81	302.442	0.0281326	399.99	45.1634	0.16607	-0.37033
1.81995	303.458	0.0283186	399.99	45.3151	0.16717	-0.36962
1.82996	304.614	0.0285255	399.99	45.4877	0.16839	-0.36885
1.83997	305.763	0.0287315	399.99	45.6593	0.16961	-0.36807
1.84998	306.833	0.0289385	399.99	45.8191	0.17083	-0.36726
1.85999	307.896	0.0291454	399.99	45.9778	0.17205	-0.36645
1.87	309.005	0.0293524	399.99	46.1434	0.17327	-0.36565
1.87994	310.06	0.0295383	399.99	46.301	0.17437	-0.36496
1.88995	311.146	0.0297243	399.99	46.4631	0.17547	-0.36428
1.89996	312.2	0.0299313	399.99	46.6205	0.17669	-0.36347
1.90997	313.271	0.0301373	399.99	46.7805	0.17791	-0.36266
1.91998	314.325	0.0303232	399.99	46.9379	0.179	-0.36197
1.92999	315.341	0.0305302	399.99	47.0896	0.18023	-0.36114
1.93994	316.458	0.0307161	399.99	47.2564	0.18132	-0.36047
1.94995	317.646	0.0309021	399.99	47.4338	0.18242	-0.35983
1.95996	318.732	0.031109	399.99	47.596	0.18364	-0.35903
1.96997	319.802	0.031295	399.99	47.7557	0.18474	-0.35834
1.97998	320.95	0.031502	399.99	47.9272	0.18596	-0.35756
1.98999	322.122	0.0317089	399.99	48.1022	0.18718	-0.35679
2	323.31	0.0318949	399.99	48.2796	0.18828	-0.35615
2.00995	324.427	0.0321009	399.99	48.4464	0.1895	-0.35536
2.01996	325.614	0.0323078	399.99	48.6236	0.19072	-0.3546
2.02997	326.833	0.0324938	399.99	48.8057	0.19182	-0.35397
2.03998	327.927	0.0327007	399.99	48.969	0.19304	-0.35317
2.04999	328.966	0.0329077	399.99	49.1242	0.19426	-0.35235
2.06	330.146	0.0331137	399.99	49.3004	0.19548	-0.35159
2.06995	331.286	0.0333206	399.99	49.4706	0.1967	-0.3508
2.07996	332.388	0.0335276	399.99	49.6352	0.19792	-0.35001
2.08997	333.482	0.0337135	399.99	49.7986	0.19902	-0.34933
2.09998	334.544	0.0338995	399.99	49.9571	0.20012	-0.34864
2.10999	335.732	0.0341064	399.99	50.1345	0.20134	-0.34788
2.12	336.896	0.0343134	399.99	50.3084	0.20256	-0.3471
2.12994	337.997	0.0345404	399.99	50.4728	0.2039	-0.34619
2.13995	339.146	0.0347473	399.99	50.6444	0.20512	-0.34541
2.14996	340.349	0.0349543	399.99	50.824	0.20634	-0.34465
2.15997	341.489	0.0351402	399.99	50.9942	0.20744	-0.34399
2.16998	342.591	0.0353262	399.99	51.1588	0.20854	-0.34332
2.17999	343.794	0.0355532	399.99	51.3384	0.20988	-0.34244
2.18994	344.935	0.0357391	399.99	51.5088	0.21097	-0.34178
2.19995	346.138	0.0359461	399.99	51.6885	0.2122	-0.34102
2.20996	347.317	0.036132	399.99	51.8645	0.21329	-0.34038
2.21997	348.489	0.036339	399.99	52.0395	0.21452	-0.33961
2.22998	349.732	0.036545	399.99	52.2252	0.21573	-0.33887
2.23999	350.903	0.0367519	399.99	52.4	0.21695	-0.3381
2.25	352.06	0.0369589	399.99	52.5728	0.21818	-0.33732
2.25995	353.278	0.0371449	399.99	52.7547	0.21927	-0.33669
2.26996	354.521	0.0373308	399.99	52.9403	0.22037	-0.33607
2.27997	355.622	0.0375378	399.99	53.1047	0.22159	-0.33528
2.28998	356.786	0.0377647	399.99	53.2785	0.22293	-0.33438
2.29999	357.958	0.0379307	399.99	53.4535	0.22391	-0.33385
2.31	359.169	0.0381367	399.99	53.6344	0.22513	-0.3331
2.31995	360.317	0.0383236	399.99	53.8058	0.22623	-0.33244
2.32996	361.482	0.0385296	399.99	53.9798	0.22745	-0.33168
2.33997	362.669	0.0387365	399.99	54.157	0.22867	-0.33091
2.34998	363.817	0.0389435	399.99	54.3285	0.22989	-0.33013
2.35999	364.911	0.0391504	399.99	54.4918	0.23111	-0.32933
2.37	366.021	0.0393364	399.99	54.6576	0.23221	-0.32866
2.37994	367.224	0.0395424	399.99	54.8372	0.23343	-0.32791
2.38995	368.427	0.0397284	399.99	55.0169	0.23452	-0.32727
2.39996	369.591	0.0399353	399.99	55.1907	0.23575	-0.3265
2.40997	370.755	0.0401213	399.99	55.3645	0.23684	-0.32585
2.41998	371.919	0.0403072	399.99	55.5383	0.23794	-0.3252
2.42999	373.06	0.0405352	399.99	55.7087	0.23929	-0.32429
2.43994	374.192	0.0407211	399.99	55.8777	0.24038	-0.32363
2.44995	375.364	0.0409281	399.99	56.0528	0.24161	-0.32286
2.45996	376.552	0.0411341	399.99	56.2302	0.24282	-0.3221
2.46997	377.685	0.041341	399.99	56.3994	0.24404	-0.32132
2.47998	378.817	0.041527	399.99	56.5684	0.24514	-0.32065
2.48999	379.966	0.041713	399.99	56.74	0.24624	-0.32
2.5	381.091	0.0419199	399.99	56.908	0.24746	-0.31921
2.50995	382.146	0.0421268	399.99	57.0655	0.24868	-0.31839
2.51996	383.247	0.0423328	399.99	57.2299	0.2499	-0.3176
2.52997	384.357	0.0425398	399.99	57.3957	0.25112	-0.31681
2.53998	385.505	0.0427258	399.99	57.5671	0.25222	-0.31615
2.54999	386.583	0.0429117	399.99	57.7281	0.25332	-0.31547
2.56	387.747	0.0431187	399.99	57.9019	0.25454	-0.31469
2.56995	388.982	0.0433256	399.99	58.0863	0.25576	-0.31395
2.57996	390.216	0.0435326	399.99	58.2706	0.25698	-0.3132
2.58997	391.372	0.0437185	399.99	58.4432	0.25808	-0.31255
2.59998	392.607	0.0439045	399.99	58.6277	0.25918	-0.31193
2.60999	393.872	0.0441105	399.99	58.8165	0.26039	-0.3112
2.62	395.169	0.0443174	399.99	59.0102	0.26161	-0.31047
2.62994	396.427	0.0445454	399.99	59.1981	0.26296	-0.30961
2.63995	397.817	0.0447514	399.99	59.4057	0.26418	-0.30893
2.64996	399.302	0.0449373	399.99	59.6274	0.26527	-0.30841
2.65997	400.7	0.0451443	399.99	59.8362	0.2665	-0.30772
2.66998	402.013	0.0453302	399.99	60.0322	0.26759	-0.30713
2.67999	403.388	0.0455582	399.99	60.2376	0.26894	-0.30631
2.68994	404.794	0.0457441	399.99	60.4475	0.27004	-0.30576
2.69995	406.138	0.0459301	399.99	60.6482	0.27113	-0.30518
2.70996	407.435	0.046137	399.99	60.8419	0.27236	-0.30445
2.71997	408.716	0.046323	399.99	61.0332	0.27345	-0.30385
2.72998	410.107	0.04655	399.99	61.2409	0.27479	-0.30304
2.73999	411.302	0.046736	399.99	61.4194	0.27589	-0.30241
2.75	412.505	0.0469639	399.99	61.599	0.27724	-0.30152
2.76	413.711	0.04715	399.99	61.7791	0.27834	-0.30089
2.76995	414.976	0.047336	399.99	61.968	0.27943	-0.30028
2.77996	416.164	0.047542	399.99	62.1454	0.28065	-0.29952
2.78997	417.375	0.0477489	399.99	62.3262	0.28187	-0.29876
2.79998	418.64	0.0479559	399.99	62.5151	0.28309	-0.29803
2.80999	419.882	0.0481419	399.99	62.7006	0.28419	-0.29741
2.82	421.117	0.0483488	399.99	62.885	0.28541	-0.29666
2.82995	422.273	0.0485548	399.99	63.0576	0.28663	-0.29589
2.83996	423.484	0.0487408	399.99	63.2385	0.28773	-0.29526
2.84997	424.687	0.0489477	399.99	63.4181	0.28895	-0.2945
2.85998	425.836	0.0491547	399.99	63.5897	0.29017	-0.29372
2.86999	427.046	0.0493406	399.99	63.7704	0.29127	-0.29309
2.88	428.265	0.0495266	399.99	63.9524	0.29236	-0.29246
2.88994	429.406	0.0497335	399.99	64.1228	0.29359	-0.29168
2.89995	430.593	0.0499195	399.99	64.3001	0.29468	-0.29104
2.90996	431.789	0.0501055	399.99	64.4787	0.29578	-0.2904
2.91997	433	0.0503324	399.99	64.6595	0.29712	-0.28953
2.92998	434.289	0.0505394	399.99	64.852	0.29834	-0.2888
2.93999	435.515	0.0507254	399.99	65.0351	0.29944	-0.28817
2.94994	436.75	0.0509113	399.99	65.2195	0.30054	-0.28755
2.95995	438.023	0.0511183	399.99	65.4096	0.30176	-0.28682
2.96996	439.289	0.0513252	399.99	65.5986	0.30298	-0.28609
2.97997	440.515	0.0515112	399.99	65.7817	0.30408	-0.28546
2.98998	441.836	0.0517181	399.99	65.979	0.3053	-0.28475
2.99999	443.125	0.0519241	399.99	66.1714	0.30652	-0.28403
3.01	444.406	0.0521311	399.99	66.3627	0.30774	-0.2833
3.01995	445.671	0.052338	399.99	66.5516	0.30896	-0.28256
3.02996	446.859	0.052524	399.99	66.7291	0.31006	-0.28192
3.03997	448.117	0.05271	399.99	66.9169	0.31116	-0.28131
3.04998	449.359	0.0529369	399.99	67.1024	0.3125	-0.28045
3.05999	450.601	0.0531239	399.99	67.2878	0.3136	-0.27982
3.07	451.843	0.0533298	399.99	67.4733	0.31482	-0.27908
3.07995	453.171	0.0535368	399.99	67.6716	0.31604	-0.27837
3.08996	454.461	0.0537437	399.99	67.8642	0.31726	-0.27765
3.09997	455.703	0.0539507	399.99	68.0497	0.31848	-0.2769
3.10998	456.984	0.0541567	399.99	68.241	0.3197	-0.27618
3.11999	458.289	0.0543636	399.99	68.4359	0.32092	-0.27546
3.13	459.609	0.0545496	399.99	68.633	0.32202	-0.27487
3.13994	460.836	0.0547565	399.99	68.8162	0.32324	-0.27412
3.14995	462.148	0.0549835	399.99	69.0121	0.32458	-0.27329
3.15996	463.414	0.0551695	399.99	69.2012	0.32568	-0.27268
3.16997	464.632	0.0553764	399.99	69.3831	0.3269	-0.27193
3.17998	465.859	0.0555624	399.99	69.5663	0.328	-0.2713
3.18999	467.054	0.0557283	399.99	69.7447	0.32897	-0.27078
3.19994	468.351	0.0559343	399.99	69.9384	0.33019	-0.27006
3.20995	469.648	0.0561413	399.99	70.1321	0.33141	-0.26934
3.21996	470.843	0.0563482	399.99	70.3106	0.33263	-0.26858
3.22997	472.132	0.0565552	399.99	70.503	0.33386	-0.26785
3.23998	473.492	0.0567411	399.99	70.7061	0.33495	-0.26728
3.24999	474.703	0.0569271	399.99	70.887	0.33605	-0.26665
3.26	476	0.0571331	399.99	71.0807	0.33727	-0.26593
3.26995	477.39	0.05734	399.99	71.2882	0.33849	-0.26524
3.27996	478.695	0.057547	399.99	71.4831	0.33971	-0.26452
3.28997	479.961	0.057733	399.99	71.6721	0.34081	-0.26391
3.29998	481.242	0.0579599	399.99	71.8634	0.34215	-0.26307
3.30999	482.539	0.0581469	399.99	72.0571	0.34325	-0.26246
3.32	483.851	0.0583328	399.99	72.253	0.34435	-0.26187
3.32995	485.093	0.0585388	399.99	72.4385	0.34557	-0.26113
3.33996	486.382	0.0587458	399.99	72.631	0.34679	-0.26041
3.34997	487.765	0.0589317	399.99	72.8375	0.34788	-0.25984
3.35998	489.078	0.0591177	399.99	73.0336	0.34898	-0.25925
3.36999	490.351	0.0593246	399.99	73.2237	0.3502	-0.25852
3.38	491.671	0.0595316	399.99	73.4208	0.35143	-0.2578
3.38994	493.078	0.0597385	399.99	73.6309	0.35265	-0.25712
3.39995	494.359	0.0599445	399.99	73.8222	0.35386	-0.2564
3.40996	495.64	0.0601305	399.99	74.0135	0.35496	-0.25579
3.41997	496.906	0.0603374	399.99	74.2025	0.35618	-0.25506
3.42998	498.234	0.0605234	399.99	74.4008	0.35728	-0.25447
3.43999	499.5	0.0607304	399.99	74.5899	0.3585	-0.25374
3.44994	500.796	0.0609163	399.99	74.7834	0.3596	-0.25314
3.45995	502.078	0.0611233	399.99	74.9749	0.36082	-0.25241
3.46996	503.375	0.0613502	399.99	75.1685	0.36216	-0.25157
3.47997	504.64	0.0615362	399.99	75.3574	0.36326	-0.25096
3.48998	505.921	0.0617222	399.99	75.5487	0.36436	-0.25036
3.49999	507.234	0.0619081	399.99	75.7448	0.36546	-0.24976
3.51	508.625	0.0621151	399.99	75.9525	0.36668	-0.24908
3.51995	509.976	0.0623011	399.99	76.1543	0.36778	-0.2485
3.52996	511.312	0.062529	399.99	76.3538	0.36912	-0.24767
3.53997	512.656	0.062735	399.99	76.5545	0.37034	-0.24697
3.54998	513.968	0.0629419	399.99	76.7504	0.37156	-0.24625
3.55999	515.32	0.0631279	399.99	76.9523	0.37266	-0.24567
3.57	516.617	0.0633348	399.99	77.1459	0.37388	-0.24495
3.57995	518.031	0.0635418	399.99	77.3571	0.3751	-0.24427
3.58996	519.343	0.0637478	399.99	77.553	0.37632	-0.24356
3.59997	520.695	0.0639547	399.99	77.7549	0.37754	-0.24286
3.60998	522.07	0.0641617	399.99	77.9602	0.37876	-0.24217
3.61999	523.492	0.0643686	399.99	78.1726	0.37998	-0.2415
3.63	524.89	0.0645546	399.99	78.3813	0.38108	-0.24094
3.63994	526.211	0.0647606	399.99	78.5786	0.38229	-0.24023
3.64995	527.554	0.0649675	399.99	78.7792	0.38352	-0.23952
3.65996	528.945	0.0651745	399.99	78.9869	0.38474	-0.23884
3.66997	530.343	0.0653604	399.99	79.1956	0.38583	-0.23828
3.67998	531.656	0.0655674	399.99	79.3917	0.38706	-0.23756
3.68999	533.039	0.0657743	399.99	79.5982	0.38828	-0.23687
3.69994	534.429	0.0659803	399.99	79.8058	0.38949	-0.23619
3.70995	535.734	0.0661663	399.99	80.0007	0.39059	-0.2356
3.71996	537.015	0.0663523	399.99	80.192	0.39169	-0.23499
3.72997	538.265	0.0666002	399.99	80.3786	0.39315	-0.23401
3.73998	539.617	0.0667871	399.99	80.5805	0.39426	-0.23342
3.74999	541.015	0.0669731	399.99	80.7893	0.39535	-0.23287
3.76	542.359	0.0671791	399.99	80.99	0.39657	-0.23217
3.76995	543.695	0.067366	399.99	81.1895	0.39767	-0.23158
3.77996	544.992	0.067572	399.99	81.3832	0.39889	-0.23086
3.78997	546.257	0.067758	399.99	81.5721	0.39999	-0.23025
3.79998	547.531	0.0679649	399.99	81.7623	0.40121	-0.22952
3.80999	548.859	0.0681719	399.99	81.9606	0.40243	-0.22881
3.82	550.218	0.0683578	399.99	82.1636	0.40353	-0.22823
3.82995	551.601	0.0685438	399.99	82.3701	0.40463	-0.22767
3.83996	552.929	0.0687708	399.99	82.5684	0.40597	-0.22684
3.84997	554.25	0.0689568	399.99	82.7656	0.40706	-0.22625
3.85998	555.593	0.0691637	399.99	82.9662	0.40829	-0.22554
3.86999	556.984	0.0693296	399.99	83.1739	0.40927	-0.2251
3.88	558.421	0.0695356	399.99	83.3885	0.41048	-0.22444
3.88994	559.882	0.0697636	399.99	83.6067	0.41183	-0.22365
3.89995	561.359	0.0699705	399.99	83.8272	0.41305	-0.223
3.90996	562.703	0.0701975	399.99	84.0279	0.41439	-0.22218
3.91997	564.078	0.0703835	399.99	84.2332	0.41549	-0.22161
3.92998	565.453	0.0705694	399.99	84.4386	0.41658	-0.22104
3.93999	566.898	0.0707764	399.99	84.6544	0.41781	-0.22037
3.94994	568.359	0.0709833	399.99	84.8725	0.41903	-0.21972
3.95995	569.695	0.0711693	399.99	85.072	0.42013	-0.21913
3.96996	571.062	0.0713552	399.99	85.2762	0.42122	-0.21856
3.97997	572.429	0.0715622	399.99	85.4803	0.42245	-0.21786
3.98998	573.781	0.0717892	399.99	85.6822	0.42379	-0.21705
3.99999	575.109	0.0719751	399.99	85.8805	0.42488	-0.21646
4.01	576.523	0.0721821	399.99	86.0917	0.4261	-0.21578
4.01995	577.937	0.072389	399.99	86.3028	0.42733	-0.2151
4.02996	579.32	0.072616	399.99	86.5093	0.42867	-0.2143
4.03997	580.648	0.072802	399.99	86.7076	0.42976	-0.21371
4.04998	581.992	0.0730089	399.99	86.9083	0.43099	-0.21301
4.05999	583.445	0.0732159	399.99	87.1253	0.43221	-0.21234
4.07	584.836	0.0734018	399.99	87.333	0.4333	-0.21178
4.07995	586.234	0.0735878	399.99	87.5418	0.4344	-0.21122
4.08996	587.625	0.0737938	399.99	87.7495	0.43562	-0.21054
4.09997	589.015	0.0740217	399.99	87.9571	0.43696	-0.20973
4.10998	590.367	0.0742287	399.99	88.159	0.43819	-0.20903
4.11999	591.695	0.0744146	399.99	88.3573	0.43928	-0.20844
4.13	593.062	0.0746006	399.99	88.5614	0.44038	-0.20787
4.13994	594.421	0.0748066	399.99	88.7643	0.4416	-0.20718
4.14995	595.75	0.0750135	399.99	88.9628	0.44282	-0.20647
4.15996	597.046	0.0751995	399.99	89.1563	0.44392	-0.20587
4.16997	598.367	0.0754065	399.99	89.3536	0.44514	-0.20515
4.17998	599.664	0.0756134	399.99	89.5473	0.44636	-0.20443
4.18999	601.015	0.0757994	399.99	89.749	0.44746	-0.20385
4.19994	602.351	0.0759853	399.99	89.9485	0.44856	-0.20327
4.20995	603.734	0.0761923	399.99	90.1551	0.44978	-0.20258
4.21996	605.117	0.0763782	399.99	90.3616	0.45087	-0.20202
4.22997	606.5	0.0765642	399.99	90.5681	0.45197	-0.20145
4.23998	607.945	0.0767712	399.99	90.7839	0.45319	-0.20078
4.24999	609.406	0.0769772	399.99	91.002	0.45441	-0.20013
4.26	610.828	0.0771631	399.99	91.2144	0.45551	-0.19958
4.26995	612.265	0.0773701	399.99	91.429	0.45673	-0.19891
4.27996	613.765	0.077577	399.99	91.653	0.45795	-0.19827
4.28997	615.234	0.077804	399.99	91.8723	0.45929	-0.19749
4.29998	616.64	0.07799	399.99	92.0823	0.46039	-0.19694
4.30999	618.031	0.0781759	399.99	92.29	0.46149	-0.19637
4.32	619.507	0.0783829	399.99	92.5104	0.46271	-0.19572
4.32995	620.984	0.0785898	399.99	92.731	0.46393	-0.19507
4.33996	622.367	0.0787758	399.99	92.9375	0.46503	-0.1945
4.34997	623.742	0.0789827	399.99	93.1428	0.46625	-0.19381
4.35998	625.179	0.0791897	399.99	93.3574	0.46747	-0.19314
4.36999	626.523	0.0793756	399.99	93.5581	0.46857	-0.19256
4.38	627.851	0.0795816	399.99	93.7564	0.46979	-0.19186
4.38994	629.257	0.0797886	399.99	93.9664	0.47101	-0.19117
4.39995	630.726	0.0799746	399.99	94.1857	0.47211	-0.19064
4.40996	632.132	0.0801605	399.99	94.3957	0.4732	-0.19009
4.41997	633.476	0.0803884	399.99	94.5964	0.47455	-0.18926
4.42998	634.836	0.0805944	399.99	94.7995	0.47576	-0.18856
4.43999	636.273	0.0807814	399.99	95.0141	0.47687	-0.18801
4.44994	637.789	0.0809874	399.99	95.2404	0.47808	-0.18738
4.45995	639.265	0.0811733	399.99	95.4609	0.47918	-0.18685
4.46996	640.757	0.0813593	399.99	95.6837	0.48028	-0.18633
4.47997	642.281	0.0815662	399.99	95.9112	0.4815	-0.18569
4.48998	643.703	0.0817942	399.99	96.1236	0.48285	-0.18489
4.49999	645.086	0.0820002	399.99	96.3301	0.48406	-0.18421
4.51	646.554	0.0821861	399.99	96.5493	0.48516	-0.18368
4.51995	648.031	0.0823931	399.99	96.7699	0.48638	-0.18302
4.52996	649.515	0.0826	399.99	96.9915	0.4876	-0.18237
4.53997	650.976	0.082765	399.99	97.2096	0.48858	-0.18196
4.54998	652.359	0.082951	399.99	97.4162	0.48968	-0.1814
4.55999	653.804	0.0831579	399.99	97.632	0.4909	-0.18073
4.57	655.273	0.0833858	399.99	97.8513	0.49224	-0.17995
4.57995	656.687	0.0835918	399.99	98.0625	0.49346	-0.17928
4.58996	658.195	0.0837778	399.99	98.2877	0.49456	-0.17876
4.59997	659.726	0.0839638	399.99	98.5163	0.49565	-0.17825
4.60998	661.265	0.0841917	399.99	98.7461	0.497	-0.1775
4.61999	662.796	0.0843986	399.99	98.9747	0.49822	-0.17687
4.63	664.32	0.0845846	399.99	99.2023	0.49932	-0.17636
4.63994	665.859	0.0847906	399.99	99.4321	0.50053	-0.17573
4.64995	667.351	0.0849976	399.99	99.6549	0.50176	-0.17509
4.65996	668.773	0.0852255	399.99	99.8673	0.5031	-0.17429
4.66997	670.289	0.0854115	399.99	100.094	0.5042	-0.17377
4.67998	671.781	0.0856174	399.99	100.316	0.50542	-0.17313
4.68999	673.281	0.0858044	399.99	100.54	0.50652	-0.17261
4.69994	674.703	0.0859903	399.99	100.753	0.50762	-0.17206
4.70995	676.148	0.0861963	399.99	100.969	0.50883	-0.1714
4.71996	677.601	0.0864243	399.99	101.186	0.51018	-0.17061
4.72997	679.07	0.0866102	399.99	101.405	0.51128	-0.17008
4.73998	680.507	0.0868172	399.99	101.619	0.5125	-0.16941
4.74999	682.046	0.0870031	399.99	101.849	0.5136	-0.1689
4.76	683.578	0.0871891	399.99	102.078	0.51469	-0.16839
4.76995	685.046	0.0873951	399.99	102.297	0.51591	-0.16774
4.77996	686.445	0.087602	399.99	102.506	0.51713	-0.16706
4.78997	687.875	0.087788	399.99	102.72	0.51823	-0.16651
4.79998	689.382	0.087995	399.99	102.945	0.51945	-0.16587
4.80999	690.859	0.0881809	399.99	103.165	0.52055	-0.16534
4.82	692.296	0.0884289	399.99	103.38	0.52201	-0.16443
4.82995	693.711	0.0886148	399.99	103.591	0.52311	-0.16388
4.83996	695.164	0.0888008	399.99	103.808	0.52421	-0.16334
4.84997	696.586	0.0890287	399.99	104.021	0.52555	-0.16254
4.85998	698.031	0.0892357	399.99	104.236	0.52678	-0.16188
4.86999	699.468	0.0894217	399.99	104.451	0.52787	-0.16133
4.88	701.015	0.0896276	399.99	104.682	0.52909	-0.16071
4.88994	702.492	0.0898346	399.99	104.902	0.53031	-0.16006
4.89995	703.984	0.0900415	399.99	105.125	0.53153	-0.15941
4.90996	705.461	0.0902485	399.99	105.346	0.53275	-0.15876
4.91997	707.015	0.0904545	399.99	105.578	0.53397	-0.15814
4.92998	708.593	0.0906404	399.99	105.814	0.53507	-0.15765
4.93999	710.086	0.0908474	399.99	106.037	0.53629	-0.157
4.94994	711.578	0.0910543	399.99	106.259	0.53751	-0.15635
4.95995	713.101	0.0912613	399.99	106.487	0.53873	-0.15572
4.96996	714.609	0.0914883	399.99	106.712	0.54007	-0.15496
4.97997	716.14	0.0916952	399.99	106.941	0.54129	-0.15433
4.98998	717.711	0.0918812	399.99	107.175	0.54239	-0.15383
4.99999	719.32	0.0920671	399.99	107.415	0.54349	-0.15335
5.01	720.898	0.0922741	399.99	107.651	0.54471	-0.15274
5.01995	722.437	0.0924601	399.99	107.881	0.54581	-0.15223
5.02996	724.007	0.092646	399.99	108.115	0.54691	-0.15174
5.03997	725.609	0.092873	399.99	108.355	0.54825	-0.15102
5.04998	727.109	0.0930799	399.99	108.579	0.54947	-0.15037
5.05999	728.656	0.0933079	399.99	108.81	0.55081	-0.14962
5.07	730.211	0.0934938	399.99	109.042	0.55191	-0.14912
5.07995	731.742	0.0936998	399.99	109.27	0.55313	-0.1485
5.08996	733.218	0.0938858	399.99	109.491	0.55423	-0.14797
5.09997	734.695	0.0940927	399.99	109.711	0.55545	-0.14731
5.10998	736.179	0.0942997	399.99	109.933	0.55667	-0.14666
5.11999	737.593	0.0944857	399.99	110.144	0.55777	-0.14611
5.13	739.039	0.0946716	399.99	110.36	0.55886	-0.14557
5.13994	740.492	0.0948786	399.99	110.577	0.56009	-0.14491
5.14995	742.101	0.0950855	399.99	110.817	0.56131	-0.1443
5.15996	743.601	0.0952715	399.99	111.041	0.56241	-0.14378
5.16997	745.07	0.0954775	399.99	111.261	0.56362	-0.14313
5.17998	746.539	0.0956635	399.99	111.48	0.56472	-0.1426
5.18999	747.976	0.0958704	399.99	111.695	0.56594	-0.14193
5.19994	749.328	0.0960773	399.99	111.896	0.56716	-0.14123
5.20995	750.757	0.0962843	399.99	112.11	0.56838	-0.14056
5.21996	752.265	0.0964703	399.99	112.335	0.56948	-0.14004
5.22997	753.773	0.0966562	399.99	112.56	0.57058	-0.13952
5.23998	755.203	0.0968632	399.99	112.774	0.5718	-0.13885
5.24999	756.625	0.0970491	399.99	112.986	0.5729	-0.1383
5.26	758.117	0.0972761	399.99	113.209	0.57424	-0.13754
5.26995	759.586	0.0974621	399.99	113.428	0.57534	-0.137
5.27996	761.007	0.097669	399.99	113.64	0.57656	-0.13633
5.28997	762.531	0.097896	399.99	113.868	0.5779	-0.13558
5.29998	764.125	0.0981029	399.99	114.106	0.57912	-0.13497
5.30999	765.679	0.0982889	399.99	114.338	0.58022	-0.13447
5.32	767.171	0.0984749	399.99	114.561	0.58132	-0.13394
5.32995	768.617	0.0986818	399.99	114.777	0.58254	-0.13328
5.33996	770.187	0.0988888	399.99	115.011	0.58376	-0.13266
5.34997	771.664	0.0990747	399.99	115.232	0.58486	-0.13213
5.35998	773.078	0.0992607	399.99	115.443	0.58595	-0.13158
5.36999	774.632	0.0994677	399.99	115.675	0.58718	-0.13096
5.38	776.226	0.0996737	399.99	115.913	0.58839	-0.13035
5.38994	777.796	0.0998806	399.99	116.148	0.58961	-0.12974
5.39995	779.281	0.100088	399.99	116.369	0.59084	-0.12908
5.40996	780.789	0.100253	399.99	116.595	0.59181	-0.12869
5.41997	782.359	0.10048	399.99	116.829	0.59315	-0.12795
5.42998	783.898	0.100666	399.99	117.059	0.59425	-0.12745
5.43999	785.414	0.100873	399.99	117.285	0.59547	-0.12681
5.44994	787.007	0.101079	399.99	117.523	0.59669	-0.12621
5.45995	788.632	0.101286	399.99	117.766	0.59791	-0.12561
5.46996	790.179	0.101472	399.99	117.997	0.59901	-0.12511
5.47997	791.648	0.101679	399.99	118.216	0.60023	-0.12445
5.48998	793.187	0.101865	399.99	118.446	0.60133	-0.12394
5.49999	794.773	0.102072	399.99	118.683	0.60255	-0.12333
5.51	796.367	0.102299	399.99	118.921	0.60389	-0.12261
5.51995	797.914	0.102485	399.99	119.152	0.60499	-0.1221
5.52996	799.523	0.102692	399.99	119.392	0.60621	-0.1215
5.53997	801.179	0.102899	399.99	119.639	0.60743	-0.12092
5.54998	802.757	0.103105	399.99	119.875	0.60865	-0.12031
5.55999	804.312	0.103291	399.99	120.107	0.60975	-0.11981
5.57	805.921	0.103478	399.99	120.347	0.61085	-0.11932
5.57995	807.57	0.103684	399.99	120.594	0.61207	-0.11874
5.58996	809.14	0.103891	399.99	120.828	0.61329	-0.11812
5.59997	810.726	0.104098	399.99	121.065	0.61451	-0.11751
5.60998	812.289	0.104284	399.99	121.298	0.61561	-0.11702
5.61999	813.882	0.104491	399.99	121.536	0.61683	-0.11641
5.63	815.429	0.104697	399.99	121.767	0.61805	-0.11579
5.63994	816.929	0.104904	399.99	121.991	0.61927	-0.11514
5.64995	818.5	0.10509	399.99	122.226	0.62037	-0.11465
5.65996	820.07	0.105297	399.99	122.46	0.62159	-0.11403
5.66997	821.617	0.105482	399.99	122.691	0.62268	-0.11353
5.67998	823.179	0.105689	399.99	122.925	0.6239	-0.11291
5.68999	824.796	0.105896	399.99	123.166	0.62512	-0.11231
5.69994	826.406	0.106082	399.99	123.406	0.62622	-0.11184
5.70995	827.953	0.106288	399.99	123.637	0.62744	-0.11122
5.71996	829.515	0.106474	399.99	123.871	0.62854	-0.11072
5.72997	831.132	0.106681	399.99	124.112	0.62976	-0.11012
5.73998	832.703	0.106867	399.99	124.347	0.63086	-0.10963
5.74999	834.289	0.107074	399.99	124.584	0.63208	-0.10901
5.76	835.843	0.10726	399.99	124.816	0.63318	-0.10851
5.76995	837.39	0.107446	399.99	125.047	0.63427	-0.10801
5.77996	838.968	0.107653	399.99	125.282	0.6355	-0.1074
5.78997	840.484	0.10786	399.99	125.509	0.63672	-0.10676
5.79998	841.968	0.108087	399.99	125.73	0.63806	-0.10599
5.80999	843.617	0.108273	399.99	125.977	0.63916	-0.10553
5.82	845.218	0.10848	399.99	126.216	0.64038	-0.10492
5.82995	846.757	0.108687	399.99	126.445	0.6416	-0.10429
5.83996	848.367	0.108873	399.99	126.686	0.6427	-0.10381
5.84997	849.953	0.109079	399.99	126.923	0.64391	-0.10321
5.85998	851.531	0.109286	399.99	127.158	0.64514	-0.10259
5.86999	853.078	0.109493	399.99	127.389	0.64636	-0.10197
5.88	854.632	0.109679	399.99	127.621	0.64746	-0.10147
5.88994	856.289	0.109906	399.99	127.869	0.6488	-0.10076
5.89995	857.898	0.110093	399.99	128.109	0.6499	-0.10028
5.90996	859.429	0.110299	399.99	128.338	0.65112	-0.09965
5.91997	861.039	0.110485	399.99	128.578	0.65221	-0.09917
5.92998	862.656	0.11067	399.99	128.82	0.65331	-0.0987
5.93999	864.281	0.110898	399.99	129.062	0.65465	-0.09798
5.94994	865.836	0.111105	399.99	129.294	0.65587	-0.09736
5.95995	867.406	0.111311	399.99	129.529	0.65709	-0.09675
5.96996	869.086	0.111518	399.99	129.78	0.65831	-0.09617
5.97997	870.679	0.111704	399.99	130.018	0.65941	-0.09569
5.98998	872.211	0.111932	399.99	130.246	0.66076	-0.09493
5.99999	873.812	0.112118	399.99	130.486	0.66185	-0.09445
6.01	875.421	0.112304	399.99	130.726	0.66295	-0.09397
6.01995	876.945	0.11249	399.99	130.953	0.66405	-0.09346
6.02996	878.468	0.112697	399.99	131.181	0.66527	-0.09282
6.03997	879.984	0.112903	399.99	131.407	0.66649	-0.09219
6.04998	881.586	0.11311	399.99	131.646	0.66771	-0.09159
6.05999	883.234	0.113317	399.99	131.893	0.66893	-0.091
6.07	884.812	0.113503	399.99	132.128	0.67003	-0.09051
6.07995	886.468	0.113689	399.99	132.375	0.67113	-0.09005
6.08996	888.125	0.113896	399.99	132.623	0.67235	-0.08946
6.09997	889.671	0.114102	399.99	132.854	0.67357	-0.08884
6.10998	891.218	0.114289	399.99	133.085	0.67467	-0.08833
6.11999	892.796	0.114495	399.99	133.32	0.67589	-0.08772
6.13	894.375	0.114702	399.99	133.556	0.67711	-0.08711
6.13994	895.945	0.114909	399.99	133.791	0.67833	-0.08649
6.14995	897.492	0.115136	399.99	134.022	0.67967	-0.08575
6.15996	898.992	0.115302	399.99	134.246	0.68065	-0.08534
6.16997	900.578	0.115508	399.99	134.482	0.68187	-0.08474
6.17998	902.132	0.115714	399.99	134.715	0.68308	-0.08412
6.18999	903.648	0.1159	399.99	134.941	0.68418	-0.08361
6.19994	905.296	0.116086	399.99	135.187	0.68528	-0.08314
6.20995	906.89	0.116293	399.99	135.425	0.6865	-0.08253
6.21996	908.453	0.1165	399.99	135.658	0.68772	-0.08191
6.22997	910	0.116706	399.99	135.889	0.68894	-0.08129
6.23998	911.593	0.116913	399.99	136.127	0.69016	-0.08068
6.24999	913.187	0.11712	399.99	136.365	0.69138	-0.08008
6.26	914.765	0.117306	399.99	136.601	0.69248	-0.07959
6.26995	916.304	0.117492	399.99	136.831	0.69358	-0.07908
6.27996	917.828	0.117699	399.99	137.058	0.6948	-0.07844
6.28997	919.336	0.117906	399.99	137.284	0.69602	-0.0778
6.29998	920.867	0.118112	399.99	137.512	0.69724	-0.07718
6.30999	922.453	0.118298	399.99	137.749	0.69834	-0.07669
6.32	924.132	0.118485	399.99	138	0.69944	-0.07623
6.32995	925.765	0.118691	399.99	138.244	0.70066	-0.07564
6.33996	927.336	0.118898	399.99	138.478	0.70188	-0.07503
6.34997	928.929	0.119125	399.99	138.716	0.70322	-0.0743
6.35998	930.593	0.119332	399.99	138.965	0.70444	-0.07372
6.36999	932.171	0.119518	399.99	139.2	0.70554	-0.07323
6.38	933.757	0.119725	399.99	139.437	0.70676	-0.07261
6.38994	935.367	0.119932	399.99	139.678	0.70798	-0.07201
6.39995	937.046	0.120138	399.99	139.928	0.7092	-0.07144
6.40996	938.687	0.120325	399.99	140.173	0.7103	-0.07097
6.41997	940.25	0.12051	399.99	140.407	0.71139	-0.07048
6.42998	941.89	0.120716	399.99	140.652	0.71261	-0.06989
6.43999	943.562	0.120944	399.99	140.901	0.71396	-0.06919
6.44994	945.164	0.121151	399.99	141.14	0.71518	-0.06859
6.45995	946.804	0.121316	399.99	141.385	0.71615	-0.06824
6.46996	948.554	0.121523	399.99	141.647	0.71737	-0.0677
6.47997	950.273	0.121709	399.99	141.903	0.71847	-0.06726
6.48998	952.007	0.121916	399.99	142.162	0.71969	-0.0667
6.49999	953.609	0.122143	399.99	142.402	0.72103	-0.06598
6.51	955.265	0.12235	399.99	142.649	0.72226	-0.0654
6.51995	956.914	0.122556	399.99	142.895	0.72347	-0.06482
6.52996	958.523	0.122763	399.99	143.135	0.72469	-0.06421
6.53997	960.187	0.122949	399.99	143.384	0.72579	-0.06375
6.54998	961.976	0.123135	399.99	143.651	0.72689	-0.06335
6.55999	963.64	0.123342	399.99	143.899	0.72811	-0.06276
6.57	965.257	0.123528	399.99	144.141	0.72921	-0.06229
6.57995	966.914	0.123756	399.99	144.388	0.73055	-0.06158
6.58996	968.554	0.123962	399.99	144.633	0.73177	-0.061
6.59997	970.226	0.124148	399.99	144.883	0.73287	-0.06054
6.60998	971.82	0.124334	399.99	145.121	0.73397	-0.06006
6.61999	973.437	0.124521	399.99	145.362	0.73507	-0.05957
6.63	975.164	0.124707	399.99	145.62	0.73617	-0.05914
6.63994	976.757	0.124913	399.99	145.858	0.73738	-0.05854
6.64995	978.281	0.12512	399.99	146.086	0.73861	-0.0579
6.65996	979.867	0.125306	399.99	146.323	0.7397	-0.05742
6.66997	981.507	0.125512	399.99	146.568	0.74092	-0.05683
6.67998	983.148	0.125719	399.99	146.813	0.74214	-0.05624
6.68999	984.75	0.125925	399.99	147.052	0.74336	-0.05564
6.69994	986.39	0.126132	399.99	147.297	0.74458	-0.05505
6.70995	988.101	0.126318	399.99	147.552	0.74568	-0.05461
6.71996	989.742	0.126546	399.99	147.797	0.74702	-0.0539
6.72997	991.304	0.126732	399.99	148.031	0.74812	-0.0534
6.73998	992.945	0.126939	399.99	148.276	0.74934	-0.05281
6.74999	994.671	0.127125	399.99	148.533	0.75044	-0.05238
6.76	996.375	0.127331	399.99	148.788	0.75166	-0.05181
6.76995	998.031	0.127538	399.99	149.035	0.75288	-0.05123
6.77996	999.664	0.127766	399.99	149.279	0.75423	-0.05051
6.78997	1001.39	0.127952	399.99	149.537	0.75532	-0.05008
6.79998	1003.02	0.128138	399.99	149.78	0.75642	-0.04961
6.80999	1004.63	0.128365	399.99	150.02	0.75776	-0.04889
6.82	1006.34	0.128551	399.99	150.276	0.75886	-0.04845
6.82995	1008.11	0.128758	399.99	150.54	0.76008	-0.04791
6.83996	1009.79	0.128944	399.99	150.791	0.76118	-0.04746
6.84997	1011.39	0.129151	399.99	151.03	0.7624	-0.04685
6.85998	1013.05	0.129357	399.99	151.278	0.76362	-0.04627
6.86999	1014.67	0.129564	399.99	151.52	0.76484	-0.04567
6.88	1016.3	0.129771	399.99	151.763	0.76606	-0.04508
6.88994	1017.87	0.129957	399.99	151.998	0.76716	-0.04459
6.89995	1019.52	0.130143	399.99	152.244	0.76826	-0.04412
6.90996	1021.24	0.130329	399.99	152.501	0.76936	-0.04369
6.91997	1022.86	0.130535	399.99	152.743	0.77057	-0.04309
6.92998	1024.36	0.130762	399.99	152.967	0.77191	-0.04233
6.93999	1026	0.130948	399.99	153.212	0.77301	-0.04186
6.94994	1027.67	0.131155	399.99	153.461	0.77423	-0.04129
6.95995	1029.2	0.131341	399.99	153.69	0.77533	-0.04078
6.96996	1030.84	0.131548	399.99	153.934	0.77655	-0.04019
6.97997	1032.53	0.131755	399.99	154.187	0.77777	-0.03961
6.98998	1034.23	0.131941	399.99	154.441	0.77887	-0.03917
6.99999	1035.86	0.132127	399.99	154.684	0.77997	-0.0387
7.01	1037.46	0.132334	399.99	154.923	0.78119	-0.03809
7.01995	1039.16	0.132561	399.99	155.177	0.78253	-0.03741
7.02996	1040.9	0.132747	399.99	155.437	0.78363	-0.03698
7.03997	1042.57	0.132933	399.99	155.686	0.78473	-0.03652
7.04998	1044.23	0.133161	399.99	155.934	0.78607	-0.03582
7.05999	1045.98	0.133347	399.99	156.195	0.78717	-0.03539
7.07	1047.69	0.133533	399.99	156.451	0.78827	-0.03495
7.07995	1049.31	0.13374	399.99	156.693	0.78949	-0.03435
7.08996	1050.98	0.133926	399.99	156.942	0.79059	-0.0339
7.09997	1052.69	0.134132	399.99	157.197	0.79181	-0.03334
7.10998	1054.39	0.134318	399.99	157.451	0.7929	-0.0329
7.11999	1056.02	0.134525	399.99	157.695	0.79413	-0.0323
7.13	1057.68	0.134732	399.99	157.942	0.79535	-0.03172
7.13994	1059.3	0.134939	399.99	158.184	0.79657	-0.03112
7.14995	1060.91	0.135125	399.99	158.425	0.79767	-0.03064
7.15996	1062.53	0.135311	399.99	158.667	0.79877	-0.03017
7.16997	1064.16	0.135517	399.99	158.91	0.79998	-0.02958
7.17998	1065.91	0.135723	399.99	159.171	0.8012	-0.02904
7.18999	1067.59	0.13593	399.99	159.422	0.80242	-0.02846
7.19994	1069.2	0.136137	399.99	159.663	0.80364	-0.02786
7.20995	1070.8	0.136302	399.99	159.902	0.80462	-0.0275
7.21996	1072.43	0.136509	399.99	160.145	0.80584	-0.02691
7.22997	1074.03	0.136716	399.99	160.384	0.80706	-0.0263
7.23998	1075.66	0.136922	399.99	160.627	0.80828	-0.02571
7.24999	1077.34	0.137109	399.99	160.878	0.80938	-0.02525
7.26	1078.99	0.137315	399.99	161.125	0.8106	-0.02467
7.26995	1080.6	0.137522	399.99	161.365	0.81182	-0.02407
7.27996	1082.15	0.137708	399.99	161.596	0.81292	-0.02357
7.28997	1083.71	0.137915	399.99	161.829	0.81414	-0.02295
7.29998	1085.43	0.138101	399.99	162.086	0.81524	-0.02251
7.30999	1087.1	0.138308	399.99	162.336	0.81646	-0.02193
7.32	1088.73	0.138514	399.99	162.579	0.81767	-0.02134
7.32995	1090.41	0.138721	399.99	162.83	0.8189	-0.02077
7.33996	1092.09	0.138907	399.99	163.081	0.81999	-0.02032
7.34997	1093.67	0.139114	399.99	163.317	0.82122	-0.0197
7.35998	1095.24	0.139321	399.99	163.551	0.82244	-0.01909
7.36999	1096.87	0.139528	399.99	163.795	0.82366	-0.01849
7.38	1098.52	0.139734	399.99	164.041	0.82488	-0.01791
7.38994	1100.26	0.13992	399.99	164.301	0.82597	-0.01748
7.39995	1101.84	0.140127	399.99	164.537	0.8272	-0.01687
7.40996	1103.54	0.140334	399.99	164.791	0.82842	-0.0163
7.41997	1105.23	0.14052	399.99	165.043	0.82952	-0.01585
7.42998	1106.88	0.140726	399.99	165.289	0.83073	-0.01527
7.43999	1108.57	0.140932	399.99	165.542	0.83195	-0.01471
7.44994	1110.37	0.141139	399.99	165.811	0.83317	-0.01418
7.45995	1112.18	0.141325	399.99	166.081	0.83427	-0.01378
7.46996	1113.92	0.141532	399.99	166.341	0.83549	-0.01322
7.47997	1115.6	0.141739	399.99	166.592	0.83671	-0.01265
7.48998	1117.28	0.141925	399.99	166.842	0.83781	-0.0122
7.49999	1119.05	0.142132	399.99	167.107	0.83903	-0.01166
7.51	1120.73	0.142318	399.99	167.358	0.84013	-0.0112
7.51995	1122.43	0.142504	399.99	167.611	0.84123	-0.01076
7.52996	1124.26	0.14271	399.99	167.885	0.84244	-0.01025
7.53997	1126.01	0.142917	399.99	168.146	0.84367	-0.0097
7.54998	1127.73	0.143124	399.99	168.403	0.84489	-0.00914
7.55999	1129.45	0.14331	399.99	168.66	0.84599	-0.0087
7.57	1131.21	0.143496	399.99	168.923	0.84708	-0.00828
7.57995	1133	0.143703	399.99	169.19	0.84831	-0.00775
7.58996	1134.75	0.14391	399.99	169.451	0.84953	-0.0072
7.59997	1136.44	0.144096	399.99	169.704	0.85063	-0.00675
7.60998	1138.16	0.144282	399.99	169.96	0.85172	-0.00632
7.61999	1139.86	0.144488	399.99	170.214	0.85294	-0.00576
7.63	1141.55	0.144695	399.99	170.467	0.85416	-0.00519
7.63994	1143.28	0.144902	399.99	170.725	0.85538	-0.00463
7.64995	1145.02	0.145109	399.99	170.985	0.85661	-0.00408
7.65996	1146.78	0.145295	399.99	171.248	0.8577	-0.00366
7.66997	1148.53	0.145481	399.99	171.509	0.8588	-0.00323
7.67998	1150.24	0.145708	399.99	171.764	0.86014	-0.00255
7.68999	1151.98	0.145893	399.99	172.024	0.86123	-0.00213
7.69994	1153.8	0.1461	399.99	172.296	0.86246	-0.00161
7.70995	1155.6	0.146286	399.99	172.565	0.86355	-0.0012
7.71996	1157.43	0.146472	399.99	172.838	0.86465	-0.000806967
7.72997	1159.23	0.146679	399.99	173.107	0.86587	-0.000277771
7.73998	1161.04	0.146906	399.99	173.377	0.86721	0.00036564
7.74999	1162.78	0.147134	399.99	173.637	0.86856	0.00104
7.76	1164.53	0.14732	399.99	173.898	0.86966	0.00147
7.77	1166.33	0.147527	399.99	174.167	0.87088	0.002
7.77995	1168.1	0.147713	399.99	174.431	0.87198	0.00241
7.78996	1169.9	0.147919	399.99	174.7	0.87319	0.00294
7.79997	1171.66	0.148105	399.99	174.963	0.87429	0.00336
7.80998	1173.47	0.148312	399.99	175.233	0.87551	0.00388
7.81999	1175.25	0.148498	399.99	175.499	0.87661	0.00429
7.83	1176.98	0.148705	399.99	175.757	0.87783	0.00485
7.83995	1178.68	0.148912	399.99	176.011	0.87906	0.00542
7.84996	1180.46	0.149139	399.99	176.277	0.8804	0.00607
7.85997	1182.15	0.149325	399.99	176.529	0.88149	0.00652
7.86998	1183.9	0.149532	399.99	176.791	0.88272	0.00707
7.87999	1185.68	0.149739	399.99	177.057	0.88394	0.00761
7.89	1187.36	0.149945	399.99	177.307	0.88515	0.00818
7.89994	1189.1	0.150152	399.99	177.567	0.88638	0.00873
7.90995	1190.76	0.150359	399.99	177.815	0.8876	0.00931
7.91996	1192.5	0.150524	399.99	178.075	0.88857	0.00962
7.92997	1194.25	0.15071	399.99	178.336	0.88967	0.01004
7.93998	1196.03	0.150938	399.99	178.602	0.89102	0.0107
7.94999	1197.72	0.151124	399.99	178.854	0.89211	0.01115
7.95994	1199.52	0.15131	399.99	179.123	0.89321	0.01155
7.96995	1201.29	0.151517	399.99	179.388	0.89443	0.01209
7.97996	1202.98	0.151723	399.99	179.64	0.89565	0.01266
7.98997	1204.8	0.151929	399.99	179.912	0.89687	0.01318
7.99998	1206.6	0.152136	399.99	180.18	0.89809	0.0137
8.00999	1208.43	0.152343	399.99	180.454	0.89931	0.01422
8.02	1210.18	0.152529	399.99	180.715	0.90041	0.01465
8.02995	1211.89	0.152715	399.99	180.97	0.90151	0.01509
8.03996	1213.68	0.152922	399.99	181.238	0.90273	0.01562
8.04997	1215.49	0.153128	399.99	181.508	0.90394	0.01614
8.05998	1217.23	0.153314	399.99	181.768	0.90504	0.01657
8.06999	1218.96	0.153501	399.99	182.026	0.90615	0.01701
8.08	1220.79	0.153707	399.99	182.299	0.90736	0.01752
8.08995	1222.49	0.153914	399.99	182.553	0.90858	0.01808
8.09996	1224.22	0.154079	399.99	182.812	0.90956	0.01839
8.10997	1225.97	0.154286	399.99	183.073	0.91078	0.01894
8.11998	1227.76	0.154493	399.99	183.34	0.912	0.01947
8.12999	1229.61	0.154679	399.99	183.617	0.9131	0.01986
8.14	1231.33	0.154906	399.99	183.873	0.91444	0.02054
8.14994	1233.11	0.155093	399.99	184.139	0.91554	0.02096
8.15995	1234.9	0.155299	399.99	184.406	0.91676	0.02148
8.16996	1236.78	0.155485	399.99	184.687	0.91786	0.02186
8.17997	1238.56	0.155692	399.99	184.953	0.91908	0.0224
8.18998	1240.36	0.155899	399.99	185.222	0.9203	0.02293
8.19999	1242.17	0.156085	399.99	185.492	0.9214	0.02333
8.20994	1243.93	0.156292	399.99	185.755	0.92262	0.02387
8.21995	1245.63	0.156498	399.99	186.009	0.92384	0.02443
8.22996	1247.39	0.156684	399.99	186.272	0.92494	0.02485
8.23997	1249.22	0.15689	399.99	186.545	0.92615	0.02537
8.24998	1250.99	0.157097	399.99	186.809	0.92737	0.02591
8.25999	1252.72	0.157283	399.99	187.068	0.92847	0.02634
8.27	1254.42	0.15751	399.99	187.321	0.92981	0.02702
8.27995	1256.18	0.157697	399.99	187.584	0.93091	0.02745
8.28996	1257.93	0.157883	399.99	187.846	0.93201	0.02787
8.29997	1259.59	0.15811	399.99	188.093	0.93335	0.02858
8.30998	1261.29	0.158296	399.99	188.347	0.93445	0.02902
8.31999	1263.1	0.158503	399.99	188.618	0.93567	0.02955
8.33	1264.8	0.15871	399.99	188.871	0.93689	0.03011
8.33995	1266.5	0.158875	399.99	189.125	0.93787	0.03043
8.34996	1268.29	0.159082	399.99	189.393	0.93909	0.03097
8.35997	1270.08	0.159289	399.99	189.66	0.94031	0.0315
8.36998	1271.75	0.159495	399.99	189.909	0.94153	0.03207
8.37999	1273.42	0.159702	399.99	190.159	0.94275	0.03265
8.39	1275.18	0.159909	399.99	190.421	0.94397	0.0332
8.39994	1276.99	0.160116	399.99	190.692	0.94519	0.03372
8.40995	1278.73	0.160302	399.99	190.952	0.94629	0.03415
8.41996	1280.47	0.160508	399.99	191.211	0.94751	0.0347
8.42997	1282.26	0.160715	399.99	191.479	0.94873	0.03523
8.43998	1284	0.160901	399.99	191.739	0.94983	0.03566
8.44999	1285.74	0.161108	399.99	191.998	0.95105	0.03621
8.45994	1287.49	0.161294	399.99	192.26	0.95215	0.03663
8.46995	1289.35	0.16148	399.99	192.537	0.95325	0.03702
8.47996	1291.21	0.161666	399.99	192.815	0.95434	0.0374
8.48997	1292.99	0.161893	399.99	193.081	0.95568	0.03805
8.49998	1294.74	0.162099	399.99	193.342	0.9569	0.0386
8.50999	1296.61	0.162285	399.99	193.622	0.958	0.03897
8.52	1298.43	0.162471	399.99	193.893	0.9591	0.03937
8.52995	1300.2	0.162658	399.99	194.158	0.9602	0.03979
8.53996	1302	0.162844	399.99	194.426	0.9613	0.0402
8.54997	1303.83	0.16305	399.99	194.7	0.96251	0.04071
8.55998	1305.66	0.163257	399.99	194.973	0.96374	0.04123
8.56999	1307.42	0.163464	399.99	195.236	0.96496	0.04177
8.58	1309.22	0.163671	399.99	195.505	0.96618	0.0423
8.58995	1311.11	0.163877	399.99	195.787	0.9674	0.04279
8.59996	1312.9	0.164043	399.99	196.054	0.96838	0.04308
8.60997	1314.58	0.164229	399.99	196.305	0.96947	0.04353
8.61998	1316.34	0.164436	399.99	196.568	0.9707	0.04408
8.62999	1318.24	0.164642	399.99	196.852	0.97191	0.04456
8.64	1320.11	0.164828	399.99	197.131	0.97301	0.04494
8.64994	1321.88	0.165014	399.99	197.395	0.97411	0.04536
8.65995	1323.7	0.165221	399.99	197.667	0.97533	0.04588
8.66996	1325.65	0.165428	399.99	197.958	0.97655	0.04635
8.67997	1327.55	0.165635	399.99	198.242	0.97777	0.04684
8.68998	1329.34	0.165841	399.99	198.509	0.97899	0.04737
8.69999	1331.3	0.166028	399.99	198.802	0.98009	0.04772
8.70994	1333.38	0.166234	399.99	199.112	0.98131	0.04813
8.71995	1335.25	0.166441	399.99	199.392	0.98253	0.04864
8.72996	1337.03	0.166648	399.99	199.657	0.98375	0.04917
8.73997	1338.89	0.166833	399.99	199.935	0.98485	0.04955
8.74998	1340.83	0.16706	399.99	200.225	0.98619	0.05014
8.75999	1342.64	0.167246	399.99	200.495	0.98728	0.05054
8.77	1344.34	0.167432	399.99	200.749	0.98838	0.05099
8.77995	1346.18	0.167639	399.99	201.024	0.9896	0.0515
8.78996	1348.05	0.167867	399.99	201.303	0.99095	0.05213
8.79997	1349.8	0.168053	399.99	201.564	0.99205	0.05255
8.80998	1351.48	0.168239	399.99	201.815	0.99315	0.053
8.81999	1353.36	0.168445	399.99	202.096	0.99436	0.0535
8.83	1355.28	0.168652	399.99	202.383	0.99558	0.05398
8.83995	1357.12	0.168859	399.99	202.657	0.99681	0.05449
8.84996	1358.87	0.169045	399.99	202.919	0.9979	0.05492
8.85997	1360.7	0.169252	399.99	203.192	0.99913	0.05544
8.86998	1362.58	0.169459	399.99	203.473	1.00035	0.05593
8.87999	1364.38	0.169665	399.99	203.742	1.00156	0.05646
8.89	1366.18	0.169851	399.99	204.01	1.00266	0.05686
8.89994	1368.14	0.170037	399.99	204.303	1.00376	0.05721
8.90995	1370.08	0.170224	399.99	204.593	1.00486	0.05756
8.91996	1371.89	0.17043	399.99	204.863	1.00608	0.05808
8.92997	1373.69	0.170616	399.99	205.132	1.00718	0.05849
8.93998	1375.59	0.170823	399.99	205.416	1.0084	0.05898
8.94999	1377.52	0.17103	399.99	205.704	1.00962	0.05946
8.95994	1379.4	0.171216	399.99	205.985	1.01072	0.05983
8.96995	1381.23	0.171443	399.99	206.258	1.01206	0.06047
8.97996	1383.16	0.17165	399.99	206.546	1.01328	0.06095
8.98997	1385.09	0.171836	399.99	206.834	1.01438	0.0613
8.99998	1386.87	0.172042	399.99	207.1	1.0156	0.06183
9.00999	1388.65	0.172228	399.99	207.366	1.01669	0.06225
9.02	1390.51	0.172435	399.99	207.644	1.01792	0.06275
9.02995	1392.36	0.172641	399.99	207.92	1.01913	0.06326
9.03996	1394.09	0.172848	399.99	208.178	1.02035	0.06381
9.04997	1395.88	0.173014	399.99	208.445	1.02133	0.0641
9.05998	1397.79	0.173241	399.99	208.731	1.02267	0.06471
9.06999	1399.66	0.173406	399.99	209.01	1.02365	0.06496
9.08	1401.39	0.173613	399.99	209.268	1.02487	0.06552
9.08995	1403.08	0.17382	399.99	209.521	1.02609	0.06609
9.09996	1404.87	0.174047	399.99	209.788	1.02743	0.06674
9.10997	1406.65	0.174233	399.99	210.054	1.02853	0.06715
9.11998	1408.43	0.17442	399.99	210.32	1.02963	0.06757
9.12999	1410.2	0.174585	399.99	210.584	1.03061	0.06787
9.14	1412	0.174792	399.99	210.853	1.03183	0.0684
9.14994	1413.79	0.174998	399.99	211.12	1.03305	0.06892
9.15995	1415.54	0.175184	399.99	211.381	1.03414	0.06935
9.16996	1417.34	0.175391	399.99	211.65	1.03537	0.06988
9.17997	1419.22	0.175598	399.99	211.931	1.03659	0.07037
9.18998	1421.06	0.175784	399.99	212.206	1.03769	0.07076
9.19999	1422.87	0.175991	399.99	212.476	1.03891	0.07129
9.20994	1424.72	0.176198	399.99	212.752	1.04013	0.0718
9.21995	1426.54	0.176384	399.99	213.024	1.04123	0.0722
9.22996	1428.43	0.17659	399.99	213.306	1.04244	0.07269
9.23997	1430.28	0.176776	399.99	213.582	1.04354	0.07307
9.24998	1432.11	0.176962	399.99	213.856	1.04464	0.07347
9.25999	1433.93	0.177168	399.99	214.127	1.04586	0.07398
9.27	1435.78	0.177396	399.99	214.404	1.0472	0.07461
9.27995	1437.59	0.177582	399.99	214.674	1.0483	0.07502
9.28996	1439.44	0.177789	399.99	214.95	1.04952	0.07553
9.29997	1441.31	0.177975	399.99	215.23	1.05062	0.0759
9.30998	1443.17	0.178181	399.99	215.507	1.05184	0.0764
9.31999	1445.02	0.178409	399.99	215.784	1.05318	0.07704
9.33	1446.91	0.178574	399.99	216.066	1.05416	0.07729
9.33995	1448.86	0.178781	399.99	216.357	1.05538	0.07776
9.34996	1450.69	0.178988	399.99	216.63	1.0566	0.07827
9.35997	1452.58	0.179194	399.99	216.912	1.05782	0.07876
9.36998	1454.45	0.179422	399.99	217.192	1.05916	0.07939
9.37999	1456.27	0.179629	399.99	217.463	1.06038	0.07991
9.39	1458.12	0.179835	399.99	217.74	1.0616	0.08041
9.39994	1459.97	0.180021	399.99	218.016	1.0627	0.0808
9.40995	1461.85	0.180207	399.99	218.297	1.0638	0.08118
9.41996	1463.65	0.180394	399.99	218.566	1.0649	0.08159
9.42997	1465.42	0.18058	399.99	218.83	1.066	0.082
9.43998	1467.16	0.180807	399.99	219.09	1.06734	0.08267
9.44999	1469.05	0.180993	399.99	219.372	1.06844	0.08304
9.45994	1470.91	0.181179	399.99	219.65	1.06953	0.08343
9.46995	1472.68	0.181386	399.99	219.914	1.07076	0.08397
9.47996	1474.52	0.181593	399.99	220.189	1.07198	0.08448
9.48997	1476.45	0.181779	399.99	220.477	1.07308	0.08484
9.49998	1478.33	0.181985	399.99	220.758	1.07429	0.08533
9.50999	1480.09	0.182191	399.99	221.02	1.07551	0.08587
9.52	1481.99	0.182398	399.99	221.304	1.07673	0.08636
9.52995	1483.93	0.182563	399.99	221.594	1.0777	0.08659
9.53996	1485.9	0.18277	399.99	221.888	1.07893	0.08705
9.54997	1487.78	0.182956	399.99	222.169	1.08002	0.08742
9.55998	1489.66	0.183163	399.99	222.45	1.08125	0.08792
9.56999	1491.61	0.18337	399.99	222.741	1.08247	0.08839
9.58	1493.57	0.183576	399.99	223.033	1.08368	0.08886
9.58995	1495.36	0.183783	399.99	223.301	1.08491	0.08939
9.59996	1497.25	0.183969	399.99	223.583	1.086	0.08976
9.60997	1499.25	0.184155	399.99	223.882	1.0871	0.09009
9.61998	1501.13	0.184362	399.99	224.162	1.08832	0.09059
9.62999	1502.94	0.184569	399.99	224.433	1.08955	0.09111
9.64	1504.76	0.184755	399.99	224.704	1.09064	0.09151
9.64994	1506.65	0.184962	399.99	224.987	1.09187	0.092
9.65995	1508.5	0.185168	399.99	225.263	1.09308	0.09251
9.66996	1510.38	0.185375	399.99	225.544	1.0943	0.09301
9.67997	1512.25	0.185582	399.99	225.823	1.09553	0.09351
9.68998	1514.25	0.185768	399.99	226.122	1.09662	0.09384
9.69999	1516.14	0.185975	399.99	226.404	1.09785	0.09433
9.70994	1517.97	0.186182	399.99	226.677	1.09907	0.09485
9.71995	1519.89	0.186368	399.99	226.964	1.10017	0.09521
9.72996	1521.83	0.186574	399.99	227.253	1.10138	0.09568
9.73997	1523.72	0.186781	399.99	227.536	1.1026	0.09617
9.74998	1525.58	0.186967	399.99	227.813	1.1037	0.09655
9.75999	1527.57	0.187152	399.99	228.111	1.10479	0.09688
9.77	1529.47	0.187359	399.99	228.394	1.10602	0.09737
9.77995	1531.4	0.187545	399.99	228.683	1.10711	0.09773
9.78996	1533.25	0.187731	399.99	228.959	1.10821	0.09811
9.79997	1535.19	0.187938	399.99	229.249	1.10943	0.09859
9.80998	1537.21	0.188145	399.99	229.55	1.11066	0.09903
9.81999	1539.12	0.188372	399.99	229.835	1.112	0.09964
9.83	1541.02	0.188558	399.99	230.119	1.11309	0.1
9.83995	1542.97	0.188744	399.99	230.41	1.11419	0.10035
9.84996	1544.97	0.188951	399.99	230.709	1.11541	0.1008
9.85997	1546.79	0.189137	399.99	230.981	1.11651	0.1012
9.86998	1548.69	0.189344	399.99	231.264	1.11773	0.10169
9.87999	1550.62	0.189551	399.99	231.553	1.11896	0.10217
9.89	1552.55	0.189757	399.99	231.841	1.12017	0.10264
9.89994	1554.4	0.189943	399.99	232.117	1.12127	0.10303
9.90995	1556.19	0.190129	399.99	232.384	1.12237	0.10344
9.91996	1558.12	0.190357	399.99	232.673	1.12371	0.10404
9.92997	1560.06	0.190543	399.99	232.962	1.12481	0.10439
9.93998	1561.97	0.19075	399.99	233.248	1.12603	0.10488
9.94999	1563.8	0.190956	399.99	233.521	1.12725	0.10539
9.95994	1565.78	0.191163	399.99	233.816	1.12847	0.10585
9.96995	1567.67	0.19137	399.99	234.099	1.12969	0.10635
9.97996	1569.51	0.191535	399.99	234.374	1.13067	0.10661
9.98997	1571.39	0.191742	399.99	234.654	1.13189	0.10711
9.99998	1573.36	0.191949	399.99	234.948	1.13311	0.10757
10.01	1575.28	0.192155	399.99	235.235	1.13433	0.10805
10.02	1577.15	0.192341	399.99	235.514	1.13543	0.10843
10.0299	1579	0.192527	399.99	235.791	1.13652	0.10882
10.04	1580.9	0.192733	399.99	236.074	1.13774	0.1093
10.05	1582.8	0.19292	399.99	236.358	1.13884	0.10967
10.06	1584.61	0.193106	399.99	236.628	1.13994	0.11007
10.07	1586.46	0.193312	399.99	236.905	1.14116	0.11058
10.08	1588.38	0.193519	399.99	237.191	1.14238	0.11106
10.0899	1590.27	0.193726	399.99	237.474	1.1436	0.11156
10.1	1592.15	0.193912	399.99	237.754	1.1447	0.11193
10.11	1594	0.194098	399.99	238.031	1.1458	0.11232
10.12	1595.9	0.194325	399.99	238.314	1.14714	0.11292
10.13	1597.8	0.194532	399.99	238.598	1.14836	0.11342
10.14	1599.58	0.194718	399.99	238.864	1.14946	0.11383
10.1499	1601.47	0.194925	399.99	239.146	1.15068	0.11432
10.16	1603.41	0.195111	399.99	239.436	1.15178	0.11467
10.17	1605.35	0.195338	399.99	239.725	1.15312	0.11527
10.18	1607.18	0.195504	399.99	239.999	1.1541	0.11554
10.19	1609.1	0.195711	399.99	240.285	1.15532	0.11603
10.2	1611.03	0.195917	399.99	240.574	1.15653	0.1165
10.2099	1613.01	0.196124	399.99	240.869	1.15776	0.11696
10.22	1614.93	0.19631	399.99	241.156	1.15885	0.11732
10.23	1616.9	0.196517	399.99	241.45	1.16008	0.11778
10.24	1618.96	0.196703	399.99	241.758	1.16117	0.11809
10.25	1620.93	0.19691	399.99	242.052	1.1624	0.11855
10.26	1622.83	0.197116	399.99	242.336	1.16361	0.11904
10.27	1624.76	0.197322	399.99	242.624	1.16483	0.11951
10.2799	1626.76	0.19755	399.99	242.923	1.16617	0.12009
10.29	1628.7	0.197736	399.99	243.212	1.16727	0.12044
10.3	1630.61	0.197943	399.99	243.498	1.16849	0.12092
10.31	1632.55	0.198129	399.99	243.787	1.16959	0.12128
10.32	1634.43	0.198335	399.99	244.068	1.17081	0.12177
10.33	1636.27	0.198542	399.99	244.343	1.17203	0.12228
10.3399	1638.04	0.198728	399.99	244.607	1.17313	0.1227
10.35	1639.94	0.198935	399.99	244.891	1.17435	0.12319
10.36	1641.79	0.199121	399.99	245.167	1.17545	0.12357
10.37	1643.69	0.199307	399.99	245.451	1.17655	0.12394
10.38	1645.49	0.199514	399.99	245.72	1.17777	0.12447
10.39	1647.45	0.199721	399.99	246.012	1.17899	0.12494
10.3999	1649.4	0.199907	399.99	246.303	1.18009	0.12529
10.41	1651.23	0.200093	399.99	246.577	1.18119	0.12568
10.42	1653.15	0.200299	399.99	246.863	1.1824	0.12616
10.43	1655.05	0.200527	399.99	247.147	1.18375	0.12677
10.44	1656.97	0.200734	399.99	247.434	1.18497	0.12725
10.45	1658.8	0.20092	399.99	247.707	1.18607	0.12765
10.4599	1660.7	0.201106	399.99	247.991	1.18717	0.12801
10.47	1662.58	0.201313	399.99	248.272	1.18839	0.12851
10.48	1664.54	0.201499	399.99	248.564	1.18949	0.12886
10.49	1666.36	0.201705	399.99	248.836	1.1907	0.12937
10.5	1668.19	0.201912	399.99	249.109	1.19192	0.12989
10.51	1670.13	0.202098	399.99	249.399	1.19302	0.13024
10.52	1672.04	0.202304	399.99	249.684	1.19424	0.13072
10.5299	1673.99	0.202511	399.99	249.975	1.19546	0.13119
10.54	1675.88	0.202717	399.99	250.258	1.19668	0.13168
10.55	1677.86	0.202924	399.99	250.553	1.1979	0.13214
10.56	1679.78	0.20311	399.99	250.84	1.199	0.1325
10.57	1681.75	0.203338	399.99	251.134	1.20034	0.13309
10.58	1683.71	0.203524	399.99	251.427	1.20144	0.13343
10.5899	1685.71	0.20373	399.99	251.726	1.20266	0.13388
10.6	1687.79	0.203937	399.99	252.036	1.20388	0.1343
10.61	1689.88	0.204123	399.99	252.348	1.20498	0.13459
10.62	1692.04	0.20433	399.99	252.671	1.2062	0.13498
10.63	1694.19	0.204516	399.99	252.992	1.2073	0.13526
10.64	1696.41	0.204723	399.99	253.323	1.20852	0.13562
10.6499	1698.63	0.20493	399.99	253.655	1.20974	0.13599
10.66	1700.86	0.205136	399.99	253.988	1.21096	0.13635
10.67	1703.04	0.205364	399.99	254.313	1.2123	0.13686
10.68	1705.16	0.205571	399.99	254.63	1.21352	0.13726
10.69	1707.24	0.205757	399.99	254.941	1.21462	0.13756
10.7	1709.23	0.205943	399.99	255.238	1.21572	0.13789
10.7099	1711.21	0.206149	399.99	255.533	1.21694	0.13834
10.72	1713.1	0.206356	399.99	255.816	1.21816	0.13884
10.73	1715.01	0.206542	399.99	256.101	1.21926	0.1392
10.74	1716.85	0.206728	399.99	256.376	1.22035	0.13959
10.75	1718.65	0.206935	399.99	256.644	1.22158	0.14012
10.76	1720.49	0.207121	399.99	256.919	1.22267	0.14051
10.77	1722.33	0.207348	399.99	257.194	1.22401	0.14114
10.7799	1724.21	0.207554	399.99	257.475	1.22523	0.14164
10.79	1726.09	0.207761	399.99	257.755	1.22645	0.14213
10.8	1728	0.207947	399.99	258.041	1.22755	0.1425
10.81	1729.9	0.208133	399.99	258.324	1.22865	0.14286
10.82	1731.9	0.20834	399.99	258.623	1.22987	0.14332
10.83	1733.88	0.208547	399.99	258.919	1.23109	0.14378
10.8399	1735.83	0.208733	399.99	259.21	1.23219	0.14412
10.85	1737.83	0.20894	399.99	259.509	1.23341	0.14458
10.86	1739.83	0.209126	399.99	259.807	1.23451	0.1449
10.87	1741.83	0.209332	399.99	260.106	1.23573	0.14535
10.88	1743.79	0.209518	399.99	260.399	1.23682	0.14569
10.89	1745.68	0.209725	399.99	260.681	1.23805	0.14619
10.8999	1747.65	0.209932	399.99	260.975	1.23927	0.14665
10.91	1749.58	0.210139	399.99	261.263	1.24049	0.14713
10.92	1751.44	0.210325	399.99	261.541	1.24159	0.14751
10.93	1753.31	0.210532	399.99	261.82	1.24281	0.14802
10.94	1755.27	0.210738	399.99	262.113	1.24403	0.14848
10.95	1757.18	0.210945	399.99	262.398	1.24525	0.14896
10.9599	1759.03	0.211131	399.99	262.674	1.24635	0.14935
10.97	1760.84	0.211338	399.99	262.945	1.24757	0.14988
10.98	1762.74	0.211545	399.99	263.228	1.24879	0.15037
10.99	1764.8	0.211731	399.99	263.536	1.24989	0.15067
11	1766.74	0.211917	399.99	263.826	1.25099	0.15102
11.01	1768.72	0.212123	399.99	264.121	1.2522	0.15148
11.02	1770.69	0.212329	399.99	264.416	1.25342	0.15193
11.0299	1772.69	0.212536	399.99	264.714	1.25464	0.15239
11.04	1774.67	0.212743	399.99	265.01	1.25586	0.15285
11.05	1776.6	0.212949	399.99	265.298	1.25708	0.15332
11.06	1778.6	0.213136	399.99	265.597	1.25818	0.15365
11.07	1780.6	0.213322	399.99	265.895	1.25928	0.15398
11.08	1782.58	0.213528	399.99	266.191	1.2605	0.15444
11.0899	1784.48	0.213714	399.99	266.475	1.26159	0.1548
11.1	1786.46	0.213921	399.99	266.77	1.26282	0.15526
11.11	1788.44	0.214128	399.99	267.066	1.26404	0.15572
11.12	1790.41	0.214335	399.99	267.36	1.26526	0.15619
11.13	1792.27	0.214541	399.99	267.638	1.26648	0.15669
11.14	1794.17	0.214728	399.99	267.922	1.26758	0.15706
11.1499	1796.1	0.214934	399.99	268.21	1.2688	0.15753
11.16	1797.97	0.215141	399.99	268.489	1.27002	0.15804
11.17	1799.97	0.215348	399.99	268.788	1.27124	0.15849
11.18	1801.92	0.215534	399.99	269.079	1.27234	0.15883
11.19	1803.86	0.21572	399.99	269.369	1.27344	0.15919
11.2	1805.72	0.215927	399.99	269.647	1.27466	0.15969
11.2099	1807.65	0.216175	399.99	269.935	1.27612	0.16041
11.22	1809.59	0.216382	399.99	270.224	1.27734	0.16089
11.23	1811.58	0.216568	399.99	270.522	1.27844	0.16122
11.24	1813.58	0.216754	399.99	270.82	1.27954	0.16155
11.25	1815.55	0.21694	399.99	271.114	1.28064	0.16189
11.26	1817.61	0.217146	399.99	271.422	1.28185	0.16231
11.27	1819.51	0.217352	399.99	271.706	1.28307	0.1628
11.2799	1821.47	0.217559	399.99	271.998	1.28429	0.16326
11.29	1823.43	0.217745	399.99	272.291	1.28539	0.16361
11.3	1825.39	0.217931	399.99	272.584	1.28649	0.16395
11.31	1827.27	0.218138	399.99	272.865	1.28771	0.16445
11.32	1829.11	0.218345	399.99	273.139	1.28893	0.16496
11.33	1831.06	0.218551	399.99	273.431	1.29015	0.16543
11.3399	1832.97	0.218737	399.99	273.716	1.29125	0.16579
11.35	1834.85	0.218944	399.99	273.996	1.29247	0.16629
11.36	1836.65	0.21911	399.99	274.265	1.29345	0.16658
11.37	1838.64	0.219316	399.99	274.562	1.29466	0.16703
11.38	1840.5	0.219523	399.99	274.84	1.29589	0.16753
11.39	1842.38	0.21973	399.99	275.121	1.29711	0.16803
11.3999	1844.27	0.219895	399.99	275.403	1.29808	0.16828
11.41	1846.2	0.220123	399.99	275.691	1.29943	0.16888
11.42	1848.19	0.220329	399.99	275.989	1.30064	0.16933
11.43	1850.14	0.220515	399.99	276.28	1.30174	0.16968
11.44	1852.09	0.220722	399.99	276.571	1.30296	0.17015
11.45	1854.04	0.220908	399.99	276.862	1.30406	0.1705
11.4599	1856.04	0.221094	399.99	277.161	1.30516	0.17083
11.47	1857.94	0.221322	399.99	277.444	1.30651	0.17144
11.48	1859.97	0.221508	399.99	277.748	1.3076	0.17176
11.49	1861.92	0.221735	399.99	278.039	1.30894	0.17235
11.5	1863.92	0.221921	399.99	278.337	1.31004	0.17268
11.51	1865.93	0.222128	399.99	278.638	1.31126	0.17313
11.52	1867.86	0.222334	399.99	278.926	1.31248	0.1736
11.5299	1869.82	0.222499	399.99	279.219	1.31345	0.17382
11.54	1871.81	0.222706	399.99	279.516	1.31468	0.17427
11.55	1873.74	0.222913	399.99	279.804	1.3159	0.17475
11.56	1875.74	0.22312	399.99	280.103	1.31712	0.17521
11.57	1877.68	0.223347	399.99	280.392	1.31846	0.1758
11.58	1879.63	0.223554	399.99	280.683	1.31968	0.17627
11.5899	1881.63	0.22374	399.99	280.982	1.32078	0.1766
11.6	1883.58	0.223926	399.99	281.273	1.32188	0.17695
11.61	1885.54	0.224133	399.99	281.566	1.3231	0.17741
11.62	1887.5	0.224339	399.99	281.859	1.32432	0.17788
11.63	1889.43	0.224546	399.99	282.147	1.32554	0.17835
11.64	1891.41	0.224753	399.99	282.443	1.32676	0.17881
11.6499	1893.41	0.22496	399.99	282.741	1.32798	0.17927
11.66	1895.41	0.225146	399.99	283.04	1.32908	0.17959
11.67	1897.43	0.225352	399.99	283.341	1.3303	0.18003
11.68	1899.38	0.225538	399.99	283.633	1.33139	0.18038
11.69	1901.36	0.225725	399.99	283.928	1.3325	0.18072
11.7	1903.32	0.225931	399.99	284.221	1.33371	0.18118
11.7099	1905.25	0.226138	399.99	284.509	1.33494	0.18166
11.72	1907.23	0.226345	399.99	284.805	1.33616	0.18212
11.73	1909.22	0.226552	399.99	285.102	1.33738	0.18258
11.74	1911.15	0.226717	399.99	285.39	1.33835	0.18281
11.75	1913.09	0.226924	399.99	285.68	1.33957	0.18329
11.76	1915.04	0.22713	399.99	285.971	1.34079	0.18375
11.77	1917.04	0.227316	399.99	286.27	1.34189	0.18408
11.7799	1919.02	0.227522	399.99	286.566	1.34311	0.18453
11.79	1920.95	0.227729	399.99	286.854	1.34433	0.18501
11.8	1922.9	0.227936	399.99	287.145	1.34555	0.18548
11.81	1924.89	0.228143	399.99	287.442	1.34677	0.18594
11.82	1926.9	0.228329	399.99	287.742	1.34787	0.18627
11.83	1928.93	0.228535	399.99	288.045	1.34909	0.1867
11.8399	1930.93	0.228742	399.99	288.344	1.35031	0.18715
11.85	1933.04	0.228928	399.99	288.659	1.3514	0.18744
11.86	1935.11	0.229114	399.99	288.968	1.3525	0.18774
11.87	1937.1	0.229342	399.99	289.265	1.35385	0.18832
11.88	1939.11	0.229528	399.99	289.566	1.35495	0.18864
11.89	1941.19	0.229734	399.99	289.876	1.35616	0.18906
11.8999	1943.3	0.229941	399.99	290.191	1.35738	0.18947
11.91	1945.36	0.230127	399.99	290.499	1.35848	0.18977
11.92	1947.38	0.230355	399.99	290.8	1.35983	0.19034
11.93	1949.38	0.230541	399.99	291.099	1.36093	0.19067
11.94	1951.4	0.230727	399.99	291.401	1.36202	0.19099
11.95	1953.27	0.230934	399.99	291.68	1.36325	0.19149
11.9599	1955.27	0.23114	399.99	291.979	1.36446	0.19194
11.97	1957.24	0.231347	399.99	292.273	1.36568	0.1924
11.98	1959.25	0.231533	399.99	292.573	1.36678	0.19273
11.99	1961.23	0.23174	399.99	292.869	1.368	0.19319
12	1963.23	0.231926	399.99	293.167	1.3691	0.19352
12.01	1965.25	0.232133	399.99	293.469	1.37032	0.19396
12.02	1967.23	0.232339	399.99	293.765	1.37154	0.19442
12.0299	1969.22	0.232545	399.99	294.062	1.37276	0.19487
12.04	1971.22	0.232752	399.99	294.36	1.37398	0.19532
12.05	1973.31	0.232959	399.99	294.673	1.3752	0.19574
12.06	1975.3	0.233145	399.99	294.97	1.3763	0.19607
12.07	1977.4	0.233331	399.99	295.283	1.3774	0.19636
12.08	1979.41	0.233538	399.99	295.583	1.37862	0.19681
12.0899	1981.47	0.233765	399.99	295.891	1.37996	0.19735
12.1	1983.43	0.233972	399.99	296.184	1.38118	0.19782
12.11	1985.43	0.234179	399.99	296.482	1.3824	0.19827
12.12	1987.5	0.234365	399.99	296.792	1.3835	0.19857
12.13	1989.58	0.234571	399.99	297.102	1.38472	0.19899
12.14	1991.58	0.234757	399.99	297.401	1.38581	0.19932
12.1499	1993.63	0.234964	399.99	297.707	1.38704	0.19975
12.16	1995.68	0.23515	399.99	298.013	1.38813	0.20006
12.17	1997.72	0.235357	399.99	298.318	1.38936	0.2005
12.18	1999.72	0.235564	399.99	298.616	1.39058	0.20095
12.19	2001.74	0.235771	399.99	298.918	1.3918	0.20139
12.2	2003.86	0.235977	399.99	299.235	1.39302	0.20179
12.2099	2005.86	0.236163	399.99	299.533	1.39411	0.20212
12.22	2007.93	0.236391	399.99	299.842	1.39546	0.20267
12.23	2010	0.236577	399.99	300.151	1.39656	0.20297
12.24	2012.15	0.236804	399.99	300.473	1.3979	0.20348
12.25	2014.19	0.23699	399.99	300.777	1.399	0.2038
12.26	2016.25	0.237176	399.99	301.085	1.40009	0.2041
12.27	2018.27	0.237383	399.99	301.386	1.40132	0.20455
12.2799	2020.32	0.237589	399.99	301.693	1.40253	0.20497
12.29	2022.36	0.237754	399.99	301.997	1.40351	0.20516
12.3	2024.36	0.237961	399.99	302.296	1.40473	0.20562
12.31	2026.43	0.238147	399.99	302.605	1.40583	0.20592
12.32	2028.44	0.238354	399.99	302.905	1.40705	0.20637
12.33	2030.43	0.238581	399.99	303.202	1.40839	0.20694
12.3399	2032.43	0.238767	399.99	303.501	1.40949	0.20727
12.35	2034.42	0.238953	399.99	303.798	1.41058	0.2076
12.36	2036.43	0.23916	399.99	304.098	1.41181	0.20805
12.37	2038.48	0.239367	399.99	304.404	1.41303	0.20848
12.38	2040.56	0.239574	399.99	304.715	1.41425	0.2089
12.39	2042.59	0.239739	399.99	305.018	1.41522	0.2091
12.3999	2044.67	0.239967	399.99	305.329	1.41657	0.20964
12.41	2046.64	0.240173	399.99	305.623	1.41779	0.2101
12.42	2048.63	0.240359	399.99	305.92	1.41888	0.21043
12.43	2050.65	0.240566	399.99	306.222	1.42011	0.21088
12.44	2052.71	0.240773	399.99	306.529	1.42133	0.2113
12.45	2054.79	0.240959	399.99	306.84	1.42243	0.2116
12.4599	2056.83	0.241166	399.99	307.145	1.42365	0.21204
12.47	2058.83	0.241372	399.99	307.443	1.42486	0.21248
12.48	2060.87	0.2416	399.99	307.748	1.42621	0.21305
12.49	2062.92	0.241807	399.99	308.054	1.42743	0.21348
12.5	2064.98	0.241993	399.99	308.362	1.42853	0.21378
12.51	2067.09	0.242199	399.99	308.677	1.42975	0.21419
12.52	2069.18	0.242385	399.99	308.989	1.43084	0.21448
12.5299	2071.25	0.242591	399.99	309.298	1.43206	0.2149
12.54	2073.21	0.242798	399.99	309.591	1.43328	0.21537
12.55	2075.27	0.243025	399.99	309.898	1.43462	0.21592
12.56	2077.36	0.243212	399.99	310.21	1.43573	0.21622
12.57	2079.43	0.243418	399.99	310.519	1.43694	0.21663
12.58	2081.4	0.243625	399.99	310.814	1.43816	0.2171
12.5899	2083.39	0.243811	399.99	311.111	1.43926	0.21743
12.6	2085.42	0.243997	399.99	311.414	1.44036	0.21775
12.61	2087.36	0.244204	399.99	311.704	1.44158	0.21822
12.62	2089.38	0.24439	399.99	312.005	1.44268	0.21854
12.63	2091.43	0.244576	399.99	312.311	1.44378	0.21885
12.64	2093.57	0.244803	399.99	312.631	1.44512	0.21937
12.6499	2095.58	0.24501	399.99	312.931	1.44634	0.21982
12.66	2097.55	0.245196	399.99	313.225	1.44744	0.22016
12.67	2099.58	0.245403	399.99	313.528	1.44866	0.2206
12.68	2101.69	0.24561	399.99	313.843	1.44988	0.22101
12.69	2103.72	0.245796	399.99	314.147	1.45098	0.22132
12.7	2105.75	0.245982	399.99	314.45	1.45208	0.22164
12.7099	2107.86	0.246168	399.99	314.765	1.45318	0.22193
12.72	2109.88	0.246375	399.99	315.066	1.4544	0.22237
12.73	2111.93	0.246582	399.99	315.373	1.45562	0.2228
12.74	2113.9	0.246788	399.99	315.667	1.45684	0.22326
12.75	2115.92	0.246974	399.99	315.968	1.45793	0.22358
12.76	2117.95	0.247181	399.99	316.272	1.45916	0.22402
12.77	2120	0.247367	399.99	316.578	1.46025	0.22433
12.78	2121.96	0.247574	399.99	316.87	1.46148	0.2248
12.7899	2124.07	0.247801	399.99	317.185	1.46282	0.22533
12.8	2126.13	0.247987	399.99	317.493	1.46391	0.22563
12.81	2128.17	0.248173	399.99	317.798	1.46501	0.22595
12.82	2130.27	0.248359	399.99	318.111	1.46611	0.22624
12.83	2132.35	0.248566	399.99	318.422	1.46733	0.22666
12.84	2134.38	0.248773	399.99	318.725	1.46855	0.2271
12.8499	2136.46	0.248959	399.99	319.036	1.46965	0.22739
12.86	2138.52	0.249186	399.99	319.343	1.47099	0.22794
12.87	2140.68	0.249372	399.99	319.666	1.47209	0.22821
12.88	2142.85	0.249578	399.99	319.99	1.47331	0.22859
12.89	2144.93	0.249764	399.99	320.3	1.4744	0.22889
12.9	2146.99	0.249991	399.99	320.608	1.47574	0.22943
12.9099	2149.1	0.250178	399.99	320.923	1.47685	0.22973
12.92	2151.18	0.250364	399.99	321.234	1.47795	0.23002
12.93	2153.27	0.25057	399.99	321.546	1.47916	0.23044
12.94	2155.37	0.250777	399.99	321.859	1.48038	0.23085
12.95	2157.52	0.250963	399.99	322.18	1.48148	0.23112
12.96	2159.59	0.251149	399.99	322.49	1.48258	0.23142
12.9699	2161.6	0.251356	399.99	322.79	1.4838	0.23187
12.98	2163.67	0.251583	399.99	323.099	1.48514	0.23241
12.99	2165.7	0.25177	399.99	323.402	1.48625	0.23274
13	2167.82	0.251976	399.99	323.719	1.48746	0.23314
13.01	2169.93	0.252183	399.99	324.034	1.48868	0.23355
13.02	2172.1	0.252369	399.99	324.358	1.48978	0.23381
13.03	2174.21	0.252576	399.99	324.673	1.491	0.23422
13.0399	2176.43	0.252803	399.99	325.004	1.49234	0.2347
13.05	2178.48	0.252989	399.99	325.31	1.49344	0.23501
13.06	2180.67	0.253175	399.99	325.637	1.49454	0.23527
13.07	2182.88	0.253382	399.99	325.967	1.49576	0.23564
13.08	2185.06	0.253589	399.99	326.293	1.49698	0.23602
13.09	2187.29	0.253816	399.99	326.626	1.49832	0.2365
13.0999	2189.45	0.254023	399.99	326.949	1.49955	0.23689
13.11	2191.59	0.254209	399.99	327.268	1.50064	0.23717
13.12	2193.71	0.254416	399.99	327.585	1.50187	0.23757
13.13	2195.81	0.254601	399.99	327.898	1.50296	0.23786
13.14	2197.82	0.254828	399.99	328.198	1.5043	0.23843
13.15	2199.96	0.255014	399.99	328.518	1.5054	0.2387
13.1599	2202.07	0.255201	399.99	328.833	1.5065	0.23899
13.17	2204.07	0.255387	399.99	329.132	1.5076	0.23932
13.18	2206.1	0.255593	399.99	329.435	1.50881	0.23975
13.19	2208.1	0.2558	399.99	329.734	1.51004	0.24021
13.2	2210.13	0.256007	399.99	330.037	1.51126	0.24065
13.21	2212.18	0.256193	399.99	330.343	1.51236	0.24096
13.2199	2214.21	0.256379	399.99	330.646	1.51345	0.24127
13.23	2216.29	0.256586	399.99	330.957	1.51468	0.24169
13.24	2218.35	0.256792	399.99	331.264	1.51589	0.24212
13.25	2220.42	0.25702	399.99	331.573	1.51724	0.24267
13.26	2222.43	0.257206	399.99	331.873	1.51834	0.24299
13.27	2224.57	0.257413	399.99	332.193	1.51956	0.24339
13.28	2226.74	0.257619	399.99	332.517	1.52077	0.24377
13.2899	2228.85	0.257847	399.99	332.832	1.52212	0.2443
13.3	2230.96	0.258012	399.99	333.147	1.52309	0.24447
13.31	2233.01	0.258219	399.99	333.453	1.52432	0.2449
13.32	2235.13	0.258426	399.99	333.77	1.52554	0.24531
13.33	2237.21	0.258653	399.99	334.081	1.52688	0.24584
13.34	2239.32	0.258839	399.99	334.396	1.52798	0.24613
13.3499	2241.46	0.259025	399.99	334.715	1.52907	0.24641
13.36	2243.6	0.259211	399.99	335.035	1.53017	0.24668
13.37	2245.63	0.259459	399.99	335.338	1.53164	0.24736
13.38	2247.67	0.259665	399.99	335.643	1.53285	0.24779
13.39	2249.82	0.259872	399.99	335.964	1.53407	0.24819
13.4	2251.92	0.260058	399.99	336.277	1.53517	0.24848
13.4099	2254.09	0.260244	399.99	336.601	1.53627	0.24874
13.42	2256.2	0.260451	399.99	336.916	1.53749	0.24915
13.43	2258.31	0.260658	399.99	337.231	1.53871	0.24956
13.44	2260.45	0.260864	399.99	337.551	1.53993	0.24995
13.45	2262.54	0.261071	399.99	337.863	1.54115	0.25037
13.46	2264.67	0.261257	399.99	338.181	1.54225	0.25065
13.4699	2266.85	0.261443	399.99	338.507	1.54335	0.25091
13.48	2269.02	0.26165	399.99	338.831	1.54457	0.25129
13.49	2271.12	0.261878	399.99	339.144	1.54591	0.25183
13.5	2273.24	0.262064	399.99	339.461	1.54701	0.25211
13.51	2275.34	0.26227	399.99	339.774	1.54823	0.25252
13.52	2277.42	0.262498	399.99	340.085	1.54957	0.25307
13.53	2279.43	0.262684	399.99	340.385	1.55067	0.25339
13.5399	2281.54	0.262891	399.99	340.7	1.55189	0.2538
13.55	2283.57	0.263077	399.99	341.003	1.55299	0.25412
13.56	2285.65	0.263283	399.99	341.314	1.55421	0.25453
13.57	2287.65	0.263469	399.99	341.613	1.55531	0.25486
13.58	2289.73	0.263676	399.99	341.923	1.55653	0.25528
13.59	2291.79	0.263883	399.99	342.231	1.55775	0.25571
13.5999	2293.92	0.264048	399.99	342.549	1.55872	0.25587
13.61	2296.02	0.264255	399.99	342.863	1.55995	0.25628
13.62	2298.21	0.264462	399.99	343.19	1.56117	0.25666
13.63	2300.4	0.264668	399.99	343.517	1.56238	0.25703
13.64	2302.48	0.264895	399.99	343.827	1.56372	0.25757
13.65	2304.6	0.265102	399.99	344.144	1.56495	0.25798
13.6599	2306.67	0.265309	399.99	344.453	1.56617	0.2584
13.67	2308.82	0.265495	399.99	344.774	1.56727	0.25867
13.68	2310.9	0.26566	399.99	345.085	1.56824	0.25885
13.69	2312.99	0.265887	399.99	345.397	1.56958	0.25938
13.7	2315.01	0.266053	399.99	345.698	1.57056	0.25959
13.71	2317.1	0.26626	399.99	346.01	1.57178	0.26
13.7199	2319.09	0.266487	399.99	346.308	1.57312	0.26058
13.73	2321.2	0.266652	399.99	346.623	1.5741	0.26074
13.74	2323.31	0.266859	399.99	346.938	1.57532	0.26115
13.75	2325.34	0.267066	399.99	347.241	1.57654	0.26159
13.76	2327.47	0.267273	399.99	347.559	1.57776	0.26199
13.77	2329.58	0.267479	399.99	347.874	1.57898	0.2624
13.78	2331.75	0.267665	399.99	348.198	1.58008	0.26266
13.7899	2333.92	0.267872	399.99	348.522	1.5813	0.26305
13.8	2336.06	0.268079	399.99	348.842	1.58252	0.26344
13.81	2338.09	0.268286	399.99	349.145	1.58374	0.26388
13.82	2340.27	0.268472	399.99	349.47	1.58484	0.26414
13.83	2342.31	0.268679	399.99	349.775	1.58606	0.26458
13.84	2344.42	0.268865	399.99	350.09	1.58716	0.26487
13.8499	2346.66	0.269071	399.99	350.425	1.58838	0.26522
13.86	2348.83	0.269278	399.99	350.749	1.5896	0.26561
13.87	2350.84	0.269485	399.99	351.049	1.59082	0.26606
13.88	2352.86	0.26967	399.99	351.35	1.59191	0.26637
13.89	2354.95	0.269877	399.99	351.663	1.59313	0.26679
13.9	2357.11	0.270083	399.99	351.985	1.59435	0.26717
13.9099	2359.25	0.27029	399.99	352.305	1.59557	0.26757
13.92	2361.33	0.270476	399.99	352.615	1.59667	0.26787
13.93	2363.49	0.270683	399.99	352.938	1.59789	0.26826
13.94	2365.59	0.27091	399.99	353.251	1.59923	0.26879
13.95	2367.69	0.271076	399.99	353.565	1.60021	0.26896
13.96	2369.8	0.271283	399.99	353.88	1.60143	0.26937
13.9699	2371.89	0.271489	399.99	354.192	1.60265	0.26978
13.98	2374.08	0.271675	399.99	354.519	1.60375	0.27004
13.99	2376.2	0.271861	399.99	354.836	1.60485	0.27032
14	2378.34	0.272068	399.99	355.155	1.60607	0.27072
14.01	2380.56	0.272275	399.99	355.487	1.60729	0.27109
14.02	2382.8	0.272482	399.99	355.821	1.60851	0.27145
14.03	2384.97	0.272709	399.99	356.145	1.60985	0.27195
14.0399	2387.19	0.272895	399.99	356.477	1.61095	0.2722
14.05	2389.41	0.273102	399.99	356.808	1.61217	0.27256
14.06	2391.53	0.273309	399.99	357.125	1.61339	0.27297
14.07	2393.75	0.273515	399.99	357.457	1.61461	0.27333
14.08	2395.94	0.273702	399.99	357.784	1.61571	0.27359
14.09	2398.03	0.273908	399.99	358.096	1.61693	0.274
14.0999	2400.16	0.274115	399.99	358.414	1.61815	0.27441
14.11	2402.24	0.274301	399.99	358.724	1.61925	0.2747
14.12	2404.3	0.274508	399.99	359.032	1.62047	0.27513
14.13	2406.41	0.274714	399.99	359.347	1.62169	0.27554
14.14	2408.55	0.274879	399.99	359.667	1.62266	0.27569
14.15	2410.59	0.275086	399.99	359.971	1.62388	0.27612
14.1599	2412.69	0.275272	399.99	360.285	1.62498	0.27641
14.17	2414.84	0.275479	399.99	360.606	1.6262	0.27681
14.18	2416.95	0.275685	399.99	360.921	1.62742	0.27721
14.19	2419.08	0.275871	399.99	361.239	1.62852	0.27749
14.2	2421.27	0.276078	399.99	361.566	1.62974	0.27787
14.21	2423.41	0.276285	399.99	361.886	1.63096	0.27827
14.2199	2425.59	0.276492	399.99	362.211	1.63218	0.27865
14.23	2427.67	0.276657	399.99	362.522	1.63316	0.27882
14.24	2429.74	0.276884	399.99	362.831	1.6345	0.27937
14.25	2431.91	0.277091	399.99	363.155	1.63572	0.27975
14.26	2434.08	0.277298	399.99	363.479	1.63694	0.28014
14.27	2436.2	0.277484	399.99	363.796	1.63804	0.28042
14.28	2438.34	0.277691	399.99	364.115	1.63926	0.28082
14.2899	2440.58	0.277877	399.99	364.45	1.64036	0.28106
14.3	2442.67	0.278084	399.99	364.762	1.64158	0.28147
14.31	2444.84	0.27829	399.99	365.086	1.6428	0.28186
14.32	2446.95	0.278518	399.99	365.401	1.64414	0.28239
14.33	2449.13	0.278704	399.99	365.726	1.64524	0.28265
14.34	2451.31	0.278911	399.99	366.052	1.64646	0.28303
14.3499	2453.44	0.279097	399.99	366.37	1.64756	0.28331
14.36	2455.58	0.279283	399.99	366.69	1.64866	0.28358
14.37	2457.72	0.27949	399.99	367.009	1.64988	0.28398
14.38	2459.89	0.279696	399.99	367.333	1.6511	0.28436
14.39	2461.97	0.279902	399.99	367.644	1.65231	0.28478
14.4	2464.17	0.280129	399.99	367.972	1.65365	0.28527
14.4099	2466.3	0.280336	399.99	368.29	1.65488	0.28567
14.42	2468.44	0.280522	399.99	368.61	1.65597	0.28595
14.43	2470.53	0.280729	399.99	368.922	1.6572	0.28637
14.44	2472.67	0.280915	399.99	369.242	1.65829	0.28664
14.45	2474.78	0.281122	399.99	369.557	1.65952	0.28705
14.46	2476.92	0.281329	399.99	369.876	1.66074	0.28745
14.4699	2478.97	0.281494	399.99	370.182	1.66171	0.28763
14.48	2481.05	0.281701	399.99	370.493	1.66293	0.28806
14.49	2483.16	0.281907	399.99	370.808	1.66415	0.28846
14.5	2485.19	0.282114	399.99	371.111	1.66537	0.2889
14.51	2487.2	0.282321	399.99	371.411	1.66659	0.28935
14.52	2489.28	0.282507	399.99	371.722	1.66769	0.28965
14.53	2491.36	0.282693	399.99	372.033	1.66879	0.28994
14.5399	2493.41	0.2829	399.99	372.339	1.67001	0.29038
14.55	2495.5	0.283086	399.99	372.651	1.67111	0.29067
14.56	2497.59	0.283272	399.99	372.963	1.67221	0.29096
14.57	2499.75	0.283499	399.99	373.285	1.67355	0.29147
14.58	2501.78	0.283706	399.99	373.589	1.67477	0.29191
14.59	2503.83	0.283892	399.99	373.895	1.67587	0.29222
14.5999	2505.94	0.284099	399.99	374.21	1.67709	0.29263
14.61	2508.09	0.284285	399.99	374.531	1.67819	0.2929
14.62	2510.2	0.284492	399.99	374.846	1.67941	0.29331
14.63	2512.33	0.284678	399.99	375.164	1.68051	0.29359
14.64	2514.41	0.284863	399.99	375.475	1.6816	0.29388
14.65	2516.56	0.28509	399.99	375.796	1.68294	0.29439
14.6599	2518.7	0.285297	399.99	376.115	1.68416	0.29479
14.67	2520.8	0.285504	399.99	376.429	1.68538	0.29521
14.68	2522.97	0.28569	399.99	376.753	1.68648	0.29547
14.69	2525.06	0.285897	399.99	377.065	1.6877	0.29589
14.7	2527.22	0.286103	399.99	377.387	1.68892	0.29627
14.71	2529.31	0.28631	399.99	377.7	1.69014	0.29669
14.7199	2531.45	0.286517	399.99	378.019	1.69136	0.29709
14.73	2533.63	0.286703	399.99	378.345	1.69246	0.29735
14.74	2535.83	0.28691	399.99	378.673	1.69368	0.29772
14.75	2537.94	0.287117	399.99	378.988	1.69491	0.29813
14.76	2540.03	0.287323	399.99	379.3	1.69612	0.29854
14.77	2542.14	0.28753	399.99	379.615	1.69734	0.29895
14.78	2544.25	0.287716	399.99	379.931	1.69844	0.29924
14.7899	2546.41	0.287923	399.99	380.253	1.69966	0.29963
14.8	2548.52	0.288109	399.99	380.568	1.70076	0.29992
14.81	2550.63	0.288316	399.99	380.883	1.70198	0.30033
14.82	2552.72	0.288502	399.99	381.195	1.70308	0.30062
14.83	2554.78	0.288709	399.99	381.503	1.7043	0.30105
14.84	2556.92	0.288915	399.99	381.823	1.70552	0.30144
14.8499	2559.05	0.289101	399.99	382.141	1.70662	0.30172
14.86	2561.16	0.289308	399.99	382.456	1.70784	0.30213
14.87	2563.3	0.289536	399.99	382.775	1.70919	0.30265
14.88	2565.44	0.289721	399.99	383.095	1.71028	0.30292
14.89	2567.59	0.289927	399.99	383.416	1.71149	0.30331
14.9	2569.67	0.290134	399.99	383.726	1.71272	0.30373
14.9099	2571.91	0.29032	399.99	384.061	1.71381	0.30397
14.92	2574.16	0.290506	399.99	384.397	1.71491	0.3042
14.93	2576.41	0.290713	399.99	384.733	1.71613	0.30455
14.94	2578.58	0.29092	399.99	385.057	1.71736	0.30494
14.95	2580.8	0.291147	399.99	385.389	1.7187	0.30543
14.96	2583.06	0.291354	399.99	385.726	1.71992	0.30578
14.9699	2585.25	0.291561	399.99	386.053	1.72114	0.30616
14.98	2587.49	0.291747	399.99	386.388	1.72224	0.30639
14.99	2589.69	0.291933	399.99	386.716	1.72334	0.30664
15	2591.91	0.29216	399.99	387.048	1.72468	0.30713
15.01	2593.97	0.292367	399.99	387.355	1.7259	0.30756
15.02	2596.09	0.292553	399.99	387.672	1.727	0.30784
15.03	2598.2	0.292739	399.99	387.987	1.72809	0.30813
15.0399	2600.3	0.292946	399.99	388.3	1.72932	0.30854
15.05	2602.33	0.293132	399.99	388.604	1.73041	0.30886
15.06	2604.36	0.293359	399.99	388.907	1.73175	0.30942
15.07	2606.52	0.293525	399.99	389.229	1.73273	0.30956
15.08	2608.66	0.293711	399.99	389.549	1.73383	0.30984
15.09	2610.78	0.293918	399.99	389.865	1.73505	0.31025
15.0999	2612.92	0.294104	399.99	390.185	1.73615	0.31052
15.11	2615.14	0.29431	399.99	390.516	1.73737	0.31088
15.12	2617.28	0.294517	399.99	390.836	1.73859	0.31128
15.13	2619.39	0.294724	399.99	391.151	1.73981	0.31169
15.14	2621.58	0.29493	399.99	391.478	1.74103	0.31206
15.15	2623.86	0.295116	399.99	391.819	1.74213	0.31228
15.1599	2626.05	0.295343	399.99	392.146	1.74347	0.31278
15.17	2628.2	0.295529	399.99	392.467	1.74456	0.31305
15.18	2630.34	0.295736	399.99	392.786	1.74579	0.31345
15.19	2632.5	0.295922	399.99	393.109	1.74688	0.31372
15.2	2634.67	0.296129	399.99	393.433	1.74811	0.3141
15.21	2636.81	0.296336	399.99	393.752	1.74933	0.3145
15.2199	2638.92	0.296542	399.99	394.068	1.75054	0.31491
15.23	2641.13	0.296749	399.99	394.398	1.75177	0.31528
15.24	2643.28	0.296935	399.99	394.719	1.75286	0.31555
15.25	2645.41	0.297142	399.99	395.037	1.75409	0.31595
15.26	2647.56	0.297349	399.99	395.358	1.75531	0.31634
15.27	2649.74	0.297535	399.99	395.683	1.7564	0.3166
15.28	2651.86	0.297741	399.99	396	1.75762	0.317
15.2899	2654.02	0.297948	399.99	396.322	1.75884	0.31739
15.3	2656.19	0.298155	399.99	396.646	1.76006	0.31778
15.31	2658.36	0.298362	399.99	396.97	1.76129	0.31817
15.32	2660.64	0.298548	399.99	397.311	1.76238	0.31839
15.33	2662.74	0.298754	399.99	397.625	1.7636	0.3188
15.34	2664.88	0.298961	399.99	397.944	1.76482	0.31919
15.3499	2667.11	0.299168	399.99	398.277	1.76604	0.31956
15.36	2669.27	0.299354	399.99	398.6	1.76714	0.31982
15.37	2671.38	0.299561	399.99	398.915	1.76836	0.32023
15.38	2673.55	0.299767	399.99	399.239	1.76958	0.32061
15.39	2675.63	0.299973	399.99	399.549	1.7708	0.32103
15.4	2677.72	0.30018	399.99	399.861	1.77202	0.32145
15.4099	2679.8	0.300366	399.99	400.172	1.77312	0.32175
15.42	2681.88	0.300573	399.99	400.483	1.77434	0.32217
15.43	2683.99	0.300738	399.99	400.798	1.77531	0.32233
15.44	2686.09	0.300945	399.99	401.111	1.77653	0.32274
15.45	2688.11	0.301152	399.99	401.413	1.77776	0.32319
15.46	2690.24	0.301359	399.99	401.731	1.77898	0.32359
15.4699	2692.39	0.301545	399.99	402.052	1.78008	0.32386
15.48	2694.5	0.301751	399.99	402.367	1.78129	0.32426
15.49	2696.64	0.301937	399.99	402.687	1.78239	0.32454
15.5	2698.84	0.302165	399.99	403.015	1.78374	0.32504
15.51	2701.06	0.302351	399.99	403.347	1.78483	0.32528
15.52	2703.17	0.302537	399.99	403.662	1.78593	0.32557
15.53	2705.31	0.302744	399.99	403.981	1.78715	0.32597
15.5399	2707.44	0.30295	399.99	404.3	1.78837	0.32636
15.55	2709.61	0.303116	399.99	404.624	1.78935	0.32651
15.56	2711.67	0.303323	399.99	404.931	1.79057	0.32694
15.57	2713.69	0.303529	399.99	405.233	1.79179	0.32737
15.58	2715.83	0.303715	399.99	405.552	1.79289	0.32765
15.59	2717.92	0.303922	399.99	405.865	1.79411	0.32807
15.5999	2719.85	0.304129	399.99	406.153	1.79533	0.32855
15.61	2721.9	0.304336	399.99	406.459	1.79655	0.32898
15.62	2723.98	0.304542	399.99	406.769	1.79777	0.32939
15.63	2726.01	0.304729	399.99	407.073	1.79887	0.32972
15.64	2728.06	0.304914	399.99	407.379	1.79996	0.33002
15.65	2730.05	0.30512	399.99	407.676	1.80118	0.33047
15.6599	2732.17	0.305327	399.99	407.992	1.8024	0.33088
15.67	2734.28	0.305513	399.99	408.308	1.8035	0.33116
15.68	2736.42	0.30572	399.99	408.627	1.80472	0.33156
15.69	2738.56	0.305906	399.99	408.947	1.80582	0.33183
15.7	2740.77	0.306113	399.99	409.277	1.80704	0.33221
15.71	2742.91	0.306299	399.99	409.596	1.80814	0.33248
15.7199	2745.05	0.306526	399.99	409.916	1.80948	0.333
15.73	2747.24	0.306712	399.99	410.243	1.81058	0.33325
15.74	2749.49	0.306919	399.99	410.579	1.8118	0.33361
15.75	2751.64	0.307126	399.99	410.9	1.81302	0.334
15.76	2753.72	0.307312	399.99	411.211	1.81412	0.3343
15.77	2755.91	0.307519	399.99	411.538	1.81534	0.33468
15.78	2757.99	0.307705	399.99	411.848	1.81644	0.33498
15.7899	2760.22	0.307891	399.99	412.181	1.81754	0.33522
15.8	2762.34	0.308098	399.99	412.498	1.81876	0.33562
15.81	2764.44	0.308325	399.99	412.811	1.8201	0.33615
15.82	2766.59	0.308511	399.99	413.132	1.8212	0.33642
15.83	2768.75	0.308718	399.99	413.455	1.82242	0.33681
15.84	2770.88	0.308904	399.99	413.773	1.82352	0.33709
15.8499	2773.08	0.309111	399.99	414.102	1.82474	0.33747
15.86	2775.28	0.309317	399.99	414.43	1.82596	0.33784
15.87	2777.44	0.309503	399.99	414.753	1.82705	0.3381
15.88	2779.64	0.30971	399.99	415.081	1.82828	0.33848
15.89	2781.74	0.309916	399.99	415.395	1.82949	0.33889
15.9	2783.95	0.310123	399.99	415.725	1.83071	0.33926
15.9099	2786.16	0.310309	399.99	416.055	1.83181	0.33951
15.92	2788.41	0.310516	399.99	416.391	1.83303	0.33986
15.93	2790.63	0.310722	399.99	416.722	1.83425	0.34022
15.94	2792.88	0.310929	399.99	417.058	1.83547	0.34058
15.95	2795.09	0.311136	399.99	417.388	1.83669	0.34095
15.96	2797.28	0.311342	399.99	417.715	1.83791	0.34132
15.9699	2799.5	0.311529	399.99	418.047	1.83901	0.34157
15.98	2801.69	0.311715	399.99	418.374	1.84011	0.34183
15.99	2803.84	0.311921	399.99	418.695	1.84133	0.34222
16	2806.02	0.312107	399.99	419.02	1.84243	0.34248
16.01	2808.2	0.312314	399.99	419.346	1.84365	0.34286
16.02	2810.36	0.3125	399.99	419.668	1.84475	0.34313
16.03	2812.53	0.312707	399.99	419.993	1.84597	0.34351
16.0399	2814.67	0.312914	399.99	420.312	1.84719	0.34391
16.05	2816.83	0.3131	399.99	420.635	1.84829	0.34418
16.06	2819.13	0.313286	399.99	420.978	1.84939	0.34439
16.07	2821.33	0.313493	399.99	421.307	1.85061	0.34477
16.08	2823.5	0.313699	399.99	421.631	1.85182	0.34515
16.09	2825.75	0.313906	399.99	421.967	1.85305	0.3455
16.0999	2828.02	0.314113	399.99	422.306	1.85427	0.34585
16.11	2830.3	0.314299	399.99	422.646	1.85537	0.34607
16.12	2832.52	0.314506	399.99	422.978	1.85659	0.34644
16.13	2834.77	0.314692	399.99	423.314	1.85769	0.34667
16.14	2837.03	0.314898	399.99	423.651	1.8589	0.34702
16.15	2839.31	0.315084	399.99	423.992	1.86	0.34724
16.1599	2841.49	0.31527	399.99	424.317	1.8611	0.3475
16.17	2843.75	0.315497	399.99	424.655	1.86244	0.34797
16.18	2846.06	0.315704	399.99	425	1.86366	0.3483
16.19	2848.28	0.315911	399.99	425.331	1.86488	0.34867
16.2	2850.53	0.316097	399.99	425.667	1.86598	0.3489
16.21	2852.72	0.316324	399.99	425.994	1.86732	0.3494
16.2199	2854.91	0.31651	399.99	426.321	1.86842	0.34965
16.23	2857.14	0.316717	399.99	426.654	1.86964	0.35002
16.24	2859.28	0.316924	399.99	426.974	1.87086	0.35041
16.25	2861.55	0.31711	399.99	427.313	1.87196	0.35064
16.26	2863.72	0.317296	399.99	427.637	1.87306	0.3509
16.27	2865.88	0.317503	399.99	427.959	1.87428	0.35129
16.28	2868.09	0.317709	399.99	428.289	1.8755	0.35166
16.2899	2870.36	0.317916	399.99	428.628	1.87672	0.35201
16.3	2872.52	0.318102	399.99	428.951	1.87782	0.35227
16.31	2874.64	0.31833	399.99	429.267	1.87916	0.3528
16.32	2876.86	0.318536	399.99	429.599	1.88038	0.35316
16.33	2879.08	0.318743	399.99	429.93	1.8816	0.35353
16.34	2881.27	0.318929	399.99	430.257	1.8827	0.35379
16.3499	2883.39	0.319115	399.99	430.574	1.8838	0.35407
16.36	2885.56	0.319301	399.99	430.898	1.88489	0.35433
16.37	2887.77	0.319529	399.99	431.228	1.88624	0.35483
16.38	2889.91	0.319735	399.99	431.548	1.88746	0.35522
16.39	2891.97	0.319921	399.99	431.855	1.88855	0.35552
16.4	2894.09	0.320107	399.99	432.172	1.88965	0.35581
16.4099	2896.3	0.320313	399.99	432.502	1.89087	0.35617
16.42	2898.5	0.320499	399.99	432.83	1.89197	0.35642
16.43	2900.69	0.320706	399.99	433.157	1.89319	0.3568
16.44	2902.97	0.320892	399.99	433.498	1.89429	0.35702
16.45	2905.17	0.321099	399.99	433.826	1.89551	0.3574
16.46	2907.36	0.321326	399.99	434.153	1.89685	0.3579
16.4699	2909.5	0.321533	399.99	434.473	1.89807	0.35829
16.48	2911.7	0.321719	399.99	434.802	1.89917	0.35855
16.49	2914	0.321905	399.99	435.145	1.90027	0.35876
16.5	2916.27	0.322091	399.99	435.484	1.90136	0.35898
16.51	2918.53	0.322298	399.99	435.821	1.90259	0.35933
16.52	2920.74	0.322505	399.99	436.151	1.90381	0.35971
16.53	2922.89	0.322712	399.99	436.473	1.90503	0.3601
16.5399	2925.03	0.322918	399.99	436.792	1.90625	0.36049
16.55	2927.2	0.323105	399.99	437.116	1.90735	0.36076
16.56	2929.44	0.323291	399.99	437.451	1.90845	0.361
16.57	2931.69	0.323497	399.99	437.787	1.90966	0.36135
16.58	2933.89	0.323704	399.99	438.115	1.91089	0.36172
16.59	2936.05	0.323911	399.99	438.438	1.91211	0.36211
16.5999	2938.13	0.324097	399.99	438.748	1.91321	0.36241
16.61	2940.28	0.324304	399.99	439.069	1.91443	0.36281
16.62	2942.5	0.32451	399.99	439.401	1.91564	0.36317
16.63	2944.63	0.324696	399.99	439.719	1.91674	0.36345
16.64	2946.83	0.324903	399.99	440.047	1.91796	0.36382
16.65	2949.08	0.325089	399.99	440.383	1.91906	0.36405
16.6599	2951.22	0.325295	399.99	440.703	1.92028	0.36444
16.67	2953.38	0.325481	399.99	441.026	1.92138	0.36471
16.68	2955.53	0.325688	399.99	441.347	1.9226	0.36511
16.69	2957.66	0.325915	399.99	441.665	1.92394	0.36563
16.7	2959.88	0.326101	399.99	441.996	1.92504	0.36587
16.71	2962.13	0.326287	399.99	442.332	1.92613	0.3661
16.7199	2964.3	0.326494	399.99	442.656	1.92736	0.36649
16.73	2966.47	0.32668	399.99	442.98	1.92845	0.36675
16.74	2968.61	0.326887	399.99	443.3	1.92968	0.36715
16.75	2970.7	0.327094	399.99	443.612	1.9309	0.36757
16.76	2972.92	0.327301	399.99	443.943	1.93212	0.36794
16.77	2975.11	0.327487	399.99	444.27	1.93322	0.36819
16.78	2977.27	0.327693	399.99	444.593	1.93443	0.36858
16.7899	2979.58	0.327879	399.99	444.938	1.93553	0.36878
16.8	2981.95	0.328086	399.99	445.292	1.93675	0.36909
16.81	2984.27	0.328293	399.99	445.638	1.93798	0.36942
16.82	2986.63	0.3285	399.99	445.991	1.9392	0.36974
16.83	2989.05	0.328706	399.99	446.352	1.94041	0.37002
16.84	2991.49	0.328913	399.99	446.716	1.94164	0.3703
16.8499	2993.94	0.329099	399.99	447.082	1.94273	0.37046
16.86	2996.33	0.329306	399.99	447.439	1.94396	0.37076
16.87	2998.72	0.329513	399.99	447.796	1.94518	0.37106
16.88	3001.17	0.329719	399.99	448.162	1.94639	0.37134
16.89	3003.42	0.329926	399.99	448.498	1.94762	0.37169
16.9	3005.61	0.330112	399.99	448.825	1.94871	0.37195
16.9099	3007.77	0.330318	399.99	449.148	1.94993	0.37233
16.92	3009.99	0.330483	399.99	449.479	1.9509	0.37245
16.93	3012.13	0.33069	399.99	449.799	1.95213	0.37285
16.94	3014.31	0.330897	399.99	450.124	1.95335	0.37323
16.95	3016.42	0.331083	399.99	450.439	1.95445	0.37352
16.96	3018.59	0.33129	399.99	450.763	1.95567	0.37391
16.9699	3020.77	0.331476	399.99	451.089	1.95677	0.37416
16.98	3022.94	0.331683	399.99	451.413	1.95799	0.37455
16.99	3025.14	0.331869	399.99	451.741	1.95909	0.3748
17	3027.39	0.332055	399.99	452.077	1.96018	0.37504
17.01	3029.63	0.332261	399.99	452.412	1.9614	0.37539
17.02	3031.75	0.332448	399.99	452.728	1.9625	0.37568
17.03	3033.95	0.332634	399.99	453.057	1.9636	0.37593
17.0399	3036.16	0.33284	399.99	453.387	1.96482	0.37629
17.05	3038.36	0.333047	399.99	453.716	1.96604	0.37667
17.06	3040.55	0.333233	399.99	454.043	1.96714	0.37692
17.07	3042.78	0.333419	399.99	454.376	1.96823	0.37716
17.08	3044.95	0.333647	399.99	454.7	1.96958	0.37767
17.09	3047.14	0.333833	399.99	455.027	1.97068	0.37793
17.0999	3049.25	0.33404	399.99	455.342	1.9719	0.37834
17.11	3051.47	0.334246	399.99	455.673	1.97312	0.3787
17.12	3053.72	0.334432	399.99	456.009	1.97421	0.37893
17.13	3055.92	0.334639	399.99	456.338	1.97544	0.37931
17.14	3058.16	0.334846	399.99	456.672	1.97666	0.37967
17.15	3060.45	0.335032	399.99	457.014	1.97776	0.37989
17.1599	3062.72	0.335238	399.99	457.353	1.97897	0.38023
17.17	3064.92	0.335424	399.99	457.682	1.98007	0.38048
17.18	3067.22	0.33563	399.99	458.025	1.98129	0.38081
17.19	3069.55	0.335837	399.99	458.373	1.98251	0.38113
17.2	3071.88	0.336023	399.99	458.721	1.98361	0.38134
17.21	3074.22	0.33623	399.99	459.07	1.98483	0.38166
17.2199	3076.52	0.336457	399.99	459.414	1.98617	0.38211
17.23	3078.91	0.336644	399.99	459.771	1.98727	0.3823
17.24	3081.13	0.33685	399.99	460.102	1.98849	0.38266
17.25	3083.39	0.337057	399.99	460.44	1.98971	0.38301
17.26	3085.72	0.337264	399.99	460.788	1.99093	0.38334
17.27	3088.02	0.33745	399.99	461.131	1.99203	0.38355
17.28	3090.25	0.337657	399.99	461.464	1.99325	0.38391
17.2899	3092.5	0.337863	399.99	461.8	1.99447	0.38426
17.3	3094.69	0.33807	399.99	462.127	1.99569	0.38464
17.31	3096.83	0.338256	399.99	462.447	1.99679	0.38492
17.32	3099.05	0.338463	399.99	462.778	1.99801	0.38528
17.33	3101.24	0.338649	399.99	463.105	1.99911	0.38554
17.34	3103.41	0.338835	399.99	463.429	2.00021	0.3858
17.3499	3105.61	0.339021	399.99	463.758	2.0013	0.38605
17.36	3107.74	0.339249	399.99	464.076	2.00265	0.38658
17.37	3109.91	0.339414	399.99	464.4	2.00362	0.38672
17.38	3112.11	0.339621	399.99	464.729	2.00485	0.38709
17.39	3114.3	0.339827	399.99	465.056	2.00606	0.38747
17.4	3116.55	0.340034	399.99	465.392	2.00728	0.38782
17.4099	3118.7	0.34024	399.99	465.713	2.0085	0.38821
17.42	3120.88	0.340426	399.99	466.038	2.0096	0.38847
17.43	3123.06	0.340612	399.99	466.364	2.0107	0.38873
17.44	3125.28	0.340819	399.99	466.695	2.01192	0.3891
17.45	3127.45	0.341005	399.99	467.019	2.01302	0.38936
17.46	3129.64	0.341212	399.99	467.346	2.01424	0.38974
17.4699	3131.92	0.341439	399.99	467.687	2.01558	0.3902
17.48	3134.08	0.341625	399.99	468.009	2.01668	0.39047
17.49	3136.24	0.341811	399.99	468.332	2.01777	0.39073
17.5	3138.42	0.342018	399.99	468.657	2.019	0.39112
17.51	3140.67	0.342225	399.99	468.993	2.02022	0.39147
17.52	3142.84	0.342452	399.99	469.317	2.02156	0.39198
17.53	3145.02	0.342638	399.99	469.643	2.02266	0.39224
17.5399	3147.24	0.342824	399.99	469.974	2.02375	0.39248
17.55	3149.45	0.34301	399.99	470.305	2.02485	0.39273
17.56	3151.67	0.343217	399.99	470.636	2.02607	0.39309
17.57	3153.74	0.343403	399.99	470.945	2.02717	0.3934
17.58	3155.91	0.34361	399.99	471.269	2.02839	0.39378
17.59	3158.11	0.343796	399.99	471.598	2.02949	0.39403
17.5999	3160.28	0.344003	399.99	471.922	2.03071	0.39442
17.61	3162.45	0.344189	399.99	472.246	2.03181	0.39468
17.62	3164.67	0.344375	399.99	472.577	2.03291	0.39493
17.63	3166.83	0.344582	399.99	472.9	2.03413	0.39532
17.64	3169	0.344788	399.99	473.224	2.03535	0.3957
17.65	3171.13	0.344975	399.99	473.542	2.03645	0.39598
17.6599	3173.38	0.34516	399.99	473.878	2.03754	0.39621
17.67	3175.59	0.345366	399.99	474.208	2.03876	0.39657
17.68	3177.84	0.345573	399.99	474.544	2.03998	0.39693
17.69	3180.13	0.345759	399.99	474.886	2.04108	0.39715
17.7	3182.36	0.345987	399.99	475.219	2.04243	0.39764
17.71	3184.61	0.346193	399.99	475.555	2.04364	0.39799
17.7199	3186.84	0.346379	399.99	475.888	2.04474	0.39823
17.73	3189.11	0.346586	399.99	476.227	2.04596	0.39857
17.74	3191.38	0.346793	399.99	476.566	2.04718	0.39892
17.75	3193.64	0.346979	399.99	476.903	2.04828	0.39915
17.76	3195.8	0.347206	399.99	477.226	2.04962	0.39966
17.77	3198	0.347392	399.99	477.554	2.05072	0.39991
17.78	3200.2	0.347599	399.99	477.883	2.05194	0.40029
17.79	3202.46	0.347786	399.99	478.22	2.05305	0.40052
17.7999	3204.68	0.347992	399.99	478.552	2.05426	0.40088
17.81	3206.9	0.348199	399.99	478.883	2.05548	0.40125
17.82	3209.13	0.348406	399.99	479.216	2.05671	0.40161
17.83	3211.34	0.348592	399.99	479.546	2.0578	0.40186
17.84	3213.57	0.348799	399.99	479.879	2.05903	0.40222
17.85	3215.82	0.349005	399.99	480.215	2.06024	0.40257
17.8599	3218.07	0.349232	399.99	480.551	2.06158	0.40305
17.87	3220.32	0.349418	399.99	480.887	2.06268	0.40328
17.88	3222.52	0.349583	399.99	481.216	2.06365	0.40341
17.89	3224.74	0.34979	399.99	481.547	2.06488	0.40377
17.9	3226.99	0.349976	399.99	481.883	2.06597	0.40401
17.91	3229.2	0.350203	399.99	482.213	2.06731	0.4045
17.9199	3231.34	0.35039	399.99	482.533	2.06842	0.40478
17.93	3233.59	0.350576	399.99	482.869	2.06952	0.40501
17.94	3235.79	0.350782	399.99	483.198	2.07073	0.40538
17.95	3237.99	0.350989	399.99	483.526	2.07195	0.40575
17.96	3240.23	0.351155	399.99	483.861	2.07293	0.40587
17.97	3242.54	0.351361	399.99	484.206	2.07415	0.4062
17.9799	3244.8	0.351568	399.99	484.543	2.07537	0.40655
17.99	3246.96	0.351775	399.99	484.866	2.07659	0.40694
18	3249.16	0.351982	399.99	485.194	2.07782	0.40732
18.01	3251.41	0.352168	399.99	485.53	2.07891	0.40755
18.02	3253.68	0.352374	399.99	485.869	2.08013	0.40789
18.03	3255.87	0.35256	399.99	486.196	2.08123	0.40815
18.04	3258.05	0.352746	399.99	486.522	2.08233	0.4084
18.0499	3260.29	0.352953	399.99	486.856	2.08355	0.40876
18.06	3262.59	0.35316	399.99	487.2	2.08477	0.4091
18.07	3264.76	0.353346	399.99	487.524	2.08587	0.40936
18.08	3267.01	0.353532	399.99	487.86	2.08697	0.4096
18.09	3269.41	0.35376	399.99	488.218	2.08831	0.41002
18.1	3271.76	0.353966	399.99	488.569	2.08953	0.41033
18.1099	3274.04	0.354152	399.99	488.909	2.09063	0.41055
18.12	3276.38	0.354379	399.99	489.259	2.09197	0.41099
18.13	3278.71	0.354606	399.99	489.607	2.09331	0.41143
18.14	3281.1	0.354792	399.99	489.964	2.0944	0.41161
18.15	3283.48	0.354978	399.99	490.319	2.0955	0.41179
18.16	3285.8	0.355164	399.99	490.666	2.0966	0.412
18.1699	3288.15	0.355371	399.99	491.016	2.09782	0.41232
18.18	3290.4	0.355578	399.99	491.352	2.09904	0.41267
18.19	3292.52	0.355785	399.99	491.669	2.10027	0.41308
18.2	3294.73	0.355991	399.99	491.999	2.10148	0.41344
18.21	3296.99	0.356198	399.99	492.337	2.1027	0.4138
18.22	3299.21	0.356384	399.99	492.668	2.1038	0.41404
18.2299	3301.48	0.35657	399.99	493.007	2.1049	0.41426
18.24	3303.77	0.356756	399.99	493.349	2.106	0.41448
18.25	3306.04	0.356984	399.99	493.688	2.10734	0.41495
18.26	3308.26	0.35717	399.99	494.019	2.10844	0.4152
18.27	3310.43	0.357377	399.99	494.344	2.10966	0.41558
18.28	3312.74	0.357563	399.99	494.688	2.11076	0.41579
18.29	3315.12	0.357769	399.99	495.044	2.11198	0.41609
18.2999	3317.35	0.357935	399.99	495.377	2.11296	0.41621
18.31	3319.62	0.358162	399.99	495.716	2.1143	0.41668
18.32	3321.93	0.358348	399.99	496.061	2.1154	0.41689
18.33	3324.13	0.358555	399.99	496.389	2.11662	0.41726
18.34	3326.35	0.358762	399.99	496.721	2.11784	0.41763
18.35	3328.46	0.358969	399.99	497.036	2.11906	0.41804
18.3599	3330.66	0.359175	399.99	497.364	2.12028	0.41841
18.37	3332.93	0.359361	399.99	497.703	2.12138	0.41863
18.38	3335.1	0.359547	399.99	498.027	2.12247	0.4189
18.39	3337.18	0.359753	399.99	498.338	2.12369	0.41931
18.4	3339.43	0.35996	399.99	498.674	2.12491	0.41967
18.41	3341.59	0.360146	399.99	498.997	2.12601	0.41994
18.4199	3343.73	0.360332	399.99	499.316	2.12711	0.42021
18.43	3345.88	0.360539	399.99	499.637	2.12833	0.4206
18.44	3348.1	0.360746	399.99	499.969	2.12955	0.42097
18.45	3350.3	0.360952	399.99	500.297	2.13077	0.42134
18.46	3352.45	0.361138	399.99	500.618	2.13187	0.42161
18.47	3354.6	0.361325	399.99	500.939	2.13297	0.42189
18.4799	3356.8	0.361531	399.99	501.268	2.13419	0.42226
18.49	3359.09	0.361738	399.99	501.61	2.13541	0.4226
18.5	3361.23	0.361924	399.99	501.929	2.13651	0.42287
18.51	3363.43	0.36211	399.99	502.258	2.1376	0.42312
18.52	3365.68	0.362317	399.99	502.594	2.13883	0.42348
18.53	3367.9	0.362524	399.99	502.925	2.14005	0.42385
18.54	3370.01	0.36271	399.99	503.241	2.14115	0.42413
18.5499	3372.21	0.362896	399.99	503.569	2.14224	0.42438
18.56	3374.38	0.363103	399.99	503.893	2.14347	0.42477
18.57	3376.55	0.363309	399.99	504.217	2.14468	0.42515
18.58	3378.74	0.363516	399.99	504.544	2.1459	0.42553
18.59	3380.91	0.363702	399.99	504.868	2.147	0.42579
18.6	3383.18	0.363909	399.99	505.207	2.14822	0.42614
18.6099	3385.38	0.364116	399.99	505.536	2.14945	0.42652
18.62	3387.55	0.364302	399.99	505.86	2.15054	0.42678
18.63	3389.79	0.364507	399.99	506.194	2.15175	0.42713
18.64	3392.07	0.364714	399.99	506.535	2.15298	0.42747
18.65	3394.3	0.364921	399.99	506.868	2.1542	0.42784
18.66	3396.6	0.365128	399.99	507.211	2.15542	0.42817
18.6699	3398.88	0.365314	399.99	507.552	2.15652	0.42839
18.68	3401.16	0.3655	399.99	507.892	2.15762	0.42861
18.69	3403.4	0.365707	399.99	508.227	2.15884	0.42897
18.7	3405.55	0.365913	399.99	508.548	2.16005	0.42936
18.71	3407.84	0.36612	399.99	508.89	2.16128	0.4297
18.72	3410.09	0.366348	399.99	509.226	2.16262	0.43018
18.7299	3412.24	0.366534	399.99	509.547	2.16372	0.43045
18.74	3414.46	0.36674	399.99	509.878	2.16494	0.43082
18.75	3416.62	0.366947	399.99	510.201	2.16616	0.43121
18.76	3418.82	0.367113	399.99	510.529	2.16714	0.43134
18.77	3421.02	0.367319	399.99	510.858	2.16835	0.43171
18.78	3423.23	0.367526	399.99	511.188	2.16957	0.43208
18.79	3425.45	0.367733	399.99	511.519	2.1708	0.43245
18.7999	3427.7	0.367898	399.99	511.855	2.17177	0.43256
18.81	3429.9	0.368146	399.99	512.184	2.17323	0.43317
18.82	3432.09	0.368353	399.99	512.511	2.17446	0.43355
18.83	3434.32	0.368518	399.99	512.844	2.17543	0.43367
18.84	3436.51	0.368725	399.99	513.171	2.17665	0.43405
18.85	3438.73	0.368932	399.99	513.502	2.17787	0.43442
18.8599	3440.95	0.369139	399.99	513.834	2.1791	0.43478
18.87	3443.15	0.369325	399.99	514.162	2.18019	0.43503
18.88	3445.35	0.36951	399.99	514.491	2.18129	0.43528
18.89	3447.48	0.369717	399.99	514.809	2.18251	0.43568
18.9	3449.6	0.369923	399.99	515.126	2.18372	0.43608
18.91	3451.79	0.37013	399.99	515.453	2.18495	0.43646
18.9199	3453.95	0.370316	399.99	515.775	2.18604	0.43673
18.93	3456.16	0.370502	399.99	516.105	2.18714	0.43697
18.94	3458.34	0.370709	399.99	516.431	2.18836	0.43736
18.95	3460.54	0.370916	399.99	516.759	2.18959	0.43773
18.96	3462.76	0.371122	399.99	517.091	2.1908	0.43809
18.97	3464.96	0.371329	399.99	517.419	2.19202	0.43847
18.9799	3467.18	0.371515	399.99	517.751	2.19312	0.43871
18.99	3469.54	0.371722	399.99	518.103	2.19434	0.43903
19	3471.84	0.371929	399.99	518.447	2.19557	0.43936
19.01	3474.07	0.372115	399.99	518.78	2.19666	0.4396
19.02	3476.38	0.372322	399.99	519.125	2.19789	0.43994
19.03	3478.68	0.372528	399.99	519.468	2.1991	0.44027
19.04	3480.99	0.372735	399.99	519.813	2.20032	0.4406
19.0499	3483.34	0.372921	399.99	520.164	2.20142	0.44079
19.06	3485.66	0.373128	399.99	520.51	2.20264	0.44112
19.07	3488.01	0.373335	399.99	520.861	2.20387	0.44144
19.08	3490.29	0.373541	399.99	521.202	2.20508	0.44178
19.09	3492.49	0.373748	399.99	521.53	2.2063	0.44215
19.1	3494.71	0.373955	399.99	521.862	2.20753	0.44252
19.1099	3496.95	0.374141	399.99	522.196	2.20862	0.44276
19.12	3499.23	0.374348	399.99	522.537	2.20985	0.4431
19.13	3501.43	0.374554	399.99	522.865	2.21106	0.44347
19.14	3503.66	0.37474	399.99	523.198	2.21216	0.44371
19.15	3505.96	0.374926	399.99	523.542	2.21326	0.44392
19.16	3508.23	0.375132	399.99	523.881	2.21447	0.44427
19.1699	3510.43	0.375339	399.99	524.209	2.2157	0.44464
19.18	3512.68	0.375546	399.99	524.545	2.21692	0.445
19.19	3514.98	0.375753	399.99	524.889	2.21814	0.44533
19.2	3517.23	0.375959	399.99	525.225	2.21936	0.44568
19.21	3519.48	0.376145	399.99	525.561	2.22045	0.44592
19.22	3521.74	0.376352	399.99	525.898	2.22168	0.44627
19.2299	3523.96	0.37658	399.99	526.23	2.22302	0.44676
19.24	3526.23	0.376766	399.99	526.569	2.22412	0.44698
19.25	3528.38	0.376952	399.99	526.89	2.22522	0.44726
19.26	3530.49	0.377138	399.99	527.205	2.22632	0.44754
19.27	3532.71	0.377365	399.99	527.536	2.22766	0.44803
19.28	3534.84	0.377572	399.99	527.854	2.22888	0.44843
19.29	3536.93	0.377758	399.99	528.167	2.22998	0.44872
19.2999	3539.13	0.377944	399.99	528.495	2.23107	0.44897
19.31	3541.38	0.378151	399.99	528.831	2.2323	0.44933
19.32	3543.51	0.378337	399.99	529.149	2.23339	0.44961
19.33	3545.68	0.378523	399.99	529.473	2.23449	0.44987
19.34	3547.85	0.37873	399.99	529.797	2.23571	0.45026
19.35	3550.05	0.378957	399.99	530.126	2.23705	0.45075
19.3599	3552.27	0.379143	399.99	530.457	2.23815	0.45099
19.37	3554.43	0.379329	399.99	530.78	2.23925	0.45126
19.38	3556.63	0.379535	399.99	531.108	2.24047	0.45163
19.39	3558.87	0.379701	399.99	531.443	2.24145	0.45175
19.4	3561.07	0.379907	399.99	531.771	2.24266	0.45212
19.41	3563.21	0.380114	399.99	532.091	2.24388	0.45252
19.4199	3565.48	0.380321	399.99	532.43	2.24511	0.45286
19.43	3567.73	0.380528	399.99	532.766	2.24633	0.45322
19.44	3569.93	0.380734	399.99	533.094	2.24754	0.45359
19.45	3572.1	0.38092	399.99	533.418	2.24864	0.45385
19.46	3574.34	0.381127	399.99	533.753	2.24986	0.45421
19.47	3576.62	0.381334	399.99	534.093	2.25109	0.45456
19.4799	3578.87	0.381541	399.99	534.429	2.25231	0.45491
19.49	3581.12	0.381747	399.99	534.765	2.25352	0.45526
19.5	3583.35	0.381933	399.99	535.098	2.25462	0.4555
19.51	3585.59	0.382119	399.99	535.433	2.25572	0.45574
19.52	3587.8	0.382326	399.99	535.763	2.25694	0.45611
19.53	3590.01	0.382533	399.99	536.093	2.25816	0.45648
19.54	3592.24	0.38274	399.99	536.426	2.25939	0.45685
19.5499	3594.45	0.382905	399.99	536.756	2.26036	0.45697
19.56	3596.68	0.383133	399.99	537.089	2.26171	0.45746
19.57	3598.91	0.383339	399.99	537.422	2.26292	0.45781
19.58	3601.2	0.383525	399.99	537.764	2.26402	0.45803
19.59	3603.4	0.383732	399.99	538.092	2.26524	0.45841
19.6	3605.66	0.383939	399.99	538.43	2.26646	0.45876
19.6099	3607.85	0.384146	399.99	538.757	2.26769	0.45914
19.62	3610.02	0.384352	399.99	539.081	2.2689	0.45952
19.63	3612.16	0.384558	399.99	539.401	2.27012	0.45991
19.64	3614.32	0.384765	399.99	539.723	2.27134	0.4603
19.65	3616.54	0.38493	399.99	540.055	2.27231	0.46042
19.66	3618.73	0.385137	399.99	540.382	2.27354	0.4608
19.6699	3620.85	0.385323	399.99	540.698	2.27463	0.46108
19.68	3623.01	0.38553	399.99	541.021	2.27586	0.46147
19.69	3625.26	0.385757	399.99	541.357	2.2772	0.46195
19.7	3627.49	0.385964	399.99	541.69	2.27842	0.46231
19.71	3629.74	0.38615	399.99	542.026	2.27952	0.46254
19.72	3632.01	0.386357	399.99	542.365	2.28074	0.46289
19.7299	3634.27	0.386564	399.99	542.702	2.28196	0.46324
19.74	3636.52	0.38675	399.99	543.038	2.28306	0.46347
19.75	3638.74	0.386956	399.99	543.37	2.28427	0.46384
19.76	3640.98	0.387163	399.99	543.704	2.2855	0.4642
19.77	3643.23	0.387349	399.99	544.04	2.28659	0.46443
19.78	3645.37	0.387535	399.99	544.36	2.28769	0.4647
19.79	3647.49	0.387721	399.99	544.676	2.28879	0.46498
19.7999	3649.6	0.387928	399.99	544.991	2.29001	0.46539
19.81	3651.71	0.388135	399.99	545.307	2.29123	0.4658
19.82	3653.8	0.388321	399.99	545.619	2.29233	0.4661
19.83	3655.95	0.388528	399.99	545.94	2.29355	0.46649
19.84	3658.1	0.388714	399.99	546.261	2.29465	0.46676
19.85	3660.3	0.3889	399.99	546.589	2.29575	0.46701
19.8599	3662.45	0.389107	399.99	546.91	2.29697	0.46741
19.87	3664.54	0.389313	399.99	547.222	2.29819	0.46782
19.88	3666.71	0.38952	399.99	547.546	2.29941	0.46821
19.89	3668.93	0.389726	399.99	547.878	2.30063	0.46857
19.9	3671.07	0.389933	399.99	548.198	2.30185	0.46897
19.91	3673.27	0.390098	399.99	548.526	2.30282	0.46909
19.9199	3675.51	0.390305	399.99	548.861	2.30404	0.46945
19.93	3677.73	0.390511	399.99	549.192	2.30526	0.46982
19.94	3679.96	0.390718	399.99	549.525	2.30648	0.47018
19.95	3682.09	0.390925	399.99	549.843	2.3077	0.47058
19.96	3684.32	0.391132	399.99	550.176	2.30893	0.47095
19.97	3686.63	0.391318	399.99	550.521	2.31002	0.47115
19.9799	3688.9	0.391525	399.99	550.86	2.31125	0.4715
19.99	3691.09	0.391711	399.99	551.187	2.31234	0.47176
20	3693.32	0.391917	399.99	551.52	2.31356	0.47212
20.01	3695.54	0.392145	399.99	551.852	2.31491	0.47261
20.02	3697.73	0.392352	399.99	552.179	2.31613	0.47299
20.03	3699.91	0.392558	399.99	552.504	2.31734	0.47336
20.04	3702.13	0.392744	399.99	552.836	2.31844	0.47361
20.0499	3704.43	0.39293	399.99	553.179	2.31954	0.47382
20.06	3706.65	0.393117	399.99	553.511	2.32064	0.47407
20.07	3708.91	0.393323	399.99	553.848	2.32186	0.47442
20.08	3711.2	0.39353	399.99	554.19	2.32308	0.47476
20.09	3713.51	0.393737	399.99	554.535	2.3243	0.47509
20.1	3715.76	0.393964	399.99	554.871	2.32564	0.47556
20.1099	3718.02	0.39415	399.99	555.209	2.32674	0.47579
20.12	3720.29	0.394357	399.99	555.548	2.32796	0.47614
20.13	3722.59	0.394563	399.99	555.891	2.32918	0.47647
20.14	3724.82	0.394749	399.99	556.224	2.33028	0.47671
20.15	3727.01	0.394956	399.99	556.551	2.3315	0.47709
20.16	3729.21	0.395142	399.99	556.88	2.3326	0.47734
20.1699	3731.41	0.395328	399.99	557.208	2.3337	0.47759
20.18	3733.57	0.395555	399.99	557.531	2.33504	0.4781
20.19	3735.74	0.395762	399.99	557.855	2.33626	0.47849
20.2	3738.05	0.395927	399.99	558.2	2.33723	0.47857
20.21	3740.32	0.396134	399.99	558.539	2.33845	0.47892
20.22	3742.52	0.39632	399.99	558.867	2.33955	0.47917
20.2299	3744.7	0.396527	399.99	559.193	2.34077	0.47956
20.24	3746.98	0.396754	399.99	559.533	2.34211	0.48002
20.25	3749.27	0.39694	399.99	559.875	2.34321	0.48023
20.26	3751.51	0.397126	399.99	560.21	2.34431	0.48047
20.27	3753.74	0.397313	399.99	560.543	2.34541	0.48072
20.28	3755.99	0.39754	399.99	560.879	2.34675	0.48119
20.29	3758.26	0.397726	399.99	561.218	2.34785	0.48141
20.2999	3760.4	0.397912	399.99	561.537	2.34895	0.48169
20.31	3762.55	0.398119	399.99	561.858	2.35017	0.48208
20.32	3764.79	0.398326	399.99	562.193	2.35139	0.48244
20.33	3767.09	0.398532	399.99	562.536	2.35261	0.48277
20.34	3769.29	0.398739	399.99	562.865	2.35383	0.48315
20.35	3771.48	0.398925	399.99	563.192	2.35493	0.4834
20.3599	3773.74	0.399111	399.99	563.529	2.35603	0.48363
20.37	3775.96	0.399318	399.99	563.861	2.35725	0.484
20.38	3778.13	0.399545	399.99	564.185	2.35859	0.4845
20.39	3780.38	0.399751	399.99	564.521	2.35981	0.48485
20.4	3782.65	0.399937	399.99	564.86	2.3609	0.48508
20.41	3784.9	0.400144	399.99	565.196	2.36213	0.48544
20.4199	3787.2	0.400309	399.99	565.539	2.3631	0.48552
20.43	3789.43	0.400516	399.99	565.872	2.36432	0.48589
20.44	3791.76	0.400723	399.99	566.22	2.36554	0.48621
20.45	3794.07	0.40093	399.99	566.565	2.36677	0.48655
20.46	3796.3	0.401136	399.99	566.898	2.36798	0.4869
20.47	3798.55	0.401322	399.99	567.234	2.36908	0.48714
20.4799	3800.82	0.40155	399.99	567.573	2.37043	0.48761
20.49	3803.1	0.401757	399.99	567.913	2.37165	0.48795
20.5	3805.3	0.401943	399.99	568.242	2.37274	0.4882
20.51	3807.59	0.402129	399.99	568.584	2.37384	0.48842
20.52	3809.85	0.402336	399.99	568.921	2.37506	0.48877
20.53	3812.07	0.402542	399.99	569.253	2.37628	0.48913
20.54	3814.24	0.402749	399.99	569.577	2.3775	0.48952
20.5499	3816.48	0.402956	399.99	569.911	2.37872	0.48988
20.56	3818.77	0.403162	399.99	570.253	2.37994	0.49022
[truncated: 3,277 more rows]
