# Supplementary material for: Data regarding the influence of Al, Ti, and C additions to as-cast Al0.6CoCrFeNi compositionally complex alloys on microstructures and mechanical properties
Source: Data Brief. 2019 Nov 4;27:104742. doi: 10.1016/j.dib.2019.104742 (PMC6864337; doi:10.1016/j.dib.2019.104742)
Supplement: Multimedia component 1 [file mmc1.zip › data in brief_supplementary material zip/Tensile test data/Ti3/Tensile Test_Ti3-400C-2nd_selected.xlsx]

## Sheet: Sheet1
Alloy Name	Ti3-400 oC-2nd
Sample height	30	mm
Gauge diameter	2.87	mm
Gauge length	16.94	mm
Time	Force	Crosshead Displacement	Temperature	Engineering Stress	Engineering Strain	Engineering Plastic Strain
s	N	mm	oC	MPa	%	%
0	154.183	0	400.01	23.8332	0	-0.1064
0.0800171	154.253	0	400.01	23.844	0	-0.10645
0.109985	154.269	0	400.01	23.8465	0	-0.10646
0.130005	154.285	-2.06707e-05	400.01	23.849	-0.000122023	-0.10659
0.140015	154.261	-2.06708e-05	400.01	23.8453	-0.000122024	-0.10657
0.140015	154.261	-2.06708e-05	400.01	23.8453	-0.000122024	-0.10657
0.25	154.198	-2.06708e-05	400.01	23.8355	-0.000122024	-0.10653
0.359985	154.521	-4.13415e-05	400.01	23.8855	-0.000244047	-0.10688
0.390015	155.523	0.000123883	400.01	24.0404	0.000731305	-0.10659
0.410034	156.619	0.000495816	400.01	24.2098	0.00293	-0.10515
0.429993	158.103	0.000908757	400.01	24.4392	0.00536	-0.10374
0.450012	160.06	0.00130167	400.01	24.7417	0.00768	-0.10277
0.460022	161.091	0.00150862	400.01	24.9011	0.00891	-0.10226
0.470032	162.154	0.00173559	400.01	25.0654	0.01025	-0.10165
0.47998	163.279	0.00194254	400.01	25.2393	0.01147	-0.10121
0.48999	164.412	0.00214949	400.01	25.4144	0.01269	-0.10077
0.5	165.591	0.00235643	400.01	25.5967	0.01391	-0.10036
0.51001	166.74	0.00252142	400.01	25.7743	0.01488	-0.10018
0.52002	167.943	0.00272837	400.01	25.9602	0.01611	-0.09979
0.530029	169.083	0.00293436	400.01	26.1364	0.01732	-0.09936
0.539978	170.193	0.00312128	400.01	26.308	0.01843	-0.09902
0.549988	171.294	0.00332727	400.01	26.4782	0.01964	-0.09856
0.559998	172.412	0.00351324	400.01	26.651	0.02074	-0.09824
0.570007	173.443	0.00372019	400.01	26.8104	0.02196	-0.09773
0.580017	174.482	0.00392714	400.01	26.971	0.02318	-0.09722
0.590027	175.49	0.00413408	400.01	27.1268	0.0244	-0.0967
0.599976	176.576	0.00434008	400.01	27.2947	0.02562	-0.09623
0.609985	177.654	0.00452604	400.01	27.4613	0.02672	-0.09588
0.630005	179.736	0.00491896	400.01	27.7831	0.02904	-0.09499
0.640015	180.814	0.00510492	400.01	27.9498	0.03014	-0.09464
0.650024	181.853	0.00533285	400.01	28.1104	0.03148	-0.09401
0.660034	182.908	0.00553885	400.01	28.2735	0.0327	-0.09352
0.669983	184.064	0.00572577	400.01	28.4522	0.0338	-0.09322
0.679993	185.204	0.00591173	400.01	28.6284	0.0349	-0.09291
0.690002	186.244	0.00611773	400.01	28.7891	0.03611	-0.09241
0.710022	188.212	0.00653162	400.01	29.0933	0.03856	-0.09132
0.720032	189.244	0.00671759	400.01	29.2529	0.03966	-0.09094
0.73999	191.162	0.0071105	400.01	29.5494	0.04197	-0.08994
0.76001	193.083	0.00752344	400.01	29.8463	0.04441	-0.08883
0.780029	194.88	0.00791636	400.01	30.1241	0.04673	-0.08775
0.789978	195.951	0.00810232	400.01	30.2896	0.04783	-0.08739
0.799988	196.997	0.00833025	400.01	30.4513	0.04918	-0.08677
0.809998	198.037	0.00855722	400.01	30.6121	0.05051	-0.08615
0.820007	199.076	0.00876417	400.01	30.7727	0.05174	-0.08564
0.830017	200.146	0.00895014	400.01	30.9381	0.05283	-0.08528
0.849976	202.103	0.00936308	400.01	31.2406	0.05527	-0.08419
0.859985	203.103	0.00957003	400.01	31.3952	0.05649	-0.08366
0.880005	205.033	0.00998392	400.01	31.6935	0.05894	-0.08255
0.900024	206.794	0.0103759	400.01	31.9657	0.06125	-0.08145
0.919983	208.603	0.0107688	400.01	32.2453	0.06357	-0.08038
0.940002	210.376	0.0111617	400.01	32.5194	0.06589	-0.07929
0.960022	212.083	0.0115756	400.01	32.7833	0.06833	-0.07802
0.97998	213.74	0.0119885	400.01	33.0394	0.07077	-0.07673
1	215.533	0.0123405	400.01	33.3166	0.07285	-0.07589
1.02002	217.165	0.0127744	400.01	33.5688	0.07541	-0.07445
1.03998	218.943	0.0131663	400.01	33.8437	0.07772	-0.07336
1.06	220.814	0.0135392	400.01	34.1329	0.07992	-0.07245
1.08002	222.693	0.0139522	400.01	34.4233	0.08236	-0.07131
1.09998	224.412	0.0143861	400.01	34.6891	0.08492	-0.06994
1.12	226.376	0.014758	400.01	34.9926	0.08712	-0.0691
1.13	227.376	0.014965	400.01	35.1472	0.08834	-0.06857
1.15002	229.228	0.0153579	400.01	35.4335	0.09066	-0.06752
1.16998	230.947	0.0157718	400.01	35.6992	0.0931	-0.06627
1.19	232.779	0.0161637	400.01	35.9824	0.09542	-0.06522
1.21002	234.54	0.0165776	400.01	36.2546	0.09786	-0.06399
1.22998	236.244	0.0169906	400.01	36.518	0.1003	-0.06273
1.25	238.013	0.0173835	400.01	36.7915	0.10262	-0.06163
1.27002	239.954	0.0178174	400.01	37.0915	0.10518	-0.06041
1.28998	241.872	0.0181893	400.01	37.388	0.10737	-0.05954
1.29999	242.912	0.0183963	400.01	37.5487	0.1086	-0.05903
1.31	243.935	0.0185822	400.01	37.7069	0.10969	-0.05864
1.33002	245.935	0.0189961	400.01	38.016	0.11214	-0.05758
1.34003	246.951	0.0192031	400.01	38.1731	0.11336	-0.05706
1.35999	248.798	0.019616	400.01	38.4586	0.1158	-0.05589
1.38	250.747	0.0200089	400.01	38.7599	0.11812	-0.05492
1.40002	252.482	0.0203809	400.01	39.028	0.12031	-0.05392
1.41998	254.244	0.0207948	400.01	39.3004	0.12276	-0.05269
1.44	255.876	0.0211867	400.01	39.5527	0.12507	-0.05151
1.46002	257.74	0.0215796	400.01	39.8408	0.12739	-0.05047
1.47998	259.525	0.0219726	400.01	40.1167	0.12971	-0.04938
1.5	261.451	0.0223655	400.01	40.4145	0.13203	-0.04839
1.52002	263.408	0.0227784	400.01	40.7169	0.13447	-0.04731
1.53003	264.454	0.0229644	400.01	40.8786	0.13556	-0.04693
1.53998	265.533	0.0231503	400.01	41.0454	0.13666	-0.04658
1.54999	266.533	0.0233573	400.01	41.2	0.13788	-0.04605
1.57001	268.529	0.0237502	400.01	41.5085	0.1402	-0.0451
1.58002	269.56	0.0239772	400.01	41.6679	0.14154	-0.04448
1.59998	271.494	0.0243701	400.01	41.9669	0.14386	-0.04349
1.62	273.454	0.024763	400.01	42.2698	0.14618	-0.04252
1.64001	275.447	0.0251769	400.01	42.5779	0.14862	-0.04146
1.65002	276.494	0.0253829	400.01	42.7398	0.14984	-0.04096
1.66003	277.564	0.0255689	400.01	42.9051	0.15094	-0.0406
1.66998	278.619	0.0257548	400.01	43.0682	0.15204	-0.04023
1.67999	279.634	0.0259618	400.01	43.2251	0.15326	-0.03971
1.69	280.704	0.0261687	400.01	43.3905	0.15448	-0.03923
1.70001	281.744	0.0263547	400.01	43.5513	0.15558	-0.03885
1.71002	282.853	0.0265616	400.01	43.7227	0.1568	-0.03839
1.72003	283.954	0.0267476	400.01	43.8929	0.1579	-0.03805
1.72998	285.048	0.0269746	400.01	44.062	0.15924	-0.03747
1.73999	286.126	0.0271815	400.01	44.2287	0.16046	-0.03699
1.76001	288.162	0.0275744	400.01	44.5434	0.16278	-0.03608
1.77002	289.216	0.0277814	400.01	44.7063	0.164	-0.03558
1.78003	290.279	0.0279674	400.01	44.8706	0.1651	-0.03522
1.78998	291.349	0.0281533	400.01	45.036	0.16619	-0.03486
1.79999	292.435	0.0283603	400.01	45.2039	0.16742	-0.03439
1.81	293.466	0.0285872	400.01	45.3633	0.16876	-0.03376
1.83002	295.423	0.0289802	400.01	45.6658	0.17108	-0.03279
1.84998	297.451	0.0293931	400.01	45.9792	0.17351	-0.03175
1.87	299.412	0.029807	400.01	46.2824	0.17596	-0.03066
1.88	300.466	0.029993	400.01	46.4453	0.17705	-0.03029
1.89001	301.56	0.0301999	400.01	46.6144	0.17828	-0.02982
1.90002	302.576	0.0303859	400.01	46.7715	0.17937	-0.02943
1.91003	303.646	0.0305919	400.01	46.9368	0.18059	-0.02895
1.91998	304.841	0.0307778	400.01	47.1216	0.18169	-0.02868
1.92999	305.997	0.0309848	400.01	47.3003	0.18291	-0.02825
1.94	307.115	0.0311917	400.01	47.4731	0.18413	-0.0278
1.95001	308.271	0.0313987	400.01	47.6518	0.18535	-0.02738
1.96002	309.443	0.0315846	400.01	47.8329	0.18645	-0.02709
1.97003	310.56	0.0317916	400.01	48.0056	0.18767	-0.02664
1.97998	311.622	0.0319976	400.01	48.1698	0.18889	-0.02616
1.98999	312.622	0.0322045	400.01	48.3243	0.19011	-0.02562
2	313.802	0.0323905	400.01	48.5067	0.19121	-0.02534
2.01001	314.857	0.0325974	400.01	48.6698	0.19243	-0.02485
2.02002	315.865	0.0328044	400.01	48.8256	0.19365	-0.02432
2.03003	316.896	0.0330104	400.01	48.985	0.19487	-0.02382
2.03998	317.958	0.0331763	400.01	49.1492	0.19585	-0.02357
2.04999	319.013	0.0334033	400.01	49.3122	0.19719	-0.02296
2.06	320.06	0.0336102	400.01	49.4741	0.19841	-0.02246
2.07001	321.193	0.0337962	400.01	49.6492	0.19951	-0.02214
2.08002	322.365	0.0340032	400.01	49.8304	0.20073	-0.02173
2.09003	323.599	0.0342101	400.01	50.0211	0.20195	-0.02136
2.09998	324.747	0.0344161	400.01	50.1986	0.20316	-0.02094
2.10999	325.943	0.034623	400.01	50.3835	0.20439	-0.02054
2.12	327.185	0.03483	400.01	50.5754	0.20561	-0.02018
2.13	328.357	0.035057	400.01	50.7566	0.20695	-0.01964
2.14001	329.552	0.0352639	400.01	50.9413	0.20817	-0.01925
2.15002	330.763	0.0354709	400.01	51.1285	0.20939	-0.01886
2.16003	331.951	0.0356568	400.01	51.3122	0.21049	-0.01858
2.16998	333.083	0.0358638	400.01	51.4871	0.21171	-0.01814
2.17999	334.177	0.0360497	400.01	51.6562	0.21281	-0.0178
2.19	335.271	0.0362767	400.01	51.8254	0.21415	-0.01722
2.20001	336.349	0.0364837	400.01	51.992	0.21537	-0.01674
2.21002	337.388	0.0366696	400.01	52.1526	0.21647	-0.01636
2.22003	338.451	0.0368556	400.01	52.3169	0.21757	-0.01599
2.22998	339.537	0.0370625	400.01	52.4848	0.21879	-0.01552
2.23999	340.591	0.0372685	400.01	52.6477	0.22	-0.01503
2.25	341.638	0.0374545	400.01	52.8096	0.2211	-0.01466
2.26001	342.732	0.0376615	400.01	52.9787	0.22232	-0.01419
2.27002	343.81	0.0378684	400.01	53.1453	0.22354	-0.01371
2.28003	344.919	0.0380754	400.01	53.3167	0.22477	-0.01325
2.28998	346.005	0.0382813	400.01	53.4846	0.22598	-0.01279
2.29999	347.146	0.0384883	400.01	53.661	0.2272	-0.01235
2.31	348.333	0.0386952	400.01	53.8445	0.22843	-0.01195
2.32001	349.451	0.0388812	400.01	54.0173	0.22952	-0.01163
2.33002	350.529	0.0390672	400.01	54.1839	0.23062	-0.01127
2.34003	351.646	0.0392741	400.01	54.3566	0.23184	-0.01082
2.34998	352.787	0.0394811	400.01	54.5329	0.23306	-0.01039
2.35999	353.919	0.039667	400.01	54.7079	0.23416	-0.01007
2.37	355.052	0.039853	400.01	54.8831	0.23526	-0.00975
2.38	356.255	0.0400599	400.01	55.069	0.23648	-0.00936
2.39001	357.482	0.0402659	400.01	55.2587	0.2377	-0.00899
2.40002	358.599	0.0404729	400.01	55.4313	0.23892	-0.00854
2.41003	359.669	0.0406798	400.01	55.5967	0.24014	-0.00806
2.41998	360.794	0.0408658	400.01	55.7706	0.24124	-0.00774
2.42999	361.966	0.0410727	400.01	55.9518	0.24246	-0.00732
2.44	363.138	0.0412997	400.01	56.133	0.2438	-0.00679
2.45001	364.185	0.0414857	400.01	56.2948	0.2449	-0.00642
2.46002	365.31	0.0416717	400.01	56.4687	0.246	-0.0061
2.47003	366.474	0.0418576	400.01	56.6486	0.24709	-0.0058
2.47998	367.583	0.0420646	400.01	56.8201	0.24832	-0.00535
2.48999	368.638	0.0422915	400.01	56.9832	0.24965	-0.00473
2.5	369.779	0.0424775	400.01	57.1595	0.25075	-0.00442
2.51001	370.935	0.0426644	400.01	57.3382	0.25186	-0.00412
2.52002	372.06	0.0428704	400.01	57.5121	0.25307	-0.00368
2.53003	373.13	0.0430564	400.01	57.6775	0.25417	-0.00332
2.53998	374.208	0.0432633	400.01	57.8441	0.25539	-0.00284
2.54999	375.38	0.0434703	400.01	58.0253	0.25661	-0.00243
2.56	376.435	0.0436772	400.01	58.1884	0.25783	-0.00193
2.57001	377.482	0.0438632	400.01	58.3502	0.25893	-0.00156
2.58002	378.615	0.0440492	400.01	58.5254	0.26003	-0.00124
2.59003	379.747	0.0442561	400.01	58.7004	0.26125	-0.000803059
2.59998	380.849	0.0444621	400.01	58.8707	0.26247	-0.000347469
2.60999	381.99	0.0446481	400.01	59.0471	0.26357	-3.68552e-05
2.62	383.216	0.044855	400.01	59.2366	0.26479	0.000338478
2.63	384.497	0.045062	400.01	59.4346	0.26601	0.000676448
2.64001	385.732	0.0452479	400.01	59.6255	0.26711	0.000921604
2.65002	386.997	0.0454549	400.01	59.821	0.26833	0.00127
2.66003	388.287	0.0456819	400.01	60.0204	0.26967	0.00172
2.66998	389.537	0.0458678	400.01	60.2137	0.27077	0.00196
2.67999	390.708	0.0460538	400.01	60.3947	0.27186	0.00225
2.69	391.888	0.0462607	400.01	60.5771	0.27309	0.00265
2.70001	393.115	0.0464677	400.01	60.7667	0.27431	0.00303
2.71002	394.279	0.0466947	400.01	60.9467	0.27565	0.00356
2.72003	395.372	0.0468806	400.01	61.1156	0.27674	0.00391
2.72998	396.669	0.0470876	400.01	61.3161	0.27797	0.00423
2.73999	397.966	0.0472735	400.01	61.5166	0.27906	0.00444
2.75	399.185	0.0474595	400.01	61.705	0.28016	0.00469
2.76001	400.474	0.0476665	400.01	61.9043	0.28138	0.00503
2.77002	401.826	0.0478934	400.01	62.1133	0.28272	0.00543
2.78003	403.185	0.0480794	400.01	62.3233	0.28382	0.00559
2.78998	404.599	0.0482863	400.01	62.5419	0.28504	0.00584
2.79999	405.935	0.0484933	400.01	62.7484	0.28627	0.00614
2.81	407.388	0.0486793	400.01	62.973	0.28736	0.00623
2.82001	408.833	0.0488862	400.01	63.1964	0.28858	0.00646
2.83002	410.068	0.0490722	400.01	63.3873	0.28968	0.0067
2.84003	411.333	0.0492791	400.01	63.5828	0.2909	0.00705
2.84998	412.638	0.0494851	400.01	63.7846	0.29212	0.00737
2.85999	413.896	0.0496921	400.01	63.979	0.29334	0.00772
2.87	415.107	0.049899	400.01	64.1662	0.29456	0.00811
2.88	416.279	0.050085	400.01	64.3474	0.29566	0.0084
2.89001	417.529	0.0502919	400.01	64.5406	0.29688	0.00875
2.90002	418.794	0.0504779	400.01	64.7361	0.29798	0.00898
2.91003	419.951	0.0506839	400.01	64.915	0.2992	0.0094
2.91998	421.13	0.0508698	400.01	65.0972	0.30029	0.00968
2.92999	422.333	0.0510768	400.01	65.2832	0.30152	0.01007
2.94	423.607	0.0512837	400.01	65.4801	0.30274	0.01042
2.95001	424.833	0.0514697	400.01	65.6696	0.30384	0.01067
2.96002	426.091	0.0516767	400.01	65.8641	0.30506	0.01102
2.97003	427.357	0.0518416	400.01	66.0598	0.30603	0.01112
2.97998	428.638	0.0520486	400.01	66.2578	0.30725	0.01146
2.98999	429.849	0.0522756	400.01	66.445	0.30859	0.01196
3	431.052	0.0524825	400.01	66.6309	0.30981	0.01235
3.01001	432.318	0.0526685	400.01	66.8266	0.31091	0.01258
3.02002	433.576	0.0528754	400.01	67.0211	0.31213	0.01293
3.03003	434.849	0.0530824	400.01	67.2179	0.31336	0.01328
3.03998	436.037	0.0532884	400.01	67.4015	0.31457	0.01367
3.04999	437.287	0.0534753	400.01	67.5947	0.31567	0.01391
3.06	438.513	0.0536813	400.01	67.7843	0.31689	0.01428
3.07001	439.716	0.0538882	400.01	67.9702	0.31811	0.01467
3.08002	440.966	0.0540742	400.01	68.1634	0.31921	0.01491
3.09003	442.287	0.0542811	400.01	68.3676	0.32043	0.01522
3.09998	443.576	0.0545081	400.01	68.5669	0.32177	0.01567
3.10999	444.833	0.0546941	400.01	68.7612	0.32287	0.0159
3.12	446.13	0.054901	400.01	68.9617	0.32409	0.01623
3.13	447.419	0.055087	400.01	69.1609	0.32519	0.01643
3.14001	448.708	0.0553149	400.01	69.3602	0.32653	0.01689
3.15002	449.935	0.0555009	400.01	69.5498	0.32763	0.01714
3.16003	451.193	0.0557069	400.01	69.7443	0.32885	0.01749
3.16998	452.49	0.0558928	400.01	69.9448	0.32995	0.01769
3.17999	453.732	0.0560998	400.01	70.1368	0.33117	0.01806
3.19	454.865	0.0563067	400.01	70.3119	0.33239	0.0185
3.20001	456.083	0.0565137	400.01	70.5002	0.33361	0.01888
3.21002	457.372	0.0566997	400.01	70.6994	0.33471	0.01909
3.22003	458.568	0.0569266	400.01	70.8843	0.33605	0.0196
3.22998	459.724	0.0570926	400.01	71.063	0.33703	0.01978
3.23999	460.966	0.0572986	400.01	71.255	0.33824	0.02014
3.25	462.255	0.0575055	400.01	71.4542	0.33947	0.02047
3.26001	463.466	0.0577125	400.01	71.6414	0.34069	0.02086
3.27002	464.693	0.0578984	400.01	71.8311	0.34179	0.02111
3.28003	465.974	0.0581054	400.01	72.0291	0.34301	0.02145
3.28998	467.279	0.0582913	400.01	72.2308	0.3441	0.02165
3.29999	468.505	0.0584983	400.01	72.4203	0.34533	0.02202
3.31	469.701	0.0586843	400.01	72.6052	0.34642	0.02229
3.32001	470.99	0.0588902	400.01	72.8045	0.34764	0.02262
3.33002	472.247	0.0590972	400.01	72.9988	0.34886	0.02297
3.34003	473.427	0.0593041	400.01	73.1812	0.35008	0.02338
3.34998	474.63	0.0594901	400.01	73.3671	0.35118	0.02365
3.35999	475.927	0.0596971	400.01	73.5676	0.3524	0.02398
3.37	477.185	0.059903	400.01	73.7621	0.35362	0.02432
3.38	478.349	0.060089	400.01	73.942	0.35472	0.02462
3.39001	479.529	0.0602759	400.01	74.1244	0.35582	0.02491
3.40002	480.771	0.0604819	400.01	74.3164	0.35704	0.02527
3.41003	482.029	0.0606889	400.01	74.5109	0.35826	0.02562
3.41998	483.263	0.0608958	400.01	74.7016	0.35948	0.02599
3.42999	484.513	0.0611028	400.01	74.8948	0.3607	0.02635
3.44	485.872	0.0613088	400.01	75.1049	0.36192	0.02663
3.45001	487.154	0.0614947	400.01	75.3031	0.36301	0.02684
3.46002	488.412	0.0617017	400.01	75.4975	0.36424	0.02719
3.47003	489.701	0.0619086	400.01	75.6968	0.36546	0.02753
3.47998	491.052	0.0620946	400.01	75.9056	0.36656	0.02769
3.48999	492.365	0.0622806	400.01	76.1086	0.36765	0.02788
3.5	493.622	0.0624875	400.01	76.3029	0.36888	0.02824
3.51001	494.919	0.0626945	400.01	76.5033	0.3701	0.02856
3.52002	496.185	0.0628804	400.01	76.699	0.37119	0.02879
3.53003	497.451	0.0631074	400.01	76.8947	0.37253	0.02925
3.53998	498.677	0.0633143	400.01	77.0842	0.37376	0.02963
3.54999	499.951	0.0635003	400.01	77.2812	0.37485	0.02985
3.56	501.193	0.0637073	400.01	77.4732	0.37608	0.03021
3.57001	502.458	0.0639132	400.01	77.6687	0.37729	0.03056
3.58002	503.638	0.0641202	400.01	77.8511	0.37851	0.03096
3.59003	504.904	0.0643062	400.01	78.0468	0.37961	0.03119
3.59998	506.224	0.0645131	400.01	78.2508	0.38083	0.0315
3.60999	507.505	0.0646991	400.01	78.4489	0.38193	0.03171
3.62	508.771	0.064906	400.01	78.6446	0.38315	0.03206
3.63	510.076	0.065112	400.01	78.8463	0.38437	0.03238
3.64001	511.404	0.0652989	400.01	79.0516	0.38547	0.03256
3.65002	512.677	0.0655259	400.01	79.2483	0.38681	0.03302
3.66003	514.005	0.0657329	400.01	79.4536	0.38803	0.03333
3.66998	515.302	0.0659389	400.01	79.6541	0.38925	0.03365
3.67999	516.677	0.0661258	400.01	79.8667	0.39035	0.03381
3.69	518.037	0.0663117	400.01	80.0769	0.39145	0.03396
3.70001	519.396	0.0665177	400.01	80.2869	0.39267	0.03424
3.71002	520.755	0.0667247	400.01	80.497	0.39389	0.03453
3.72003	522.091	0.0669316	400.01	80.7035	0.39511	0.03483
3.72998	523.396	0.0671386	400.01	80.9052	0.39633	0.03515
3.73999	524.685	0.0673446	400.01	81.1045	0.39755	0.03547
3.75	526.099	0.0675305	400.01	81.3231	0.39865	0.0356
3.76001	527.412	0.0677375	400.01	81.526	0.39987	0.03591
3.77002	528.724	0.0679234	400.01	81.7288	0.40096	0.0361
3.78003	530.091	0.0681514	400.01	81.9402	0.40231	0.03651
3.78998	531.38	0.0683373	400.01	82.1394	0.40341	0.03671
3.79999	532.677	0.0685233	400.01	82.3399	0.40451	0.03692
3.81	533.904	0.0687093	400.01	82.5296	0.4056	0.03717
3.82001	535.201	0.0689162	400.01	82.73	0.40683	0.03749
3.83002	536.544	0.0691222	400.01	82.9376	0.40804	0.03778
3.84003	537.857	0.0693292	400.01	83.1406	0.40926	0.0381
3.84998	539.083	0.0695151	400.01	83.3301	0.41036	0.03835
3.85999	540.427	0.0697011	400.01	83.5379	0.41146	0.03852
3.87	541.794	0.069908	400.01	83.7492	0.41268	0.0388
3.88	543.044	0.070115	400.01	83.9424	0.4139	0.03916
3.89001	544.349	0.0703219	400.01	84.1441	0.41512	0.03948
3.90002	545.716	0.0705079	400.01	84.3554	0.41622	0.03963
3.91003	547.115	0.0707139	400.01	84.5717	0.41744	0.03989
3.91998	548.474	0.0708999	400.01	84.7818	0.41854	0.04005
3.92999	549.794	0.0711068	400.01	84.9858	0.41976	0.04036
3.94	551.162	0.0713138	400.01	85.1972	0.42098	0.04063
3.95001	552.615	0.0715207	400.01	85.4219	0.4222	0.04085
3.96002	553.958	0.0717267	400.01	85.6295	0.42342	0.04114
3.97003	555.302	0.0719336	400.01	85.8372	0.42464	0.04144
3.97998	556.755	0.0721196	400.01	86.0618	0.42574	0.04153
3.98999	558.193	0.0723266	400.01	86.2841	0.42696	0.04176
4	559.537	0.0725335	400.01	86.4918	0.42818	0.04205
4.01001	560.912	0.0727395	400.01	86.7044	0.42939	0.04232
4.02002	562.357	0.0729264	400.01	86.9278	0.4305	0.04243
4.03003	563.818	0.0731534	400.01	87.1536	0.43184	0.04276
4.03998	565.185	0.0733603	400.01	87.3649	0.43306	0.04304
4.04999	566.521	0.0735463	400.01	87.5714	0.43416	0.04321
4.06	567.951	0.0737533	400.01	87.7925	0.43538	0.04345
4.07001	569.372	0.0739392	400.01	88.0121	0.43648	0.04357
4.08002	570.708	0.0741252	400.01	88.2186	0.43757	0.04374
4.09003	572.068	0.0743312	400.01	88.4288	0.43879	0.04402
4.09998	573.435	0.0745591	400.01	88.6402	0.44014	0.04442
4.10999	574.787	0.0747451	400.01	88.8491	0.44123	0.04459
4.12	576.083	0.074931	400.01	89.0495	0.44233	0.04479
4.13	577.466	0.075158	400.01	89.2633	0.44367	0.04518
4.14001	578.912	0.075365	400.01	89.4868	0.44489	0.0454
4.15002	580.287	0.0755309	400.01	89.6993	0.44587	0.04543
4.16003	581.552	0.0757169	400.01	89.8949	0.44697	0.04565
4.16998	582.888	0.0759229	400.01	90.1014	0.44819	0.04595
4.17999	584.24	0.0761508	400.01	90.3104	0.44953	0.04636
4.19	585.607	0.0763778	400.01	90.5217	0.45087	0.04676
4.20001	587.005	0.0765637	400.01	90.7378	0.45197	0.04689
4.21002	588.365	0.0767497	400.01	90.948	0.45307	0.04705
4.22003	589.779	0.0769357	400.01	91.1666	0.45417	0.04717
4.22998	591.076	0.0771426	400.01	91.3671	0.45539	0.0475
4.23999	592.388	0.0773286	400.01	91.5699	0.45649	0.04769
4.25	593.708	0.0775355	400.01	91.7739	0.45771	0.048
4.26001	595.146	0.0777215	400.01	91.9962	0.4588	0.04811
4.27002	596.505	0.0779284	400.01	92.2063	0.46003	0.04839
4.28003	597.927	0.0781354	400.01	92.4261	0.46125	0.04863
4.28998	599.271	0.0783004	400.01	92.6338	0.46222	0.04868
4.29999	600.677	0.0785073	400.01	92.8512	0.46344	0.04893
4.31	602.099	0.0787143	400.01	93.071	0.46467	0.04917
4.32001	603.451	0.0789203	400.01	93.28	0.46588	0.04945
4.33002	604.833	0.0791272	400.01	93.4936	0.4671	0.04972
4.34003	606.255	0.0793342	400.01	93.7134	0.46832	0.04996
4.34998	607.708	0.0795201	400.01	93.938	0.46942	0.05006
4.35999	609.099	0.0797061	400.01	94.153	0.47052	0.05019
4.37	610.521	0.0799331	400.01	94.3728	0.47186	0.05055
4.38	611.912	0.080119	400.01	94.5878	0.47296	0.05069
4.39001	613.263	0.080326	400.01	94.7967	0.47418	0.05098
4.40002	614.568	0.0805119	400.01	94.9984	0.47528	0.05118
4.41003	615.919	0.0807189	400.01	95.2072	0.4765	0.05147
4.41998	617.357	0.0809258	400.01	95.4295	0.47772	0.0517
4.42999	618.732	0.0811118	400.01	95.6421	0.47882	0.05184
4.44	620.091	0.0813188	400.01	95.8521	0.48004	0.05213
4.45001	621.396	0.0815248	400.01	96.0538	0.48126	0.05244
4.46002	622.763	0.0817317	400.01	96.2652	0.48248	0.05272
4.47003	624.06	0.0819177	400.01	96.4656	0.48358	0.05293
4.47998	625.365	0.0821036	400.01	96.6674	0.48467	0.05312
4.48999	626.802	0.0822896	400.01	96.8895	0.48577	0.05323
4.5	628.216	0.0824965	400.01	97.1081	0.48699	0.05347
4.51001	629.615	0.0826825	400.01	97.3243	0.48809	0.05361
4.52002	630.982	0.0828895	400.01	97.5356	0.48931	0.05389
4.53003	632.427	0.0831164	400.01	97.759	0.49065	0.05423
4.53998	633.771	0.0833024	400.01	97.9668	0.49175	0.0544
4.54999	635.224	0.0835093	400.01	98.1913	0.49297	0.05462
4.56	636.622	0.0837163	400.01	98.4074	0.49419	0.05487
4.57001	638.107	0.0839232	400.01	98.637	0.49541	0.05507
4.58002	639.583	0.0841092	400.01	98.8651	0.49651	0.05515
4.59003	641.029	0.0843152	400.01	99.0887	0.49773	0.05537
4.59998	642.451	0.0845222	400.01	99.3085	0.49895	0.05561
4.60999	643.943	0.0847081	400.01	99.5391	0.50005	0.05568
4.62	645.419	0.0849151	400.01	99.7673	0.50127	0.05588
4.63	646.849	0.085122	400.01	99.9883	0.50249	0.05611
4.64001	648.349	0.085328	400.01	100.22	0.50371	0.0563
4.65002	649.872	0.0855149	400.01	100.456	0.50481	0.05635
4.66003	651.388	0.0857009	400.01	100.69	0.50591	0.0564
4.66998	652.849	0.0859069	400.01	100.916	0.50712	0.05661
4.67999	654.318	0.0861138	400.01	101.143	0.50835	0.05682
4.69	655.818	0.0863208	400.01	101.375	0.50957	0.057
4.70001	657.341	0.0865277	400.01	101.61	0.51079	0.05717
4.71002	658.747	0.0867337	400.01	101.827	0.51201	0.05742
4.72003	660.24	0.0868997	400.01	102.058	0.51299	0.05737
4.72998	661.685	0.0871066	400.01	102.282	0.51421	0.05759
4.73999	663.177	0.0873126	400.01	102.512	0.51542	0.05778
4.75	664.568	0.0874986	400.01	102.727	0.51652	0.05792
4.76001	666.021	0.0876845	400.01	102.952	0.51762	0.05801
4.77002	667.497	0.0878915	400.01	103.18	0.51884	0.05821
4.78003	668.966	0.0880984	400.01	103.407	0.52006	0.05842
4.78998	670.458	0.0883054	400.01	103.638	0.52128	0.05861
4.79999	671.927	0.0884913	400.01	103.865	0.52238	0.0587
4.81	673.474	0.0886773	400.01	104.104	0.52348	0.05873
4.82001	674.896	0.0889043	400.01	104.324	0.52482	0.05909
4.83002	676.412	0.0891112	400.01	104.558	0.52604	0.05926
4.84003	677.896	0.0892972	400.01	104.787	0.52714	0.05934
4.84998	679.419	0.0894832	400.01	105.023	0.52824	0.05938
4.85999	680.927	0.0896901	400.01	105.256	0.52946	0.05956
4.87	682.451	0.0898971	400.01	105.492	0.53068	0.05973
4.88	683.997	0.0901031	400.01	105.731	0.5319	0.05988
4.89001	685.529	0.090289	400.01	105.967	0.53299	0.05992
4.90002	686.99	0.090496	400.01	106.193	0.53421	0.06014
4.91003	688.482	0.0907029	400.01	106.424	0.53544	0.06033
4.92003	690.084	0.0909101	400.01	106.671	0.53666	0.06045
4.92998	691.584	0.091096	400.01	106.903	0.53776	0.06051
4.93999	693.169	0.091302	400.01	107.148	0.53897	0.06063
4.95	694.701	0.091488	400.01	107.385	0.54007	0.06067
4.96001	696.271	0.0916949	400.01	107.628	0.54129	0.06081
4.97002	697.834	0.0919019	400.01	107.869	0.54251	0.06095
4.98003	699.373	0.0921289	400.01	108.107	0.54385	0.06123
4.98998	700.88	0.0923358	400.01	108.34	0.54508	0.06141
4.99999	702.521	0.0925218	400.01	108.594	0.54617	0.06138
5.01	704.029	0.0927287	400.01	108.827	0.54739	0.06156
5.02001	705.537	0.0929357	400.01	109.06	0.54862	0.06174
5.03002	707.13	0.0931216	400.01	109.306	0.54971	0.06174
5.04003	708.654	0.0933276	400.01	109.542	0.55093	0.0619
5.04998	710.24	0.0935145	400.01	109.787	0.55203	0.06191
5.05999	711.771	0.0937205	400.01	110.024	0.55325	0.06207
5.07	713.294	0.0939485	400.01	110.259	0.5546	0.06237
5.08001	714.873	0.0941545	400.01	110.503	0.55581	0.06249
5.09002	716.404	0.0943414	400.01	110.74	0.55691	0.06254
5.10003	717.841	0.0945474	400.01	110.962	0.55813	0.06276
5.10998	719.419	0.0947333	400.01	111.206	0.55923	0.06277
5.11999	720.982	0.0949403	400.01	111.448	0.56045	0.06292
5.13	722.537	0.0951263	400.01	111.688	0.56155	0.06294
5.14	724.076	0.0953332	400.01	111.926	0.56277	0.0631
5.15001	725.576	0.0955402	400.01	112.158	0.56399	0.06329
5.16002	727.216	0.0957261	400.01	112.411	0.56509	0.06325
5.17003	728.88	0.0959321	400.01	112.668	0.56631	0.06332
5.17998	730.373	0.096119	400.01	112.899	0.56741	0.06339
5.18999	732.005	0.096305	400.01	113.152	0.56851	0.06337
5.2	733.685	0.096511	400.01	113.411	0.56972	0.06342
5.21001	735.232	0.0967179	400.01	113.65	0.57094	0.06358
5.22002	736.779	0.0969249	400.01	113.889	0.57217	0.06373
5.23003	738.287	0.0971109	400.01	114.123	0.57326	0.06379
5.23998	739.818	0.0973178	400.01	114.359	0.57449	0.06395
5.24999	741.404	0.0975038	400.01	114.604	0.57558	0.06396
5.26	742.841	0.0977107	400.01	114.827	0.5768	0.06419
5.27001	744.294	0.0978967	400.01	115.051	0.5779	0.06428
5.28002	745.943	0.0981027	400.01	115.306	0.57912	0.06436
5.29003	747.451	0.0983096	400.01	115.539	0.58034	0.06454
5.29998	748.943	0.0984956	400.01	115.77	0.58144	0.06461
5.30999	750.544	0.0986816	400.01	116.017	0.58254	0.0646
5.32	752.123	0.0988885	400.01	116.261	0.58376	0.06473
5.33001	753.662	0.0990954	400.01	116.499	0.58498	0.06489
5.34002	755.185	0.0992814	400.01	116.735	0.58608	0.06494
5.35003	756.701	0.0994884	400.01	116.969	0.5873	0.06512
5.35998	758.302	0.0996743	400.01	117.216	0.5884	0.06511
5.36999	759.857	0.0998803	400.01	117.457	0.58961	0.06525
5.38	761.263	0.100087	400.01	117.674	0.59083	0.0655
5.39	762.763	0.100294	400.01	117.906	0.59205	0.06569
5.40001	764.365	0.10048	400.01	118.154	0.59315	0.06568
5.41002	765.896	0.100666	400.01	118.39	0.59425	0.06572
5.42003	767.419	0.100873	400.01	118.626	0.59547	0.06589
5.42998	769.021	0.10108	400.01	118.873	0.59669	0.06601
5.43999	770.63	0.101286	400.01	119.122	0.59791	0.06612
5.45	772.169	0.101493	400.01	119.36	0.59913	0.06628
5.46001	773.716	0.101679	400.01	119.599	0.60023	0.06631
5.47002	775.287	0.101865	400.01	119.842	0.60133	0.06632
5.48003	776.896	0.102072	400.01	120.091	0.60255	0.06643
5.48998	778.474	0.102299	400.01	120.335	0.60389	0.06668
5.49999	779.919	0.102527	400.01	120.558	0.60524	0.06703
5.51	781.466	0.102713	400.01	120.797	0.60633	0.06706
5.52001	782.982	0.102899	400.01	121.031	0.60743	0.06711
5.53002	784.459	0.103106	400.01	121.26	0.60865	0.06732
5.54003	785.998	0.103312	400.01	121.498	0.60987	0.06747
5.54998	787.56	0.103478	400.01	121.739	0.61085	0.06737
5.55999	789.068	0.103685	400.01	121.972	0.61207	0.06755
5.57	790.56	0.103891	400.01	122.203	0.61329	0.06774
5.58001	792.099	0.104097	400.01	122.441	0.6145	0.06789
5.59002	793.646	0.104283	400.01	122.68	0.6156	0.06792
5.60003	795.216	0.10449	400.01	122.923	0.61682	0.06806
5.60998	796.685	0.104676	400.01	123.15	0.61792	0.06815
5.61999	798.255	0.104903	400.01	123.392	0.61926	0.0684
5.63	799.857	0.105089	400.01	123.64	0.62036	0.0684
5.64	801.427	0.105276	400.01	123.883	0.62146	0.06842
5.65001	803.044	0.105482	400.01	124.133	0.62268	0.06852
5.66002	804.669	0.105689	400.01	124.384	0.6239	0.06862
5.67003	806.357	0.105896	400.01	124.645	0.62512	0.06867
5.67998	807.966	0.106103	400.01	124.893	0.62635	0.06879
5.68999	809.537	0.106289	400.01	125.136	0.62744	0.0688
5.7	811.138	0.106475	400.01	125.384	0.62854	0.06879
5.71001	812.834	0.106661	400.01	125.646	0.62964	0.06872
5.72002	814.474	0.106868	400.01	125.899	0.63086	0.06881
5.73003	816.068	0.107074	400.01	126.146	0.63208	0.06893
5.73998	817.724	0.107281	400.01	126.402	0.6333	0.06901
5.74999	819.287	0.107467	400.01	126.643	0.6344	0.06903
5.76	820.849	0.107653	400.01	126.885	0.6355	0.06905
5.77001	822.412	0.107839	400.01	127.126	0.63659	0.06907
5.78002	823.982	0.108025	400.01	127.369	0.63769	0.06908
5.79003	825.552	0.108232	400.01	127.612	0.63891	0.06922
5.79998	827.177	0.108459	400.01	127.863	0.64025	0.06944
5.80999	828.732	0.108646	400.01	128.103	0.64136	0.06947
5.82	830.326	0.108852	400.01	128.35	0.64257	0.06958
5.83001	831.919	0.109038	400.01	128.596	0.64367	0.06958
5.84002	833.49	0.109223	400.01	128.839	0.64476	0.06959
5.85003	835.084	0.10943	400.01	129.085	0.64599	0.06971
5.85998	836.724	0.109616	400.01	129.339	0.64708	0.06968
5.86999	838.334	0.109823	400.01	129.588	0.64831	0.06979
5.88	839.974	0.11003	400.01	129.841	0.64953	0.06988
5.89	841.685	0.110216	400.01	130.106	0.65063	0.0698
5.90001	843.31	0.110423	400.01	130.357	0.65185	0.0699
5.91002	844.99	0.11065	400.01	130.616	0.65319	0.07008
5.92003	846.662	0.110857	400.01	130.875	0.65441	0.07015
5.92998	848.38	0.111022	400.01	131.14	0.65538	0.06994
5.93999	850.037	0.111208	400.01	131.397	0.65648	0.06989
5.95	851.724	0.111436	400.01	131.657	0.65783	0.07007
5.96001	853.38	0.111642	400.01	131.913	0.65904	0.07014
5.97002	854.99	0.111849	400.01	132.162	0.66027	0.07026
5.98003	856.662	0.112056	400.01	132.421	0.66149	0.07032
5.98998	858.302	0.112242	400.01	132.674	0.66259	0.07029
5.99999	859.927	0.112449	400.01	132.925	0.66381	0.07039
6.01	861.607	0.112655	400.01	133.185	0.66502	0.07045
6.02001	863.24	0.112862	400.01	133.438	0.66625	0.07054
6.03002	864.88	0.113069	400.01	133.691	0.66747	0.07063
6.04003	866.529	0.113255	400.01	133.946	0.66857	0.07059
6.04998	868.162	0.113462	400.01	134.198	0.66979	0.07069
6.05999	869.818	0.113648	400.01	134.454	0.67089	0.07064
6.07	871.466	0.113855	400.01	134.709	0.67211	0.07073
6.08001	873.084	0.114061	400.01	134.959	0.67332	0.07083
6.09002	874.677	0.114226	400.01	135.205	0.6743	0.0707
6.10003	876.31	0.114433	400.01	135.458	0.67552	0.0708
6.10998	877.896	0.114639	400.01	135.703	0.67674	0.07092
6.11999	879.529	0.114846	400.01	135.955	0.67796	0.07101
6.13	881.185	0.115032	400.01	136.211	0.67906	0.07097
6.14	882.849	0.115239	400.01	136.469	0.68028	0.07104
6.15001	884.568	0.115425	400.01	136.734	0.68138	0.07095
6.16002	886.224	0.115632	400.01	136.99	0.6826	0.07103
6.17003	888.005	0.115838	400.01	137.266	0.68381	0.07102
6.17998	889.709	0.116045	400.01	137.529	0.68504	0.07107
6.18999	891.419	0.116231	400.01	137.793	0.68613	0.07098
6.2	893.162	0.116417	400.01	138.063	0.68723	0.07088
6.21001	894.896	0.116624	400.01	138.331	0.68845	0.07091
6.22002	896.568	0.116831	400.01	138.589	0.68968	0.07097
6.23003	898.13	0.117038	400.01	138.831	0.6909	0.07112
6.23998	899.685	0.117224	400.01	139.071	0.692	0.07114
6.24999	901.279	0.11741	400.01	139.317	0.69309	0.07114
6.26	902.873	0.117637	400.01	139.564	0.69443	0.07138
6.27001	904.357	0.117803	400.01	139.793	0.69541	0.07134
6.28002	905.896	0.118009	400.01	140.031	0.69663	0.07149
6.29003	907.537	0.118216	400.01	140.285	0.69785	0.07158
6.29998	909.091	0.118402	400.01	140.525	0.69895	0.07161
6.30999	910.662	0.118609	400.01	140.768	0.70017	0.07174
6.32	912.263	0.118816	400.01	141.015	0.70139	0.07186
6.33001	913.888	0.118981	400.01	141.267	0.70237	0.07171
6.34002	915.521	0.119187	400.01	141.519	0.70358	0.0718
6.35003	917.107	0.119393	400.01	141.764	0.7048	0.07192
6.35998	918.724	0.1196	400.01	142.014	0.70602	0.07203
6.36999	920.482	0.119807	400.01	142.286	0.70724	0.07204
6.38	922.232	0.119972	400.01	142.556	0.70822	0.07181
6.39	923.818	0.120179	400.01	142.801	0.70944	0.07193
6.40001	925.451	0.120386	400.01	143.054	0.71066	0.07203
6.41002	927.107	0.120593	400.01	143.31	0.71188	0.07211
6.42003	928.802	0.120779	400.01	143.572	0.71298	0.07204
6.42998	930.482	0.120985	400.01	143.832	0.7142	0.07209
6.43999	932.201	0.121172	400.01	144.097	0.7153	0.07201
6.45	933.935	0.121378	400.01	144.365	0.71652	0.07203
6.46001	935.607	0.121585	400.01	144.624	0.71774	0.0721
6.47002	937.169	0.121792	400.01	144.865	0.71896	0.07224
6.48003	938.763	0.121978	400.01	145.112	0.72006	0.07224
6.48998	940.451	0.122164	400.01	145.373	0.72116	0.07217
6.49999	942.154	0.122371	400.01	145.636	0.72238	0.07222
6.51	943.849	0.122598	400.01	145.898	0.72372	0.07239
6.52001	945.498	0.122805	400.01	146.153	0.72494	0.07247
6.53002	947.177	0.122991	400.01	146.412	0.72604	0.07241
6.54003	948.834	0.123198	400.01	146.668	0.72726	0.07249
6.54998	950.466	0.123404	400.01	146.921	0.72848	0.07258
6.55999	952.162	0.123611	400.01	147.183	0.7297	0.07263
6.57	953.826	0.123797	400.01	147.44	0.7308	0.07258
6.58001	955.498	0.124004	400.01	147.699	0.73202	0.07265
6.59002	957.169	0.12421	400.01	147.957	0.73323	0.07271
6.60003	958.841	0.124396	400.01	148.215	0.73433	0.07266
6.60998	960.49	0.124582	400.01	148.47	0.73543	0.07262
6.61999	962.201	0.124789	400.01	148.735	0.73665	0.07266
6.63	963.912	0.124975	400.01	148.999	0.73775	0.07258
6.64	965.591	0.125202	400.01	149.259	0.73909	0.07276
6.65001	967.326	0.125388	400.01	149.527	0.74019	0.07266
6.66002	969.005	0.125574	400.01	149.786	0.74129	0.0726
6.67003	970.724	0.12576	400.01	150.052	0.74238	0.07251
6.67998	972.419	0.125967	400.01	150.314	0.74361	0.07256
6.68999	974.115	0.126174	400.01	150.576	0.74483	0.07261
6.7	975.763	0.126381	400.01	150.831	0.74605	0.0727
6.71001	977.419	0.126567	400.01	151.087	0.74715	0.07265
6.72002	979.06	0.126753	400.01	151.341	0.74825	0.07262
6.73003	980.669	0.12698	400.01	151.589	0.74959	0.07285
6.73998	982.287	0.127166	400.01	151.839	0.75068	0.07283
6.74999	983.88	0.127373	400.01	152.086	0.75191	0.07295
6.76	985.513	0.127559	400.01	152.338	0.753	0.07292
6.77001	987.255	0.127766	400.01	152.607	0.75423	0.07294
6.78002	988.943	0.127952	400.01	152.868	0.75532	0.07288
6.79003	990.677	0.128159	400.01	153.136	0.75655	0.0729
6.79998	992.474	0.128345	400.01	153.414	0.75764	0.07276
6.80999	994.248	0.128551	400.01	153.688	0.75886	0.07275
6.82	995.974	0.128758	400.01	153.955	0.76008	0.07278
6.83001	997.779	0.128965	400.01	154.234	0.7613	0.07276
6.84002	999.654	0.129171	400.01	154.524	0.76252	0.07268
6.85003	1001.49	0.129377	400.01	154.808	0.76374	0.07263
6.85998	1003.33	0.129564	400.01	155.092	0.76484	0.07246
6.86999	1005.09	0.12977	400.01	155.364	0.76606	0.07247
6.88	1006.88	0.129977	400.01	155.641	0.76728	0.07245
6.89	1008.61	0.130184	400.01	155.908	0.7685	0.07248
6.90001	1010.36	0.13037	400.01	156.179	0.7696	0.07237
6.91002	1012.15	0.130577	400.01	156.456	0.77082	0.07236
6.92003	1013.97	0.130763	400.01	156.737	0.77192	0.0722
6.92998	1015.69	0.130969	400.01	157.003	0.77313	0.07223
6.93999	1017.29	0.131176	400.01	157.25	0.77436	0.07235
6.95	1019.02	0.131362	400.01	157.518	0.77545	0.07225
6.96001	1020.76	0.131548	400.01	157.787	0.77655	0.07215
6.97002	1022.49	0.131755	400.01	158.054	0.77777	0.07218
6.98003	1024.17	0.131962	400.01	158.314	0.779	0.07224
6.98998	1025.89	0.132189	400.01	158.58	0.78034	0.07239
6.99999	1027.62	0.132396	400.01	158.847	0.78156	0.07242
7.01	1029.36	0.132582	400.01	159.116	0.78266	0.07232
7.02001	1031.08	0.132768	400.01	159.382	0.78375	0.07223
7.03002	1032.84	0.132954	400.01	159.654	0.78485	0.07211
7.04003	1034.65	0.133161	400.01	159.934	0.78607	0.07208
7.04998	1036.35	0.133347	400.01	160.196	0.78717	0.07201
7.05999	1038.05	0.133574	400.01	160.459	0.78851	0.07218
7.07	1039.75	0.133781	400.01	160.722	0.78973	0.07223
7.08001	1041.53	0.133967	400.01	160.997	0.79083	0.0721
7.09002	1043.32	0.134153	400.01	161.274	0.79193	0.07196
7.10003	1044.99	0.134359	400.01	161.532	0.79315	0.07202
7.10998	1046.73	0.134566	400.01	161.801	0.79437	0.07204
7.11999	1048.48	0.134752	400.01	162.071	0.79547	0.07193
7.13	1050.29	0.134938	400.01	162.351	0.79656	0.07178
7.14	1052.1	0.135124	400.01	162.631	0.79766	0.07163
7.15001	1053.95	0.135351	400.01	162.917	0.799	0.07169
7.16002	1055.74	0.135558	400.01	163.194	0.80022	0.07168
7.17003	1057.48	0.135724	400.01	163.463	0.8012	0.07146
7.17998	1059.19	0.13593	400.01	163.727	0.80242	0.0715
7.18999	1060.94	0.136137	400.01	163.997	0.80364	0.07151
7.2	1062.74	0.136344	400.01	164.276	0.80486	0.07149
7.21001	1064.44	0.136551	400.01	164.538	0.80609	0.07154
7.22002	1066.09	0.136737	400.01	164.794	0.80718	0.0715
7.23003	1067.74	0.136923	400.01	165.049	0.80828	0.07146
7.23998	1069.45	0.13713	400.01	165.313	0.8095	0.0715
7.24999	1071.15	0.137336	400.01	165.576	0.81072	0.07154
7.26	1072.83	0.137522	400.01	165.835	0.81182	0.07148
7.27001	1074.61	0.137708	400.01	166.111	0.81292	0.07135
7.28002	1076.36	0.137915	400.01	166.381	0.81414	0.07137
7.29003	1078.1	0.138101	400.01	166.65	0.81524	0.07126
7.29998	1079.83	0.138308	400.01	166.917	0.81646	0.07129
7.30999	1081.65	0.138494	400.01	167.199	0.81756	0.07113
7.32	1083.51	0.138721	400.01	167.486	0.8189	0.07119
7.33001	1085.26	0.138949	400.01	167.757	0.82024	0.07133
7.34002	1086.93	0.139135	400.01	168.015	0.82134	0.07127
7.35003	1088.69	0.13932	400.01	168.287	0.82243	0.07115
7.35998	1090.48	0.139527	400.01	168.564	0.82365	0.07114
7.36999	1092.2	0.139734	400.01	168.83	0.82488	0.07117
7.38	1093.98	0.139899	400.01	169.105	0.82585	0.07092
7.39	1095.73	0.140106	400.01	169.375	0.82707	0.07093
7.40001	1097.42	0.140333	400.01	169.636	0.82841	0.07111
7.41002	1099.07	0.140519	400.01	169.892	0.82951	0.07107
7.42003	1100.78	0.140726	400.01	170.156	0.83073	0.07111
7.42998	1102.54	0.140933	400.01	170.428	0.83195	0.07112
7.43999	1104.31	0.141119	400.01	170.702	0.83305	0.07099
7.45	1106.04	0.141326	400.01	170.969	0.83427	0.07102
7.46001	1107.7	0.141532	400.01	171.226	0.83549	0.07109
7.47002	1109.42	0.141739	400.01	171.491	0.83671	0.07113
7.48003	1111.11	0.141925	400.01	171.753	0.83781	0.07106
7.48998	1112.87	0.142132	400.01	172.025	0.83903	0.07106
7.49999	1114.68	0.142318	400.01	172.304	0.84013	0.07091
7.51	1116.44	0.142525	400.01	172.577	0.84135	0.07092
7.52001	1118.19	0.142731	400.01	172.847	0.84257	0.07093
7.53002	1119.9	0.142917	400.01	173.111	0.84367	0.07085
7.54003	1121.71	0.143124	400.01	173.391	0.84489	0.07082
7.54998	1123.4	0.143331	400.01	173.652	0.84611	0.07088
7.55999	1125.15	0.143517	400.01	173.923	0.84721	0.07077
7.57	1126.9	0.143724	400.01	174.193	0.84843	0.07078
7.58001	1128.7	0.143931	400.01	174.472	0.84965	0.07076
7.59002	1130.46	0.144117	400.01	174.744	0.85075	0.07064
7.60003	1132.16	0.144322	400.01	175.006	0.85196	0.07068
7.60998	1133.91	0.144529	400.01	175.277	0.85318	0.0707
7.61999	1135.65	0.144715	400.01	175.546	0.85428	0.07059
7.63	1137.38	0.144901	400.01	175.813	0.85538	0.0705
7.64	1138.99	0.145108	400.01	176.062	0.8566	0.07061
7.65001	1140.67	0.145294	400.01	176.322	0.8577	0.07055
7.66002	1142.4	0.14548	400.01	176.589	0.8588	0.07045
7.67003	1144.09	0.145687	400.01	176.851	0.86002	0.07051
7.67998	1145.73	0.145894	400.01	177.104	0.86124	0.0706
7.68999	1147.46	0.1461	400.01	177.372	0.86246	0.07062
7.7	1149.15	0.146307	400.01	177.633	0.86368	0.07067
7.71001	1150.92	0.146493	400.01	177.906	0.86478	0.07055
7.72002	1152.61	0.1467	400.01	178.168	0.866	0.07061
7.73003	1154.35	0.146927	400.01	178.437	0.86734	0.07075
7.73998	1156.11	0.147113	400.01	178.709	0.86844	0.07063
7.74999	1157.97	0.1473	400.01	178.996	0.86954	0.07045
7.76	1159.76	0.147506	400.01	179.273	0.87076	0.07043
7.77001	1161.58	0.147713	400.01	179.554	0.87198	0.0704
7.78002	1163.36	0.14792	400.01	179.829	0.8732	0.07039
7.79003	1165.13	0.148127	400.01	180.103	0.87442	0.07039
7.79998	1166.97	0.148292	400.01	180.387	0.8754	0.07009
7.80999	1168.8	0.148519	400.01	180.67	0.87674	0.07017
7.82	1170.72	0.148705	400.01	180.967	0.87783	0.06995
7.83001	1172.57	0.148912	400.01	181.253	0.87906	0.06989
7.84002	1174.47	0.149119	400.01	181.547	0.88028	0.0698
7.85003	1176.26	0.149325	400.01	181.823	0.88149	0.06978
7.85998	1178.1	0.149531	400.01	182.108	0.88271	0.06973
7.86999	1179.86	0.149738	400.01	182.38	0.88393	0.06974
7.88	1181.66	0.149945	400.01	182.658	0.88515	0.06972
7.89	1183.46	0.150152	400.01	182.936	0.88638	0.0697
7.90001	1185.21	0.150358	400.01	183.207	0.88759	0.0697
7.91002	1186.91	0.150545	400.01	183.47	0.8887	0.06963
7.92003	1188.61	0.150731	400.01	183.732	0.88979	0.06956
7.92998	1190.33	0.150937	400.01	183.998	0.89101	0.06959
7.93999	1192.08	0.151144	400.01	184.269	0.89223	0.0696
7.95	1193.86	0.15133	400.01	184.544	0.89333	0.06947
7.96001	1195.6	0.151516	400.01	184.813	0.89443	0.06937
7.97002	1197.42	0.151723	400.01	185.094	0.89565	0.06934
7.98003	1199.26	0.15193	400.01	185.379	0.89687	0.06929
7.98998	1201	0.152116	400.01	185.648	0.89797	0.06919
7.99999	1202.82	0.152323	400.01	185.929	0.89919	0.06915
8.01	1204.69	0.152529	400.01	186.218	0.90041	0.06908
8.02001	1206.54	0.152736	400.01	186.504	0.90163	0.06902
8.03002	1208.4	0.152943	400.01	186.791	0.90285	0.06896
8.04003	1210.21	0.153129	400.01	187.071	0.90395	0.06881
8.04998	1212.1	0.153336	400.01	187.363	0.90517	0.06873
8.05999	1214.01	0.153501	400.01	187.659	0.90615	0.06838
8.07	1215.81	0.153708	400.01	187.937	0.90737	0.06836
8.08001	1217.58	0.153915	400.01	188.21	0.90859	0.06836
8.09002	1219.4	0.154121	400.01	188.492	0.90981	0.06832
8.10003	1221.21	0.154327	400.01	188.772	0.91102	0.06829
8.10998	1222.96	0.154534	400.01	189.042	0.91224	0.06831
8.11999	1224.65	0.154741	400.01	189.303	0.91347	0.06836
8.13	1226.36	0.154906	400.01	189.568	0.91444	0.06815
8.14	1228.15	0.155113	400.01	189.844	0.91566	0.06814
8.15001	1229.89	0.155319	400.01	190.113	0.91688	0.06816
8.16002	1231.57	0.155547	400.01	190.373	0.91822	0.06834
8.17003	1233.36	0.155712	400.01	190.65	0.9192	0.06808
8.17998	1235.23	0.155898	400.01	190.939	0.9203	0.06789
8.18999	1236.99	0.156105	400.01	191.211	0.92152	0.0679
8.2	1238.72	0.156312	400.01	191.478	0.92274	0.06793
8.21001	1240.51	0.156519	400.01	191.755	0.92396	0.06791
8.22002	1242.38	0.156725	400.01	192.044	0.92518	0.06784
8.23003	1244.28	0.156932	400.01	192.338	0.9264	0.06775
8.23998	1246.04	0.157118	400.01	192.61	0.9275	0.06763
8.24999	1247.81	0.157325	400.01	192.883	0.92872	0.06763
8.26	1249.61	0.157532	400.01	193.162	0.92994	0.06761
8.27001	1251.4	0.157738	400.01	193.438	0.93116	0.06759
8.28002	1253.16	0.157945	400.01	193.71	0.93238	0.0676
8.29003	1255.02	0.158131	400.01	193.998	0.93348	0.06742
8.29998	1256.87	0.158317	400.01	194.284	0.93457	0.06724
8.30999	1258.61	0.158545	400.01	194.553	0.93592	0.06738
8.32	1260.35	0.158751	400.01	194.822	0.93714	0.0674
8.33001	1262.11	0.158938	400.01	195.094	0.93824	0.06729
8.34002	1263.9	0.159124	400.01	195.371	0.93934	0.06715
8.35003	1265.66	0.15933	400.01	195.643	0.94055	0.06715
8.35998	1267.47	0.159515	400.01	195.922	0.94165	0.06699
8.36999	1269.26	0.159743	400.01	196.199	0.94299	0.0671
8.38	1270.99	0.15997	400.01	196.466	0.94433	0.06725
8.39	1272.72	0.160177	400.01	196.734	0.94555	0.06728
8.40001	1274.51	0.160363	400.01	197.011	0.94665	0.06714
8.41002	1276.36	0.16057	400.01	197.297	0.94787	0.06709
8.42003	1278.16	0.160735	400.01	197.575	0.94885	0.06682
8.42998	1279.89	0.160942	400.01	197.842	0.95007	0.06685
8.43999	1281.63	0.161149	400.01	198.111	0.95129	0.06687
8.45	1283.46	0.161355	400.01	198.394	0.95251	0.06682
8.46001	1285.25	0.161542	400.01	198.671	0.95361	0.06669
8.47002	1287.07	0.161748	400.01	198.952	0.95483	0.06665
8.48003	1288.84	0.161934	400.01	199.226	0.95593	0.06653
8.48998	1290.66	0.162162	400.01	199.507	0.95727	0.06662
8.49999	1292.4	0.162348	400.01	199.776	0.95837	0.06651
8.51	1294.2	0.162555	400.01	200.054	0.95959	0.06649
8.52001	1296.04	0.162741	400.01	200.339	0.96069	0.06632
8.53002	1297.83	0.162927	400.01	200.615	0.96179	0.06618
8.54003	1299.63	0.163113	400.01	200.894	0.96289	0.06604
8.54998	1301.35	0.16332	400.01	201.159	0.96411	0.06608
8.55999	1303.12	0.163526	400.01	201.433	0.96532	0.06607
8.57	1304.82	0.163712	400.01	201.696	0.96642	0.06599
8.58001	1306.63	0.163919	400.01	201.976	0.96764	0.06597
8.59002	1308.37	0.164105	400.01	202.245	0.96874	0.06587
8.60003	1310.19	0.164312	400.01	202.526	0.96996	0.06583
8.60998	1311.95	0.164497	400.01	202.798	0.97106	0.06571
8.61999	1313.69	0.164704	400.01	203.067	0.97228	0.06573
8.63	1315.54	0.164911	400.01	203.353	0.9735	0.06568
8.64	1317.33	0.165097	400.01	203.63	0.9746	0.06554
8.65001	1319.11	0.165303	400.01	203.905	0.97581	0.06553
8.66002	1320.92	0.16551	400.01	204.185	0.97704	0.0655
8.67003	1322.74	0.165717	400.01	204.466	0.97826	0.06546
8.67998	1324.56	0.165903	400.01	204.747	0.97936	0.06531
8.68999	1326.43	0.16613	400.01	205.036	0.9807	0.06536
8.7	1328.22	0.166316	400.01	205.313	0.98179	0.06522
8.71001	1330.06	0.166523	400.01	205.597	0.98302	0.06517
8.72002	1331.94	0.16673	400.01	205.888	0.98424	0.0651
8.73003	1333.78	0.166937	400.01	206.172	0.98546	0.06505
8.73998	1335.63	0.167123	400.01	206.458	0.98656	0.06487
8.74999	1337.51	0.16733	400.01	206.749	0.98778	0.06479
8.76	1339.32	0.167536	400.01	207.029	0.989	0.06476
8.77001	1341.12	0.167722	400.01	207.307	0.99009	0.06462
8.78002	1342.84	0.16795	400.01	207.573	0.99144	0.06478
8.79003	1344.62	0.168136	400.01	207.848	0.99254	0.06465
8.79998	1346.47	0.168343	400.01	208.134	0.99376	0.06459
8.80999	1348.22	0.168549	400.01	208.405	0.99498	0.0646
8.82	1350.01	0.168756	400.01	208.681	0.9962	0.06459
8.83001	1351.79	0.168963	400.01	208.956	0.99742	0.06458
8.84002	1353.65	0.16917	400.01	209.244	0.99864	0.06452
8.85003	1355.47	0.169376	400.01	209.525	0.99986	0.06448
8.85998	1357.28	0.169561	400.01	209.805	1.00095	0.06432
8.86999	1359.15	0.169747	400.01	210.094	1.00205	0.06413
8.88	1361.03	0.169954	400.01	210.385	1.00327	0.06405
8.89	1362.93	0.17014	400.01	210.678	1.00437	0.06384
8.90001	1364.71	0.170326	400.01	210.953	1.00547	0.06371
8.91002	1366.62	0.170533	400.01	211.249	1.00669	0.06361
8.92003	1368.49	0.17074	400.01	211.538	1.00791	0.06355
8.92998	1370.36	0.170947	400.01	211.827	1.00913	0.06348
8.93999	1372.25	0.171133	400.01	212.119	1.01023	0.06327
8.95	1374.16	0.171339	400.01	212.414	1.01145	0.06317
8.96001	1376.08	0.171526	400.01	212.711	1.01255	0.06295
8.97002	1377.94	0.171732	400.01	212.999	1.01377	0.06288
8.98003	1379.78	0.171939	400.01	213.283	1.01499	0.06283
8.98998	1381.6	0.172146	400.01	213.564	1.01621	0.0628
8.99999	1383.52	0.172332	400.01	213.861	1.01731	0.06257
9.01	1385.29	0.172518	400.01	214.135	1.01841	0.06245
9.02001	1387.1	0.172725	400.01	214.414	1.01963	0.06242
9.03002	1388.88	0.172931	400.01	214.69	1.02084	0.06241
9.04003	1390.63	0.173138	400.01	214.96	1.02207	0.06242
9.04998	1392.47	0.173324	400.01	215.245	1.02316	0.06225
9.05999	1394.37	0.17351	400.01	215.538	1.02426	0.06204
9.07	1396.27	0.173717	400.01	215.832	1.02548	0.06195
9.08001	1398.11	0.173944	400.01	216.116	1.02682	0.06202
9.09002	1400	0.174151	400.01	216.409	1.02805	0.06194
9.10003	1401.82	0.174337	400.01	216.69	1.02914	0.06178
9.10998	1403.78	0.174523	400.01	216.993	1.03024	0.06152
9.11999	1405.72	0.174729	400.01	217.293	1.03146	0.0614
9.13	1407.69	0.174936	400.01	217.597	1.03268	0.06126
9.14	1409.57	0.175122	400.01	217.888	1.03378	0.06106
9.15001	1411.39	0.175308	400.01	218.169	1.03488	0.06091
9.16002	1413.2	0.175515	400.01	218.449	1.0361	0.06088
9.17003	1415.07	0.175701	400.01	218.738	1.0372	0.06069
9.17998	1417	0.175928	400.01	219.036	1.03854	0.0607
9.18999	1418.88	0.176135	400.01	219.327	1.03976	0.06062
9.2	1420.8	0.176321	400.01	219.624	1.04086	0.06039
9.21001	1422.65	0.176528	400.01	219.91	1.04208	0.06034
9.22002	1424.44	0.176735	400.01	220.186	1.0433	0.06032
9.23003	1426.25	0.176941	400.01	220.466	1.04452	0.06029
9.23998	1428.17	0.177148	400.01	220.763	1.04574	0.06019
9.24999	1430	0.177334	400.01	221.046	1.04684	0.06002
9.26	1431.86	0.177541	400.01	221.333	1.04806	0.05996
9.27001	1433.79	0.177727	400.01	221.632	1.04916	0.05973
9.28002	1435.72	0.177954	400.01	221.93	1.0505	0.05974
9.29003	1437.67	0.178161	400.01	222.231	1.05172	0.05961
9.29998	1439.59	0.178347	400.01	222.528	1.05282	0.05939
9.30999	1441.4	0.178554	400.01	222.808	1.05404	0.05936
9.32	1443.31	0.17874	400.01	223.103	1.05514	0.05914
9.33001	1445.18	0.178967	400.01	223.392	1.05648	0.05919
9.34002	1447.04	0.179174	400.01	223.68	1.0577	0.05913
9.35003	1449.05	0.17936	400.01	223.991	1.0588	0.05884
9.35998	1451.02	0.179546	400.01	224.295	1.05989	0.05858
9.36999	1452.92	0.179773	400.01	224.589	1.06123	0.05861
9.38	1454.84	0.179959	400.01	224.886	1.06233	0.05838
9.39	1456.74	0.180166	400.01	225.179	1.06355	0.05829
9.40001	1458.66	0.180393	400.01	225.476	1.06489	0.0583
9.41002	1460.66	0.180579	400.01	225.785	1.06599	0.05802
9.42003	1462.57	0.180765	400.01	226.08	1.06709	0.0578
9.42998	1464.51	0.180951	400.01	226.38	1.06819	0.05756
9.43999	1466.41	0.181158	400.01	226.674	1.06941	0.05747
9.45	1468.23	0.181385	400.01	226.955	1.07075	0.05756
9.46001	1470.09	0.181572	400.01	227.243	1.07185	0.05738
9.47002	1471.95	0.181758	400.01	227.53	1.07295	0.05719
9.48003	1473.8	0.181964	400.01	227.816	1.07417	0.05713
9.48998	1475.61	0.18215	400.01	228.096	1.07527	0.05698
9.49999	1477.47	0.182378	400.01	228.384	1.07661	0.05704
9.51	1479.29	0.182564	400.01	228.665	1.07771	0.05688
9.52001	1481.19	0.18275	400.01	228.959	1.07881	0.05667
9.53002	1483.07	0.182936	400.01	229.249	1.07991	0.05647
9.54003	1484.95	0.183143	400.01	229.54	1.08113	0.0564
9.54998	1486.89	0.18337	400.01	229.84	1.08247	0.0564
9.55999	1488.78	0.183577	400.01	230.132	1.08369	0.05631
9.57	1490.61	0.183784	400.01	230.415	1.08491	0.05627
9.58001	1492.44	0.18397	400.01	230.698	1.08601	0.05611
9.59002	1494.43	0.184177	400.01	231.005	1.08723	0.05596
9.60003	1496.34	0.184383	400.01	231.301	1.08845	0.05586
9.60998	1498.22	0.184569	400.01	231.591	1.08955	0.05566
9.61999	1500.11	0.184734	400.01	231.883	1.09052	0.05533
9.63	1501.97	0.184961	400.01	232.171	1.09186	0.05538
9.64	1503.83	0.185168	400.01	232.458	1.09308	0.05532
9.65001	1505.61	0.185354	400.01	232.733	1.09418	0.05519
9.66002	1507.44	0.185561	400.01	233.016	1.0954	0.05515
9.67003	1509.34	0.185788	400.01	233.31	1.09674	0.05518
9.67998	1511.24	0.185974	400.01	233.604	1.09784	0.05497
9.68999	1513.04	0.18616	400.01	233.882	1.09894	0.05482
9.7	1514.88	0.186367	400.01	234.166	1.10016	0.05477
9.71001	1516.82	0.186574	400.01	234.466	1.10138	0.05466
9.72002	1518.75	0.186781	400.01	234.765	1.1026	0.05455
9.73003	1520.64	0.186987	400.01	235.057	1.10382	0.05446
9.73998	1522.6	0.187194	400.01	235.36	1.10504	0.05433
9.74999	1524.59	0.187401	400.01	235.667	1.10626	0.05418
9.76	1526.49	0.187608	400.01	235.961	1.10749	0.05409
9.77001	1528.41	0.187794	400.01	236.258	1.10858	0.05386
9.78002	1530.36	0.188	400.01	236.559	1.1098	0.05373
9.79003	1532.32	0.188228	400.01	236.862	1.11115	0.05372
9.79998	1534.26	0.188414	400.01	237.162	1.11224	0.05348
9.80999	1536.19	0.1886	400.01	237.46	1.11334	0.05325
9.82	1538.1	0.188807	400.01	237.756	1.11456	0.05315
9.83001	1540.02	0.189013	400.01	238.052	1.11578	0.05304
9.84002	1541.88	0.189179	400.01	238.34	1.11676	0.05274
9.85003	1543.71	0.189386	400.01	238.623	1.11798	0.0527
9.85998	1545.64	0.189592	400.01	238.921	1.1192	0.05258
9.86999	1547.5	0.189798	400.01	239.209	1.12041	0.05252
9.88	1549.33	0.189984	400.01	239.492	1.12151	0.05235
9.89	1551.15	0.190191	400.01	239.773	1.12273	0.05232
9.90001	1553.04	0.190377	400.01	240.065	1.12383	0.05211
9.91002	1554.91	0.190584	400.01	240.354	1.12505	0.05204
9.92003	1556.79	0.19077	400.01	240.645	1.12615	0.05184
9.93003	1558.65	0.190977	400.01	240.932	1.12737	0.05178
9.93998	1560.58	0.191183	400.01	241.231	1.12859	0.05167
9.94999	1562.56	0.19139	400.01	241.537	1.12981	0.05152
9.96	1564.5	0.191576	400.01	241.837	1.13091	0.05128
9.97001	1566.45	0.191783	400.01	242.138	1.13213	0.05116
9.98002	1568.4	0.191969	400.01	242.439	1.13323	0.05091
9.99003	1570.37	0.192176	400.01	242.744	1.13445	0.05077
9.99998	1572.27	0.192362	400.01	243.038	1.13555	0.05056
10.01	1574.13	0.192589	400.01	243.325	1.13689	0.05062
10.02	1576.1	0.192775	400.01	243.63	1.13799	0.05035
10.03	1578.08	0.192982	400.01	243.936	1.13921	0.05021
10.04	1579.98	0.193189	400.01	244.229	1.14043	0.05012
10.05	1581.88	0.193354	400.01	244.523	1.1414	0.04978
10.06	1583.75	0.193561	400.01	244.812	1.14263	0.04972
10.07	1585.64	0.193768	400.01	245.104	1.14385	0.04963
10.08	1587.54	0.193974	400.01	245.398	1.14506	0.04954
10.09	1589.42	0.194181	400.01	245.689	1.14629	0.04946
10.1	1591.34	0.194367	400.01	245.985	1.14738	0.04924
10.11	1593.26	0.194553	400.01	246.282	1.14848	0.04901
10.12	1595.12	0.19476	400.01	246.57	1.1497	0.04895
10.13	1597.08	0.194966	400.01	246.873	1.15092	0.04881
10.14	1599.02	0.195173	400.01	247.173	1.15214	0.04869
10.15	1600.93	0.195359	400.01	247.468	1.15324	0.04847
10.16	1602.8	0.195565	400.01	247.757	1.15446	0.0484
10.17	1604.69	0.195772	400.01	248.049	1.15568	0.04832
10.18	1606.61	0.195979	400.01	248.346	1.1569	0.04821
10.19	1608.54	0.196165	400.01	248.644	1.158	0.04798
10.2	1610.48	0.196351	400.01	248.944	1.1591	0.04774
10.21	1612.52	0.196558	400.01	249.259	1.16032	0.04755
10.22	1614.6	0.196744	400.01	249.581	1.16142	0.04722
10.23	1616.57	0.196951	400.01	249.885	1.16264	0.04708
10.24	1618.54	0.197157	400.01	250.19	1.16385	0.04694
10.25	1620.5	0.197385	400.01	250.493	1.1652	0.04693
10.26	1622.56	0.197571	400.01	250.811	1.1663	0.04661
10.27	1624.58	0.197778	400.01	251.124	1.16752	0.04643
10.28	1626.58	0.197984	400.01	251.433	1.16874	0.04627
10.29	1628.56	0.198191	400.01	251.739	1.16996	0.04612
10.3	1630.52	0.198398	400.01	252.042	1.17118	0.04599
10.31	1632.38	0.198605	400.01	252.329	1.1724	0.04593
10.32	1634.17	0.198811	400.01	252.606	1.17362	0.04591
10.33	1636.06	0.198997	400.01	252.898	1.17472	0.04571
10.34	1638.02	0.199204	400.01	253.201	1.17594	0.04558
10.35	1639.96	0.199411	400.01	253.501	1.17716	0.04546
10.36	1641.85	0.199597	400.01	253.793	1.17826	0.04525
10.37	1643.78	0.199804	400.01	254.091	1.17948	0.04514
10.38	1645.73	0.20001	400.01	254.393	1.1807	0.04501
10.39	1647.7	0.200216	400.01	254.697	1.18191	0.04487
10.4	1649.68	0.200382	400.01	255.003	1.18289	0.04448
10.41	1651.65	0.200588	400.01	255.308	1.18411	0.04434
10.42	1653.62	0.200816	400.01	255.612	1.18545	0.04433
10.43	1655.59	0.201002	400.01	255.917	1.18655	0.04407
10.44	1657.52	0.201209	400.01	256.215	1.18777	0.04396
10.45	1659.51	0.201395	400.01	256.523	1.18887	0.04368
10.46	1661.47	0.201601	400.01	256.826	1.19009	0.04354
10.47	1663.36	0.201808	400.01	257.118	1.19131	0.04346
10.48	1665.2	0.202015	400.01	257.402	1.19253	0.04341
10.49	1667.11	0.202242	400.01	257.698	1.19387	0.04344
10.5	1668.95	0.202408	400.01	257.982	1.19485	0.04315
10.51	1670.81	0.202614	400.01	258.27	1.19607	0.04308
10.52	1672.74	0.202821	400.01	258.568	1.19729	0.04297
10.53	1674.62	0.203028	400.01	258.859	1.19851	0.04289
10.54	1676.58	0.203235	400.01	259.162	1.19973	0.04276
10.55	1678.51	0.203421	400.01	259.46	1.20083	0.04253
10.56	1680.44	0.203628	400.01	259.758	1.20205	0.04242
10.57	1682.41	0.203834	400.01	260.063	1.20327	0.04228
10.58	1684.44	0.20402	400.01	260.377	1.20437	0.04197
10.59	1686.41	0.204227	400.01	260.681	1.20559	0.04184
10.6	1688.45	0.204434	400.01	260.996	1.20681	0.04165
10.61	1690.59	0.204641	400.01	261.327	1.20803	0.04139
10.62	1692.69	0.204847	400.01	261.652	1.20925	0.04116
10.63	1694.8	0.205054	400.01	261.978	1.21047	0.04093
10.64	1696.84	0.20526	400.01	262.293	1.21169	0.04074
10.65	1698.95	0.205446	400.01	262.619	1.21279	0.04038
10.66	1701.09	0.205653	400.01	262.95	1.21401	0.04012
10.67	1703.27	0.205859	400.01	263.287	1.21522	0.03983
10.68	1705.34	0.206066	400.01	263.607	1.21645	0.03963
10.69	1707.47	0.206273	400.01	263.936	1.21767	0.03938
10.7	1709.55	0.20648	400.01	264.258	1.21889	0.03917
10.71	1711.49	0.206666	400.01	264.558	1.21999	0.03893
10.72	1713.42	0.206872	400.01	264.856	1.2212	0.03881
10.73	1715.39	0.207079	400.01	265.161	1.22243	0.03867
10.74	1717.31	0.207286	400.01	265.458	1.22365	0.03857
10.75	1719.19	0.207472	400.01	265.748	1.22475	0.03837
10.76	1721.04	0.207658	400.01	266.034	1.22584	0.03819
10.77	1722.88	0.207865	400.01	266.319	1.22707	0.03814
10.78	1724.77	0.208072	400.01	266.611	1.22829	0.03806
10.79	1726.66	0.208278	400.01	266.903	1.2295	0.03797
10.8	1728.51	0.208485	400.01	267.189	1.23073	0.03792
10.81	1730.49	0.208692	400.01	267.495	1.23195	0.03777
10.82	1732.34	0.208878	400.01	267.781	1.23305	0.0376
10.83	1734.2	0.209085	400.01	268.068	1.23427	0.03753
10.84	1736.09	0.209271	400.01	268.36	1.23537	0.03733
10.85	1738.05	0.209478	400.01	268.663	1.23659	0.0372
10.86	1739.99	0.209664	400.01	268.963	1.23769	0.03696
10.87	1741.94	0.20987	400.01	269.265	1.2389	0.03683
10.88	1743.83	0.210056	400.01	269.557	1.24	0.03662
10.89	1745.71	0.210283	400.01	269.848	1.24134	0.03666
10.9	1747.6	0.210469	400.01	270.14	1.24244	0.03646
10.91	1749.43	0.210655	400.01	270.423	1.24354	0.03629
10.92	1751.38	0.210862	400.01	270.724	1.24476	0.03617
10.93	1753.27	0.211048	400.01	271.016	1.24586	0.03596
10.94	1755.18	0.211275	400.01	271.311	1.2472	0.03598
10.95	1757.05	0.211482	400.01	271.6	1.24842	0.03592
10.96	1759.01	0.211668	400.01	271.903	1.24952	0.03566
10.97	1760.9	0.211875	400.01	272.196	1.25074	0.03558
10.98	1762.84	0.212082	400.01	272.495	1.25196	0.03546
10.99	1764.74	0.212268	400.01	272.789	1.25306	0.03525
11	1766.67	0.212474	400.01	273.087	1.25427	0.03513
11.01	1768.65	0.21266	400.01	273.394	1.25537	0.03487
11.02	1770.62	0.212867	400.01	273.698	1.25659	0.03473
11.03	1772.63	0.213074	400.01	274.009	1.25782	0.03456
11.04	1774.65	0.213281	400.01	274.321	1.25904	0.03439
11.05	1776.64	0.213446	400.01	274.629	1.26001	0.03399
11.06	1778.59	0.213653	400.01	274.93	1.26123	0.03387
11.07	1780.58	0.21388	400.01	275.238	1.26257	0.03383
11.08	1782.61	0.214066	400.01	275.551	1.26367	0.03353
11.09	1784.67	0.214273	400.01	275.87	1.26489	0.03333
11.1	1786.67	0.21448	400.01	276.179	1.26612	0.03317
11.11	1788.65	0.214687	400.01	276.485	1.26734	0.03303
11.12	1790.65	0.214893	400.01	276.794	1.26855	0.03287
11.13	1792.56	0.215079	400.01	277.089	1.26965	0.03265
11.14	1794.5	0.215285	400.01	277.389	1.27087	0.03252
11.15	1796.42	0.215513	400.01	277.686	1.27221	0.03254
11.16	1798.34	0.215699	400.01	277.983	1.27331	0.03232
11.17	1800.3	0.215885	400.01	278.286	1.27441	0.03206
11.18	1802.26	0.216071	400.01	278.589	1.27551	0.03181
11.19	1804.17	0.216298	400.01	278.884	1.27685	0.03183
11.2	1806.1	0.216484	400.01	279.182	1.27795	0.0316
11.21	1808.1	0.21667	400.01	279.492	1.27904	0.03131
11.22	1810.06	0.216918	400.01	279.795	1.28051	0.03142
11.23	1812.07	0.217105	400.01	280.105	1.28161	0.03114
11.24	1814.12	0.217291	400.01	280.422	1.28271	0.03082
11.25	1816.17	0.217497	400.01	280.739	1.28393	0.03063
11.26	1818.21	0.217704	400.01	281.054	1.28515	0.03044
11.27	1820.17	0.217911	400.01	281.357	1.28637	0.03031
11.28	1822.12	0.218097	400.01	281.659	1.28747	0.03006
11.29	1824.07	0.218304	400.01	281.96	1.28869	0.02994
11.3	1826	0.21849	400.01	282.259	1.28979	0.0297
11.31	1827.91	0.218676	400.01	282.554	1.29089	0.02948
11.32	1829.82	0.218903	400.01	282.849	1.29223	0.02951
11.33	1831.77	0.219069	400.01	283.15	1.29321	0.02914
11.34	1833.56	0.219255	400.01	283.427	1.2943	0.029
11.35	1835.38	0.219461	400.01	283.708	1.29552	0.02896
11.36	1837.24	0.219668	400.01	283.996	1.29674	0.0289
11.37	1839.21	0.219875	400.01	284.301	1.29796	0.02876
11.38	1841.15	0.220082	400.01	284.6	1.29919	0.02865
11.39	1843.1	0.220246	400.01	284.902	1.30015	0.02827
11.4	1845.04	0.220453	400.01	285.202	1.30138	0.02815
11.41	1846.95	0.220639	400.01	285.497	1.30247	0.02793
11.42	1848.9	0.220866	400.01	285.798	1.30381	0.02793
11.43	1850.89	0.221052	400.01	286.106	1.30491	0.02765
11.44	1852.89	0.221239	400.01	286.415	1.30602	0.02738
11.45	1854.95	0.221445	400.01	286.734	1.30723	0.02717
11.46	1856.99	0.221673	400.01	287.049	1.30858	0.02711
11.47	1858.97	0.221879	400.01	287.355	1.30979	0.02696
11.48	1860.97	0.222086	400.01	287.664	1.31102	0.0268
11.49	1863	0.222272	400.01	287.978	1.31211	0.0265
11.5	1865.02	0.222479	400.01	288.29	1.31334	0.02633
11.51	1867.03	0.222686	400.01	288.601	1.31456	0.02616
11.52	1869.06	0.222893	400.01	288.915	1.31578	0.02598
11.53	1870.96	0.223079	400.01	289.208	1.31688	0.02577
11.54	1872.94	0.223285	400.01	289.514	1.31809	0.02562
11.55	1874.91	0.223492	400.01	289.819	1.31932	0.02548
11.56	1876.86	0.223678	400.01	290.12	1.32041	0.02523
11.57	1878.83	0.223885	400.01	290.425	1.32164	0.0251
11.58	1880.78	0.224092	400.01	290.726	1.32286	0.02497
11.59	1882.74	0.224298	400.01	291.029	1.32407	0.02484
11.6	1884.74	0.224484	400.01	291.338	1.32517	0.02455
11.61	1886.71	0.224712	400.01	291.643	1.32652	0.02454
11.62	1888.63	0.224919	400.01	291.94	1.32774	0.02444
11.63	1890.64	0.225105	400.01	292.25	1.32884	0.02415
11.64	1892.72	0.22529	400.01	292.572	1.32993	0.0238
11.65	1894.7	0.225497	400.01	292.878	1.33115	0.02366
11.66	1896.72	0.225703	400.01	293.19	1.33237	0.02348
11.67	1898.62	0.22591	400.01	293.484	1.33359	0.02339
11.68	1900.61	0.226117	400.01	293.792	1.33481	0.02324
11.69	1902.52	0.226324	400.01	294.087	1.33603	0.02315
11.7	1904.42	0.22651	400.01	294.381	1.33713	0.02293
11.71	1906.38	0.226716	400.01	294.683	1.33835	0.0228
11.72	1908.33	0.226902	400.01	294.985	1.33945	0.02255
11.73	1910.21	0.227109	400.01	295.276	1.34067	0.02247
11.74	1912.02	0.227295	400.01	295.555	1.34177	0.02232
11.75	1913.87	0.227502	400.01	295.841	1.34299	0.02227
11.76	1915.73	0.227709	400.01	296.129	1.34421	0.02221
11.77	1917.63	0.227895	400.01	296.422	1.34531	0.02199
11.78	1919.52	0.228102	400.01	296.715	1.34653	0.02191
11.79	1921.41	0.228308	400.01	297.007	1.34774	0.02182
11.8	1923.36	0.228494	400.01	297.308	1.34884	0.02157
11.81	1925.2	0.228701	400.01	297.593	1.35006	0.02153
11.82	1927.17	0.228908	400.01	297.897	1.35129	0.02139
11.83	1929.12	0.229094	400.01	298.199	1.35238	0.02114
11.84	1931.07	0.22928	400.01	298.5	1.35348	0.02089
11.85	1933.02	0.229507	400.01	298.801	1.35482	0.02089
11.86	1934.97	0.229694	400.01	299.103	1.35593	0.02065
11.87	1936.97	0.2299	400.01	299.412	1.35714	0.02048
11.88	1938.93	0.230107	400.01	299.715	1.35836	0.02035
11.89	1940.92	0.230313	400.01	300.023	1.35958	0.02019
11.9	1942.87	0.230499	400.01	300.324	1.36068	0.01995
11.91	1944.87	0.230685	400.01	300.633	1.36178	0.01966
11.92	1946.74	0.230892	400.01	300.922	1.363	0.0196
11.93	1948.63	0.231098	400.01	301.214	1.36421	0.01951
11.94	1950.56	0.231305	400.01	301.513	1.36544	0.0194
11.95	1952.5	0.231512	400.01	301.813	1.36666	0.01928
11.96	1954.43	0.231698	400.01	302.111	1.36776	0.01905
11.97	1956.26	0.231905	400.01	302.394	1.36898	0.01901
11.98	1958.18	0.232091	400.01	302.691	1.37008	0.01878
11.99	1960.09	0.232298	400.01	302.986	1.3713	0.01868
12	1962.03	0.232484	400.01	303.286	1.3724	0.01844
12.01	1963.98	0.23269	400.01	303.587	1.37361	0.01831
12.02	1965.99	0.232876	400.01	303.898	1.37471	0.01802
12.03	1968.01	0.233104	400.01	304.21	1.37606	0.01798
12.04	1970.07	0.23329	400.01	304.529	1.37715	0.01765
12.05	1972.07	0.233517	400.01	304.838	1.37849	0.01761
12.06	1974.09	0.233724	400.01	305.15	1.37972	0.01744
12.07	1976.13	0.233931	400.01	305.465	1.38094	0.01725
12.08	1978.13	0.234138	400.01	305.774	1.38216	0.0171
12.09	1980.13	0.234324	400.01	306.084	1.38326	0.01681
12.1	1982.16	0.23451	400.01	306.397	1.38436	0.01651
12.11	1984.17	0.234717	400.01	306.708	1.38558	0.01635
12.12	1986.12	0.234923	400.01	307.01	1.38679	0.01622
12.13	1988.03	0.23513	400.01	307.305	1.38802	0.01612
12.14	1989.91	0.235336	400.01	307.595	1.38923	0.01604
12.15	1991.86	0.235522	400.01	307.897	1.39033	0.01579
12.16	1993.81	0.235729	400.01	308.198	1.39155	0.01567
12.17	1995.74	0.235915	400.01	308.497	1.39265	0.01543
12.18	1997.64	0.236121	400.01	308.79	1.39387	0.01534
12.19	1999.64	0.236328	400.01	309.099	1.39509	0.01518
12.2	2001.56	0.236535	400.01	309.396	1.39631	0.01508
12.21	2003.54	0.236721	400.01	309.702	1.39741	0.01481
12.22	2005.56	0.236928	400.01	310.014	1.39863	0.01464
12.23	2007.56	0.237114	400.01	310.324	1.39973	0.01436
12.24	2009.63	0.237321	400.01	310.644	1.40095	0.01415
12.25	2011.62	0.237527	400.01	310.951	1.40217	0.01399
12.26	2013.58	0.237734	400.01	311.254	1.40339	0.01386
12.27	2015.57	0.23792	400.01	311.562	1.40449	0.01359
12.28	2017.6	0.238127	400.01	311.876	1.40571	0.01341
12.29	2019.62	0.238334	400.01	312.188	1.40693	0.01323
12.3	2021.73	0.238499	400.01	312.514	1.4079	0.01275
12.31	2023.74	0.238706	400.01	312.825	1.40913	0.01259
12.32	2025.73	0.238892	400.01	313.132	1.41022	0.01231
12.33	2027.71	0.239119	400.01	313.438	1.41156	0.01229
12.34	2029.7	0.239326	400.01	313.746	1.41279	0.01213
12.35	2031.69	0.239533	400.01	314.054	1.41401	0.01198
12.36	2033.69	0.239719	400.01	314.363	1.41511	0.0117
12.37	2035.67	0.239926	400.01	314.669	1.41633	0.01156
12.38	2037.66	0.240132	400.01	314.976	1.41754	0.0114
12.39	2039.59	0.240318	400.01	315.275	1.41864	0.01117
12.4	2041.48	0.240524	400.01	315.567	1.41986	0.01108
12.41	2043.38	0.24071	400.01	315.861	1.42096	0.01086
12.42	2045.38	0.240917	400.01	316.17	1.42218	0.01071
12.43	2047.38	0.241124	400.01	316.479	1.4234	0.01055
12.44	2049.37	0.24131	400.01	316.787	1.4245	0.01027
12.45	2051.36	0.241517	400.01	317.094	1.42572	0.01012
12.46	2053.44	0.241723	400.01	317.416	1.42694	0.0099
12.47	2055.49	0.24193	400.01	317.733	1.42816	0.00971
12.48	2057.5	0.242137	400.01	318.043	1.42938	0.00954
12.49	2059.56	0.242323	400.01	318.362	1.43048	0.00922
12.5	2061.64	0.24255	400.01	318.683	1.43182	0.00913
12.51	2063.72	0.242757	400.01	319.005	1.43304	0.00891
12.52	2065.7	0.242943	400.01	319.311	1.43414	0.00864
12.53	2067.67	0.24315	400.01	319.615	1.43536	0.00851
12.54	2069.62	0.243336	400.01	319.917	1.43646	0.00826
12.55	2071.62	0.243543	400.01	320.226	1.43768	0.0081
12.56	2073.5	0.243749	400.01	320.516	1.4389	0.00802
12.57	2075.42	0.243956	400.01	320.813	1.44012	0.00792
12.58	2077.35	0.244142	400.01	321.112	1.44122	0.00768
12.59	2079.27	0.244349	400.01	321.408	1.44244	0.00758
12.6	2081.19	0.244576	400.01	321.705	1.44378	0.00759
12.61	2083.09	0.244742	400.01	321.999	1.44476	0.00726
12.62	2085.03	0.244949	400.01	322.299	1.44598	0.00715
12.63	2086.99	0.245155	400.01	322.602	1.4472	0.00701
12.64	2088.9	0.24532	400.01	322.897	1.44817	0.00667
12.65	2090.82	0.245527	400.01	323.194	1.44939	0.00656
12.66	2092.84	0.245733	400.01	323.506	1.45061	0.00638
12.67	2094.87	0.24594	400.01	323.82	1.45183	0.00621
12.68	2096.84	0.246147	400.01	324.124	1.45305	0.00607
12.69	2098.79	0.246333	400.01	324.426	1.45415	0.00582
12.7	2100.81	0.24656	400.01	324.738	1.45549	0.00577
12.71	2102.82	0.246746	400.01	325.049	1.45659	0.00548
12.72	2104.78	0.246932	400.01	325.352	1.45769	0.00522
12.73	2106.75	0.247118	400.01	325.656	1.45878	0.00496
12.74	2108.74	0.247305	400.01	325.964	1.45989	0.00469
12.75	2110.72	0.247511	400.01	326.27	1.4611	0.00454
12.76	2112.61	0.247697	400.01	326.562	1.4622	0.00434
12.77	2114.52	0.247904	400.01	326.857	1.46342	0.00424
12.78	2116.42	0.248132	400.01	327.151	1.46477	0.00427
12.79	2118.33	0.248318	400.01	327.446	1.46587	0.00405
12.8	2120.2	0.248524	400.01	327.735	1.46708	0.00398
12.81	2122.07	0.24871	400.01	328.024	1.46818	0.00379
12.82	2123.98	0.248917	400.01	328.32	1.4694	0.00369
12.83	2125.91	0.249103	400.01	328.618	1.4705	0.00346
12.84	2127.87	0.24931	400.01	328.921	1.47172	0.00333
12.85	2129.78	0.249496	400.01	329.216	1.47282	0.00311
12.86	2131.77	0.249703	400.01	329.524	1.47404	0.00296
12.87	2133.74	0.24991	400.01	329.828	1.47527	0.00282
12.88	2135.79	0.250116	400.01	330.145	1.47648	0.00262
12.89	2137.85	0.250302	400.01	330.464	1.47758	0.0023
12.9	2139.88	0.250488	400.01	330.777	1.47868	0.00199
12.91	2141.88	0.250694	400.01	331.086	1.47989	0.00183
12.92	2143.88	0.250922	400.01	331.396	1.48124	0.00179
12.93	2145.82	0.251128	400.01	331.696	1.48246	0.00167
12.94	2147.74	0.251314	400.01	331.992	1.48355	0.00145
12.95	2149.63	0.251521	400.01	332.284	1.48478	0.00136
12.96	2151.49	0.251707	400.01	332.572	1.48587	0.00118
12.97	2153.42	0.251893	400.01	332.87	1.48697	0.000943471
12.98	2155.28	0.252079	400.01	333.158	1.48807	0.000757919
12.99	2157.18	0.252286	400.01	333.452	1.48929	0.00066873
13	2159.08	0.252472	400.01	333.745	1.49039	0.000455574
13.01	2161.06	0.2527	400.01	334.051	1.49174	0.000435146
13.02	2163.04	0.252927	400.01	334.357	1.49308	0.000408815
13.03	2165.01	0.253134	400.01	334.662	1.4943	0.000271321
13.04	2167.02	0.25332	400.01	334.973	1.4954	-1.77434e-05
13.05	2169.09	0.253506	400.01	335.293	1.49649	-0.000348212
13.06	2171.2	0.253713	400.01	335.619	1.49772	-0.000582317
13.07	2173.27	0.25392	400.01	335.939	1.49894	-0.00078882
13.08	2175.37	0.254126	400.01	336.263	1.50015	-0.00102
13.09	2177.48	0.254333	400.01	336.589	1.50138	-0.00126
13.1	2179.65	0.25454	400.01	336.925	1.5026	-0.00153
13.11	2181.71	0.254726	400.01	337.243	1.5037	-0.00186
13.12	2183.82	0.254933	400.01	337.569	1.50492	-0.00209
13.13	2185.92	0.255119	400.01	337.894	1.50602	-0.00244
13.14	2188.02	0.255325	400.01	338.219	1.50723	-0.00267
13.15	2190.07	0.255531	400.01	338.536	1.50845	-0.00287
13.16	2192.1	0.255697	400.01	338.849	1.50943	-0.00329
13.17	2194.18	0.255903	400.01	339.171	1.51064	-0.00351
13.18	2196.2	0.25611	400.01	339.483	1.51187	-0.00368
13.19	2198.17	0.256296	400.01	339.788	1.51296	-0.00395
13.2	2200.14	0.256503	400.01	340.092	1.51419	-0.00408
13.21	2202.19	0.25671	400.01	340.409	1.51541	-0.00428
13.22	2204.18	0.256916	400.01	340.717	1.51662	-0.00443
13.23	2206.23	0.257102	400.01	341.034	1.51772	-0.00475
13.24	2208.27	0.257309	400.01	341.349	1.51894	-0.00494
13.25	2210.4	0.257495	400.01	341.678	1.52004	-0.00531
13.26	2212.45	0.257702	400.01	341.995	1.52126	-0.0055
13.27	2214.45	0.257909	400.01	342.304	1.52249	-0.00566
13.28	2216.52	0.258116	400.01	342.624	1.52371	-0.00586
13.29	2218.56	0.258302	400.01	342.939	1.52481	-0.00617
13.3	2220.57	0.258508	400.01	343.25	1.52602	-0.00635
13.31	2222.56	0.258715	400.01	343.558	1.52724	-0.0065
13.32	2224.6	0.258901	400.01	343.873	1.52834	-0.00681
13.33	2226.63	0.259087	400.01	344.187	1.52944	-0.00711
13.34	2228.68	0.259294	400.01	344.504	1.53066	-0.0073
13.35	2230.67	0.25948	400.01	344.811	1.53176	-0.00758
13.36	2232.7	0.259666	400.01	345.125	1.53286	-0.00788
13.37	2234.8	0.259873	400.01	345.45	1.53408	-0.00811
13.38	2236.8	0.26008	400.01	345.759	1.5353	-0.00827
13.39	2238.84	0.260286	400.01	346.074	1.53652	-0.00846
13.4	2240.89	0.260493	400.01	346.391	1.53774	-0.00865
13.41	2243.02	0.260699	400.01	346.72	1.53896	-0.0089
13.42	2245.05	0.260885	400.01	347.034	1.54005	-0.00921
13.43	2247.16	0.261092	400.01	347.36	1.54128	-0.00944
13.44	2249.22	0.261298	400.01	347.679	1.54249	-0.00965
13.45	2251.3	0.261505	400.01	348	1.54371	-0.00986
13.46	2253.36	0.261712	400.01	348.319	1.54494	-0.01006
13.47	2255.38	0.261898	400.01	348.631	1.54603	-0.01036
13.48	2257.45	0.262105	400.01	348.951	1.54726	-0.01056
13.49	2259.63	0.262312	400.01	349.288	1.54848	-0.01084
13.5	2261.74	0.262518	400.01	349.614	1.54969	-0.01108
13.51	2263.83	0.262725	400.01	349.937	1.55091	-0.0113
13.52	2266	0.262911	400.01	350.273	1.55201	-0.0117
13.53	2268.11	0.263097	400.01	350.599	1.55311	-0.01206
13.54	2270.2	0.263304	400.01	350.922	1.55433	-0.01228
13.55	2272.25	0.263511	400.01	351.239	1.55555	-0.01248
13.56	2274.33	0.263717	400.01	351.56	1.55677	-0.01269
13.57	2276.42	0.263924	400.01	351.883	1.55799	-0.01291
13.58	2278.49	0.264131	400.01	352.203	1.55921	-0.01312
13.59	2280.49	0.264338	400.01	352.512	1.56044	-0.01328
13.6	2282.52	0.264524	400.01	352.826	1.56153	-0.01358
13.61	2284.53	0.26471	400.01	353.137	1.56263	-0.01387
13.62	2286.52	0.264917	400.01	353.445	1.56385	-0.01402
13.63	2288.52	0.265103	400.01	353.754	1.56495	-0.0143
13.64	2290.59	0.265309	400.01	354.074	1.56617	-0.01452
13.65	2292.67	0.265495	400.01	354.395	1.56727	-0.01485
13.66	2294.73	0.265701	400.01	354.714	1.56848	-0.01506
13.67	2296.79	0.265929	400.01	355.032	1.56983	-0.01514
13.68	2298.88	0.266115	400.01	355.355	1.57093	-0.01548
13.69	2300.99	0.266301	400.01	355.681	1.57202	-0.01584
13.7	2303.06	0.266487	400.01	356.001	1.57312	-0.01617
13.71	2305.1	0.266694	400.01	356.317	1.57434	-0.01635
13.72	2307.18	0.2669	400.01	356.638	1.57556	-0.01657
13.73	2309.23	0.267128	400.01	356.955	1.57691	-0.01664
13.74	2311.26	0.267334	400.01	357.269	1.57812	-0.01683
13.75	2313.23	0.267521	400.01	357.573	1.57923	-0.01708
13.76	2315.22	0.267727	400.01	357.881	1.58044	-0.01724
13.77	2317.2	0.267913	400.01	358.187	1.58154	-0.01751
13.78	2319.18	0.268099	400.01	358.493	1.58264	-0.01778
13.79	2321.15	0.268286	400.01	358.798	1.58374	-0.01803
13.8	2323.15	0.268492	400.01	359.107	1.58496	-0.0182
13.81	2325.17	0.268678	400.01	359.419	1.58606	-0.01849
13.82	2327.11	0.268885	400.01	359.719	1.58728	-0.01861
13.83	2329.08	0.269071	400.01	360.023	1.58838	-0.01887
13.84	2331.08	0.269278	400.01	360.333	1.5896	-0.01903
13.85	2333.19	0.269464	400.01	360.659	1.5907	-0.01939
13.86	2335.28	0.269671	400.01	360.982	1.59192	-0.01961
13.87	2337.33	0.269878	400.01	361.299	1.59314	-0.0198
13.88	2339.39	0.270084	400.01	361.617	1.59436	-0.02001
13.89	2341.49	0.27027	400.01	361.942	1.59545	-0.02036
13.9	2343.55	0.270456	400.01	362.26	1.59655	-0.02068
13.91	2345.59	0.270683	400.01	362.575	1.59789	-0.02075
13.92	2347.66	0.270869	400.01	362.895	1.59899	-0.02108
13.93	2349.74	0.271076	400.01	363.217	1.60021	-0.02129
13.94	2351.78	0.271282	400.01	363.532	1.60143	-0.02148
13.95	2353.77	0.271489	400.01	363.84	1.60265	-0.02163
13.96	2355.79	0.271696	400.01	364.152	1.60387	-0.02181
13.97	2357.77	0.271903	400.01	364.458	1.60509	-0.02195
13.98	2359.77	0.272109	400.01	364.767	1.60631	-0.02212
13.99	2361.72	0.272295	400.01	365.069	1.60741	-0.02236
14	2363.77	0.272502	400.01	365.386	1.60863	-0.02256
14.01	2365.78	0.272688	400.01	365.696	1.60973	-0.02284
14.02	2367.75	0.272874	400.01	366.001	1.61083	-0.02311
14.03	2369.74	0.273081	400.01	366.309	1.61205	-0.02326
14.04	2371.84	0.273309	400.01	366.633	1.61339	-0.02336
14.05	2373.93	0.273474	400.01	366.956	1.61437	-0.02383
14.06	2375.98	0.273681	400.01	367.273	1.61559	-0.02402
14.07	2378.06	0.273908	400.01	367.595	1.61693	-0.02412
14.08	2380.15	0.274115	400.01	367.918	1.61815	-0.02434
14.09	2382.24	0.274301	400.01	368.241	1.61925	-0.02468
14.1	2384.26	0.274508	400.01	368.553	1.62047	-0.02485
14.11	2386.38	0.274694	400.01	368.881	1.62157	-0.02522
14.12	2388.54	0.274901	400.01	369.215	1.62279	-0.02549
14.13	2390.57	0.275107	400.01	369.528	1.62401	-0.02567
14.14	2392.47	0.275293	400.01	369.822	1.62511	-0.02589
14.15	2394.41	0.2755	400.01	370.122	1.62633	-0.026
14.16	2396.42	0.275706	400.01	370.433	1.62754	-0.02617
14.17	2398.45	0.275871	400.01	370.746	1.62852	-0.0266
14.18	2400.44	0.276057	400.01	371.054	1.62962	-0.02688
14.19	2402.47	0.276243	400.01	371.368	1.63071	-0.02718
14.2	2404.52	0.27645	400.01	371.685	1.63194	-0.02737
14.21	2406.5	0.276657	400.01	371.991	1.63316	-0.02751
14.22	2408.46	0.276843	400.01	372.294	1.63426	-0.02777
14.23	2410.59	0.277029	400.01	372.623	1.63535	-0.02814
14.24	2412.7	0.277236	400.01	372.949	1.63658	-0.02838
14.25	2414.84	0.277443	400.01	373.28	1.6378	-0.02863
14.26	2416.87	0.277629	400.01	373.594	1.6389	-0.02893
14.27	2418.92	0.277856	400.01	373.911	1.64024	-0.02901
14.28	2421.02	0.278042	400.01	374.235	1.64133	-0.02936
14.29	2423.12	0.278228	400.01	374.56	1.64243	-0.02971
14.3	2425.2	0.278414	400.01	374.881	1.64353	-0.03005
14.31	2427.34	0.2786	400.01	375.212	1.64463	-0.03043
14.32	2429.46	0.278807	400.01	375.54	1.64585	-0.03067
14.33	2431.54	0.279014	400.01	375.861	1.64707	-0.03088
14.34	2433.63	0.279221	400.01	376.184	1.64829	-0.0311
14.35	2435.73	0.279427	400.01	376.509	1.64951	-0.03133
14.36	2437.9	0.279634	400.01	376.845	1.65073	-0.03161
14.37	2440.06	0.27982	400.01	377.178	1.65183	-0.032
14.38	2442.17	0.280027	400.01	377.505	1.65305	-0.03224
14.39	2444.29	0.280234	400.01	377.832	1.65427	-0.03248
14.4	2446.45	0.28044	400.01	378.166	1.65549	-0.03275
14.41	2448.49	0.280626	400.01	378.481	1.65659	-0.03306
14.42	2450.62	0.280853	400.01	378.811	1.65793	-0.03319
14.43	2452.77	0.281039	400.01	379.143	1.65903	-0.03358
14.44	2454.93	0.281246	400.01	379.477	1.66025	-0.03385
14.45	2457.07	0.281452	400.01	379.808	1.66146	-0.03411
14.46	2459.17	0.281659	400.01	380.132	1.66269	-0.03433
14.47	2461.29	0.281866	400.01	380.46	1.66391	-0.03457
14.48	2463.46	0.282052	400.01	380.796	1.66501	-0.03497
14.49	2465.59	0.282259	400.01	381.125	1.66623	-0.03522
14.5	2467.6	0.282445	400.01	381.435	1.66733	-0.03551
14.51	2469.68	0.282652	400.01	381.757	1.66855	-0.03572
14.52	2471.73	0.282879	400.01	382.074	1.66989	-0.0358
14.53	2473.71	0.283044	400.01	382.38	1.67086	-0.03619
14.54	2475.71	0.28323	400.01	382.689	1.67196	-0.03647
14.55	2477.74	0.283458	400.01	383.003	1.67331	-0.03653
14.56	2479.76	0.283644	400.01	383.315	1.6744	-0.03682
14.57	2481.75	0.283851	400.01	383.623	1.67563	-0.03698
14.58	2483.75	0.284037	400.01	383.932	1.67672	-0.03726
14.59	2485.74	0.284223	400.01	384.24	1.67782	-0.03753
14.6	2487.77	0.284409	400.01	384.553	1.67892	-0.03784
14.61	2489.78	0.284636	400.01	384.864	1.68026	-0.03788
14.62	2491.84	0.284843	400.01	385.182	1.68148	-0.03808
14.63	2493.95	0.285029	400.01	385.509	1.68258	-0.03844
14.64	2496.03	0.285215	400.01	385.83	1.68368	-0.03878
14.65	2498.06	0.285401	400.01	386.144	1.68478	-0.03908
14.66	2500.17	0.285628	400.01	386.47	1.68612	-0.0392
14.67	2502.34	0.285835	400.01	386.805	1.68734	-0.03947
14.68	2504.44	0.286041	400.01	387.13	1.68855	-0.03971
14.69	2506.53	0.286227	400.01	387.453	1.68965	-0.04005
14.7	2508.58	0.286434	400.01	387.77	1.69087	-0.04024
14.71	2510.75	0.286641	400.01	388.106	1.6921	-0.04052
14.72	2512.8	0.286827	400.01	388.422	1.69319	-0.04083
14.73	2514.77	0.287013	400.01	388.727	1.69429	-0.0411
14.74	2516.74	0.287199	400.01	389.031	1.69539	-0.04136
14.75	2518.77	0.287426	400.01	389.345	1.69673	-0.04142
14.76	2520.77	0.287613	400.01	389.654	1.69783	-0.04169
14.77	2522.69	0.287799	400.01	389.951	1.69893	-0.04192
14.78	2524.59	0.287985	400.01	390.245	1.70003	-0.04214
14.79	2526.57	0.288191	400.01	390.551	1.70125	-0.04229
14.8	2528.62	0.288398	400.01	390.868	1.70247	-0.04248
14.81	2530.52	0.288605	400.01	391.161	1.70369	-0.04257
14.82	2532.57	0.288791	400.01	391.478	1.70479	-0.04288
14.83	2534.73	0.288977	400.01	391.812	1.70589	-0.04328
14.84	2536.88	0.289163	400.01	392.145	1.70698	-0.04366
14.85	2538.96	0.28937	400.01	392.466	1.70821	-0.04388
14.86	2541.09	0.289556	400.01	392.795	1.7093	-0.04425
14.87	2543.2	0.289783	400.01	393.122	1.71064	-0.04436
14.88	2545.42	0.28999	400.01	393.465	1.71187	-0.04467
14.89	2547.51	0.290176	400.01	393.788	1.71296	-0.04502
14.9	2549.57	0.290404	400.01	394.106	1.71431	-0.04509
14.91	2551.7	0.29059	400.01	394.435	1.71541	-0.04547
14.92	2553.74	0.290775	400.01	394.751	1.7165	-0.04578
14.93	2555.77	0.290982	400.01	395.065	1.71772	-0.04596
14.94	2557.76	0.29121	400.01	395.372	1.71907	-0.04599
14.95	2559.84	0.291396	400.01	395.694	1.72017	-0.04632
14.96	2561.89	0.291582	400.01	396.011	1.72126	-0.04664
14.97	2563.98	0.291809	400.01	396.334	1.7226	-0.04674
14.98	2566	0.291995	400.01	396.646	1.7237	-0.04704
14.99	2568.03	0.292202	400.01	396.96	1.72492	-0.04722
15	2570.11	0.292409	400.01	397.281	1.72615	-0.04743
15.01	2572.2	0.292595	400.01	397.604	1.72724	-0.04778
15.02	2574.23	0.292801	400.01	397.918	1.72846	-0.04796
15.03	2576.28	0.293008	400.01	398.235	1.72968	-0.04815
15.04	2578.36	0.293193	400.01	398.556	1.73077	-0.0485
15.05	2580.36	0.2934	400.01	398.866	1.732	-0.04865
15.06	2582.41	0.293607	400.01	399.183	1.73322	-0.04885
15.07	2584.42	0.293793	400.01	399.493	1.73432	-0.04914
15.08	2586.41	0.293979	400.01	399.801	1.73541	-0.04941
15.09	2588.44	0.294186	400.01	400.115	1.73664	-0.04959
15.1	2590.48	0.294392	400.01	400.43	1.73785	-0.04978
15.11	2592.49	0.294579	400.01	400.741	1.73896	-0.05007
15.12	2594.54	0.294785	400.01	401.058	1.74017	-0.05026
15.13	2596.6	0.294992	400.01	401.376	1.74139	-0.05046
15.14	2598.65	0.295178	400.01	401.693	1.74249	-0.05078
15.15	2600.65	0.295385	400.01	402.002	1.74371	-0.05094
15.16	2602.65	0.29555	400.01	402.311	1.74469	-0.05134
15.17	2604.66	0.295757	400.01	402.622	1.74591	-0.05151
15.18	2606.73	0.295964	400.01	402.942	1.74713	-0.05172
15.19	2608.77	0.29617	400.01	403.257	1.74835	-0.05191
15.2	2610.79	0.296377	400.01	403.569	1.74957	-0.05208
15.21	2612.79	0.296563	400.01	403.879	1.75067	-0.05236
15.22	2614.93	0.296749	400.01	404.209	1.75177	-0.05274
15.23	2617.08	0.296956	400.01	404.542	1.75299	-0.053
15.24	2619.23	0.297163	400.01	404.874	1.75421	-0.05326
15.25	2621.35	0.29737	400.01	405.202	1.75543	-0.05351
15.26	2623.57	0.297556	400.01	405.545	1.75653	-0.05394
15.27	2625.74	0.297762	400.01	405.88	1.75774	-0.05422
15.28	2627.85	0.297949	400.01	406.207	1.75885	-0.05457
15.29	2630.01	0.298175	400.01	406.54	1.76018	-0.05473
15.3	2632.16	0.298382	400.01	406.873	1.7614	-0.05499
15.31	2634.35	0.298588	400.01	407.211	1.76262	-0.05529
15.32	2636.4	0.298775	400.01	407.528	1.76372	-0.0556
15.33	2638.41	0.298981	400.01	407.839	1.76494	-0.05577
15.34	2640.54	0.299167	400.01	408.168	1.76604	-0.05614
15.35	2642.66	0.299374	400.01	408.496	1.76726	-0.05638
15.36	2644.71	0.299581	400.01	408.813	1.76848	-0.05657
15.37	2646.73	0.299767	400.01	409.125	1.76958	-0.05687
15.38	2648.83	0.299974	400.01	409.45	1.7708	-0.0571
15.39	2650.9	0.30018	400.01	409.77	1.77202	-0.05731
15.4	2652.94	0.300387	400.01	410.085	1.77324	-0.0575
15.41	2655.02	0.300573	400.01	410.406	1.77434	-0.05783
15.42	2657.16	0.30078	400.01	410.737	1.77556	-0.05809
15.43	2659.35	0.300966	400.01	411.076	1.77666	-0.0585
15.44	2661.44	0.301173	400.01	411.399	1.77788	-0.05872
15.45	2663.58	0.301359	400.01	411.73	1.77898	-0.0591
15.46	2665.73	0.301566	400.01	412.062	1.7802	-0.05936
15.47	2667.93	0.301772	400.01	412.402	1.78142	-0.05966
15.48	2669.99	0.301979	400.01	412.72	1.78264	-0.05986
15.49	2672.1	0.302165	400.01	413.047	1.78374	-0.06022
15.5	2674.24	0.302372	400.01	413.377	1.78496	-0.06048
15.51	2676.38	0.302579	400.01	413.708	1.78618	-0.06073
15.52	2678.41	0.302765	400.01	414.022	1.78728	-0.06103
15.53	2680.38	0.302951	400.01	414.326	1.78838	-0.0613
15.54	2682.34	0.303157	400.01	414.629	1.78959	-0.06143
15.55	2684.34	0.303363	400.01	414.939	1.79081	-0.0616
15.56	2686.34	0.303549	400.01	415.248	1.79191	-0.06188
15.57	2688.33	0.303756	400.01	415.555	1.79313	-0.06203
15.58	2690.41	0.303942	400.01	415.877	1.79423	-0.06237
15.59	2692.48	0.304128	400.01	416.197	1.79532	-0.0627
15.6	2694.51	0.304335	400.01	416.511	1.79655	-0.06288
15.61	2696.6	0.304562	400.01	416.834	1.79789	-0.06298
15.62	2698.68	0.304769	400.01	417.155	1.79911	-0.06319
15.63	2700.77	0.304976	400.01	417.478	1.80033	-0.06341
15.64	2702.9	0.305162	400.01	417.808	1.80143	-0.06378
15.65	2705.01	0.305369	400.01	418.134	1.80265	-0.06402
15.66	2707.08	0.305534	400.01	418.454	1.80362	-0.06447
15.67	2709.13	0.30572	400.01	418.771	1.80472	-0.06479
15.68	2711.13	0.305948	400.01	419.08	1.80607	-0.06482
15.69	2713.16	0.306154	400.01	419.394	1.80728	-0.06501
15.7	2715.15	0.306341	400.01	419.701	1.80839	-0.06528
15.71	2717.09	0.306527	400.01	420.001	1.80949	-0.06552
15.72	2719.07	0.306713	400.01	420.307	1.81058	-0.06579
15.73	2721.07	0.306919	400.01	420.616	1.8118	-0.06595
15.74	2723.07	0.307105	400.01	420.925	1.8129	-0.06623
15.75	2725.05	0.307292	400.01	421.231	1.814	-0.0665
15.76	2727.06	0.307519	400.01	421.542	1.81534	-0.06654
15.77	2729.12	0.307726	400.01	421.861	1.81656	-0.06674
15.78	2731.22	0.307912	400.01	422.185	1.81766	-0.06709
15.79	2733.28	0.308118	400.01	422.504	1.81888	-0.0673
15.8	2735.36	0.308324	400.01	422.825	1.82009	-0.06752
15.81	2737.44	0.308531	400.01	423.147	1.82132	-0.06773
15.82	2739.5	0.308738	400.01	423.465	1.82254	-0.06793
15.83	2741.59	0.308903	400.01	423.788	1.82351	-0.0684
15.84	2743.69	0.30911	400.01	424.113	1.82473	-0.06863
15.85	2745.81	0.309317	400.01	424.44	1.82596	-0.06887
15.86	2747.87	0.309523	400.01	424.759	1.82717	-0.06907
15.87	2749.95	0.30971	400.01	425.08	1.82828	-0.0694
15.88	2752.01	0.309916	400.01	425.399	1.82949	-0.06961
15.89	2754.14	0.310102	400.01	425.728	1.83059	-0.06998
15.9	2756.31	0.31033	400.01	426.064	1.83194	-0.07013
15.91	2758.42	0.310516	400.01	426.39	1.83303	-0.07049
15.92	2760.5	0.310723	400.01	426.711	1.83426	-0.0707
15.93	2762.64	0.31095	400.01	427.042	1.8356	-0.07084
15.94	2764.72	0.311136	400.01	427.364	1.83669	-0.07118
15.95	2766.81	0.311343	400.01	427.687	1.83792	-0.0714
15.96	2768.84	0.31155	400.01	428	1.83914	-0.07158
15.97	2770.92	0.311715	400.01	428.322	1.84011	-0.07204
15.98	2772.97	0.311922	400.01	428.639	1.84133	-0.07223
15.99	2774.98	0.312128	400.01	428.95	1.84255	-0.0724
16	2777.09	0.312315	400.01	429.276	1.84365	-0.07276
16.01	2779.17	0.312542	400.01	429.597	1.84499	-0.07285
16.02	2781.3	0.312749	400.01	429.926	1.84622	-0.0731
16.03	2783.24	0.312914	400.01	430.226	1.84719	-0.07346
16.04	2785.24	0.313121	400.01	430.535	1.84841	-0.07362
16.05	2787.26	0.313306	400.01	430.848	1.8495	-0.07392
16.06	2789.27	0.313533	400.01	431.158	1.85084	-0.07397
16.07	2791.24	0.313699	400.01	431.463	1.85182	-0.07435
16.08	2793.23	0.313906	400.01	431.771	1.85305	-0.0745
16.09	2795.19	0.314112	400.01	432.074	1.85426	-0.07464
16.1	2797.12	0.314298	400.01	432.372	1.85536	-0.07487
16.11	2799	0.314505	400.01	432.662	1.85658	-0.07495
16.12	2800.94	0.314712	400.01	432.962	1.8578	-0.07506
16.13	2803	0.314898	400.01	433.281	1.8589	-0.07539
16.14	2805.03	0.315125	400.01	433.595	1.86024	-0.07545
16.15	2806.98	0.315311	400.01	433.896	1.86134	-0.0757
16.16	2809.02	0.315497	400.01	434.211	1.86244	-0.07601
16.17	2811.05	0.315704	400.01	434.525	1.86366	-0.07618
16.18	2813.08	0.315911	400.01	434.839	1.86488	-0.07636
16.19	2815.1	0.316118	400.01	435.151	1.8661	-0.07654
16.2	2817.03	0.316304	400.01	435.45	1.8672	-0.07677
16.21	2819.09	0.316511	400.01	435.768	1.86842	-0.07697
16.22	2821.2	0.316717	400.01	436.094	1.86964	-0.07721
16.23	2823.23	0.316924	400.01	436.408	1.87086	-0.07739
16.24	2825.39	0.317131	400.01	436.742	1.87208	-0.07766
16.25	2827.59	0.317317	400.01	437.082	1.87318	-0.07808
16.26	2829.76	0.317524	400.01	437.417	1.8744	-0.07835
16.27	2831.86	0.31771	400.01	437.742	1.8755	-0.0787
16.28	2833.97	0.317937	400.01	438.068	1.87684	-0.07882
16.29	2836.14	0.318144	400.01	438.403	1.87806	-0.07909
16.3	2838.34	0.31835	400.01	438.744	1.87928	-0.0794
16.31	2840.45	0.318536	400.01	439.07	1.88038	-0.07975
16.32	2842.47	0.318742	400.01	439.382	1.88159	-0.07993
16.33	2844.61	0.318949	400.01	439.713	1.88282	-0.08019
16.34	2846.69	0.319156	400.01	440.034	1.88404	-0.0804
16.35	2848.68	0.319321	400.01	440.342	1.88501	-0.0808
16.36	2850.66	0.319528	400.01	440.648	1.88623	-0.08094
16.37	2852.79	0.319735	400.01	440.977	1.88746	-0.08119
16.38	2854.87	0.319921	400.01	441.299	1.88855	-0.08153
16.39	2856.93	0.320128	400.01	441.617	1.88978	-0.08173
16.4	2859.02	0.320334	400.01	441.94	1.89099	-0.08196
16.41	2861.16	0.320541	400.01	442.271	1.89221	-0.08221
16.42	2863.3	0.320727	400.01	442.602	1.89331	-0.08259
16.43	2865.38	0.320934	400.01	442.923	1.89453	-0.0828
16.44	2867.41	0.321161	400.01	443.237	1.89587	-0.08286
16.45	2869.49	0.321347	400.01	443.559	1.89697	-0.0832
16.46	2871.55	0.321554	400.01	443.877	1.89819	-0.0834
16.47	2873.55	0.32174	400.01	444.186	1.89929	-0.08368
16.48	2875.65	0.321926	400.01	444.511	1.90039	-0.08403
16.49	2877.71	0.322133	400.01	444.829	1.90161	-0.08423
16.5	2879.69	0.322361	400.01	445.135	1.90296	-0.08425
16.51	2881.69	0.322547	400.01	445.444	1.90406	-0.08454
16.52	2883.69	0.322733	400.01	445.754	1.90515	-0.08482
16.53	2885.77	0.322939	400.01	446.075	1.90637	-0.08504
16.54	2887.85	0.323126	400.01	446.397	1.90747	-0.08537
16.55	2889.87	0.323352	400.01	446.709	1.90881	-0.08543
16.56	2891.94	0.323538	400.01	447.029	1.90991	-0.08576
16.57	2893.99	0.323724	400.01	447.346	1.911	-0.08608
16.58	2895.98	0.323931	400.01	447.653	1.91223	-0.08623
16.59	2898.01	0.324117	400.01	447.967	1.91332	-0.08653
16.6	2900.1	0.324324	400.01	448.29	1.91455	-0.08675
16.61	2902.18	0.32453	400.01	448.612	1.91576	-0.08697
16.62	2904.27	0.324696	400.01	448.935	1.91674	-0.08743
16.63	2906.33	0.324903	400.01	449.253	1.91796	-0.08763
16.64	2908.35	0.32513	400.01	449.566	1.9193	-0.08769
16.65	2910.41	0.325337	400.01	449.884	1.92053	-0.08789
16.66	2912.51	0.325523	400.01	450.209	1.92162	-0.08824
16.67	2914.57	0.32573	400.01	450.527	1.92285	-0.08844
16.68	2916.66	0.325916	400.01	450.85	1.92394	-0.08878
16.69	2918.71	0.326122	400.01	451.167	1.92516	-0.08898
16.7	2920.76	0.32635	400.01	451.484	1.92651	-0.08905
16.71	2922.82	0.326557	400.01	451.802	1.92773	-0.08925
16.72	2924.85	0.326722	400.01	452.116	1.9287	-0.08967
16.73	2926.85	0.326929	400.01	452.425	1.92992	-0.08983
16.74	2928.9	0.327115	400.01	452.742	1.93102	-0.09015
16.75	2930.89	0.327322	400.01	453.05	1.93224	-0.0903
16.76	2932.89	0.327528	400.01	453.359	1.93346	-0.09046
16.77	2934.91	0.327714	400.01	453.671	1.93456	-0.09076
16.78	2936.94	0.327921	400.01	453.985	1.93578	-0.09094
16.79	2939.01	0.328128	400.01	454.305	1.937	-0.09115
16.8	2941.12	0.328355	400.01	454.631	1.93834	-0.09126
16.81	2943.11	0.32854	400.01	454.939	1.93943	-0.09154
16.82	2945.12	0.328747	400.01	455.249	1.94066	-0.09171
16.83	2947.2	0.328933	400.01	455.571	1.94175	-0.09205
16.84	2949.26	0.32914	400.01	455.889	1.94298	-0.09224
16.85	2951.34	0.329326	400.01	456.211	1.94407	-0.09258
16.86	2953.36	0.329533	400.01	456.523	1.9453	-0.09275
16.87	2955.37	0.329739	400.01	456.834	1.94651	-0.09293
16.88	2957.42	0.329946	400.01	457.151	1.94773	-0.09312
16.89	2959.45	0.330153	400.01	457.464	1.94896	-0.0933
16.9	2961.44	0.33036	400.01	457.772	1.95018	-0.09345
16.91	2963.4	0.330566	400.01	458.075	1.95139	-0.09358
16.92	2965.4	0.330773	400.01	458.384	1.95262	-0.09374
16.93	2967.35	0.330959	400.01	458.686	1.95371	-0.09399
16.94	2969.28	0.331166	400.01	458.984	1.95494	-0.0941
16.95	2971.22	0.331352	400.01	459.284	1.95603	-0.09434
16.96	2973.2	0.331538	400.01	459.59	1.95713	-0.09461
16.97	2975.18	0.331745	400.01	459.896	1.95835	-0.09475
16.98	2977.09	0.331931	400.01	460.191	1.95945	-0.09497
16.99	2979.04	0.332138	400.01	460.493	1.96067	-0.0951
17	2981.04	0.332324	400.01	460.802	1.96177	-0.09538
17.01	2983.21	0.33251	400.01	461.137	1.96287	-0.09578
17.02	2985.3	0.332717	400.01	461.46	1.96409	-0.096
17.03	2987.41	0.332903	400.01	461.786	1.96519	-0.09636
17.04	2989.54	0.333109	400.01	462.116	1.9664	-0.09661
17.05	2991.66	0.333295	400.01	462.443	1.9675	-0.09698
17.06	2993.79	0.333501	400.01	462.773	1.96872	-0.09723
17.07	2995.9	0.333687	400.01	463.099	1.96982	-0.09759
17.08	2998.1	0.333894	400.01	463.439	1.97104	-0.09788
17.09	3000.19	0.33408	400.01	463.762	1.97214	-0.09823
17.1	3002.27	0.334308	400.01	464.083	1.97348	-0.09832
17.11	3004.26	0.334535	400.01	464.391	1.97482	-0.09835
17.12	3006.34	0.334721	400.01	464.713	1.97592	-0.09869
17.13	3008.34	0.334907	400.01	465.022	1.97702	-0.09897
17.14	3010.31	0.335114	400.01	465.326	1.97824	-0.09911
17.15	3012.3	0.335321	400.01	465.634	1.97946	-0.09926
17.16	3014.3	0.335548	400.01	465.943	1.9808	-0.0993
17.17	3016.3	0.335755	400.01	466.252	1.98202	-0.09946
17.18	3018.22	0.335941	400.01	466.549	1.98312	-0.09969
17.19	3020.22	0.336127	400.01	466.858	1.98422	-0.09997
17.2	3022.28	0.336313	400.01	467.177	1.98532	-0.10029
17.21	3024.34	0.33652	400.01	467.495	1.98654	-0.10049
17.22	3026.31	0.336727	400.01	467.799	1.98776	-0.10063
17.23	3028.37	0.336933	400.01	468.118	1.98898	-0.10083
17.24	3030.48	0.33714	400.01	468.444	1.9902	-0.10107
17.25	3032.5	0.337347	400.01	468.756	1.99142	-0.10124
17.26	3034.48	0.337554	400.01	469.062	1.99264	-0.10138
17.27	3036.51	0.33776	400.01	469.376	1.99386	-0.10157
17.28	3038.63	0.337967	400.01	469.704	1.99508	-0.10181
17.29	3040.69	0.338153	400.01	470.022	1.99618	-0.10213
17.3	3042.61	0.338339	400.01	470.319	1.99728	-0.10236
17.31	3044.55	0.338524	400.01	470.619	1.99837	-0.10261
17.32	3046.62	0.338752	400.01	470.939	1.99972	-0.10269
17.33	3048.53	0.338958	400.01	471.234	2.00093	-0.10279
17.34	3050.41	0.339145	400.01	471.525	2.00204	-0.10298
17.35	3052.4	0.339331	400.01	471.832	2.00313	-0.10326
17.36	3054.46	0.339537	400.01	472.151	2.00435	-0.10347
17.37	3056.44	0.339723	400.01	472.457	2.00545	-0.10373
17.38	3058.37	0.33993	400.01	472.755	2.00667	-0.10384
17.39	3060.33	0.340137	400.01	473.058	2.00789	-0.10397
17.4	3062.39	0.340344	400.01	473.377	2.00911	-0.10417
17.41	3064.42	0.34053	400.01	473.69	2.01021	-0.10448
17.42	3066.37	0.340716	400.01	473.992	2.01131	-0.10472
17.43	3068.46	0.340923	400.01	474.315	2.01253	-0.10494
17.44	3070.54	0.341129	400.01	474.636	2.01375	-0.10516
17.45	3072.6	0.341336	400.01	474.955	2.01497	-0.10536
17.46	3074.55	0.341522	400.01	475.256	2.01607	-0.10561
17.47	3076.55	0.341729	400.01	475.565	2.01729	-0.10577
17.48	3078.56	0.341936	400.01	475.876	2.01851	-0.10593
17.49	3080.58	0.342142	400.01	476.188	2.01973	-0.10611
17.5	3082.49	0.342328	400.01	476.484	2.02083	-0.10633
17.51	3084.45	0.342515	400.01	476.787	2.02193	-0.10658
17.52	3086.44	0.342721	400.01	477.094	2.02315	-0.10674
17.53	3088.35	0.342928	400.01	477.389	2.02437	-0.10683
17.54	3090.25	0.343135	400.01	477.683	2.02559	-0.10692
17.55	3092.18	0.343321	400.01	477.981	2.02669	-0.10716
17.56	3094.24	0.343506	400.01	478.3	2.02778	-0.10749
17.57	3096.18	0.343713	400.01	478.6	2.029	-0.1076
17.58	3098.14	0.343919	400.01	478.903	2.03022	-0.10774
17.59	3100.16	0.344126	400.01	479.215	2.03144	-0.10791
17.6	3102.23	0.344312	400.01	479.535	2.03254	-0.10824
17.61	3104.22	0.344498	400.01	479.843	2.03364	-0.10852
17.62	3106.25	0.344705	400.01	480.156	2.03486	-0.1087
17.63	3108.26	0.344912	400.01	480.467	2.03608	-0.10886
17.64	3110.36	0.345119	400.01	480.792	2.0373	-0.10909
17.65	3112.33	0.345325	400.01	481.096	2.03852	-0.10923
17.66	3114.35	0.345532	400.01	481.408	2.03974	-0.1094
17.67	3116.37	0.345739	400.01	481.721	2.04096	-0.10958
17.68	3118.35	0.345946	400.01	482.027	2.04218	-0.10972
17.69	3120.32	0.346152	400.01	482.331	2.0434	-0.10986
17.7	3122.25	0.346359	400.01	482.63	2.04462	-0.10997
17.71	3124.31	0.346524	400.01	482.948	2.0456	-0.11042
17.72	3126.23	0.346731	400.01	483.245	2.04682	-0.11052
17.73	3128.2	0.346938	400.01	483.549	2.04804	-0.11066
17.74	3130.16	0.347145	400.01	483.852	2.04926	-0.11079
17.75	3132.2	0.347351	400.01	484.168	2.05048	-0.11098
17.76	3134.2	0.347538	400.01	484.477	2.05158	-0.11126
17.77	3136.25	0.347765	400.01	484.794	2.05292	-0.11134
17.78	3138.31	0.347972	400.01	485.112	2.05414	-0.11154
17.79	3140.31	0.348178	400.01	485.421	2.05536	-0.1117
17.8	3142.36	0.348385	400.01	485.738	2.05658	-0.11189
17.81	3144.31	0.34857	400.01	486.04	2.05767	-0.11215
17.82	3146.34	0.348777	400.01	486.353	2.0589	-0.11232
17.83	3148.36	0.348963	400.01	486.666	2.05999	-0.11262
17.84	3150.42	0.34917	400.01	486.984	2.06122	-0.11282
17.85	3152.39	0.349377	400.01	487.289	2.06244	-0.11296
17.86	3154.36	0.349583	400.01	487.593	2.06365	-0.1131
17.87	3156.44	0.349769	400.01	487.915	2.06475	-0.11344
17.88	3158.42	0.349976	400.01	488.221	2.06597	-0.11358
17.89	3160.36	0.350183	400.01	488.521	2.0672	-0.1137
17.9	3162.39	0.35039	400.01	488.834	2.06842	-0.11388
17.91	3164.38	0.350596	400.01	489.142	2.06963	-0.11404
17.92	3166.41	0.350803	400.01	489.456	2.07086	-0.11421
17.93	3168.33	0.350989	400.01	489.753	2.07195	-0.11444
17.94	3170.32	0.351196	400.01	490.06	2.07318	-0.11459
17.95	3172.28	0.351403	400.01	490.363	2.0744	-0.11472
17.96	3174.23	0.351609	400.01	490.665	2.07561	-0.11485
17.97	3176.03	0.351775	400.01	490.943	2.07659	-0.11512
17.98	3177.98	0.351982	400.01	491.244	2.07782	-0.11524
17.99	3179.94	0.352188	400.01	491.547	2.07903	-0.11538
18	3181.83	0.352374	400.01	491.839	2.08013	-0.11558
18.01	3183.72	0.352561	400.01	492.132	2.08123	-0.11578
18.02	3185.62	0.352767	400.01	492.425	2.08245	-0.11588
18.03	3187.59	0.352974	400.01	492.73	2.08367	-0.11601
18.04	3189.45	0.35316	400.01	493.017	2.08477	-0.1162
18.05	3191.39	0.353367	400.01	493.317	2.08599	-0.11632
18.06	3193.26	0.353573	400.01	493.606	2.08721	-0.11639
18.07	3195.26	0.353759	400.01	493.915	2.08831	-0.11667
18.08	3197.16	0.353965	400.01	494.209	2.08952	-0.11677
18.09	3199.1	0.354172	400.01	494.509	2.09074	-0.11689
18.1	3201.01	0.354379	400.01	494.804	2.09197	-0.11698
18.11	3202.98	0.354565	400.01	495.109	2.09306	-0.11724
18.12	3204.87	0.354772	400.01	495.401	2.09429	-0.11733
18.13	3206.76	0.354978	400.01	495.693	2.0955	-0.11741
18.14	3208.74	0.355206	400.01	495.999	2.09685	-0.11743
18.15	3210.69	0.355371	400.01	496.3	2.09782	-0.11781
18.16	3212.62	0.355578	400.01	496.599	2.09904	-0.11792
18.17	3214.51	0.355785	400.01	496.891	2.10027	-0.118
18.18	3216.43	0.355992	400.01	497.188	2.10149	-0.1181
18.19	3218.37	0.356198	400.01	497.488	2.1027	-0.11822
18.2	3220.23	0.356405	400.01	497.775	2.10393	-0.11828
18.21	3222.04	0.356612	400.01	498.055	2.10515	-0.11831
18.22	3223.93	0.356819	400.01	498.347	2.10637	-0.11839
18.23	3225.83	0.357005	400.01	498.641	2.10747	-0.11861
18.24	3227.73	0.357191	400.01	498.934	2.10857	-0.11882
18.25	3229.62	0.357397	400.01	499.227	2.10978	-0.11891
18.26	3231.63	0.357604	400.01	499.537	2.111	-0.11907
18.27	3233.6	0.357811	400.01	499.842	2.11223	-0.11921
18.28	3235.55	0.357997	400.01	500.143	2.11332	-0.11946
18.29	3237.42	0.358204	400.01	500.432	2.11455	-0.11953
18.3	3239.33	0.35839	400.01	500.728	2.11564	-0.11975
18.31	3241.26	0.358596	400.01	501.026	2.11686	-0.11986
18.32	3243.16	0.358802	400.01	501.32	2.11808	-0.11996
18.33	3245.07	0.359009	400.01	501.615	2.1193	-0.12005
18.34	3246.97	0.359174	400.01	501.909	2.12027	-0.12039
18.35	3248.8	0.359381	400.01	502.191	2.12149	-0.12043
18.36	3250.59	0.359567	400.01	502.468	2.12259	-0.12057
18.37	3252.48	0.359774	400.01	502.76	2.12381	-0.12065
18.38	3254.42	0.359981	400.01	503.06	2.12504	-0.12077
18.39	3256.37	0.360167	400.01	503.362	2.12613	-0.12102
18.4	3258.3	0.360374	400.01	503.66	2.12736	-0.12113
18.41	3260.3	0.36058	400.01	503.969	2.12857	-0.12129
18.42	3262.26	0.360787	400.01	504.272	2.12979	-0.12142
18.43	3264.19	0.360994	400.01	504.57	2.13102	-0.12153
18.44	3266.12	0.361201	400.01	504.869	2.13224	-0.12164
18.45	3268.04	0.361387	400.01	505.166	2.13334	-0.12187
18.46	3269.99	0.361573	400.01	505.467	2.13443	-0.12212
18.47	3271.92	0.36178	400.01	505.765	2.13566	-0.12223
18.48	3273.77	0.361986	400.01	506.051	2.13687	-0.12229
18.49	3275.67	0.362172	400.01	506.345	2.13797	-0.1225
18.5	3277.62	0.362358	400.01	506.646	2.13907	-0.12275
18.51	3279.48	0.362565	400.01	506.934	2.14029	-0.12281
18.52	3281.37	0.362772	400.01	507.226	2.14151	-0.12289
18.53	3283.21	0.362979	400.01	507.51	2.14273	-0.12294
18.54	3285.05	0.363185	400.01	507.795	2.14395	-0.12299
18.55	3287.05	0.363351	400.01	508.104	2.14493	-0.12339
18.56	3288.91	0.363557	400.01	508.392	2.14615	-0.12346
18.57	3290.73	0.363763	400.01	508.673	2.14736	-0.1235
18.58	3292.62	0.36397	400.01	508.965	2.14858	-0.12358
18.59	3294.44	0.364197	400.01	509.246	2.14992	-0.1235
18.6	3296.33	0.364384	400.01	509.538	2.15103	-0.1237
18.61	3298.17	0.36457	400.01	509.823	2.15213	-0.12387
18.62	3300.05	0.364756	400.01	510.114	2.15322	-0.12407
18.63	3301.98	0.364962	400.01	510.412	2.15444	-0.12419
18.64	3303.87	0.365169	400.01	510.704	2.15566	-0.12427
18.65	3305.69	0.365376	400.01	510.985	2.15688	-0.1243
18.66	3307.66	0.365562	400.01	511.29	2.15798	-0.12456
18.67	3309.62	0.365769	400.01	511.593	2.1592	-0.12469
18.68	3311.58	0.365976	400.01	511.896	2.16043	-0.12482
18.69	3313.58	0.366182	400.01	512.205	2.16164	-0.12499
18.7	3315.49	0.366368	400.01	512.5	2.16274	-0.12521
18.71	3317.46	0.366575	400.01	512.805	2.16396	-0.12535
18.72	3319.35	0.366782	400.01	513.097	2.16518	-0.12543
18.73	3321.28	0.366968	400.01	513.395	2.16628	-0.12566
18.74	3323.25	0.367175	400.01	513.7	2.1675	-0.1258
18.75	3325.1	0.367381	400.01	513.986	2.16872	-0.12586
18.76	3326.94	0.367588	400.01	514.27	2.16994	-0.12591
18.77	3328.8	0.367774	400.01	514.558	2.17104	-0.12609
18.78	3330.64	0.368002	400.01	514.842	2.17238	-0.12602
18.79	3332.48	0.368188	400.01	515.126	2.17348	-0.12619
18.8	3334.33	0.368394	400.01	515.412	2.1747	-0.12625
18.81	3336.19	0.368601	400.01	515.7	2.17592	-0.12631
18.82	3338.05	0.368807	400.01	515.987	2.17714	-0.12638
18.83	3339.87	0.369014	400.01	516.269	2.17836	-0.12641
18.84	3341.67	0.36922	400.01	516.547	2.17957	-0.12644
18.85	3343.59	0.369407	400.01	516.844	2.18068	-0.12666
18.86	3345.55	0.369593	400.01	517.147	2.18178	-0.12691
18.87	3347.41	0.369799	400.01	517.434	2.18299	-0.12698
18.88	3349.26	0.370006	400.01	517.72	2.18421	-0.12704
18.89	3351.2	0.370213	400.01	518.02	2.18544	-0.12715
18.9	3353.08	0.370399	400.01	518.311	2.18653	-0.12735
18.91	3354.91	0.370606	400.01	518.594	2.18776	-0.12739
18.92	3356.74	0.370812	400.01	518.877	2.18897	-0.12744
18.93	3358.55	0.37104	400.01	519.156	2.19032	-0.12734
18.94	3360.35	0.371226	400.01	519.435	2.19142	-0.12749
18.95	3362.12	0.371412	400.01	519.708	2.19251	-0.12761
18.96	3363.81	0.371619	400.01	519.969	2.19374	-0.12756
18.97	3365.61	0.371826	400.01	520.248	2.19496	-0.12758
18.98	3367.41	0.372032	400.01	520.526	2.19617	-0.1276
18.99	3369.16	0.372239	400.01	520.796	2.1974	-0.12759
19	3370.97	0.372446	400.01	521.076	2.19862	-0.12761
19.01	3372.8	0.372632	400.01	521.359	2.19972	-0.12778
19.02	3374.66	0.372818	400.01	521.647	2.20081	-0.12796
19.03	3376.58	0.373045	400.01	521.943	2.20215	-0.12795
19.04	3378.47	0.373252	400.01	522.236	2.20338	-0.12803
19.05	3380.33	0.373438	400.01	522.523	2.20447	-0.12822
19.06	3382.23	0.373624	400.01	522.817	2.20557	-0.12843
19.07	3384.07	0.37383	400.01	523.101	2.20679	-0.12848
19.08	3385.87	0.374057	400.01	523.379	2.20813	-0.12839
19.09	3387.66	0.374264	400.01	523.656	2.20935	-0.1284
19.1	3389.49	0.37445	400.01	523.939	2.21045	-0.12856
19.11	3391.33	0.374636	400.01	524.223	2.21155	-0.12874
19.12	3393.2	0.374843	400.01	524.512	2.21277	-0.1288
19.13	3395.06	0.37507	400.01	524.8	2.21411	-0.12875
19.14	3396.93	0.375257	400.01	525.089	2.21521	-0.12893
19.15	3398.71	0.375463	400.01	525.364	2.21643	-0.12895
19.16	3400.51	0.37567	400.01	525.642	2.21765	-0.12897
19.17	3402.3	0.375877	400.01	525.919	2.21887	-0.12898
19.18	3404.16	0.376084	400.01	526.207	2.22009	-0.12904
19.19	3405.95	0.37627	400.01	526.483	2.22119	-0.12918
19.2	3407.72	0.376456	400.01	526.757	2.22229	-0.1293
19.21	3409.41	0.376662	400.01	527.018	2.22351	-0.12925
19.22	3411.04	0.376869	400.01	527.27	2.22473	-0.12916
19.23	3412.76	0.377076	400.01	527.536	2.22595	-0.12912
19.24	3414.43	0.377283	400.01	527.794	2.22717	-0.12905
19.25	3416.23	0.377469	400.01	528.072	2.22827	-0.1292
19.26	3417.96	0.377655	400.01	528.34	2.22937	-0.12929
19.27	3419.66	0.377862	400.01	528.603	2.23059	-0.12924
19.28	3421.36	0.378068	400.01	528.865	2.23181	-0.1292
19.29	3423.12	0.378254	400.01	529.137	2.2329	-0.12932
19.3	3424.86	0.378461	400.01	529.406	2.23413	-0.12929
19.31	3426.69	0.378668	400.01	529.689	2.23535	-0.12934
19.32	3428.56	0.378853	400.01	529.978	2.23644	-0.12953
19.33	3430.32	0.37906	400.01	530.25	2.23766	-0.12953
19.34	3432.08	0.379287	400.01	530.522	2.239	-0.1294
19.35	3433.83	0.379473	400.01	530.793	2.2401	-0.12951
19.36	3435.64	0.379659	400.01	531.073	2.2412	-0.12966
19.37	3437.5	0.379866	400.01	531.36	2.24242	-0.12972
19.38	3439.25	0.380052	400.01	531.631	2.24352	-0.12983
19.39	3441	0.38028	400.01	531.901	2.24486	-0.12969
19.4	3442.76	0.380466	400.01	532.173	2.24596	-0.12981
19.41	3444.51	0.380672	400.01	532.444	2.24718	-0.1298
19.42	3446.25	0.380879	400.01	532.713	2.2484	-0.12978
19.43	3447.98	0.381065	400.01	532.98	2.2495	-0.12988
19.44	3449.73	0.381272	400.01	533.251	2.25072	-0.12986
19.45	3451.48	0.381458	400.01	533.521	2.25182	-0.12997
19.46	3453.23	0.381685	400.01	533.792	2.25316	-0.12984
19.47	3454.94	0.381872	400.01	534.056	2.25426	-0.12992
19.48	3456.68	0.382058	400.01	534.325	2.25536	-0.13002
19.49	3458.41	0.382264	400.01	534.592	2.25658	-0.13
19.5	3460.18	0.38245	400.01	534.866	2.25767	-0.13012
19.51	3461.85	0.382678	400.01	535.124	2.25902	-0.12993
19.52	3463.51	0.382864	400.01	535.381	2.26012	-0.12997
19.53	3465.27	0.383071	400.01	535.653	2.26134	-0.12997
19.54	3467.08	0.383257	400.01	535.933	2.26244	-0.13012
19.55	3468.82	0.383443	400.01	536.202	2.26354	-0.13022
19.56	3470.65	0.383629	400.01	536.484	2.26463	-0.13039
19.57	3472.51	0.383855	400.01	536.772	2.26597	-0.13034
19.58	3474.38	0.384062	400.01	537.061	2.26719	-0.1304
19.59	3476.22	0.384269	400.01	537.345	2.26841	-0.13045
19.6	3478.02	0.384476	400.01	537.624	2.26963	-0.13047
19.61	3479.91	0.384682	400.01	537.916	2.27085	-0.13056
19.62	3481.77	0.384868	400.01	538.203	2.27195	-0.13075
19.63	3483.5	0.385054	400.01	538.471	2.27305	-0.13084
19.64	3485.29	0.385282	400.01	538.747	2.27439	-0.13073
19.65	3487.05	0.385468	400.01	539.02	2.27549	-0.13085
19.66	3488.76	0.385675	400.01	539.284	2.27671	-0.13081
19.67	3490.45	0.385881	400.01	539.545	2.27793	-0.13076
19.68	3492.11	0.386109	400.01	539.802	2.27927	-0.13056
19.69	3493.87	0.386295	400.01	540.074	2.28037	-0.13067
19.7	3495.56	0.386502	400.01	540.335	2.28159	-0.13062
19.71	3497.33	0.386708	400.01	540.609	2.28281	-0.13062
19.72	3499.1	0.386895	400.01	540.882	2.28391	-0.13074
19.73	3500.91	0.387101	400.01	541.162	2.28513	-0.13077
19.74	3502.63	0.387287	400.01	541.428	2.28623	-0.13086
19.75	3504.39	0.387494	400.01	541.7	2.28745	-0.13085
19.76	3506.15	0.387701	400.01	541.972	2.28867	-0.13085
19.77	3507.92	0.387908	400.01	542.246	2.28989	-0.13085
19.78	3509.64	0.388094	400.01	542.511	2.29099	-0.13093
19.79	3511.33	0.3883	400.01	542.773	2.29221	-0.13088
19.8	3513.08	0.388486	400.01	543.043	2.29331	-0.13099
19.81	3514.73	0.388693	400.01	543.298	2.29453	-0.13091
19.82	3516.43	0.388878	400.01	543.561	2.29562	-0.13099
19.83	3518.1	0.389085	400.01	543.819	2.29684	-0.13092
19.84	3519.83	0.38925	400.01	544.087	2.29782	-0.13114
19.85	3521.56	0.389457	400.01	544.354	2.29904	-0.13111
19.86	3523.16	0.389685	400.01	544.601	2.30038	-0.13087
19.87	3524.77	0.389871	400.01	544.85	2.30148	-0.13089
19.88	3526.54	0.390077	400.01	545.124	2.3027	-0.13089
19.89	3528.24	0.390284	400.01	545.387	2.30392	-0.13084
19.9	3529.98	0.39047	400.01	545.656	2.30502	-0.13094
19.91	3531.68	0.390656	400.01	545.918	2.30612	-0.13102
19.92	3533.37	0.390863	400.01	546.18	2.30734	-0.13096
19.93	3535.12	0.39107	400.01	546.45	2.30856	-0.13095
19.94	3536.77	0.391297	400.01	546.705	2.3099	-0.13075
19.95	3538.39	0.391484	400.01	546.956	2.311	-0.13076
19.96	3540.13	0.39167	400.01	547.225	2.3121	-0.13086
19.97	3541.86	0.391876	400.01	547.492	2.31332	-0.13084
19.98	3543.47	0.392062	400.01	547.741	2.31442	-0.13086
19.99	3545.15	0.392269	400.01	548	2.31564	-0.13079
20	3546.84	0.392455	400.01	548.262	2.31674	-0.13086
20.01	3548.61	0.392662	400.01	548.535	2.31796	-0.13086
20.02	3550.35	0.392869	400.01	548.804	2.31918	-0.13084
20.03	3552.08	0.393075	400.01	549.072	2.3204	-0.13082
20.04	3553.86	0.393281	400.01	549.347	2.32161	-0.13083
20.05	3555.64	0.393509	400.01	549.622	2.32296	-0.13071
20.06	3557.35	0.393695	400.01	549.886	2.32406	-0.13079
20.07	3559.07	0.393901	400.01	550.152	2.32527	-0.13077
20.08	3560.84	0.394108	400.01	550.426	2.32649	-0.13076
20.09	3562.57	0.394294	400.01	550.693	2.32759	-0.13086
20.1	3564.2	0.394501	400.01	550.945	2.32881	-0.13076
20.11	3565.84	0.394708	400.01	551.199	2.33004	-0.13067
20.12	3567.48	0.394894	400.01	551.452	2.33113	-0.13071
20.13	3569.06	0.395101	400.01	551.696	2.33236	-0.13058
20.14	3570.7	0.395287	400.01	551.95	2.33345	-0.13061
20.15	3572.28	0.395493	400.01	552.194	2.33467	-0.13048
20.16	3573.99	0.3957	400.01	552.458	2.33589	-0.13044
20.17	3575.62	0.395907	400.01	552.71	2.33711	-0.13034
20.18	3577.24	0.396093	400.01	552.961	2.33821	-0.13036
20.19	3578.85	0.3963	400.01	553.21	2.33943	-0.13025
20.2	3580.51	0.396506	400.01	553.466	2.34065	-0.13018
20.21	3582.12	0.396693	400.01	553.715	2.34175	-0.13019
20.22	3583.74	0.396899	400.01	553.966	2.34297	-0.13009
20.23	3585.35	0.397085	400.01	554.215	2.34407	-0.1301
20.24	3586.95	0.397271	400.01	554.462	2.34517	-0.13011
20.25	3588.61	0.397499	400.01	554.718	2.34651	-0.12991
20.26	3590.14	0.397706	400.01	554.955	2.34773	-0.12974
20.27	3591.74	0.397892	400.01	555.202	2.34883	-0.12975
20.28	3593.35	0.398077	400.01	555.451	2.34992	-0.12977
20.29	3594.94	0.398304	400.01	555.697	2.35126	-0.12953
20.3	3596.56	0.39849	400.01	555.947	2.35236	-0.12955
20.31	3598.19	0.398676	400.01	556.199	2.35346	-0.12957
20.32	3599.83	0.398883	400.01	556.453	2.35468	-0.12948
20.33	3601.53	0.399111	400.01	556.716	2.35603	-0.12931
20.34	3603.15	0.399297	400.01	556.966	2.35713	-0.12933
20.35	3604.78	0.399483	400.01	557.218	2.35822	-0.12936
20.36	3606.44	0.399689	400.01	557.475	2.35944	-0.12929
20.37	3608.07	0.399896	400.01	557.726	2.36066	-0.12919
20.38	3609.66	0.400103	400.01	557.972	2.36188	-0.12906
20.39	3611.32	0.40031	400.01	558.229	2.36311	-0.12899
20.4	3612.89	0.400496	400.01	558.472	2.3642	-0.12897
20.41	3614.49	0.400702	400.01	558.719	2.36542	-0.12886
20.42	3616.03	0.400909	400.01	558.957	2.36664	-0.1287
20.43	3617.63	0.401095	400.01	559.204	2.36774	-0.12871
20.44	3619.23	0.401281	400.01	559.452	2.36884	-0.12871
20.45	3620.83	0.401488	400.01	559.699	2.37006	-0.1286
20.46	3622.39	0.401674	400.01	559.94	2.37116	-0.12858
20.47	3624.04	0.401902	400.01	560.195	2.3725	-0.12837
20.48	3625.68	0.402108	400.01	560.449	2.37372	-0.12828
20.49	3627.29	0.402294	400.01	560.697	2.37482	-0.1283
20.5	3629.04	0.402501	400.01	560.968	2.37604	-0.12828
20.51	3630.77	0.402708	400.01	561.235	2.37726	-0.12825
20.52	3632.54	0.402915	400.01	561.509	2.37848	-0.12825
20.53	3634.23	0.4031	400.01	561.77	2.37957	-0.12833
20.54	3635.96	0.403307	400.01	562.038	2.3808	-0.1283
20.55	3637.73	0.403513	400.01	562.311	2.38201	-0.12831
20.56	3639.53	0.403699	400.01	562.59	2.38311	-0.12845
20.57	3641.23	0.403927	400.01	562.852	2.38446	-0.12828
20.58	3642.99	0.404113	400.01	563.124	2.38555	-0.12839
20.59	3644.69	0.40432	400.01	563.387	2.38678	-0.12834
20.6	3646.28	0.404526	400.01	563.633	2.38799	-0.12823
20.61	3647.83	0.404733	400.01	563.872	2.38921	-0.12807
20.62	3649.45	0.40494	400.01	564.123	2.39044	-0.12797
20.63	3651.08	0.405126	400.01	564.375	2.39153	-0.128
20.64	3652.64	0.405333	400.01	564.616	2.39276	-0.12785
20.65	3654.21	0.405519	400.01	564.859	2.39385	-0.12784
20.66	3655.77	0.405725	400.01	565.1	2.39507	-0.1277
20.67	3657.38	0.405932	400.01	565.349	2.39629	-0.12759
20.68	3658.92	0.406139	400.01	565.587	2.39751	-0.12743
20.69	3660.55	0.406346	400.01	565.839	2.39874	-0.12733
20.7	3662.11	0.406532	400.01	566.08	2.39983	-0.12731
20.71	3663.75	0.406739	400.01	566.333	2.40106	-0.12722
20.72	3665.24	0.406925	400.01	566.564	2.40215	-0.12715
[truncated: 3,935 more rows]
