# Supplementary material for: Data regarding the influence of Al, Ti, and C additions to as-cast Al0.6CoCrFeNi compositionally complex alloys on microstructures and mechanical properties
Source: Data Brief. 2019 Nov 4;27:104742. doi: 10.1016/j.dib.2019.104742 (PMC6864337; doi:10.1016/j.dib.2019.104742)
Supplement: Multimedia component 1 [file mmc1.zip › data in brief_supplementary material zip/Tensile test data/Ti3/Tensile Test_Ti3-700C-1st_selected.xlsx]

## Sheet: Sheet1
Alloy Name	Ti3-700 oC-1st
Sample height	30	mm
Gauge diameter	1.98	mm
Gauge length	17	mm
Time	Force	Crosshead Displacement	Temperature	Engineering Stress	Engineering Strain	Engineering Plastic Strain
s	N	mm	oC	MPa	%	%
0	52.5583	0	700	17.0695	0	0.02946
0.0800171	52.5937	0	700	17.081	0	0.02942
0.109985	52.6053	0	700	17.0848	0	0.0294
0.130005	52.5543	-2.69725e-05	700	17.0682	-0.000158662	0.02931
0.140015	52.5582	-2.69726e-05	700	17.0695	-0.000158662	0.02931
0.140015	52.5582	-2.69726e-05	700	17.0695	-0.000158662	0.02931
0.25	52.4955	0	700	17.0491	0	0.02955
0.350037	52.5268	2.69413e-05	700	17.0593	0.000158478	0.02967
0.460022	52.8252	0.000134769	700	17.1562	0.000792759	0.0299
0.51001	53.8916	0.000755134	700	17.5025	0.00444	0.03212
0.540039	55.1846	0.00134832	700	17.9225	0.00793	0.03387
0.559998	56.5166	0.00175268	700	18.3551	0.01031	0.03446
0.580017	58.1924	0.00215704	700	18.8993	0.01269	0.03459
0.600037	60.1963	0.00258905	700	19.5501	0.01523	0.03444
0.609985	61.2745	0.00277788	700	19.9003	0.01634	0.03411
0.619995	62.4307	0.0029667	700	20.2758	0.01745	0.03367
0.630005	63.6338	0.00320894	700	20.6665	0.01888	0.03348
0.640015	64.8448	0.00339777	700	21.0598	0.01999	0.03296
0.650024	66.001	0.00358659	700	21.4353	0.0211	0.03252
0.660034	67.1885	0.00380308	700	21.821	0.02237	0.0322
0.670044	68.376	0.00401861	700	22.2067	0.02364	0.03188
0.679993	69.5401	0.00420744	700	22.5847	0.02475	0.03142
0.690002	70.6885	0.00439626	700	22.9577	0.02586	0.03099
0.700012	71.7979	0.00461179	700	23.318	0.02713	0.03077
0.710022	72.9307	0.00480062	700	23.6859	0.02824	0.03036
0.720032	74.0401	0.00498945	700	24.0462	0.02935	0.02999
0.730042	75.126	0.00517828	700	24.3989	0.03046	0.02964
0.73999	76.2276	0.00539381	700	24.7567	0.03173	0.02943
0.75	77.337	0.00561029	700	25.117	0.033	0.02921
0.76001	78.4385	0.00582582	700	25.4747	0.03427	0.029
0.77002	79.5323	0.00601465	700	25.8299	0.03538	0.02865
0.780029	80.6182	0.00623018	700	26.1826	0.03665	0.02846
0.790039	81.6807	0.00644571	700	26.5277	0.03792	0.0283
0.799988	82.7588	0.00666219	700	26.8778	0.03919	0.02812
0.809998	83.8291	0.00685102	700	27.2254	0.0403	0.0278
0.820007	84.8682	0.00703985	700	27.5629	0.04141	0.02751
0.830017	85.8838	0.00722772	700	27.8927	0.04252	0.02726
0.840027	86.9073	0.00744421	700	28.2251	0.04379	0.02716
0.859985	88.8252	0.00782186	700	28.848	0.04601	0.0268
0.880005	90.7315	0.00822622	700	29.4671	0.04839	0.02662
0.900024	92.6456	0.00860387	700	30.0888	0.05061	0.02628
0.920044	94.5596	0.00900823	700	30.7104	0.05299	0.02609
0.940002	96.4815	0.00941259	700	31.3346	0.05537	0.02589
0.960022	98.3916	0.00979024	700	31.9549	0.05759	0.02554
0.980042	100.302	0.0101956	700	32.5754	0.05997	0.02537
1	102.142	0.0105999	700	33.173	0.06235	0.02527
1.02002	103.954	0.0110043	700	33.7614	0.06473	0.02522
1.04004	105.833	0.0114086	700	34.3717	0.06711	0.02508
1.06	107.72	0.0117863	700	34.9845	0.06933	0.02477
1.08002	109.556	0.0121916	700	35.5808	0.07172	0.02469
1.10004	111.442	0.012596	700	36.1933	0.07409	0.02453
1.12	113.321	0.0130003	700	36.8036	0.07647	0.02439
1.14001	115.075	0.0134047	700	37.3732	0.07885	0.02442
1.16003	116.88	0.013809	700	37.9594	0.08123	0.02437
1.17999	118.665	0.01416	700	38.5392	0.08329	0.02404
1.20001	120.47	0.0145643	700	39.1254	0.08567	0.024
1.22003	122.243	0.014942	700	39.7012	0.08789	0.02384
1.23999	124.091	0.0153473	700	40.3014	0.09028	0.02374
1.26001	125.915	0.0157517	700	40.8938	0.09266	0.02367
1.28003	127.806	0.016156	700	41.5079	0.09504	0.02351
1.29999	129.626	0.0165604	700	42.099	0.09741	0.02345
1.32001	131.458	0.0169657	700	42.694	0.0998	0.02338
1.34003	133.259	0.01737	700	43.2789	0.10218	0.02334
1.35999	134.993	0.0177477	700	43.8421	0.1044	0.02323
1.38	136.798	0.0181788	700	44.4283	0.10693	0.02335
1.40002	138.661	0.0185564	700	45.0333	0.10916	0.02307
1.42004	140.54	0.0189341	700	45.6436	0.11138	0.02277
1.44	142.423	0.0193661	700	46.2551	0.11392	0.02278
1.46002	144.325	0.0197972	700	46.8728	0.11645	0.02276
1.48004	146.157	0.0201748	700	47.4678	0.11868	0.02253
1.5	147.95	0.0205792	700	48.0502	0.12105	0.0225
1.52002	149.696	0.0209845	700	48.6172	0.12344	0.02254
1.54004	151.411	0.0213621	700	49.1742	0.12566	0.02246
1.56	153.149	0.0217665	700	49.7386	0.12804	0.02251
1.58002	154.845	0.0221708	700	50.2895	0.13042	0.02261
1.60004	156.552	0.0225485	700	50.8438	0.13264	0.02254
1.62	158.345	0.0229805	700	51.4262	0.13518	0.02267
1.64001	160.149	0.0233849	700	52.0121	0.13756	0.02263
1.66003	161.903	0.0237625	700	52.5817	0.13978	0.0225
1.67999	163.646	0.0241135	700	53.1478	0.14184	0.02223
1.70001	165.376	0.0245178	700	53.7096	0.14422	0.02228
1.72003	167.048	0.0249489	700	54.2527	0.14676	0.02257
1.73999	168.739	0.0253266	700	54.8019	0.14898	0.02253
1.76001	170.431	0.0257319	700	55.3514	0.15136	0.02264
1.78003	172.122	0.0261086	700	55.9006	0.15358	0.02259
1.79999	173.786	0.0265406	700	56.441	0.15612	0.02289
1.82001	175.485	0.0269182	700	56.9928	0.15834	0.02284
1.84003	177.239	0.0272959	700	57.5624	0.16056	0.0227
1.85999	179.005	0.0277002	700	58.136	0.16294	0.02271
1.88	180.79	0.0281046	700	58.7157	0.16532	0.02269
1.90002	182.626	0.0284823	700	59.312	0.16754	0.02245
1.92004	184.431	0.0289143	700	59.8982	0.17008	0.02257
1.94	186.149	0.0293186	700	60.4561	0.17246	0.02264
1.96002	187.939	0.0296963	700	61.0375	0.17468	0.02246
1.98004	189.735	0.0301006	700	61.6208	0.17706	0.02243
2	191.56	0.030506	700	62.2135	0.17945	0.02237
2.02002	193.399	0.0309103	700	62.8107	0.18183	0.02228
2.04004	195.29	0.031369	700	63.4249	0.18452	0.02244
2.06	197.11	0.0317467	700	64.016	0.18675	0.02222
2.08002	198.845	0.032151	700	64.5795	0.18912	0.02227
2.10004	200.505	0.0325554	700	65.1186	0.1915	0.02242
2.12	202.149	0.0329331	700	65.6525	0.19372	0.02243
2.14001	203.735	0.0333107	700	66.1676	0.19595	0.02253
2.16003	205.341	0.0337151	700	66.6892	0.19832	0.02275
2.17999	207.048	0.0341194	700	67.2436	0.2007	0.02284
2.20001	208.786	0.0344971	700	67.808	0.20292	0.02273
2.22003	210.532	0.0349024	700	68.3751	0.20531	0.02277
2.23999	212.267	0.0353068	700	68.9386	0.20769	0.02282
2.26001	214.024	0.0356844	700	69.5092	0.20991	0.02268
2.28003	215.751	0.0360888	700	70.0701	0.21229	0.02274
2.29999	217.509	0.0364664	700	70.641	0.21451	0.0226
2.32001	219.282	0.0368441	700	71.2168	0.21673	0.02245
2.34003	221.013	0.0372761	700	71.779	0.21927	0.02266
2.35999	222.774	0.0376805	700	72.3509	0.22165	0.02268
2.38	224.509	0.0380581	700	72.9144	0.22387	0.02257
2.40002	226.177	0.0384892	700	73.4561	0.22641	0.02287
2.42004	227.845	0.0388401	700	73.9979	0.22847	0.02269
2.44	229.536	0.0392712	700	74.5471	0.23101	0.02296
2.46002	231.165	0.0396488	700	75.0761	0.23323	0.023
2.48004	232.798	0.0400541	700	75.6065	0.23561	0.02319
2.5	234.513	0.0404318	700	76.1635	0.23783	0.02311
2.52002	236.251	0.0408362	700	76.7279	0.24021	0.02316
2.54004	238.013	0.0412405	700	77.3002	0.24259	0.02317
2.56	239.802	0.0416449	700	77.8812	0.24497	0.02315
2.58002	241.61	0.0420225	700	78.4684	0.24719	0.02294
2.60004	243.368	0.0424545	700	79.0393	0.24973	0.02312
2.62	245.118	0.0428589	700	79.6077	0.25211	0.02315
2.64001	246.876	0.0432633	700	80.1786	0.25449	0.02317
2.66003	248.646	0.0436409	700	80.7535	0.25671	0.02302
2.67999	250.431	0.0440729	700	81.3332	0.25925	0.02316
2.70001	252.208	0.044504	700	81.9103	0.26179	0.02332
2.72003	253.966	0.0448816	700	82.4813	0.26401	0.02318
2.73999	255.708	0.0452593	700	83.047	0.26623	0.02306
2.76001	257.458	0.0456646	700	83.6154	0.26862	0.0231
2.78003	259.216	0.0460413	700	84.1863	0.27083	0.02295
2.79999	261.005	0.0464733	700	84.7673	0.27337	0.02309
2.82001	262.794	0.046851	700	85.3484	0.27559	0.02291
2.84003	264.603	0.047282	700	85.9359	0.27813	0.02302
2.85999	266.329	0.0476874	700	86.4964	0.28051	0.02309
2.88	268.071	0.0480917	700	87.0622	0.28289	0.02313
2.90002	269.79	0.0484694	700	87.6205	0.28511	0.02305
2.92004	271.517	0.048847	700	88.1813	0.28734	0.02295
2.94	273.247	0.0492514	700	88.7432	0.28971	0.02301
2.96002	275.032	0.0496557	700	89.3229	0.29209	0.02299
2.98004	276.794	0.0500611	700	89.8952	0.29448	0.02301
3	278.528	0.0504654	700	90.4583	0.29686	0.02306
3.02002	280.231	0.0508698	700	91.0114	0.29923	0.02315
3.04004	281.966	0.0512207	700	91.5749	0.3013	0.02289
3.06	283.731	0.0516251	700	92.1481	0.30368	0.0229
3.08002	285.399	0.0520294	700	92.6899	0.30606	0.02304
3.10004	287.169	0.0524347	700	93.2647	0.30844	0.02305
3.12	288.981	0.0528391	700	93.8532	0.31082	0.023
3.14001	290.72	0.0532168	700	94.418	0.31304	0.02288
3.16003	292.407	0.0536211	700	94.9659	0.31542	0.023
3.17999	294.212	0.0540522	700	95.5521	0.31795	0.02311
3.20001	296.017	0.0544298	700	96.1383	0.32018	0.02291
3.22003	297.864	0.0548618	700	96.7382	0.32272	0.02297
3.23999	299.759	0.0552395	700	97.3536	0.32494	0.02265
3.26001	301.681	0.0556439	700	97.9778	0.32732	0.02245
3.28003	303.571	0.0560482	700	98.5916	0.3297	0.02229
3.29999	305.411	0.0564259	700	99.1892	0.33192	0.02204
3.32001	307.247	0.0568579	700	99.7855	0.33446	0.02212
3.34003	309.024	0.0572622	700	100.363	0.33684	0.02211
3.35999	310.751	0.0576943	700	100.923	0.33938	0.02234
3.38	312.493	0.0580986	700	101.489	0.34176	0.02238
3.40002	314.208	0.058503	700	102.046	0.34414	0.02246
3.42004	315.868	0.0588806	700	102.585	0.34636	0.02245
3.44	317.583	0.0592316	700	103.142	0.34842	0.02221
3.46002	319.376	0.0596626	700	103.725	0.35096	0.02234
3.48004	321.204	0.060068	700	104.318	0.35334	0.02227
3.5	323.064	0.0604456	700	104.922	0.35556	0.022
3.52002	324.935	0.06085	700	105.53	0.35794	0.02187
3.54004	326.806	0.0612276	700	106.138	0.36016	0.02158
3.56	328.657	0.061632	700	106.739	0.36254	0.02147
3.58002	330.431	0.0620363	700	107.315	0.36492	0.02147
3.60004	332.263	0.062414	700	107.91	0.36714	0.02123
3.62	334.146	0.062846	700	108.522	0.36968	0.02125
3.64001	336.024	0.0632237	700	109.131	0.3719	0.02095
3.66003	337.888	0.0636547	700	109.737	0.37444	0.02098
3.67999	339.798	0.0640324	700	110.357	0.37666	0.02064
3.70001	341.692	0.06441	700	110.972	0.37888	0.02032
3.72003	343.579	0.0648144	700	111.585	0.38126	0.02017
3.73999	345.431	0.0652197	700	112.187	0.38365	0.02006
3.76001	347.321	0.0656241	700	112.8	0.38602	0.01991
3.78003	349.31	0.0660284	700	113.446	0.3884	0.01962
3.79999	351.231	0.0664604	700	114.07	0.39094	0.01958
3.82001	353.079	0.0668381	700	114.67	0.39317	0.01932
3.84003	354.978	0.0672424	700	115.287	0.39554	0.01915
3.85999	356.915	0.0676201	700	115.916	0.39777	0.01877
3.88	358.739	0.0680245	700	116.509	0.40014	0.0187
3.90002	360.638	0.0684288	700	117.125	0.40252	0.01853
3.92004	362.556	0.0688332	700	117.748	0.4049	0.01834
3.93999	364.445	0.0692384	700	118.362	0.40728	0.01819
3.96001	366.348	0.0696428	700	118.98	0.40966	0.01801
3.98003	368.262	0.0700471	700	119.602	0.41204	0.01782
3.99999	370.156	0.0704792	700	120.217	0.41458	0.01782
4.02001	372.07	0.0708568	700	120.838	0.4168	0.01747
4.04003	374.082	0.0712612	700	121.492	0.41918	0.01715
4.05999	376.066	0.0716655	700	122.136	0.42156	0.01687
4.08001	378.066	0.0720975	700	122.786	0.4241	0.01672
4.10003	380.086	0.0724752	700	123.442	0.42632	0.01624
4.11999	382.07	0.0728796	700	124.086	0.4287	0.01595
4.14	384.008	0.0732572	700	124.715	0.43092	0.01557
4.16002	385.891	0.0736616	700	125.327	0.4333	0.01542
4.18004	387.754	0.0740659	700	125.932	0.43568	0.0153
4.2	389.598	0.0744436	700	126.531	0.4379	0.01505
4.22002	391.5	0.0748212	700	127.149	0.44012	0.01472
4.24004	393.379	0.0752266	700	127.759	0.44251	0.01458
4.26	395.277	0.0756309	700	128.375	0.44489	0.01441
4.28002	397.187	0.0760353	700	128.996	0.44727	0.01423
4.30004	399.105	0.0764129	700	129.618	0.44949	0.01387
4.32	400.98	0.0768173	700	130.227	0.45187	0.01374
4.34002	402.851	0.0771949	700	130.835	0.45409	0.01345
4.36004	404.691	0.0775993	700	131.433	0.45647	0.01336
4.38	406.598	0.0780046	700	132.052	0.45885	0.01318
4.40001	408.516	0.0784357	700	132.675	0.46139	0.01314
4.42003	410.453	0.0788133	700	133.304	0.46361	0.01276
4.43999	412.402	0.0792177	700	133.937	0.46599	0.01253
4.45	413.402	0.0794342	700	134.262	0.46726	0.01246
4.46001	414.41	0.0796497	700	134.589	0.46853	0.01237
4.47002	415.41	0.0798652	700	134.914	0.4698	0.0123
4.49004	417.371	0.0802696	700	135.551	0.47217	0.01205
4.51	419.309	0.0806749	700	136.18	0.47456	0.01183
4.52001	420.332	0.0808637	700	136.512	0.47567	0.01157
4.53002	421.348	0.0810793	700	136.842	0.47694	0.01147
4.55004	423.324	0.0814836	700	137.484	0.47932	0.0112
4.57	425.266	0.081888	700	138.115	0.48169	0.01097
4.59002	427.18	0.0822656	700	138.736	0.48392	0.01062
4.61004	429.09	0.0826709	700	139.357	0.4863	0.01044
4.63	430.926	0.0830486	700	139.953	0.48852	0.0102
4.65001	432.832	0.0834529	700	140.572	0.4909	0.01002
4.67003	434.75	0.0838573	700	141.195	0.49328	0.00983
4.68999	436.726	0.0842617	700	141.837	0.49566	0.00955
4.7	437.726	0.0844781	700	142.162	0.49693	0.00949
4.71001	438.726	0.084667	700	142.486	0.49804	0.00925
4.72002	439.742	0.0848825	700	142.816	0.49931	0.00916
4.74004	441.719	0.0852869	700	143.458	0.50169	0.00888
4.76	443.668	0.0856645	700	144.091	0.50391	0.00849
4.78002	445.637	0.0860689	700	144.731	0.50629	0.00823
4.80004	447.527	0.0865009	700	145.345	0.50883	0.00823
4.82	449.434	0.0868785	700	145.964	0.51105	0.00789
4.84002	451.316	0.0872562	700	146.575	0.51327	0.00759
4.86004	453.176	0.0876339	700	147.179	0.51549	0.00731
4.88	455.016	0.0880382	700	147.777	0.51787	0.00722
4.90001	456.965	0.0884159	700	148.41	0.52009	0.00683
4.91002	457.973	0.0886314	700	148.737	0.52136	0.00674
4.93004	459.957	0.0890634	700	149.382	0.5239	0.00662
4.93999	460.957	0.0892522	700	149.706	0.52501	0.00639
4.95	461.965	0.0894411	700	150.034	0.52612	0.00615
4.96001	463.004	0.0896299	700	150.371	0.52723	0.00587
4.97002	464.019	0.0898454	700	150.701	0.5285	0.00577
4.98003	465.019	0.0900343	700	151.026	0.52961	0.00554
4.99999	467.004	0.0904653	700	151.67	0.53215	0.00541
5.02001	468.922	0.090843	700	152.293	0.53437	0.00506
5.04003	470.84	0.0912483	700	152.916	0.53675	0.00487
5.05999	472.734	0.0916526	700	153.531	0.53913	0.00471
5.08001	474.695	0.0920303	700	154.168	0.54135	0.0043
5.10003	476.601	0.0924347	700	154.787	0.54373	0.00412
5.11999	478.543	0.092839	700	155.418	0.54611	0.00389
5.14	480.519	0.0932167	700	156.06	0.54833	0.00346
5.16002	482.535	0.0936487	700	156.714	0.55087	0.0033
5.17003	483.59	0.0938642	700	157.057	0.55214	0.00315
5.18999	485.57	0.0942686	700	157.7	0.55452	0.00287
5.21001	487.519	0.0947006	700	158.333	0.55706	0.00279
5.23003	489.484	0.0950782	700	158.971	0.55928	0.00238
5.24999	491.402	0.0954559	700	159.594	0.56151	0.00203
5.27001	493.262	0.0958603	700	160.198	0.56388	0.00191
5.29003	495.133	0.0962913	700	160.806	0.56642	0.00193
5.30999	497.152	0.096669	700	161.461	0.56864	0.00144
5.32	498.16	0.0968855	700	161.789	0.56991	0.00137
5.34002	500.117	0.0973165	700	162.424	0.57245	0.00127
5.35003	501.117	0.0975053	700	162.749	0.57356	0.00104
5.36999	503.039	0.097883	700	163.373	0.57578	0.000685585
5.39	504.949	0.0982606	700	163.994	0.578	0.000343471
5.41002	506.769	0.0986383	700	164.585	0.58023	0.000122729
5.43004	508.598	0.099016	700	165.179	0.58245	-0.000110091
5.45	510.449	0.0994203	700	165.78	0.58483	-0.000215965
5.47002	512.348	0.0998523	700	166.397	0.58737	-0.000223316
5.49004	514.281	0.10023	700	167.025	0.58959	-0.000595709
5.51	516.223	0.100608	700	167.655	0.59181	-0.000978414
5.52001	517.223	0.100823	700	167.98	0.59308	-0.00106
5.54003	519.117	0.101201	700	168.595	0.5953	-0.00137
5.55999	521.023	0.101605	700	169.214	0.59768	-0.00156
5.58001	522.914	0.10201	700	169.828	0.60006	-0.00171
5.60003	524.805	0.102442	700	170.442	0.6026	-0.00171
5.61999	526.609	0.102819	700	171.028	0.60482	-0.00191
5.64	528.461	0.103224	700	171.63	0.6072	-0.00201
5.66002	530.254	0.103628	700	172.212	0.60958	-0.00204
5.68004	532.031	0.10406	700	172.789	0.61212	-0.00189
5.7	533.668	0.104438	700	173.321	0.61434	-0.00186
5.72002	534.98	0.104869	700	173.747	0.61688	-0.00109
5.76	536.042	0.105678	700	174.092	0.62164	0.00225
5.80999	537.372	0.106676	700	174.524	0.62751	0.00633
5.83001	538.692	0.107054	700	174.953	0.62973	0.00679
5.85003	540.47	0.107459	700	175.53	0.63211	0.00678
5.86999	542.329	0.107863	700	176.134	0.63449	0.00666
5.89	544.173	0.108322	700	176.733	0.63719	0.00689
5.91002	546.044	0.1087	700	177.34	0.63941	0.0066
5.93004	547.923	0.109077	700	177.951	0.64163	0.0063
5.95	549.786	0.109454	700	178.556	0.64385	0.00601
5.97002	551.618	0.109859	700	179.151	0.64623	0.00594
5.99004	553.544	0.110264	700	179.776	0.64861	0.00574
6.01	555.376	0.110668	700	180.371	0.65099	0.00565
6.03002	557.231	0.111072	700	180.974	0.65336	0.00554
6.05004	559.095	0.11145	700	181.579	0.65559	0.00526
6.07	560.974	0.111828	700	182.189	0.65781	0.00496
6.09002	562.817	0.112205	700	182.788	0.66003	0.00471
6.11004	564.786	0.112611	700	183.427	0.66242	0.00445
6.11999	565.786	0.112826	700	183.752	0.66368	0.00438
6.14	567.724	0.113257	700	184.381	0.66622	0.00431
6.16002	569.696	0.113635	700	185.022	0.66844	0.00389
6.18004	571.63	0.114012	700	185.65	0.67066	0.00351
6.2	573.567	0.114418	700	186.279	0.67305	0.0033
6.22002	575.489	0.114795	700	186.903	0.67526	0.00294
6.23003	576.505	0.115011	700	187.233	0.67654	0.00284
6.24999	578.431	0.115415	700	187.859	0.67891	0.00264
6.27001	580.434	0.11582	700	188.509	0.68129	0.00233
6.29003	582.438	0.116197	700	189.16	0.68351	0.00186
6.30004	583.454	0.116413	700	189.49	0.68478	0.00177
6.30999	584.485	0.116629	700	189.825	0.68605	0.00165
6.32	585.532	0.116818	700	190.165	0.68716	0.00136
6.33001	586.548	0.117034	700	190.495	0.68844	0.00127
6.34002	587.579	0.117223	700	190.83	0.68955	0.000994514
6.35003	588.665	0.117465	700	191.182	0.69097	0.000960591
6.36004	589.704	0.117654	700	191.52	0.69208	0.00067798
6.36999	590.72	0.11787	700	191.85	0.69335	0.000585059
6.38	591.735	0.118059	700	192.179	0.69446	0.000334656
6.39	592.759	0.118274	700	192.512	0.69573	0.000225117
6.41002	594.72	0.118652	700	193.149	0.69795	-0.000183088
6.43004	596.704	0.119056	700	193.793	0.70033	-0.000469218
6.45	598.606	0.119461	700	194.411	0.70271	-0.000639419
6.47002	600.634	0.119866	700	195.07	0.70509	-0.000978716
6.48003	601.641	0.120082	700	195.397	0.70636	-0.00106
6.49999	603.634	0.120486	700	196.044	0.70874	-0.00136
6.52001	605.602	0.12089	700	196.683	0.71112	-0.00162
6.54003	607.575	0.121268	700	197.324	0.71334	-0.00205
6.55004	608.575	0.121485	700	197.649	0.71462	-0.00211
6.57	610.454	0.121889	700	198.259	0.71699	-0.00226
6.59002	612.364	0.12224	700	198.879	0.71906	-0.00276
6.61004	614.302	0.122671	700	199.509	0.72159	-0.00282
6.63	616.208	0.123075	700	200.128	0.72397	-0.003
6.65001	618.177	0.123453	700	200.767	0.72619	-0.00342
6.67003	620.212	0.123857	700	201.428	0.72857	-0.00378
6.68004	621.227	0.124074	700	201.758	0.72985	-0.00386
6.68999	622.259	0.124263	699.95	202.093	0.73096	-0.00414
6.7	623.298	0.124478	699.95	202.43	0.73222	-0.00427
6.71001	624.298	0.124694	699.95	202.755	0.73349	-0.00434
6.72002	625.321	0.12491	699.95	203.087	0.73476	-0.00444
6.74004	627.282	0.125287	699.95	203.724	0.73698	-0.00485
6.76	629.212	0.125664	699.95	204.351	0.7392	-0.00523
6.78002	631.099	0.12607	699.95	204.964	0.74159	-0.00537
6.80004	632.974	0.126447	699.95	205.573	0.74381	-0.00567
6.82	634.856	0.126852	699.95	206.184	0.74619	-0.00581
6.84002	636.817	0.127229	699.95	206.821	0.74841	-0.00623
6.85003	637.841	0.127418	699.95	207.153	0.74952	-0.00649
6.86004	638.849	0.127634	699.95	207.481	0.75079	-0.00657
6.86999	639.849	0.127849	699.95	207.806	0.75205	-0.00665
6.88	640.864	0.128066	699.95	208.135	0.75333	-0.00673
6.89	641.88	0.128281	699.95	208.465	0.75459	-0.00683
6.90001	642.88	0.12847	699.95	208.79	0.75571	-0.00706
6.91002	643.919	0.128659	699.95	209.127	0.75682	-0.00735
6.92003	644.942	0.128875	699.95	209.46	0.75809	-0.00745
6.93004	645.95	0.129037	699.95	209.787	0.75904	-0.00785
6.93999	646.981	0.129225	699.95	210.122	0.76015	-0.00813
6.96001	648.97	0.129657	699.95	210.768	0.76269	-0.00825
6.98003	650.966	0.130062	699.95	211.416	0.76507	-0.00855
6.99999	652.97	0.130466	699.95	212.067	0.76745	-0.00886
7.01	653.985	0.130655	699.95	212.397	0.76856	-0.00911
7.03002	655.985	0.131086	699.95	213.046	0.77109	-0.00926
7.04003	657.001	0.131275	699.95	213.376	0.77221	-0.00951
7.05004	658.024	0.131491	699.95	213.708	0.77348	-0.00962
7.05999	659.071	0.13168	699.95	214.048	0.77459	-0.00991
7.07	660.102	0.131896	699.95	214.383	0.77586	-0.01002
7.08001	661.118	0.132111	699.95	214.713	0.77712	-0.01012
7.09002	662.149	0.132327	699.95	215.048	0.77839	-0.01023
7.10003	663.149	0.132516	699.95	215.373	0.77951	-0.01046
7.11004	664.165	0.132704	699.95	215.703	0.78061	-0.01072
7.11999	665.173	0.132893	699.95	216.03	0.78172	-0.01096
7.13	666.173	0.13311	699.95	216.355	0.783	-0.01103
7.15001	668.126	0.133514	699.95	216.989	0.78538	-0.01127
7.17003	670.052	0.133892	699.95	217.615	0.7876	-0.01163
7.18004	671.059	0.134081	699.95	217.942	0.78871	-0.01187
7.2	673.044	0.134485	699.95	218.586	0.79109	-0.01216
7.22002	675.009	0.134889	699.95	219.225	0.79346	-0.01242
7.24004	676.923	0.135294	699.95	219.846	0.79585	-0.01261
7.26	678.876	0.135671	699.95	220.481	0.79806	-0.01301
7.28002	680.829	0.136077	699.95	221.115	0.80045	-0.01324
7.30004	682.778	0.136481	699.95	221.748	0.80283	-0.01348
7.32	684.747	0.136885	699.95	222.387	0.80521	-0.01375
7.34002	686.735	0.13729	699.95	223.033	0.80759	-0.01404
7.36004	688.696	0.137695	699.95	223.67	0.80997	-0.01428
7.38	690.626	0.138073	699.95	224.297	0.81219	-0.01465
7.40001	692.559	0.138477	699.95	224.924	0.81457	-0.01487
7.42003	694.513	0.138881	699.95	225.559	0.81695	-0.01511
7.43999	696.442	0.139286	699.95	226.185	0.81933	-0.01532
7.46001	698.407	0.139663	699.95	226.824	0.82155	-0.01574
7.47002	699.415	0.139879	699.95	227.151	0.82282	-0.01582
7.49004	701.372	0.140257	699.95	227.787	0.82504	-0.01623
7.51	703.302	0.140689	699.95	228.413	0.82758	-0.01627
7.53002	705.239	0.141066	699.95	229.042	0.8298	-0.01666
7.55004	707.169	0.141471	699.95	229.669	0.83218	-0.01686
7.57	709.052	0.141875	699.95	230.281	0.83456	-0.01701
7.59002	710.938	0.14228	699.95	230.893	0.83694	-0.01716
7.61004	712.852	0.142685	699.95	231.515	0.83932	-0.01735
7.63	714.759	0.143089	699.95	232.134	0.8417	-0.01753
7.65001	716.602	0.143521	699.95	232.733	0.84424	-0.01746
7.67003	718.376	0.143952	699.95	233.309	0.84678	-0.01731
7.68999	719.386	0.144356	699.95	233.637	0.84915	-0.01629
7.7	717.893	0.144545	699.95	233.152	0.85026	-0.01317
7.71001	716.362	0.144762	699.95	232.655	0.85154	-0.00984
7.72002	714.847	0.144977	699.95	232.163	0.85281	-0.00654
7.73003	713.339	0.145166	699.95	231.673	0.85392	-0.00341
7.74004	711.87	0.145382	699.95	231.196	0.85519	-0.000167386
7.74999	710.432	0.145571	699.95	230.729	0.8563	0.00287
7.76	709.073	0.145759	699.95	230.288	0.85741	0.0058
7.77001	707.729	0.145948	699.95	229.851	0.85852	0.00872
7.78002	706.487	0.146164	699.95	229.448	0.85979	0.01166
7.80999	708.237	0.146785	699.95	230.016	0.86344	0.01296
7.82	709.425	0.147	699.95	230.402	0.86471	0.01263
7.83001	710.636	0.147189	699.95	230.795	0.86582	0.01212
7.84002	711.815	0.147378	699.95	231.178	0.86693	0.01165
7.85003	713.018	0.147567	699.95	231.569	0.86804	0.01114
7.86004	714.198	0.147782	699.95	231.952	0.86931	0.01083
7.86999	715.354	0.147971	699.95	232.328	0.87042	0.01039
7.88	716.495	0.148187	699.95	232.698	0.87169	0.01013
7.89	717.612	0.148403	699.95	233.061	0.87296	0.0099
7.90001	718.753	0.148592	699.95	233.431	0.87407	0.00948
7.91002	719.917	0.148781	699.95	233.81	0.87518	0.00903
7.92003	721.104	0.148969	699.95	234.195	0.87629	0.00854
7.93004	722.253	0.149158	699.95	234.568	0.8774	0.00811
7.93999	723.401	0.149374	699.95	234.941	0.87867	0.00784
7.95	724.526	0.149589	699.95	235.306	0.87994	0.00759
7.96001	725.675	0.149778	699.95	235.68	0.88105	0.00716
7.97002	726.839	0.149967	699.95	236.058	0.88216	0.00671
7.98003	727.987	0.150183	699.95	236.43	0.88343	0.00644
7.99004	729.151	0.150345	699.95	236.808	0.88438	0.00583
7.99999	730.284	0.15056	699.95	237.176	0.88565	0.00558
8.01	731.393	0.150777	699.95	237.537	0.88692	0.00537
8.02001	732.448	0.150992	699.95	237.879	0.88819	0.00522
8.03002	733.565	0.151208	699.95	238.242	0.88946	0.00499
8.04003	734.667	0.151397	699.95	238.6	0.89057	0.00462
8.05004	735.745	0.151585	699.95	238.95	0.89168	0.00428
8.05999	736.831	0.151774	699.95	239.303	0.89279	0.00393
8.07	737.917	0.151963	699.95	239.655	0.8939	0.00359
8.08001	739.018	0.152152	699.95	240.013	0.89501	0.00322
8.09002	740.136	0.152367	699.95	240.376	0.89628	0.00299
8.10003	741.261	0.152584	699.95	240.741	0.89755	0.00275
8.11004	742.378	0.152799	699.95	241.104	0.89882	0.00252
8.11999	743.511	0.152988	699.95	241.472	0.89993	0.00211
8.13	744.604	0.153204	699.95	241.827	0.9012	0.00191
8.14	745.737	0.153393	699.95	242.195	0.90231	0.00151
8.15001	746.862	0.153581	699.95	242.561	0.90342	0.0011
8.16002	747.948	0.153797	699.95	242.913	0.90469	0.000914617
8.17003	749.05	0.153986	699.95	243.271	0.9058	0.000547457
8.18004	750.159	0.154202	699.95	243.631	0.90707	0.000329726
8.18999	751.253	0.154391	699.95	243.987	0.90818	-2.66969e-05
8.2	752.362	0.154607	699.95	244.347	0.90945	-0.000244427
8.21001	753.432	0.154795	699.95	244.694	0.91056	-0.000574524
8.22002	754.503	0.155011	699.95	245.042	0.91183	-0.000741257
8.23003	755.589	0.1552	699.95	245.395	0.91294	-0.00109
8.24004	756.69	0.155415	699.95	245.752	0.91421	-0.0013
8.24999	757.854	0.155632	699.95	246.13	0.91548	-0.00159
8.26	758.995	0.155821	699.95	246.501	0.91659	-0.002
8.27001	760.128	0.156036	699.95	246.869	0.91786	-0.00226
8.28002	761.214	0.156278	699.95	247.222	0.91928	-0.00229
8.29003	762.323	0.156467	699.95	247.582	0.92039	-0.00267
8.30004	763.409	0.156656	699.95	247.935	0.92151	-0.00302
8.30999	764.534	0.156818	699.95	248.3	0.92246	-0.00357
8.32	765.651	0.157034	699.95	248.663	0.92373	-0.0038
8.33001	766.753	0.15725	699.95	249.021	0.925	-0.00401
8.34002	767.815	0.157439	699.95	249.365	0.92611	-0.00432
8.35003	768.847	0.157628	699.95	249.701	0.92722	-0.0046
8.36004	769.901	0.157843	699.95	250.043	0.92849	-0.00475
8.36999	770.932	0.158005	699.95	250.378	0.92944	-0.00518
8.38	772.011	0.158194	699.95	250.728	0.93055	-0.00551
8.39	773.042	0.15841	699.95	251.063	0.93182	-0.00563
8.40001	774.112	0.158599	699.95	251.411	0.93294	-0.00595
8.41002	775.159	0.158814	699.95	251.751	0.9342	-0.00609
8.42003	776.237	0.159003	699.95	252.101	0.93531	-0.00643
8.43004	777.315	0.159219	699.95	252.451	0.93658	-0.0066
8.43999	778.401	0.159435	699.95	252.804	0.93785	-0.00679
8.45	779.495	0.159624	699.95	253.159	0.93896	-0.00715
8.46001	780.573	0.159813	699.95	253.509	0.94008	-0.00748
8.47002	781.659	0.160001	699.95	253.862	0.94118	-0.00783
8.48003	782.729	0.160189	699.95	254.209	0.94229	-0.00816
8.49004	783.831	0.160378	699.95	254.567	0.9434	-0.00853
8.49999	784.878	0.160595	699.95	254.907	0.94468	-0.00866
8.51	785.948	0.160784	699.95	255.255	0.94579	-0.00898
8.52001	787.011	0.160999	699.95	255.6	0.94705	-0.00914
8.53002	788.065	0.161188	699.95	255.942	0.94816	-0.00945
8.54003	789.143	0.161403	699.95	256.292	0.94943	-0.00963
8.55004	790.206	0.161592	699.95	256.637	0.95054	-0.00994
8.55999	791.315	0.161781	699.95	256.998	0.95165	-0.01032
8.57	792.386	0.161997	699.95	257.345	0.95292	-0.01049
8.58001	793.464	0.162213	699.95	257.696	0.95419	-0.01066
8.59002	794.518	0.162402	699.95	258.038	0.95531	-0.01097
8.60003	795.581	0.162591	699.95	258.383	0.95642	-0.01128
8.61004	796.628	0.162806	699.95	258.723	0.95768	-0.01142
8.61999	797.675	0.162995	699.95	259.063	0.95879	-0.01171
8.63	798.768	0.163184	699.95	259.418	0.95991	-0.01207
8.64	799.839	0.163373	699.95	259.766	0.96102	-0.0124
8.65001	800.886	0.163588	699.95	260.106	0.96228	-0.01254
8.66002	801.925	0.163804	699.95	260.443	0.96355	-0.01266
8.67003	803.003	0.163993	699.95	260.794	0.96466	-0.01299
8.68004	804.089	0.164209	699.95	261.146	0.96594	-0.01318
8.68999	805.143	0.164398	699.95	261.489	0.96705	-0.01348
8.7	806.214	0.164587	699.95	261.836	0.96816	-0.01381
8.71001	807.284	0.164802	699.95	262.184	0.96942	-0.01398
8.72002	808.315	0.164991	699.95	262.519	0.97054	-0.01425
8.73003	809.315	0.165207	699.95	262.844	0.97181	-0.01432
8.74004	810.331	0.165395	699.95	263.174	0.97291	-0.01458
8.74999	811.401	0.165558	699.95	263.521	0.97387	-0.01506
8.76	812.456	0.165773	699.95	263.864	0.97514	-0.01521
8.77001	813.511	0.165962	699.95	264.206	0.97625	-0.01551
8.78002	814.518	0.166178	699.95	264.533	0.97752	-0.0156
8.79003	815.581	0.166394	699.95	264.879	0.97879	-0.01575
8.80004	816.675	0.16661	699.95	265.234	0.98006	-0.01595
8.80999	817.792	0.166798	699.95	265.597	0.98116	-0.01634
8.82	818.932	0.167014	699.95	265.967	0.98244	-0.0166
8.83001	820.065	0.167203	699.95	266.335	0.98355	-0.01701
8.84002	821.198	0.167418	699.95	266.703	0.98481	-0.01727
8.85003	822.292	0.167635	699.95	267.058	0.98609	-0.01746
8.86004	823.37	0.167824	699.95	267.408	0.9872	-0.01779
8.86999	824.464	0.168039	699.95	267.764	0.98846	-0.018
8.88	825.542	0.168228	699.95	268.114	0.98958	-0.01833
8.89	826.62	0.168417	699.95	268.464	0.99069	-0.01867
8.90001	827.69	0.168606	699.95	268.811	0.9918	-0.01899
8.91002	828.768	0.168794	699.95	269.161	0.99291	-0.01933
8.92003	829.823	0.16901	699.95	269.504	0.99418	-0.01948
8.93004	830.878	0.169199	699.95	269.847	0.99529	-0.01978
8.94004	831.952	0.169415	699.95	270.195	0.99656	-0.01995
8.94999	833.007	0.16963	699.95	270.538	0.99782	-0.0201
8.96	834.109	0.169819	699.95	270.896	0.99894	-0.02047
8.97001	835.202	0.170035	699.95	271.251	1.00021	-0.02067
8.98002	836.327	0.170224	699.95	271.616	1.00132	-0.02106
8.99003	837.46	0.170439	699.95	271.984	1.00258	-0.02132
9.00004	838.53	0.170628	699.95	272.332	1.00369	-0.02164
9.00999	839.616	0.170844	699.95	272.684	1.00496	-0.02183
9.02	840.726	0.171032	699.95	273.045	1.00607	-0.02221
9.03001	841.812	0.171221	699.95	273.398	1.00718	-0.02256
9.04002	842.898	0.171438	699.95	273.75	1.00846	-0.02274
9.05003	843.968	0.171653	699.95	274.098	1.00972	-0.02291
9.06004	844.999	0.171842	699.95	274.433	1.01084	-0.02318
9.06999	846.007	0.172031	699.95	274.76	1.01195	-0.02343
9.08	847.03	0.17222	699.95	275.092	1.01306	-0.02369
9.10002	849.042	0.172597	699.95	275.746	1.01528	-0.02417
9.11003	850.058	0.172786	699.95	276.076	1.01639	-0.02442
9.12004	851.066	0.173002	699.95	276.403	1.01766	-0.0245
9.12999	852.073	0.173217	699.95	276.73	1.01892	-0.02459
9.14	853.089	0.173406	699.95	277.06	1.02004	-0.02484
9.15	854.112	0.173595	699.95	277.392	1.02115	-0.0251
9.16001	855.167	0.173784	699.95	277.735	1.02226	-0.02541
9.17002	856.253	0.173973	699.95	278.088	1.02337	-0.02575
9.18003	857.308	0.174189	699.95	278.43	1.02464	-0.0259
9.19004	858.417	0.174405	699.95	278.791	1.02591	-0.02612
9.19999	859.519	0.174593	699.95	279.148	1.02702	-0.02649
9.21	860.628	0.174782	699.95	279.509	1.02813	-0.02686
9.22001	861.753	0.174998	699.95	279.874	1.0294	-0.0271
9.23002	862.855	0.175187	699.95	280.232	1.03051	-0.02747
9.24003	863.941	0.175402	699.95	280.585	1.03178	-0.02766
9.25004	865.05	0.175591	699.95	280.945	1.03289	-0.02804
9.25999	866.128	0.175807	699.95	281.295	1.03416	-0.02822
9.27	867.214	0.175996	699.95	281.648	1.03527	-0.02856
9.28001	868.347	0.176212	699.95	282.016	1.03654	-0.02881
9.29002	869.441	0.176401	699.95	282.371	1.03765	-0.02917
9.30003	870.526	0.176616	699.95	282.723	1.03892	-0.02936
9.31004	871.628	0.176805	699.95	283.081	1.04003	-0.02973
9.31999	872.698	0.17702	699.95	283.429	1.04129	-0.0299
9.33	873.792	0.177209	699.95	283.784	1.04241	-0.03025
9.34001	874.886	0.177426	699.95	284.139	1.04368	-0.03045
9.35002	875.972	0.177641	699.95	284.492	1.04495	-0.03064
9.36003	877.073	0.17783	699.95	284.85	1.04606	-0.03101
9.37004	878.198	0.178019	699.95	285.215	1.04717	-0.0314
9.37999	879.284	0.178235	699.95	285.568	1.04844	-0.03159
9.39	880.378	0.178423	699.95	285.923	1.04955	-0.03195
9.4	881.487	0.178667	699.95	286.283	1.05098	-0.03201
9.41001	882.558	0.178882	699.95	286.631	1.05225	-0.03218
9.42002	883.628	0.179071	699.95	286.978	1.05336	-0.0325
9.43003	884.698	0.17926	699.95	287.326	1.05447	-0.03283
9.44004	885.776	0.179475	699.95	287.676	1.05574	-0.03301
9.44999	886.847	0.179664	699.95	288.024	1.05685	-0.03333
9.46	887.886	0.179853	699.95	288.361	1.05796	-0.03362
9.47001	888.901	0.180068	699.95	288.691	1.05922	-0.03371
9.48002	889.948	0.180257	699.95	289.031	1.06034	-0.03401
9.49003	890.948	0.180446	699.95	289.356	1.06145	-0.03424
9.50004	891.948	0.180662	699.95	289.681	1.06272	-0.03431
9.52	893.972	0.181067	699.95	290.338	1.0651	-0.03464
9.53001	894.995	0.181256	699.95	290.67	1.06621	-0.0349
9.54002	895.995	0.181445	699.95	290.995	1.06732	-0.03513
9.55003	897.019	0.18166	699.95	291.327	1.06859	-0.03524
9.56004	898.073	0.181849	699.95	291.67	1.0697	-0.03555
9.56999	899.081	0.182064	699.95	291.997	1.07096	-0.03563
9.58	900.097	0.182227	699.95	292.327	1.07192	-0.03604
9.59001	901.159	0.182442	699.95	292.672	1.07319	-0.0362
9.60002	902.206	0.182631	699.95	293.012	1.0743	-0.03649
9.61003	903.253	0.18282	699.95	293.352	1.07541	-0.03679
9.62004	904.261	0.183035	699.95	293.679	1.07668	-0.03687
9.62999	905.284	0.183252	699.95	294.012	1.07795	-0.03697
9.64	906.323	0.183441	699.95	294.349	1.07906	-0.03725
9.65	907.339	0.183656	699.95	294.679	1.08033	-0.03735
9.66001	908.339	0.183845	699.95	295.004	1.08144	-0.03758
9.67002	909.394	0.184034	699.95	295.346	1.08255	-0.03789
9.68003	910.409	0.184223	699.95	295.676	1.08366	-0.03814
9.69004	911.417	0.184438	699.95	296.004	1.08493	-0.03823
9.69999	912.425	0.184627	699.95	296.331	1.08604	-0.03847
9.71	913.464	0.184816	699.95	296.668	1.08715	-0.03875
9.72001	914.487	0.185031	699.95	297.001	1.08842	-0.03886
9.73002	915.526	0.18522	699.95	297.338	1.08953	-0.03914
9.74003	916.558	0.185437	699.95	297.673	1.09081	-0.03925
9.75004	917.566	0.185625	699.95	298.001	1.09191	-0.0395
9.75999	918.628	0.185841	699.95	298.345	1.09318	-0.03965
9.77	919.659	0.18603	699.95	298.68	1.09429	-0.03992
9.78001	920.714	0.186219	699.95	299.023	1.09541	-0.04023
9.79002	921.745	0.186408	699.95	299.358	1.09652	-0.0405
9.80003	922.816	0.186596	699.95	299.706	1.09762	-0.04083
9.81004	923.847	0.186812	699.95	300.04	1.09889	-0.04094
9.81999	924.917	0.187001	699.95	300.388	1.10001	-0.04127
9.83	925.956	0.187216	699.95	300.725	1.10127	-0.0414
9.84001	927.019	0.187405	699.95	301.071	1.10238	-0.04171
9.85002	928.097	0.187594	699.95	301.421	1.10349	-0.04205
9.86003	929.144	0.187809	699.95	301.761	1.10476	-0.04219
9.87004	930.183	0.188026	699.95	302.098	1.10604	-0.0423
9.87999	931.253	0.188215	699.95	302.446	1.10715	-0.04263
9.89	932.316	0.18843	699.95	302.791	1.10841	-0.04279
9.9	933.347	0.188619	699.95	303.126	1.10952	-0.04306
9.91001	934.417	0.188835	699.95	303.473	1.11079	-0.04323
9.92002	935.456	0.189023	699.95	303.811	1.1119	-0.04352
9.93003	936.526	0.189212	699.95	304.158	1.11301	-0.04384
9.94004	937.573	0.189428	699.95	304.498	1.11428	-0.04397
9.94999	938.683	0.189617	699.95	304.859	1.11539	-0.04435
9.96	939.769	0.189833	699.95	305.211	1.11666	-0.04454
9.97001	940.862	0.190022	699.95	305.566	1.11778	-0.04489
9.98002	941.941	0.190237	699.95	305.917	1.11904	-0.04508
9.99003	943.042	0.190453	699.95	306.274	1.12031	-0.04529
10	944.144	0.190642	699.95	306.632	1.12142	-0.04565
10.01	945.222	0.190857	699.95	306.982	1.12269	-0.04583
10.02	946.276	0.191046	699.95	307.325	1.1238	-0.04614
10.03	947.323	0.191235	699.95	307.665	1.12491	-0.04643
10.04	948.378	0.191451	699.95	308.007	1.12618	-0.04658
10.05	949.394	0.19164	699.95	308.337	1.12729	-0.04683
10.06	950.417	0.191829	699.95	308.67	1.12841	-0.04709
10.07	951.433	0.192045	699.95	309	1.12968	-0.04718
10.08	952.456	0.192234	699.95	309.332	1.13079	-0.04744
10.1	954.48	0.192638	699.95	309.989	1.13316	-0.04778
10.11	955.519	0.192853	699.95	310.327	1.13443	-0.04791
10.12	956.573	0.19307	699.95	310.669	1.13571	-0.04805
10.13	957.628	0.193259	699.95	311.012	1.13682	-0.04835
10.14	958.714	0.193448	699.95	311.364	1.13793	-0.0487
10.15	959.792	0.193663	699.95	311.714	1.13919	-0.04888
10.16	960.839	0.193852	699.95	312.054	1.14031	-0.04918
10.17	961.862	0.194041	699.95	312.387	1.14142	-0.04944
10.18	962.894	0.194256	699.95	312.722	1.14268	-0.04956
10.19	963.933	0.194472	699.95	313.059	1.14395	-0.04968
10.2	964.956	0.194634	699.95	313.392	1.14491	-0.0501
10.21	965.956	0.194849	699.95	313.716	1.14617	-0.05018
10.22	966.98	0.195038	699.95	314.049	1.14728	-0.05044
10.23	968.003	0.195254	699.95	314.381	1.14855	-0.05054
10.25	969.999	0.195631	699.95	315.029	1.15077	-0.051
10.26	971.015	0.19582	699.95	315.359	1.15188	-0.05126
10.27	972.03	0.196063	699.95	315.689	1.15331	-0.05119
10.28	973.046	0.196252	699.95	316.019	1.15442	-0.05144
10.29	974.062	0.196468	699.95	316.349	1.15569	-0.05153
10.3	975.069	0.19663	699.95	316.676	1.15665	-0.05193
10.31	976.077	0.196845	699.95	317.003	1.15791	-0.05202
10.32	977.093	0.197034	699.95	317.333	1.15902	-0.05227
10.34	979.097	0.197439	699.95	317.984	1.16141	-0.05258
10.35	980.112	0.197627	699.95	318.314	1.16251	-0.05283
10.36	981.112	0.197816	699.95	318.639	1.16362	-0.05306
10.37	982.151	0.198033	699.95	318.976	1.1649	-0.05318
10.39	984.144	0.19841	699.95	319.623	1.16712	-0.05364
10.4	985.159	0.198626	699.95	319.953	1.16839	-0.05373
10.41	986.167	0.198815	699.95	320.28	1.1695	-0.05397
10.43	988.163	0.199219	699.95	320.929	1.17188	-0.05427
10.44	989.163	0.199435	699.95	321.253	1.17315	-0.05435
10.45	990.171	0.199597	699.95	321.581	1.1741	-0.05475
10.46	991.187	0.199786	699.95	321.911	1.17521	-0.055
10.47	992.194	0.200001	699.95	322.238	1.17648	-0.05508
10.48	993.28	0.20019	699.95	322.59	1.17759	-0.05543
10.49	994.335	0.200406	699.95	322.933	1.17886	-0.05558
10.5	995.382	0.200622	699.95	323.273	1.18013	-0.05571
10.51	996.46	0.200838	699.95	323.623	1.1814	-0.05589
10.52	997.538	0.201053	699.95	323.973	1.18266	-0.05607
10.53	998.624	0.201242	699.95	324.326	1.18378	-0.05641
10.54	999.671	0.201431	699.95	324.666	1.18489	-0.05671
10.55	1000.74	0.201646	699.95	325.013	1.18615	-0.05688
10.56	1001.83	0.201835	699.95	325.367	1.18726	-0.05723
10.57	1002.86	0.202024	699.95	325.702	1.18838	-0.0575
10.58	1003.88	0.202213	699.95	326.033	1.18949	-0.05776
10.59	1004.94	0.202429	699.95	326.377	1.19076	-0.05791
10.6	1006.01	0.202618	699.95	326.725	1.19187	-0.05823
10.61	1007.05	0.202834	699.95	327.063	1.19314	-0.05836
10.62	1008.09	0.203049	699.95	327.4	1.19441	-0.05849
10.63	1009.15	0.203265	699.95	327.745	1.19568	-0.05864
10.64	1010.2	0.203427	699.95	328.086	1.19663	-0.0591
10.65	1011.26	0.203642	699.95	328.43	1.19789	-0.05925
10.66	1012.34	0.203859	699.95	328.781	1.19917	-0.05943
10.67	1013.38	0.204074	699.95	329.118	1.20044	-0.05956
10.68	1014.43	0.20429	699.95	329.459	1.20171	-0.0597
10.69	1015.44	0.204479	699.95	329.787	1.20282	-0.05994
10.7	1016.45	0.204668	699.95	330.115	1.20393	-0.06018
10.71	1017.45	0.204856	699.95	330.44	1.20504	-0.06042
10.72	1018.52	0.205045	699.95	330.788	1.20615	-0.06074
10.73	1019.55	0.205261	699.95	331.122	1.20742	-0.06086
10.74	1020.62	0.20545	699.95	331.47	1.20853	-0.06118
10.75	1021.63	0.205638	699.95	331.798	1.20964	-0.06143
10.77	1023.67	0.206044	699.95	332.46	1.21202	-0.06178
10.78	1024.7	0.206259	699.95	332.795	1.21329	-0.0619
10.79	1025.75	0.206448	699.95	333.136	1.2144	-0.06219
10.8	1026.79	0.206637	699.95	333.474	1.21551	-0.06248
10.81	1027.85	0.206826	699.95	333.818	1.21662	-0.06279
10.82	1028.85	0.207041	699.95	334.143	1.21789	-0.06287
10.83	1029.87	0.207257	699.95	334.474	1.21916	-0.06296
10.84	1030.87	0.207473	699.95	334.799	1.22043	-0.06304
10.86	1032.85	0.207851	699.95	335.442	1.22265	-0.06347
10.88	1034.77	0.208255	699.95	336.065	1.22503	-0.06367
10.9	1036.67	0.208633	699.95	336.682	1.22725	-0.064
10.92	1038.43	0.209037	699.95	337.254	1.22963	-0.06398
10.94	1039.47	0.209415	699.95	337.592	1.23185	-0.06315
10.97	1040.89	0.210008	699.95	338.053	1.23534	-0.06157
11	1042.18	0.210629	699.95	338.472	1.23899	-0.05965
11.03	1043.95	0.211222	699.95	339.047	1.24248	-0.05854
11.05	1045.71	0.211626	699.95	339.618	1.24486	-0.05852
11.07	1047.51	0.212004	699.95	340.203	1.24708	-0.05871
11.09	1049.3	0.212408	699.95	340.784	1.24946	-0.05874
11.11	1051.14	0.212814	699.95	341.382	1.25185	-0.05882
11.13	1053.01	0.213191	699.95	341.989	1.25406	-0.05911
11.15	1054.87	0.213596	699.95	342.593	1.25645	-0.05923
11.17	1056.81	0.214	699.95	343.223	1.25882	-0.05945
11.19	1058.81	0.214405	699.95	343.873	1.26121	-0.05976
11.2	1059.82	0.214593	699.95	344.201	1.26231	-0.06001
11.21	1060.82	0.21481	699.95	344.526	1.26359	-0.06007
11.22	1061.83	0.215025	699.95	344.854	1.26485	-0.06016
11.24	1063.85	0.21543	699.95	345.51	1.26724	-0.06049
11.25	1064.93	0.215619	699.95	345.86	1.26835	-0.06083
11.26	1065.98	0.215834	699.95	346.201	1.26961	-0.06097
11.27	1066.99	0.216051	699.95	346.529	1.27089	-0.06105
11.28	1068.02	0.216238	699.95	346.864	1.27199	-0.06133
11.29	1069.02	0.216455	699.95	347.189	1.27326	-0.0614
11.31	1071.04	0.216833	699.95	347.845	1.27549	-0.06189
11.32	1072.12	0.217021	699.95	348.195	1.27659	-0.06223
11.33	1073.15	0.217237	699.95	348.53	1.27786	-0.06234
11.34	1074.2	0.217452	699.95	348.871	1.27913	-0.06249
11.35	1075.24	0.217668	699.95	349.209	1.2804	-0.06261
11.36	1076.27	0.217884	699.95	349.543	1.28167	-0.06272
11.37	1077.32	0.2181	699.95	349.884	1.28294	-0.06286
11.38	1078.36	0.218289	699.95	350.222	1.28405	-0.06315
11.39	1079.4	0.218478	699.95	350.56	1.28516	-0.06343
11.4	1080.4	0.218693	699.95	350.885	1.28643	-0.06351
11.42	1082.29	0.219071	699.95	351.498	1.28865	-0.06382
11.44	1084.17	0.219449	699.95	352.109	1.29088	-0.06412
11.46	1086.07	0.219826	699.95	352.726	1.29309	-0.06445
11.48	1087.97	0.220204	699.95	353.343	1.29532	-0.06478
11.5	1089.94	0.220636	699.95	353.983	1.29786	-0.06488
11.51	1090.97	0.220825	699.95	354.317	1.29897	-0.06515
11.53	1092.92	0.221229	699.95	354.951	1.30135	-0.06539
11.55	1094.89	0.221607	699.95	355.591	1.30357	-0.06581
11.57	1096.86	0.222011	699.95	356.23	1.30595	-0.06608
11.59	1098.72	0.222415	699.95	356.834	1.30832	-0.0662
11.61	1100.68	0.222793	699.95	357.471	1.31055	-0.06661
11.63	1102.67	0.223171	699.95	358.117	1.31277	-0.06705
11.64	1103.67	0.223386	699.95	358.442	1.31404	-0.06713
11.66	1105.62	0.223792	699.95	359.075	1.31642	-0.06736
11.68	1107.57	0.224169	699.95	359.709	1.31864	-0.06776
11.69	1108.57	0.224385	699.95	360.033	1.31991	-0.06783
11.71	1110.52	0.224789	699.95	360.667	1.32229	-0.06807
11.73	1112.47	0.225193	699.95	361.3	1.32466	-0.06831
11.75	1114.38	0.225599	699.95	361.92	1.32705	-0.06849
11.77	1116.31	0.226003	699.95	362.547	1.32943	-0.0687
11.79	1118.27	0.226381	699.95	363.184	1.33165	-0.06911
11.81	1120.18	0.226812	699.95	363.804	1.33419	-0.06913
11.83	1122.13	0.227217	699.95	364.437	1.33657	-0.06937
11.84	1123.14	0.227406	699.95	364.765	1.33768	-0.06961
11.86	1125.12	0.22781	699.95	365.408	1.34006	-0.06989
11.88	1127.09	0.228188	699.95	366.048	1.34228	-0.07031
11.89	1128.09	0.228404	699.95	366.373	1.34355	-0.07039
11.9	1129.1	0.228566	699.95	366.701	1.34451	-0.07079
11.92	1131.04	0.228997	699.95	367.331	1.34704	-0.07086
11.93	1132.05	0.229213	699.95	367.659	1.34831	-0.07094
11.94	1133.06	0.229402	699.95	367.987	1.34942	-0.07118
11.95	1134.06	0.22959	699.95	368.312	1.35053	-0.07142
11.96	1135.07	0.229779	699.95	368.64	1.35164	-0.07166
11.97	1136.09	0.229995	699.95	368.971	1.35291	-0.07176
11.98	1137.13	0.230211	699.95	369.309	1.35418	-0.07189
11.99	1138.13	0.230426	699.95	369.634	1.35545	-0.07197
12	1139.16	0.230615	699.95	369.968	1.35656	-0.07224
12.01	1140.17	0.230832	699.95	370.296	1.35784	-0.07231
12.02	1141.18	0.231047	699.95	370.624	1.3591	-0.07241
12.03	1142.18	0.231236	699.95	370.949	1.36021	-0.07264
12.04	1143.2	0.231425	699.95	371.28	1.36132	-0.07289
12.05	1144.21	0.231614	699.95	371.608	1.36244	-0.07314
12.07	1146.24	0.232018	699.95	372.268	1.36481	-0.07348
12.08	1147.24	0.232233	699.95	372.592	1.36608	-0.07356
12.09	1148.24	0.232422	699.95	372.917	1.36719	-0.07379
12.11	1150.21	0.2328	699.95	373.557	1.36941	-0.07421
12.13	1152.16	0.233204	699.95	374.19	1.37179	-0.07445
12.15	1154.07	0.233582	699.95	374.811	1.37401	-0.07479
12.17	1155.95	0.23396	699.95	375.421	1.37624	-0.07509
12.19	1157.86	0.234392	699.95	376.042	1.37878	-0.07511
12.21	1159.79	0.234769	699.95	376.668	1.38099	-0.07549
12.23	1161.71	0.235174	699.95	377.292	1.38338	-0.07568
12.25	1163.6	0.235551	699.95	377.906	1.38559	-0.076
12.27	1165.51	0.235929	699.95	378.526	1.38782	-0.07634
12.29	1167.46	0.236333	699.95	379.159	1.39019	-0.07658
12.31	1169.4	0.236765	699.95	379.789	1.39274	-0.07664
12.33	1171.37	0.237143	699.95	380.429	1.39496	-0.07706
12.35	1173.34	0.237547	699.95	381.069	1.39734	-0.07733
12.37	1175.31	0.237952	699.95	381.709	1.39972	-0.07759
12.39	1177.24	0.238356	699.95	382.336	1.40209	-0.07781
12.41	1179.16	0.238761	699.95	382.959	1.40448	-0.078
12.43	1181	0.239139	699.95	383.557	1.4067	-0.07825
12.45	1182.81	0.239543	699.95	384.145	1.40908	-0.0783
12.47	1184.54	0.239948	699.95	384.706	1.41146	-0.07824
12.49	1186.24	0.240352	699.95	385.259	1.41384	-0.07814
12.51	1187.95	0.24073	699.95	385.814	1.41606	-0.07821
12.53	1189.78	0.241135	699.95	386.408	1.41844	-0.07829
12.55	1191.59	0.241539	699.95	386.996	1.42082	-0.07834
12.57	1193.46	0.241944	699.95	387.603	1.4232	-0.07847
12.59	1195.31	0.242348	699.95	388.204	1.42558	-0.07857
12.61	1197.21	0.242753	699.95	388.821	1.42796	-0.07874
12.63	1199.1	0.243158	699.95	389.435	1.43034	-0.07889
12.65	1201.09	0.243535	699.95	390.081	1.43256	-0.07935
12.67	1203.09	0.243967	699.95	390.731	1.4351	-0.07949
12.68	1204.11	0.244183	699.95	391.062	1.43637	-0.07959
12.69	1205.13	0.244371	699.95	391.394	1.43748	-0.07985
12.71	1207.04	0.244776	699.95	392.014	1.43986	-0.08003
12.73	1208.96	0.245154	699.95	392.637	1.44208	-0.08039
12.75	1210.85	0.245531	699.95	393.251	1.4443	-0.08071
12.77	1212.68	0.245936	699.95	393.846	1.44668	-0.08078
12.79	1214.54	0.24634	699.95	394.45	1.44906	-0.0809
12.81	1216.49	0.246718	699.95	395.083	1.45128	-0.08129
12.83	1218.38	0.247122	699.95	395.697	1.45366	-0.08145
12.85	1220.25	0.247554	699.95	396.304	1.4562	-0.08142
12.87	1222.15	0.247905	699.95	396.921	1.45826	-0.08191
12.89	1224.05	0.248282	699.95	397.538	1.46048	-0.08224
12.91	1225.99	0.248714	699.95	398.168	1.46302	-0.0823
12.93	1227.94	0.249118	699.95	398.802	1.4654	-0.08254
12.95	1229.87	0.249524	699.95	399.428	1.46779	-0.08274
12.97	1231.8	0.249928	699.95	400.055	1.47016	-0.08296
12.99	1233.73	0.250332	699.95	400.682	1.47254	-0.08317
13.01	1235.62	0.25071	699.95	401.296	1.47476	-0.08348
13.03	1237.44	0.251114	699.95	401.887	1.47714	-0.08355
13.05	1239.38	0.251546	699.95	402.517	1.47968	-0.08361
13.07	1241.31	0.251951	699.95	403.144	1.48206	-0.08382
13.09	1243.24	0.252355	699.95	403.771	1.48444	-0.08403
13.11	1245.16	0.252759	699.95	404.394	1.48682	-0.08423
13.13	1247.07	0.253165	699.95	405.014	1.48921	-0.08441
13.15	1248.79	0.253569	699.95	405.573	1.49158	-0.08434
13.17	1250.52	0.25392	699.95	406.135	1.49365	-0.0846
13.19	1252.26	0.254298	699.95	406.7	1.49587	-0.08471
13.21	1253.97	0.254729	699.95	407.255	1.49841	-0.08447
13.23	1255.72	0.255106	699.95	407.824	1.50062	-0.0846
13.25	1257.61	0.255538	699.95	408.438	1.50316	-0.08459
13.27	1259.42	0.255916	699.95	409.025	1.50539	-0.0848
13.29	1261.24	0.25632	699.95	409.617	1.50776	-0.08487
13.31	1263.09	0.256725	699.95	410.217	1.51015	-0.08497
13.33	1264.95	0.257102	699.95	410.821	1.51236	-0.08524
13.35	1266.79	0.25748	699.95	411.419	1.51459	-0.08549
13.37	1268.64	0.257884	699.95	412.02	1.51696	-0.0856
13.39	1270.43	0.258289	699.95	412.601	1.51935	-0.08562
13.41	1272.22	0.258666	699.95	413.183	1.52156	-0.0858
13.43	1274.07	0.259072	699.95	413.783	1.52395	-0.0859
13.45	1275.84	0.259476	699.95	414.358	1.52633	-0.08589
13.47	1277.63	0.25988	699.95	414.94	1.52871	-0.08592
13.49	1279.42	0.260231	699.95	415.521	1.53077	-0.08626
13.51	1281.16	0.260636	699.95	416.086	1.53315	-0.08621
13.53	1282.87	0.26104	699.95	416.641	1.53553	-0.08613
13.55	1284.69	0.261418	699.95	417.232	1.53775	-0.08635
13.57	1286.56	0.26185	699.95	417.84	1.54029	-0.08632
13.59	1288.43	0.262254	699.95	418.447	1.54267	-0.08645
13.61	1290.27	0.262659	699.95	419.045	1.54505	-0.08654
13.63	1292.11	0.263036	699.95	419.642	1.54727	-0.08679
13.65	1293.96	0.263414	699.95	420.243	1.54949	-0.08705
13.67	1295.74	0.263846	699.95	420.821	1.55204	-0.0869
13.69	1297.58	0.26425	699.95	421.419	1.55441	-0.08699
13.71	1299.42	0.264655	699.95	422.016	1.55679	-0.08708
13.73	1301.29	0.265087	699.95	422.624	1.55934	-0.08704
13.75	1303.08	0.265491	699.95	423.205	1.56171	-0.08707
13.77	1304.86	0.265895	699.95	423.783	1.56409	-0.08708
13.79	1306.58	0.266273	699.95	424.342	1.56631	-0.08717
13.81	1308.34	0.266677	699.95	424.913	1.56869	-0.08715
13.83	1310.06	0.267083	699.95	425.472	1.57108	-0.08707
13.85	1311.79	0.267487	699.95	426.034	1.57345	-0.08702
13.87	1313.59	0.267891	699.95	426.618	1.57583	-0.08706
13.89	1315.42	0.268323	699.95	427.213	1.57837	-0.08697
13.91	1317.16	0.268728	699.95	427.778	1.58075	-0.08692
13.93	1318.9	0.269105	699.95	428.343	1.58297	-0.08704
13.95	1320.61	0.269483	699.95	428.898	1.58519	-0.08711
13.97	1322.26	0.269888	699.95	429.434	1.58758	-0.08694
13.99	1323.89	0.270265	699.95	429.964	1.58979	-0.08691
14.01	1325.56	0.27067	699.95	430.506	1.59218	-0.08677
14.03	1327.23	0.271074	699.95	431.048	1.59455	-0.08664
14.05	1328.97	0.271452	699.95	431.613	1.59678	-0.08675
14.07	1330.71	0.271884	699.95	432.178	1.59932	-0.08654
14.09	1332.4	0.272261	699.95	432.727	1.60154	-0.08659
14.11	1334.14	0.272666	699.95	433.292	1.60392	-0.08655
14.13	1335.86	0.273017	699.95	433.851	1.60598	-0.08679
14.15	1337.53	0.273448	699.95	434.393	1.60852	-0.0865
14.17	1339.24	0.273852	699.95	434.949	1.61089	-0.08642
14.19	1341.06	0.274257	699.95	435.54	1.61328	-0.08648
14.21	1342.84	0.274635	699.95	436.118	1.6155	-0.08664
14.23	1344.66	0.275066	699.95	436.709	1.61804	-0.08655
14.25	1346.46	0.275444	699.95	437.294	1.62026	-0.08674
14.27	1348.23	0.275848	699.95	437.869	1.62264	-0.08674
14.29	1349.95	0.276253	699.95	438.427	1.62502	-0.08666
14.31	1351.7	0.27663	699.95	438.995	1.62724	-0.0868
14.33	1353.41	0.277062	699.95	439.551	1.62978	-0.08655
14.35	1355.14	0.277467	699.95	440.113	1.63216	-0.08649
14.37	1356.87	0.277871	699.95	440.675	1.63454	-0.08643
14.39	1358.63	0.278276	699.95	441.246	1.63692	-0.08641
14.41	1360.33	0.278681	699.95	441.798	1.6393	-0.08631
14.43	1362.05	0.279085	699.95	442.357	1.64168	-0.08624
14.45	1363.71	0.279489	699.95	442.896	1.64405	-0.0861
14.47	1365.32	0.279867	699.95	443.419	1.64628	-0.08603
14.49	1366.89	0.280245	699.95	443.929	1.6485	-0.08592
14.51	1368.44	0.280622	699.95	444.432	1.65072	-0.08578
14.53	1369.92	0.281054	699.95	444.913	1.65326	-0.08522
14.55	1371.44	0.281432	699.95	445.406	1.65548	-0.08504
14.57	1373.02	0.281836	699.95	445.92	1.65786	-0.08478
14.59	1374.6	0.282241	699.95	446.433	1.66024	-0.08452
14.61	1376.19	0.282646	699.95	446.949	1.66262	-0.08427
14.63	1377.76	0.283023	699.95	447.459	1.66484	-0.08416
14.65	1379.34	0.283428	699.95	447.972	1.66722	-0.0839
14.67	1380.92	0.283832	699.95	448.485	1.6696	-0.08365
14.69	1382.44	0.284237	699.95	448.979	1.67198	-0.0833
14.71	1383.96	0.284614	699.95	449.473	1.6742	-0.08313
14.73	1385.5	0.284992	699.95	449.973	1.67642	-0.08297
14.75	1387.08	0.28537	699.95	450.486	1.67865	-0.08287
14.77	1388.62	0.285802	699.95	450.986	1.68119	-0.08239
14.79	1390.21	0.286206	699.95	451.502	1.68356	-0.08215
14.81	1391.84	0.28661	699.95	452.032	1.68594	-0.08196
14.83	1393.54	0.287015	699.95	452.584	1.68832	-0.08186
14.85	1395.22	0.28742	699.95	453.13	1.69071	-0.08173
14.87	1396.94	0.287851	699.95	453.688	1.69324	-0.0815
14.89	1398.62	0.288255	699.95	454.234	1.69562	-0.08138
14.91	1400.22	0.288661	699.95	454.753	1.69801	-0.08114
14.93	1401.81	0.289038	699.95	455.27	1.70022	-0.08106
14.95	1403.37	0.289443	699.95	455.776	1.70261	-0.08077
14.97	1404.89	0.289847	699.95	456.27	1.70498	-0.08043
14.99	1406.46	0.290225	699.95	456.78	1.70721	-0.08031
15.01	1408.05	0.290629	699.95	457.296	1.70958	-0.08007
15.03	1409.63	0.291061	699.95	457.81	1.71212	-0.07965
15.05	1411.16	0.291466	699.95	458.306	1.71451	-0.07932
15.07	1412.67	0.29187	699.95	458.797	1.71688	-0.07897
15.09	1414.15	0.292248	699.95	459.278	1.71911	-0.07874
15.11	1415.65	0.292652	699.95	459.765	1.72148	-0.07837
15.13	1417.07	0.293057	699.95	460.226	1.72386	-0.0779
15.15	1418.59	0.293435	699.95	460.72	1.72609	-0.07771
15.17	1420.08	0.293839	699.95	461.203	1.72846	-0.07733
15.19	1421.6	0.29427	699.95	461.697	1.731	-0.07684
15.21	1423.13	0.294676	699.95	462.194	1.73339	-0.0765
15.23	1424.64	0.295053	699.95	462.684	1.73561	-0.07631
15.25	1426.04	0.295458	699.95	463.139	1.73799	-0.07581
15.27	1427.49	0.295835	699.95	463.61	1.74021	-0.07554
15.29	1428.9	0.296213	699.95	464.068	1.74243	-0.07521
15.31	1430.28	0.296617	699.95	464.516	1.74481	-0.07468
15.33	1431.7	0.297022	699.95	464.977	1.74719	-0.07421
15.35	1433.19	0.297427	699.95	465.461	1.74957	-0.07382
15.37	1434.62	0.297831	699.95	465.926	1.75195	-0.07337
15.39	1436.04	0.298236	699.95	466.387	1.75433	-0.07289
15.41	1437.44	0.298613	699.95	466.842	1.75655	-0.07255
15.43	1438.87	0.299018	699.95	467.306	1.75893	-0.07209
15.45	1440.28	0.299395	699.95	467.764	1.76115	-0.07176
15.47	1441.75	0.299827	699.95	468.241	1.76369	-0.07119
15.49	1443.31	0.300232	699.95	468.748	1.76607	-0.0709
15.51	1444.92	0.300636	699.95	469.271	1.76845	-0.07069
15.53	1446.46	0.301068	699.95	469.771	1.77099	-0.07021
15.55	1448.06	0.301446	699.95	470.291	1.77321	-0.07014
15.57	1449.63	0.30185	699.95	470.8	1.77559	-0.06987
15.59	1451.12	0.302254	699.95	471.284	1.77796	-0.06949
15.61	1452.59	0.302686	699.95	471.762	1.78051	-0.06892
15.63	1454.05	0.303064	699.95	472.236	1.78273	-0.06866
15.65	1455.48	0.303468	699.95	472.7	1.78511	-0.0682
15.67	1456.9	0.303873	699.95	473.162	1.78749	-0.06772
15.69	1458.36	0.304305	699.95	473.636	1.79003	-0.06714
15.71	1459.78	0.304682	699.95	474.097	1.79225	-0.06683
15.73	1461.21	0.305087	699.95	474.561	1.79463	-0.06637
15.75	1462.64	0.305491	699.95	475.026	1.79701	-0.06591
15.77	1464.06	0.305869	699.95	475.487	1.79923	-0.06559
15.79	1465.48	0.306273	699.95	475.948	1.80161	-0.06512
15.81	1466.85	0.306679	699.95	476.393	1.80399	-0.06457
15.83	1468.22	0.307055	699.95	476.838	1.80621	-0.0642
15.85	1469.58	0.307461	699.95	477.28	1.80859	-0.06364
15.87	1470.88	0.307865	699.95	477.702	1.81097	-0.063
15.89	1472.08	0.308243	699.95	478.092	1.81319	-0.06239
15.91	1473.38	0.30862	699.95	478.514	1.81541	-0.06192
15.93	1474.66	0.309025	699.95	478.93	1.81779	-0.06125
15.95	1475.96	0.309429	699.95	479.352	1.82017	-0.06062
15.97	1477.34	0.309834	699.95	479.8	1.82255	-0.06009
15.99	1478.74	0.310239	699.95	480.255	1.82494	-0.05959
16.01	1480.13	0.310643	699.95	480.706	1.82731	-0.05908
16.03	1481.49	0.311047	699.95	481.148	1.82969	-0.05853
16.05	1482.89	0.311425	699.95	481.602	1.83191	-0.05818
16.07	1484.23	0.31183	699.95	482.038	1.83429	-0.0576
16.09	1485.57	0.312235	699.95	482.473	1.83668	-0.05701
16.11	1486.87	0.312612	699.95	482.895	1.83889	-0.05654
16.13	1488.22	0.313017	699.95	483.333	1.84128	-0.05597
16.15	1489.53	0.313421	699.95	483.759	1.84365	-0.05535
16.17	1490.81	0.313825	699.95	484.175	1.84603	-0.05469
16.19	1492.14	0.314231	699.95	484.607	1.84842	-0.05409
16.21	1493.47	0.314635	699.95	485.039	1.85079	-0.0535
16.23	1494.8	0.315066	699.95	485.47	1.85333	-0.05275
16.25	1496.12	0.315417	699.95	485.899	1.85539	-0.05245
16.27	1497.54	0.315821	699.95	486.36	1.85777	-0.05198
16.29	1498.92	0.316253	699.95	486.809	1.86031	-0.05129
16.31	1500.41	0.316658	699.95	487.292	1.86269	-0.05091
16.33	1501.9	0.317062	699.95	487.776	1.86507	-0.05053
16.35	1503.4	0.317467	699.95	488.264	1.86745	-0.05016
16.37	1504.83	0.317872	699.95	488.728	1.86984	-0.0497
16.39	1506.28	0.318276	699.95	489.199	1.87221	-0.04927
16.41	1507.68	0.318654	699.95	489.654	1.87444	-0.04893
16.43	1508.97	0.319086	699.95	490.073	1.87698	-0.04812
16.45	1510.2	0.319463	699.95	490.472	1.87919	-0.04755
16.47	1511.39	0.319841	699.95	490.858	1.88142	-0.04692
16.49	1512.59	0.320246	699.95	491.248	1.8838	-0.04615
16.51	1513.8	0.320623	699.95	491.641	1.88602	-0.04556
16.53	1515.06	0.321054	699.95	492.05	1.88855	-0.04471
16.55	1516.38	0.32146	699.95	492.479	1.89094	-0.0441
16.57	1517.67	0.321836	699.95	492.898	1.89315	-0.04362
16.59	1518.94	0.322268	699.95	493.31	1.89569	-0.04278
16.61	1520.18	0.322592	699.95	493.713	1.8976	-0.04254
16.63	1521.44	0.323024	699.95	494.122	1.90014	-0.04169
16.65	1522.73	0.323428	699.95	494.541	1.90252	-0.04104
16.67	1524.04	0.323832	699.95	494.967	1.90489	-0.04042
16.69	1525.4	0.324238	699.95	495.409	1.90728	-0.03986
16.71	1526.73	0.324642	699.95	495.84	1.90966	-0.03927
16.73	1528.02	0.325046	699.95	496.259	1.91204	-0.03862
16.75	1529.27	0.325451	699.95	496.665	1.91442	-0.03792
16.77	1530.52	0.325856	699.95	497.071	1.9168	-0.03721
16.79	1531.76	0.32626	699.95	497.474	1.91918	-0.0365
16.81	1532.99	0.326638	699.95	497.874	1.9214	-0.03593
16.83	1534.24	0.327042	699.95	498.28	1.92378	-0.03523
16.85	1535.46	0.327447	699.95	498.676	1.92616	-0.03448
16.87	1536.75	0.327852	699.95	499.095	1.92854	-0.03383
16.89	1538.08	0.328256	699.95	499.527	1.93092	-0.03324
16.91	1539.42	0.328687	699.95	499.962	1.93345	-0.03251
16.93	1540.79	0.329065	699.95	500.407	1.93568	-0.03212
16.95	1542.16	0.329497	699.95	500.852	1.93822	-0.03142
16.97	1543.48	0.329875	699.95	501.28	1.94044	-0.03097
16.99	1544.76	0.330279	699.95	501.696	1.94282	-0.03031
17.01	1545.97	0.330657	699.95	502.089	1.94504	-0.02971
17.03	1547.21	0.331061	699.95	502.492	1.94742	-0.02899
17.05	1548.51	0.331439	699.95	502.914	1.94964	-0.02852
17.07	1549.79	0.331871	699.95	503.33	1.95218	-0.02769
17.09	1551.03	0.332275	699.95	503.732	1.95456	-0.02698
17.11	1552.28	0.33268	699.95	504.138	1.95694	-0.02628
17.13	1553.5	0.33303	699.95	504.535	1.959	-0.02585
17.15	1554.7	0.333408	699.95	504.924	1.96122	-0.02524
17.17	1555.89	0.333839	699.95	505.311	1.96376	-0.0243
17.19	1557.11	0.334217	699.95	505.707	1.96598	-0.02372
17.21	1558.36	0.334622	699.95	506.113	1.96836	-0.02301
17.23	1559.58	0.335027	699.95	506.509	1.97075	-0.02227
17.25	1560.81	0.335431	699.95	506.909	1.97312	-0.02154
17.27	1562.04	0.335863	699.95	507.308	1.97566	-0.02065
17.29	1563.26	0.336241	699.95	507.704	1.97789	-0.02006
17.31	1564.5	0.336617	699.95	508.107	1.9801	-0.01952
17.33	1565.71	0.337023	699.95	508.5	1.98249	-0.01875
17.35	1566.89	0.337427	699.95	508.883	1.98486	-0.01796
17.37	1568.07	0.337858	699.95	509.267	1.9874	-0.01701
17.39	1569.3	0.338263	699.95	509.666	1.98978	-0.01628
17.41	1570.5	0.338668	699.95	510.056	1.99216	-0.0155
17.43	1571.72	0.339045	699.95	510.452	1.99438	-0.01492
17.45	1572.94	0.339476	699.95	510.848	1.99692	-0.01403
17.47	1574.17	0.339854	699.95	511.248	1.99914	-0.01345
17.49	1575.28	0.340286	699.95	511.608	2.00168	-0.0124
17.51	1576.35	0.34069	699.95	511.956	2.00406	-0.01146
17.53	1577.45	0.341068	699.95	512.313	2.00628	-0.01071
17.55	1578.48	0.341472	699.95	512.647	2.00866	-0.00972
17.57	1579.52	0.341878	699.95	512.985	2.01105	-0.00873
17.59	1580.66	0.342282	699.95	513.355	2.01342	-0.00788
17.61	1581.79	0.342686	699.95	513.722	2.0158	-0.00702
17.63	1582.94	0.343091	699.95	514.096	2.01818	-0.00618
17.65	1584.1	0.343468	699.95	514.473	2.0204	-0.00552
17.67	1585.21	0.343874	699.95	514.833	2.02279	-0.00462
17.69	1586.33	0.344224	699.95	515.197	2.02485	-0.00407
17.71	1587.45	0.344656	699.95	515.561	2.02739	-0.00303
17.73	1588.58	0.345033	699.95	515.928	2.02961	-0.00233
17.75	1589.68	0.345438	699.95	516.285	2.03199	-0.00142
17.77	1590.84	0.345842	699.95	516.662	2.03436	-0.000600858
17.79	1591.97	0.346246	699.95	517.029	2.03674	0.000259111
17.81	1593.09	0.346652	699.95	517.392	2.03913	0.00114
17.83	1594.18	0.347056	699.95	517.746	2.04151	0.00206
17.85	1595.29	0.347461	699.95	518.107	2.04389	0.00295
17.87	1596.4	0.347838	699.95	518.467	2.04611	0.00368
17.89	1597.51	0.34827	699.95	518.828	2.04865	0.00473
17.91	1598.69	0.348675	699.95	519.211	2.05103	0.00553
17.93	1599.83	0.349079	699.95	519.581	2.05341	0.00638
17.95	1600.99	0.349483	699.95	519.958	2.05578	0.0072
17.97	1602.06	0.349889	699.95	520.306	2.05817	0.00815
17.99	1603.15	0.350293	699.95	520.66	2.06055	0.00906
18.02	1604.61	0.350913	699.95	521.134	2.06419	0.01075
18.04	1605.61	0.35129	699.95	521.459	2.06641	0.01162
18.06	1606.7	0.351668	699.95	521.813	2.06864	0.01239
18.08	1607.77	0.3521	699.95	522.16	2.07118	0.01349
18.1	1608.81	0.352531	699.95	522.498	2.07371	0.01463
18.12	1609.89	0.352909	699.95	522.849	2.07594	0.0154
18.14	1610.91	0.353287	699.95	523.18	2.07816	0.01626
18.17	1612.34	0.35388	699.95	523.644	2.08165	0.01783
18.2	1613.77	0.354501	699.95	524.109	2.0853	0.01956
18.22	1614.79	0.354878	699.95	524.44	2.08752	0.02041
18.24	1615.81	0.355283	699.95	524.771	2.0899	0.02142
18.27	1617.31	0.355876	699.95	525.258	2.09339	0.0229
18.3	1618.84	0.35647	699.95	525.755	2.09688	0.02434
18.33	1620.33	0.357063	699.95	526.239	2.10037	0.02583
18.36	1621.79	0.357683	699.95	526.713	2.10402	0.02752
18.39	1623.21	0.358249	699.95	527.175	2.10735	0.02894
18.42	1624.61	0.35887	699.95	527.629	2.111	0.03071
18.45	1626.09	0.359437	699.95	528.11	2.11434	0.03206
18.47	1627.14	0.359841	699.95	528.451	2.11671	0.03303
18.49	1628.21	0.360245	699.95	528.798	2.11909	0.03397
18.51	1629.33	0.36065	699.95	529.162	2.12147	0.03485
18.53	1630.35	0.361055	699.95	529.493	2.12385	0.03586
18.55	1631.44	0.361459	699.95	529.847	2.12623	0.03678
18.57	1632.46	0.361864	699.95	530.179	2.12861	0.03779
18.6	1633.94	0.362485	699.95	530.659	2.13226	0.03946
18.63	1635.44	0.363078	699.95	531.147	2.13575	0.04093
18.65	1636.5	0.363482	699.95	531.491	2.13813	0.04189
18.67	1637.55	0.363914	699.95	531.832	2.14067	0.04302
18.69	1638.66	0.364319	699.95	532.192	2.14305	0.04391
18.71	1639.71	0.36475	699.95	532.533	2.14559	0.04504
18.73	1640.76	0.365155	699.95	532.874	2.14797	0.04601
18.76	1642.21	0.365748	699.95	533.345	2.15146	0.04755
18.79	1643.58	0.366368	699.95	533.79	2.15511	0.04936
18.82	1644.92	0.366962	699.95	534.225	2.1586	0.05106
18.85	1646.28	0.367582	699.95	534.667	2.16225	0.05288
18.88	1647.57	0.368175	699.95	535.086	2.16574	0.05464
18.91	1648.78	0.368769	699.95	535.479	2.16923	0.05651
18.94	1650.01	0.369336	699.95	535.878	2.17256	0.05819
18.97	1651.24	0.369928	699.95	536.278	2.17605	0.06002
19	1652.61	0.370549	699.95	536.723	2.1797	0.06184
19.03	1653.98	0.371169	699.95	537.168	2.18335	0.06365
19.06	1655.31	0.371763	699.95	537.6	2.18684	0.06535
19.09	1656.58	0.372356	699.95	538.012	2.19033	0.06714
19.12	1657.9	0.37295	699.95	538.441	2.19382	0.06886
19.15	1659.3	0.37357	699.95	538.896	2.19747	0.07063
19.18	1660.76	0.37419	699.95	539.37	2.20112	0.07232
19.21	1662.15	0.374811	699.95	539.821	2.20477	0.0741
19.24	1663.41	0.375404	699.95	540.23	2.20826	0.0759
19.27	1664.64	0.375998	699.95	540.63	2.21175	0.07775
19.3	1665.84	0.376618	699.95	541.02	2.2154	0.07978
19.33	1667.15	0.377212	699.95	541.445	2.21889	0.08152
19.36	1668.51	0.377778	699.95	541.887	2.22222	0.08302
19.39	1669.79	0.378426	699.95	542.302	2.22604	0.08512
19.42	1671.06	0.379019	699.95	542.715	2.22952	0.0869
19.45	1672.29	0.379612	699.95	543.114	2.23301	0.08874
19.48	1673.37	0.380205	699.95	543.465	2.2365	0.09078
19.51	1674.43	0.380798	699.95	543.809	2.23999	0.09284
19.54	1675.49	0.381392	699.95	544.154	2.24348	0.09491
19.57	1676.59	0.381986	699.95	544.511	2.24698	0.09693
19.61	1677.94	0.382794	699.95	544.949	2.25173	0.09987
19.64	1678.96	0.383361	699.95	545.281	2.25506	0.10184
19.67	1680.07	0.383982	699.95	545.641	2.25872	0.104
19.7	1681.32	0.384575	699.95	546.047	2.26221	0.10581
19.73	1682.45	0.385168	699.95	546.414	2.26569	0.10778
19.76	1683.55	0.385762	699.95	546.771	2.26919	0.1098
19.79	1684.66	0.386355	699.95	547.132	2.27268	0.1118
19.82	1685.9	0.386975	699.95	547.535	2.27632	0.11378
19.85	1687.24	0.387596	699.95	547.97	2.27998	0.11564
19.88	1688.61	0.388189	699.95	548.415	2.28346	0.11729
19.91	1689.86	0.388809	699.95	548.821	2.28711	0.11926
19.94	1691.1	0.38943	699.95	549.223	2.29076	0.12125
19.97	1692.29	0.390023	699.95	549.61	2.29425	0.12314
20	1693.42	0.390616	699.95	549.977	2.29774	0.12511
20.03	1694.55	0.391237	699.95	550.344	2.30139	0.12725
20.06	1695.62	0.39183	699.95	550.691	2.30488	0.1293
20.09	1696.75	0.392424	699.95	551.058	2.30838	0.13128
20.13	1698.08	0.393233	699.95	551.49	2.31314	0.13425
20.17	1699.37	0.394015	699.95	551.909	2.31774	0.13712
20.21	1700.66	0.394771	699.95	552.328	2.32218	0.13983
20.24	1701.73	0.395391	699.95	552.676	2.32583	0.14205
20.27	1702.74	0.395985	699.95	553.004	2.32932	0.14418
20.3	1703.79	0.396578	699.95	553.345	2.33281	0.14626
20.33	1704.8	0.397198	699.95	553.673	2.33646	0.14855
20.36	1705.88	0.397819	699.95	554.024	2.34011	0.15076
20.39	1707.04	0.398412	699.95	554.4	2.3436	0.15269
20.42	1708.18	0.399033	699.95	554.771	2.34725	0.15481
20.45	1709.38	0.399652	699.95	555.16	2.35089	0.15684
20.48	1710.53	0.400273	699.95	555.534	2.35455	0.15895
20.51	1711.6	0.400867	699.95	555.881	2.35804	0.16101
20.55	1712.9	0.401675	699.95	556.303	2.36279	0.16402
20.59	1714.23	0.402485	699.95	556.735	2.36756	0.167
20.63	1715.4	0.403267	699.95	557.115	2.37216	0.17003
20.67	1716.6	0.404049	699.95	557.505	2.37676	0.17302
20.71	1717.79	0.404831	699.95	557.892	2.38136	0.17602
20.75	1719.01	0.405614	699.95	558.288	2.38596	0.17899
20.79	1720.29	0.406423	699.95	558.704	2.39072	0.18203
20.82	1721.3	0.407043	699.95	559.032	2.39437	0.18432
20.86	1722.54	0.407825	699.95	559.434	2.39897	0.18726
20.9	1723.64	0.408634	699.95	559.792	2.40373	0.19054
20.94	1724.7	0.409417	699.95	560.136	2.40834	0.19372
20.98	1725.77	0.410226	699.95	560.483	2.41309	0.19705
21.02	1726.88	0.411036	699.95	560.844	2.41786	0.20032
21.06	1728.12	0.411818	699.95	561.246	2.42246	0.20326
21.1	1729.36	0.412653	699.95	561.649	2.42737	0.20651
21.14	1730.46	0.413408	699.95	562.006	2.43181	0.20947
21.18	1731.6	0.414245	699.95	562.377	2.43674	0.21286
21.22	1732.91	0.415081	699.95	562.802	2.44165	0.21602
21.26	1734.14	0.415863	699.95	563.202	2.44625	0.21897
21.3	1735.24	0.416673	699.95	563.559	2.45102	0.22226
21.35	1736.48	0.417644	699.95	563.962	2.45673	0.22631
21.4	1737.73	0.418641	699.95	564.368	2.46259	0.2305
21.44	1738.87	0.419451	699.95	564.738	2.46736	0.23373
21.48	1740.02	0.420233	699.95	565.111	2.47196	0.23679
21.52	1741.14	0.421015	699.95	565.475	2.47656	0.23989
21.56	1742.35	0.421824	699.95	565.868	2.48132	0.24302
21.6	1743.48	0.422606	699.95	566.235	2.48592	0.2461
21.64	1744.68	0.423415	699.95	566.625	2.49068	0.24925
21.68	1745.87	0.424278	699.95	567.011	2.49575	0.25273
21.72	1747.01	0.425034	699.95	567.381	2.5002	0.25565
21.76	1748.13	0.425843	699.95	567.745	2.50496	0.2589
21.8	1749.2	0.426652	699.95	568.093	2.50972	0.26223
21.84	1750.34	0.427462	699.95	568.463	2.51448	0.26546
21.88	1751.39	0.42827	699.95	568.804	2.51924	0.26881
21.92	1752.41	0.429052	699.95	569.135	2.52384	0.27204
21.97	1753.6	0.430051	699.95	569.522	2.52971	0.27632
22.02	1754.67	0.431022	699.95	569.869	2.53542	0.28059
22.08	1755.87	0.432209	699.95	570.259	2.54241	0.28596
22.13	1757.01	0.433207	699.95	570.629	2.54828	0.2903
22.17	1758.1	0.433989	699.95	570.983	2.55288	0.29344
22.21	1759.23	0.434798	699.95	571.35	2.55764	0.29668
22.25	1760.38	0.435634	699.95	571.724	2.56255	0.30006
22.29	1761.45	0.436443	699.95	572.071	2.56731	0.30338
22.33	1762.48	0.437225	699.95	572.406	2.57191	0.3066
22.38	1763.58	0.438251	699.95	572.763	2.57795	0.31116
22.43	1764.68	0.439276	699.95	573.12	2.58398	0.31571
22.49	1765.8	0.440409	699.95	573.484	2.59064	0.32087
22.54	1766.82	0.441461	699.95	573.815	2.59683	0.32569
22.6	1767.93	0.44262	699.95	574.176	2.60365	0.33102
22.66	1769.13	0.443807	699.95	574.565	2.61063	0.33639
22.71	1770.25	0.444777	699.95	574.929	2.61634	0.34059
22.77	1771.46	0.445992	699.95	575.322	2.62348	0.34612
22.82	1772.68	0.44699	700.01	575.718	2.62935	0.35035
22.86	1773.72	0.447799	700.01	576.056	2.63411	0.35371
22.91	1774.92	0.448824	700.01	576.446	2.64014	0.35813
22.96	1776.01	0.449821	700.01	576.8	2.64601	0.36254
23.01	1777.06	0.45082	700.01	577.141	2.65188	0.367
23.07	1778.12	0.452006	700.01	577.485	2.65886	0.37256
23.15	1779.18	0.453571	700.01	577.829	2.66806	0.38034
23.21	1780.24	0.454784	700.01	578.174	2.6752	0.38605
23.27	1781.39	0.455972	700.01	578.547	2.68219	0.3915
23.34	1782.44	0.457347	700.01	578.888	2.69028	0.39818
23.4	1783.5	0.458534	700.01	579.232	2.69726	0.40374
23.46	1784.65	0.459747	700.01	579.606	2.70439	0.40933
23.52	1785.78	0.460907	700.01	579.973	2.71122	0.41464
23.57	1786.9	0.461932	700.01	580.337	2.71725	0.41916
23.63	1788.07	0.46312	700.01	580.717	2.72424	0.42458
23.68	1789.07	0.464144	700.01	581.041	2.73026	0.42926
23.73	1790.1	0.465116	700.01	581.376	2.73598	0.4336
23.79	1791.11	0.466329	700.01	581.704	2.74311	0.43938
23.87	1792.19	0.46792	700.01	582.055	2.75247	0.44729
23.96	1793.23	0.469701	700.01	582.392	2.76295	0.45637
24.04	1794.31	0.471318	700.01	582.743	2.77246	0.46443
24.1	1795.47	0.472532	700.01	583.12	2.7796	0.47001
24.15	1796.54	0.473584	700.01	583.467	2.78579	0.47477
24.23	1797.65	0.475122	700.01	583.828	2.79484	0.48232
24.31	1798.83	0.476713	700.01	584.211	2.80419	0.4901
24.38	1799.97	0.478062	700.01	584.581	2.81213	0.4965
24.44	1801	0.479303	700.01	584.916	2.81943	0.50242
24.52	1802.05	0.480868	700.01	585.257	2.82864	0.51022
24.6	1803.06	0.482432	700.01	585.585	2.83784	0.51806
24.67	1804.08	0.483861	700.01	585.916	2.84624	0.5251
24.74	1805.15	0.485236	700.01	586.264	2.85433	0.53175
24.81	1806.28	0.486666	700.01	586.631	2.86274	0.53865
24.89	1807.31	0.488258	700.01	586.965	2.87211	0.54663
24.97	1808.42	0.489876	700.01	587.326	2.88162	0.55466
25.06	1809.49	0.491656	700.01	587.673	2.89209	0.56369
25.15	1810.57	0.493436	700.01	588.024	2.90256	0.57271
25.23	1811.59	0.495028	700.01	588.355	2.91193	0.58071
25.29	1812.65	0.496268	700.01	588.7	2.91922	0.58658
25.39	1813.76	0.498264	700.01	589.06	2.93096	0.59683
25.46	1814.85	0.499694	700.01	589.414	2.93938	0.60378
25.57	1815.9	0.501852	700.01	589.755	2.95207	0.61507
25.67	1817.02	0.503848	700.01	590.119	2.96381	0.6253
25.76	1818.11	0.505628	700.01	590.473	2.97428	0.63431
25.84	1819.24	0.507246	700.01	590.84	2.9838	0.64231
25.92	1820.38	0.508838	700.01	591.21	2.99316	0.65015
26.02	1821.33	0.510834	700.01	591.519	3.00491	0.66061
26.13	1822.25	0.513045	700.01	591.817	3.01791	0.67239
26.24	1823.08	0.51523	700.01	592.087	3.03076	0.68412
26.34	1823.76	0.517226	700.01	592.308	3.04251	0.69495
26.45	1824.7	0.519438	700.01	592.613	3.05552	0.7067
26.56	1825.54	0.521649	700.01	592.886	3.06852	0.71858
26.64	1826.61	0.523296	700.01	593.233	3.07821	0.72683
26.75	1827.17	0.525479	700.01	593.415	3.09105	0.73892
26.86	1827.88	0.527692	700.01	593.646	3.10407	0.75099
26.96	1828.37	0.529688	700.01	593.805	3.11581	0.76207
27.07	1828.84	0.531845	700.01	593.958	3.1285	0.77413
27.18	1829.75	0.53403	700.01	594.253	3.14135	0.78576
27.28	1830.67	0.536053	700.01	594.552	3.15325	0.79643
27.39	1831.39	0.538238	700.01	594.786	3.16611	0.80831
27.5	1831.65	0.540423	700.01	594.87	3.17896	0.82082
27.61	1832.04	0.542607	700.01	594.997	3.19181	0.83314
27.71	1832.73	0.54463	700.01	595.221	3.20371	0.84412
27.82	1833.62	0.546869	700.01	595.51	3.21688	0.85609
27.93	1834.54	0.549081	700.01	595.809	3.22989	0.86787
28.03	1835.11	0.551077	700.01	595.994	3.24163	0.87884
28.14	1835.51	0.553262	700.01	596.124	3.25448	0.89116
28.25	1835.89	0.555419	700.01	596.247	3.26717	0.90334
28.36	1836.46	0.557632	700.01	596.432	3.28019	0.91559
28.46	1837.32	0.559681	700.01	596.712	3.29224	0.92649
28.57	1838.3	0.561866	700.01	597.03	3.30509	0.93803
28.68	1838.97	0.564077	700.01	597.248	3.3181	0.95013
28.78	1838.78	0.566047	700.01	597.186	3.32969	0.96198
28.89	1839.28	0.568258	700.01	597.348	3.34269	0.97431
29	1839.57	0.57047	700.01	597.442	3.35571	0.98694
29.1	1840	0.572466	700.01	597.582	3.36745	0.9981
29.21	1840.37	0.574731	700.01	597.702	3.38077	1.01093
29.32	1840.43	0.57689	700.01	597.722	3.39347	1.02355
29.43	1840.65	0.57902	700.01	597.793	3.406	1.03578
29.53	1841.14	0.581044	700.01	597.952	3.41791	1.04703
29.64	1841.38	0.583255	700.01	598.03	3.43091	1.05971
29.74	1842.4	0.585332	700.01	598.362	3.44313	1.07056
29.84	1843.24	0.587382	700.01	598.634	3.45519	1.08149
29.95	1843.17	0.589567	700.01	598.612	3.46804	1.09444
30.06	1843.51	0.591778	700.01	598.722	3.48105	1.10699
30.16	1844.34	0.593774	700.01	598.992	3.49279	1.11762
30.27	1844.78	0.595986	700.01	599.134	3.5058	1.13004
30.38	1844.88	0.598225	700.01	599.167	3.51897	1.14307
30.48	1844.78	0.600194	700.01	599.134	3.53055	1.15479
30.59	1844.76	0.602406	700.01	599.128	3.54356	1.16783
30.7	1844.58	0.604618	700.01	599.07	3.55658	1.18108
30.81	1844.79	0.606775	700.01	599.138	3.56926	1.19349
30.91	1845.03	0.608799	700.01	599.216	3.58117	1.20507
31.02	1845.24	0.61101	700.01	599.284	3.59418	1.2178
31.13	1845.31	0.613248	700.01	599.307	3.60734	1.23087
31.23	1845.34	0.615218	700.01	599.316	3.61893	1.24242
31.34	1845.13	0.617429	700.01	599.248	3.63194	1.2557
31.45	1845.28	0.619669	700.01	599.297	3.64511	1.26868
31.56	1845.75	0.62188	700.01	599.45	3.65812	1.28105
31.66	1845.88	0.623876	700.01	599.492	3.66986	1.29262
31.77	1845.34	0.626061	700.01	599.316	3.68271	1.3062
31.88	1844.88	0.628218	700.01	599.167	3.6954	1.3195
31.98	1844.52	0.630241	700.01	599.05	3.7073	1.33189
32.09	1844.37	0.632426	700.01	599.001	3.72015	1.34494
32.2	1844.57	0.634665	700.01	599.066	3.73332	1.35784
32.31	1844.47	0.636877	700.01	599.034	3.74634	1.37099
32.41	1844.07	0.638818	700.01	598.904	3.75775	1.38294
32.52	1843.48	0.641003	700.01	598.712	3.77061	1.39659
32.63	1843.3	0.643216	700.01	598.654	3.78362	1.40985
32.73	1843.28	0.645238	700.01	598.647	3.79552	1.42177
32.84	1843.4	0.647477	700.01	598.686	3.80869	1.43478
32.95	1843.18	0.649662	700.01	598.615	3.82154	1.44793
33.06	1843.06	0.651846	700.01	598.576	3.83439	1.46093
33.16	1842.64	0.653788	700.01	598.439	3.84581	1.47292
33.27	1842.15	0.655973	700.01	598.28	3.85866	1.48643
33.38	1842.16	0.658239	700.01	598.284	3.87199	1.49975
33.48	1842.13	0.660235	700.01	598.274	3.88374	1.51153
33.59	1841.94	0.662447	700.01	598.212	3.89675	1.5248
33.7	1841.49	0.664605	700.01	598.066	3.90944	1.53809
33.81	1841.41	0.666816	700.01	598.04	3.92245	1.55121
33.91	1841.59	0.668812	700.01	598.098	3.93419	1.56271
34.02	1841.18	0.670997	700.01	597.965	3.94704	1.57611
34.13	1841.19	0.673209	700.01	597.969	3.96005	1.58911
34.23	1840.78	0.675205	700.01	597.835	3.97179	1.6014
34.34	1840.43	0.677362	700.01	597.722	3.98448	1.61456
34.45	1840.31	0.679575	700.01	597.683	3.9975	1.62774
34.55	1839.87	0.681516	700.01	597.54	4.00892	1.63974
34.66	1839.8	0.683728	700.01	597.517	4.02193	1.65285
34.77	1839.82	0.686021	700.01	597.524	4.03542	1.66631
34.88	1839.3	0.688152	700.01	597.355	4.04795	1.67954
34.98	1838.55	0.69012	700.01	597.111	4.05953	1.69213
35.09	1838.61	0.692332	700.01	597.131	4.07254	1.70506
35.2	1838.81	0.694544	700.01	597.196	4.08555	1.7178
35.3	1838.45	0.696541	700.01	597.079	4.0973	1.73003
35.41	1838.22	0.698724	700.01	597.004	4.11014	1.74318
35.52	1837.91	0.700883	700.01	596.903	4.12284	1.7563
35.63	1837.23	0.703013	700.01	596.682	4.13537	1.76974
35.73	1837.38	0.705037	700.01	596.731	4.14728	1.78145
35.84	1837.7	0.707275	700.01	596.835	4.16044	1.79418
35.95	1837.78	0.709487	700.01	596.861	4.17345	1.80708
36.05	1837.59	0.711456	700.01	596.799	4.18504	1.81892
36.16	1837.2	0.713668	700.01	596.673	4.19805	1.83246
36.27	1836.54	0.715826	700.01	596.458	4.21074	1.84604
36.38	1836.58	0.718064	700.01	596.471	4.22391	1.85915
36.48	1836.74	0.720087	700.01	596.523	4.23581	1.87083
36.59	1836.4	0.722272	700.01	596.413	4.24866	1.88414
36.7	1835.75	0.72443	700.01	596.202	4.26135	1.89771
36.8	1835.24	0.726426	700.01	596.036	4.27309	1.91013
36.91	1834.7	0.728611	700.01	595.861	4.28595	1.92371
37.02	1834.42	0.730849	700.01	595.77	4.29911	1.93725
37.13	1834.08	0.733034	700.01	595.659	4.31196	1.95056
37.23	1833.82	0.735057	700.01	595.575	4.32386	1.96281
37.34	1833.32	0.737241	700.01	595.413	4.33671	1.97633
37.45	1832.79	0.739426	700.01	595.24	4.34956	1.98989
37.55	1832.43	0.741422	700.01	595.124	4.36131	2.00212
37.66	1832.22	0.743662	700.01	595.055	4.37448	2.01558
37.77	1831.68	0.745873	700.01	594.88	4.38749	2.02931
37.88	1830.95	0.748058	700.01	594.643	4.40034	2.04314
37.98	1830.43	0.750054	700.01	594.474	4.41208	2.05558
38.08	1829.42	0.752022	700.01	594.146	4.42366	2.06851
38.19	1828.99	0.754235	700.01	594.006	4.43668	2.0821
38.29	1828.93	0.756284	700.01	593.987	4.44873	2.09424
38.4	1828.3	0.758469	700.01	593.782	4.46158	2.10794
38.51	1827.65	0.760681	700.01	593.571	4.47459	2.12182
38.61	1827.12	0.762623	700.01	593.399	4.48602	2.13396
38.72	1826.84	0.764807	700.01	593.308	4.49886	2.14718
38.83	1826.61	0.76702	700.01	593.233	4.51188	2.1605
38.94	1826.61	0.769258	700.01	593.233	4.52505	2.17367
39.04	1826.23	0.771309	700.01	593.11	4.53711	2.18624
39.15	1825.56	0.773466	699.63	592.892	4.5498	2.19983
39.25	1824.9	0.775435	699.63	592.678	4.56138	2.2123
39.36	1824.76	0.77762	699.63	592.633	4.57424	2.22534
39.47	1824.57	0.779832	699.63	592.571	4.58725	2.23861
39.58	1824.84	0.78207	699.63	592.659	4.60041	2.25141
39.68	1824.64	0.784094	699.63	592.594	4.61232	2.26358
39.79	1824.11	0.786251	699.63	592.421	4.62501	2.27698
39.9	1823.65	0.78849	699.63	592.272	4.63818	2.29077
40	1823.36	0.790458	699.63	592.178	4.64975	2.30274
40.11	1823.34	0.792671	699.63	592.171	4.66277	2.31578
40.22	1823.06	0.794909	699.63	592.08	4.67594	2.32932
40.33	1822.86	0.797094	699.63	592.015	4.68879	2.34244
40.43	1822.28	0.799063	699.63	591.827	4.70037	2.3548
40.54	1821.55	0.801247	699.63	591.59	4.71322	2.36863
40.65	1821.06	0.803487	699.63	591.431	4.72639	2.38246
40.75	1820.83	0.805509	699.63	591.356	4.73829	2.39467
40.86	1821.09	0.807802	699.63	591.441	4.75178	2.40781
40.97	1820.31	0.80996	699.63	591.187	4.76447	2.42155
41.08	1819.43	0.812145	699.63	590.902	4.77732	2.43558
41.18	1819.05	0.814168	699.63	590.778	4.78922	2.44799
41.29	1818.4	0.816406	699.63	590.567	4.80239	2.46203
41.4	1817.47	0.818618	699.63	590.265	4.8154	2.47629
41.5	1817.08	0.820615	699.63	590.138	4.82715	2.48856
41.61	1816.47	0.822826	699.63	589.94	4.84015	2.50238
41.72	1815.44	0.824957	699.63	589.606	4.85269	2.5163
41.83	1814.61	0.827141	699.63	589.336	4.86554	2.53026
41.93	1813.97	0.829192	699.63	589.128	4.8776	2.54319
42.04	1813.34	0.831403	699.63	588.924	4.89061	2.55704
42.15	1812.69	0.833588	699.63	588.713	4.90346	2.57076
42.25	1812.02	0.835584	699.63	588.495	4.9152	2.5834
42.36	1811.61	0.837796	699.63	588.362	4.92821	2.59696
42.47	1811.13	0.840007	699.63	588.206	4.94122	2.61061
42.58	1810.73	0.842273	699.63	588.076	4.95455	2.62448
42.68	1809.97	0.844242	699.63	587.829	4.96613	2.63708
42.77	1808.93	0.846049	699.63	587.491	4.97676	2.64911
42.86	1807.91	0.847803	699.63	587.16	4.98708	2.6608
42.97	1807.46	0.849988	699.63	587.014	4.99993	2.67425
43.08	1807.04	0.852226	699.63	586.878	5.01309	2.68798
43.18	1806.82	0.854249	699.63	586.806	5.02499	2.70018
43.29	1806.29	0.856434	699.63	586.634	5.03785	2.71374
43.4	1805.67	0.858673	699.63	586.433	5.05102	2.72774
43.5	1804.85	0.860641	699.63	586.166	5.06259	2.74042
43.61	1803.97	0.862799	699.63	585.881	5.07529	2.75429
43.72	1803.85	0.865011	699.63	585.842	5.0883	2.76747
43.83	1803.81	0.86725	699.63	585.829	5.10147	2.78069
43.93	1803.29	0.869246	699.63	585.66	5.11321	2.79313
44.04	1802.72	0.871431	699.63	585.475	5.12606	2.80675
44.15	1802.1	0.873616	699.63	585.273	5.13892	2.82043
44.25	1801.5	0.875612	699.63	585.078	5.15066	2.83298
44.36	1801.06	0.877796	699.63	584.935	5.16351	2.84642
44.47	1800.96	0.880035	699.63	584.903	5.17668	2.85972
44.57	1800.74	0.882058	699.63	584.831	5.18858	2.87192
44.68	1800.22	0.884242	699.63	584.663	5.20142	2.88546
44.79	1799.13	0.886373	699.63	584.309	5.21396	2.89946
44.9	1798.66	0.888585	699.63	584.156	5.22697	2.9131
45	1798.39	0.890608	699.63	584.068	5.23887	2.92537
45.11	1798.08	0.89282	699.63	583.968	5.25188	2.93879
45.22	1797.57	0.895005	699.63	583.802	5.26474	2.95233
45.32	1796.93	0.896974	699.63	583.594	5.27632	2.96477
45.43	1795.92	0.899131	699.63	583.266	5.28901	2.97882
45.54	1795.3	0.901316	699.63	583.065	5.30186	2.9925
45.65	1794.69	0.903528	699.63	582.867	5.31487	3.00633
45.75	1794.04	0.905551	699.63	582.656	5.32677	3.0191
45.86	1793.8	0.907763	699.63	582.578	5.33978	3.03244
45.97	1793.23	0.909948	699.63	582.392	5.35264	3.04605
46.07	1792.54	0.911916	699.63	582.168	5.36421	3.05856
46.18	1792.13	0.914101	699.63	582.035	5.37706	3.07196
46.29	1791.69	0.916367	699.63	581.892	5.39039	3.08588
46.39	1790.69	0.918336	699.63	581.568	5.40198	3.0988
46.49	1789.88	0.920278	699.63	581.304	5.4134	3.11132
46.6	1789.12	0.922463	699.63	581.058	5.42625	3.12519
46.71	1788.35	0.924648	699.63	580.808	5.43911	3.13907
46.81	1787.92	0.926644	699.63	580.668	5.45085	3.15139
46.92	1787.62	0.928882	699.63	580.57	5.46401	3.16496
47.03	1787	0.931094	699.63	580.369	5.47702	3.1788
47.13	1785.88	0.933063	699.63	580.005	5.48861	3.19189
47.24	1785.29	0.935248	699.63	579.814	5.50146	3.20553
47.35	1785.17	0.937433	699.63	579.775	5.51431	3.21855
47.46	1785.04	0.939671	699.63	579.733	5.52748	3.23189
47.56	1784.85	0.941694	699.63	579.671	5.53938	3.24404
47.67	1783.87	0.943825	699.63	579.353	5.55191	3.25789
47.78	1783.27	0.946037	699.63	579.158	5.56492	3.27171
47.88	1782.46	0.948006	699.63	578.895	5.57651	3.28438
47.99	1782.14	0.950244	699.63	578.791	5.58967	3.29797
48.1	1781.84	0.952429	699.63	578.693	5.60252	3.31123
48.21	1781.62	0.954668	699.63	578.622	5.61569	3.32469
48.31	1780.89	0.956663	699.63	578.385	5.62743	3.33741
48.42	1779.77	0.958822	699.63	578.021	5.64013	3.35161
48.53	1778.99	0.961033	699.63	577.768	5.65314	3.36567
48.63	1778.58	0.963056	699.63	577.635	5.66504	3.37812
48.74	1778.6	0.965295	699.63	577.641	5.67821	3.39126
48.85	1777.97	0.96748	699.63	577.436	5.69106	3.40496
48.96	1777.42	0.969692	699.63	577.258	5.70407	3.41871
49.06	1776.83	0.971661	699.63	577.066	5.71565	3.43108
49.17	1775.86	0.973846	699.63	576.751	5.72851	3.44524
49.27	1775	0.975842	699.63	576.472	5.74025	3.45813
49.38	1774.62	0.97808	699.63	576.348	5.75341	3.47181
49.49	1774.19	0.980292	699.63	576.209	5.76642	3.4854
49.6	1773.41	0.98245	699.63	575.955	5.77912	3.49914
49.7	1772.43	0.984418	699.63	575.637	5.79069	3.51203
49.81	1771.9	0.986631	699.63	575.465	5.80371	3.52576
49.92	1771.47	0.988842	699.63	575.325	5.81672	3.53934
50.02	1770.94	0.990865	699.63	575.153	5.82862	3.55195
50.13	1770.51	0.993077	699.63	575.014	5.84163	3.56554
50.24	1769.98	0.995262	699.63	574.841	5.85448	3.5791
50.35	1769.12	0.997446	699.63	574.562	5.86733	3.59311
50.45	1768.57	0.999416	699.63	574.384	5.87892	3.60543
50.56	1768.26	1.00165	699.63	574.283	5.89206	3.61899
50.67	1767.98	1.00387	699.63	574.192	5.90512	3.63242
50.77	1767.03	1.00589	699.63	573.883	5.917	3.64558
50.88	1766.36	1.00805	699.63	573.666	5.92971	3.65919
50.99	1765.92	1.01026	699.63	573.523	5.94271	3.67278
51.1	1765.33	1.01247	699.63	573.331	5.95571	3.68657
51.2	1764.82	1.01449	699.63	573.166	5.96759	3.69914
51.31	1764.2	1.01673	699.63	572.964	5.98076	3.71314
51.42	1763.35	1.01892	699.63	572.688	5.99365	3.72717
51.52	1762.65	1.02086	699.63	572.461	6.00506	3.73952
51.63	1762.46	1.02307	699.63	572.399	6.01806	3.75277
51.74	1762.45	1.02528	699.63	572.396	6.03106	3.76579
51.85	1762.33	1.02755	699.63	572.357	6.04441	3.7793
51.95	1762.5	1.02957	699.63	572.412	6.05629	3.79095
52.06	1761.71	1.03176	699.63	572.156	6.06918	3.8049
52.17	1760.86	1.03394	699.63	571.88	6.082	3.81886
52.27	1760.91	1.03596	699.63	571.896	6.09388	3.83068
52.38	1760.42	1.03817	699.63	571.737	6.10688	3.84433
52.49	1760.38	1.04044	699.63	571.724	6.12024	3.85774
52.6	1759.84	1.04265	699.63	571.548	6.13324	3.87147
52.7	1758.79	1.04459	699.63	571.207	6.14465	3.88429
52.81	1757.96	1.04678	699.63	570.938	6.15753	3.89828
52.92	1757.49	1.04899	699.63	570.785	6.17053	3.91191
53.02	1757.13	1.05099	699.63	570.668	6.18229	3.92416
53.13	1757.03	1.05323	699.63	570.636	6.19547	3.93747
53.24	1756.72	1.05544	699.63	570.535	6.20847	3.95089
53.35	1755.93	1.0576	699.63	570.278	6.22118	3.96465
53.45	1755.55	1.05965	699.63	570.155	6.23324	3.97722
53.56	1754.89	1.0618	699.63	569.941	6.24588	3.99076
53.67	1754.63	1.06407	699.63	569.856	6.25924	4.00446
53.77	1754.12	1.06609	699.63	569.691	6.27112	4.01702
53.88	1753.31	1.06822	699.63	569.428	6.28365	4.03064
53.99	1752.53	1.07041	699.63	569.174	6.29653	4.04457
54.09	1751.89	1.07243	699.63	568.966	6.30841	4.05731
54.2	1751.23	1.07464	699.63	568.752	6.32141	4.0712
54.31	1750.32	1.07685	699.63	568.456	6.33441	4.08542
54.42	1749.96	1.07904	699.63	568.34	6.34729	4.09878
54.52	1749	1.08101	699.63	568.028	6.35888	4.11166
54.63	1748.24	1.08319	699.63	567.781	6.37171	4.1255
54.74	1748.3	1.08543	699.63	567.8	6.38488	4.1386
54.84	1747.57	1.08745	699.63	567.563	6.39676	4.15146
54.95	1746.91	1.08967	699.63	567.349	6.40982	4.16541
55.06	1746.18	1.09182	699.63	567.112	6.42247	4.17903
55.17	1745.55	1.09404	699.63	566.907	6.43553	4.19294
55.27	1744.9	1.096	699.63	566.696	6.44706	4.20534
55.38	1744.41	1.09822	699.93	566.537	6.46012	4.21906
55.49	1743.97	1.10043	699.93	566.394	6.47312	4.23265
55.59	1743.32	1.10242	699.93	566.183	6.48482	4.24522
55.7	1742.66	1.10464	699.93	565.969	6.49788	4.25917
55.81	1741.76	1.10679	699.93	565.676	6.51053	4.27302
55.92	1741.37	1.10901	699.93	565.55	6.52359	4.28661
56.02	1741.02	1.111	699.93	565.436	6.53529	4.29878
56.13	1740.71	1.11321	699.93	565.335	6.54829	4.3122
56.24	1740.31	1.1154	699.93	565.205	6.56118	4.32562
56.34	1739.43	1.11739	699.93	564.92	6.57288	4.3385
56.45	1738.81	1.11955	699.93	564.718	6.58559	4.35204
56.56	1738.13	1.12174	699.93	564.497	6.59847	4.36584
56.67	1737.85	1.12395	699.93	564.407	6.61147	4.37921
56.77	1737.63	1.12594	699.93	564.335	6.62318	4.39121
56.88	1737.3	1.12813	699.93	564.228	6.63606	4.40454
56.99	1736.88	1.13037	699.93	564.091	6.64924	4.41828
57.09	1735.88	1.13228	699.93	563.767	6.66047	4.43086
57.2	1735.66	1.13452	699.93	563.695	6.67365	4.44433
57.31	1735.62	1.13679	699.93	563.682	6.687	4.45773
57.42	1734.75	1.13892	699.93	563.4	6.69953	4.47143
57.52	1734.31	1.14089	699.93	563.257	6.71112	4.48361
57.63	1733.95	1.1431	699.93	563.14	6.72412	4.49709
57.74	1733.23	1.14523	699.93	562.906	6.73665	4.51059
57.84	1732.84	1.14725	699.93	562.779	6.74853	4.52299
57.95	1732.67	1.14949	699.93	562.724	6.76171	4.5364
58.06	1732.29	1.1517	699.93	562.601	6.77471	4.54991
58.17	1731.92	1.15389	699.93	562.481	6.78759	4.56329
58.27	1731.37	1.15586	699.93	562.302	6.79918	4.57561
58.38	1730.82	1.15807	699.93	562.123	6.81218	4.58935
58.49	1730.73	1.16025	699.93	562.094	6.825	4.6023
58.59	1730.42	1.16228	699.93	561.993	6.83694	4.61465
58.7	1729.67	1.16443	699.93	561.75	6.84959	4.62831
58.81	1729	1.16662	699.93	561.532	6.86247	4.64209
58.92	1729	1.16883	699.93	561.532	6.87547	4.65509
59.02	1728.73	1.17083	699.93	561.445	6.88724	4.66722
59.13	1728.39	1.17304	699.93	561.334	6.90024	4.68067
59.24	1727.79	1.17522	699.93	561.139	6.91306	4.6943
59.34	1727.04	1.17725	699.93	560.896	6.925	4.70725
59.45	1726.26	1.17943	699.93	560.642	6.93782	4.72112
59.56	1725.46	1.18162	699.93	560.383	6.95071	4.73508
59.66	1724.87	1.18364	699.93	560.191	6.96259	4.74775
59.77	1724.64	1.18585	699.93	560.116	6.97559	4.76106
59.88	1724.3	1.18809	699.93	560.006	6.98876	4.77469
59.99	1723.48	1.19027	699.93	559.74	7.00159	4.78861
60.09	1722.61	1.19224	699.93	559.457	7.01318	4.80137
60.2	1721.58	1.1944	699.93	559.122	7.02588	4.81546
60.31	1721.25	1.19661	699.93	559.015	7.03888	4.8289
60.41	1721.03	1.19866	699.93	558.944	7.05094	4.84126
60.52	1720.46	1.20085	699.93	558.759	7.06382	4.8549
60.63	1719.72	1.20306	699.93	558.518	7.07682	4.8689
60.73	1718.65	1.20503	699.93	558.171	7.08841	4.88192
60.83	1718.17	1.20705	699.93	558.015	7.10029	4.89445
60.94	1717.73	1.20924	699.93	557.872	7.11318	4.90792
61.04	1717.16	1.21123	699.93	557.687	7.12488	4.92039
61.15	1717.09	1.21347	699.93	557.664	7.13806	4.93366
61.26	1716.39	1.21568	699.93	557.437	7.15106	4.9476
61.37	1715.65	1.21784	699.93	557.197	7.16376	4.9613
61.47	1715.31	1.21984	699.93	557.086	7.17553	4.97352
61.58	1714.86	1.22202	699.93	556.94	7.18835	4.98695
61.69	1715.05	1.22429	699.93	557.002	7.20171	5.00005
61.79	1714.87	1.22628	699.93	556.943	7.21341	5.01199
61.9	1714.69	1.22847	699.93	556.885	7.22629	5.02512
62.01	1714.41	1.23068	699.93	556.794	7.23929	5.03849
62.12	1713.85	1.23284	699.93	556.612	7.252	5.05195
62.22	1713.48	1.23486	699.93	556.492	7.26388	5.06433
62.33	1713.11	1.2371	699.93	556.372	7.27706	5.078
62.44	1712.65	1.23928	699.93	556.222	7.28988	5.09144
62.54	1712.02	1.24125	699.93	556.018	7.30147	5.10388
62.65	1711.72	1.24344	699.93	555.92	7.31435	5.11716
62.76	1711.58	1.24568	699.93	555.875	7.32753	5.13053
62.87	1711.58	1.24791	699.93	555.875	7.34065	5.14364
62.97	1711.57	1.24996	699.93	555.871	7.35271	5.15572
63.08	1711.28	1.25218	699.93	555.777	7.36576	5.16916
63.19	1710.7	1.25439	699.93	555.589	7.37876	5.18294
63.29	1710.6	1.25638	699.93	555.556	7.39047	5.19478
63.4	1710.69	1.25865	699.93	555.586	7.40382	5.20801
63.51	1709.72	1.26081	699.93	555.271	7.41653	5.22202
63.62	1708.87	1.26302	699.93	554.995	7.42953	5.23616
63.72	1708.05	1.26499	699.93	554.728	7.44112	5.24885
63.83	1707.18	1.26715	699.93	554.446	7.45382	5.26273
63.94	1706.68	1.26938	699.93	554.283	7.46694	5.27651
64.04	1706.43	1.27141	699.93	554.202	7.47888	5.28879
64.15	1706.05	1.27362	699.93	554.079	7.49188	5.3023
64.26	1705.77	1.27586	699.93	553.988	7.50506	5.31585
64.36	1704.68	1.2778	699.93	553.634	7.51647	5.32873
64.47	1704.07	1.28001	699.93	553.436	7.52947	5.34255
64.58	1703.56	1.2822	699.93	553.27	7.54235	5.35611
64.69	1703.34	1.28449	699.93	553.199	7.55582	5.36988
64.79	1702.88	1.28649	699.93	553.049	7.56759	5.38226
64.89	1701.88	1.28843	699.93	552.724	7.579	5.39501
65	1700.89	1.29064	699.93	552.403	7.592	5.40934
65.1	1699.86	1.29258	699.93	552.068	7.60341	5.42214
65.21	1699.33	1.29477	699.93	551.896	7.61629	5.43573
65.32	1699.08	1.29703	699.93	551.815	7.62959	5.44936
65.42	1698.71	1.29905	699.93	551.695	7.64147	5.46174
65.53	1698.22	1.30124	699.93	551.536	7.65435	5.47528
65.64	1697.34	1.30342	699.93	551.25	7.66718	5.48928
65.75	1696.51	1.30561	699.93	550.98	7.68006	5.50328
65.85	1696.29	1.30763	699.93	550.909	7.69194	5.51546
65.96	1695.88	1.30984	699.93	550.776	7.70494	5.52901
66.07	1695.58	1.31206	699.93	550.678	7.718	5.54247
66.17	1695.1	1.31402	699.93	550.522	7.72953	5.55464
66.28	1694.5	1.31621	699.93	550.328	7.74241	5.56833
66.39	1694.03	1.31839	699.93	550.175	7.75524	5.58178
66.5	1693.57	1.3206	699.93	550.026	7.76824	5.5954
66.6	1693.35	1.32263	699.93	549.954	7.78018	5.60764
66.71	1692.78	1.32484	699.93	549.769	7.79318	5.6214
66.82	1692.29	1.327	699.93	549.61	7.80588	5.63477
66.92	1691.55	1.32899	699.93	549.37	7.81759	5.64747
67.03	1691.26	1.33121	699.93	549.275	7.83065	5.66091
67.14	1690.88	1.33342	699.93	549.152	7.84365	5.67442
67.25	1690.7	1.33566	699.93	549.093	7.85682	5.68784
67.35	1690.16	1.33763	699.93	548.918	7.86841	5.70016
67.46	1689.27	1.33978	699.93	548.629	7.88106	5.714
67.57	1688.62	1.34191	699.93	548.418	7.89359	5.7274
67.67	1688.31	1.34394	699.93	548.317	7.90553	5.73976
67.78	1688.02	1.34615	699.93	548.223	7.91853	5.75314
67.89	1687.64	1.34836	699.93	548.1	7.93153	5.76665
68	1686.62	1.35052	699.93	547.768	7.94424	5.78073
68.1	1685.91	1.35251	699.93	547.538	7.95594	5.79339
68.21	1685.48	1.3547	699.93	547.398	7.96882	5.80685
68.32	1685.33	1.35694	699.93	547.349	7.982	5.82023
68.42	1684.73	1.35891	699.93	547.155	7.99359	5.83262
68.53	1683.98	1.36109	699.93	546.911	8.00641	5.84645
68.64	1683.27	1.3633	699.93	546.68	8.01941	5.8604
68.75	1682.28	1.36543	699.93	546.359	8.03194	5.87426
68.85	1682.02	1.36743	699.93	546.274	8.04371	5.88637
68.96	1681.84	1.36967	699.93	546.216	8.05688	5.89979
69.06	1681.69	1.37167	699.93	546.167	8.06865	5.91176
69.17	1681.42	1.3739	699.93	546.08	8.08176	5.92524
69.28	1680.76	1.37606	699.93	545.865	8.09447	5.93883
69.39	1679.75	1.37819	699.93	545.537	8.107	5.95271
69.49	1679.52	1.38024	699.93	545.463	8.11906	5.96508
69.6	1679.31	1.38248	699.93	545.394	8.13224	5.97854
69.71	1678.87	1.38467	699.93	545.251	8.14512	5.99201
69.81	1678.07	1.38661	699.93	544.992	8.15653	6.0045
69.92	1677.82	1.38882	699.93	544.91	8.16953	6.01783
70.03	1677.14	1.39103	699.93	544.69	8.18253	6.03175
70.14	1677.09	1.39324	699.93	544.673	8.19553	6.04481
70.24	1676.48	1.39521	699.93	544.475	8.20712	6.05722
70.35	1676.18	1.39745	699.93	544.378	8.22029	6.0708
70.46	1675.7	1.39966	699.93	544.222	8.23329	6.08444
70.56	1674.8	1.40166	699.93	543.93	8.24506	6.09742
70.67	1674.27	1.40384	699.93	543.757	8.25788	6.11095
70.77	1673.25	1.40584	699.93	543.426	8.26965	6.12408
70.87	1672.54	1.40786	699.93	543.196	8.28153	6.13692
70.98	1672.18	1.41007	699.93	543.079	8.29453	6.1504
71.09	1671.61	1.41223	699.93	542.894	8.30724	6.16387
71.2	1671.06	1.41444	699.93	542.715	8.32024	6.17761
71.3	1670.58	1.41644	699.93	542.559	8.332	6.19002
71.41	1670.14	1.41865	699.93	542.416	8.345	6.20361
71.52	1669.61	1.42084	699.93	542.244	8.35788	6.2172
71.62	1669.27	1.42286	699.54	542.134	8.36976	6.22954
71.73	1668.55	1.42504	699.54	541.9	8.38259	6.24333
71.84	1668.13	1.42723	699.54	541.763	8.39547	6.25678
71.95	1667.73	1.42944	699.54	541.633	8.40847	6.27032
72.05	1667.29	1.43144	699.54	541.491	8.42024	6.28267
72.16	1666.92	1.43365	699.54	541.37	8.43324	6.29617
72.27	1666.14	1.43586	699.54	541.117	8.44624	6.31021
72.37	1665.15	1.43783	699.54	540.796	8.45782	6.32313
72.48	1664.62	1.44001	699.54	540.623	8.47065	6.33667
72.59	1664.12	1.44222	699.54	540.461	8.48365	6.35034
72.7	1664.14	1.44446	699.54	540.468	8.49682	6.36349
72.8	1664.14	1.44649	699.54	540.468	8.50876	6.37543
72.91	1663.47	1.4487	699.54	540.25	8.52176	6.38933
73.02	1662.8	1.45088	699.54	540.032	8.53459	6.40305
73.12	1662.23	1.45288	699.54	539.847	8.54635	6.41558
73.23	1662.01	1.45506	699.54	539.776	8.55918	6.4287
73.34	1661.85	1.45728	699.54	539.724	8.57224	6.44197
73.45	1661.43	1.45949	699.54	539.587	8.58524	6.45554
73.55	1660.8	1.46146	699.54	539.383	8.59682	6.46797
73.66	1660.13	1.46367	699.54	539.165	8.60982	6.48187
73.77	1659.52	1.46588	699.54	538.967	8.62282	6.49569
73.87	1659.17	1.4679	699.54	538.853	8.63471	6.50804
73.98	1659.19	1.47017	699.54	538.86	8.64806	6.52137
74.09	1659.12	1.47238	699.54	538.837	8.66106	6.53446
74.19	1658.71	1.47438	699.54	538.704	8.67282	6.54677
74.3	1658.03	1.47659	699.54	538.483	8.68582	6.56069
74.41	1657.57	1.4788	699.54	538.334	8.69882	6.5743
74.52	1656.62	1.48096	699.54	538.025	8.71153	6.58828
74.62	1656.29	1.48306	699.54	537.918	8.72388	6.60108
74.73	1655.37	1.48522	699.54	537.619	8.73659	6.61502
74.84	1654.8	1.48735	699.54	537.434	8.74912	6.62832
74.94	1654.22	1.48937	699.54	537.246	8.761	6.64098
75.05	1653.7	1.49158	699.54	537.077	8.774	6.65467
75.16	1653.42	1.49382	699.54	536.986	8.78718	6.66823
75.27	1652.82	1.49606	699.54	536.791	8.80035	6.68221
75.37	1652.22	1.49803	699.54	536.596	8.81194	6.6946
75.48	1651.69	1.50022	699.54	536.424	8.82482	6.7082
75.59	1651.28	1.50243	699.54	536.291	8.83782	6.72175
75.69	1651.04	1.50442	699.54	536.213	8.84953	6.73377
75.8	1650.62	1.50669	699.54	536.077	8.86288	6.74769
75.91	1649.61	1.50887	699.54	535.749	8.87571	6.76187
76.02	1648.62	1.51103	699.54	535.427	8.88841	6.7759
76.12	1647.92	1.51305	699.54	535.2	8.90029	6.78873
76.23	1647.28	1.51521	699.54	534.992	8.913	6.80229
76.34	1646.63	1.51742	699.54	534.781	8.926	6.81616
76.44	1646.11	1.51945	699.54	534.612	8.93794	6.8288
76.55	1645.21	1.52163	699.54	534.32	8.95076	6.84283
76.66	1644.24	1.52382	699.54	534.005	8.96365	6.85702
76.77	1643.6	1.526	699.54	533.797	8.97647	6.8707
76.87	1643.48	1.52802	699.54	533.758	8.98835	6.88274
76.98	1643.07	1.53026	699.54	533.625	9.00153	6.89647
77.09	1642.66	1.53245	699.54	533.491	9.01441	6.9099
77.19	1641.82	1.53442	699.54	533.219	9.026	6.92262
77.3	1641.26	1.53663	699.54	533.037	9.039	6.93637
77.41	1640.51	1.53879	699.54	532.793	9.05171	6.95008
77.52	1640.09	1.54105	699.54	532.657	9.065	6.96394
77.62	1639.82	1.54305	699.54	532.569	9.07676	6.97607
77.73	1639.6	1.54523	699.54	532.498	9.08959	6.98918
77.84	1638.88	1.54742	699.54	532.264	9.10247	7.00303
77.94	1637.92	1.54939	699.54	531.952	9.11406	7.01591
78.05	1637.44	1.5516	699.54	531.796	9.12706	7.02955
78.16	1636.9	1.55378	699.54	531.621	9.13988	7.0431
78.27	1636.43	1.556	699.54	531.468	9.15294	7.05679
78.37	1635.94	1.55796	699.54	531.309	9.16447	7.06898
78.48	1635.43	1.56018	699.54	531.143	9.17753	7.08272
78.59	1634.58	1.56236	699.54	530.867	9.19035	7.09669
78.69	1634.01	1.56436	699.54	530.682	9.20212	7.10922
78.8	1633.52	1.56654	699.54	530.523	9.21494	7.1227
78.91	1633.12	1.56875	699.54	530.393	9.22794	7.13623
79.02	1632.63	1.57094	699.54	530.234	9.24082	7.14977
79.12	1632.37	1.57293	699.54	530.149	9.25253	7.16183
79.23	1631.56	1.57512	699.54	529.886	9.26541	7.1758
79.33	1631.27	1.57714	699.54	529.792	9.27729	7.18807
79.44	1630.85	1.57935	699.54	529.656	9.29029	7.20163
79.55	1629.85	1.58151	699.54	529.331	9.303	7.21568
79.66	1629.42	1.5837	699.54	529.191	9.31588	7.22914
79.76	1628.86	1.58566	699.54	529.01	9.32741	7.24142
79.87	1628.47	1.58788	699.54	528.883	9.34047	7.255
79.98	1628.27	1.59009	699.54	528.818	9.35347	7.26827
80.08	1627.77	1.59208	699.54	528.656	9.36518	7.28065
80.19	1626.97	1.5943	699.54	528.396	9.37824	7.29478
80.3	1626.18	1.59648	699.54	528.139	9.39106	7.30867
80.41	1625.46	1.59864	699.54	527.905	9.40376	7.32234
80.51	1625.38	1.60063	699.54	527.879	9.41547	7.33415
80.62	1625.17	1.60285	699.54	527.811	9.42853	7.34749
80.73	1624.85	1.60509	699.54	527.707	9.44171	7.3611
80.82	1623.84	1.60681	699.54	527.379	9.45182	7.37257
80.93	1623.44	1.60905	699.54	527.249	9.465	7.38628
81.04	1622.6	1.61124	699.54	526.976	9.47788	7.40029
81.14	1622.31	1.61323	699.54	526.882	9.48959	7.41239
81.25	1621.93	1.61544	699.54	526.759	9.50259	7.4259
81.36	1621.44	1.61765	699.54	526.6	9.51559	7.43956
81.47	1620.81	1.61987	699.54	526.395	9.52865	7.45346
81.57	1619.79	1.62181	699.54	526.064	9.54006	7.46624
81.68	1618.91	1.62402	699.54	525.778	9.55306	7.48042
81.79	1618.53	1.62623	699.54	525.655	9.56606	7.49393
81.89	1618.41	1.62828	699.54	525.616	9.57812	7.50615
82	1617.84	1.63049	699.54	525.431	9.59112	7.51992
82.11	1617.2	1.63265	699.54	525.223	9.60382	7.53348
82.22	1616.11	1.63484	699.54	524.869	9.61671	7.54783
82.32	1615.31	1.63683	699.54	524.609	9.62841	7.56061
82.43	1614.7	1.63904	699.54	524.411	9.64141	7.57443
82.54	1614.19	1.64126	699.54	524.245	9.65447	7.58817
82.64	1613.72	1.64328	699.54	524.092	9.66635	7.60068
82.75	1612.96	1.64546	699.54	523.846	9.67918	7.61453
82.86	1612.01	1.64762	699.54	523.537	9.69188	7.62851
82.97	1611.45	1.64983	699.54	523.355	9.70488	7.64226
83.07	1610.77	1.65186	699.54	523.134	9.71682	7.65511
83.18	1610.22	1.65404	699.54	522.956	9.72965	7.66867
83.29	1609.94	1.65631	699.54	522.865	9.743	7.6824
83.39	1609.38	1.65828	699.54	522.683	9.75459	7.69474
83.5	1608.72	1.66043	699.54	522.469	9.76724	7.70827
83.61	1608.25	1.66262	699.54	522.316	9.78012	7.72179
83.72	1607.9	1.66486	699.54	522.202	9.79329	7.73543
83.82	1607.69	1.66688	699.54	522.134	9.80518	7.7476
83.93	1607.11	1.66906	699.54	521.946	9.818	7.7612
84.04	1606.36	1.67125	699.54	521.702	9.83088	7.77509
84.14	1606.16	1.67327	699.54	521.637	9.84276	7.78724
84.25	1605.88	1.67548	699.54	521.546	9.85576	7.80061
84.36	1605.36	1.67767	699.54	521.377	9.86865	7.8142
84.46	1605.15	1.67972	699.54	521.309	9.88071	7.82654
84.57	1604.24	1.68188	699.54	521.014	9.89341	7.84046
84.68	1603.43	1.68403	699.54	520.751	9.90606	7.8542
84.79	1603.19	1.68627	699.54	520.673	9.91924	7.8677
84.89	1603.16	1.68827	699.54	520.663	9.931	7.8795
85	1603.27	1.69056	699.54	520.699	9.94447	7.89282
85.11	1603.17	1.69277	699.54	520.666	9.95747	7.90596
85.21	1602.31	1.69477	699.54	520.387	9.96924	7.91888
85.32	1601.65	1.69695	699.54	520.172	9.98206	7.93259
85.43	1601.27	1.69917	699.54	520.049	9.99512	7.94615
85.54	1601.07	1.70138	699.54	519.984	10.0081	7.95942
85.64	1600.48	1.7034	699.54	519.792	10.02	7.9721
85.75	1599.72	1.70559	699.54	519.546	10.0329	7.986
85.86	1598.71	1.70777	699.54	519.218	10.0457	8.00018
85.96	1598.11	1.70979	699.54	519.023	10.0576	8.01287
86.07	1597.66	1.71198	699.54	518.877	10.0705	8.02635
86.18	1597.34	1.71422	699.54	518.773	10.0837	8.03996
86.29	1596.97	1.71646	699.54	518.653	10.0968	8.05363
86.39	1596.36	1.71842	699.54	518.454	10.1083	8.06598
86.5	1595.47	1.72061	699.54	518.165	10.1212	8.08006
86.61	1594.69	1.72279	699.54	517.912	10.1341	8.09393
86.71	1594.49	1.72482	699.54	517.847	10.146	8.10614
86.82	1594.2	1.72708	699.54	517.753	10.1593	8.11982
86.93	1593.59	1.72929	699.54	517.555	10.1723	8.13364
87.03	1592.57	1.73124	699.54	517.224	10.1838	8.14648
87.13	1592.15	1.73323	699.54	517.087	10.1955	8.15875
87.24	1591.1	1.73542	699.54	516.746	10.2083	8.17304
87.34	1590.47	1.73744	699.54	516.542	10.2202	8.18577
87.45	1589.86	1.73963	699.54	516.343	10.2331	8.19947
87.56	1589.26	1.74186	699.54	516.149	10.2462	8.21339
87.67	1588.61	1.74402	699.54	515.937	10.2589	8.22697
87.77	1587.49	1.74599	699.54	515.574	10.2705	8.24006
87.88	1587.44	1.74823	699.92	515.557	10.2837	8.2533
87.99	1587.08	1.75044	699.92	515.441	10.2967	8.26679
88.09	1586.63	1.75249	699.92	515.294	10.3088	8.27945
88.2	1585.99	1.75468	699.92	515.087	10.3216	8.29319
88.31	1585.16	1.75681	699.92	514.817	10.3342	8.30683
88.42	1584.83	1.75899	699.92	514.71	10.347	8.3201
88.52	1584.36	1.76099	699.92	514.557	10.3588	8.3325
88.63	1584.12	1.76323	699.92	514.479	10.3719	8.34599
88.74	1583.79	1.76546	699.92	514.372	10.3851	8.35955
88.84	1582.94	1.76741	699.92	514.096	10.3965	8.37217
88.95	1582.52	1.76962	699.92	513.96	10.4095	8.38573
89.06	1582.14	1.77178	699.92	513.836	10.4222	8.39895
89.16	1582.1	1.7738	699.92	513.823	10.4341	8.41088
89.27	1582.21	1.77604	699.92	513.859	10.4473	8.42391
89.38	1581.71	1.77822	699.92	513.696	10.4601	8.4374
89.49	1581.01	1.78038	699.92	513.469	10.4728	8.45105
89.59	1580.38	1.78232	699.92	513.265	10.4842	8.46331
89.7	1579.93	1.78453	699.92	513.118	10.4972	8.47691
89.81	1579.66	1.78672	699.92	513.031	10.5101	8.49016
89.91	1579.47	1.78874	699.92	512.969	10.522	8.50229
90.02	1579.05	1.79095	699.92	512.833	10.535	8.51586
90.13	1578.32	1.79314	699.92	512.596	10.5479	8.52972
90.24	1577.49	1.7953	699.92	512.326	10.5606	8.54354
90.34	1577.11	1.79732	699.92	512.203	10.5725	8.55593
90.45	1576.85	1.79953	699.92	512.118	10.5855	8.56928
90.54	1575.79	1.80128	699.92	511.774	10.5958	8.581
90.64	1575.33	1.80331	699.92	511.624	10.6077	8.59356
90.75	1574.98	1.80549	699.92	511.511	10.6205	8.60685
90.85	1574.21	1.80743	699.92	511.261	10.6319	8.61929
90.96	1573.71	1.80965	699.92	511.098	10.645	8.63302
91.07	1573.29	1.81188	699.92	510.962	10.6581	8.6467
91.18	1572.65	1.8141	699.92	510.754	10.6712	8.66062
91.28	1572.13	1.81606	699.92	510.585	10.6827	8.67285
91.39	1571.34	1.81822	699.92	510.329	10.6954	8.68662
91.5	1570.83	1.82043	699.92	510.163	10.7084	8.7003
91.6	1570.47	1.82243	699.92	510.046	10.7202	8.71255
91.71	1570.01	1.82467	699.92	509.897	10.7333	8.72634
91.82	1569.09	1.82685	699.92	509.598	10.7462	8.7404
91.93	1568.49	1.82904	699.92	509.403	10.7591	8.75409
92.03	1568.38	1.83106	699.92	509.367	10.7709	8.76612
92.14	1568.18	1.83322	699.92	509.302	10.7836	8.77909
92.25	1567.97	1.83546	699.92	509.234	10.7968	8.79255
92.35	1567.31	1.83743	699.92	509.02	10.8084	8.80502
92.46	1566.65	1.83967	699.92	508.805	10.8216	8.81909
92.57	1565.97	1.84182	699.92	508.585	10.8342	8.83265
92.68	1565.42	1.84401	699.92	508.406	10.8471	8.84627
92.78	1564.98	1.846	699.92	508.263	10.8588	8.85856
92.89	1565.13	1.84827	699.92	508.312	10.8722	8.87171
93	1564.8	1.85048	699.92	508.205	10.8852	8.88516
93.1	1564.05	1.85251	699.92	507.961	10.8971	8.89811
93.21	1563.17	1.85466	699.92	507.675	10.9098	8.91193
93.32	1562.36	1.85685	699.92	507.412	10.9227	8.9259
93.43	1562.05	1.85903	699.92	507.311	10.9355	8.93914
93.53	1561.85	1.86106	699.92	507.247	10.9474	8.95135
93.64	1561.86	1.86327	699.92	507.25	10.9604	8.96434
93.75	1561.11	1.86545	699.92	507.006	10.9732	8.97817
93.85	1560.3	1.86742	699.92	506.743	10.9848	8.99084
93.96	1559.53	1.86963	699.92	506.493	10.9978	9.00488
94.07	1559.1	1.87184	699.92	506.353	11.0108	9.01845
94.17	1558.54	1.87384	699.92	506.171	11.0226	9.03097
94.28	1558.34	1.87608	699.92	506.107	11.0358	9.04442
94.39	1557.86	1.87829	699.92	505.951	11.0488	9.05806
94.5	1556.95	1.88042	699.92	505.655	11.0613	9.07181
94.6	1556.45	1.88242	699.92	505.493	11.0731	9.08425
94.71	1555.85	1.88463	699.92	505.298	11.0861	9.09805
94.82	1555.91	1.88692	699.92	505.317	11.0995	9.11144
94.92	1555.68	1.88889	699.92	505.243	11.1111	9.12334
95.03	1555.17	1.8911	699.92	505.077	11.1241	9.13702
95.14	1554.56	1.89326	699.92	504.879	11.1368	9.15055
95.25	1553.97	1.89545	699.92	504.687	11.1497	9.16422
95.35	1553.57	1.89747	699.92	504.557	11.1616	9.17664
95.46	1553.06	1.89973	699.92	504.392	11.1749	9.19062
95.57	1552.27	1.90189	699.92	504.135	11.1876	9.20439
95.67	1551.46	1.90386	699.92	503.872	11.1992	9.21706
95.78	1551.01	1.90607	699.92	503.726	11.2122	9.23066
95.89	1550.48	1.90828	699.92	503.554	11.2252	9.24438
96	1550.02	1.91047	699.92	503.404	11.2381	9.25788
96.1	1550.11	1.91257	699.92	503.434	11.2504	9.27011
96.21	1549.79	1.91476	699.92	503.33	11.2633	9.28342
96.32	1549.22	1.91694	699.92	503.145	11.2761	9.29701
96.42	1548.91	1.91894	699.92	503.044	11.2879	9.30919
96.53	1548.94	1.92115	699.92	503.054	11.3009	9.32215
96.64	1548.47	1.92342	699.92	502.901	11.3142	9.33613
96.75	1547.75	1.9256	699.92	502.667	11.3271	9.34992
96.85	1547.13	1.92762	699.92	502.466	11.3389	9.36264
96.96	1546.52	1.92978	699.92	502.268	11.3516	9.37616
97.07	1545.82	1.93194	699.92	502.04	11.3643	9.38981
97.17	1545.8	1.93399	699.92	502.034	11.3764	9.40189
97.28	1545.42	1.9362	699.92	501.91	11.3894	9.4154
97.39	1544.99	1.93844	699.92	501.771	11.4026	9.42916
97.5	1543.98	1.94062	699.92	501.443	11.4154	9.44333
97.6	1543.38	1.94259	699.92	501.248	11.427	9.45573
97.71	1543.24	1.94483	699.92	501.202	11.4402	9.46909
97.82	1543.19	1.94707	699.92	501.186	11.4534	9.48234
97.92	1543.18	1.94909	699.92	501.183	11.4652	9.49423
98.01	1542.1	1.95082	699.92	500.832	11.4754	9.50586
98.11	1541.32	1.95284	699.92	500.579	11.4873	9.51879
98.22	1540.54	1.95503	699.92	500.326	11.5002	9.53272
98.33	1539.89	1.95721	699.92	500.114	11.513	9.54641
98.44	1539.44	1.95948	699.92	499.968	11.5264	9.56037
98.54	1538.9	1.96145	699.92	499.793	11.5379	9.57268
98.65	1538.29	1.96366	699.92	499.595	11.5509	9.5865
98.76	1537.45	1.96582	699.92	499.322	11.5637	9.60033
98.86	1536.52	1.96779	699.92	499.02	11.5752	9.61317
98.97	1535.95	1.97003	699.92	498.835	11.5884	9.62711
99.08	1535.32	1.97224	699.92	498.63	11.6014	9.64096
99.18	1534.96	1.97426	699.92	498.513	11.6133	9.65332
99.29	1534.45	1.97644	699.92	498.348	11.6261	9.66683
99.4	1534	1.9786	699.92	498.202	11.6388	9.68014
99.51	1533.39	1.98081	699.92	498.003	11.6518	9.69396
99.61	1532.72	1.98281	699.92	497.786	11.6636	9.70662
99.72	1532.5	1.98502	699.92	497.714	11.6766	9.71992
99.83	1531.96	1.98723	699.92	497.539	11.6896	9.73364
99.93	1531.7	1.98923	699.92	497.455	11.7013	9.74576
100.04	1531.12	1.99139	699.92	497.266	11.7141	9.75924
100.15	1530.83	1.9936	699.92	497.172	11.7271	9.77263
100.26	1530.55	1.99578	699.92	497.081	11.7399	9.78583
100.36	1530.02	1.99781	699.92	496.909	11.7518	9.79848
100.47	1529.6	2.00002	699.92	496.773	11.7648	9.81204
100.58	1528.88	2.00218	699.92	496.539	11.7775	9.82572
100.68	1528.46	2.00412	699.92	496.402	11.7889	9.83769
100.79	1528.16	2.00633	699.92	496.305	11.8019	9.85109
100.9	1527.87	2.00854	699.92	496.211	11.8149	9.86448
101.01	1527.59	2.01075	699.92	496.12	11.8279	9.87786
101.11	1527.02	2.01275	699.92	495.935	11.8397	9.89039
101.22	1526.66	2.01493	699.92	495.818	11.8525	9.9037
101.33	1526.15	2.01712	699.92	495.652	11.8654	9.91726
101.43	1526.13	2.01912	699.92	495.646	11.8772	9.92905
101.54	1525.96	2.02135	699.92	495.59	11.8903	9.9424
101.65	1525.39	2.02351	699.92	495.405	11.903	9.95587
101.76	1524.82	2.02567	699.92	495.22	11.9157	9.96934
101.86	1524.28	2.02769	699.92	495.045	11.9276	9.98195
101.97	1523.78	2.02988	699.92	494.882	11.9405	9.9955
102.08	1523.79	2.03209	699.92	494.886	11.9535	10.0085
102.18	1523.6	2.03406	699.92	494.824	11.9651	10.0203
102.29	1523.42	2.0363	699.92	494.765	11.9782	10.0337
102.4	1522.9	2.03848	699.92	494.597	11.9911	10.0473
102.51	1522.23	2.04067	699.92	494.379	12.0039	10.061
102.61	1521.69	2.04266	699.92	494.204	12.0157	10.0735
102.72	1521.29	2.04487	699.92	494.074	12.0287	10.087
[truncated: 3,811 more rows]
