# Supplementary material for: Data regarding the influence of Al, Ti, and C additions to as-cast Al0.6CoCrFeNi compositionally complex alloys on microstructures and mechanical properties
Source: Data Brief. 2019 Nov 4;27:104742. doi: 10.1016/j.dib.2019.104742 (PMC6864337; doi:10.1016/j.dib.2019.104742)
Supplement: Multimedia component 1 [file mmc1.zip › data in brief_supplementary material zip/Tensile test data/Ti3/Tensile Test_Ti3-700C-2nd_Not selected.xlsx]

## Sheet: Sheet1
Alloy Name	Ti3-700 oC-2nd
Sample height	30	mm
Gauge diameter	1.96	mm
Gauge length	17	mm
Time	Force	Crosshead Displacement	Temperature	Engineering Stress	Engineering Strain	Engineering Plastic Strain
s	N	mm	oC	MPa	%	%
0	55.6578	0	700.15	18.4469	0	-0.07623
0.0800171	55.6774	5.39139e-05	700.15	18.4534	0.000317141	-0.07594
0.110046	55.6698	5.39452e-05	700.15	18.4509	0.000317325	-0.07593
0.130005	55.6696	5.39452e-05	700.15	18.4508	0.000317325	-0.07593
0.140015	55.6854	5.39452e-05	700.15	18.4561	0.000317325	-0.07595
0.140015	55.6854	5.39452e-05	700.15	18.4561	0.000317325	-0.07595
0.240051	55.7051	8.09178e-05	700.15	18.4626	0.000475987	-0.07582
0.350037	55.7287	0.00010789	700.15	18.4704	0.000634647	-0.07569
0.460022	56.0779	0.000269657	700.15	18.5862	0.00159	-0.07522
0.51001	57.4168	0.000889546	700.15	19.0299	0.00523	-0.0734
0.530029	58.4344	0.0012672	700.15	19.3672	0.00745	-0.07258
0.550049	59.868	0.00167156	700.15	19.8423	0.00983	-0.07216
0.570007	61.6453	0.00207687	700.15	20.4314	0.01222	-0.07221
0.580017	62.6531	0.0022924	700.15	20.7654	0.01348	-0.07232
0.590027	63.6609	0.00248123	700.15	21.0994	0.0146	-0.07259
0.600037	64.7625	0.00267006	700.15	21.4645	0.01571	-0.07299
0.610046	65.8406	0.00285888	700.15	21.8219	0.01682	-0.07336
0.619995	66.9969	0.00304771	700.15	22.2051	0.01793	-0.07383
0.630005	68.1375	0.00326324	700.15	22.5831	0.0192	-0.07412
0.640015	69.2938	0.00345207	700.15	22.9664	0.02031	-0.0746
0.650024	70.4266	0.0036409	700.15	23.3418	0.02142	-0.07504
0.660034	71.5125	0.00382972	700.15	23.7017	0.02253	-0.07541
0.670044	72.6297	0.00404525	700.15	24.072	0.0238	-0.07568
0.679993	73.7391	0.00426078	700.15	24.4397	0.02506	-0.07593
0.690002	74.825	0.00444961	700.15	24.7996	0.02617	-0.0763
0.700012	75.8953	0.00463844	700.15	25.1543	0.02728	-0.07666
0.710022	77.0125	0.00482727	700.15	25.5246	0.0284	-0.07708
0.720032	78.0906	0.00504375	700.15	25.8819	0.02967	-0.07728
0.730042	79.1531	0.00523258	700.15	26.2341	0.03078	-0.07763
0.740051	80.2	0.00544811	700.15	26.5811	0.03205	-0.07779
0.75	81.2703	0.00566364	700.15	26.9358	0.03332	-0.07799
0.76001	82.3563	0.00585247	700.15	27.2957	0.03443	-0.07837
0.77002	83.45	0.00604129	700.15	27.6582	0.03554	-0.07875
0.780029	84.5281	0.00625682	700.15	28.0156	0.0368	-0.07896
0.790039	85.6141	0.00641895	700.15	28.3755	0.03776	-0.0795
0.800049	86.7078	0.00663448	700.15	28.738	0.03903	-0.07973
0.809998	87.7391	0.00682331	700.15	29.0798	0.04014	-0.08003
0.820007	88.7859	0.00703979	700.15	29.4267	0.04141	-0.08019
0.830017	89.8172	0.00722862	700.15	29.7685	0.04252	-0.08049
0.840027	90.8563	0.00744415	700.15	30.1129	0.04379	-0.08064
0.850037	91.8719	0.00763298	700.15	30.4495	0.0449	-0.08092
0.860046	92.9266	0.0078218	700.15	30.7991	0.04601	-0.08126
0.869995	93.9344	0.00801063	700.15	31.1331	0.04712	-0.08153
0.890015	95.9305	0.00841499	700.15	31.7947	0.0495	-0.08188
0.910034	97.9344	0.00879264	700.15	32.4589	0.05172	-0.08241
0.920044	98.9578	0.00900817	700.15	32.7981	0.05299	-0.08254
0.929993	99.9813	0.009197	700.15	33.1373	0.0541	-0.08283
0.940002	101.013	0.00938583	700.15	33.4792	0.05521	-0.08313
0.950012	102.059	0.00957466	700.15	33.8259	0.05632	-0.08345
0.970032	104.044	0.00997902	700.15	34.4838	0.0587	-0.08379
0.980042	105.067	0.0102222	700.15	34.8229	0.06013	-0.08377
0.990051	106.083	0.010411	700.15	35.1596	0.06124	-0.08405
1.01001	108.055	0.0107887	700.15	35.8132	0.06346	-0.08453
1.02002	109.063	0.0110042	700.15	36.1473	0.06473	-0.08464
1.04004	111.001	0.0114362	700.15	36.7896	0.06727	-0.08475
1.06	112.907	0.0118406	700.15	37.4213	0.06965	-0.08498
1.08002	114.829	0.0122449	700.15	38.0583	0.07203	-0.08524
1.10004	116.673	0.0126493	700.15	38.6695	0.07441	-0.08538
1.12	118.524	0.013027	700.15	39.283	0.07663	-0.0857
1.14001	120.38	0.0134046	700.15	39.8981	0.07885	-0.08602
1.16003	122.216	0.0138099	700.15	40.5066	0.08123	-0.08615
1.17999	124.055	0.0142143	700.15	41.1161	0.08361	-0.08629
1.20001	125.966	0.0146186	700.15	41.7495	0.08599	-0.08653
1.22003	127.852	0.015023	700.15	42.3746	0.08837	-0.08673
1.24005	129.723	0.0154283	700.15	42.9947	0.09075	-0.08691
1.26001	131.555	0.0158327	700.15	43.6019	0.09313	-0.08704
1.28003	133.384	0.0162637	700.15	44.2081	0.09567	-0.08701
1.30005	135.145	0.0166147	700.15	44.7917	0.09773	-0.08736
1.32001	136.966	0.017019	700.15	45.3953	0.10011	-0.08747
1.34003	138.786	0.0174234	700.15	45.9985	0.10249	-0.08759
1.36005	140.649	0.0178554	700.15	46.616	0.10503	-0.0876
1.38	142.446	0.0182331	700.15	47.2116	0.10725	-0.08784
1.40002	144.235	0.0186107	700.15	47.8045	0.10947	-0.08806
1.42004	145.938	0.0190151	700.15	48.3689	0.11185	-0.08802
1.44	147.669	0.0194194	700.15	48.9426	0.11423	-0.08801
1.46002	149.395	0.0198247	700.15	49.5147	0.11662	-0.08799
1.48004	151.122	0.0202291	700.15	50.0871	0.11899	-0.08798
1.5	152.856	0.0206068	700.15	50.6618	0.12122	-0.08813
1.52002	154.555	0.0209844	700.15	51.2249	0.12344	-0.08824
1.54004	156.204	0.0213888	700.15	51.7714	0.12582	-0.08812
1.56	157.891	0.0218208	700.15	52.3306	0.12836	-0.08788
1.58002	159.614	0.0222251	700.15	52.9016	0.13074	-0.08787
1.60004	161.356	0.0226562	700.15	53.479	0.13327	-0.08772
1.62	163.071	0.0230339	700.15	54.0474	0.13549	-0.08784
1.64001	164.845	0.0234115	700.15	54.6354	0.13771	-0.08805
1.66003	166.544	0.0238159	700.15	55.1985	0.14009	-0.088
1.67999	168.255	0.0242479	700.15	55.7655	0.14263	-0.0878
1.70001	169.888	0.0246522	700.15	56.3068	0.14501	-0.08766
1.72003	171.548	0.0250566	700.15	56.857	0.14739	-0.08755
1.74005	173.11	0.0254886	700.15	57.3747	0.14993	-0.08715
1.76001	174.704	0.025893	700.15	57.903	0.15231	-0.08696
1.78003	176.231	0.0262706	700.15	58.4091	0.15453	-0.08683
1.80005	177.751	0.026675	700.15	58.9128	0.15691	-0.08653
1.82001	179.274	0.0270803	700.15	59.4176	0.1593	-0.08623
1.84003	180.825	0.027458	700.15	59.9317	0.16152	-0.08613
1.86005	182.309	0.0278623	700.15	60.4235	0.1639	-0.08579
1.88	183.782	0.0282667	700.15	60.9117	0.16627	-0.08543
1.90002	185.2	0.028671	700.15	61.3817	0.16865	-0.08499
1.92004	186.563	0.0290763	700.15	61.8334	0.17104	-0.08447
1.94	187.876	0.029454	700.15	62.2686	0.17326	-0.08405
1.96002	189.141	0.0298584	700.15	62.6879	0.17564	-0.0834
1.98004	190.38	0.030236	700.15	63.0985	0.17786	-0.08288
2	191.657	0.0306671	700.15	63.5218	0.18039	-0.08209
2.02002	192.899	0.0310447	700.15	63.9334	0.18262	-0.08157
2.04004	194.188	0.0314224	700.15	64.3606	0.18484	-0.08112
2.06	195.442	0.0318811	700.15	64.7763	0.18754	-0.08013
2.08002	196.723	0.0322321	700.15	65.2008	0.1896	-0.07982
2.10004	198.067	0.0326097	700.15	65.6463	0.19182	-0.07944
2.12	199.528	0.0330141	700.15	66.1305	0.1942	-0.07907
2.14001	200.923	0.0334451	700.15	66.5928	0.19674	-0.07844
2.16003	202.403	0.0338504	700.15	67.0834	0.19912	-0.07808
2.17999	203.911	0.0342548	700.15	67.5832	0.2015	-0.07777
2.20001	205.403	0.0346325	700.15	68.0777	0.20372	-0.07759
2.22003	206.794	0.0350368	700.15	68.5387	0.2061	-0.07712
2.24005	208.239	0.0354412	700.15	69.0176	0.20848	-0.07672
2.26001	209.743	0.0358465	700.15	69.5161	0.21086	-0.07639
2.28003	211.235	0.0362508	700.15	70.0106	0.21324	-0.07606
2.30005	212.751	0.0366285	700.15	70.5131	0.21546	-0.07591
2.32001	214.352	0.0370061	700.15	71.0437	0.21768	-0.07589
2.34003	216.028	0.0374372	700.15	71.5992	0.22022	-0.07565
2.36005	217.673	0.0378425	700.15	72.1444	0.2226	-0.07551
2.38	219.391	0.0382469	700.15	72.7138	0.22498	-0.07549
2.40002	221.153	0.0386512	700.15	73.2978	0.22736	-0.07552
2.42004	222.88	0.0390556	700.15	73.8702	0.22974	-0.07551
2.44	224.575	0.0394609	700.15	74.432	0.23212	-0.07545
2.46002	226.274	0.0398376	700.15	74.9951	0.23434	-0.07556
2.48004	227.919	0.0402696	700.15	75.5403	0.23688	-0.07527
2.50005	229.5	0.0406477	700.15	76.0643	0.2391	-0.07521
2.52001	231.121	0.0410521	700.15	76.6015	0.24148	-0.07505
2.54003	232.773	0.0414564	700.15	77.1491	0.24386	-0.07494
2.56005	234.41	0.0418608	700.15	77.6916	0.24624	-0.0748
2.58001	236.046	0.0422384	700.15	78.2338	0.24846	-0.07482
2.60003	237.71	0.0426428	700.15	78.7853	0.25084	-0.07472
2.62005	239.382	0.0430481	700.15	79.3395	0.25322	-0.07463
2.64	241.007	0.0434258	700.15	79.8781	0.25545	-0.07463
2.66002	242.679	0.0438301	700.15	80.4322	0.25782	-0.07454
2.68004	244.367	0.0442345	700.15	80.9917	0.2602	-0.07447
2.7	246.062	0.0446388	700.15	81.5535	0.26258	-0.07442
2.72002	247.746	0.0450442	700.15	82.1116	0.26497	-0.07434
2.74004	249.457	0.0454218	700.15	82.6787	0.26719	-0.07446
2.76	251.171	0.0458262	700.15	83.2468	0.26957	-0.07443
2.78002	252.859	0.0462305	700.15	83.8063	0.27194	-0.07436
2.80004	254.55	0.0466349	700.15	84.3667	0.27432	-0.0743
2.82	256.222	0.0470402	700.15	84.9209	0.27671	-0.07421
2.84002	257.894	0.0474446	700.15	85.475	0.27909	-0.07412
2.86004	259.57	0.0478222	700.15	86.0305	0.28131	-0.07419
2.88	261.277	0.0482266	700.15	86.5963	0.28369	-0.07415
2.90001	262.976	0.0486042	700.15	87.1594	0.28591	-0.07426
2.92003	264.691	0.0490086	700.15	87.7278	0.28829	-0.07423
2.93999	266.398	0.0494406	700.15	88.2935	0.29083	-0.07402
2.96001	268.078	0.049845	700.15	88.8504	0.29321	-0.07394
2.98003	269.761	0.0502226	700.15	89.4082	0.29543	-0.07403
3.00005	271.468	0.0506537	700.15	89.9739	0.29796	-0.07383
3.02001	273.187	0.0510313	700.15	90.5436	0.30018	-0.07396
3.04003	274.894	0.0514633	700.15	91.1094	0.30273	-0.07376
3.06005	276.617	0.051841	700.15	91.6805	0.30495	-0.0739
3.08001	278.398	0.0522721	700.15	92.2708	0.30748	-0.0738
3.10003	280.128	0.0527041	700.15	92.8441	0.31002	-0.07363
3.12005	281.808	0.0530817	700.15	93.4009	0.31225	-0.07371
3.14	283.519	0.0534594	700.15	93.968	0.31447	-0.07383
3.16002	285.171	0.0538904	700.15	94.5156	0.317	-0.07356
3.18004	286.742	0.0542958	700.15	95.0362	0.31939	-0.07332
3.2	288.316	0.0546734	700.15	95.5579	0.32161	-0.07326
3.22002	289.929	0.0550511	700.15	96.0925	0.32383	-0.07325
3.24004	291.476	0.0554554	700.15	96.6053	0.32621	-0.07299
3.26	293.046	0.0558331	700.15	97.1256	0.32843	-0.07292
3.28002	294.617	0.0562374	700.15	97.6463	0.33081	-0.07269
3.30004	296.242	0.0566694	700.15	98.1849	0.33335	-0.07237
3.32	297.8	0.0570738	700.15	98.7013	0.33573	-0.07213
3.34002	299.457	0.0574238	700.15	99.2504	0.33779	-0.07234
3.36004	301.078	0.0578291	700.15	99.7877	0.34017	-0.07217
3.38	302.734	0.0582068	700.15	100.337	0.34239	-0.07222
3.40001	304.347	0.0586378	700.15	100.871	0.34493	-0.07189
3.42003	306.015	0.0590155	700.15	101.424	0.34715	-0.07196
3.43999	307.617	0.0594198	700.15	101.955	0.34953	-0.07177
3.46001	309.191	0.0598252	700.15	102.477	0.35191	-0.07154
3.48003	310.773	0.0602562	700.15	103.001	0.35445	-0.07118
3.50005	312.347	0.0606072	700.15	103.523	0.35651	-0.07127
3.52001	313.941	0.0610115	700.15	104.051	0.35889	-0.07107
3.54003	315.554	0.0614435	700.15	104.586	0.36143	-0.07074
3.56005	317.238	0.0618746	700.15	105.144	0.36397	-0.07051
3.58001	318.918	0.062279	700.15	105.7	0.36635	-0.07043
3.60003	320.609	0.0626843	700.15	106.261	0.36873	-0.07036
3.62005	322.293	0.0630886	700.15	106.819	0.37111	-0.07029
3.64	323.929	0.063493	700.15	107.361	0.37349	-0.07015
3.66002	325.539	0.063925	700.15	107.895	0.37603	-0.06982
3.68004	327.113	0.0643027	700.15	108.417	0.37825	-0.06975
3.7	328.718	0.0646803	700.15	108.949	0.38047	-0.06973
3.72002	330.304	0.0650847	700.15	109.474	0.38285	-0.06952
3.74004	331.929	0.065489	700.15	110.013	0.38523	-0.06937
3.76	333.574	0.0658667	700.15	110.558	0.38745	-0.0694
3.78002	335.187	0.066271	700.15	111.093	0.38983	-0.06923
3.80004	336.789	0.0666754	700.15	111.624	0.39221	-0.06905
3.82	338.414	0.067053	700.15	112.162	0.39443	-0.06905
3.84002	340.05	0.0674584	700.15	112.704	0.39681	-0.06891
3.86004	341.718	0.067836	700.15	113.257	0.39904	-0.06897
3.88	343.437	0.0682404	700.15	113.827	0.40141	-0.06895
3.90001	345.136	0.0686447	700.15	114.39	0.40379	-0.06889
3.92003	346.816	0.0690491	700.15	114.947	0.40617	-0.06882
3.93999	348.531	0.0694811	700.15	115.515	0.40871	-0.06862
3.96001	350.214	0.0698588	700.15	116.073	0.41093	-0.06871
3.98003	351.886	0.0702631	700.15	116.627	0.41331	-0.06862
4.00005	353.546	0.0706408	700.15	117.177	0.41553	-0.06867
4.02001	355.21	0.0710728	700.15	117.729	0.41808	-0.06841
4.04003	356.843	0.0714495	700.15	118.27	0.42029	-0.06843
4.06005	358.468	0.0718548	700.15	118.809	0.42268	-0.06827
4.08001	360.082	0.0722592	700.15	119.344	0.42505	-0.0681
4.10003	361.742	0.0726912	700.15	119.894	0.4276	-0.06783
4.12005	363.41	0.0730679	700.15	120.447	0.42981	-0.0679
4.14	365.078	0.0734732	700.15	121	0.4322	-0.0678
4.16002	366.738	0.0739042	700.15	121.55	0.43473	-0.06754
4.18004	368.406	0.0742819	700.15	122.103	0.43695	-0.0676
4.2	370.085	0.0746596	700.15	122.659	0.43917	-0.06768
4.22002	371.761	0.0750639	700.15	123.215	0.44155	-0.0676
4.24004	373.457	0.0754959	700.15	123.777	0.44409	-0.06738
4.26	375.152	0.0759003	700.15	124.338	0.44647	-0.06732
4.28002	376.875	0.0763046	700.15	124.909	0.44885	-0.0673
4.30004	378.578	0.0766823	700.15	125.474	0.45107	-0.06741
4.32	380.351	0.0770876	700.15	126.062	0.45346	-0.06746
4.34002	382.015	0.077492	700.15	126.613	0.45584	-0.06736
4.36004	383.785	0.0778696	700.15	127.2	0.45806	-0.06756
4.38	385.511	0.078274	700.15	127.772	0.46044	-0.06755
4.40001	387.191	0.0786516	700.15	128.329	0.46266	-0.06763
4.42003	388.871	0.0790837	700.15	128.885	0.4652	-0.06739
4.43999	390.593	0.079488	700.15	129.456	0.46758	-0.06737
4.46001	392.269	0.0798657	700.15	130.012	0.4698	-0.06744
4.48003	394	0.0802157	700.15	130.585	0.47186	-0.06775
4.50005	395.71	0.0806477	700.15	131.152	0.4744	-0.06755
4.52001	397.359	0.0810253	700.15	131.699	0.47662	-0.06759
4.54003	399.089	0.0814564	700.15	132.272	0.47916	-0.06742
4.56005	400.808	0.081834	700.15	132.842	0.48138	-0.06756
4.58001	402.48	0.0822661	700.15	133.396	0.48392	-0.0673
4.60003	404.234	0.0826437	700.15	133.977	0.48614	-0.06749
4.62005	405.988	0.0830481	700.15	134.559	0.48852	-0.06751
4.64	407.652	0.0834257	700.15	135.11	0.49074	-0.06757
4.66002	409.289	0.0838577	700.15	135.653	0.49328	-0.06727
4.68004	411.035	0.0842354	700.15	136.231	0.4955	-0.06744
4.7	412.761	0.0846398	700.15	136.803	0.49788	-0.06742
4.72002	414.425	0.0850441	700.15	137.355	0.50026	-0.06732
4.74004	416.191	0.0854485	700.15	137.94	0.50264	-0.06736
4.76	417.996	0.0858538	700.15	138.538	0.50502	-0.06745
4.78002	419.761	0.0862581	700.15	139.123	0.5074	-0.06749
4.80004	421.535	0.0866892	700.15	139.711	0.50994	-0.06738
4.82	423.386	0.0870945	700.15	140.325	0.51232	-0.06753
4.84002	425.234	0.0874989	700.15	140.937	0.5147	-0.06769
4.86004	427.043	0.0879576	700.15	141.537	0.5174	-0.06747
4.88	428.785	0.0883619	700.15	142.114	0.51978	-0.06747
4.90001	430.535	0.0887663	700.15	142.694	0.52215	-0.06749
4.92003	432.281	0.0891707	700.15	143.273	0.52453	-0.0675
4.93999	434.007	0.0895483	700.15	143.845	0.52675	-0.06765
4.96001	435.722	0.0899536	700.15	144.413	0.52914	-0.06761
4.98003	437.472	0.090358	700.15	144.993	0.53152	-0.06763
5.00005	439.191	0.0907356	700.15	145.563	0.53374	-0.06776
5.02001	440.984	0.09114	700.15	146.157	0.53612	-0.06784
5.04003	442.789	0.0915444	700.15	146.756	0.5385	-0.06793
5.06005	444.566	0.0919764	700.15	147.345	0.54104	-0.06782
5.08001	446.285	0.092354	700.15	147.914	0.54326	-0.06796
5.10003	448.019	0.0927317	700.15	148.489	0.54548	-0.06811
5.12005	449.757	0.093136	700.15	149.065	0.54786	-0.06811
5.14	451.464	0.0935404	700.15	149.631	0.55024	-0.06807
5.16002	453.203	0.0939448	700.15	150.207	0.55262	-0.06807
5.18004	454.964	0.0943501	700.15	150.791	0.555	-0.0681
5.2	456.703	0.0947001	700.15	151.367	0.55706	-0.06842
5.22002	458.418	0.0951054	700.15	151.936	0.55944	-0.06839
5.24004	460.195	0.0955364	700.15	152.525	0.56198	-0.06829
5.26	462.046	0.0959408	700.15	153.138	0.56436	-0.06844
5.28002	463.91	0.0963728	700.15	153.756	0.5669	-0.06846
5.30004	465.777	0.0967505	700.15	154.375	0.56912	-0.06879
5.32	467.601	0.0971548	700.15	154.979	0.5715	-0.06891
5.34002	469.355	0.0975592	700.15	155.561	0.57388	-0.06893
5.36004	471.14	0.0979645	700.15	156.152	0.57626	-0.069
5.38	472.933	0.0983689	700.15	156.746	0.57864	-0.06907
5.40001	474.734	0.0987732	700.15	157.343	0.58102	-0.06916
5.42003	476.515	0.0991776	700.15	157.934	0.5834	-0.06922
5.43999	478.32	0.0995819	700.15	158.532	0.58578	-0.06931
5.46001	480.128	0.0999872	700.15	159.131	0.58816	-0.06941
5.48003	481.929	0.100392	700.15	159.728	0.59054	-0.06949
5.50005	483.742	0.100796	700.15	160.329	0.59292	-0.0696
5.52001	485.554	0.1012	700.15	160.929	0.59529	-0.0697
5.54003	487.281	0.101606	700.15	161.502	0.59768	-0.06968
5.56005	488.957	0.101983	700.15	162.057	0.5999	-0.06976
5.58001	490.671	0.102361	700.15	162.625	0.60212	-0.06988
5.60003	492.394	0.102792	700.15	163.196	0.60466	-0.06971
5.62005	494.105	0.103196	700.15	163.764	0.60704	-0.06967
5.64	495.855	0.103574	700.15	164.344	0.60926	-0.06985
5.66002	497.585	0.103952	700.15	164.917	0.61148	-0.06999
5.68004	499.304	0.104357	700.15	165.487	0.61386	-0.06996
5.7	501.015	0.104761	700.15	166.054	0.61624	-0.06993
5.72002	502.777	0.105166	700.15	166.638	0.61862	-0.06996
5.74004	504.562	0.105543	700.15	167.229	0.62084	-0.07019
5.76	506.371	0.105948	700.15	167.829	0.62322	-0.07028
5.78002	508.21	0.106325	700.15	168.438	0.62544	-0.07059
5.80004	510.019	0.106757	700.15	169.038	0.62798	-0.07052
5.82	511.824	0.107135	700.15	169.636	0.63021	-0.07077
5.84002	513.667	0.107513	700.15	170.247	0.63243	-0.07107
5.86004	515.492	0.107944	700.15	170.852	0.63496	-0.07104
5.88	517.222	0.108348	700.15	171.425	0.63734	-0.07103
5.90001	519.011	0.108753	700.15	172.018	0.63972	-0.0711
5.92003	520.847	0.109131	700.15	172.627	0.64195	-0.07139
5.93999	522.636	0.109562	700.15	173.22	0.64448	-0.0713
5.96001	524.437	0.109966	700.15	173.817	0.64686	-0.07139
5.98003	526.269	0.110344	700.15	174.424	0.64908	-0.07168
6.00005	528.179	0.110749	700.15	175.057	0.65146	-0.07191
6.02001	530.019	0.111181	700.15	175.667	0.65401	-0.07189
6.04003	531.906	0.111585	700.15	176.292	0.65638	-0.0721
6.06005	533.75	0.11199	700.15	176.903	0.65876	-0.07224
6.08001	535.55	0.112421	700.15	177.5	0.6613	-0.07217
6.10003	537.292	0.112799	700.15	178.077	0.66352	-0.07233
6.12005	539.074	0.113177	700.15	178.668	0.66575	-0.07255
6.14	540.816	0.113609	700.15	179.245	0.66829	-0.07239
6.16002	542.554	0.114013	700.15	179.821	0.67066	-0.0724
6.18004	544.359	0.114444	700.15	180.419	0.6732	-0.07233
6.2	546.097	0.114822	700.15	180.995	0.67542	-0.07249
6.22002	547.781	0.115227	700.15	181.554	0.67781	-0.07242
6.24004	549.464	0.115631	700.15	182.111	0.68018	-0.07234
6.26	551.23	0.116036	700.15	182.697	0.68256	-0.07238
6.28002	552.937	0.116413	700.15	183.263	0.68478	-0.0725
6.30004	554.625	0.116818	700.15	183.822	0.68716	-0.07243
6.32	556.335	0.117195	700.15	184.389	0.68938	-0.07255
6.34002	558.027	0.1176	700.15	184.95	0.69176	-0.07249
6.36004	559.718	0.118005	700.15	185.51	0.69415	-0.07242
6.38	561.437	0.118409	700.15	186.08	0.69652	-0.0724
6.40001	563.242	0.118787	700.15	186.678	0.69875	-0.07265
6.42003	565.058	0.119191	700.15	187.28	0.70112	-0.07276
6.43999	566.898	0.119596	700.15	187.89	0.70351	-0.0729
6.46001	568.718	0.120028	700.15	188.493	0.70605	-0.07285
6.48003	570.546	0.120405	700.15	189.099	0.70826	-0.07314
6.50005	572.316	0.12081	700.15	189.685	0.71065	-0.07318
6.52001	574.054	0.121214	700.15	190.261	0.71302	-0.07318
6.54003	575.781	0.121592	700.15	190.834	0.71525	-0.07332
6.56005	577.539	0.121969	700.15	191.416	0.71746	-0.07351
6.58001	579.398	0.122401	700.15	192.033	0.72001	-0.07352
6.60003	581.339	0.122833	700.15	192.676	0.72255	-0.07363
6.62005	583.308	0.123265	700.15	193.329	0.72509	-0.07379
6.64	585.21	0.123642	700.15	193.959	0.72731	-0.07418
6.66002	587.046	0.124073	700.15	194.567	0.72984	-0.07416
6.68004	588.812	0.124451	700.15	195.153	0.73206	-0.07435
6.7	590.488	0.124855	700.15	195.708	0.73444	-0.07427
6.72002	592.16	0.125233	700.15	196.262	0.73666	-0.07434
6.74004	593.921	0.125638	700.15	196.846	0.73905	-0.07437
6.76	595.687	0.126043	700.15	197.431	0.74143	-0.0744
6.78002	597.382	0.126474	700.15	197.993	0.74396	-0.07419
6.80004	599.113	0.126851	699.61	198.567	0.74618	-0.07434
6.82	600.792	0.127257	699.61	199.123	0.74857	-0.07425
6.84002	602.488	0.127661	699.61	199.685	0.75095	-0.0742
6.86004	604.164	0.128039	699.61	200.241	0.75317	-0.07427
6.88	605.847	0.128416	699.61	200.799	0.75539	-0.07436
6.90001	607.503	0.128794	699.61	201.348	0.75761	-0.0744
6.92003	609.203	0.129198	699.61	201.911	0.75999	-0.07435
6.93999	610.894	0.129603	699.61	202.471	0.76237	-0.07429
6.96001	612.574	0.130008	699.61	203.028	0.76475	-0.07421
6.98003	614.269	0.130385	699.61	203.59	0.76697	-0.07431
7.00005	615.957	0.13079	699.61	204.15	0.76935	-0.07424
7.02001	617.636	0.131194	699.61	204.706	0.77173	-0.07416
7.04003	619.304	0.131572	699.61	205.259	0.77395	-0.07422
7.06005	621.023	0.132003	699.61	205.829	0.77649	-0.07404
7.08001	622.769	0.132381	699.61	206.407	0.77871	-0.07421
7.10003	624.523	0.132786	699.61	206.989	0.78109	-0.07423
7.12005	626.324	0.13319	699.61	207.586	0.78347	-0.07432
7.14	628.05	0.133595	699.61	208.158	0.78585	-0.0743
7.16002	629.789	0.133999	699.61	208.734	0.78823	-0.07431
7.18004	631.515	0.134404	699.61	209.306	0.79061	-0.07429
7.2	633.265	0.134809	699.61	209.886	0.79299	-0.0743
7.22002	634.937	0.135213	699.61	210.44	0.79537	-0.07422
7.24004	636.625	0.135645	699.61	211	0.79791	-0.07399
7.26	638.3	0.136023	699.61	211.555	0.80014	-0.07406
7.28002	639.976	0.136427	699.61	212.11	0.80251	-0.07398
7.30004	641.664	0.136831	699.61	212.67	0.80489	-0.07391
7.32	643.371	0.137236	699.61	213.235	0.80727	-0.07387
7.34002	645.093	0.137668	699.61	213.806	0.80981	-0.07368
7.36004	646.781	0.138046	699.61	214.366	0.81204	-0.07377
7.38	648.472	0.13845	699.61	214.926	0.81441	-0.07371
7.40001	650.144	0.138854	699.61	215.48	0.81679	-0.07363
7.42003	651.765	0.13926	699.61	216.018	0.81918	-0.07346
7.43999	653.332	0.139664	699.61	216.537	0.82155	-0.07323
7.46001	654.917	0.140042	699.61	217.062	0.82378	-0.07317
7.48003	656.417	0.140446	699.61	217.559	0.82615	-0.07285
7.50005	657.843	0.14085	699.61	218.032	0.82853	-0.07243
7.52	659.299	0.141228	699.61	218.515	0.83075	-0.0722
7.54002	660.752	0.141633	699.61	218.996	0.83314	-0.07181
7.56004	662.178	0.142011	699.61	219.469	0.83536	-0.07154
7.58	663.639	0.142415	699.61	219.953	0.83774	-0.07116
7.60002	665.092	0.142793	699.61	220.435	0.83996	-0.07093
7.62004	666.538	0.143197	699.61	220.914	0.84234	-0.07053
7.64	668.002	0.143601	699.61	221.399	0.84471	-0.07016
7.66001	669.479	0.143979	699.61	221.889	0.84694	-0.06996
7.68003	670.963	0.144411	699.61	222.38	0.84948	-0.06945
7.69999	672.416	0.144815	699.61	222.862	0.85185	-0.06906
7.72001	673.815	0.14522	699.61	223.326	0.85424	-0.0686
7.74003	675.155	0.145597	699.61	223.77	0.85645	-0.06822
7.76005	676.428	0.145975	699.61	224.192	0.85868	-0.06774
7.78001	677.612	0.146407	699.61	224.584	0.86122	-0.06682
7.81004	676.504	0.147027	699.61	224.217	0.86486	-0.06165
7.82005	674.129	0.147243	699.61	223.43	0.86614	-0.05713
7.83	671.77	0.147432	699.61	222.648	0.86725	-0.05279
7.84001	669.457	0.147621	699.61	221.881	0.86836	-0.04851
7.85002	667.176	0.147809	699.61	221.125	0.86946	-0.04428
7.86003	664.879	0.148025	699.61	220.364	0.87074	-0.03986
7.87004	662.598	0.148241	699.61	219.608	0.87201	-0.03547
7.88005	660.411	0.148456	699.61	218.883	0.87327	-0.03121
7.89	658.301	0.148673	699.61	218.184	0.87455	-0.02704
7.9	656.372	0.148834	699.61	217.544	0.87549	-0.02345
7.92002	657.77	0.149238	699.61	218.008	0.87787	-0.02299
7.94004	659.684	0.149644	699.61	218.642	0.88026	-0.02322
7.94999	660.692	0.149833	699.61	218.976	0.88137	-0.02349
7.96	661.731	0.150048	699.61	219.321	0.88264	-0.02365
7.97001	662.778	0.150237	699.61	219.668	0.88375	-0.02397
7.98002	663.809	0.150453	699.61	220.009	0.88502	-0.02411
7.99003	664.848	0.150668	699.61	220.354	0.88628	-0.02427
8.00004	665.911	0.150857	699.61	220.706	0.88739	-0.02461
8.01005	667.012	0.151046	699.61	221.071	0.88851	-0.02501
8.02	668.043	0.151235	699.61	221.413	0.88962	-0.02531
8.03001	669.067	0.151423	699.61	221.752	0.89072	-0.02561
8.04002	670.082	0.15164	699.61	222.088	0.892	-0.02572
8.05003	671.082	0.151855	699.61	222.42	0.89326	-0.02583
8.07005	673.043	0.152233	699.61	223.07	0.89549	-0.02629
8.08	674.059	0.152449	699.61	223.407	0.89676	-0.02641
8.10002	676.004	0.152826	699.61	224.051	0.89898	-0.02685
8.12004	677.872	0.153258	699.61	224.67	0.90152	-0.02687
8.14	679.786	0.153636	699.61	225.305	0.90374	-0.02727
8.16001	681.629	0.154014	699.61	225.916	0.90596	-0.02757
8.18003	683.465	0.154418	699.61	226.524	0.90834	-0.02771
8.19999	685.325	0.154796	699.61	227.14	0.91056	-0.02803
8.22001	687.18	0.1552	699.61	227.755	0.91294	-0.0282
8.24003	688.946	0.155578	699.61	228.341	0.91516	-0.02839
8.26005	690.719	0.155955	699.61	228.928	0.91738	-0.0286
8.28001	692.532	0.15636	699.61	229.529	0.91976	-0.0287
8.30003	694.293	0.156764	699.61	230.113	0.92214	-0.02874
8.32005	696.032	0.157196	699.61	230.689	0.92468	-0.02858
8.34001	697.84	0.157627	699.61	231.288	0.92722	-0.02852
8.36003	699.692	0.157978	699.61	231.902	0.92928	-0.02899
8.38005	701.532	0.158382	699.61	232.512	0.93166	-0.02913
8.4	703.383	0.158814	699.61	233.126	0.9342	-0.02913
8.42002	705.282	0.159219	699.61	233.755	0.93658	-0.02935
8.44004	707.122	0.159623	699.61	234.365	0.93896	-0.02949
8.46	708.914	0.160028	699.61	234.959	0.94134	-0.02956
8.48002	710.625	0.160433	699.61	235.526	0.94372	-0.02952
8.50004	712.34	0.16081	699.61	236.094	0.94594	-0.02965
8.52	714.051	0.161241	699.61	236.661	0.94848	-0.02946
8.54002	715.743	0.161647	699.61	237.222	0.95086	-0.02939
8.56004	717.379	0.162051	699.61	237.764	0.95324	-0.02926
8.58	719.036	0.162429	699.61	238.313	0.95546	-0.0293
8.60002	720.684	0.162833	699.61	238.86	0.95784	-0.02918
8.62004	722.305	0.163211	699.61	239.397	0.96006	-0.02918
8.64	724.008	0.163615	699.61	239.961	0.96244	-0.02913
8.66001	725.696	0.164019	699.61	240.521	0.96482	-0.02907
8.68003	727.387	0.164397	699.61	241.081	0.96704	-0.02916
8.69999	729.079	0.164802	699.61	241.642	0.96942	-0.0291
8.72001	730.786	0.16518	699.61	242.208	0.97165	-0.02921
8.74003	732.43	0.165584	699.61	242.753	0.97402	-0.02909
8.76005	734.082	0.165989	699.61	243.3	0.97641	-0.02897
8.78001	735.774	0.166393	699.61	243.861	0.97878	-0.02891
8.80003	737.457	0.166799	699.61	244.419	0.98117	-0.02882
8.82005	739.137	0.167176	699.61	244.976	0.98339	-0.02891
8.84001	740.805	0.167581	699.61	245.528	0.98577	-0.02881
8.86003	742.512	0.167985	699.61	246.094	0.98815	-0.02877
8.88005	744.211	0.168363	699.61	246.657	0.99037	-0.02887
8.9	745.911	0.168767	699.61	247.221	0.99275	-0.02883
8.92002	747.598	0.169171	699.61	247.78	0.99512	-0.02876
8.94004	749.313	0.169549	699.61	248.348	0.99735	-0.02889
8.96	751.043	0.169981	699.61	248.922	0.99989	-0.02871
8.98002	752.731	0.170359	699.61	249.481	1.00211	-0.0288
9.00004	754.414	0.170763	699.61	250.039	1.00449	-0.02873
9.02	756.094	0.171195	699.61	250.596	1.00703	-0.02849
9.04002	757.711	0.171599	699.61	251.132	1.00941	-0.02833
9.06004	759.325	0.171977	699.61	251.667	1.01163	-0.02832
9.08	760.957	0.172381	699.61	252.208	1.01401	-0.02817
9.10002	762.594	0.172786	699.61	252.75	1.01639	-0.02803
9.12004	764.239	0.173191	699.61	253.295	1.01877	-0.0279
9.14	765.954	0.173595	699.61	253.864	1.02115	-0.02788
9.16001	767.645	0.174	699.61	254.424	1.02353	-0.02781
9.18003	769.262	0.174404	699.61	254.96	1.02591	-0.02765
9.19999	770.938	0.174782	699.61	255.516	1.02813	-0.02772
9.22001	772.582	0.175187	699.61	256.06	1.03051	-0.02759
9.24003	774.184	0.175591	699.61	256.591	1.03289	-0.02741
9.26005	775.762	0.175969	699.61	257.114	1.03511	-0.02734
9.28001	777.426	0.176373	699.61	257.666	1.03749	-0.02725
9.30003	779.016	0.176751	699.61	258.193	1.03971	-0.0272
9.32005	780.688	0.177155	699.61	258.747	1.04209	-0.02711
9.34001	782.344	0.17756	699.61	259.296	1.04447	-0.027
9.36003	784.082	0.177965	699.61	259.872	1.04685	-0.027
9.38005	785.797	0.178369	699.61	260.44	1.04923	-0.02697
9.4	787.528	0.178747	699.61	261.014	1.05145	-0.02712
9.42002	789.188	0.179151	699.61	261.564	1.05383	-0.02701
9.44004	790.856	0.179529	699.61	262.117	1.05605	-0.02708
9.46	792.473	0.179907	699.61	262.653	1.05828	-0.02707
9.48002	794.125	0.180311	699.61	263.201	1.06065	-0.02695
9.50004	795.735	0.180716	699.61	263.734	1.06304	-0.02678
9.52	797.418	0.181121	699.61	264.292	1.06542	-0.0267
9.54002	799.094	0.181525	699.61	264.847	1.06779	-0.02662
9.56004	800.735	0.181957	699.61	265.391	1.07034	-0.02632
9.58	802.332	0.182335	699.61	265.921	1.07256	-0.02629
9.60002	804.039	0.182712	699.61	266.486	1.07478	-0.02641
9.62004	805.7	0.183117	699.61	267.037	1.07716	-0.0263
9.64	807.391	0.183521	699.61	267.597	1.07954	-0.02624
9.66001	809.137	0.183926	699.61	268.176	1.08192	-0.02625
9.68003	810.883	0.18433	699.61	268.755	1.08429	-0.02626
9.69999	812.543	0.184735	699.61	269.305	1.08668	-0.02615
9.72001	814.215	0.18514	699.61	269.859	1.08906	-0.02606
9.74003	815.856	0.185544	699.61	270.403	1.09144	-0.02593
9.76005	817.457	0.185922	699.61	270.934	1.09366	-0.0259
9.78001	819.008	0.186354	699.61	271.448	1.0962	-0.02548
9.80003	820.602	0.186758	699.61	271.976	1.09858	-0.02529
9.82005	822.211	0.187136	699.61	272.509	1.1008	-0.02527
9.84001	823.872	0.18754	699.61	273.06	1.10318	-0.02517
9.86003	825.559	0.187944	699.61	273.619	1.10555	-0.0251
9.88005	827.223	0.18835	699.61	274.17	1.10794	-0.02499
9.9	828.848	0.188727	699.61	274.709	1.11016	-0.025
9.92002	830.387	0.189105	699.61	275.219	1.11238	-0.02489
9.94004	831.914	0.189509	699.61	275.725	1.11476	-0.0246
9.96	833.391	0.18994	699.61	276.215	1.11729	-0.02409
9.98002	834.926	0.190318	699.61	276.723	1.11952	-0.02397
10	836.383	0.190722	699.61	277.206	1.12189	-0.02359
10.02	837.868	0.191128	699.61	277.699	1.12428	-0.02323
10.04	839.266	0.191532	699.61	278.162	1.12666	-0.02277
10.06	840.629	0.19191	699.61	278.614	1.12888	-0.02241
10.08	841.973	0.192287	699.61	279.059	1.1311	-0.02204
10.1	843.305	0.192718	699.61	279.501	1.13364	-0.02133
10.12	844.508	0.193096	699.61	279.899	1.13586	-0.02075
10.14	845.641	0.193501	699.61	280.275	1.13824	-0.01992
10.17	846.993	0.194121	699.61	280.723	1.14189	-0.01812
10.21	848.157	0.194903	699.61	281.109	1.14649	-0.01512
10.2601	849.443	0.195902	699.61	281.535	1.15236	-0.011
10.29	850.599	0.196522	699.61	281.918	1.15601	-0.00894
10.31	851.626	0.196954	699.61	282.258	1.15855	-0.0078
10.33	852.681	0.197358	699.61	282.608	1.16093	-0.00687
10.35	853.876	0.197709	699.61	283.004	1.16299	-0.00644
10.37	855.13	0.198087	699.61	283.42	1.16522	-0.00594
10.39	856.455	0.198464	699.61	283.859	1.16744	-0.00554
10.41	857.892	0.198869	699.61	284.335	1.16982	-0.00512
10.43	859.462	0.199273	699.61	284.856	1.17219	-0.00489
10.45	861.189	0.199651	699.61	285.428	1.17442	-0.00504
10.47	862.943	0.200083	699.61	286.009	1.17696	-0.0049
10.49	864.693	0.200487	699.61	286.589	1.17934	-0.00492
10.5101	866.38	0.200865	699.61	287.148	1.18156	-0.005
10.53	868.111	0.201269	699.61	287.722	1.18394	-0.005
10.55	869.759	0.201647	699.61	288.268	1.18616	-0.00503
10.57	871.466	0.202024	699.61	288.834	1.18838	-0.00515
10.59	873.185	0.202456	699.61	289.404	1.19092	-0.00497
10.61	874.931	0.202861	699.61	289.982	1.1933	-0.00497
10.63	876.681	0.203265	699.61	290.562	1.19568	-0.005
10.65	878.392	0.203643	699.61	291.13	1.1979	-0.00511
10.67	880.083	0.204047	699.61	291.69	1.20028	-0.00505
10.69	881.83	0.204425	699.61	292.269	1.2025	-0.00522
10.71	883.54	0.204829	699.61	292.836	1.20488	-0.00519
10.73	885.294	0.205207	699.61	293.417	1.2071	-0.00537
10.75	887.111	0.205612	699.61	294.019	1.20948	-0.00547
10.77	888.923	0.206043	699.61	294.62	1.21202	-0.00542
10.79	890.708	0.206448	699.61	295.212	1.2144	-0.00548
10.81	892.58	0.206825	699.61	295.832	1.21662	-0.00583
10.83	894.376	0.20723	699.61	296.427	1.219	-0.00591
10.85	896.24	0.207635	699.61	297.045	1.22138	-0.00608
10.87	898.08	0.208066	699.61	297.655	1.22392	-0.00606
10.89	899.986	0.208471	699.61	298.287	1.2263	-0.00629
10.91	901.904	0.208876	699.61	298.922	1.22868	-0.00653
10.93	903.822	0.20928	699.61	299.558	1.23106	-0.00678
10.95	905.58	0.209684	699.61	300.141	1.23344	-0.00682
10.97	907.392	0.210062	699.61	300.741	1.23566	-0.00707
10.99	909.169	0.210467	699.61	301.33	1.23804	-0.00712
11.0101	910.892	0.210872	699.61	301.901	1.24042	-0.0071
11.03	912.689	0.211276	699.61	302.497	1.2428	-0.00719
11.05	914.544	0.21168	699.61	303.112	1.24518	-0.00735
11.07	916.376	0.212112	699.61	303.719	1.24772	-0.00732
11.09	918.158	0.21249	699.61	304.309	1.24994	-0.00754
11.11	919.955	0.212894	699.61	304.905	1.25232	-0.00762
11.13	921.681	0.213299	699.61	305.477	1.2547	-0.0076
11.15	923.388	0.213676	699.61	306.043	1.25692	-0.00772
11.17	925.111	0.214054	699.61	306.614	1.25914	-0.00786
11.19	926.869	0.214458	699.61	307.197	1.26152	-0.00789
11.21	928.576	0.214836	699.61	307.762	1.26374	-0.008
11.23	930.31	0.215241	699.61	308.337	1.26612	-0.008
11.25	932.052	0.215646	699.61	308.914	1.26851	-0.008
11.27	933.767	0.21605	699.61	309.483	1.27088	-0.00797
11.29	935.396	0.216428	699.61	310.023	1.27311	-0.00798
11.31	937.013	0.216805	699.61	310.559	1.27532	-0.00798
11.33	938.685	0.21721	699.61	311.113	1.27771	-0.00788
11.35	940.396	0.217614	699.61	311.68	1.28008	-0.00785
11.37	942.087	0.218019	699.61	312.24	1.28246	-0.00778
11.39	943.876	0.218424	699.61	312.833	1.28485	-0.00785
11.41	945.736	0.218801	699.61	313.45	1.28706	-0.00818
11.43	947.497	0.219232	699.61	314.033	1.2896	-0.00806
11.45	949.244	0.219638	699.61	314.612	1.29199	-0.00806
11.47	951.06	0.220015	699.61	315.214	1.29421	-0.00833
11.49	952.83	0.22042	699.61	315.801	1.29659	-0.00837
11.5101	954.607	0.220851	699.61	316.39	1.29912	-0.00827
11.53	956.415	0.221229	699.61	316.989	1.30135	-0.00853
11.55	958.236	0.221661	699.61	317.593	1.30389	-0.00848
11.57	960.029	0.222065	699.61	318.187	1.30626	-0.00856
11.59	961.822	0.222469	699.61	318.781	1.30864	-0.00864
11.61	963.63	0.222847	699.61	319.38	1.31086	-0.00889
11.63	965.408	0.223252	699.61	319.97	1.31325	-0.00894
11.65	967.146	0.223657	699.61	320.546	1.31563	-0.00894
11.67	968.861	0.224034	699.61	321.114	1.31785	-0.00907
11.69	970.572	0.224412	699.61	321.681	1.32007	-0.00919
11.71	972.177	0.224816	699.61	322.213	1.32245	-0.00901
11.73	973.841	0.225221	699.61	322.765	1.32483	-0.00891
11.75	975.548	0.225625	699.61	323.33	1.32721	-0.00887
11.77	977.24	0.22603	699.61	323.891	1.32959	-0.00881
11.79	978.97	0.226408	699.61	324.465	1.33181	-0.00895
11.81	980.763	0.226812	699.61	325.059	1.33419	-0.00903
11.83	982.533	0.227217	699.61	325.646	1.33657	-0.00907
11.85	984.259	0.227621	699.61	326.218	1.33895	-0.00906
11.87	986.017	0.228026	699.61	326.8	1.34133	-0.00908
11.89	987.747	0.228404	699.61	327.374	1.34355	-0.00923
11.91	989.47	0.228782	699.61	327.945	1.34578	-0.00937
11.93	991.165	0.229186	699.61	328.506	1.34815	-0.00931
11.95	992.872	0.22959	699.61	329.072	1.35053	-0.00927
11.97	994.599	0.229995	699.61	329.645	1.35291	-0.00926
11.99	996.275	0.2304	699.61	330.2	1.35529	-0.00917
12.0101	997.978	0.230804	699.61	330.765	1.35767	-0.00913
12.03	999.677	0.231182	699.61	331.328	1.35989	-0.00923
12.05	1001.4	0.231586	699.61	331.899	1.36227	-0.00921
12.07	1003.1	0.231991	699.61	332.462	1.36465	-0.00916
12.09	1004.9	0.232423	699.61	333.059	1.36719	-0.00908
12.11	1006.64	0.232827	699.61	333.635	1.36957	-0.00909
12.13	1008.4	0.233205	699.61	334.219	1.37179	-0.00928
12.15	1010.15	0.233582	699.61	334.799	1.37401	-0.00945
12.17	1011.84	0.234013	699.61	335.359	1.37655	-0.00923
12.19	1013.52	0.234391	699.61	335.916	1.37877	-0.00931
12.21	1015.32	0.234769	699.61	336.512	1.38099	-0.00955
12.23	1017.09	0.235201	699.61	337.099	1.38354	-0.00944
12.25	1018.88	0.235632	699.61	337.692	1.38607	-0.00935
12.27	1020.72	0.23601	699.61	338.302	1.38829	-0.00965
12.29	1022.6	0.236442	699.61	338.925	1.39084	-0.00968
12.31	1024.38	0.236819	699.61	339.515	1.39305	-0.0099
12.33	1026.24	0.237224	699.61	340.132	1.39544	-0.01007
12.35	1028.06	0.237628	699.61	340.735	1.39781	-0.01018
12.37	1029.88	0.238033	699.61	341.338	1.40019	-0.01029
12.39	1031.61	0.238438	699.61	341.911	1.40258	-0.01028
12.41	1033.35	0.238842	699.61	342.488	1.40495	-0.01029
12.43	1035.03	0.23922	699.61	343.045	1.40718	-0.01036
12.45	1036.69	0.239624	699.61	343.595	1.40955	-0.01026
12.47	1038.31	0.240028	699.61	344.132	1.41193	-0.0101
12.49	1039.97	0.240406	699.61	344.682	1.41415	-0.01015
12.5101	1041.66	0.240784	699.61	345.242	1.41638	-0.01024
12.53	1043.34	0.241189	699.61	345.799	1.41876	-0.01016
12.55	1045.02	0.241593	699.61	346.356	1.42114	-0.01009
12.57	1046.79	0.241971	699.61	346.943	1.42336	-0.01029
12.59	1048.48	0.242375	699.61	347.503	1.42574	-0.01023
12.61	1050.16	0.24278	699.61	348.059	1.42812	-0.01014
12.63	1051.82	0.243185	699.61	348.61	1.4305	-0.01004
12.65	1053.57	0.243589	699.61	349.19	1.43288	-0.01006
12.67	1055.26	0.24402	699.61	349.75	1.43541	-0.00984
12.69	1057.04	0.244426	699.61	350.34	1.4378	-0.00988
12.71	1058.77	0.24483	699.61	350.913	1.44018	-0.00988
12.73	1060.48	0.245234	699.61	351.48	1.44255	-0.00984
12.75	1062.2	0.245612	699.61	352.05	1.44478	-0.00998
12.7701	1063.96	0.246016	699.61	352.633	1.44715	-0.01001
12.79	1065.66	0.246448	699.61	353.197	1.44969	-0.0098
12.81	1067.37	0.246853	699.61	353.763	1.45208	-0.00976
12.83	1069.06	0.24723	699.61	354.324	1.45429	-0.00985
12.85	1070.72	0.247662	699.61	354.874	1.45684	-0.00959
12.87	1072.3	0.24804	699.61	355.397	1.45906	-0.00953
12.89	1073.92	0.248471	699.61	355.934	1.46159	-0.00921
12.91	1075.58	0.248849	699.61	356.485	1.46382	-0.00926
12.93	1077.19	0.249226	699.61	357.018	1.46604	-0.00925
12.95	1078.8	0.249631	699.61	357.552	1.46842	-0.00907
12.97	1080.47	0.250036	699.61	358.105	1.4708	-0.00897
12.99	1082.07	0.250413	699.61	358.636	1.47302	-0.00895
13.01	1083.68	0.250818	699.61	359.169	1.4754	-0.00877
13.03	1085.37	0.251222	699.61	359.729	1.47778	-0.00871
13.05	1087.02	0.2516	699.61	360.276	1.48	-0.00874
13.07	1088.66	0.252004	699.61	360.82	1.48238	-0.00861
13.09	1090.3	0.252436	699.61	361.363	1.48492	-0.00832
13.11	1091.96	0.252814	699.61	361.913	1.48714	-0.00837
13.13	1093.55	0.253192	699.61	362.44	1.48936	-0.00832
13.15	1095.16	0.253596	699.61	362.974	1.49174	-0.00815
13.17	1096.79	0.254	699.61	363.514	1.49412	-0.00801
13.19	1098.43	0.254405	699.61	364.058	1.4965	-0.00787
13.21	1100.01	0.25481	699.61	364.581	1.49888	-0.00765
13.23	1101.67	0.255188	699.61	365.132	1.50111	-0.0077
13.25	1103.32	0.255592	699.61	365.679	1.50348	-0.00759
13.2701	1105.03	0.25597	699.61	366.245	1.50571	-0.0077
13.29	1106.72	0.256401	699.61	366.805	1.50824	-0.00748
13.31	1108.48	0.256806	699.61	367.389	1.51062	-0.00751
13.33	1110.14	0.257211	699.61	367.939	1.51301	-0.0074
13.35	1111.8	0.257615	699.61	368.489	1.51538	-0.0073
13.37	1113.38	0.257993	699.61	369.013	1.51761	-0.00724
13.39	1115	0.258397	699.61	369.55	1.51998	-0.00708
13.41	1116.61	0.258801	699.61	370.083	1.52236	-0.00691
13.43	1118.28	0.259207	699.61	370.637	1.52475	-0.00681
13.45	1119.95	0.259638	699.61	371.19	1.52728	-0.00656
13.47	1121.6	0.260042	699.61	371.737	1.52966	-0.00645
13.49	1123.23	0.26042	699.61	372.277	1.53188	-0.00645
13.51	1124.87	0.260825	699.61	372.821	1.53426	-0.00632
13.53	1126.55	0.261229	699.61	373.378	1.53664	-0.00624
13.55	1128.18	0.261634	699.61	373.918	1.53902	-0.00609
13.57	1129.83	0.262038	699.61	374.465	1.5414	-0.00598
13.59	1131.43	0.262443	699.61	374.995	1.54378	-0.00578
13.61	1133	0.262821	699.61	375.516	1.54601	-0.00571
13.63	1134.5	0.263225	699.61	376.013	1.54838	-0.00539
13.65	1136.04	0.26363	699.61	376.523	1.55076	-0.00512
13.67	1137.54	0.264007	699.61	377.02	1.55298	-0.00495
13.69	1139.08	0.264385	699.61	377.531	1.55521	-0.00484
13.71	1140.62	0.264789	699.61	378.041	1.55758	-0.00457
13.73	1142.23	0.265194	699.61	378.575	1.55996	-0.00439
13.75	1143.86	0.265599	699.61	379.115	1.56235	-0.00424
13.7701	1145.51	0.266003	699.61	379.662	1.56472	-0.00413
13.79	1147.18	0.266408	699.61	380.215	1.56711	-0.00403
13.81	1148.87	0.266785	699.61	380.775	1.56932	-0.00413
13.83	1150.54	0.26719	699.61	381.329	1.57171	-0.00403
13.85	1152.16	0.267567	699.61	381.866	1.57392	-0.00403
13.87	1153.83	0.267999	699.61	382.419	1.57646	-0.00378
13.89	1155.48	0.268404	699.61	382.966	1.57885	-0.00366
13.91	1157.12	0.268808	699.61	383.51	1.58122	-0.00353
13.93	1158.71	0.269186	699.61	384.037	1.58345	-0.00348
13.95	1160.29	0.269618	699.61	384.56	1.58599	-0.0031
13.97	1161.87	0.269969	699.61	385.084	1.58805	-0.0032
13.99	1163.48	0.270373	699.61	385.618	1.59043	-0.00303
14.01	1165.11	0.270804	699.61	386.158	1.59296	-0.00273
14.03	1166.75	0.27121	699.61	386.701	1.59535	-0.00259
14.05	1168.41	0.271614	699.61	387.252	1.59773	-0.00248
14.07	1170.05	0.272018	699.61	387.795	1.60011	-0.00235
14.09	1171.71	0.272423	699.61	388.345	1.60249	-0.00224
14.11	1173.32	0.272828	699.61	388.879	1.60487	-0.00207
14.13	1174.94	0.273259	699.61	389.416	1.60741	-0.00175
14.15	1176.58	0.273663	699.61	389.959	1.60978	-0.00162
14.17	1178.1	0.274041	699.61	390.463	1.61201	-0.00148
14.19	1179.58	0.274419	699.61	390.954	1.61423	-0.00128
14.21	1181.06	0.274796	699.61	391.444	1.61645	-0.00109
14.23	1182.53	0.275228	699.61	391.931	1.61899	-0.000563319
14.25	1183.93	0.275633	699.61	392.395	1.62137	-9.8357e-05
14.2701	1185.38	0.276037	699.61	392.876	1.62375	0.000292245
14.29	1186.76	0.276441	699.61	393.333	1.62612	0.000778716
14.31	1188.16	0.276819	699.61	393.797	1.62835	0.00108
14.33	1189.54	0.277224	699.61	394.255	1.63073	0.00158
14.35	1190.94	0.277602	699.61	394.719	1.63295	0.00188
14.37	1192.4	0.278006	699.61	395.203	1.63533	0.00226
14.39	1193.9	0.278411	699.61	395.7	1.63771	0.00259
14.41	1195.42	0.278788	699.61	396.204	1.63993	0.00272
14.43	1196.93	0.279193	699.61	396.704	1.64231	0.00304
14.45	1198.42	0.279598	699.61	397.198	1.64469	0.00338
14.47	1199.88	0.280002	699.61	397.682	1.64707	0.00376
14.49	1201.41	0.28038	699.61	398.189	1.64929	0.00389
14.51	1202.87	0.280784	699.61	398.673	1.65167	0.00426
14.53	1204.43	0.281189	699.61	399.19	1.65405	0.00451
14.55	1206.07	0.281593	699.61	399.733	1.65643	0.00464
14.57	1207.75	0.281998	699.61	400.29	1.65881	0.00472
14.59	1209.41	0.282429	699.61	400.84	1.66135	0.00498
14.61	1211.14	0.282834	699.61	401.414	1.66373	0.00499
14.63	1212.8	0.283239	699.61	401.964	1.66611	0.0051
14.65	1214.39	0.283644	699.61	402.491	1.66849	0.00531
14.67	1215.92	0.284048	699.61	402.998	1.67087	0.00559
14.69	1217.44	0.284426	699.61	403.502	1.67309	0.00573
14.71	1218.93	0.284858	699.61	403.996	1.67564	0.00623
14.73	1220.46	0.285235	699.61	404.503	1.67785	0.00635
14.75	1222	0.28564	699.61	405.013	1.68024	0.00663
14.7701	1223.6	0.286071	699.61	405.543	1.68277	0.00697
14.79	1225.2	0.286448	699.61	406.074	1.68499	0.007
14.81	1226.76	0.28688	699.61	406.591	1.68753	0.0074
14.83	1228.27	0.287285	699.61	407.091	1.68991	0.00772
14.85	1229.79	0.287662	699.61	407.595	1.69213	0.00785
14.87	1231.2	0.28804	699.61	408.062	1.69435	0.00814
14.89	1232.65	0.288418	699.61	408.543	1.69658	0.00838
14.91	1234.16	0.288822	699.61	409.043	1.69895	0.00869
14.93	1235.66	0.289254	699.61	409.541	1.70149	0.00918
14.95	1237.21	0.289658	699.61	410.054	1.70387	0.00943
14.97	1238.77	0.290063	699.61	410.571	1.70625	0.00968
14.99	1240.21	0.29044	699.61	411.049	1.70847	0.00992
15.01	1241.63	0.290872	699.61	411.519	1.71101	0.01052
15.03	1243.04	0.29125	699.61	411.987	1.71324	0.01081
15.05	1244.46	0.291628	699.61	412.457	1.71546	0.01109
15.07	1245.88	0.292032	699.61	412.928	1.71784	0.01152
15.09	1247.38	0.292436	699.61	413.425	1.72021	0.01184
15.11	1248.94	0.292814	699.61	413.942	1.72244	0.01193
15.13	1250.48	0.293246	699.61	414.452	1.72498	0.01236
15.15	1252	0.29365	699.61	414.956	1.72735	0.01266
15.17	1253.6	0.294055	699.61	415.487	1.72974	0.01285
15.19	1255.16	0.294459	699.61	416.004	1.73211	0.01309
15.21	1256.66	0.294864	699.61	416.501	1.73449	0.01342
15.23	1258.2	0.295269	699.61	417.011	1.73688	0.01369
15.25	1259.68	0.295673	699.61	417.502	1.73925	0.01404
15.2701	1261.18	0.296051	699.61	417.999	1.74148	0.01421
15.29	1262.75	0.296483	699.61	418.519	1.74402	0.0146
15.31	1264.34	0.296914	699.61	419.046	1.74655	0.01496
15.33	1265.93	0.297318	699.61	419.573	1.74893	0.01516
15.35	1267.54	0.297696	699.61	420.107	1.75115	0.01517
15.37	1269.04	0.298101	699.61	420.604	1.75354	0.0155
15.39	1270.48	0.298506	699.61	421.081	1.75592	0.01591
15.41	1271.87	0.29891	699.61	421.542	1.75829	0.01639
15.43	1273.25	0.299288	699.61	421.999	1.76052	0.01672
15.45	1274.62	0.299692	699.61	422.453	1.76289	0.01722
15.47	1275.98	0.30007	699.61	422.904	1.76512	0.01758
15.49	1277.33	0.300474	699.61	423.351	1.76749	0.01811
15.51	1278.68	0.300879	699.61	423.799	1.76988	0.01864
15.53	1280	0.301229	699.61	424.236	1.77194	0.01889
15.55	1281.32	0.301661	699.61	424.674	1.77448	0.01963
15.57	1282.65	0.302039	699.61	425.115	1.7767	0.02003
15.59	1284.07	0.302417	699.61	425.585	1.77892	0.02031
15.61	1285.46	0.302848	699.61	426.046	1.78146	0.02094
15.63	1286.94	0.303253	699.61	426.537	1.78384	0.02129
15.65	1288.43	0.303657	699.61	427.03	1.78622	0.02163
15.67	1289.87	0.304035	699.61	427.508	1.78844	0.02188
15.69	1291.3	0.304466	699.61	427.982	1.79098	0.02246
15.71	1292.79	0.304817	699.61	428.475	1.79304	0.02248
15.73	1294.21	0.305248	699.61	428.946	1.79558	0.02307
15.75	1295.59	0.305653	699.61	429.403	1.79796	0.02356
15.7701	1297.07	0.306058	699.61	429.894	1.80034	0.02392
15.79	1298.51	0.306462	699.61	430.371	1.80272	0.02432
15.81	1299.89	0.306866	699.61	430.829	1.80509	0.02481
15.83	1301.26	0.307272	699.61	431.283	1.80748	0.02532
15.85	1302.69	0.307676	699.61	431.757	1.80986	0.02574
15.87	1304.14	0.30808	699.61	432.237	1.81224	0.02613
15.89	1305.66	0.308512	699.61	432.741	1.81478	0.02659
15.91	1307.21	0.308917	699.61	433.255	1.81716	0.02685
15.93	1308.84	0.309321	699.61	433.795	1.81954	0.02699
15.95	1310.44	0.309753	699.61	434.325	1.82208	0.02734
15.97	1312.01	0.310158	699.61	434.846	1.82446	0.02758
15.99	1313.44	0.310562	699.61	435.32	1.82684	0.02799
16.01	1314.89	0.31094	699.61	435.8	1.82906	0.02823
16.03	1316.34	0.311344	699.61	436.281	1.83144	0.02862
16.05	1317.73	0.311776	699.61	436.741	1.83398	0.02926
16.07	1319.07	0.31218	699.61	437.186	1.83635	0.0298
16.09	1320.42	0.312558	699.61	437.633	1.83858	0.03018
16.11	1321.73	0.312936	699.61	438.067	1.8408	0.03061
16.13	1322.93	0.313313	699.61	438.465	1.84302	0.03118
16.15	1324.19	0.313718	699.61	438.883	1.8454	0.03184
16.17	1325.61	0.314123	699.61	439.353	1.84778	0.03227
16.19	1327.05	0.314554	699.61	439.83	1.85032	0.03284
16.21	1328.48	0.314986	699.61	440.304	1.85286	0.03342
16.23	1329.97	0.315364	699.61	440.798	1.85508	0.0336
16.25	1331.44	0.315741	699.61	441.285	1.8573	0.03381
16.2701	1332.77	0.316172	699.61	441.726	1.85984	0.03452
16.29	1334.06	0.31655	699.61	442.154	1.86206	0.03498
16.31	1335.37	0.316928	699.61	442.588	1.86428	0.03541
16.33	1336.69	0.317359	699.61	443.025	1.86682	0.03613
16.35	1338.02	0.317764	699.61	443.466	1.8692	0.03669
16.37	1339.28	0.318168	699.61	443.884	1.87158	0.03735
16.39	1340.6	0.318573	699.61	444.321	1.87396	0.03792
16.41	1341.95	0.31895	699.61	444.769	1.87618	0.03829
16.43	1343.26	0.319355	699.61	445.203	1.87856	0.03888
16.45	1344.57	0.319787	699.61	445.637	1.8811	0.03962
16.47	1346.04	0.320164	699.61	446.124	1.88332	0.03983
16.49	1347.46	0.320569	699.61	446.595	1.8857	0.04027
16.51	1348.89	0.321001	699.61	447.069	1.88824	0.04085
16.53	1350.36	0.321405	699.61	447.556	1.89062	0.04121
16.55	1351.81	0.32181	699.61	448.037	1.893	0.04161
16.57	1353.11	0.322187	699.61	448.468	1.89522	0.04205
16.59	1354.38	0.322592	699.61	448.889	1.8976	0.04269
16.61	1355.64	0.322969	699.61	449.306	1.89982	0.04318
16.63	1356.86	0.323347	699.61	449.71	1.90204	0.04373
16.65	1358.05	0.323779	699.61	450.105	1.90458	0.04464
16.67	1359.35	0.324157	699.61	450.536	1.90681	0.04509
16.69	1360.64	0.324561	699.61	450.963	1.90918	0.0457
16.71	1361.89	0.324965	699.61	451.378	1.91156	0.04636
16.73	1363.17	0.32537	699.61	451.802	1.91394	0.04699
16.75	1364.41	0.325775	699.61	452.213	1.91632	0.04768
16.7701	1365.64	0.326153	699.61	452.62	1.91855	0.04821
16.79	1366.93	0.32653	699.61	453.048	1.92076	0.04867
16.81	1368.24	0.326935	699.61	453.482	1.92315	0.04925
16.83	1369.54	0.327339	699.61	453.913	1.92552	0.04985
16.85	1370.88	0.327771	699.61	454.357	1.92806	0.05056
16.87	1372.17	0.328149	699.61	454.785	1.93029	0.05101
16.89	1373.45	0.328553	699.61	455.209	1.93266	0.05164
16.91	1374.69	0.328957	699.61	455.62	1.93504	0.05231
16.93	1375.89	0.329362	699.61	456.018	1.93742	0.05305
16.95	1377.09	0.329739	699.61	456.415	1.93964	0.05363
16.97	1378.28	0.330145	699.61	456.81	1.94203	0.05439
16.99	1379.5	0.330576	699.61	457.214	1.94456	0.05525
17.01	1380.75	0.330953	699.61	457.628	1.94678	0.05576
17.03	1381.98	0.331358	699.61	458.036	1.94916	0.05645
17.05	1383.23	0.331763	699.61	458.45	1.95155	0.05712
17.07	1384.5	0.332167	699.61	458.871	1.95392	0.05776
17.09	1385.77	0.332572	699.61	459.292	1.95631	0.0584
17.11	1387.03	0.332976	699.61	459.71	1.95868	0.05905
17.13	1388.36	0.33338	699.61	460.151	1.96106	0.05961
17.15	1389.65	0.333786	699.61	460.578	1.96345	0.06023
17.17	1391	0.33419	699.61	461.026	1.96582	0.06076
17.19	1392.28	0.334595	699.61	461.45	1.96821	0.06139
17.21	1393.57	0.335027	699.61	461.877	1.97075	0.06216
17.23	1394.86	0.335431	699.61	462.305	1.97312	0.06277
17.25	1396.11	0.335835	699.61	462.719	1.9755	0.06344
17.2701	1397.25	0.336213	699.61	463.097	1.97772	0.0641
17.29	1398.39	0.336617	699.61	463.475	1.9801	0.06491
17.31	1399.46	0.336995	699.61	463.83	1.98232	0.06567
17.33	1400.5	0.337373	699.61	464.174	1.98455	0.06647
17.35	1401.51	0.33775	699.61	464.509	1.98676	0.06731
17.37	1402.58	0.338156	699.61	464.864	1.98915	0.06823
17.39	1403.66	0.33856	699.61	465.222	1.99153	0.06913
17.41	1404.87	0.338938	699.61	465.623	1.99375	0.06969
17.43	1406.16	0.339369	699.61	466.05	1.99629	0.07046
17.45	1407.52	0.339774	699.61	466.501	1.99867	0.07098
17.47	1408.86	0.340205	699.61	466.945	2.00121	0.07168
17.49	1410.17	0.340609	699.61	467.379	2.00358	0.07226
17.51	1411.45	0.340987	699.61	467.804	2.00581	0.07273
17.5301	1412.64	0.341392	699.61	468.198	2.00819	0.07349
17.55	1413.81	0.341797	699.61	468.586	2.01057	0.07427
17.57	1415	0.342174	699.61	468.98	2.01279	0.07485
17.59	1416.22	0.342605	699.61	469.384	2.01532	0.07572
17.61	1417.42	0.34301	699.61	469.782	2.01771	0.07646
17.63	1418.6	0.343415	699.61	470.173	2.02009	0.07722
17.65	1419.78	0.343819	699.61	470.564	2.02246	0.07798
17.67	1420.94	0.344224	699.61	470.949	2.02485	0.07878
17.69	1422.09	0.344628	699.61	471.33	2.02722	0.07958
17.71	1423.23	0.345033	699.61	471.708	2.02961	0.0804
17.73	1424.38	0.345464	699.61	472.089	2.03214	0.08136
17.75	1425.49	0.345842	699.61	472.457	2.03436	0.08206
17.77	1426.62	0.346246	699.61	472.831	2.03674	0.08289
17.79	1427.76	0.346652	699.61	473.209	2.03913	0.08372
17.81	1428.84	0.347056	699.61	473.567	2.04151	0.08462
17.83	1429.97	0.347434	699.61	473.942	2.04373	0.08529
17.85	1431.07	0.347838	699.61	474.306	2.04611	0.08616
17.87	1432.12	0.348216	699.61	474.654	2.04833	0.08695
17.89	1433.12	0.34862	699.61	474.986	2.05071	0.08796
17.91	1434.14	0.349025	699.61	475.324	2.05309	0.08894
17.94	1435.63	0.349619	699.61	475.818	2.05658	0.09039
17.96	1436.69	0.349996	699.61	476.169	2.0588	0.09116
17.98	1437.77	0.350401	699.61	476.527	2.06118	0.09206
18	1438.78	0.350805	699.61	476.862	2.06356	0.09306
18.02	1439.82	0.351183	699.61	477.206	2.06578	0.09386
18.05	1441.3	0.351804	699.61	477.697	2.06944	0.09548
18.08	1442.77	0.352397	699.61	478.184	2.07292	0.09696
18.1	1443.83	0.352801	699.61	478.535	2.0753	0.09788
18.12	1444.84	0.353205	699.61	478.87	2.07768	0.09887
18.14	1445.93	0.353611	699.61	479.231	2.08006	0.09977
18.16	1447	0.353961	699.61	479.586	2.08212	0.10036
18.18	1448.14	0.354366	699.61	479.964	2.08451	0.10118
18.2	1449.28	0.354797	699.61	480.342	2.08704	0.10216
18.22	1450.46	0.355175	699.61	480.733	2.08926	0.10277
18.24	1451.61	0.355607	699.61	481.114	2.09181	0.10373
18.26	1452.78	0.356011	699.61	481.502	2.09418	0.10451
18.2801	1453.94	0.356416	699.61	481.886	2.09656	0.1053
18.3	1455.02	0.356848	699.61	482.244	2.09911	0.10636
18.32	1456.04	0.357252	699.61	482.582	2.10148	0.10734
18.35	1457.51	0.357818	699.61	483.069	2.10481	0.10866
18.38	1458.94	0.358412	699.61	483.543	2.10831	0.11019
18.41	1460.36	0.359059	699.61	484.014	2.11211	0.11205
18.43	1461.39	0.359437	699.61	484.355	2.11434	0.11287
18.46	1462.83	0.36003	699.61	484.833	2.11782	0.11438
18.49	1464.17	0.360623	699.61	485.277	2.12131	0.11604
18.52	1465.65	0.361244	699.61	485.767	2.12496	0.11766
18.55	1467.07	0.36181	699.61	486.238	2.12829	0.11905
18.58	1468.42	0.362377	699.61	486.685	2.13163	0.12053
18.61	1469.78	0.36297	699.61	487.136	2.13512	0.12216
18.64	1471.23	0.36359	699.61	487.617	2.13876	0.12382
18.67	1472.69	0.364211	699.61	488.101	2.14242	0.12547
18.7	1474.19	0.364777	699.61	488.598	2.14575	0.12675
18.73	1475.66	0.365371	699.61	489.085	2.14924	0.12823
18.75	1476.7	0.365775	699.61	489.43	2.15162	0.12918
18.77	1477.77	0.366179	699.61	489.784	2.15399	0.13009
18.79	1478.78	0.366611	699.61	490.119	2.15654	0.13125
18.81	1479.81	0.367016	699.61	490.46	2.15892	0.13222
18.83	1480.86	0.367393	699.61	490.808	2.16114	0.133
18.86	1482.32	0.368014	699.61	491.292	2.16479	0.13465
18.89	1483.78	0.368607	699.61	491.776	2.16828	0.13614
18.92	1485.25	0.3692	699.61	492.263	2.17176	0.13762
18.95	1486.77	0.369821	699.61	492.767	2.17542	0.13919
18.97	1487.79	0.370226	699.61	493.105	2.1778	0.14018
18.99	1488.88	0.37063	699.61	493.466	2.18018	0.14106
19.01	1489.91	0.371034	699.61	493.808	2.18255	0.14202
19.04	1491.33	0.371655	699.61	494.279	2.18621	0.14373
19.07	1492.71	0.372222	699.61	494.736	2.18954	0.14518
19.1	1494	0.372869	699.61	495.163	2.19335	0.14722
19.13	1495.31	0.373408	699.61	495.598	2.19652	0.14859
19.16	1496.64	0.374001	699.61	496.038	2.20001	0.15026
19.19	1497.96	0.374595	699.61	496.476	2.2035	0.15195
19.22	1499.26	0.375189	699.61	496.907	2.20699	0.15366
19.25	1500.6	0.375782	699.61	497.351	2.21048	0.15531
19.2801	1501.85	0.376403	699.61	497.765	2.21414	0.15725
19.31	1503.18	0.376996	699.61	498.206	2.21762	0.15892
19.34	1504.51	0.377589	699.61	498.647	2.22111	0.16059
19.37	1505.95	0.378155	699.61	499.124	2.22444	0.16194
19.39	1506.99	0.378587	699.61	499.469	2.22698	0.16306
19.41	1507.99	0.379019	699.61	499.8	2.22952	0.16423
19.44	1509.42	0.379612	699.61	500.274	2.23301	0.16576
19.47	1510.79	0.380205	699.61	500.728	2.2365	0.16738
19.5	1512.15	0.380799	699.61	501.179	2.23999	0.16901
19.5301	1513.58	0.381392	699.61	501.653	2.24348	0.17054
19.56	1515.02	0.38204	699.61	502.13	2.24729	0.17238
19.59	1516.45	0.382633	699.61	502.604	2.25078	0.17391
19.62	1517.81	0.383226	699.61	503.055	2.25427	0.17553
19.65	1519.17	0.383819	699.61	503.506	2.25776	0.17716
19.68	1520.44	0.384413	699.61	503.927	2.26125	0.17891
19.71	1521.69	0.385007	699.61	504.341	2.26475	0.18069
19.74	1522.93	0.3856	699.61	504.752	2.26824	0.18248
19.77	1524.22	0.386193	699.61	505.179	2.27172	0.18421
19.8	1525.45	0.386787	699.61	505.587	2.27522	0.18601
19.83	1526.68	0.38738	699.61	505.995	2.27871	0.18782
19.86	1527.93	0.387974	699.61	506.409	2.2822	0.1896
19.89	1529.19	0.388567	699.61	506.827	2.28569	0.19136
19.92	1530.49	0.38916	699.61	507.257	2.28918	0.19307
19.95	1531.76	0.389754	699.61	507.678	2.29267	0.19483
19.98	1532.96	0.390374	699.61	508.076	2.29632	0.19683
20.01	1534.18	0.390967	699.61	508.48	2.29981	0.19865
20.04	1535.44	0.391588	699.61	508.898	2.30346	0.20057
20.07	1536.72	0.392181	699.61	509.322	2.30695	0.20231
20.1	1538.01	0.392774	699.61	509.75	2.31044	0.20403
20.13	1539.32	0.393368	699.61	510.184	2.31393	0.20573
20.16	1540.64	0.394015	699.61	510.622	2.31774	0.20773
20.19	1541.93	0.394609	699.61	511.049	2.32123	0.20946
20.22	1543.17	0.395202	699.61	511.46	2.32472	0.21125
20.25	1544.32	0.395796	699.61	511.841	2.32821	0.21317
20.2801	1545.5	0.396389	699.61	512.232	2.3317	0.21504
20.31	1546.69	0.396982	699.61	512.627	2.33519	0.2169
20.34	1547.95	0.397548	699.61	513.044	2.33852	0.2185
20.37	1549.31	0.398169	699.61	513.495	2.34217	0.22029
20.4	1550.6	0.398762	699.61	513.923	2.34566	0.22201
20.43	1551.87	0.399383	699.61	514.344	2.34931	0.22393
20.46	1552.95	0.399976	699.61	514.702	2.3528	0.22593
20.49	1553.98	0.400543	699.61	515.043	2.35614	0.22786
20.5301	1555.31	0.401325	699.61	515.484	2.36074	0.23064
20.56	1556.32	0.401891	699.61	515.818	2.36406	0.23258
20.59	1557.45	0.402511	699.61	516.193	2.36771	0.23468
20.62	1558.67	0.403132	699.61	516.597	2.37136	0.23667
20.65	1559.82	0.403725	699.61	516.978	2.37485	0.23858
20.68	1560.99	0.404319	699.61	517.366	2.37835	0.24047
20.71	1562.1	0.404913	699.61	517.734	2.38184	0.24244
20.74	1563.23	0.405506	699.61	518.109	2.38533	0.24438
20.77	1564.33	0.406126	699.61	518.473	2.38898	0.24653
20.8	1565.4	0.40672	699.61	518.828	2.39247	0.24855
20.83	1566.44	0.40734	699.61	519.173	2.39612	0.25078
20.86	1567.55	0.407933	699.61	519.54	2.39961	0.25274
20.89	1568.73	0.408526	699.61	519.932	2.40309	0.25462
20.92	1569.84	0.40912	699.61	520.299	2.40659	0.25659
20.95	1570.92	0.409714	699.61	520.657	2.41008	0.25861
20.98	1571.94	0.41028	699.61	520.995	2.41341	0.26054
21.02	1573.26	0.411116	699.61	521.433	2.41833	0.26365
21.05	1574.27	0.411655	699.61	521.768	2.4215	0.26544
21.08	1575.27	0.412303	699.61	522.099	2.42531	0.26788
21.11	1576.38	0.412869	699.61	522.467	2.42864	0.26969
21.14	1577.42	0.41349	699.61	522.812	2.43229	0.27192
21.17	1578.47	0.414083	699.61	523.16	2.43578	0.27397
21.2	1579.55	0.414676	699.61	523.518	2.43927	0.27597
21.23	1580.58	0.415296	699.61	523.859	2.44292	0.27821
21.26	1581.65	0.41589	699.61	524.214	2.44641	0.28024
21.29	1582.71	0.41651	699.61	524.565	2.45006	0.28243
21.33	1584.03	0.41732	699.61	525.003	2.45482	0.28539
21.36	1585.09	0.417913	699.61	525.354	2.45831	0.28743
21.4	1586.34	0.418722	699.61	525.768	2.46307	0.29048
21.43	1587.35	0.419288	699.61	526.103	2.4664	0.29242
21.47	1588.61	0.420071	699.61	526.52	2.47101	0.2953
21.51	1589.89	0.42088	699.61	526.945	2.47576	0.29831
21.55	1590.93	0.421635	699.61	527.289	2.48021	0.30132
21.59	1592.05	0.422417	699.61	527.661	2.48481	0.30439
21.63	1593.29	0.423227	699.61	528.072	2.48957	0.30746
21.67	1594.63	0.424036	699.61	528.516	2.49433	0.31038
21.71	1595.84	0.424818	699.61	528.917	2.49893	0.31332
21.75	1597.04	0.4256	699.61	529.314	2.50353	0.31628
21.79	1598.3	0.426409	699.61	529.732	2.50829	0.31931
21.82	1599.41	0.427029	699.61	530.1	2.51194	0.32144
21.86	1600.74	0.427839	699.61	530.541	2.5167	0.32438
21.9	1602.01	0.428648	699.61	530.962	2.52146	0.3274
21.94	1603.19	0.429431	699.61	531.353	2.52606	0.33039
21.98	1604.38	0.430239	699.61	531.747	2.53082	0.33352
22.02	1605.47	0.431049	699.61	532.108	2.53558	0.33679
22.06	1606.51	0.431858	699.61	532.453	2.54034	0.34012
22.1	1607.64	0.43264	699.61	532.828	2.54494	0.34317
22.14	1608.78	0.43345	699.61	533.206	2.54971	0.34638
22.18	1609.9	0.434232	699.61	533.577	2.55431	0.34944
22.22	1611.05	0.435068	699.61	533.958	2.55922	0.35279
22.26	1612.12	0.435823	699.61	534.313	2.56366	0.35576
22.3	1613.17	0.436632	699.61	534.661	2.56842	0.35908
22.34	1614.26	0.437414	699.61	535.022	2.57302	0.36219
22.39	1615.51	0.438386	699.61	535.436	2.57874	0.3662
22.43	1616.63	0.439194	699.61	535.807	2.58349	0.36941
22.47	1617.9	0.440004	699.61	536.228	2.58826	0.37244
22.51	1619.14	0.440813	699.61	536.639	2.59302	0.3755
22.55	1620.36	0.441649	699.61	537.044	2.59794	0.37875
22.59	1621.41	0.442431	699.61	537.392	2.60254	0.38191
22.63	1622.62	0.443268	699.61	537.793	2.60746	0.38518
22.67	1623.81	0.444104	699.61	538.187	2.61238	0.38846
22.71	1624.83	0.444832	699.61	538.525	2.61666	0.39135
22.77	1625.86	0.446019	699.61	538.866	2.62364	0.39692
22.83	1626.97	0.447179	699.61	539.234	2.63046	0.40222
22.88	1628.16	0.448203	700.23	539.629	2.63649	0.40662
22.93	1629.38	0.449175	700.23	540.033	2.64221	0.41066
22.98	1630.53	0.450172	700.23	540.414	2.64807	0.41495
23.02	1631.58	0.450982	700.23	540.762	2.65284	0.41828
23.06	1632.67	0.451791	700.23	541.123	2.65759	0.42155
23.1	1633.73	0.4526	700.23	541.475	2.66235	0.42485
23.15	1634.96	0.453571	700.23	541.882	2.66806	0.42888
23.2	1636.09	0.454596	700.23	542.257	2.67409	0.43336
23.25	1637.28	0.455594	700.23	542.651	2.67996	0.4376
23.2901	1638.32	0.456403	700.23	542.996	2.68472	0.44094
23.33	1639.32	0.457212	700.23	543.328	2.68948	0.44433
23.38	1640.47	0.45821	700.23	543.709	2.69535	0.44862
23.43	1641.57	0.459208	700.23	544.073	2.70122	0.45299
23.49	1642.61	0.460368	700.23	544.418	2.70805	0.45839
23.55	1643.7	0.461582	700.23	544.779	2.71519	0.46403
23.6	1644.76	0.46258	700.23	545.131	2.72106	0.46845
23.65	1645.85	0.463605	700.23	545.492	2.72709	0.47299
23.7	1647.02	0.46463	700.23	545.88	2.73312	0.47742
23.75	1648.17	0.465601	700.23	546.261	2.73883	0.48155
23.8	1649.44	0.466598	700.23	546.682	2.74469	0.48568
23.84	1650.57	0.467435	700.23	547.056	2.74962	0.48905
23.89	1651.77	0.468433	700.23	547.454	2.75549	0.49328
23.94	1652.8	0.469431	700.23	547.795	2.76136	0.49774
23.99	1653.95	0.470429	700.23	548.176	2.76723	0.50204
24.05	1655.16	0.471616	700.23	548.577	2.77421	0.50736
24.11	1656.36	0.47283	700.23	548.975	2.78135	0.51286
24.18	1657.45	0.474205	700.23	549.336	2.78944	0.51946
24.25	1658.58	0.475608	700.23	549.711	2.79769	0.52616
24.3	1659.59	0.476605	700.23	550.046	2.80356	0.53064
24.36	1660.64	0.477765	700.23	550.394	2.81038	0.53603
24.42	1661.78	0.479006	700.23	550.772	2.81768	0.54177
24.47	1662.82	0.480004	700.23	551.116	2.82355	0.54621
24.52	1663.9	0.481029	700.23	551.474	2.82958	0.55076
24.57	1665.04	0.482054	700.23	551.852	2.83561	0.55523
24.63	1666.18	0.483241	700.23	552.23	2.84259	0.56065
24.69	1667.25	0.484427	700.23	552.585	2.84957	0.56616
24.76	1668.35	0.485776	700.23	552.949	2.85751	0.57259
24.82	1669.5	0.48699	700.23	553.33	2.86465	0.57816
24.87	1670.54	0.487988	700.23	553.675	2.87052	0.5826
24.93	1671.68	0.489201	700.23	554.053	2.87765	0.58818
24.99	1672.72	0.490415	700.23	554.397	2.88479	0.5939
25.06	1673.86	0.491818	700.23	554.775	2.89305	0.60059
25.13	1675.02	0.493221	700.23	555.16	2.9013	0.60725
25.18	1676.05	0.494245	700.23	555.501	2.90732	0.61186
25.24	1677.09	0.495433	700.23	555.846	2.91431	0.61743
25.31	1678.13	0.496835	700.23	556.191	2.92256	0.62425
25.38	1679.14	0.498211	700.23	556.525	2.93065	0.63096
25.45	1680.19	0.499586	700.23	556.873	2.93874	0.63761
25.51	1681.35	0.5008	700.23	557.258	2.94588	0.64316
25.58	1682.45	0.502203	700.23	557.622	2.95414	0.64991
25.64	1683.48	0.503416	700.23	557.964	2.96127	0.65564
25.7	1684.58	0.50463	700.23	558.328	2.96841	0.66127
25.78	1685.62	0.506248	700.23	558.673	2.97793	0.66936
25.88	1686.76	0.508244	700.23	559.051	2.98967	0.67954
25.96	1687.78	0.509808	700.23	559.389	2.99887	0.68735
26.0401	1688.95	0.511454	700.23	559.777	3.00855	0.69543
26.12	1689.95	0.513045	700.23	560.108	3.01791	0.70342
26.19	1691.05	0.514448	700.23	560.473	3.02616	0.71016
26.26	1692.16	0.515877	700.23	560.841	3.03457	0.71705
26.37	1693.25	0.518062	700.23	561.202	3.04742	0.72841
26.47	1694.22	0.520058	700.23	561.523	3.05916	0.73882
26.58	1695.07	0.522243	700.23	561.805	3.07202	0.75051
26.67	1696.08	0.52405	700.23	562.14	3.08265	0.75976
26.74	1697.09	0.52548	700.23	562.475	3.09106	0.76678
26.82	1698.13	0.527044	700.23	562.819	3.10026	0.77456
26.91	1699.23	0.528878	700.23	563.184	3.11105	0.78384
26.97	1700.25	0.530119	700.23	563.522	3.11835	0.78974
27.05	1701.31	0.531765	700.23	563.873	3.12803	0.79797
27.15	1701.94	0.533733	700.23	564.082	3.13961	0.80869
27.26	1702.87	0.535946	700.23	564.39	3.15262	0.82043
27.37	1703.98	0.538157	700.23	564.758	3.16563	0.83192
27.46	1705.02	0.539964	700.23	565.103	3.17626	0.84112
27.57	1706.04	0.542176	700.23	565.441	3.18927	0.85274
27.65	1707.12	0.543767	700.23	565.799	3.19863	0.86062
27.76	1708.06	0.545979	700.23	566.11	3.21164	0.87234
27.86	1708.55	0.547921	700.23	566.273	3.22306	0.88309
27.97	1709.43	0.550133	700.23	566.564	3.23608	0.8949
28.08	1710.58	0.552344	700.23	566.946	3.24908	0.90633
28.18	1711.69	0.55434	700.23	567.313	3.26082	0.91655
28.25	1712.76	0.555824	700.23	567.668	3.26955	0.92382
28.35	1713.5	0.557793	700.23	567.913	3.28114	0.93439
28.46	1714.19	0.559951	700.23	568.142	3.29383	0.94613
28.57	1714.95	0.562162	700.23	568.394	3.30684	0.9581
28.67	1715.62	0.564158	700.23	568.616	3.31858	0.96892
28.77	1716.67	0.566262	700.23	568.964	3.33095	0.97986
28.88	1717.46	0.56842	700.23	569.226	3.34365	0.99147
28.98	1717.78	0.570416	700.23	569.332	3.35539	1.00278
29.09	1718.5	0.572574	700.23	569.571	3.36808	1.01449
29.2	1718.87	0.574758	700.23	569.693	3.38093	1.02683
29.3001	1719.52	0.576782	700.23	569.909	3.39284	1.03784
29.41	1720.13	0.578994	700.23	570.111	3.40585	1.05002
29.52	1720.93	0.581205	700.23	570.376	3.41885	1.06193
29.63	1721.19	0.58339	700.23	570.462	3.43171	1.07442
29.73	1721.4	0.585359	700.23	570.532	3.44329	1.08572
29.84	1722.24	0.587571	700.23	570.81	3.4563	1.09758
29.95	1723.05	0.589837	700.23	571.079	3.46963	1.1098
30.0501	1723.19	0.591832	700.23	571.125	3.48136	1.12134
30.16	1723.39	0.594017	700.23	571.191	3.49422	1.13392
30.27	1723.62	0.596202	700.23	571.267	3.50707	1.14646
30.38	1723.94	0.598387	700.23	571.374	3.51992	1.15888
30.48	1724.19	0.600356	700.23	571.456	3.53151	1.17012
30.59	1724.82	0.602622	700.23	571.665	3.54484	1.18258
30.7	1725.19	0.604806	700.23	571.788	3.55768	1.19492
30.8001	1725.15	0.606775	700.23	571.775	3.56926	1.20656
30.91	1725.14	0.60896	700.23	571.771	3.58212	1.21943
31.02	1725.5	0.611145	700.23	571.891	3.59497	1.23179
31.13	1726.15	0.613383	700.23	572.106	3.60814	1.24406
31.23	1726.78	0.615353	700.23	572.315	3.61972	1.25479
31.34	1727.08	0.617564	700.23	572.414	3.63273	1.26738
31.45	1727.08	0.619749	700.23	572.414	3.64558	1.28023
31.5501	1727.13	0.621692	700.23	572.431	3.65701	1.2916
31.66	1727.29	0.623875	700.23	572.484	3.66985	1.30422
31.77	1727.63	0.626088	700.23	572.597	3.68287	1.31677
31.88	1728.22	0.6283	700.23	572.792	3.69588	1.32897
31.98	1728.73	0.630322	700.23	572.961	3.70778	1.34017
32.09	1728.74	0.632481	700.23	572.964	3.72048	1.35285
32.2	1728.5	0.634665	700.23	572.885	3.73332	1.36603
32.3001	1729.09	0.636688	700.23	573.08	3.74522	1.37712
32.41	1729.78	0.638926	700.23	573.309	3.75839	1.38934
32.52	1729.82	0.641058	700.23	573.322	3.77093	1.40183
32.62	1730	0.643053	700.23	573.382	3.78266	1.41332
32.73	1730.46	0.645265	700.23	573.534	3.79568	1.4257
32.84	1730.45	0.647396	700.23	573.531	3.80821	1.43825
32.95	1730.75	0.649635	700.23	573.631	3.82138	1.45101
33.05	1730.98	0.651631	700.23	573.707	3.83312	1.46243
33.16	1731.25	0.653869	700.23	573.796	3.84629	1.47523
33.27	1731.34	0.656027	700.23	573.826	3.85898	1.4878
33.37	1731.51	0.65805	700.23	573.883	3.87088	1.49947
33.48	1731.83	0.660235	700.23	573.989	3.88374	1.51188
33.59	1731.78	0.66242	700.23	573.972	3.89659	1.5248
33.7	1731.98	0.664658	700.23	574.038	3.90975	1.53769
33.8	1731.66	0.666601	700.23	573.932	3.92118	1.54956
33.91	1731.6	0.668812	700.23	573.912	3.93419	1.56265
34.02	1731.69	0.67097	700.23	573.942	3.94688	1.57522
34.12	1732.07	0.672993	700.23	574.068	3.95878	1.5866
34.23	1732.13	0.675205	700.23	574.088	3.97179	1.59953
34.34	1732.24	0.677416	700.23	574.124	3.9848	1.61238
34.45	1731.75	0.679628	700.23	573.962	3.99781	1.62607
34.55	1731.4	0.681597	700.23	573.846	4.00939	1.63813
34.66	1731.08	0.683782	700.23	573.74	4.02225	1.65142
34.77	1731.3	0.685994	700.23	573.813	4.03526	1.66413
34.87	1731.55	0.688016	700.23	573.896	4.04715	1.67568
34.98	1731.4	0.690229	700.23	573.846	4.06017	1.68891
35.09	1731.06	0.692414	700.23	573.733	4.07302	1.70222
35.2	1730.63	0.694625	700.23	573.591	4.08603	1.71582
35.3	1730.32	0.696594	700.23	573.488	4.09761	1.72783
35.41	1730.48	0.698806	700.23	573.541	4.11062	1.74062
35.52	1730.68	0.70099	700.23	573.607	4.12347	1.75319
35.62	1730.5	0.703014	700.23	573.548	4.13538	1.76534
35.73	1730.39	0.705225	700.23	573.511	4.14838	1.7785
35.84	1729.79	0.707383	700.23	573.312	4.16108	1.79202
35.95	1729.68	0.709649	700.23	573.276	4.17441	1.8055
36.05	1729.3	0.711618	700.23	573.15	4.18599	1.8176
36.16	1729.23	0.713803	700.23	573.127	4.19884	1.83055
36.27	1729.46	0.716014	700.23	573.203	4.21185	1.84324
36.37	1729.18	0.718037	700.23	573.11	4.22375	1.85552
36.48	1728.69	0.720195	700.23	572.948	4.23644	1.86889
36.59	1728.41	0.72238	700.23	572.855	4.24929	1.88212
36.7	1728.83	0.724646	700.23	572.994	4.26262	1.89488
36.8	1729.12	0.726669	700.23	573.09	4.27452	1.90638
36.91	1729.15	0.728854	700.23	573.1	4.28738	1.91919
37.02	1728.87	0.731011	700.23	573.008	4.30006	1.93227
37.12	1728.73	0.733034	700.23	572.961	4.31196	1.94436
37.23	1728.6	0.735246	700.23	572.918	4.32498	1.95755
37.34	1728.38	0.737458	700.23	572.845	4.33799	1.97086
37.45	1728.43	0.739696	700.23	572.862	4.35115	1.98396
37.55	1727.76	0.741639	700.23	572.64	4.36258	1.9963
37.66	1727.41	0.743823	700.23	572.524	4.37543	2.00963
37.77	1727.43	0.746035	700.23	572.53	4.38844	2.02261
37.87	1727.27	0.748058	700.23	572.477	4.40034	2.03473
37.98	1727.52	0.750323	700.23	572.56	4.41366	2.04771
38.09	1727.47	0.752562	700.23	572.543	4.42684	2.06095
38.19	1727.15	0.754558	700.23	572.437	4.43858	2.07313
38.3	1726.87	0.756743	700.23	572.345	4.45143	2.08637
38.41	1726.82	0.758928	700.23	572.328	4.46428	2.09929
38.52	1726.71	0.76114	700.23	572.292	4.47729	2.11245
38.62	1726.52	0.763162	700.23	572.229	4.48919	2.12461
38.73	1726.11	0.765374	700.23	572.093	4.5022	2.13818
38.84	1725.42	0.767532	700.23	571.864	4.51489	2.15182
38.94	1725.09	0.769555	700.23	571.755	4.52679	2.16417
39.05	1724.88	0.77174	700.23	571.685	4.53965	2.17731
39.16	1724.75	0.773951	699.7	571.642	4.55265	2.1905
39.27	1724.64	0.776163	699.7	571.606	4.56566	2.20366
39.37	1724.37	0.778213	699.7	571.516	4.57772	2.21609
39.48	1723.53	0.780371	699.7	571.238	4.59042	2.22993
39.59	1723.2	0.782555	699.7	571.128	4.60326	2.24323
39.69	1723.1	0.784579	699.7	571.095	4.61517	2.25527
39.8	1723.36	0.786844	699.7	571.181	4.62849	2.26824
39.91	1722.83	0.789029	699.7	571.006	4.64135	2.28182
40.02	1722.04	0.791187	699.7	570.744	4.65404	2.2956
40.12	1721.37	0.793156	699.7	570.522	4.66562	2.3081
40.23	1720.73	0.795368	699.7	570.31	4.67864	2.32198
40.34	1720.39	0.797606	699.7	570.197	4.6918	2.33561
40.44	1720.03	0.799576	699.7	570.078	4.70339	2.3477
40.55	1719.91	0.801842	699.7	570.038	4.71672	2.36119
40.66	1719.08	0.803999	699.7	569.763	4.72941	2.37501
40.77	1718.21	0.806184	699.7	569.474	4.74226	2.38906
40.87	1717.71	0.808206	699.7	569.309	4.75415	2.40164
40.98	1717.4	0.810418	699.7	569.206	4.76716	2.41507
41.09	1716.9	0.812603	699.7	569.04	4.78002	2.42861
41.19	1716.67	0.814599	699.7	568.964	4.79176	2.44067
41.3	1716.3	0.816784	699.7	568.841	4.80461	2.45403
41.41	1715.78	0.818969	699.7	568.669	4.81746	2.46759
41.52	1715.3	0.821154	699.7	568.51	4.83032	2.4811
41.62	1714.96	0.823176	699.7	568.397	4.84221	2.49346
41.73	1714.63	0.825388	699.7	568.288	4.85522	2.50693
41.84	1714.34	0.8276	699.7	568.192	4.86824	2.52034
41.94	1714.05	0.829569	699.7	568.096	4.87982	2.53231
42.05	1713.38	0.831754	699.7	567.874	4.89267	2.54609
42.16	1713.2	0.833938	699.7	567.814	4.90552	2.55918
42.27	1712.9	0.836178	699.7	567.715	4.91869	2.57277
42.37	1712.64	0.838174	699.7	567.628	4.93044	2.58486
42.48	1711.96	0.840358	699.7	567.403	4.94328	2.59864
42.5801	1711.84	0.842328	699.7	567.363	4.95487	2.61039
42.69	1711.43	0.844511	699.7	567.227	4.96771	2.6238
42.8	1711.23	0.846724	699.7	567.161	4.98073	2.63709
42.91	1711.18	0.848936	699.7	567.144	4.99374	2.65017
43.01	1710.74	0.850932	699.7	566.999	5.00548	2.66251
43.12	1710.3	0.853116	699.7	566.853	5.01833	2.67596
43.23	1709.58	0.855274	699.7	566.614	5.03102	2.68964
43.3301	1709.42	0.857296	699.7	566.561	5.04292	2.70176
43.44	1709.48	0.859509	699.7	566.581	5.05594	2.71469
43.55	1708.47	0.861639	699.7	566.246	5.06846	2.7286
43.66	1708.12	0.863878	699.7	566.13	5.08164	2.74225
43.76	1707.56	0.865847	699.7	565.945	5.09322	2.7546
43.87	1706.84	0.868032	699.7	565.706	5.10607	2.76844
43.98	1706.38	0.87019	699.7	565.554	5.11876	2.78177
44.0801	1706.53	0.87224	699.7	565.603	5.13082	2.79362
44.19	1706.24	0.874451	699.7	565.507	5.14383	2.80702
44.3	1705.82	0.876636	699.7	565.368	5.15668	2.82045
44.41	1705.04	0.878794	699.7	565.109	5.16938	2.83421
44.51	1704.41	0.88079	699.7	564.901	5.18112	2.84682
44.62	1704.07	0.883028	699.7	564.788	5.19428	2.86045
44.73	1703.85	0.88524	699.7	564.715	5.20729	2.87376
44.8301	1703.38	0.887209	699.7	564.559	5.21888	2.88599
44.94	1702.57	0.889394	699.7	564.291	5.23173	2.89995
45.05	1702.15	0.891606	699.7	564.152	5.24474	2.91354
45.16	1701.54	0.893791	699.7	563.949	5.25759	2.92722
45.26	1701.1	0.895787	699.7	563.804	5.26934	2.93957
45.37	1700.49	0.897998	699.7	563.601	5.28234	2.95341
45.48	1700.2	0.90021	699.7	563.505	5.29535	2.96682
45.5801	1699.79	0.902234	699.7	563.369	5.30726	2.97929
45.69	1699.03	0.904364	699.7	563.117	5.31979	2.99286
45.8	1698.77	0.906602	699.7	563.031	5.33295	3.00638
45.91	1698.27	0.908815	699.7	562.866	5.34597	3.02008
46.01	1697.58	0.910811	699.7	562.637	5.35771	3.03277
46.12	1696.97	0.913022	699.7	562.435	5.37072	3.04661
46.23	1696.39	0.915207	699.7	562.243	5.38357	3.06025
46.3301	1695.46	0.917203	699.7	561.934	5.39531	3.07327
46.44	1695.06	0.919361	699.7	561.802	5.40801	3.08651
46.55	1694.9	0.921627	699.7	561.749	5.42134	3.10006
46.66	1694.67	0.923838	699.7	561.672	5.43434	3.11338
46.76	1694.18	0.925834	699.7	561.51	5.44608	3.12579
46.87	1693.36	0.928019	699.7	561.238	5.45894	3.13977
46.98	1693.08	0.930177	699.7	561.145	5.47163	3.15285
47.0801	1693.06	0.932227	699.7	561.139	5.48369	3.16493
47.19	1692.69	0.934438	699.7	561.016	5.49669	3.17845
47.3	1692.4	0.936651	699.7	560.92	5.50971	3.19186
47.41	1691.37	0.938808	699.7	560.579	5.5224	3.20596
47.51	1690.61	0.940804	699.7	560.327	5.53414	3.21874
47.62	1690.25	0.942989	699.7	560.207	5.54699	3.23209
47.73	1689.95	0.945201	699.7	560.108	5.56001	3.24551
47.83	1690.05	0.947223	699.7	560.141	5.5719	3.25727
47.94	1689.65	0.949435	699.7	560.009	5.58491	3.27083
48.05	1688.91	0.95162	699.7	559.763	5.59776	3.28469
48.15	1688.42	0.953643	699.7	559.601	5.60966	3.29726
48.26	1687.8	0.955827	699.7	559.395	5.62251	3.31096
48.37	1687.36	0.958067	699.7	559.25	5.63569	3.32474
48.48	1687.04	0.960278	699.7	559.144	5.64869	3.33818
48.58	1686.58	0.962248	699.7	558.991	5.66028	3.3504
48.69	1685.54	0.964432	699.7	558.646	5.67313	3.36467
48.8	1684.85	0.966644	699.7	558.418	5.68614	3.37863
48.9	1684.25	0.96864	699.7	558.219	5.69788	3.39119
49.01	1683.83	0.970852	699.7	558.08	5.71089	3.40478
49.12	1683.91	0.973144	699.7	558.106	5.72438	3.41815
49.23	1683.24	0.975329	699.7	557.884	5.73723	3.43192
49.33	1682.43	0.977325	699.7	557.616	5.74897	3.44477
49.44	1681.94	0.97951	699.7	557.453	5.76182	3.4583
49.55	1681.37	0.981748	699.7	557.264	5.77499	3.47224
49.65	1680.87	0.983799	699.7	557.099	5.78705	3.48499
49.76	1680.01	0.985956	699.7	556.814	5.79974	3.49886
49.87	1679.68	0.988168	699.7	556.704	5.81275	3.51232
49.98	1678.89	0.990352	699.7	556.442	5.8256	3.52625
50.08	1678.34	0.992348	699.7	556.26	5.83734	3.53875
50.19	1677.63	0.99456	699.7	556.025	5.85035	3.55273
50.3	1677.05	0.996773	699.7	555.833	5.86337	3.56654
50.4	1676.73	0.998795	699.7	555.727	5.87526	3.57887
50.51	1676.24	1.00101	699.7	555.564	5.88829	3.59257
50.62	1675.98	1.00319	699.7	555.478	5.90112	3.60575
50.73	1675.76	1.00543	699.7	555.405	5.91429	3.61923
50.83	1675.4	1.00743	699.7	555.286	5.92606	3.63149
50.94	1674.67	1.00964	699.7	555.044	5.93906	3.64549
51.05	1673.63	1.0118	699.7	554.699	5.95176	3.65962
51.15	1673.05	1.01379	699.7	554.507	5.96347	3.67212
51.26	1672.4	1.01598	699.7	554.291	5.97635	3.68589
51.37	1672.04	1.01822	699.7	554.172	5.98953	3.69956
51.48	1671.78	1.02043	699.7	554.086	6.00253	3.71292
51.58	1671.12	1.02242	699.7	553.867	6.01424	3.72553
51.69	1670.16	1.02458	699.7	553.549	6.02694	3.73955
51.8	1669.2	1.02679	699.7	553.231	6.03994	3.75386
51.9	1668.86	1.02882	699.7	553.118	6.05188	3.76627
52.01	1668.31	1.031	699.7	552.936	6.06471	3.77985
52.12	1667.91	1.03321	699.7	552.803	6.07771	3.79339
52.23	1667.42	1.03542	699.7	552.641	6.09071	3.80707
52.33	1666.45	1.03739	699.7	552.319	6.10229	3.81998
52.43	1665.44	1.03936	699.7	551.985	6.11388	3.83295
52.54	1664.86	1.04157	699.7	551.792	6.12688	3.84675
52.64	1664.34	1.0436	699.7	551.62	6.13882	3.8594
52.75	1664.23	1.04584	699.7	551.584	6.152	3.87273
52.8501	1663.64	1.0478	699.7	551.388	6.16353	3.88507
52.96	1662.7	1.04999	699.7	551.076	6.17641	3.89924
53.05	1661.67	1.05174	699.7	550.735	6.18671	3.91094
53.15	1661.15	1.05374	699.7	550.563	6.19847	3.92342
53.26	1660.87	1.05598	699.7	550.47	6.21165	3.93698
53.37	1660.18	1.05819	699.7	550.241	6.22465	3.95092
53.47	1659.67	1.06018	699.7	550.072	6.23635	3.96333
53.58	1659.01	1.06234	699.7	549.853	6.24906	3.97694
53.69	1658.21	1.06453	699.7	549.588	6.26194	3.99092
53.8	1657.45	1.06668	699.7	549.336	6.27459	4.0046
53.9	1656.91	1.06871	699.7	549.157	6.28653	4.01728
54.01	1656.27	1.07092	699.7	548.945	6.29953	4.03116
54.12	1655.73	1.0731	699.7	548.766	6.31235	4.04472
54.22	1655.05	1.07507	699.7	548.541	6.32394	4.05724
54.33	1654.74	1.07726	699.7	548.438	6.33682	4.07055
54.44	1654.49	1.0795	699.7	548.355	6.35	4.08407
54.55	1653.79	1.08171	699.7	548.123	6.363	4.09803
54.65	1653.09	1.08368	699.7	547.891	6.37459	4.11057
54.76	1652.4	1.08584	699.7	547.663	6.38729	4.12423
54.87	1652.18	1.08805	699.7	547.59	6.40029	4.13753
54.97	1651.63	1.08999	699.7	547.407	6.41171	4.14969
55.08	1651.51	1.09223	699.7	547.368	6.42488	4.16303
55.19	1650.95	1.09444	699.7	547.182	6.43788	4.1768
55.3	1650.66	1.09668	699.7	547.086	6.45106	4.19037
55.4	1649.96	1.09862	699.96	546.854	6.46247	4.20274
55.51	1649.42	1.10081	699.96	546.675	6.47535	4.21637
55.62	1649.37	1.10302	699.96	546.658	6.48835	4.22943
55.72	1649.36	1.10504	699.96	546.655	6.50024	4.24133
55.83	1649.03	1.10728	699.96	546.546	6.51341	4.25496
55.93	1647.99	1.10922	699.96	546.201	6.52482	4.26779
56.03	1647.23	1.11122	699.96	545.949	6.53659	4.2806
56.14	1646.47	1.11337	699.96	545.697	6.54924	4.29429
56.25	1645.89	1.11559	699.96	545.505	6.56229	4.30814
56.3501	1645.86	1.11764	699.96	545.495	6.57435	4.32024
56.46	1645.46	1.11982	699.96	545.363	6.58718	4.33361
56.57	1644.59	1.12201	699.96	545.074	6.60006	4.34769
56.68	1643.72	1.12419	699.96	544.786	6.61288	4.3617
56.78	1642.96	1.12619	699.96	544.534	6.62465	4.37451
56.89	1642.63	1.12843	699.96	544.425	6.63782	4.38814
57	1642.54	1.13064	699.96	544.395	6.65082	4.40126
57.1001	1642.21	1.13266	699.96	544.285	6.66271	4.41359
57.21	1641.29	1.13479	699.96	543.98	6.67524	4.42738
57.32	1640.33	1.137	699.96	543.662	6.68824	4.4417
57.43	1639.54	1.13921	699.96	543.4	6.70124	4.45578
57.53	1638.81	1.14118	699.96	543.159	6.71282	4.46837
57.64	1638.48	1.14345	699.96	543.049	6.72618	4.48217
57.75	1638.12	1.14563	699.96	542.93	6.739	4.49549
57.85	1637.45	1.1476	699.96	542.708	6.75059	4.50799
57.96	1636.67	1.14979	699.96	542.449	6.76347	4.52194
58.07	1636.2	1.15197	699.96	542.293	6.77629	4.53541
58.17	1635.58	1.154	699.96	542.088	6.78824	4.5482
58.28	1635.32	1.15623	699.96	542.002	6.80135	4.56168
58.39	1634.84	1.15845	699.96	541.843	6.81441	4.57539
58.5	1634.07	1.1606	699.96	541.587	6.82706	4.58909
58.6	1633.85	1.16263	699.96	541.515	6.839	4.60134
58.71	1633.07	1.16476	699.96	541.256	6.85153	4.61493
58.82	1633.27	1.16702	699.96	541.322	6.86482	4.62795
58.92	1632.85	1.16905	699.96	541.183	6.87676	4.64047
59.03	1632.25	1.17123	699.96	540.984	6.88959	4.65412
59.14	1631.69	1.17342	699.96	540.799	6.90247	4.66777
59.25	1631.57	1.17563	699.96	540.759	6.91547	4.68093
59.35	1631.2	1.17762	699.96	540.636	6.92718	4.69314
59.46	1630.7	1.17984	699.96	540.471	6.94024	4.70689
59.57	1630.17	1.18207	699.96	540.295	6.95335	4.72073
59.67	1629.52	1.18407	699.96	540.079	6.96512	4.73338
59.78	1628.77	1.18625	699.96	539.831	6.97794	4.74723
59.89	1628.46	1.18847	699.96	539.728	6.991	4.76072
60	1628.34	1.19065	699.96	539.688	7.00382	4.77371
60.1	1628.37	1.19273	699.96	539.698	7.01606	4.7859
60.21	1628.2	1.19494	699.96	539.642	7.02906	4.79913
60.32	1627.34	1.19712	699.96	539.357	7.04188	4.81313
60.42	1626.64	1.19912	699.96	539.125	7.05365	4.82586
60.53	1626.28	1.20133	699.96	539.006	7.06665	4.83935
60.64	1626.16	1.20357	699.96	538.966	7.07982	4.85269
60.75	1625.73	1.20581	699.96	538.823	7.093	4.86646
60.85	1625.05	1.20778	699.96	538.598	7.10459	4.87898
60.96	1624.26	1.20996	699.96	538.336	7.11741	4.89288
61.07	1623.46	1.21215	699.96	538.071	7.13029	4.90686
61.17	1622.8	1.21414	699.96	537.852	7.142	4.91947
61.28	1622.56	1.21636	699.96	537.773	7.15506	4.93286
61.39	1622.59	1.21862	699.96	537.783	7.16835	4.94611
61.5	1621.91	1.22081	699.96	537.557	7.18124	4.95992
61.6	1621.08	1.22275	699.96	537.282	7.19265	4.97247
61.71	1620.63	1.22499	699.96	537.133	7.20582	4.98627
61.82	1620.19	1.2272	699.96	536.987	7.21882	4.99987
61.92	1619.89	1.22922	699.96	536.888	7.23071	5.01216
62.03	1619.43	1.23143	699.96	536.735	7.24371	5.02579
62.13	1618.42	1.23338	699.96	536.401	7.25518	5.03865
62.23	1617.79	1.23537	699.96	536.192	7.26688	5.05121
62.34	1617.09	1.23758	699.96	535.96	7.27988	5.06517
62.45	1616.54	1.2398	699.96	535.777	7.29294	5.07898
62.56	1616	1.24198	699.96	535.598	7.30576	5.09255
62.66	1615.38	1.24403	699.96	535.393	7.31782	5.10546
62.77	1614.63	1.24619	699.96	535.144	7.33053	5.11919
62.8701	1614.07	1.24818	699.96	534.959	7.34224	5.13166
62.98	1613.71	1.25037	699.96	534.839	7.35512	5.14504
63.09	1613.45	1.25261	699.96	534.753	7.36829	5.15857
63.2	1612.73	1.25482	699.96	534.515	7.38129	5.17256
63.3	1612.05	1.25679	699.96	534.289	7.39288	5.18508
63.41	1611.45	1.25897	699.96	534.09	7.40571	5.19872
63.52	1610.73	1.26113	699.96	533.852	7.41841	5.21241
63.6201	1610.41	1.26318	699.96	533.746	7.43047	5.22491
63.73	1610.38	1.26539	699.96	533.736	7.44347	5.23795
63.84	1610.16	1.26766	699.96	533.663	7.45682	5.2516
63.94	1609.14	1.2696	699.96	533.325	7.46824	5.26441
64.04	1608.34	1.2716	699.96	533.06	7.48	5.27727
64.15	1607.69	1.27373	699.96	532.844	7.49253	5.29069
64.26	1607.69	1.27599	699.96	532.844	7.50582	5.30399
64.36	1607.61	1.27799	699.96	532.818	7.51759	5.31586
64.47	1607.34	1.28017	699.96	532.728	7.53041	5.32906
64.58	1606.81	1.28238	699.96	532.553	7.54341	5.34278
64.68	1605.9	1.28433	699.96	532.251	7.55488	5.3555
64.79	1605.58	1.28654	699.96	532.145	7.56788	5.36894
64.9	1605.01	1.2887	699.96	531.956	7.58059	5.38242
65.01	1604.82	1.29091	699.96	531.893	7.59359	5.39568
65.11	1604.75	1.29293	699.96	531.87	7.60547	5.40766
65.22	1604.11	1.29512	699.96	531.658	7.61835	5.42142
65.33	1603.45	1.29727	699.96	531.439	7.631	5.43497
65.43	1602.95	1.29927	699.96	531.273	7.64276	5.44742
65.54	1602.94	1.30151	699.96	531.27	7.65594	5.46061
65.65	1602.37	1.30367	699.96	531.081	7.66865	5.4741
65.76	1601.95	1.30585	699.96	530.942	7.68147	5.4875
65.86	1601.71	1.30785	699.96	530.862	7.69324	5.49959
65.97	1601.01	1.30998	699.96	530.63	7.70576	5.51308
66.08	1600.68	1.31222	699.96	530.521	7.71894	5.52671
66.18	1600.41	1.31427	699.96	530.431	7.731	5.53913
66.29	1599.92	1.31642	699.96	530.269	7.74365	5.55245
66.4	1599.4	1.31864	699.96	530.097	7.75671	5.56622
66.51	1598.96	1.32085	699.96	529.951	7.76971	5.57983
66.61	1598.26	1.32279	699.96	529.719	7.78112	5.5922
66.72	1598.18	1.32503	699.96	529.692	7.79429	5.60548
66.83	1597.68	1.32727	699.96	529.527	7.80747	5.61934
66.93	1597.19	1.32924	699.96	529.364	7.81906	5.6316
67.04	1596.53	1.33142	699.96	529.145	7.83188	5.64533
67.15	1595.98	1.33355	699.96	528.963	7.84441	5.65861
67.26	1595.83	1.33579	699.96	528.913	7.85759	5.672
67.36	1595.61	1.33779	699.96	528.841	7.86935	5.68406
67.47	1595.03	1.34	699.96	528.648	7.88235	5.69786
67.58	1594.38	1.34221	699.96	528.433	7.89535	5.71175
67.68	1593.74	1.34421	699.96	528.221	7.90712	5.72439
67.79	1593.07	1.34636	699.96	527.999	7.91976	5.73795
67.9	1592.79	1.3486	699.96	527.906	7.93294	5.75151
68	1592.57	1.35063	699.96	527.833	7.94488	5.76375
68.11	1592	1.35284	699.96	527.644	7.95788	5.77754
68.22	1591.21	1.35505	699.96	527.382	7.97088	5.79162
68.33	1590.51	1.35721	699.96	527.15	7.98359	5.80528
68.43	1589.65	1.35918	699.96	526.865	7.99518	5.81805
68.54	1589.29	1.36139	699.96	526.746	8.00818	5.83154
68.65	1588.91	1.36363	699.96	526.62	8.02135	5.84524
68.75	1588.85	1.36562	699.96	526.6	8.03306	5.85703
68.86	1588.28	1.36783	699.96	526.411	8.04606	5.87081
68.97	1587.43	1.37002	699.96	526.129	8.05894	5.88485
69.08	1586.61	1.3722	699.96	525.858	8.07176	5.8988
69.18	1586.39	1.37423	699.96	525.785	8.08371	5.91104
69.29	1585.99	1.37641	699.96	525.652	8.09653	5.92441
69.4	1585.95	1.37865	699.96	525.639	8.10971	5.93764
69.5	1585.34	1.38065	699.96	525.437	8.12147	5.95024
69.61	1584.62	1.38278	699.96	525.198	8.134	5.96376
69.72	1584.22	1.38502	699.96	525.065	8.14718	5.97748
69.83	1583.93	1.3872	699.96	524.969	8.16	5.99071
69.93	1584.13	1.38922	699.96	525.036	8.17188	6.00231
70.04	1583.79	1.39146	699.96	524.923	8.18506	6.01596
70.15	1583.3	1.39359	699.96	524.761	8.19759	6.02916
70.25	1583.14	1.39562	699.96	524.708	8.20953	6.04132
70.36	1582.63	1.3978	699.96	524.538	8.22235	6.05484
70.47	1582.25	1.40004	699.96	524.413	8.23553	6.06854
70.58	1581.92	1.40225	699.96	524.303	8.24853	6.08199
70.68	1581.35	1.40427	699.96	524.114	8.26041	6.09465
70.79	1580.64	1.4064	699.96	523.879	8.27294	6.10815
70.9	1580.04	1.40859	699.96	523.68	8.28582	6.12186
71	1579.81	1.41061	699.96	523.604	8.29771	6.13405
71.11	1579.7	1.41285	699.96	523.567	8.31088	6.14738
71.22	1579.75	1.41514	699.96	523.584	8.32435	6.16078
71.33	1579.4	1.41733	699.96	523.468	8.33724	6.17414
71.43	1578.46	1.4193	699.96	523.156	8.34882	6.18702
71.54	1578.35	1.42151	699.96	523.12	8.36182	6.20017
71.65	1577.97	1.42375	699.8	522.994	8.375	6.21387
71.75	1577.53	1.42577	699.8	522.848	8.38688	6.22635
71.86	1576.85	1.42798	699.8	522.623	8.39988	6.24028
71.97	1575.76	1.43014	699.8	522.262	8.41259	6.25448
72.08	1574.96	1.43235	699.8	521.996	8.42559	6.26858
72.18	1574.58	1.43435	699.8	521.87	8.43735	6.28086
72.29	1574.31	1.43656	699.8	521.781	8.45035	6.29423
72.4	1574.04	1.43877	699.8	521.691	8.46335	6.3076
72.5	1573.72	1.4408	699.8	521.585	8.47529	6.31998
72.61	1572.73	1.44293	699.8	521.257	8.48782	6.33387
72.72	1572.22	1.44514	699.8	521.088	8.50082	6.34757
72.82	1572.09	1.44716	699.8	521.045	8.51271	6.35963
72.93	1572.24	1.44943	699.8	521.095	8.52606	6.37277
73.04	1571.91	1.45164	699.8	520.986	8.53906	6.38623
73.1401	1571.05	1.45361	699.8	520.7	8.55065	6.39899
73.25	1570.08	1.45577	699.8	520.379	8.56335	6.41303
73.36	1569.46	1.45795	699.8	520.173	8.57618	6.4267
73.47	1569.17	1.46019	699.8	520.077	8.58935	6.44027
73.57	1568.78	1.46221	699.8	519.948	8.60124	6.45269
73.68	1568.46	1.4644	699.8	519.842	8.61412	6.46601
73.79	1568.06	1.46658	699.8	519.71	8.62694	6.47938
73.8901	1567.17	1.46858	699.8	519.415	8.63871	6.49236
74	1566.45	1.47076	699.8	519.176	8.65153	6.50617
74.11	1566.22	1.473	699.8	519.1	8.66471	6.51967
74.22	1565.89	1.47519	699.8	518.99	8.67759	6.533
74.32	1565.67	1.47721	699.8	518.917	8.68947	6.54518
74.43	1565.08	1.47939	699.8	518.722	8.70229	6.55882
74.54	1564.68	1.48155	699.8	518.589	8.715	6.57207
74.6401	1564.12	1.48357	699.8	518.404	8.72688	6.58472
74.75	1563.66	1.48576	699.8	518.251	8.73976	6.59823
74.86	1563.36	1.48802	699.8	518.152	8.75306	6.61194
74.97	1562.8	1.49018	699.8	517.966	8.76576	6.62541
75.07	1562.03	1.49218	699.8	517.711	8.77753	6.63823
75.18	1561.46	1.49434	699.8	517.522	8.79024	6.65171
75.29	1561.33	1.49658	699.8	517.479	8.80341	6.66507
75.3901	1560.79	1.49857	699.8	517.3	8.81512	6.67751
75.5	1560.41	1.50078	699.8	517.174	8.82812	6.69103
75.61	1559.58	1.50297	699.8	516.899	8.841	6.70505
75.72	1558.87	1.5051	699.8	516.664	8.85353	6.71856
75.82	1558.32	1.50709	699.8	516.481	8.86524	6.73101
75.93	1557.79	1.50931	699.8	516.306	8.87829	6.7448
76.04	1557.15	1.51149	699.8	516.094	8.89112	6.7585
76.1401	1556.77	1.51351	699.8	515.968	8.903	6.7709
76.25	1555.93	1.51567	699.8	515.689	8.91571	6.78476
76.36	1555.14	1.51786	699.8	515.427	8.92859	6.79872
76.47	1554.57	1.52007	699.8	515.238	8.94159	6.8125
76.57	1554.59	1.52206	699.8	515.245	8.95329	6.82418
76.68	1554.07	1.52425	699.8	515.073	8.96618	6.83778
76.79	1553.45	1.52643	699.8	514.867	8.979	6.85145
76.8901	1553.17	1.52843	699.8	514.774	8.99076	6.8636
77	1552.57	1.53059	699.8	514.576	9.00347	6.87713
77.11	1552.55	1.53283	699.8	514.569	9.01665	6.89033
77.22	1552.57	1.53506	699.8	514.576	9.02976	6.90342
77.32	1552.24	1.53701	699.8	514.466	9.04124	6.91534
77.43	1552.15	1.53925	699.8	514.436	9.05441	6.92864
77.54	1551.4	1.5414	699.8	514.188	9.06706	6.94232
77.6401	1550.89	1.5434	699.8	514.019	9.07882	6.95478
77.75	1550.67	1.54561	699.8	513.946	9.09182	6.96808
77.86	1550.36	1.54782	699.8	513.843	9.10482	6.9815
77.96	1550.09	1.54982	699.8	513.754	9.11659	6.99364
78.07	1549.49	1.552	699.8	513.555	9.12941	7.00728
78.18	1548.93	1.55419	699.8	513.369	9.14229	7.02093
78.29	1548.45	1.55637	699.8	513.21	9.15512	7.03441
78.39	1548.03	1.5584	699.8	513.071	9.16706	7.04693
78.5	1547.56	1.56061	699.8	512.915	9.18006	7.06058
78.61	1547.27	1.56282	699.8	512.819	9.19306	7.07397
78.71	1546.78	1.56479	699.8	512.657	9.20465	7.08623
78.82	1546.11	1.56697	699.8	512.434	9.21747	7.09997
78.93	1545.58	1.56919	699.8	512.259	9.23053	7.11376
79.04	1545.24	1.57142	699.8	512.146	9.24365	7.12734
79.14	1544.71	1.57342	699.8	511.971	9.25541	7.13983
79.25	1543.91	1.57563	699.8	511.705	9.26841	7.15393
79.36	1543	1.57776	699.8	511.404	9.28094	7.1677
79.46	1542.46	1.57979	699.8	511.225	9.29288	7.18038
79.57	1541.77	1.582	699.8	510.996	9.30588	7.19433
79.68	1541.16	1.58418	699.8	510.794	9.31871	7.20799
79.79	1540.64	1.58642	699.8	510.622	9.33188	7.22188
79.89	1540.33	1.58842	699.8	510.519	9.34365	7.23407
80	1539.35	1.5906	699.8	510.194	9.35647	7.24823
80.11	1538.56	1.59279	699.8	509.932	9.36935	7.2622
80.21	1538.29	1.59478	699.8	509.843	9.38106	7.27427
80.32	1537.91	1.59699	699.8	509.717	9.39406	7.28779
80.43	1537.7	1.59923	699.8	509.647	9.40724	7.30126
80.54	1536.79	1.60142	699.8	509.346	9.42012	7.31538
80.64	1535.81	1.60339	699.8	509.021	9.43171	7.32831
80.75	1535.39	1.6056	699.8	508.882	9.44471	7.34189
80.86	1535.08	1.60778	699.8	508.779	9.45753	7.35514
80.96	1535.01	1.60981	699.8	508.756	9.46947	7.36717
81.07	1534.68	1.61204	699.8	508.646	9.48259	7.38074
81.18	1533.93	1.6142	699.8	508.398	9.49529	7.39448
81.29	1533.45	1.61641	699.8	508.239	9.50829	7.40813
81.39	1533.11	1.61841	699.8	508.126	9.52006	7.42037
81.5	1532.87	1.62059	699.8	508.046	9.53288	7.43352
81.61	1532.76	1.62283	699.8	508.01	9.54606	7.44684
81.71	1532.39	1.62483	699.8	507.887	9.55782	7.45912
81.82	1531.82	1.62701	699.8	507.698	9.57065	7.47272
81.93	1531.12	1.62923	699.8	507.466	9.58371	7.48674
82.04	1530.73	1.63144	699.8	507.337	9.59671	7.50027
82.14	1530.49	1.63341	699.8	507.257	9.60829	7.51219
82.25	1530.78	1.63573	699.8	507.354	9.62194	7.52544
82.36	1530.46	1.63794	699.8	507.248	9.63494	7.53888
82.46	1530.01	1.63988	699.8	507.098	9.64635	7.5509
82.57	1529.72	1.64215	699.8	507.002	9.65971	7.56466
82.68	1529.14	1.64433	699.8	506.81	9.67253	7.57827
82.78	1528.58	1.64635	699.8	506.624	9.68441	7.59092
82.89	1528.03	1.64854	699.8	506.442	9.69729	7.60456
83	1527.62	1.65078	699.8	506.306	9.71047	7.6183
83.11	1526.86	1.65293	699.8	506.054	9.72312	7.63198
83.21	1526.36	1.65496	699.8	505.889	9.73506	7.64461
83.32	1525.79	1.65717	699.8	505.7	9.74806	7.65839
83.43	1524.94	1.65935	699.8	505.418	9.76088	7.67238
83.53	1524.58	1.66138	699.8	505.299	9.77282	7.68481
83.64	1523.96	1.66359	699.8	505.093	9.78582	7.69866
83.75	1523.35	1.66575	699.8	504.891	9.79853	7.7122
83.86	1522.93	1.66796	699.8	504.752	9.81153	7.72578
83.96	1522.61	1.66998	699.8	504.646	9.82341	7.7381
84.07	1522.04	1.67222	699.8	504.457	9.83659	7.75206
84.1601	1521.04	1.67397	699.8	504.125	9.84688	7.76372
84.27	1520.12	1.67616	699.8	503.821	9.85976	7.77786
84.38	1519.51	1.67837	699.8	503.618	9.87276	7.7917
84.49	1518.95	1.68058	699.8	503.433	9.88576	7.80546
84.59	1518.49	1.6826	699.8	503.28	9.89765	7.81798
84.7	1517.71	1.68479	699.8	503.022	9.91053	7.83193
84.81	1516.75	1.68697	699.8	502.704	9.92335	7.84607
84.9101	1515.87	1.68897	699.8	502.412	9.93512	7.85904
85.02	1514.98	1.69113	699.8	502.117	9.94782	7.87296
85.13	1514.7	1.69337	699.8	502.024	9.961	7.88652
85.24	1514.43	1.69561	699.8	501.935	9.97418	7.90007
85.34	1513.92	1.6976	699.8	501.766	9.98588	7.91247
85.45	1512.87	1.69981	699.8	501.418	9.99888	7.92691
85.52	1511.76	1.70113	699.8	501.05	10.0067	7.93619
85.63	1511.03	1.70337	699.8	500.808	10.0198	7.95037
85.74	1510.46	1.70559	699.8	500.619	10.0329	7.96421
85.84	1510.42	1.70761	699.8	500.606	10.0448	7.97615
85.95	1509.92	1.70977	699.8	500.44	10.0575	7.98954
86.06	1509.34	1.71198	699.8	500.248	10.0705	8.00333
86.1601	1508.4	1.71392	699.8	499.936	10.0819	8.01603
86.27	1507.87	1.71613	699.8	499.76	10.0949	8.02976
86.38	1507.53	1.71837	699.8	499.648	10.1081	8.0434
86.49	1507.16	1.72061	699.8	499.525	10.1212	8.05708
86.59	1506.64	1.72255	699.8	499.353	10.1326	8.06921
86.7	1506.19	1.72474	699.8	499.204	10.1455	8.0827
86.81	1505.4	1.72692	699.8	498.942	10.1584	8.09661
86.9101	1504.77	1.72892	699.8	498.733	10.1701	8.10924
87.02	1504.5	1.73113	699.8	498.644	10.1831	8.12261
87.13	1503.65	1.73331	699.8	498.362	10.1959	8.13659
87.24	1503.03	1.73553	699.8	498.156	10.209	8.1505
87.34	1502.59	1.73747	699.8	498.01	10.2204	8.16252
87.45	1502.1	1.73968	699.8	497.848	10.2334	8.17619
87.56	1501.81	1.74189	699.8	497.752	10.2464	8.18959
87.6601	1501.18	1.74391	699.8	497.543	10.2583	8.20233
87.75	1500.13	1.74564	699.8	497.195	10.2685	8.21395
87.85	1499.69	1.74764	699.84	497.049	10.2802	8.22631
87.96	1498.97	1.74979	699.84	496.811	10.2929	8.23995
88.07	1498.46	1.75201	699.84	496.642	10.3059	8.2537
88.1701	1498.2	1.754	699.84	496.555	10.3177	8.26576
88.28	1497.95	1.75624	699.84	496.473	10.3308	8.27928
88.39	1497	1.75842	699.84	496.158	10.3437	8.29341
88.5	1496.46	1.76061	699.84	495.979	10.3565	8.30703
88.6	1496.03	1.76263	699.84	495.836	10.3684	8.3195
88.71	1495.48	1.76476	699.84	495.654	10.3809	8.33278
88.82	1495.44	1.767	699.84	495.641	10.3941	8.34602
88.9201	1495.29	1.76903	699.84	495.591	10.4061	8.35816
89.03	1494.64	1.77124	699.84	495.376	10.4191	8.37205
89.14	1493.58	1.77337	699.84	495.024	10.4316	8.38603
89.25	1492.86	1.77555	699.84	494.786	10.4444	8.39984
89.35	1492.35	1.77755	699.84	494.617	10.4562	8.41231
89.46	1492.24	1.77979	699.84	494.58	10.4694	8.42563
89.57	1491.98	1.782	699.84	494.494	10.4824	8.43899
89.6701	1491.48	1.78402	699.84	494.328	10.4942	8.45156
89.78	1490.56	1.78618	699.84	494.023	10.5069	8.46552
89.89	1489.67	1.78836	699.84	493.728	10.5198	8.47956
90	1489.18	1.7906	699.84	493.566	10.5329	8.49341
90.1	1489.14	1.79265	699.84	493.553	10.545	8.50553
90.21	1488.7	1.79484	699.84	493.407	10.5579	8.51901
90.32	1488.11	1.79702	699.84	493.211	10.5707	8.53264
90.4201	1487.22	1.79899	699.84	492.916	10.5823	8.54545
90.53	1486.35	1.80118	699.84	492.628	10.5952	8.55952
90.64	1485.73	1.80339	699.84	492.422	10.6082	8.57337
90.75	1485.1	1.8056	699.84	492.214	10.6212	8.58724
90.85	1484.72	1.80762	699.84	492.088	10.6331	8.59964
90.96	1484.43	1.80981	699.84	491.992	10.6459	8.61292
91.07	1483.56	1.81199	699.84	491.703	10.6588	8.62693
91.1701	1483.04	1.81401	699.84	491.531	10.6707	8.63953
91.28	1482.52	1.8162	699.84	491.359	10.6835	8.65312
91.39	1482.01	1.81841	699.84	491.19	10.6965	8.66682
91.5	1481.74	1.82065	699.84	491.1	10.7097	8.68037
91.6	1481.22	1.82262	699.84	490.928	10.7213	8.69267
91.71	1480.73	1.82478	699.84	490.765	10.734	8.70604
91.82	1480.63	1.82699	699.84	490.732	10.747	8.71918
91.9201	1480.21	1.82901	699.84	490.593	10.7589	8.73164
92.03	1480.06	1.83122	699.84	490.543	10.7719	8.74484
92.14	1479.69	1.83344	699.84	490.421	10.7849	8.75841
92.25	1479	1.83559	699.84	490.192	10.7976	8.772
92.35	1478.72	1.83762	699.84	490.099	10.8095	8.78433
92.46	1478.42	1.83983	699.84	490	10.8225	8.79774
92.57	1478.02	1.84204	699.84	489.867	10.8355	8.81129
92.6701	1477.75	1.84406	699.84	489.778	10.8474	8.82354
92.78	1477.11	1.84627	699.84	489.566	10.8604	8.83741
92.89	1476.02	1.84841	699.84	489.204	10.873	8.85149
92.99	1475.65	1.8504	699.84	489.082	10.8847	8.86371
93.1	1475.48	1.85261	699.84	489.025	10.8977	8.87694
93.21	1475.4	1.85485	699.84	488.999	10.9109	8.89023
93.32	1475.29	1.85709	699.84	488.962	10.9241	8.90355
93.42	1474.57	1.85911	699.84	488.724	10.9359	8.91642
93.53	1473.77	1.86127	699.84	488.459	10.9487	8.93022
93.64	1473.38	1.86348	699.84	488.329	10.9617	8.94376
93.74	1473.38	1.86556	699.84	488.329	10.9739	8.95599
93.85	1473.08	1.86783	699.84	488.23	10.9872	8.96976
93.96	1472.59	1.86998	699.84	488.067	10.9999	8.98307
94.07	1471.69	1.87214	699.84	487.769	11.0126	8.99701
94.17	1470.89	1.87414	699.84	487.504	11.0244	9.00987
94.28	1470.18	1.87635	699.84	487.269	11.0373	9.02385
94.39	1469.75	1.87856	699.84	487.126	11.0503	9.03743
94.49	1469.56	1.88056	699.84	487.063	11.0621	9.04946
94.6	1469.27	1.88279	699.84	486.967	11.0752	9.06297
94.71	1468.45	1.88495	699.84	486.695	11.0879	9.0768
94.82	1467.55	1.88714	699.84	486.397	11.1008	9.09092
94.92	1467.25	1.88919	699.84	486.298	11.1129	9.10339
95.03	1466.96	1.8914	699.84	486.201	11.1259	9.11679
95.14	1466.6	1.89364	699.84	486.082	11.1391	9.13045
95.24	1465.92	1.89561	699.84	485.857	11.1507	9.14297
95.35	1465.22	1.89779	699.84	485.625	11.1635	9.15676
95.46	1464.6	1.89998	699.84	485.419	11.1763	9.17049
95.57	1464.35	1.90222	699.84	485.336	11.1895	9.18401
95.67	1463.8	1.90424	699.84	485.154	11.2014	9.19664
95.78	1463.46	1.90642	699.84	485.041	11.2142	9.20993
95.89	1462.73	1.90861	699.84	484.799	11.2271	9.22381
95.99	1462.19	1.91058	699.84	484.62	11.2387	9.23614
96.1	1461.88	1.91276	699.84	484.518	11.2515	9.24939
96.21	1461.66	1.915	699.84	484.445	11.2647	9.26287
96.32	1461.23	1.91719	699.84	484.302	11.2776	9.27634
96.42	1460.96	1.91921	699.84	484.213	11.2895	9.28859
96.53	1460.31	1.92142	699.84	483.997	11.3025	9.30248
96.64	1459.54	1.92352	699.84	483.742	11.3148	9.31589
96.74	1459.31	1.92555	699.84	483.666	11.3268	9.32814
96.85	1459.12	1.92779	699.84	483.603	11.3399	9.34158
96.96	1458.82	1.93002	699.84	483.504	11.3531	9.35511
97.07	1458.16	1.93218	699.84	483.285	11.3658	9.36872
97.17	1457.39	1.93415	699.84	483.03	11.3773	9.38136
97.28	1456.87	1.93634	699.84	482.857	11.3902	9.39496
97.39	1456.85	1.93857	699.84	482.851	11.4033	9.4081
97.49	1456.43	1.94057	699.84	482.711	11.4151	9.42044
97.6	1456.27	1.94278	699.84	482.658	11.4281	9.43366
97.7	1455.27	1.94472	699.84	482.327	11.4395	9.44644
97.8	1454.67	1.94672	699.84	482.128	11.4513	9.45903
97.91	1453.91	1.94888	699.84	481.876	11.464	9.47278
98.02	1453.67	1.95109	699.84	481.797	11.477	9.4861
98.12	1453.16	1.95309	699.84	481.628	11.4888	9.49857
98.23	1452.91	1.95532	699.84	481.545	11.5019	9.51203
98.34	1452.27	1.95751	699.84	481.333	11.5148	9.52579
98.4401	1451.55	1.95951	699.84	481.094	11.5265	9.53854
98.55	1451.05	1.96169	699.84	480.928	11.5394	9.55205
98.66	1450.65	1.9639	699.84	480.796	11.5524	9.56559
98.77	1449.98	1.96606	699.84	480.574	11.5651	9.57922
98.87	1449.38	1.96803	699.84	480.375	11.5767	9.59163
98.98	1449.03	1.97021	699.84	480.259	11.5895	9.60493
99.09	1448.48	1.9724	699.84	480.077	11.6023	9.61857
99.1901	1448.05	1.97439	699.84	479.934	11.6141	9.63086
99.3	1447.9	1.97663	699.84	479.884	11.6272	9.64424
99.41	1447.26	1.97882	699.84	479.672	11.6401	9.658
99.52	1447.17	1.98103	699.84	479.642	11.6531	9.67112
99.62	1446.5	1.98297	699.84	479.42	11.6645	9.68345
99.73	1446.04	1.98518	699.84	479.268	11.6775	9.69708
99.84	1445.88	1.98742	699.84	479.215	11.6907	9.71048
99.9401	1445.84	1.98945	699.84	479.202	11.7027	9.72248
100.05	1445.5	1.99163	699.84	479.089	11.7155	9.73576
100.16	1444.84	1.99382	699.84	478.87	11.7284	9.74955
100.27	1444.49	1.99597	699.84	478.754	11.741	9.76268
100.37	1444.39	1.99797	699.84	478.721	11.7528	9.77458
100.48	1444.36	2.00021	699.84	478.711	11.7659	9.7878
100.59	1443.94	2.00239	699.84	478.572	11.7788	9.8012
100.69	1443.55	2.00442	699.84	478.443	11.7907	9.81367
100.8	1443.03	2.0066	699.84	478.27	11.8035	9.82721
100.91	1442.6	2.00878	699.84	478.128	11.8163	9.84062
101.02	1441.98	2.01097	699.84	477.922	11.8292	9.85435
101.12	1441.96	2.01302	699.84	477.916	11.8413	9.86644
101.23	1441.58	2.01526	699.84	477.79	11.8545	9.88013
101.34	1441.05	2.01744	699.84	477.614	11.8673	9.89368
101.44	1440.39	2.01941	699.84	477.395	11.8789	9.90617
101.55	1439.64	2.0216	699.84	477.147	11.8918	9.92008
101.66	1439.42	2.02381	699.84	477.074	11.9048	9.93339
101.77	1439.16	2.02599	699.84	476.988	11.9176	9.94657
101.87	1439.04	2.02802	699.84	476.948	11.9295	9.95867
101.98	1438.29	2.0302	699.84	476.699	11.9423	9.97252
102.09	1437.47	2.03239	699.84	476.427	11.9552	9.98653
102.19	1436.75	2.03438	699.84	476.189	11.9669	9.99922
102.3	1436.39	2.03662	699.84	476.069	11.9801	10.0129
102.41	1435.93	2.0388	699.84	475.917	11.9929	10.0263
102.52	1435.85	2.04104	699.84	475.891	12.0061	10.0396
102.62	1435.32	2.04301	699.84	475.715	12.0177	10.0519
102.73	1434.5	2.0452	699.84	475.443	12.0306	10.066
102.84	1433.91	2.04738	699.84	475.248	12.0434	10.0796
102.94	1433.56	2.04938	699.84	475.132	12.0552	10.0918
103.05	1433.47	2.05162	699.84	475.102	12.0684	10.1051
103.16	1433.27	2.0538	699.84	475.035	12.0812	10.1182
103.26	1433.05	2.0558	699.84	474.962	12.0929	10.1303
103.37	1432.66	2.05801	699.84	474.833	12.1059	10.1438
103.48	1432.2	2.06019	699.84	474.681	12.1188	10.1573
103.59	1431.88	2.06243	699.84	474.575	12.1319	10.1709
103.69	1431.5	2.06446	699.84	474.449	12.1439	10.1834
103.8	1431.04	2.06664	699.84	474.296	12.1567	10.1968
103.91	1430.66	2.06883	699.84	474.17	12.1696	10.2102
104.01	1430.18	2.07079	699.84	474.011	12.1811	10.2224
104.12	1429.87	2.07301	699.94	473.909	12.1942	10.2359
104.23	1429.51	2.07522	699.94	473.789	12.2072	10.2494
104.34	1429.86	2.07748	699.94	473.905	12.2205	10.2622
104.44	1429.53	2.07951	699.94	473.796	12.2324	10.2746
104.55	1429.03	2.08169	699.94	473.63	12.2452	10.2881
104.66	1428.87	2.0839	699.94	473.577	12.2582	10.3013
104.76	1429.08	2.08595	699.94	473.647	12.2703	10.3131
104.87	1428.55	2.08811	699.94	473.471	12.283	10.3265
104.98	1428.2	2.09038	699.94	473.355	12.2964	10.3403
105.09	1427.17	2.09253	699.94	473.014	12.309	10.3544
105.19	1426.64	2.09453	699.94	472.838	12.3208	10.3669
105.3	1426.26	2.09674	699.94	472.712	12.3338	10.3804
105.41	1426.12	2.09895	699.94	472.666	12.3468	10.3936
105.51	1425.67	2.10095	699.94	472.517	12.3585	10.406
105.62	1425.45	2.10322	699.94	472.444	12.3719	10.4196
105.73	1424.74	2.1054	699.94	472.208	12.3847	10.4334
105.84	1423.98	2.10759	699.94	471.956	12.3976	10.4474
105.94	1423.71	2.10958	699.94	471.867	12.4093	10.4594
106.05	1423.61	2.11182	699.94	471.834	12.4225	10.4727
106.16	1423.27	2.114	699.94	471.721	12.4353	10.486
106.26	1422.43	2.116	699.94	471.443	12.4471	10.499
106.37	1421.67	2.11819	699.94	471.191	12.4599	10.5129
106.48	1420.7	2.12037	699.94	470.869	12.4728	10.527
106.59	1420.15	2.12256	699.94	470.687	12.4856	10.5407
106.69	1420.01	2.1246	699.94	470.641	12.4977	10.5528
106.8	1419.53	2.12682	699.94	470.481	12.5107	10.5666
106.91	1418.97	2.129	699.94	470.296	12.5235	10.5802
107.01	1418	2.13097	699.94	469.974	12.5351	10.5931
107.12	1417.35	2.13316	699.94	469.759	12.548	10.6068
107.23	1416.9	2.13537	699.94	469.61	12.561	10.6205
107.34	1416.42	2.13758	699.94	469.451	12.574	10.6341
107.44	1416.15	2.13963	699.94	469.361	12.5861	10.6465
107.55	1415.63	2.14179	699.94	469.189	12.5988	10.66
107.66	1414.98	2.14394	699.94	468.973	12.6114	10.6735
107.76	1414.27	2.14594	699.94	468.738	12.6232	10.6862
107.87	1414.08	2.14815	699.94	468.675	12.6362	10.6995
107.98	1413.78	2.15039	699.94	468.576	12.6494	10.7131
108.08	1413.21	2.15241	699.94	468.387	12.6612	10.7257
108.19	1412.65	2.15457	699.94	468.201	12.6739	10.7392
108.3	1412.04	2.1567	699.94	467.999	12.6865	10.7526
108.41	1411.82	2.15894	699.94	467.926	12.6997	10.7661
108.51	1411.73	2.16094	699.94	467.896	12.7114	10.778
108.62	1411.43	2.16318	699.94	467.797	12.7246	10.7915
108.73	1410.85	2.16533	699.94	467.605	12.7372	10.805
108.83	1410.59	2.1673	699.94	467.518	12.7488	10.8169
108.94	1410.03	2.16949	699.94	467.333	12.7617	10.8306
109.05	1409.95	2.1717	699.94	467.306	12.7747	10.8437
109.16	1409.65	2.17394	699.94	467.207	12.7879	10.8573
109.26	1409.31	2.17591	699.94	467.094	12.7995	10.8693
109.37	1408.86	2.17809	699.94	466.945	12.8123	10.8828
109.48	1408.16	2.1803	699.94	466.713	12.8253	10.8967
109.58	1407.56	2.18227	699.94	466.514	12.8369	10.9091
109.69	1407.54	2.18451	699.94	466.508	12.8501	10.9223
109.8	1407.01	2.18672	699.94	466.332	12.8631	10.9361
109.91	1406.2	2.18885	699.94	466.063	12.8756	10.9497
110.01	1405.7	2.19085	699.94	465.898	12.8873	10.9622
110.12	1405.29	2.19301	699.94	465.762	12.9001	10.9754
110.23	1404.65	2.19519	699.94	465.55	12.9129	10.9891
110.33	1404.67	2.19724	699.94	465.556	12.9249	11.0012
110.44	1404.5	2.19943	699.94	465.5	12.9378	11.0143
110.55	1404.26	2.20164	699.94	465.42	12.9508	11.0276
110.66	1403.69	2.20382	699.94	465.232	12.9636	11.0412
110.76	1402.95	2.20577	699.94	464.986	12.9751	11.0537
110.87	1402.74	2.208	699.94	464.917	12.9882	11.0671
110.98	1402.48	2.21022	699.94	464.831	13.0013	11.0805
111.08	1402.13	2.21221	699.94	464.715	13.013	11.0927
111.19	1401.66	2.2144	699.94	464.559	13.0259	11.1062
111.3	1401.23	2.21658	699.94	464.416	13.0387	11.1196
111.41	1400.7	2.21877	699.94	464.241	13.0516	11.1332
111.51	1400.41	2.22079	699.94	464.144	13.0635	11.1455
111.62	1400.02	2.223	699.94	464.015	13.0765	11.1591
111.73	1399.61	2.22521	699.94	463.879	13.0895	11.1726
111.83	1399.16	2.22718	699.94	463.73	13.1011	11.1848
111.94	1398.51	2.22937	699.94	463.515	13.1139	11.1986
112.05	1397.86	2.23155	699.94	463.299	13.1268	11.2123
112.16	1397.4	2.23379	699.94	463.147	13.1399	11.2261
112.26	1396.98	2.23581	699.94	463.008	13.1518	11.2386
112.37	1396.23	2.23802	699.94	462.759	13.1648	11.2526
112.48	1395.68	2.24018	699.94	462.577	13.1775	11.2661
112.58	1395.11	2.24218	699.94	462.388	13.1893	11.2786
112.69	1394.74	2.24439	699.94	462.265	13.2023	11.2921
112.8	1394.33	2.24657	699.94	462.129	13.2151	11.3055
112.9	1394	2.2486	699.94	462.02	13.2271	11.3179
113.01	1393.4	2.25081	699.94	461.821	13.2401	11.3317
113.12	1392.85	2.25299	699.94	461.639	13.2529	11.3453
113.22	1392.49	2.25499	699.94	461.52	13.2646	11.3575
113.33	1391.97	2.25717	699.94	461.347	13.2775	11.3711
113.44	1391.73	2.25939	699.94	461.268	13.2905	11.3845
113.55	1391.46	2.26163	699.94	461.178	13.3037	11.398
113.65	1390.89	2.26362	699.94	460.989	13.3154	11.4105
113.76	1389.96	2.26578	699.94	460.681	13.3281	11.4245
113.87	1389.14	2.26794	699.94	460.409	13.3408	11.4383
113.97	1388.84	2.26996	699.94	460.31	13.3527	11.4506
114.08	1389.16	2.2722	699.94	460.416	13.3659	11.4633
114.19	1389.07	2.27444	699.94	460.386	13.3791	11.4766
114.3	1388.35	2.2766	699.94	460.147	13.3918	11.4903
114.4	1387.76	2.27862	699.94	459.952	13.4037	11.503
114.51	1387.38	2.2808	699.94	459.826	13.4165	11.5164
114.62	1387.11	2.28304	699.94	459.736	13.4297	11.5299
114.72	1386.95	2.28504	699.94	459.683	13.4414	11.5419
114.83	1386.6	2.28722	699.94	459.567	13.4542	11.5552
114.94	1386.37	2.28943	699.94	459.491	13.4672	11.5685
115.04	1385.34	2.29138	699.94	459.15	13.4787	11.5814
115.14	1384.73	2.2934	699.94	458.948	13.4906	11.5941
115.25	1384.25	2.29558	699.94	458.788	13.5034	11.6076
115.36	1384.36	2.2979	699.94	458.825	13.5171	11.6211
115.46	1384.3	2.29993	699.94	458.805	13.529	11.6331
115.57	1383.67	2.30211	699.94	458.596	13.5418	11.6468
115.68	1383.25	2.30432	699.94	458.457	13.5548	11.6604
115.78	1382.68	2.30632	699.94	458.268	13.5666	11.6729
115.89	1382.16	2.30853	699.94	458.096	13.5796	11.6866
116	1381.86	2.31074	699.94	457.996	13.5926	11.7
116.11	1381.13	2.31293	699.94	457.754	13.6055	11.7139
116.21	1380.49	2.3149	699.94	457.542	13.6171	11.7264
116.32	1379.93	2.31711	699.94	457.357	13.6301	11.7402
116.43	1379.37	2.31929	699.94	457.171	13.6429	11.7538
116.53	1379.08	2.32137	699.94	457.075	13.6551	11.7664
116.64	1378.35	2.32358	699.94	456.833	13.6681	11.7804
116.75	1377.76	2.32574	699.94	456.637	13.6808	11.7939
116.86	1377.36	2.32795	699.94	456.505	13.6938	11.8074
116.96	1376.89	2.32995	699.94	456.349	13.7056	11.8199
117.07	1376.68	2.33216	699.94	456.28	13.7186	11.8331
117.18	1376.24	2.3344	699.94	456.134	13.7318	11.8469
117.28	1375.57	2.33639	699.94	455.912	13.7435	11.8595
117.39	1374.63	2.33855	699.94	455.6	13.7562	11.8735
117.5	1373.87	2.34074	699.94	455.348	13.7691	11.8874
117.61	1373.72	2.34297	699.94	455.298	13.7822	11.9008
117.71	1373.54	2.345	699.94	455.239	13.7941	11.913
117.82	1373	2.34721	699.94	455.06	13.8071	11.9267
117.93	1372.14	2.34939	699.94	454.775	13.8199	11.9407
118.03	1371.4	2.35136	699.94	454.53	13.8315	11.9533
118.14	1370.58	2.35357	699.94	454.258	13.8445	11.9674
118.25	1370.49	2.35579	699.94	454.228	13.8576	11.9806
118.35	1370.15	2.35778	699.94	454.115	13.8693	11.9928
118.46	1369.68	2.35997	699.94	453.959	13.8822	12.0063
118.57	1368.99	2.36218	699.94	453.731	13.8952	12.0203
118.68	1368.05	2.36436	699.94	453.419	13.908	12.0344
118.78	1367.23	2.36633	699.94	453.147	13.9196	12.0471
118.89	1366.7	2.36854	699.94	452.972	13.9326	12.0608
119	1366.59	2.37076	699.94	452.935	13.9457	12.074
119.1	1366.43	2.37281	699.94	452.882	13.9577	12.0863
[truncated: 6,911 more rows]
