# Supplementary material for: Data regarding the influence of Al, Ti, and C additions to as-cast Al0.6CoCrFeNi compositionally complex alloys on microstructures and mechanical properties
Source: Data Brief. 2019 Nov 4;27:104742. doi: 10.1016/j.dib.2019.104742 (PMC6864337; doi:10.1016/j.dib.2019.104742)
Supplement: Multimedia component 1 [file mmc1.zip › data in brief_supplementary material zip/Tensile test data/Ti3/Tensile Test_Ti3-RT-1st_selected.xlsx]

## Sheet: Sheet1
Alloy Name	Ti3-RT-1st
Sample height	30	mm
Gauge diameter	2.9	mm
Gauge length	16.94	mm
Time	Force	Crosshead Displacement	Engineering Stress	Engineering Strain	Engineering Plastic Strain
s	N	mm	MPa	%	%
0	55.5411	0	8.40869	0	-0.44167
0.0799561	55.7536	4.13416e-05	8.44087	0.000244047	-0.44151
0.109985	55.793	4.13416e-05	8.44683	0.000244047	-0.44153
0.129944	55.7929	4.13416e-05	8.44682	0.000244047	-0.44153
0.139954	55.7773	4.13416e-05	8.44445	0.000244047	-0.44152
0.139954	55.7773	4.13416e-05	8.44445	0.000244047	-0.44152
0.23999	55.6201	4.13416e-05	8.42066	0.000244047	-0.44146
0.349976	55.6124	2.06708e-05	8.41949	0.000122024	-0.44158
0.429993	56.688	8.25405e-05	8.58233	0.000487252	-0.44163
0.449951	57.7896	0.000433493	8.74911	0.00256	-0.43999
0.469971	59.3443	0.000867414	8.98448	0.00512	-0.43804
0.48999	61.231	0.00128131	9.27012	0.00756	-0.43633
0.5	62.231	0.00148826	9.42152	0.00879	-0.4355
0.519958	64.2739	0.00188022	9.73081	0.0111	-0.43398
0.529968	65.3521	0.00206618	9.89404	0.0122	-0.4333
0.539978	66.3911	0.00227313	10.0513	0.01342	-0.43249
0.559998	68.3208	0.00268703	10.3435	0.01586	-0.4308
0.579956	70.2388	0.00309997	10.6339	0.0183	-0.42911
0.599976	72.0864	0.00345187	10.9136	0.02038	-0.42775
0.619995	73.7075	0.00388579	11.159	0.02294	-0.42582
0.639954	75.2778	0.00429873	11.3968	0.02538	-0.424
0.659973	76.9458	0.00467067	11.6493	0.02757	-0.42245
0.679993	78.5825	0.00508456	11.8971	0.03002	-0.42065
0.699951	80.1841	0.0054975	12.1395	0.03245	-0.41883
0.719971	81.8286	0.00589042	12.3885	0.03477	-0.41716
0.73999	83.2661	0.00628333	12.6061	0.03709	-0.4154
0.759949	84.6997	0.00671725	12.8232	0.03965	-0.4134
0.779968	85.9653	0.00708919	13.0148	0.04185	-0.41169
0.799988	87.1646	0.00752406	13.1964	0.04442	-0.4096
0.819946	88.4224	0.00787501	13.3868	0.04649	-0.40801
0.839966	89.7388	0.00828891	13.5861	0.04893	-0.40608
0.859985	91.0122	0.00868087	13.7789	0.05124	-0.40427
0.879944	92.2232	0.00909476	13.9622	0.05369	-0.4023
0.899963	93.438	0.00948768	14.1461	0.05601	-0.40045
0.919983	94.5025	0.00988059	14.3073	0.05833	-0.39855
0.940002	95.5083	0.0102935	14.4596	0.06076	-0.3965
0.969971	96.8443	0.0108934	14.6618	0.06431	-0.39348
1	98.0708	0.0114923	14.8475	0.06784	-0.39043
1.02997	99.0923	0.0120712	15.0022	0.07126	-0.38741
1.06995	100.1	0.012877	15.1547	0.07602	-0.38304
1.12994	101.286	0.0140768	15.3343	0.0831	-0.37642
1.16998	102.616	0.0148616	15.5356	0.08773	-0.37231
1.19995	103.801	0.0155025	15.715	0.09151	-0.36899
1.22998	105.186	0.0161224	15.9247	0.09517	-0.36587
1.25995	106.598	0.0167223	16.1385	0.09871	-0.36288
1.27997	107.762	0.0170942	16.3147	0.10091	-0.36114
1.29999	108.895	0.0174661	16.4863	0.10311	-0.35938
1.31995	110.036	0.017859	16.659	0.10543	-0.35751
1.33997	111.254	0.018293	16.8434	0.10799	-0.35542
1.35999	112.403	0.0186859	17.0174	0.11031	-0.35355
1.37994	113.461	0.0190788	17.1775	0.11263	-0.35165
1.39996	114.727	0.0194717	17.3692	0.11495	-0.34982
1.41998	115.993	0.0198846	17.5609	0.11738	-0.34788
1.44	117.204	0.0202566	17.7442	0.11958	-0.34615
1.45996	118.567	0.0206495	17.9506	0.1219	-0.34437
1.47998	119.997	0.0210634	18.167	0.12434	-0.34248
1.5	121.481	0.0214353	18.3917	0.12654	-0.34086
1.51996	122.911	0.0218282	18.6082	0.12886	-0.3391
1.53998	124.461	0.0222621	18.8429	0.13142	-0.33715
1.56	126.024	0.0226551	19.0795	0.13374	-0.33544
1.57996	127.481	0.023068	19.3001	0.13617	-0.33357
1.59998	128.981	0.0234819	19.5272	0.13862	-0.33171
1.62	130.665	0.0238328	19.7822	0.14069	-0.3303
1.63995	132.172	0.0242467	20.0103	0.14313	-0.32844
1.65997	133.739	0.0246387	20.2475	0.14545	-0.32674
1.67999	135.379	0.0250526	20.4958	0.14789	-0.32493
1.69995	136.915	0.0254655	20.7284	0.15033	-0.3231
1.71997	138.501	0.0258384	20.9685	0.15253	-0.32151
1.73999	140.059	0.0262514	21.2044	0.15497	-0.31968
1.75995	141.79	0.0266443	21.4664	0.15729	-0.31804
1.77997	143.661	0.0270372	21.7497	0.15961	-0.31645
1.79999	145.563	0.0274711	22.0376	0.16217	-0.31463
1.81995	147.403	0.027864	22.3162	0.16449	-0.31303
1.82996	148.411	0.02807	22.4688	0.1657	-0.31221
1.83997	149.473	0.028236	22.6296	0.16668	-0.31164
1.85999	151.395	0.0286489	22.9206	0.16912	-0.30995
1.87994	153.196	0.0290838	23.1932	0.17169	-0.30809
1.89996	154.989	0.0294347	23.4647	0.17376	-0.30672
1.91998	156.747	0.0298687	23.7309	0.17632	-0.30484
1.94	158.438	0.0302406	23.9869	0.17852	-0.30331
1.95996	160.176	0.0306125	24.25	0.18071	-0.30179
1.97998	161.993	0.0310474	24.5251	0.18328	-0.29993
2	163.864	0.0314193	24.8083	0.18547	-0.29846
2.01996	165.805	0.0318323	25.1022	0.18791	-0.29678
2.03998	167.653	0.0322252	25.382	0.19023	-0.29519
2.06	169.633	0.0326391	25.6817	0.19267	-0.29352
2.07996	171.536	0.033031	25.9699	0.19499	-0.29194
2.09998	173.376	0.0334239	26.2484	0.19731	-0.29034
2.12	175.231	0.0338378	26.5293	0.19975	-0.28862
2.13995	177.149	0.0342508	26.8196	0.20219	-0.28693
2.15997	179.004	0.0346437	27.1005	0.20451	-0.28534
2.17999	180.969	0.0350156	27.398	0.2067	-0.28391
2.19995	182.977	0.0354496	27.702	0.20927	-0.28213
2.20996	184.008	0.0356355	27.8581	0.21036	-0.28144
2.22998	186.075	0.0360494	28.171	0.21281	-0.2798
2.23999	187.114	0.0362354	28.3283	0.2139	-0.27911
2.25	188.161	0.0364423	28.4868	0.21513	-0.27829
2.25995	189.2	0.0366693	28.6441	0.21647	-0.27736
2.27997	191.215	0.0370412	28.9492	0.21866	-0.27595
2.28998	192.27	0.0372272	29.1089	0.21976	-0.27526
2.29999	193.293	0.0374341	29.2638	0.22098	-0.27444
2.31995	195.231	0.0378271	29.5572	0.2233	-0.27288
2.33997	197.149	0.038261	29.8475	0.22586	-0.27106
2.35999	199.043	0.0386329	30.1343	0.22806	-0.26961
2.37994	200.954	0.0390049	30.4236	0.23025	-0.26816
2.39996	202.833	0.0394187	30.7081	0.2327	-0.26645
2.41998	204.719	0.0398117	30.9936	0.23502	-0.26486
2.44	206.536	0.0402246	31.2687	0.23745	-0.26314
2.45996	208.336	0.0405965	31.5412	0.23965	-0.26164
2.47998	210.067	0.0410104	31.8033	0.24209	-0.25988
2.5	211.583	0.0414033	32.0328	0.24441	-0.25815
2.51996	213.075	0.0418373	32.2587	0.24697	-0.25617
2.53998	214.395	0.0422092	32.4585	0.24917	-0.25449
2.56	215.696	0.0426431	32.6555	0.25173	-0.25243
2.57996	216.911	0.0430151	32.8394	0.25393	-0.25071
2.59998	218.251	0.043408	33.0423	0.25625	-0.24892
2.62	219.813	0.0438219	33.2788	0.25869	-0.24708
2.63995	221.614	0.0442148	33.5515	0.26101	-0.24546
2.64996	222.614	0.0444007	33.7028	0.26211	-0.24476
2.65997	223.645	0.0446277	33.8589	0.26345	-0.24382
2.66998	224.833	0.0448137	34.0388	0.26454	-0.24319
2.67999	226.036	0.0450206	34.2209	0.26577	-0.24243
2.69	227.317	0.0452276	34.4149	0.26699	-0.24171
2.69995	228.559	0.0454336	34.6029	0.2682	-0.24098
2.70996	229.778	0.0456195	34.7874	0.2693	-0.24036
2.71997	230.981	0.0458475	34.9696	0.27065	-0.23948
2.72998	232.231	0.0460125	35.1588	0.27162	-0.239
2.73999	233.465	0.0462194	35.3456	0.27284	-0.23826
2.75	234.731	0.0464263	35.5373	0.27406	-0.23753
2.75995	235.942	0.0466323	35.7206	0.27528	-0.23678
2.76996	237.137	0.0468393	35.9016	0.2765	-0.23603
2.77997	238.333	0.0470462	36.0826	0.27772	-0.23527
2.78998	239.481	0.0472532	36.2564	0.27894	-0.2345
2.79999	240.661	0.0474391	36.4351	0.28004	-0.23386
2.81	241.911	0.0476461	36.6243	0.28126	-0.23313
2.81995	243.192	0.0478321	36.8183	0.28236	-0.23253
2.82996	244.528	0.048018	37.0205	0.28346	-0.23195
2.83997	245.84	0.048224	37.2192	0.28468	-0.23125
2.84998	247.09	0.0484109	37.4084	0.28578	-0.23063
2.85999	248.395	0.0486169	37.606	0.28699	-0.22993
2.87	249.653	0.0488029	37.7964	0.28809	-0.22932
2.87994	250.887	0.0490098	37.9833	0.28931	-0.22858
2.88995	252.2	0.0492378	38.182	0.29066	-0.22775
2.89996	253.497	0.0494237	38.3784	0.29176	-0.22716
2.90997	254.731	0.0496097	38.5652	0.29286	-0.22654
2.91998	255.981	0.0498157	38.7545	0.29407	-0.22581
2.92999	257.239	0.0500227	38.9449	0.29529	-0.22508
2.94	258.52	0.0502086	39.1389	0.29639	-0.22448
2.94995	259.856	0.0503946	39.3411	0.29749	-0.22391
2.95996	261.223	0.0506225	39.5481	0.29883	-0.22309
2.96997	262.622	0.0508285	39.7599	0.30005	-0.22242
2.97998	264.09	0.0510154	39.9821	0.30115	-0.22189
2.98999	265.528	0.0512214	40.1998	0.30237	-0.22124
3	266.989	0.0514074	40.421	0.30347	-0.22071
3.00995	268.465	0.0516143	40.6445	0.30469	-0.22006
3.01996	269.911	0.0518213	40.8634	0.30591	-0.21941
3.02997	271.27	0.0520282	41.0692	0.30713	-0.21872
3.03998	272.637	0.0522342	41.2761	0.30835	-0.21803
3.04999	273.997	0.0524202	41.482	0.30945	-0.21747
3.06	275.348	0.0526271	41.6866	0.31067	-0.21677
3.06995	276.622	0.0528341	41.8794	0.31189	-0.21605
3.07996	277.958	0.053041	42.0817	0.31311	-0.21535
3.08997	279.278	0.053247	42.2816	0.31433	-0.21465
3.09998	280.59	0.053413	42.4802	0.31531	-0.21418
3.10999	281.911	0.0536199	42.6802	0.31653	-0.21347
3.12	283.301	0.0538059	42.8906	0.31763	-0.21292
3.12994	284.731	0.0540329	43.1071	0.31897	-0.21213
3.13995	286.192	0.0542188	43.3283	0.32006	-0.21161
3.14996	287.645	0.0544467	43.5483	0.32141	-0.21083
3.15997	289.004	0.0546527	43.754	0.32263	-0.21014
3.16998	290.426	0.0548597	43.9693	0.32385	-0.20948
3.17999	291.723	0.0550666	44.1657	0.32507	-0.20876
3.19	293.004	0.0552736	44.3596	0.32629	-0.20804
3.19995	294.293	0.0554595	44.5547	0.32739	-0.20744
3.20996	295.637	0.0556455	44.7582	0.32849	-0.20687
3.21997	296.958	0.0558515	44.9582	0.3297	-0.20617
3.22998	298.301	0.0560174	45.1615	0.33068	-0.20571
3.23999	299.567	0.0562244	45.3532	0.3319	-0.20499
3.25	300.872	0.0564304	45.5508	0.33312	-0.20428
3.25995	302.286	0.0566373	45.7649	0.33434	-0.20361
3.26996	303.739	0.0568443	45.9848	0.33556	-0.20296
3.27997	305.184	0.0570512	46.2036	0.33678	-0.2023
3.28998	306.747	0.0572372	46.4402	0.33788	-0.20181
3.29999	308.286	0.0574232	46.6732	0.33898	-0.20131
3.31	309.747	0.0576301	46.8944	0.3402	-0.20066
3.31995	311.161	0.0578361	47.1085	0.34142	-0.2
3.32996	312.543	0.0580221	47.3177	0.34252	-0.19944
3.33997	313.997	0.058208	47.5379	0.34361	-0.19891
3.34998	315.442	0.058415	47.7566	0.34483	-0.19825
3.35999	316.833	0.0586219	47.9672	0.34606	-0.19757
3.37	318.176	0.0588079	48.1705	0.34715	-0.197
3.37994	319.645	0.0590148	48.3929	0.34838	-0.19635
3.38995	321.036	0.0592208	48.6035	0.34959	-0.19568
3.39996	322.434	0.0594078	48.8152	0.3507	-0.19512
3.40997	323.895	0.0595937	49.0364	0.35179	-0.19459
3.41998	325.442	0.0597997	49.2706	0.35301	-0.19398
3.42999	326.997	0.0600067	49.506	0.35423	-0.19336
3.44	328.567	0.0601926	49.7437	0.35533	-0.19288
3.44995	330.098	0.0603996	49.9755	0.35655	-0.19225
3.45996	331.622	0.0606065	50.2062	0.35777	-0.19163
3.46997	333.137	0.0608125	50.4356	0.35899	-0.191
3.47998	334.59	0.0610605	50.6556	0.36045	-0.1901
3.48999	336.051	0.0612264	50.8767	0.36143	-0.18969
3.5	337.629	0.0614334	51.1157	0.36265	-0.18909
3.50995	339.114	0.0615983	51.3405	0.36363	-0.18869
3.51996	340.606	0.0618053	51.5663	0.36485	-0.18805
3.52997	342.114	0.0620122	51.7947	0.36607	-0.18742
3.53998	343.598	0.0622392	52.0193	0.36741	-0.18666
3.54999	345.168	0.0624252	52.257	0.36851	-0.18618
3.56	346.754	0.0626321	52.4971	0.36973	-0.18557
3.56995	348.325	0.0628181	52.735	0.37083	-0.18509
3.57996	349.895	0.0630041	52.9727	0.37193	-0.1846
3.58997	351.512	0.063211	53.2175	0.37315	-0.18401
3.59998	353.036	0.063417	53.4482	0.37436	-0.18339
3.60999	354.692	0.0636039	53.6989	0.37547	-0.18293
3.62	356.215	0.0638099	53.9295	0.37668	-0.18231
3.62994	357.739	0.0640378	54.1602	0.37803	-0.18156
3.63995	359.27	0.0642438	54.392	0.37924	-0.18094
3.64996	360.739	0.0644508	54.6144	0.38047	-0.18029
3.65997	362.278	0.0646167	54.8474	0.38144	-0.17991
3.66998	363.856	0.0648227	55.0863	0.38266	-0.17931
3.67999	365.497	0.0650297	55.3347	0.38388	-0.17873
3.69	367.09	0.0651956	55.5759	0.38486	-0.17838
3.69995	368.684	0.0654226	55.8173	0.3862	-0.17766
3.70996	370.239	0.0656496	56.0527	0.38754	-0.17692
3.71997	371.833	0.0658565	56.294	0.38876	-0.17632
3.72998	373.364	0.0660634	56.5258	0.38998	-0.1757
3.73999	374.942	0.0662704	56.7647	0.39121	-0.17509
3.75	376.536	0.0664564	57.006	0.3923	-0.17462
3.75995	378.106	0.0666423	57.2437	0.3934	-0.17413
3.76996	379.637	0.0668073	57.4755	0.39438	-0.17376
3.77997	381.184	0.0670143	57.7097	0.3956	-0.17314
3.78998	382.754	0.0672412	57.9474	0.39694	-0.17241
3.79999	384.395	0.0674272	58.1958	0.39804	-0.17195
3.81	386.004	0.0676342	58.4394	0.39926	-0.17136
3.81995	387.668	0.0678411	58.6913	0.40048	-0.17079
3.82996	389.301	0.068048	58.9386	0.4017	-0.1702
3.83997	390.918	0.068234	59.1834	0.4028	-0.16974
3.84998	392.575	0.06842	59.4342	0.4039	-0.16928
3.85999	394.2	0.0686269	59.6803	0.40512	-0.1687
3.87	395.887	0.0688329	59.9357	0.40633	-0.16814
3.87994	397.528	0.0689989	60.1841	0.40731	-0.1678
3.88995	399.145	0.0692049	60.4289	0.40853	-0.16722
3.89996	400.77	0.0693918	60.6749	0.40963	-0.16675
3.90997	402.387	0.0695978	60.9197	0.41085	-0.16616
3.91998	404.043	0.0698257	61.1705	0.41219	-0.16546
3.92999	405.793	0.0700317	61.4354	0.41341	-0.16493
3.94	407.489	0.0702186	61.6922	0.41451	-0.16449
3.94995	409.129	0.0704046	61.9404	0.41561	-0.16403
3.95996	410.754	0.0706106	62.1865	0.41683	-0.16345
3.96997	412.395	0.0708175	62.4349	0.41805	-0.16287
3.97998	414.02	0.0710035	62.6809	0.41915	-0.1624
3.98999	415.715	0.0711894	62.9376	0.42024	-0.16197
4	417.348	0.0714174	63.1848	0.42159	-0.16126
4.00995	418.981	0.0716444	63.432	0.42293	-0.16055
4.01996	420.692	0.0718513	63.691	0.42415	-0.16
4.02997	422.387	0.0720582	63.9477	0.42537	-0.15944
4.03998	424.2	0.0722232	64.2221	0.42635	-0.15917
4.04999	426.036	0.0724302	64.5001	0.42757	-0.15867
4.06	427.856	0.0726362	64.7756	0.42879	-0.15816
4.06995	429.59	0.0728231	65.0382	0.42989	-0.15774
4.07996	431.325	0.0730501	65.3008	0.43123	-0.15707
4.08997	433.083	0.073277	65.567	0.43257	-0.15642
4.09998	434.903	0.073463	65.8425	0.43367	-0.15603
4.10999	436.692	0.0736499	66.1134	0.43477	-0.15563
4.12	438.403	0.0738359	66.3724	0.43587	-0.1552
4.12994	440.09	0.0740419	66.6278	0.43708	-0.15464
4.13995	441.692	0.0742488	66.8704	0.4383	-0.15404
4.14996	443.278	0.0744558	67.1105	0.43953	-0.15344
4.15997	444.965	0.0746417	67.3659	0.44062	-0.153
4.16998	446.692	0.0748487	67.6273	0.44185	-0.15245
4.17999	448.434	0.0750347	67.8911	0.44294	-0.15203
4.19	450.051	0.0752416	68.1359	0.44417	-0.15144
4.19995	451.676	0.0754476	68.3819	0.44538	-0.15086
4.20996	453.372	0.0756336	68.6387	0.44648	-0.15042
4.21997	454.989	0.0758405	68.8835	0.4477	-0.14983
4.22998	456.598	0.0760265	69.1271	0.4488	-0.14936
4.23999	458.231	0.0762125	69.3743	0.4499	-0.1489
4.25	459.989	0.0764404	69.6405	0.45124	-0.14824
4.25995	461.731	0.0766054	69.9042	0.45222	-0.14795
4.26996	463.528	0.0768123	70.1762	0.45344	-0.14743
4.27997	465.333	0.0769983	70.4495	0.45454	-0.14704
4.28998	467.145	0.0772052	70.7238	0.45576	-0.14652
4.29999	468.934	0.0774112	70.9947	0.45697	-0.146
4.31	470.708	0.0776182	71.2633	0.45819	-0.14547
4.31995	472.575	0.0778251	71.5459	0.45942	-0.14498
4.32996	474.473	0.0780321	71.8333	0.46064	-0.1445
4.33997	476.356	0.078218	72.1184	0.46174	-0.14414
4.34998	478.168	0.078424	72.3927	0.46295	-0.14363
4.35999	479.879	0.078631	72.6517	0.46417	-0.14307
4.37	481.583	0.0788169	72.9097	0.46527	-0.14264
4.37994	483.301	0.0790029	73.1698	0.46637	-0.14221
4.38995	485.09	0.0792308	73.4406	0.46771	-0.14157
4.39996	486.864	0.0794168	73.7092	0.46881	-0.14116
4.40997	488.559	0.0796028	73.9658	0.46991	-0.14072
4.41998	490.293	0.0798097	74.2284	0.47113	-0.14018
4.42999	491.965	0.0800367	74.4815	0.47247	-0.13949
4.44	493.661	0.0802227	74.7382	0.47357	-0.13905
4.44995	495.333	0.0804086	74.9914	0.47467	-0.13861
4.45996	497.184	0.0806156	75.2716	0.47589	-0.13811
4.46997	498.965	0.0808425	75.5413	0.47723	-0.13747
4.47998	500.747	0.0810285	75.811	0.47833	-0.13706
4.48999	502.473	0.0812355	76.0724	0.47955	-0.13651
4.5	504.262	0.0814424	76.3432	0.48077	-0.13599
4.50995	506.122	0.0816074	76.6248	0.48174	-0.13574
4.51996	507.965	0.0818143	76.9038	0.48297	-0.13524
4.52997	509.895	0.0820003	77.196	0.48406	-0.1349
4.53998	511.786	0.0822072	77.4823	0.48528	-0.13441
4.54999	513.739	0.0824342	77.778	0.48662	-0.13383
4.56	515.598	0.0826412	78.0594	0.48785	-0.13334
4.56995	517.458	0.0828481	78.341	0.48907	-0.13284
4.57996	519.293	0.0830551	78.6188	0.49029	-0.13234
4.58997	521.208	0.083241	78.9088	0.49139	-0.13199
4.59998	523.083	0.083447	79.1926	0.4926	-0.1315
4.60999	524.965	0.083654	79.4775	0.49383	-0.13101
4.62	526.793	0.0838399	79.7543	0.49492	-0.13063
4.62994	528.614	0.0840469	80.03	0.49614	-0.13012
4.63995	530.426	0.0842538	80.3043	0.49737	-0.1296
4.64996	532.223	0.0844398	80.5764	0.49846	-0.12921
4.65997	533.981	0.0846258	80.8425	0.49956	-0.1288
4.66998	535.786	0.0848327	81.1158	0.50078	-0.12828
4.67999	537.575	0.0850387	81.3867	0.502	-0.12776
4.69	539.348	0.0852666	81.6551	0.50334	-0.12711
4.7	541.201	0.085453	81.9356	0.50445	-0.12673
4.70995	543.037	0.0856389	82.2136	0.50554	-0.12635
4.71996	544.905	0.0858449	82.4964	0.50676	-0.12586
4.72997	546.78	0.0860309	82.7802	0.50786	-0.12549
4.73998	548.662	0.0862379	83.0652	0.50908	-0.12501
4.74999	550.545	0.0864448	83.3503	0.5103	-0.12452
4.76	552.506	0.0866517	83.6471	0.51152	-0.12406
4.76995	554.467	0.0868377	83.944	0.51262	-0.12373
4.77996	556.467	0.0870237	84.2468	0.51372	-0.12341
4.78997	558.397	0.0872306	84.539	0.51494	-0.12295
4.79998	560.225	0.0874366	84.8158	0.51615	-0.12244
4.80999	562.076	0.0876436	85.096	0.51738	-0.12194
4.82	563.959	0.0878505	85.3811	0.5186	-0.12146
4.82995	565.803	0.0880155	85.6603	0.51957	-0.1212
4.83996	567.686	0.0882225	85.9453	0.52079	-0.12071
4.84997	569.53	0.0884084	86.2245	0.52189	-0.12034
4.85998	571.358	0.0885944	86.5013	0.52299	-0.11995
4.86999	573.186	0.0888013	86.778	0.52421	-0.11944
4.88	575.022	0.0890083	87.056	0.52543	-0.11894
4.88994	576.983	0.0892143	87.3529	0.52665	-0.11849
4.89995	578.92	0.0894212	87.6461	0.52787	-0.11802
4.90996	580.967	0.0896491	87.956	0.52922	-0.11748
4.91997	582.998	0.0898351	88.2635	0.53031	-0.11717
4.92998	585.045	0.0900211	88.5734	0.53141	-0.11687
4.93999	587.108	0.090207	88.8858	0.53251	-0.11658
4.95	589.217	0.090434	89.205	0.53385	-0.11606
4.95995	591.311	0.090641	89.5221	0.53507	-0.11566
4.96996	593.373	0.0908269	89.8342	0.53617	-0.11536
4.97997	595.498	0.0910339	90.156	0.53739	-0.11497
4.98998	597.561	0.0912609	90.4683	0.53873	-0.11444
4.99999	599.655	0.0914468	90.7853	0.53983	-0.11416
5.01	601.631	0.0916538	91.0845	0.54105	-0.1137
5.01995	603.616	0.0918607	91.385	0.54227	-0.11326
5.02996	605.584	0.0920667	91.6829	0.54349	-0.11281
5.03997	607.53	0.0922737	91.9775	0.54471	-0.11235
5.04998	609.475	0.0924596	92.272	0.54581	-0.11201
5.05999	611.412	0.0926666	92.5653	0.54703	-0.11154
5.07	613.381	0.0928935	92.8634	0.54837	-0.11097
5.07995	615.241	0.0930805	93.145	0.54947	-0.11059
5.08996	617.108	0.0932664	93.4276	0.55057	-0.11022
5.09997	619.092	0.0934724	93.728	0.55179	-0.10978
5.10998	621.069	0.0936794	94.0273	0.55301	-0.10933
5.11999	623.014	0.0938653	94.3218	0.5541	-0.10899
5.13	624.905	0.0940513	94.6081	0.5552	-0.10863
5.13994	626.85	0.0942583	94.9025	0.55642	-0.10817
5.14995	628.772	0.0944652	95.1935	0.55765	-0.1077
5.15996	630.717	0.0946712	95.488	0.55886	-0.10724
5.16997	632.717	0.0948581	95.7908	0.55997	-0.10692
5.17998	634.717	0.0950441	96.0935	0.56106	-0.1066
5.18999	636.678	0.0952501	96.3904	0.56228	-0.10615
5.2	638.576	0.095457	96.6778	0.5635	-0.10567
5.20995	640.444	0.095643	96.9606	0.5646	-0.1053
5.21996	642.319	0.0958499	97.2445	0.56582	-0.10481
5.22997	644.334	0.0960359	97.5495	0.56692	-0.1045
5.23998	646.264	0.0962429	97.8417	0.56814	-0.10403
5.24999	648.17	0.0964288	98.1303	0.56924	-0.10368
5.26	650.069	0.0966148	98.4178	0.57034	-0.10332
5.26995	651.858	0.0968418	98.6886	0.57168	-0.10268
5.27996	653.764	0.0970697	98.9772	0.57302	-0.10208
5.28997	655.725	0.0972557	99.2741	0.57412	-0.10174
5.29998	657.717	0.0974206	99.5757	0.57509	-0.10155
5.30999	659.701	0.0976066	99.876	0.57619	-0.10122
5.32	661.748	0.0978136	100.186	0.57741	-0.1008
5.32995	663.694	0.0980205	100.481	0.57863	-0.10034
5.33996	665.803	0.0982475	100.8	0.57997	-0.09982
5.34997	667.897	0.0984334	101.117	0.58107	-0.09954
5.35998	669.944	0.0986404	101.427	0.58229	-0.09912
5.36999	672.069	0.0988473	101.748	0.58351	-0.09872
5.38	674.178	0.0990543	102.068	0.58474	-0.09833
5.38994	676.225	0.0992603	102.378	0.58595	-0.09791
5.39995	678.256	0.0994462	102.685	0.58705	-0.0976
5.40996	680.287	0.0996532	102.993	0.58827	-0.09717
5.41997	682.303	0.0998392	103.298	0.58937	-0.09686
5.42998	684.366	0.100046	103.61	0.59059	-0.09645
5.43999	686.342	0.100253	103.909	0.59181	-0.096
5.45	688.358	0.100459	104.215	0.59303	-0.09557
5.45995	690.451	0.100666	104.531	0.59425	-0.09516
5.46996	692.498	0.100873	104.841	0.59547	-0.09474
5.47997	694.545	0.10108	105.151	0.59669	-0.09431
5.48998	696.576	0.101286	105.459	0.59791	-0.09389
5.49999	698.639	0.101493	105.771	0.59913	-0.09347
5.51	700.701	0.1017	106.083	0.60035	-0.09306
5.51995	702.717	0.101886	106.388	0.60145	-0.09274
5.52996	704.795	0.102093	106.703	0.60267	-0.09233
5.53997	706.858	0.1023	107.015	0.6039	-0.09192
5.54998	708.951	0.102506	107.332	0.60511	-0.09152
5.55999	711.014	0.102692	107.645	0.60621	-0.09122
5.57	713.014	0.102878	107.947	0.60731	-0.09091
5.57995	715.03	0.103085	108.253	0.60853	-0.09047
5.58996	717.03	0.103312	108.555	0.60987	-0.08991
5.59997	719.03	0.103518	108.858	0.61109	-0.08948
5.60998	721.092	0.103704	109.17	0.61218	-0.08918
5.61999	723.17	0.10389	109.485	0.61328	-0.0889
5.63	725.186	0.104097	109.79	0.6145	-0.08846
5.63994	727.233	0.104304	110.1	0.61573	-0.08804
5.64995	729.233	0.104469	110.403	0.6167	-0.08784
5.65996	731.194	0.104676	110.7	0.61792	-0.08739
5.66997	733.256	0.104883	111.012	0.61914	-0.08697
5.67998	735.303	0.10509	111.322	0.62037	-0.08655
5.68999	737.366	0.105296	111.634	0.62158	-0.08613
5.7	739.459	0.105482	111.951	0.62268	-0.08585
5.70995	741.569	0.105689	112.271	0.6239	-0.08545
5.71996	743.631	0.105896	112.583	0.62512	-0.08504
5.72997	745.678	0.106103	112.893	0.62635	-0.08461
5.73998	747.787	0.106289	113.212	0.62744	-0.08434
5.74999	749.866	0.106496	113.527	0.62867	-0.08393
5.76	751.944	0.106702	113.841	0.62988	-0.08352
5.76995	754.069	0.106888	114.163	0.63098	-0.08325
5.77996	756.241	0.107074	114.492	0.63208	-0.083
5.78997	758.412	0.107281	114.82	0.6333	-0.08263
5.79998	760.522	0.107488	115.14	0.63452	-0.08223
5.80999	762.6	0.107674	115.455	0.63562	-0.08194
5.82	764.678	0.107901	115.769	0.63696	-0.08141
5.82995	766.866	0.108108	116.1	0.63818	-0.08105
5.83996	768.944	0.108293	116.415	0.63927	-0.08076
5.84997	771.053	0.1085	116.734	0.6405	-0.08037
5.85998	773.209	0.108686	117.061	0.64159	-0.08011
5.86999	775.272	0.108893	117.373	0.64282	-0.07969
5.88	777.35	0.1091	117.688	0.64404	-0.07928
5.88994	779.491	0.109327	118.012	0.64538	-0.07878
5.89995	781.662	0.109492	118.34	0.64635	-0.07865
5.90996	783.85	0.109678	118.672	0.64745	-0.07841
5.91997	786.069	0.109885	119.008	0.64867	-0.07805
5.92998	788.162	0.110113	119.325	0.65002	-0.07752
5.93999	790.303	0.11034	119.649	0.65136	-0.07702
5.95	792.506	0.110526	119.982	0.65246	-0.07678
5.95995	794.709	0.110733	120.316	0.65368	-0.07641
5.96996	796.928	0.110919	120.652	0.65478	-0.07618
5.97997	799.037	0.111126	120.971	0.656	-0.07578
5.98998	801.147	0.111312	121.29	0.6571	-0.07551
5.99999	803.256	0.111539	121.61	0.65844	-0.07499
6.01	805.366	0.111725	121.929	0.65953	-0.07472
6.01995	807.506	0.111911	122.253	0.66063	-0.07445
6.02996	809.662	0.112118	122.58	0.66185	-0.07407
6.03997	811.803	0.112304	122.904	0.66295	-0.07381
6.04998	813.866	0.112511	123.216	0.66417	-0.07339
6.05999	815.928	0.112738	123.528	0.66551	-0.07286
6.07	817.991	0.112945	123.84	0.66674	-0.07244
6.07995	820.178	0.11311	124.172	0.66771	-0.07232
6.08996	822.272	0.113275	124.489	0.66868	-0.07216
6.09997	824.397	0.113482	124.81	0.66991	-0.07177
6.10998	826.569	0.113688	125.139	0.67112	-0.0714
6.11999	828.725	0.113895	125.466	0.67234	-0.07102
6.13	830.928	0.114102	125.799	0.67357	-0.07066
6.13994	833.053	0.114288	126.121	0.67466	-0.07039
6.14995	835.209	0.114474	126.447	0.67576	-0.07013
6.15996	837.475	0.114681	126.79	0.67698	-0.0698
6.16997	839.678	0.114888	127.124	0.67821	-0.06943
6.17998	841.787	0.115094	127.443	0.67942	-0.06904
6.18999	843.975	0.11528	127.774	0.68052	-0.0688
6.2	846.131	0.115487	128.101	0.68174	-0.06842
6.20995	848.241	0.115673	128.42	0.68284	-0.06814
6.21996	850.334	0.11588	128.737	0.68406	-0.06774
6.22997	852.412	0.116087	129.052	0.68528	-0.06732
6.23998	854.584	0.116273	129.381	0.68638	-0.06707
6.24999	856.803	0.116459	129.716	0.68748	-0.06684
6.26	858.944	0.116686	130.041	0.68882	-0.06634
6.26995	861.194	0.116893	130.381	0.69004	-0.06599
6.27996	863.381	0.117079	130.712	0.69114	-0.06575
6.28997	865.616	0.117306	131.051	0.69248	-0.06528
6.29998	867.741	0.117493	131.372	0.69358	-0.06501
6.30999	869.959	0.117699	131.708	0.6948	-0.06465
6.32	872.147	0.117885	132.039	0.6959	-0.06441
6.32995	874.366	0.118092	132.375	0.69712	-0.06405
6.33996	876.553	0.118277	132.707	0.69821	-0.06382
6.34997	878.647	0.118505	133.024	0.69956	-0.06329
6.35998	880.756	0.118691	133.343	0.70066	-0.06301
6.36999	882.85	0.118897	133.66	0.70187	-0.06261
6.38	885.1	0.119104	134.001	0.70309	-0.06227
6.38994	887.303	0.11927	134.334	0.70407	-0.06215
6.39995	889.537	0.119476	134.672	0.70529	-0.0618
6.40996	891.694	0.119683	134.999	0.70651	-0.06142
6.41997	893.912	0.119911	135.335	0.70786	-0.06094
6.42998	896.116	0.120117	135.668	0.70907	-0.06059
6.43999	898.366	0.120324	136.009	0.7103	-0.06024
6.45	900.678	0.12051	136.359	0.71139	-0.06005
6.45995	902.975	0.120717	136.707	0.71262	-0.05972
6.46996	905.256	0.120903	137.052	0.71371	-0.05951
6.47997	907.475	0.121089	137.388	0.71481	-0.05928
6.48998	909.694	0.121296	137.724	0.71603	-0.05893
6.49999	911.928	0.121523	138.062	0.71737	-0.05846
6.51	914.241	0.12173	138.412	0.7186	-0.05814
6.51995	916.491	0.121916	138.753	0.71969	-0.05792
6.52996	918.787	0.122123	139.101	0.72091	-0.05759
6.53997	921.037	0.122329	139.441	0.72213	-0.05725
6.54998	923.194	0.122495	139.768	0.72311	-0.05712
6.55999	925.428	0.122702	140.106	0.72433	-0.05677
6.57	927.678	0.122908	140.447	0.72555	-0.05643
6.57995	929.85	0.123094	140.775	0.72665	-0.05618
6.58996	932.022	0.12328	141.104	0.72774	-0.05593
6.59997	934.303	0.123486	141.45	0.72896	-0.0556
6.60998	936.537	0.123693	141.788	0.73018	-0.05525
6.61999	938.772	0.1239	142.126	0.7314	-0.0549
6.63	940.944	0.124107	142.455	0.73263	-0.05453
6.63994	943.194	0.124313	142.796	0.73384	-0.05419
6.64995	945.506	0.124499	143.146	0.73494	-0.05399
6.65996	947.756	0.124685	143.486	0.73604	-0.05377
6.66997	949.991	0.124871	143.825	0.73714	-0.05355
6.67998	952.225	0.125078	144.163	0.73836	-0.0532
6.68999	954.522	0.125285	144.511	0.73958	-0.05287
6.7	956.756	0.125492	144.849	0.7408	-0.05252
6.70995	959.022	0.125678	145.192	0.7419	-0.05231
6.71996	961.287	0.125885	145.535	0.74312	-0.05197
6.72997	963.553	0.126091	145.878	0.74434	-0.05164
6.73998	965.756	0.126298	146.212	0.74556	-0.05127
6.74999	967.991	0.126484	146.55	0.74666	-0.05105
6.76	970.209	0.12667	146.886	0.74776	-0.05081
6.76995	972.491	0.126877	147.231	0.74898	-0.05048
6.77996	974.756	0.127084	147.574	0.7502	-0.05014
6.78997	977.053	0.12729	147.922	0.75142	-0.04983
6.79998	979.334	0.127497	148.267	0.75264	-0.04949
6.80999	981.616	0.127704	148.613	0.75386	-0.04916
6.82	983.975	0.127931	148.97	0.7552	-0.04874
6.82995	986.272	0.128117	149.318	0.7563	-0.04854
6.83996	988.694	0.128303	149.684	0.7574	-0.04839
6.84997	990.991	0.12853	150.032	0.75874	-0.04794
6.85998	993.35	0.128716	150.389	0.75983	-0.04777
6.86999	995.725	0.128923	150.749	0.76106	-0.04747
6.88	998.1	0.129109	151.108	0.76215	-0.0473
6.88994	1000.4	0.129336	151.456	0.76349	-0.04686
6.89995	1002.74	0.129564	151.811	0.76484	-0.04642
6.90996	1005.1	0.12977	152.168	0.76606	-0.04613
6.91997	1007.3	0.129936	152.501	0.76704	-0.04601
6.92998	1009.57	0.130143	152.845	0.76826	-0.04567
6.93999	1011.77	0.130349	153.178	0.76947	-0.04531
6.95	1014.08	0.130556	153.528	0.7707	-0.04499
6.95995	1016.37	0.130721	153.874	0.77167	-0.04491
6.96996	1018.62	0.130908	154.215	0.77277	-0.04469
6.97997	1020.87	0.131114	154.556	0.77399	-0.04435
6.98998	1023.12	0.131321	154.896	0.77521	-0.044
6.99999	1025.33	0.131528	155.231	0.77643	-0.04364
7.01	1027.55	0.131714	155.567	0.77753	-0.04341
7.01995	1029.8	0.131921	155.907	0.77875	-0.04307
7.02996	1032.08	0.132127	156.253	0.77997	-0.04274
7.03997	1034.43	0.132313	156.608	0.78107	-0.04256
7.04998	1036.74	0.1325	156.958	0.78217	-0.04236
7.05999	1039.04	0.132686	157.306	0.78327	-0.04216
7.07	1041.24	0.132872	157.639	0.78437	-0.04192
7.07995	1043.65	0.133078	158.004	0.78558	-0.04164
7.08996	1046.02	0.133285	158.363	0.78681	-0.04135
7.09997	1048.35	0.133491	158.716	0.78802	-0.04104
7.10998	1050.68	0.133698	159.069	0.78924	-0.04073
7.11999	1053.07	0.133904	159.43	0.79046	-0.04044
7.13	1055.41	0.134111	159.785	0.79168	-0.04013
7.13994	1057.72	0.134297	160.134	0.79278	-0.03994
7.14995	1060.02	0.134483	160.483	0.79388	-0.03974
7.15996	1062.41	0.134669	160.845	0.79498	-0.03957
7.16997	1064.88	0.134876	161.218	0.7962	-0.03931
7.17998	1067.21	0.135062	161.571	0.7973	-0.03912
7.18999	1069.57	0.13529	161.929	0.79864	-0.0387
7.2	1071.94	0.135496	162.287	0.79986	-0.03841
7.20995	1074.38	0.135682	162.657	0.80096	-0.03826
7.21996	1076.77	0.135889	163.019	0.80218	-0.03797
7.22997	1079.15	0.136096	163.379	0.8034	-0.03768
7.23998	1081.58	0.136303	163.747	0.80462	-0.03741
7.24999	1083.96	0.136489	164.107	0.80572	-0.03724
7.26	1086.32	0.136696	164.464	0.80694	-0.03694
7.26995	1088.63	0.136882	164.814	0.80804	-0.03674
7.27996	1090.91	0.137109	165.159	0.80938	-0.03629
7.28997	1093.18	0.137316	165.503	0.8106	-0.03595
7.29998	1095.51	0.137543	165.856	0.81194	-0.03552
7.30999	1097.74	0.137709	166.193	0.81292	-0.03541
7.32	1100.05	0.137895	166.543	0.81402	-0.03521
7.32995	1102.35	0.138081	166.891	0.81512	-0.03501
7.33996	1104.66	0.138328	167.241	0.81658	-0.03446
7.34997	1106.99	0.138535	167.594	0.8178	-0.03414
7.35998	1109.3	0.1387	167.943	0.81877	-0.03407
7.36999	1111.65	0.138886	168.299	0.81987	-0.03389
7.38	1114.07	0.139113	168.666	0.82121	-0.0335
7.38994	1116.44	0.13932	169.024	0.82243	-0.0332
7.39995	1118.79	0.139527	169.38	0.82365	-0.03289
7.40996	1121.21	0.139713	169.747	0.82475	-0.03274
7.41997	1123.6	0.13994	170.108	0.82609	-0.03233
7.42998	1126.05	0.140127	170.479	0.8272	-0.03218
7.43999	1128.47	0.140313	170.846	0.82829	-0.03203
7.45	1130.85	0.14054	171.206	0.82963	-0.03162
7.45995	1133.15	0.140747	171.554	0.83086	-0.03129
7.46996	1135.51	0.140954	171.912	0.83208	-0.03099
7.47997	1137.76	0.14114	172.252	0.83318	-0.03077
7.48998	1140.1	0.141326	172.606	0.83427	-0.03059
7.49999	1142.46	0.141532	172.964	0.83549	-0.03029
7.51	1144.8	0.141719	173.318	0.83659	-0.0301
7.51995	1147.13	0.141925	173.671	0.83781	-0.0298
7.52996	1149.43	0.142111	174.019	0.83891	-0.02959
7.53997	1151.68	0.142318	174.36	0.84013	-0.02925
7.54998	1154.02	0.142504	174.714	0.84123	-0.02907
7.55999	1156.4	0.14269	175.074	0.84233	-0.0289
7.57	1158.74	0.142876	175.428	0.84342	-0.02871
7.57995	1161.18	0.143083	175.798	0.84465	-0.02844
7.58996	1163.55	0.14331	176.157	0.84599	-0.02803
7.59997	1165.88	0.143516	176.509	0.8472	-0.02772
7.60998	1168.18	0.143702	176.858	0.8483	-0.02752
7.61999	1170.55	0.143909	177.216	0.84952	-0.02722
7.63	1172.87	0.144116	177.568	0.85074	-0.0269
7.63994	1175.18	0.144323	177.917	0.85197	-0.02658
7.64995	1177.51	0.144509	178.27	0.85306	-0.0264
7.65996	1179.87	0.144695	178.627	0.85416	-0.02622
7.66997	1182.29	0.144901	178.994	0.85538	-0.02595
7.67998	1184.76	0.145088	179.368	0.85648	-0.02581
7.68999	1187.21	0.145274	179.739	0.85758	-0.02566
7.7	1189.62	0.14548	180.104	0.8588	-0.02539
7.70995	1192.07	0.145708	180.475	0.86014	-0.025
7.71996	1194.51	0.145915	180.844	0.86136	-0.02473
7.72997	1196.99	0.146121	181.219	0.86258	-0.02448
7.73998	1199.49	0.146307	181.598	0.86368	-0.02436
7.74999	1201.96	0.146514	181.972	0.8649	-0.0241
7.76	1204.44	0.146721	182.347	0.86612	-0.02385
7.76995	1206.82	0.146907	182.708	0.86722	-0.02368
7.77996	1209.15	0.147114	183.06	0.86844	-0.02336
7.78997	1211.52	0.14732	183.419	0.86966	-0.02307
7.79998	1213.97	0.147527	183.79	0.87088	-0.02281
7.80999	1216.44	0.147755	184.164	0.87223	-0.02242
7.82	1218.97	0.147941	184.547	0.87332	-0.02231
7.82995	1221.47	0.148147	184.926	0.87454	-0.02207
7.83996	1224.02	0.148354	185.312	0.87576	-0.02185
7.84997	1226.52	0.14856	185.69	0.87698	-0.02161
7.85998	1229.02	0.148767	186.069	0.8782	-0.02136
7.86999	1231.51	0.148953	186.446	0.8793	-0.02123
7.88	1234.01	0.149118	186.824	0.88027	-0.02123
7.88994	1236.46	0.149346	187.195	0.88162	-0.02084
7.89995	1238.87	0.149552	187.56	0.88283	-0.02057
7.90996	1241.24	0.149738	187.919	0.88393	-0.02039
7.91997	1243.52	0.149945	188.264	0.88515	-0.02006
7.92998	1245.82	0.150152	188.612	0.88638	-0.01974
7.93999	1248.13	0.150338	188.962	0.88747	-0.01954
7.95	1250.41	0.150524	189.307	0.88857	-0.01933
7.95995	1252.69	0.150731	189.652	0.88979	-0.019
7.96996	1254.94	0.150938	189.993	0.89102	-0.01866
7.97997	1257.16	0.151124	190.329	0.89211	-0.01842
7.98998	1259.44	0.15131	190.674	0.89321	-0.01822
7.99999	1261.77	0.151516	191.027	0.89443	-0.01791
8.01	1264.13	0.151702	191.384	0.89553	-0.01773
8.01995	1266.58	0.151909	191.755	0.89675	-0.01747
8.02996	1269.01	0.152095	192.123	0.89785	-0.01732
8.03997	1271.41	0.152302	192.486	0.89907	-0.01703
8.04998	1273.82	0.152467	192.851	0.90004	-0.017
8.05999	1276.29	0.152674	193.225	0.90126	-0.01674
8.07	1278.8	0.152881	193.605	0.90249	-0.0165
8.07995	1281.29	0.153088	193.982	0.90371	-0.01625
8.08996	1283.85	0.153294	194.37	0.90492	-0.01603
8.09997	1286.37	0.1535	194.751	0.90614	-0.0158
8.10998	1288.85	0.153707	195.127	0.90736	-0.01554
8.11999	1291.27	0.153872	195.493	0.90834	-0.01551
8.13	1293.74	0.1541	195.867	0.90968	-0.01513
8.13994	1296.27	0.154307	196.25	0.9109	-0.0149
8.14995	1298.77	0.154493	196.628	0.912	-0.01477
8.15996	1301.22	0.154699	196.999	0.91322	-0.01451
8.16997	1303.77	0.154906	197.385	0.91444	-0.01429
8.17998	1306.38	0.155113	197.781	0.91566	-0.01408
8.18999	1308.96	0.15532	198.171	0.91688	-0.01387
8.2	1311.54	0.155506	198.562	0.91798	-0.01378
8.20995	1314.12	0.155692	198.952	0.91908	-0.01368
8.21996	1316.69	0.155898	199.341	0.9203	-0.01347
8.22997	1319.24	0.156105	199.728	0.92152	-0.01324
8.23998	1321.76	0.156333	200.109	0.92286	-0.01288
8.24999	1324.21	0.156519	200.48	0.92396	-0.01274
8.26	1326.74	0.156725	200.863	0.92518	-0.01251
8.26995	1329.21	0.156932	201.237	0.9264	-0.01225
8.27996	1331.63	0.157139	201.603	0.92762	-0.01198
8.28997	1334.07	0.157325	201.973	0.92872	-0.01183
8.29998	1336.41	0.157511	202.327	0.92982	-0.01164
8.30999	1338.77	0.157697	202.684	0.93091	-0.01147
8.32	1341.22	0.157925	203.055	0.93226	-0.01108
8.32995	1343.66	0.158111	203.425	0.93336	-0.01093
8.33996	1346.16	0.158317	203.803	0.93457	-0.01069
8.34997	1348.72	0.158503	204.191	0.93567	-0.01059
8.35998	1351.27	0.158709	204.577	0.93689	-0.01037
8.36999	1353.76	0.158916	204.954	0.93811	-0.01012
8.38	1356.26	0.159123	205.332	0.93933	-0.00987
8.38994	1358.71	0.15933	205.703	0.94055	-0.00961
8.39995	1361.27	0.159557	206.091	0.94189	-0.00927
8.40996	1363.85	0.159743	206.481	0.94299	-0.00918
8.41997	1366.37	0.159929	206.863	0.94409	-0.00906
8.42998	1368.91	0.160115	207.247	0.94519	-0.00895
8.43999	1371.35	0.160322	207.617	0.94641	-0.00868
8.45	1373.69	0.160529	207.971	0.94763	-0.00838
8.45995	1376.01	0.160735	208.322	0.94885	-0.00806
8.46996	1378.44	0.160942	208.69	0.95007	-0.00779
8.47997	1380.94	0.161149	209.069	0.95129	-0.00754
8.48998	1383.47	0.161314	209.452	0.95227	-0.00756
8.49999	1385.97	0.1615	209.83	0.95336	-0.00743
8.51	1388.49	0.161707	210.212	0.95459	-0.0072
8.51995	1390.94	0.161893	210.583	0.95568	-0.00705
8.52996	1393.37	0.162121	210.951	0.95703	-0.00666
8.53997	1395.85	0.162327	211.326	0.95825	-0.00641
8.54998	1398.44	0.162513	211.718	0.95934	-0.00632
8.55999	1401.07	0.1627	212.116	0.96045	-0.00624
8.57	1403.6	0.162886	212.499	0.96155	-0.00613
8.57995	1405.99	0.163092	212.861	0.96276	-0.00585
8.58996	1408.43	0.16332	213.231	0.96411	-0.00545
8.59997	1410.88	0.163505	213.601	0.9652	-0.00532
8.60998	1413.32	0.163712	213.971	0.96642	-0.00505
8.61999	1415.72	0.163898	214.334	0.96752	-0.00489
8.63	1418.15	0.164084	214.702	0.96862	-0.00474
8.63994	1420.6	0.164311	215.073	0.96996	-0.00435
8.64995	1423.1	0.164497	215.452	0.97106	-0.00423
8.65996	1425.55	0.164725	215.822	0.9724	-0.00384
8.66997	1428.12	0.164911	216.212	0.9735	-0.00375
8.67998	1430.69	0.165117	216.601	0.97472	-0.00353
8.68999	1433.26	0.165324	216.99	0.97594	-0.00331
8.7	1435.77	0.16551	217.37	0.97704	-0.00319
8.70995	1438.35	0.165696	217.76	0.97813	-0.0031
8.71996	1440.97	0.165903	218.157	0.97936	-0.0029
8.72997	1443.63	0.16611	218.56	0.98058	-0.00272
8.73998	1446.24	0.166317	218.955	0.9818	-0.00252
8.74999	1448.82	0.166523	219.345	0.98302	-0.00231
8.76	1451.35	0.166751	219.728	0.98436	-0.00195
8.76995	1453.87	0.166937	220.11	0.98546	-0.00183
8.77996	1456.43	0.167123	220.498	0.98656	-0.00173
8.78997	1458.93	0.16735	220.876	0.9879	-0.00137
8.79998	1461.44	0.167536	221.256	0.989	-0.00125
8.80999	1463.97	0.167723	221.639	0.9901	-0.00113
8.82	1466.58	0.167929	222.034	0.99132	-0.000936691
8.82995	1469.15	0.168136	222.423	0.99254	-0.000717534
8.83996	1471.74	0.168322	222.815	0.99364	-0.000630148
8.84997	1474.29	0.168528	223.201	0.99485	-0.00040909
8.85998	1476.9	0.168755	223.597	0.99619	-8.74768e-05
8.86999	1479.46	0.168962	223.984	0.99741	0.000135582
8.88	1482.02	0.169127	224.372	0.99839	0.000110707
8.88994	1484.55	0.169334	224.755	0.99961	0.000345472
8.89995	1487.05	0.169541	225.133	1.00083	0.000591943
8.90996	1489.52	0.169727	225.507	1.00193	0.000726153
8.91997	1491.97	0.169913	225.878	1.00303	0.000868167
8.92998	1494.4	0.17012	226.246	1.00425	0.00114
8.93999	1496.76	0.170285	226.603	1.00522	0.0012
8.95	1499.16	0.170492	226.967	1.00645	0.00148
8.95995	1501.49	0.170699	227.319	1.00767	0.00179
8.96996	1503.94	0.170885	227.69	1.00877	0.00194
8.97997	1506.46	0.171071	228.072	1.00986	0.00205
8.98998	1509.01	0.171278	228.458	1.01109	0.00228
8.99999	1511.55	0.171484	228.842	1.0123	0.0025
9.01	1514.13	0.171691	229.233	1.01352	0.00272
9.01995	1516.6	0.171898	229.607	1.01475	0.00298
9.02996	1519.13	0.172105	229.99	1.01597	0.00321
9.03997	1521.65	0.172311	230.372	1.01718	0.00344
9.04998	1524.13	0.172518	230.747	1.01841	0.0037
9.05999	1526.77	0.172683	231.147	1.01938	0.00364
9.07	1529.32	0.17289	231.533	1.0206	0.00387
9.07995	1531.79	0.173076	231.907	1.0217	0.004
9.08996	1534.22	0.173283	232.275	1.02292	0.00428
9.09997	1536.69	0.17351	232.649	1.02426	0.00465
9.10998	1539.07	0.173675	233.009	1.02524	0.0047
9.11999	1541.57	0.173882	233.387	1.02646	0.00494
9.13	1544.16	0.174088	233.78	1.02767	0.00515
9.13994	1546.88	0.174254	234.191	1.02865	0.00507
9.14995	1549.55	0.174461	234.596	1.02988	0.00525
9.15996	1552.08	0.174667	234.979	1.03109	0.00548
9.16997	1554.77	0.174874	235.386	1.03231	0.00565
9.17998	1557.37	0.175101	235.779	1.03365	0.00598
9.18999	1560.04	0.175288	236.184	1.03476	0.00604
9.2	1562.79	0.175494	236.6	1.03597	0.00618
9.20995	1565.51	0.175701	237.012	1.0372	0.00634
9.21996	1568.24	0.175908	237.425	1.03842	0.0065
9.22997	1570.82	0.176094	237.816	1.03952	0.00659
9.23998	1573.35	0.176301	238.199	1.04074	0.00682
9.24999	1575.91	0.176507	238.586	1.04195	0.00704
9.26	1578.49	0.176714	238.977	1.04318	0.00726
9.26995	1580.94	0.1769	239.348	1.04427	0.0074
9.27996	1583.58	0.177107	239.748	1.0455	0.00759
9.28997	1586.21	0.177293	240.146	1.04659	0.00766
9.29998	1588.83	0.1775	240.542	1.04782	0.00786
9.30999	1591.47	0.177706	240.942	1.04903	0.00805
9.32	1594.02	0.177893	241.328	1.05014	0.00816
9.32995	1596.66	0.178099	241.728	1.05135	0.00834
9.33996	1599.29	0.178327	242.126	1.0527	0.00866
9.34997	1601.9	0.178492	242.521	1.05367	0.00862
9.35998	1604.46	0.178698	242.909	1.05489	0.00883
9.36999	1607.12	0.178905	243.311	1.05611	0.00902
9.38	1609.72	0.179091	243.705	1.05721	0.0091
9.38994	1612.26	0.179297	244.09	1.05842	0.00933
9.39995	1614.76	0.179504	244.468	1.05965	0.00957
9.40996	1617.27	0.17969	244.848	1.06074	0.00969
9.41997	1619.82	0.179897	245.234	1.06197	0.00992
9.42998	1622.37	0.180083	245.62	1.06306	0.01002
9.43999	1624.91	0.18029	246.005	1.06429	0.01025
9.45	1627.51	0.180497	246.398	1.06551	0.01046
9.45995	1630.13	0.180703	246.795	1.06672	0.01065
9.46996	1632.68	0.180889	247.181	1.06782	0.01076
9.47997	1635.16	0.181075	247.557	1.06892	0.01089
9.48998	1637.76	0.181282	247.95	1.07014	0.01109
9.49999	1640.29	0.181448	248.333	1.07112	0.01109
9.51	1642.83	0.181654	248.718	1.07234	0.01131
9.51995	1645.38	0.181861	249.104	1.07356	0.01154
9.52996	1647.88	0.182068	249.482	1.07478	0.01179
9.53997	1650.43	0.182295	249.868	1.07612	0.01213
9.54998	1652.93	0.182481	250.247	1.07722	0.01225
9.55999	1655.38	0.182688	250.618	1.07844	0.01252
9.57	1657.85	0.182874	250.992	1.07954	0.01265
9.57995	1660.4	0.18306	251.378	1.08064	0.01276
9.58996	1662.88	0.183267	251.753	1.08186	0.01301
9.59997	1665.47	0.183474	252.145	1.08308	0.01322
9.60998	1668.13	0.18368	252.548	1.0843	0.0134
9.61999	1670.74	0.183886	252.943	1.08551	0.0136
9.63	1673.35	0.184093	253.338	1.08674	0.0138
9.63994	1675.9	0.184279	253.724	1.08783	0.0139
9.64995	1678.52	0.184507	254.121	1.08918	0.01423
9.65996	1681.24	0.184693	254.533	1.09028	0.01426
9.66997	1683.9	0.184899	254.936	1.09149	0.01444
9.67998	1686.54	0.185085	255.335	1.09259	0.01451
9.68999	1689.15	0.185313	255.73	1.09394	0.01484
9.7	1691.69	0.18552	256.115	1.09516	0.01507
9.71	1694.22	0.185727	256.498	1.09638	0.0153
9.71995	1696.71	0.185913	256.875	1.09748	0.01543
9.72996	1699.19	0.186078	257.25	1.09845	0.01544
9.73997	1701.8	0.186285	257.646	1.09968	0.01564
9.74998	1704.4	0.186491	258.039	1.10089	0.01584
9.75999	1707.05	0.186657	258.44	1.10187	0.01579
9.77	1709.77	0.186864	258.852	1.10309	0.01595
9.77995	1712.41	0.18707	259.252	1.10431	0.01613
9.78996	1715.02	0.187277	259.647	1.10553	0.01634
9.79997	1717.63	0.187484	260.042	1.10675	0.01654
9.80998	1720.27	0.187691	260.442	1.10798	0.01673
9.81999	1722.96	0.187897	260.849	1.10919	0.0169
9.83	1725.74	0.188082	261.27	1.11028	0.01691
9.83995	1728.4	0.188269	261.673	1.11139	0.01697
9.84996	1730.99	0.188475	262.065	1.1126	0.01718
9.85997	1733.44	0.188661	262.436	1.1137	0.01732
9.86998	1735.9	0.188868	262.808	1.11492	0.01758
9.87999	1738.38	0.189054	263.184	1.11602	0.01771
9.89	1741.02	0.189261	263.583	1.11724	0.0179
9.89994	1743.65	0.189447	263.981	1.11834	0.01798
9.90995	1746.27	0.189633	264.378	1.11944	0.01805
9.91996	1748.93	0.18984	264.781	1.12066	0.01824
9.92997	1751.57	0.190067	265.181	1.122	0.01855
9.93998	1754.15	0.190274	265.571	1.12322	0.01876
9.94999	1756.79	0.19046	265.971	1.12432	0.01883
9.96	1759.47	0.190667	266.377	1.12554	0.01901
9.96995	1762.16	0.190853	266.784	1.12664	0.01905
9.97996	1764.87	0.191039	267.194	1.12774	0.01909
9.98997	1767.47	0.191246	267.588	1.12896	0.0193
9.99998	1770.19	0.191452	268	1.13018	0.01946
10.01	1772.83	0.191639	268.399	1.13128	0.01953
10.02	1775.37	0.191845	268.784	1.1325	0.01976
10.0299	1777.88	0.192031	269.164	1.1336	0.01987
10.04	1780.46	0.192238	269.554	1.13482	0.02009
10.05	1783.01	0.192466	269.94	1.13616	0.02044
10.06	1785.65	0.192652	270.34	1.13726	0.02051
10.07	1788.38	0.192858	270.753	1.13848	0.02066
10.08	1791.02	0.193043	271.153	1.13957	0.02072
10.0899	1793.66	0.19325	271.553	1.14079	0.02091
10.1	1796.24	0.193478	271.943	1.14214	0.02125
10.11	1798.85	0.193643	272.339	1.14311	0.02121
10.12	1801.52	0.19385	272.743	1.14433	0.02139
10.13	1804.18	0.194036	273.145	1.14543	0.02145
10.14	1806.8	0.194263	273.542	1.14677	0.02177
10.1499	1809.44	0.19447	273.942	1.14799	0.02196
10.16	1812.08	0.194677	274.341	1.14921	0.02215
10.17	1814.6	0.194842	274.723	1.15019	0.02214
10.18	1817.18	0.195049	275.114	1.15141	0.02236
10.19	1819.71	0.195256	275.497	1.15263	0.02259
10.2	1822.27	0.195462	275.884	1.15385	0.02281
10.21	1824.94	0.195648	276.288	1.15495	0.02286
10.22	1827.68	0.195855	276.703	1.15617	0.02302
10.23	1830.44	0.196041	277.121	1.15727	0.02304
10.24	1833.22	0.196248	277.542	1.15849	0.02317
10.25	1835.9	0.196455	277.948	1.15971	0.02335
10.26	1838.62	0.196662	278.36	1.16093	0.02351
10.27	1841.37	0.196868	278.776	1.16215	0.02365
10.2799	1844.1	0.197075	279.189	1.16337	0.02381
10.29	1846.87	0.19724	279.609	1.16434	0.0237
10.3	1849.62	0.197447	280.025	1.16557	0.02385
10.31	1852.26	0.197654	280.425	1.16679	0.02404
10.32	1854.79	0.19784	280.808	1.16789	0.02416
10.33	1857.32	0.198046	281.191	1.1691	0.02438
10.3399	1859.93	0.198252	281.586	1.17032	0.02458
10.35	1862.65	0.198439	281.998	1.17142	0.02462
10.36	1865.35	0.198625	282.406	1.17252	0.02467
10.37	1868.04	0.198831	282.814	1.17374	0.02484
10.38	1870.77	0.199038	283.227	1.17496	0.02499
10.39	1873.55	0.199245	283.648	1.17618	0.02513
10.3999	1876.35	0.199431	284.072	1.17728	0.02514
10.41	1879.13	0.199658	284.493	1.17862	0.02539
10.42	1882.02	0.199844	284.93	1.17972	0.02536
10.43	1884.83	0.200031	285.356	1.18082	0.02537
10.44	1887.65	0.200237	285.782	1.18204	0.02548
10.45	1890.4	0.200444	286.199	1.18326	0.02563
10.46	1893.07	0.20063	286.603	1.18436	0.02569
10.47	1895.72	0.200837	287.004	1.18558	0.02588
10.48	1898.38	0.201044	287.407	1.1868	0.02606
10.49	1901.05	0.20123	287.811	1.1879	0.02612
10.5	1903.68	0.201416	288.209	1.189	0.02619
10.51	1906.38	0.201643	288.618	1.19034	0.02648
10.52	1909.08	0.201809	289.027	1.19132	0.0264
10.5299	1911.9	0.201995	289.454	1.19241	0.0264
10.54	1914.55	0.202201	289.855	1.19363	0.02658
10.55	1917.22	0.202408	290.259	1.19485	0.02676
10.56	1919.93	0.202636	290.67	1.1962	0.02705
10.57	1922.68	0.202842	291.086	1.19741	0.02719
10.58	1925.41	0.203028	291.499	1.19851	0.02723
10.5899	1928.18	0.203213	291.919	1.1996	0.02724
10.6	1930.96	0.20342	292.339	1.20083	0.02737
10.61	1933.65	0.203627	292.747	1.20205	0.02755
10.62	1936.24	0.203834	293.139	1.20327	0.02776
10.63	1938.87	0.20404	293.537	1.20449	0.02795
10.64	1941.54	0.204247	293.941	1.20571	0.02813
10.6499	1944.24	0.204433	294.35	1.20681	0.02817
10.66	1946.96	0.20464	294.762	1.20803	0.02833
10.67	1949.66	0.204847	295.171	1.20925	0.0285
10.68	1952.37	0.205033	295.581	1.21035	0.02854
10.69	1955.01	0.20524	295.981	1.21157	0.02873
10.7	1957.62	0.205446	296.376	1.21279	0.02893
10.71	1960.24	0.205632	296.772	1.21388	0.02901
10.72	1962.97	0.205839	297.186	1.21511	0.02916
10.73	1965.66	0.206025	297.593	1.2162	0.02921
10.74	1968.33	0.206232	297.997	1.21743	0.02939
10.75	1971.02	0.206418	298.404	1.21852	0.02944
10.76	1973.68	0.206645	298.807	1.21986	0.02974
10.77	1976.29	0.206852	299.202	1.22109	0.02995
10.7799	1978.93	0.207038	299.602	1.22218	0.03001
10.79	1981.66	0.207224	300.015	1.22328	0.03005
10.8	1984.4	0.207431	300.43	1.2245	0.0302
10.81	1987.18	0.207617	300.851	1.2256	0.03021
10.82	1989.9	0.207845	301.263	1.22695	0.0305
10.83	1992.6	0.20803	301.671	1.22804	0.03054
10.8399	1995.35	0.208216	302.088	1.22914	0.03056
10.85	1998.12	0.208402	302.507	1.23024	0.03058
10.86	2000.94	0.208609	302.934	1.23146	0.0307
10.87	2003.69	0.208795	303.35	1.23256	0.03073
10.88	2006.43	0.209022	303.765	1.2339	0.031
10.89	2009.16	0.209208	304.179	1.23499	0.03103
10.8999	2011.88	0.209415	304.59	1.23622	0.03119
10.91	2014.58	0.209601	304.999	1.23731	0.03123
10.92	2017.26	0.209787	305.405	1.23841	0.03129
10.93	2020.05	0.209994	305.827	1.23963	0.03142
10.94	2022.83	0.210201	306.248	1.24086	0.03156
10.95	2025.58	0.210387	306.665	1.24195	0.03158
10.96	2028.43	0.210593	307.096	1.24317	0.03169
10.97	2031.38	0.2108	307.543	1.24439	0.03176
10.98	2034.26	0.211007	307.979	1.24561	0.03185
10.99	2037.15	0.211193	308.416	1.24671	0.03182
11	2040.02	0.2114	308.851	1.24793	0.03193
11.01	2042.9	0.211627	309.287	1.24927	0.03214
11.02	2045.79	0.211813	309.724	1.25037	0.03211
11.0299	2048.62	0.211999	310.153	1.25147	0.03211
11.04	2051.4	0.212227	310.574	1.25282	0.03237
11.05	2054.22	0.212433	311	1.25403	0.03248
11.06	2056.93	0.21264	311.411	1.25525	0.03265
11.07	2059.63	0.212826	311.82	1.25635	0.03269
11.08	2062.41	0.213012	312.24	1.25745	0.03271
11.0899	2065.13	0.213239	312.652	1.25879	0.03299
11.1	2067.94	0.213425	313.078	1.25989	0.03299
11.11	2070.74	0.213632	313.502	1.26111	0.03312
11.12	2073.54	0.213818	313.925	1.26221	0.03312
11.13	2076.32	0.214024	314.346	1.26342	0.03325
11.14	2079.16	0.214252	314.776	1.26477	0.03349
11.1499	2081.96	0.214459	315.2	1.26599	0.03362
11.16	2084.76	0.214645	315.624	1.26709	0.03363
11.17	2087.52	0.214851	316.042	1.26831	0.03376
11.18	2090.33	0.215058	316.467	1.26953	0.03389
11.19	2093.1	0.215265	316.887	1.27075	0.03403
11.2	2095.82	0.215451	317.299	1.27185	0.03407
11.21	2098.46	0.215658	317.698	1.27307	0.03426
11.22	2101.18	0.215844	318.11	1.27417	0.0343
11.23	2103.87	0.216051	318.517	1.27539	0.03447
11.24	2106.58	0.216237	318.928	1.27649	0.03451
11.25	2109.3	0.216423	319.339	1.27759	0.03455
11.26	2112.1	0.216629	319.763	1.2788	0.03467
11.27	2114.9	0.216836	320.187	1.28002	0.0348
11.2799	2117.65	0.217022	320.604	1.28112	0.03482
11.29	2120.46	0.217229	321.029	1.28234	0.03495
11.3	2123.29	0.217415	321.457	1.28344	0.03494
11.31	2126.16	0.217643	321.892	1.28479	0.03517
11.32	2128.99	0.217829	322.32	1.28589	0.03516
11.33	2131.85	0.218014	322.753	1.28698	0.03514
11.3399	2134.68	0.21822	323.182	1.28819	0.03525
11.35	2137.47	0.218427	323.604	1.28942	0.03538
11.36	2140.22	0.218634	324.021	1.29064	0.03553
11.37	2143.08	0.218841	324.454	1.29186	0.03564
11.38	2145.88	0.219047	324.877	1.29308	0.03576
11.39	2148.65	0.219233	325.297	1.29417	0.03578
11.3999	2151.41	0.21942	325.715	1.29528	0.03581
11.41	2154.18	0.219606	326.134	1.29638	0.03582
11.42	2157.07	0.219792	326.572	1.29747	0.03579
11.43	2159.85	0.219998	326.992	1.29869	0.03593
11.44	2162.72	0.220185	327.427	1.29979	0.03591
11.45	2165.62	0.220391	327.866	1.30101	0.03599
11.46	2168.58	0.220598	328.314	1.30223	0.03606
11.47	2171.43	0.220805	328.746	1.30345	0.03617
11.48	2174.37	0.221012	329.191	1.30468	0.03625
11.49	2177.32	0.221218	329.637	1.30589	0.03631
11.5	2180.27	0.221425	330.084	1.30711	0.03638
11.51	2183.29	0.221611	330.541	1.30821	0.0363
11.52	2186.24	0.221818	330.988	1.30943	0.03637
11.5299	2189.29	0.222025	331.45	1.31066	0.0364
11.54	2192.27	0.222231	331.901	1.31187	0.03646
11.55	2195.29	0.222417	332.358	1.31297	0.03638
11.56	2198.26	0.222603	332.808	1.31407	0.03632
11.57	2201.24	0.222831	333.259	1.31541	0.0365
11.58	2204.26	0.223037	333.716	1.31663	0.03654
11.5899	2207.22	0.223243	334.164	1.31785	0.0366
11.6	2210.12	0.22345	334.603	1.31907	0.03669
11.61	2213.04	0.223657	335.045	1.32029	0.03677
11.62	2215.9	0.223843	335.478	1.32139	0.03675
11.63	2218.79	0.22405	335.916	1.32261	0.03685
11.64	2221.69	0.224236	336.355	1.32371	0.03681
11.6499	2224.57	0.224443	336.791	1.32493	0.03691
11.66	2227.4	0.224649	337.219	1.32615	0.03702
11.67	2230.21	0.224856	337.645	1.32737	0.03715
11.68	2232.96	0.225063	338.061	1.32859	0.0373
11.69	2235.79	0.22527	338.489	1.32981	0.03742
11.7	2238.63	0.225456	338.919	1.33091	0.03741
11.71	2241.44	0.225642	339.345	1.33201	0.03741
11.72	2244.33	0.225807	339.782	1.33298	0.03725
11.73	2247.16	0.226014	340.211	1.3342	0.03737
11.74	2249.96	0.226221	340.635	1.33543	0.0375
11.75	2252.76	0.226427	341.059	1.33664	0.03762
11.76	2255.55	0.226634	341.481	1.33786	0.03776
11.77	2258.37	0.226841	341.908	1.33909	0.03788
11.7799	2261.16	0.227027	342.33	1.34018	0.03789
11.79	2263.99	0.227213	342.759	1.34128	0.03788
11.8	2266.91	0.22742	343.201	1.3425	0.03796
11.81	2269.82	0.227626	343.641	1.34372	0.03805
11.82	2272.68	0.227813	344.074	1.34482	0.03803
11.83	2275.55	0.228019	344.509	1.34604	0.03813
11.8399	2278.38	0.228225	344.937	1.34726	0.03824
11.85	2281.22	0.228411	345.367	1.34835	0.03823
11.86	2284.07	0.228618	345.799	1.34957	0.03834
11.87	2286.99	0.228825	346.241	1.3508	0.03842
11.88	2289.94	0.229011	346.688	1.35189	0.03837
11.89	2292.85	0.229197	347.128	1.35299	0.03833
11.8999	2295.69	0.229383	347.558	1.35409	0.03832
11.91	2298.58	0.22959	347.996	1.35531	0.03842
11.92	2301.49	0.229796	348.436	1.35653	0.0385
11.93	2304.4	0.230003	348.877	1.35775	0.03858
11.94	2307.41	0.23021	349.332	1.35897	0.03863
11.95	2310.44	0.230417	349.791	1.36019	0.03867
11.96	2313.52	0.230623	350.257	1.36141	0.03869
11.97	2316.58	0.230809	350.721	1.36251	0.03859
11.98	2319.63	0.231016	351.182	1.36373	0.03862
11.99	2322.72	0.231223	351.65	1.36495	0.03864
12	2325.72	0.23143	352.104	1.36617	0.03869
12.01	2328.82	0.231636	352.574	1.36739	0.0387
12.02	2331.82	0.231843	353.028	1.36861	0.03875
12.0299	2334.87	0.232029	353.49	1.36971	0.03865
12.04	2337.9	0.232215	353.948	1.37081	0.03857
12.05	2340.9	0.232422	354.403	1.37203	0.03862
12.06	2343.9	0.232629	354.857	1.37325	0.03867
12.07	2346.9	0.232836	355.311	1.37447	0.03872
12.08	2349.99	0.233042	355.779	1.37569	0.03873
12.0899	2353.01	0.233207	356.236	1.37666	0.03853
12.1	2356.05	0.233413	356.696	1.37788	0.03856
12.11	2359.04	0.23362	357.149	1.3791	0.03862
12.12	2362.13	0.233848	357.617	1.38045	0.03876
12.13	2365.15	0.234034	358.074	1.38155	0.03868
12.14	2368.18	0.23424	358.533	1.38276	0.03871
12.1499	2371.22	0.234427	358.993	1.38387	0.03863
12.16	2374.19	0.234633	359.443	1.38508	0.03868
12.17	2377.1	0.23484	359.883	1.3863	0.03877
12.18	2379.97	0.235047	360.318	1.38753	0.03887
12.19	2382.8	0.235233	360.746	1.38862	0.03887
12.2	2385.74	0.235419	361.191	1.38972	0.03882
12.21	2388.65	0.235605	361.632	1.39082	0.03878
12.22	2391.49	0.235832	362.062	1.39216	0.03901
12.23	2394.43	0.236018	362.507	1.39326	0.03896
12.24	2397.37	0.236225	362.952	1.39448	0.03904
12.25	2400.32	0.236432	363.399	1.3957	0.03911
12.26	2403.32	0.236639	363.853	1.39692	0.03916
12.27	2406.37	0.236825	364.315	1.39802	0.03907
12.2799	2409.3	0.237032	364.758	1.39924	0.03915
12.29	2412.33	0.237238	365.217	1.40046	0.03918
12.3	2415.32	0.237424	365.67	1.40156	0.03911
12.31	2418.32	0.237631	366.124	1.40278	0.03916
12.32	2421.26	0.237838	366.569	1.404	0.03924
12.33	2424.21	0.238024	367.015	1.4051	0.03918
12.3399	2427.15	0.23821	367.461	1.4062	0.03914
12.35	2430.08	0.238416	367.904	1.40741	0.03921
12.36	2433.02	0.238623	368.349	1.40864	0.03928
12.37	2436.01	0.238809	368.802	1.40973	0.03921
12.38	2439.04	0.239015	369.261	1.41095	0.03925
12.39	2442.12	0.239222	369.727	1.41217	0.03927
12.3999	2445.18	0.239429	370.19	1.41339	0.0393
12.41	2448.22	0.239615	370.65	1.41449	0.03921
12.42	2451.4	0.239822	371.132	1.41571	0.03919
12.43	2454.46	0.240028	371.595	1.41693	0.03921
12.44	2457.47	0.240214	372.051	1.41803	0.03913
12.45	2460.47	0.240421	372.505	1.41925	0.03919
12.46	2463.6	0.240649	372.979	1.4206	0.03931
12.47	2466.71	0.240855	373.45	1.42181	0.03931
12.48	2469.85	0.241041	373.925	1.42291	0.03919
12.49	2472.91	0.241228	374.388	1.42401	0.0391
12.5	2475.96	0.241434	374.85	1.42523	0.03912
12.51	2479.12	0.241662	375.329	1.42658	0.03923
12.52	2482.21	0.241848	375.796	1.42767	0.03913
12.5299	2485.32	0.242055	376.267	1.4289	0.03914
12.54	2488.51	0.24222	376.75	1.42987	0.03886
12.55	2491.76	0.242468	377.242	1.43133	0.03906
12.56	2494.83	0.242675	377.707	1.43256	0.03908
12.57	2497.91	0.24284	378.173	1.43353	0.03886
12.58	2500.96	0.243047	378.635	1.43475	0.03889
12.5899	2504.08	0.243253	379.107	1.43597	0.03889
12.6	2507.19	0.243439	379.578	1.43707	0.03877
12.61	2510.18	0.243646	380.031	1.43829	0.03883
12.62	2513.16	0.243832	380.482	1.43939	0.03876
12.63	2516.18	0.244038	380.939	1.4406	0.0388
12.64	2519.15	0.244245	381.389	1.44182	0.03886
12.6499	2522.07	0.244431	381.831	1.44292	0.03882
12.66	2524.99	0.244617	382.273	1.44402	0.03878
12.67	2527.9	0.244824	382.714	1.44524	0.03887
12.68	2530.83	0.245051	383.157	1.44658	0.03906
12.69	2533.71	0.245237	383.593	1.44768	0.03904
12.7	2536.66	0.245444	384.04	1.4489	0.03911
12.71	2539.6	0.245651	384.485	1.45012	0.03918
12.72	2542.54	0.245816	384.93	1.4511	0.03901
12.73	2545.58	0.246002	385.39	1.4522	0.03892
12.74	2548.57	0.24623	385.843	1.45354	0.0391
12.75	2551.49	0.246437	386.285	1.45476	0.03918
12.76	2554.51	0.246643	386.742	1.45598	0.03922
12.77	2557.55	0.246809	387.203	1.45696	0.03902
12.7799	2560.62	0.247016	387.667	1.45818	0.03904
12.79	2563.66	0.247181	388.128	1.45916	0.03883
12.8	2566.69	0.247388	388.586	1.46038	0.03887
12.81	2569.8	0.247594	389.057	1.46159	0.03887
12.82	2572.88	0.247801	389.523	1.46282	0.03889
12.83	2575.94	0.248008	389.987	1.46404	0.03892
12.8399	2578.97	0.248214	390.445	1.46525	0.03895
12.85	2582.07	0.248441	390.915	1.46659	0.03908
12.86	2585.12	0.248648	391.377	1.46782	0.03911
12.87	2588.24	0.248834	391.849	1.46891	0.03899
12.88	2591.35	0.249041	392.32	1.47014	0.039
12.89	2594.46	0.249227	392.791	1.47123	0.03889
12.8999	2597.55	0.249433	393.258	1.47245	0.0389
12.91	2600.58	0.24964	393.717	1.47367	0.03894
12.92	2603.62	0.249847	394.177	1.47489	0.03897
12.93	2606.57	0.250033	394.624	1.47599	0.03892
12.94	2609.66	0.25024	395.092	1.47721	0.03894
12.95	2612.77	0.250447	395.563	1.47844	0.03894
12.96	2615.83	0.250612	396.026	1.47941	0.03872
12.97	2618.82	0.250819	396.479	1.48063	0.03878
12.98	2621.83	0.251025	396.934	1.48185	0.03882
12.99	2624.8	0.251212	397.384	1.48295	0.03877
13	2627.9	0.251418	397.853	1.48417	0.03877
13.01	2631.02	0.251625	398.326	1.48539	0.03878
13.02	2634.19	0.251832	398.806	1.48661	0.03876
13.0299	2637.41	0.252018	399.293	1.48771	0.0386
13.04	2640.62	0.252225	399.779	1.48893	0.03857
13.05	2643.77	0.252431	400.256	1.49015	0.03856
13.06	2647.01	0.252659	400.746	1.49149	0.03864
13.07	2650.29	0.252866	401.243	1.49272	0.03858
13.08	2653.57	0.253072	401.74	1.49393	0.03852
13.0899	2656.83	0.253258	402.233	1.49503	0.03835
13.1	2659.99	0.253464	402.712	1.49625	0.03833
13.11	2663.18	0.25365	403.195	1.49734	0.03818
13.12	2666.29	0.253857	403.665	1.49857	0.03819
13.13	2669.51	0.254043	404.153	1.49966	0.03803
13.14	2672.68	0.25425	404.633	1.50089	0.03802
13.1499	2675.83	0.254456	405.11	1.5021	0.038
13.16	2678.91	0.254663	405.576	1.50332	0.03802
13.17	2681.94	0.25487	406.035	1.50455	0.03806
13.18	2684.96	0.255056	406.492	1.50564	0.03798
13.19	2688.01	0.255242	406.954	1.50674	0.03789
13.2	2691.08	0.255428	407.418	1.50784	0.03779
13.21	2694.12	0.255614	407.879	1.50894	0.0377
13.22	2697.13	0.255842	408.334	1.51028	0.03788
13.23	2700.08	0.256028	408.781	1.51138	0.03782
13.24	2703.02	0.256235	409.226	1.5126	0.0379
13.25	2705.99	0.256421	409.676	1.5137	0.03784
13.26	2709.02	0.256607	410.135	1.5148	0.03775
13.27	2712.12	0.256813	410.604	1.51602	0.03776
13.2799	2715.19	0.25702	411.069	1.51724	0.03778
13.29	2718.27	0.257227	411.535	1.51846	0.0378
13.3	2721.35	0.257413	412.001	1.51956	0.0377
13.31	2724.43	0.257599	412.468	1.52066	0.03759
13.32	2727.51	0.257806	412.934	1.52188	0.03761
13.33	2730.65	0.258013	413.409	1.5231	0.03761
13.3399	2733.83	0.258219	413.891	1.52432	0.03759
13.35	2737.01	0.258426	414.372	1.52554	0.03757
13.36	2740.12	0.258632	414.843	1.52675	0.03757
13.37	2743.21	0.258839	415.311	1.52798	0.03759
13.38	2746.32	0.259025	415.782	1.52907	0.03747
13.39	2749.49	0.259231	416.262	1.53029	0.03745
13.3999	2752.66	0.259438	416.741	1.53151	0.03744
13.41	2755.87	0.259624	417.227	1.53261	0.03728
13.42	2759.04	0.259831	417.707	1.53383	0.03727
13.43	2762.27	0.260017	418.196	1.53493	0.0371
13.44	2765.41	0.260244	418.672	1.53627	0.03722
13.45	2768.54	0.260451	419.146	1.53749	0.03722
13.46	2771.74	0.260658	419.63	1.53871	0.03719
13.47	2774.9	0.260865	420.108	1.53994	0.03718
13.48	2778.07	0.261071	420.588	1.54115	0.03716
13.49	2781.18	0.261278	421.059	1.54237	0.03717
13.5	2784.24	0.261444	421.523	1.54335	0.03695
13.51	2787.24	0.26165	421.977	1.54457	0.037
13.52	2790.38	0.261857	422.452	1.54579	0.037
13.5299	2793.49	0.262064	422.923	1.54701	0.03701
13.54	2796.63	0.262271	423.398	1.54823	0.037
13.55	2799.76	0.262457	423.872	1.54933	0.03688
13.56	2802.87	0.262663	424.343	1.55055	0.03688
13.57	2806.01	0.26287	424.818	1.55177	0.03688
13.58	2809.13	0.263056	425.291	1.55287	0.03676
13.5899	2812.35	0.263263	425.778	1.55409	0.03672
13.6	2815.55	0.263469	426.263	1.55531	0.03669
13.61	2818.79	0.263655	426.753	1.5564	0.03653
13.62	2821.91	0.263862	427.226	1.55763	0.03653
13.63	2825.01	0.264089	427.695	1.55897	0.03666
13.64	2828.15	0.264275	428.17	1.56006	0.03653
13.6499	2831.4	0.264461	428.662	1.56116	0.03636
13.66	2834.6	0.264647	429.147	1.56226	0.03621
13.67	2837.77	0.264833	429.627	1.56336	0.03607
13.68	2840.93	0.26504	430.105	1.56458	0.03606
13.69	2844.08	0.265226	430.582	1.56568	0.03593
13.7	2847.3	0.265433	431.07	1.5669	0.0359
13.71	2850.54	0.265619	431.56	1.568	0.03573
13.72	2853.72	0.265846	432.042	1.56934	0.03583
13.73	2856.94	0.266032	432.529	1.57044	0.03567
13.74	2860.08	0.266239	433.004	1.57166	0.03567
13.75	2863.15	0.266425	433.469	1.57276	0.03557
13.76	2866.33	0.266632	433.951	1.57398	0.03555
13.77	2869.51	0.266839	434.432	1.5752	0.03553
13.7799	2872.69	0.267045	434.913	1.57642	0.03551
13.79	2875.83	0.267252	435.389	1.57764	0.0355
13.8	2878.96	0.267459	435.863	1.57886	0.0355
13.81	2882.07	0.267645	436.334	1.57996	0.03539
13.82	2885.29	0.267831	436.821	1.58106	0.03523
13.83	2888.41	0.268038	437.293	1.58228	0.03523
13.8399	2891.66	0.268265	437.785	1.58362	0.03531
13.85	2894.96	0.268451	438.285	1.58472	0.03512
13.86	2898.12	0.268657	438.763	1.58593	0.0351
13.87	2901.26	0.268843	439.239	1.58703	0.03497
13.88	2904.35	0.26905	439.707	1.58825	0.03499
13.89	2907.58	0.269257	440.196	1.58947	0.03495
13.8999	2910.72	0.269463	440.671	1.59069	0.03494
13.91	2913.96	0.26967	441.162	1.59191	0.0349
13.92	2917.15	0.269877	441.645	1.59313	0.03488
13.93	2920.4	0.270063	442.137	1.59423	0.03471
13.94	2923.62	0.270249	442.624	1.59533	0.03455
13.95	2926.83	0.270456	443.11	1.59655	0.03452
13.96	2930.04	0.270683	443.596	1.59789	0.0346
13.97	2933.26	0.270911	444.084	1.59924	0.03469
13.98	2936.47	0.271117	444.57	1.60045	0.03466
13.99	2939.62	0.271324	445.046	1.60168	0.03465
14	2942.82	0.27149	445.531	1.60266	0.03438
14.01	2945.91	0.271696	445.999	1.60387	0.03439
14.02	2949.05	0.271903	446.474	1.60509	0.03439
14.0299	2952.19	0.272089	446.949	1.60619	0.03426
14.04	2955.3	0.272317	447.42	1.60754	0.03439
14.05	2958.43	0.272503	447.894	1.60864	0.03427
14.06	2961.54	0.272709	448.365	1.60985	0.03427
14.07	2964.71	0.272916	448.845	1.61107	0.03426
14.08	2967.93	0.273102	449.332	1.61217	0.0341
14.0899	2971.05	0.273288	449.805	1.61327	0.03398
14.1	2974.21	0.273474	450.283	1.61437	0.03384
14.11	2977.44	0.27368	450.772	1.61558	0.0338
14.12	2980.62	0.273887	451.254	1.61681	0.03378
14.13	2983.79	0.274094	451.734	1.61803	0.03377
14.14	2986.96	0.2743	452.214	1.61924	0.03375
14.1499	2990.12	0.274507	452.692	1.62047	0.03373
14.16	2993.32	0.274714	453.176	1.62169	0.03371
14.17	2996.57	0.2749	453.668	1.62279	0.03354
14.18	2999.8	0.275086	454.157	1.62388	0.03338
14.19	3003.05	0.275293	454.649	1.62511	0.03333
14.2	3006.32	0.275499	455.145	1.62632	0.03327
14.21	3009.46	0.275665	455.62	1.6273	0.03302
14.22	3012.68	0.275872	456.107	1.62852	0.03299
14.23	3015.9	0.276099	456.595	1.62986	0.03307
14.24	3019.1	0.276285	457.079	1.63096	0.03292
14.25	3022.26	0.276492	457.558	1.63218	0.03291
14.26	3025.44	0.276657	458.039	1.63316	0.03264
14.27	3028.58	0.276864	458.515	1.63438	0.03264
14.2799	3031.76	0.277091	458.996	1.63572	0.03274
14.29	3035.01	0.277298	459.488	1.63694	0.03269
14.3	3038.24	0.277505	459.977	1.63816	0.03266
14.31	3041.49	0.277691	460.469	1.63926	0.03249
14.32	3044.76	0.277898	460.964	1.64048	0.03243
14.33	3047.93	0.278105	461.444	1.64171	0.03242
14.3399	3051.15	0.278311	461.932	1.64292	0.03238
14.35	3054.43	0.278518	462.428	1.64414	0.03232
14.36	3057.71	0.278724	462.925	1.64536	0.03226
14.37	3060.91	0.278889	463.409	1.64633	0.03198
14.38	3064.08	0.279117	463.889	1.64768	0.03209
14.39	3067.18	0.279323	464.358	1.6489	0.0321
14.3999	3070.26	0.27953	464.825	1.65012	0.03212
14.41	3073.47	0.279716	465.311	1.65122	0.03196
14.42	3076.6	0.279923	465.785	1.65244	0.03196
14.43	3079.79	0.28013	466.268	1.65366	0.03194
14.44	3082.96	0.280336	466.748	1.65488	0.03192
14.45	3086.07	0.280522	467.218	1.65597	0.0318
14.46	3089.18	0.280709	467.689	1.65708	0.03169
14.47	3092.37	0.280915	468.172	1.65829	0.03166
14.48	3095.58	0.281101	468.658	1.65939	0.03151
14.49	3098.72	0.281308	469.134	1.66061	0.03151
14.5	3101.87	0.281515	469.61	1.66184	0.0315
14.51	3104.91	0.281742	470.071	1.66318	0.03165
14.52	3107.99	0.281949	470.537	1.6644	0.03167
14.5299	3111.15	0.282114	471.015	1.66537	0.03141
14.54	3114.3	0.282321	471.492	1.66659	0.03141
14.55	3117.52	0.282507	471.98	1.66769	0.03125
14.56	3120.69	0.282714	472.46	1.66891	0.03123
14.57	3123.85	0.2829	472.938	1.67001	0.0311
14.58	3127.02	0.283128	473.418	1.67136	0.03121
14.5899	3130.16	0.283314	473.893	1.67246	0.03108
14.6	3133.33	0.28352	474.373	1.67367	0.03106
14.61	3136.54	0.283726	474.859	1.67489	0.03102
14.62	3139.77	0.283891	475.348	1.67586	0.03074
14.63	3142.88	0.284078	475.819	1.67697	0.03063
14.64	3146.04	0.284284	476.298	1.67818	0.03061
14.6499	3149.18	0.28447	476.773	1.67928	0.03048
14.66	3152.51	0.284677	477.277	1.6805	0.03041
14.67	3155.79	0.284905	477.774	1.68185	0.03047
14.68	3159.05	0.285091	478.267	1.68295	0.0303
14.69	3162.41	0.285297	478.776	1.68416	0.0302
14.7	3165.76	0.285483	479.283	1.68526	0.02999
14.71	3169.12	0.28569	479.792	1.68648	0.0299
14.72	3172.44	0.285877	480.294	1.68759	0.02971
14.73	3175.84	0.286083	480.809	1.6888	0.0296
14.74	3179.16	0.286269	481.312	1.6899	0.02941
14.75	3182.47	0.286476	481.813	1.69112	0.02934
14.76	3185.63	0.286662	482.291	1.69222	0.0292
14.77	3188.92	0.286869	482.789	1.69344	0.02914
14.78	3192.17	0.287055	483.281	1.69454	0.02897
14.7899	3195.45	0.287262	483.778	1.69576	0.02891
14.8	3198.72	0.287468	484.273	1.69698	0.02885
14.81	3201.92	0.287674	484.758	1.69819	0.02882
14.82	3205.24	0.287902	485.26	1.69954	0.02887
14.83	3208.5	0.288088	485.754	1.70064	0.02869
14.84	3211.83	0.288274	486.258	1.70174	0.02849
14.8499	3215.11	0.288481	486.754	1.70296	0.02844
14.86	3218.45	0.288687	487.26	1.70417	0.02835
14.87	3221.74	0.288894	487.758	1.7054	0.02829
14.88	3225.03	0.289101	488.256	1.70662	0.02822
14.89	3228.27	0.289308	488.747	1.70784	0.02818
14.9	3231.59	0.289514	489.249	1.70906	0.0281
14.9099	3234.95	0.289721	489.758	1.71028	0.02801
14.92	3238.28	0.289907	490.262	1.71138	0.02781
14.93	3241.53	0.290114	490.754	1.7126	0.02777
14.94	3244.84	0.290321	491.255	1.71382	0.0277
14.95	3248.14	0.290507	491.755	1.71492	0.02751
14.96	3251.39	0.290713	492.247	1.71613	0.02746
14.97	3254.58	0.29092	492.73	1.71736	0.02743
14.98	3257.8	0.291127	493.218	1.71858	0.0274
14.99	3261.05	0.291313	493.71	1.71968	0.02723
15	3264.24	0.29152	494.193	1.7209	0.02721
15.01	3267.41	0.291706	494.672	1.722	0.02707
15.02	3270.59	0.291913	495.154	1.72322	0.02705
15.03	3273.86	0.292119	495.649	1.72443	0.02699
15.0399	3277	0.292326	496.124	1.72566	0.02698
15.05	3280.14	0.292533	496.6	1.72688	0.02698
15.06	3283.34	0.292697	497.084	1.72785	0.0267
15.07	3286.59	0.292904	497.576	1.72907	0.02665
15.08	3289.77	0.293111	498.058	1.73029	0.02664
15.09	3292.89	0.293317	498.53	1.73151	0.02663
15.0999	3296.03	0.293524	499.005	1.73273	0.02663
15.11	3299.22	0.293731	499.488	1.73395	0.02661
15.12	3302.34	0.293896	499.961	1.73492	0.02636
15.13	3305.44	0.294082	500.43	1.73602	0.02625
15.14	3308.61	0.294269	500.91	1.73713	0.02612
15.15	3311.83	0.294475	501.397	1.73834	0.02608
15.1599	3315.05	0.294682	501.885	1.73956	0.02605
15.17	3318.25	0.294889	502.369	1.74079	0.02602
15.18	3321.5	0.295075	502.861	1.74188	0.02585
15.19	3324.84	0.295282	503.367	1.74311	0.02577
15.2	3328.24	0.295468	503.882	1.7442	0.02554
15.21	3331.55	0.295674	504.383	1.74542	0.02546
15.22	3334.92	0.295902	504.893	1.74677	0.02549
15.23	3338.33	0.296088	505.409	1.74786	0.02526
15.24	3341.67	0.296315	505.915	1.7492	0.0253
15.25	3344.94	0.296522	506.41	1.75043	0.02524
15.26	3348.19	0.296708	506.902	1.75152	0.02507
15.27	3351.49	0.296915	507.402	1.75274	0.02501
15.28	3354.8	0.297101	507.903	1.75384	0.02481
15.2899	3358.14	0.297287	508.409	1.75494	0.02461
15.3	3361.36	0.297514	508.896	1.75628	0.02469
15.31	3364.67	0.2977	509.397	1.75738	0.0245
15.32	3367.97	0.297906	509.897	1.7586	0.02443
15.33	3371.22	0.298113	510.389	1.75982	0.02438
15.34	3374.5	0.29832	510.885	1.76104	0.02432
15.3499	3377.84	0.298527	511.391	1.76226	0.02424
15.36	3381.16	0.298754	511.894	1.7636	0.02429
15.37	3384.45	0.298961	512.392	1.76482	0.02423
15.38	3387.7	0.299147	512.884	1.76592	0.02406
15.39	3390.97	0.299333	513.379	1.76702	0.02388
15.4	3394.22	0.29954	513.871	1.76824	0.02383
15.4099	3397.45	0.299746	514.36	1.76946	0.02379
15.42	3400.69	0.299932	514.851	1.77055	0.02362
15.43	3403.94	0.300118	515.343	1.77165	0.02345
15.44	3407.2	0.300325	515.836	1.77287	0.0234
15.45	3410.49	0.300553	516.334	1.77422	0.02346
15.46	3413.72	0.300759	516.823	1.77544	0.02342
15.47	3416.94	0.300945	517.311	1.77653	0.02326
15.48	3420.08	0.301132	517.786	1.77764	0.02314
15.49	3423.19	0.301338	518.257	1.77885	0.02314
15.5	3426.34	0.301545	518.734	1.78008	0.02313
15.51	3429.47	0.301731	519.208	1.78117	0.02301
15.52	3432.56	0.301917	519.676	1.78227	0.0229
15.53	3435.63	0.302103	520.14	1.78337	0.0228
15.5399	3438.7	0.302289	520.605	1.78447	0.0227
15.55	3441.75	0.302496	521.067	1.78569	0.02273
15.56	3444.91	0.302702	521.545	1.78691	0.02272
15.57	3448.06	0.302888	522.022	1.788	0.02259
15.58	3451.3	0.303074	522.513	1.7891	0.02242
15.59	3454.58	0.303301	523.009	1.79044	0.02248
15.5999	3457.75	0.303487	523.489	1.79154	0.02234
15.61	3460.91	0.303694	523.968	1.79276	0.02233
15.62	3464.05	0.303901	524.443	1.79398	0.02233
15.63	3467.27	0.304087	524.93	1.79508	0.02217
15.64	3470.58	0.304294	525.432	1.7963	0.0221
15.65	3473.91	0.304501	525.936	1.79753	0.02202
15.6599	3477.14	0.304687	526.425	1.79862	0.02186
15.67	3480.36	0.304893	526.912	1.79984	0.02182
15.68	3483.66	0.3051	527.412	1.80106	0.02175
15.69	3486.91	0.305307	527.904	1.80228	0.02171
15.7	3490.22	0.305493	528.405	1.80338	0.02151
15.71	3493.56	0.305679	528.911	1.80448	0.02131
15.72	3496.91	0.305886	529.418	1.8057	0.02122
15.73	3500.27	0.306134	529.927	1.80717	0.02138
15.74	3503.58	0.306299	530.428	1.80814	0.02106
15.75	3506.84	0.306506	530.921	1.80936	0.02101
15.76	3510.2	0.306713	531.43	1.81058	0.02092
15.77	3513.55	0.30692	531.937	1.81181	0.02083
15.78	3516.88	0.307126	532.441	1.81302	0.02075
15.7899	3520.22	0.307333	532.947	1.81424	0.02067
15.8	3523.55	0.307519	533.451	1.81534	0.02047
15.81	3526.92	0.307725	533.961	1.81656	0.02037
15.82	3530.38	0.307911	534.485	1.81766	0.02012
15.83	3533.77	0.308118	534.998	1.81888	0.02002
15.84	3537.09	0.308324	535.501	1.82009	0.01994
15.8499	3540.45	0.308531	536.01	1.82132	0.01985
15.86	3543.77	0.308738	536.512	1.82254	0.01977
15.87	3547.13	0.308945	537.021	1.82376	0.01969
15.88	3550.39	0.309131	537.514	1.82486	0.01951
15.89	3553.72	0.309317	538.019	1.82596	0.01931
15.9	3557.11	0.309524	538.532	1.82718	0.01921
15.9099	3560.44	0.30973	539.036	1.82839	0.01913
15.92	3563.67	0.309937	539.525	1.82962	0.01909
15.93	3566.94	0.310123	540.02	1.83071	0.01891
15.94	3570.24	0.310351	540.52	1.83206	0.01897
15.95	3573.45	0.310537	541.006	1.83316	0.01881
15.96	3576.7	0.310723	541.498	1.83426	0.01864
15.97	3579.89	0.310929	541.981	1.83547	0.01861
15.98	3583.09	0.311116	542.465	1.83658	0.01847
15.99	3586.27	0.311343	542.947	1.83792	0.01857
16	3589.3	0.311529	543.405	1.83901	0.01849
16.01	3592.44	0.311715	543.881	1.84011	0.01836
16.02	3595.64	0.311901	544.365	1.84121	0.01821
16.03	3598.81	0.312108	544.845	1.84243	0.01819
16.0399	3601.97	0.312294	545.323	1.84353	0.01806
16.05	3605.17	0.312501	545.808	1.84475	0.01803
16.06	3608.33	0.312707	546.286	1.84597	0.01801
16.07	3611.52	0.312913	546.769	1.84718	0.01798
16.08	3614.67	0.31312	547.246	1.84841	0.01798
16.09	3617.89	0.313327	547.734	1.84963	0.01794
16.0999	3621.17	0.313513	548.23	1.85073	0.01776
16.11	3624.33	0.313699	548.709	1.85182	0.01763
16.12	3627.44	0.313906	549.18	1.85305	0.01763
16.13	3630.58	0.314112	549.655	1.85426	0.01763
16.14	3633.83	0.314298	550.147	1.85536	0.01746
16.15	3637.03	0.314505	550.631	1.85658	0.01743
16.1599	3640.24	0.314691	551.117	1.85768	0.01727
16.17	3643.39	0.314898	551.594	1.8589	0.01727
16.18	3646.7	0.315105	552.095	1.86012	0.0172
16.19	3649.92	0.315291	552.583	1.86122	0.01704
16.2	3653.19	0.315477	553.078	1.86232	0.01686
16.21	3656.5	0.315663	553.579	1.86342	0.01667
16.22	3659.86	0.31589	554.088	1.86476	0.0167
16.23	3663.19	0.316097	554.592	1.86598	0.01662
16.24	3666.47	0.316304	555.089	1.8672	0.01656
16.25	3669.78	0.316511	555.59	1.86842	0.01649
16.26	3673.16	0.316738	556.101	1.86976	0.01651
16.27	3676.56	0.316945	556.616	1.87099	0.01641
16.28	3679.88	0.317172	557.119	1.87233	0.01645
16.2899	3683.2	0.317379	557.621	1.87355	0.01638
16.3	3686.53	0.317544	558.126	1.87452	0.01605
16.31	3689.84	0.317751	558.627	1.87574	0.01598
16.32	3693.08	0.317936	559.117	1.87684	0.01581
16.33	3696.38	0.318122	559.617	1.87793	0.01562
16.34	3699.67	0.31835	560.115	1.87928	0.01568
16.3499	3702.94	0.318556	560.61	1.8805	0.01562
16.36	3706.13	0.318743	561.093	1.8816	0.01548
16.37	3709.36	0.318929	561.582	1.8827	0.01532
16.38	3712.58	0.319156	562.069	1.88404	0.01541
16.39	3715.81	0.319363	562.558	1.88526	0.01537
16.4	3719.08	0.319549	563.053	1.88636	0.01519
16.4099	3722.33	0.319714	563.546	1.88733	0.01489
16.42	3725.64	0.319921	564.047	1.88855	0.01483
16.43	3728.91	0.320128	564.542	1.88978	0.01477
16.44	3732.09	0.320335	565.023	1.891	0.01475
16.45	3735.33	0.320521	565.514	1.8921	0.01459
16.46	3738.59	0.320727	566.007	1.89331	0.01453
16.47	3741.8	0.320934	566.493	1.89453	0.0145
16.48	3745.02	0.321141	566.981	1.89576	0.01447
16.49	3748.24	0.321327	567.468	1.89685	0.01431
16.5	3751.38	0.321513	567.944	1.89795	0.01418
16.51	3754.58	0.32172	568.428	1.89917	0.01415
16.52	3757.75	0.321906	568.908	1.90027	0.01401
16.53	3760.91	0.322113	569.386	1.90149	0.014
16.5399	3764.09	0.322299	569.868	1.90259	0.01386
16.55	3767.25	0.322526	570.346	1.90393	0.01397
16.56	3770.42	0.322712	570.826	1.90503	0.01383
16.57	3773.64	0.322897	571.314	1.90612	0.01366
16.58	3776.88	0.323083	571.804	1.90722	0.0135
16.59	3780.17	0.32329	572.302	1.90844	0.01344
16.5999	3783.38	0.323497	572.788	1.90966	0.01341
16.61	3786.56	0.323704	573.27	1.91089	0.01339
16.62	3789.84	0.32389	573.766	1.91198	0.0132
16.63	3793.11	0.324117	574.261	1.91332	0.01327
16.64	3796.5	0.324303	574.775	1.91442	0.01304
16.65	3799.88	0.324489	575.286	1.91552	0.01282
16.6599	3803.28	0.324696	575.801	1.91674	0.01272
16.67	3806.55	0.324882	576.296	1.91784	0.01254
16.68	3809.88	0.325109	576.8	1.91918	0.01258
16.69	3813.14	0.325316	577.294	1.9204	0.01253
16.7	3816.41	0.325523	577.789	1.92162	0.01248
16.71	3819.77	0.325688	578.298	1.9226	0.01214
16.72	3823.03	0.325874	578.791	1.9237	0.01197
16.73	3826.31	0.326102	579.288	1.92504	0.01203
16.74	3829.5	0.326267	579.771	1.92602	0.01176
16.75	3832.72	0.326495	580.258	1.92736	0.01185
16.76	3835.91	0.326701	580.741	1.92858	0.01182
16.77	3839.24	0.326929	581.245	1.92992	0.01187
16.78	3842.5	0.327115	581.739	1.93102	0.01169
16.7899	3845.81	0.327322	582.24	1.93224	0.01162
16.8	3849.19	0.327508	582.752	1.93334	0.0114
16.81	3852.47	0.327694	583.248	1.93444	0.01122
16.82	3855.88	0.32792	583.764	1.93577	0.01123
16.83	3859.27	0.328127	584.278	1.937	0.01113
16.84	3862.69	0.328334	584.795	1.93822	0.01101
16.8499	3866.06	0.32854	585.306	1.93943	0.01091
16.86	3869.41	0.328727	585.813	1.94054	0.01071
16.87	3872.8	0.328954	586.326	1.94188	0.01073
16.88	3876.13	0.32914	586.83	1.94298	0.01053
16.89	3879.53	0.329326	587.345	1.94407	0.0103
16.9	3882.88	0.329533	587.852	1.9453	0.01021
16.9099	3886.28	0.329719	588.367	1.94639	0.00998
16.92	3889.61	0.329926	588.871	1.94762	0.00991
16.93	3892.88	0.330132	589.366	1.94883	0.00985
16.94	3896.14	0.330339	589.86	1.95005	0.0098
16.95	3899.47	0.330525	590.364	1.95115	0.00959
16.96	3902.78	0.330732	590.865	1.95237	0.00953
16.97	3906.03	0.330918	591.357	1.95347	0.00936
16.98	3909.25	0.331125	591.844	1.95469	0.00932
16.99	3912.41	0.331332	592.323	1.95591	0.00931
17	3915.64	0.331518	592.812	1.95701	0.00915
17.01	3918.89	0.331704	593.304	1.95811	0.00898
17.02	3922.14	0.33189	593.796	1.95921	0.00881
17.03	3925.41	0.332076	594.291	1.96031	0.00863
17.0399	3928.69	0.332303	594.788	1.96165	0.00869
17.05	3931.91	0.33251	595.275	1.96287	0.00865
17.06	3935.22	0.332717	595.776	1.96409	0.00859
17.07	3938.61	0.332923	596.289	1.96531	0.00848
17.08	3942.02	0.333109	596.806	1.9664	0.00825
17.09	3945.34	0.333295	597.308	1.9675	0.00805
17.0999	3948.67	0.333501	597.812	1.96872	0.00797
17.11	3952.06	0.333708	598.326	1.96994	0.00786
17.12	3955.39	0.333915	598.83	1.97116	0.00779
17.13	3958.78	0.334122	599.343	1.97238	0.00769
17.14	3962.05	0.334328	599.838	1.9736	0.00763
17.15	3965.34	0.334535	600.336	1.97482	0.00756
17.1599	3968.61	0.334721	600.831	1.97592	0.00739
17.17	3971.84	0.334928	601.32	1.97714	0.00735
17.18	3975.19	0.335114	601.827	1.97824	0.00714
17.19	3978.55	0.335321	602.336	1.97946	0.00705
17.2	3981.77	0.335528	602.824	1.98068	0.00702
17.21	3984.94	0.335734	603.304	1.9819	0.00699
17.22	3988.11	0.335941	603.784	1.98312	0.00698
17.23	3991.31	0.336148	604.268	1.98434	0.00695
17.24	3994.58	0.336313	604.763	1.98532	0.00665
17.25	3997.8	0.33652	605.251	1.98654	0.00662
17.26	4001.11	0.336727	605.752	1.98776	0.00655
17.27	4004.34	0.336954	606.241	1.9891	0.00663
17.28	4007.53	0.33714	606.724	1.9902	0.00648
17.2899	4010.69	0.337347	607.202	1.99142	0.00647
17.3	4013.99	0.337533	607.702	1.99252	0.00628
17.31	4017.24	0.33774	608.194	1.99374	0.00623
17.32	4020.45	0.337946	608.68	1.99496	0.0062
17.33	4023.66	0.338132	609.166	1.99606	0.00604
17.34	4026.83	0.338318	609.646	1.99715	0.0059
17.3499	4030.08	0.338524	610.138	1.99837	0.00585
17.36	4033.25	0.33871	610.618	1.99947	0.00571
17.37	4036.42	0.338917	611.097	2.00069	0.0057
17.38	4039.63	0.339103	611.583	2.00179	0.00554
17.39	4042.92	0.339331	612.082	2.00313	0.0056
17.4	4046.13	0.339517	612.568	2.00423	0.00545
17.4099	4049.3	0.339703	613.047	2.00533	0.00531
17.42	4052.56	0.339889	613.541	2.00643	0.00514
17.43	4055.77	0.340075	614.027	2.00753	0.00498
17.44	4059.09	0.340302	614.53	2.00887	0.00503
17.45	4062.36	0.340489	615.025	2.00997	0.00486
17.46	4065.58	0.340716	615.512	2.01131	0.00494
17.47	4068.75	0.340902	615.992	2.01241	0.0048
17.48	4071.92	0.341088	616.472	2.01351	0.00466
17.49	4074.97	0.341316	616.934	2.01485	0.00482
17.5	4078.13	0.341502	617.412	2.01595	0.00468
17.51	4081.38	0.341688	617.904	2.01705	0.00451
17.52	4084.55	0.341874	618.384	2.01815	0.00437
17.53	4087.77	0.34206	618.872	2.01924	0.00421
17.5399	4090.95	0.342267	619.353	2.02047	0.0042
17.55	4094.16	0.342473	619.839	2.02168	0.00416
17.56	4097.34	0.342659	620.32	2.02278	0.00402
17.57	4100.66	0.342866	620.823	2.024	0.00394
17.58	4103.95	0.343093	621.321	2.02534	0.004
17.59	4107.28	0.343299	621.825	2.02656	0.00392
17.5999	4110.58	0.343485	622.325	2.02766	0.00373
17.61	4113.91	0.343671	622.829	2.02875	0.00352
17.62	4117.27	0.343878	623.338	2.02998	0.00344
17.63	4120.56	0.344085	623.836	2.0312	0.00337
17.64	4123.91	0.344292	624.343	2.03242	0.00329
17.65	4127.27	0.344498	624.852	2.03364	0.00319
17.6599	4130.59	0.344705	625.354	2.03486	0.00312
17.67	4133.86	0.344871	625.849	2.03584	0.00282
17.68	4137.13	0.345098	626.345	2.03718	0.00289
17.69	4140.44	0.345325	626.846	2.03852	0.00294
17.7	4143.74	0.345491	627.345	2.0395	0.00263
17.71	4146.97	0.345677	627.834	2.0406	0.00247
17.72	4150.13	0.345884	628.313	2.04182	0.00246
17.73	4153.36	0.34607	628.802	2.04292	0.00229
17.74	4156.5	0.346297	629.277	2.04426	0.00241
17.75	4159.67	0.346483	629.757	2.04535	0.00227
17.76	4162.91	0.34669	630.248	2.04658	0.00223
17.77	4166.16	0.346897	630.74	2.0478	0.00218
17.78	4169.34	0.347103	631.221	2.04901	0.00216
17.7899	4172.59	0.34729	631.713	2.05012	0.00199
17.8	4175.83	0.347476	632.204	2.05122	0.00183
17.81	4179.11	0.347682	632.7	2.05243	0.00176
17.82	4182.42	0.347889	633.201	2.05365	0.00169
17.83	4185.64	0.348095	633.689	2.05487	0.00165
17.84	4188.86	0.348302	634.176	2.05609	0.00162
17.8499	4192.03	0.348508	634.656	2.05731	0.0016
17.86	4195.24	0.348694	635.142	2.05841	0.00144
17.87	4198.5	0.348881	635.636	2.05951	0.00127
17.88	4201.81	0.349087	636.137	2.06073	0.0012
17.89	4205.05	0.349294	636.627	2.06195	0.00116
17.9	4208.3	0.34948	637.119	2.06305	0.00098579
17.9099	4211.52	0.349687	637.607	2.06427	0.00095132
17.92	4214.75	0.349873	638.096	2.06537	0.000788981
17.93	4218.05	0.35008	638.595	2.06659	0.000723295
17.94	4221.34	0.350286	639.094	2.0678	0.000655608
17.95	4224.64	0.350493	639.593	2.06903	0.000589923
17.96	4227.88	0.3507	640.084	2.07025	0.000547649
17.97	4231.03	0.350865	640.561	2.07122	0.000292559
17.98	4234.2	0.351072	641.041	2.07244	0.000277598
17.99	4237.42	0.351258	641.528	2.07354	0.000119161
18	4240.69	0.351465	642.023	2.07476	6.51814e-05
18.01	4243.97	0.351672	642.52	2.07599	7.29959e-06
18.02	4247.2	0.351858	643.009	2.07708	-0.000155039
18.03	4250.45	0.352064	643.501	2.0783	-0.000207118
18.0399	4253.67	0.352271	643.988	2.07952	-0.000241589
18.05	4256.95	0.352478	644.485	2.08074	-0.00029947
18.06	4260.38	0.352685	645.004	2.08197	-0.000415881
18.07	4263.74	0.35285	645.513	2.08294	-0.000752913
18.08	4267.09	0.353056	646.02	2.08416	-0.000844011
18.09	4270.38	0.353263	646.518	2.08538	-0.000905795
18.0999	4273.64	0.353469	647.012	2.08659	-0.000961776
18.11	4276.89	0.353676	647.504	2.08782	-0.00101
18.12	4280.27	0.353883	648.015	2.08904	-0.0011
18.13	4283.67	0.35409	648.53	2.09026	-0.00121
18.14	4287.06	0.354317	649.043	2.0916	-0.00119
18.15	4290.38	0.354503	649.546	2.0927	-0.00139
18.1599	4293.63	0.35471	650.038	2.09392	-0.00144
18.17	4296.81	0.354917	650.519	2.09514	-0.00145
18.18	4300.02	0.355123	651.005	2.09636	-0.00149
18.19	4303.28	0.35533	651.499	2.09758	-0.00154
18.2	4306.47	0.355516	651.982	2.09868	-0.00169
18.21	4309.63	0.355702	652.46	2.09978	-0.00182
18.22	4312.66	0.355868	652.919	2.10076	-0.00203
18.23	4315.64	0.356074	653.37	2.10197	-0.00197
18.24	4318.67	0.356281	653.829	2.10319	-0.00193
18.25	4321.83	0.356488	654.307	2.10442	-0.00194
18.26	4324.97	0.356695	654.783	2.10564	-0.00195
18.27	4328.14	0.356881	655.263	2.10674	-0.00209
18.28	4331.28	0.357067	655.738	2.10783	-0.00221
18.2899	4334.36	0.357294	656.204	2.10917	-0.00207
18.3	4337.58	0.35748	656.692	2.11027	-0.00223
18.31	4340.8	0.357666	657.179	2.11137	-0.00239
18.32	4344.03	0.357852	657.668	2.11247	-0.00255
18.33	4347.25	0.358059	658.156	2.11369	-0.00259
18.34	4350.42	0.358286	658.636	2.11503	-0.00249
18.3499	4353.53	0.358472	659.107	2.11613	-0.0026
18.36	4356.63	0.358678	659.576	2.11734	-0.00259
18.37	4359.81	0.358864	660.057	2.11844	-0.00274
18.38	4363.02	0.359051	660.543	2.11955	-0.00289
18.39	4366.24	0.359278	661.031	2.12089	-0.0028
18.4	4369.34	0.359464	661.5	2.12198	-0.00291
18.4099	4372.45	0.35965	661.971	2.12308	-0.00303
18.42	4375.63	0.359857	662.452	2.1243	-0.00305
18.43	4378.8	0.360043	662.932	2.1254	-0.00319
18.44	4382.03	0.36025	663.421	2.12662	-0.00323
18.45	4385.24	0.360436	663.907	2.12772	-0.00338
18.46	4388.44	0.360643	664.392	2.12894	-0.00341
18.47	4391.56	0.360849	664.864	2.13016	-0.00341
18.48	4394.75	0.361035	665.347	2.13126	-0.00355
18.49	4397.95	0.361242	665.832	2.13248	-0.00358
18.5	4401.24	0.361449	666.33	2.1337	-0.00364
18.51	4404.52	0.361656	666.826	2.13492	-0.0037
18.52	4407.77	0.361862	667.318	2.13614	-0.00375
18.53	4410.99	0.362069	667.806	2.13736	-0.00379
18.5399	4414.22	0.362276	668.295	2.13858	-0.00383
18.55	4417.5	0.362462	668.791	2.13968	-0.00401
18.56	4420.78	0.362669	669.288	2.1409	-0.00407
18.57	4424.05	0.362855	669.783	2.142	-0.00424
18.58	4427.24	0.363061	670.266	2.14322	-0.00427
18.59	4430.39	0.363267	670.743	2.14443	-0.00429
18.5999	4433.52	0.363474	671.217	2.14566	-0.00428
18.61	4436.69	0.363681	671.697	2.14688	-0.0043
18.62	4439.86	0.363867	672.177	2.14798	-0.00444
18.63	4443.09	0.364074	672.666	2.1492	-0.00448
18.64	4446.34	0.36426	673.158	2.1503	-0.00465
18.65	4449.52	0.364466	673.639	2.15151	-0.00467
18.6599	4452.75	0.364673	674.128	2.15273	-0.00471
18.67	4456.02	0.364839	674.623	2.15371	-0.00501
18.68	4459.34	0.365045	675.126	2.15493	-0.00509
18.69	4462.67	0.365252	675.63	2.15615	-0.00516
18.7	4466.05	0.365459	676.142	2.15737	-0.00526
18.71	4469.28	0.365666	676.631	2.1586	-0.0053
18.72	4472.5	0.365852	677.118	2.15969	-0.00546
18.73	4475.7	0.366058	677.603	2.16091	-0.00549
18.74	4478.84	0.366286	678.078	2.16226	-0.00537
18.75	4482.08	0.366472	678.569	2.16335	-0.00554
18.76	4485.19	0.366658	679.039	2.16445	-0.00565
18.77	4488.28	0.366865	679.507	2.16567	-0.00563
18.78	4491.34	0.367051	679.97	2.16677	-0.00573
18.7899	4494.44	0.367257	680.44	2.16799	-0.00572
18.8	4497.52	0.367444	680.906	2.16909	-0.00582
18.81	4500.66	0.36763	681.381	2.17019	-0.00595
18.82	4503.8	0.367836	681.857	2.1714	-0.00596
18.83	4506.94	0.368043	682.332	2.17263	-0.00596
18.84	4510	0.368228	682.796	2.17372	-0.00606
18.8499	4513	0.368435	683.25	2.17494	-0.00601
18.86	4516.06	0.368642	683.713	2.17616	-0.00598
18.87	4519.19	0.368828	684.187	2.17726	-0.00611
18.88	4522.33	0.369014	684.662	2.17836	-0.00623
18.89	4525.42	0.369221	685.13	2.17958	-0.00622
18.9	4528.58	0.369407	685.608	2.18068	-0.00635
18.9099	4531.8	0.369593	686.096	2.18178	-0.00651
18.92	4535	0.3698	686.58	2.183	-0.00654
18.93	4538.17	0.370006	687.06	2.18421	-0.00656
18.94	4541.45	0.370213	687.557	2.18544	-0.00662
18.95	4544.72	0.370461	688.052	2.1869	-0.00643
18.96	4547.99	0.370668	688.547	2.18812	-0.00648
18.97	4551.11	0.370854	689.019	2.18922	-0.0066
18.98	4554.3	0.37104	689.502	2.19032	-0.00675
18.99	4557.5	0.371247	689.987	2.19154	-0.00678
19	4560.61	0.371453	690.458	2.19276	-0.00677
19.01	4563.72	0.371619	690.929	2.19374	-0.00701
19.02	4566.89	0.371826	691.408	2.19496	-0.00702
19.03	4570.11	0.372032	691.896	2.19617	-0.00706
19.0399	4573.33	0.372198	692.383	2.19715	-0.00734
19.05	4576.55	0.372425	692.871	2.19849	-0.00726
19.06	4579.72	0.372632	693.351	2.19972	-0.00727
19.07	4583.03	0.372859	693.852	2.20106	-0.00722
19.08	4586.28	0.373045	694.344	2.20215	-0.00739
19.09	4589.53	0.373251	694.836	2.20337	-0.00744
19.0999	4592.75	0.373437	695.324	2.20447	-0.0076
19.11	4596.02	0.373644	695.819	2.20569	-0.00766
19.12	4599.24	0.373851	696.306	2.20691	-0.00769
19.13	4602.45	0.374058	696.792	2.20813	-0.00772
19.14	4605.7	0.374264	697.284	2.20935	-0.00777
19.15	4608.88	0.37445	697.766	2.21045	-0.00792
19.1599	4612.11	0.374636	698.255	2.21155	-0.00808
19.17	4615.34	0.374843	698.744	2.21277	-0.00812
19.18	4618.5	0.37505	699.222	2.21399	-0.00813
19.19	4621.67	0.375236	699.702	2.21509	-0.00827
19.2	4624.91	0.375422	700.192	2.21619	-0.00843
19.21	4628.08	0.375629	700.672	2.21741	-0.00845
19.22	4631.24	0.375836	701.151	2.21863	-0.00846
19.23	4634.36	0.376022	701.623	2.21973	-0.00858
19.24	4637.44	0.376249	702.089	2.22107	-0.00844
19.25	4640.64	0.376456	702.574	2.22229	-0.00847
19.26	4643.75	0.376621	703.045	2.22326	-0.00871
19.27	4646.86	0.376849	703.516	2.22461	-0.00857
19.28	4649.99	0.377035	703.989	2.22571	-0.0087
19.2899	4653.17	0.377221	704.471	2.22681	-0.00884
19.3	4656.25	0.377428	704.937	2.22803	-0.00882
19.31	4659.31	0.377614	705.4	2.22913	-0.00892
19.32	4662.44	0.37782	705.874	2.23034	-0.00892
19.33	4665.53	0.378027	706.342	2.23156	-0.00891
19.34	4668.64	0.378213	706.813	2.23266	-0.00902
19.3499	4671.75	0.378398	707.284	2.23375	-0.00914
19.36	4674.81	0.378605	707.747	2.23498	-0.00911
19.37	4677.92	0.378832	708.218	2.23632	-0.00899
19.38	4681.13	0.379018	708.704	2.23741	-0.00914
19.39	4684.14	0.379205	709.16	2.23852	-0.00921
19.4	4687.3	0.379411	709.638	2.23973	-0.00923
19.4099	4690.42	0.379597	710.11	2.24083	-0.00935
19.42	4693.45	0.379825	710.569	2.24218	-0.00919
19.43	4696.49	0.380011	711.029	2.24328	-0.00927
19.44	4699.61	0.380218	711.502	2.2445	-0.00927
19.45	4702.66	0.380404	711.963	2.2456	-0.00936
19.46	4705.8	0.38059	712.439	2.24669	-0.00949
19.47	4708.89	0.380776	712.907	2.24779	-0.0096
19.48	4711.89	0.381003	713.361	2.24913	-0.00943
19.49	4715.06	0.38121	713.841	2.25035	-0.00944
19.5	4718.16	0.381417	714.31	2.25158	-0.00943
19.51	4721.3	0.381624	714.785	2.2528	-0.00943
19.52	4724.42	0.38181	715.258	2.2539	-0.00955
19.53	4727.61	0.382016	715.741	2.25511	-0.00958
19.5399	4730.78	0.382202	716.221	2.25621	-0.00972
19.55	4733.97	0.382409	716.704	2.25743	-0.00974
19.56	4737.13	0.382616	717.182	2.25865	-0.00975
19.57	4740.24	0.382823	717.653	2.25988	-0.00974
19.58	4743.42	0.383029	718.134	2.26109	-0.00977
19.59	4746.59	0.383236	718.614	2.26231	-0.00978
19.5999	4749.69	0.383442	719.084	2.26353	-0.00978
19.61	4752.8	0.383607	719.554	2.2645	-0.01002
19.62	4756.02	0.383814	720.042	2.26573	-0.01005
19.63	4759.14	0.384041	720.514	2.26707	-0.00993
19.64	4762.24	0.384228	720.984	2.26817	-0.01004
19.65	4765.42	0.384434	721.465	2.26939	-0.01006
19.6599	4768.66	0.384641	721.956	2.27061	-0.0101
19.67	4771.89	0.384827	722.445	2.27171	-0.01026
19.68	4775.05	0.385013	722.923	2.2728	-0.0104
19.69	4778.22	0.38522	723.403	2.27403	-0.01041
19.7	4781.39	0.385427	723.883	2.27525	-0.01043
19.71	4784.56	0.385633	724.363	2.27646	-0.01045
19.72	4787.67	0.38584	724.834	2.27769	-0.01044
19.73	4790.76	0.386047	725.301	2.27891	-0.01043
19.74	4793.89	0.386253	725.775	2.28012	-0.01043
19.75	4796.84	0.386439	726.222	2.28122	-0.01048
19.76	4799.89	0.386625	726.684	2.28232	-0.01058
19.77	4802.9	0.386832	727.139	2.28354	-0.01053
19.78	4806.01	0.387039	727.61	2.28476	-0.01052
19.79	4809.04	0.387246	728.069	2.28599	-0.01048
19.7999	4812.09	0.387452	728.531	2.2872	-0.01045
19.81	4815.18	0.387618	728.999	2.28818	-0.01068
19.82	4818.2	0.387845	729.456	2.28952	-0.01052
19.83	4821.31	0.388052	729.927	2.29074	-0.01051
19.84	4824.4	0.388217	730.394	2.29172	-0.01074
19.85	4827.57	0.388403	730.874	2.29282	-0.01088
19.8599	4830.64	0.38861	731.339	2.29404	-0.01086
19.87	4833.68	0.388817	731.799	2.29526	-0.01082
19.88	4836.68	0.389024	732.254	2.29648	-0.01077
19.89	4839.71	0.38923	732.712	2.2977	-0.01074
19.9	4842.78	0.389417	733.177	2.2988	-0.01083
19.91	4845.81	0.389623	733.636	2.30002	-0.0108
19.9199	4848.93	0.389809	734.108	2.30112	-0.01092
19.93	4852.04	0.389995	734.579	2.30221	-0.01103
19.94	4855.15	0.390181	735.05	2.30331	-0.01115
19.95	4858.2	0.390388	735.512	2.30453	-0.01111
19.96	4861.24	0.390615	735.972	2.30587	-0.01096
19.97	4864.43	0.390842	736.455	2.30721	-0.01087
19.98	4867.53	0.391028	736.924	2.30831	-0.01098
19.99	4870.65	0.391235	737.396	2.30953	-0.01097
20	4873.71	0.391421	737.86	2.31063	-0.01107
20.01	4876.78	0.391628	738.325	2.31185	-0.01104
20.02	4879.87	0.391834	738.792	2.31307	-0.01103
20.03	4882.89	0.392041	739.25	2.31429	-0.01099
20.04	4885.89	0.392248	739.704	2.31551	-0.01094
20.0499	4888.96	0.392434	740.169	2.31661	-0.01104
20.06	4892.09	0.392641	740.642	2.31783	-0.01104
20.07	4895.15	0.392827	741.106	2.31893	-0.01113
20.08	4898.29	0.393034	741.581	2.32015	-0.01114
20.09	4901.45	0.393261	742.059	2.32149	-0.01103
20.1	4904.62	0.393447	742.539	2.32259	-0.01117
20.1099	4907.81	0.393675	743.022	2.32394	-0.01107
20.12	4910.92	0.393881	743.493	2.32515	-0.01107
20.13	4914.04	0.394067	743.966	2.32625	-0.01119
20.14	4917.14	0.394253	744.435	2.32735	-0.0113
20.15	4920.2	0.39446	744.898	2.32857	-0.01127
20.16	4923.23	0.394688	745.357	2.32992	-0.01111
20.1699	4926.29	0.394874	745.82	2.33102	-0.0112
20.18	4929.32	0.39506	746.279	2.33211	-0.01129
20.19	4932.4	0.395225	746.745	2.33309	-0.01151
20.2	4935.43	0.395432	747.204	2.33431	-0.01147
20.21	4938.43	0.395638	747.658	2.33553	-0.01143
20.22	4941.4	0.395824	748.108	2.33662	-0.01149
20.23	4944.37	0.39603	748.557	2.33784	-0.01143
20.24	4947.34	0.396217	749.007	2.33894	-0.01149
20.25	4950.29	0.396403	749.454	2.34004	-0.01154
20.26	4953.28	0.396609	749.906	2.34126	-0.01149
20.27	4956.24	0.396795	750.354	2.34236	-0.01155
20.28	4959.17	0.397002	750.798	2.34358	-0.01147
20.29	4962.06	0.397188	751.236	2.34468	-0.0115
20.2999	4965.09	0.397416	751.694	2.34602	-0.01134
20.31	4968.12	0.397622	752.153	2.34724	-0.0113
20.32	4971.2	0.397809	752.619	2.34834	-0.0114
20.33	4974.23	0.397995	753.078	2.34944	-0.01148
20.34	4977.28	0.398222	753.54	2.35078	-0.01133
20.35	4980.37	0.398408	754.008	2.35188	-0.01144
20.3599	4983.43	0.398615	754.471	2.3531	-0.01141
20.37	4986.48	0.398801	754.933	2.3542	-0.01151
20.38	4989.62	0.398987	755.408	2.3553	-0.01163
20.39	4992.7	0.399194	755.874	2.35652	-0.01161
20.4	4995.65	0.399421	756.321	2.35786	-0.01142
20.41	4998.64	0.399607	756.774	2.35896	-0.01149
20.4199	5001.67	0.399814	757.232	2.36018	-0.01145
20.43	5004.76	0.400021	757.7	2.3614	-0.01144
20.44	5007.84	0.400227	758.166	2.36262	-0.01142
20.45	5010.85	0.400434	758.622	2.36384	-0.01137
20.46	5013.87	0.40062	759.079	2.36494	-0.01146
20.47	5016.9	0.400826	759.538	2.36615	-0.01142
20.48	5019.92	0.401012	759.995	2.36725	-0.0115
20.49	5022.98	0.401198	760.459	2.36835	-0.0116
20.5	5026.04	0.401405	760.922	2.36957	-0.01157
20.51	5029.09	0.401591	761.384	2.37067	-0.01166
20.52	5032.14	0.401818	761.845	2.37201	-0.01151
20.53	5035.2	0.402025	762.309	2.37323	-0.01148
20.54	5038.21	0.402211	762.764	2.37433	-0.01156
20.5499	5041.31	0.402418	763.234	2.37555	-0.01155
20.56	5044.39	0.402625	763.7	2.37677	-0.01153
20.57	5047.42	0.402832	764.159	2.37799	-0.01149
20.58	5050.39	0.403038	764.608	2.37921	-0.01143
20.59	5053.32	0.403245	765.052	2.38043	-0.01135
20.6	5056.32	0.403431	765.506	2.38153	-0.01143
20.6099	5059.32	0.403617	765.96	2.38263	-0.0115
20.62	5062.29	0.403803	766.41	2.38372	-0.01156
20.63	5065.28	0.404031	766.863	2.38507	-0.01138
20.64	5068.31	0.404237	767.321	2.38629	-0.01135
20.65	5071.32	0.404423	767.777	2.38738	-0.01142
20.66	5074.29	0.40463	768.227	2.38861	-0.01136
20.6699	5077.37	0.404837	768.693	2.38983	-0.01134
20.68	5080.45	0.405044	769.159	2.39105	-0.01132
20.69	5083.57	0.40523	769.632	2.39215	-0.01144
20.7	5086.57	0.405457	770.086	2.39349	-0.01127
20.71	5089.51	0.405663	770.531	2.3947	-0.0112
20.72	5092.46	0.405849	770.978	2.3958	-0.01125
20.73	5095.32	0.406056	771.411	2.39702	-0.01115
20.74	5098.12	0.406263	771.834	2.39825	-0.01102
20.75	5100.95	0.406469	772.263	2.39946	-0.01091
20.76	5103.79	0.406635	772.693	2.40044	-0.01103
20.77	5106.56	0.406821	773.112	2.40154	-0.01102
20.78	5109.39	0.407028	773.541	2.40276	-0.0109
20.79	5112.2	0.407214	773.966	2.40386	-0.0109
20.7999	5115.01	0.40742	774.392	2.40508	-0.01078
20.81	5117.87	0.407606	774.825	2.40617	-0.0108
20.82	5120.78	0.407813	775.265	2.4074	-0.01071
20.83	5123.84	0.40802	775.728	2.40862	-0.01068
20.84	5126.96	0.408206	776.201	2.40972	-0.0108
20.85	5130.06	0.408413	776.67	2.41094	-0.01079
20.8599	5133.17	0.408619	777.141	2.41215	-0.01079
20.87	5136.17	0.408826	777.595	2.41338	-0.01073
20.88	5139.17	0.409033	778.049	2.4146	-0.01068
20.89	5142.15	0.40924	778.5	2.41582	-0.01062
20.9	5145.2	0.409446	778.962	2.41704	-0.0106
20.91	5148.28	0.409633	779.428	2.41814	-0.0107
20.9199	5151.28	0.409819	779.883	2.41924	-0.01077
20.93	5154.2	0.410025	780.325	2.42045	-0.01069
20.94	5157.01	0.410211	780.75	2.42155	-0.01069
20.95	5159.92	0.410439	781.191	2.4229	-0.01048
20.96	5162.85	0.410625	781.634	2.424	-0.01053
20.97	5165.84	0.410831	782.087	2.42521	-0.01048
20.98	5168.92	0.411017	782.553	2.42631	-0.01058
20.99	5171.93	0.411224	783.009	2.42753	-0.01053
21	5174.92	0.41143	783.462	2.42875	-0.01048
21.01	5177.89	0.411637	783.911	2.42997	-0.01042
21.02	5180.9	0.411864	784.367	2.43131	-0.01025
21.03	5183.84	0.412071	784.812	2.43253	-0.01018
21.04	5186.85	0.412257	785.268	2.43363	-0.01026
21.0499	5189.74	0.412443	785.705	2.43473	-0.01029
21.06	5192.67	0.41265	786.149	2.43595	-0.01021
21.07	5195.6	0.412836	786.593	2.43705	-0.01025
21.08	5198.32	0.413043	787.004	2.43827	-0.01009
21.09	5201.18	0.413229	787.437	2.43937	-0.01011
21.1	5204.01	0.413436	787.866	2.44059	-0.00999
21.1099	5206.9	0.413642	788.303	2.44181	-0.0099
21.12	5209.7	0.413829	788.727	2.44291	-0.00989
21.13	5212.65	0.414035	789.174	2.44413	-0.00983
21.14	5215.57	0.414242	789.616	2.44535	-0.00974
21.15	5218.48	0.414407	790.056	2.44632	-0.00991
21.16	5221.4	0.414614	790.499	2.44754	-0.00982
21.1699	5224.34	0.414821	790.944	2.44877	-0.00975
21.18	5227.39	0.415048	791.405	2.45011	-0.0096
21.19	5230.42	0.415234	791.864	2.4512	-0.00968
21.2	5233.39	0.415441	792.314	2.45243	-0.00962
21.21	5236.32	0.415648	792.757	2.45365	-0.00954
21.22	5239.28	0.415854	793.206	2.45486	-0.00948
21.23	5242.15	0.41604	793.64	2.45596	-0.0095
21.24	5245.12	0.416226	794.09	2.45706	-0.00956
21.25	5248.12	0.416433	794.544	2.45828	-0.00951
21.26	5251.09	0.416639	794.994	2.4595	-0.00945
21.27	5253.96	0.416825	795.428	2.4606	-0.00948
21.28	5256.84	0.417011	795.864	2.46169	-0.0095
21.29	5259.74	0.417218	796.303	2.46292	-0.00941
21.2999	5262.71	0.417425	796.753	2.46414	-0.00935
21.31	5265.64	0.417632	797.196	2.46536	-0.00927
21.32	5268.54	0.417838	797.635	2.46658	-0.00919
21.33	5271.54	0.418025	798.09	2.46768	-0.00925
21.34	5274.37	0.418211	798.518	2.46878	-0.00926
21.35	5277.21	0.418417	798.948	2.46999	-0.00915
21.3599	5280.06	0.418624	799.379	2.47122	-0.00904
21.37	5282.95	0.41881	799.817	2.47231	-0.00907
21.38	5285.9	0.419017	800.264	2.47354	-0.009
21.39	5288.82	0.419203	800.706	2.47463	-0.00904
21.4	5291.79	0.41941	801.155	2.47586	-0.00898
[truncated: 2,561 more rows]
