# Supplementary material for: Data regarding the influence of Al, Ti, and C additions to as-cast Al0.6CoCrFeNi compositionally complex alloys on microstructures and mechanical properties
Source: Data Brief. 2019 Nov 4;27:104742. doi: 10.1016/j.dib.2019.104742 (PMC6864337; doi:10.1016/j.dib.2019.104742)
Supplement: Multimedia component 1 [file mmc1.zip › data in brief_supplementary material zip/Tensile test data/Ti3/Tensile Test_Ti3-RT-2nd_Not selected.xlsx]

## Sheet: Sheet1
Alloy Name	Ti3-RT-2nd
Sample height	30	mm
Gauge diameter	2.9	mm
Gauge length	16.94	mm
Time	Force	Crosshead Displacement	Engineering Stress	Engineering Strain	Engineering Plastic Strain
s	N	mm	MPa	%	%
0	50.9036	0	7.7066	0	-0.01927
0.0800171	50.9821	2.06232e-05	7.71848	0.000121743	-0.01917
0.109985	50.9506	6.19646e-05	7.71371	0.000365789	-0.01892
0.130005	50.9897	6.20123e-05	7.71963	0.00036607	-0.01893
0.140015	51.0056	6.20123e-05	7.72204	0.00036607	-0.01894
0.140015	51.0056	6.20123e-05	7.72204	0.00036607	-0.01894
0.25	51.1866	0.000103354	7.74944	0.000610118	-0.01876
0.359985	50.9584	6.20123e-05	7.71489	0.00036607	-0.01892
0.460022	51.7831	0.000351333	7.83975	0.00207	-0.01753
0.51001	52.9062	0.00140514	8.00978	0.00829	-0.01173
0.619995	53.71	0.00359669	8.13147	0.02123	0.000903251
0.72998	53.3248	0.00580826	8.07316	0.03429	0.0141
0.830017	52.7274	0.00785484	7.98271	0.04637	0.02641
0.939993	52.6802	0.0100453	7.97557	0.0593	0.03936
1.04998	53.1988	0.0122369	8.05408	0.07224	0.0521
1.15001	53.8514	0.0142005	8.15288	0.08383	0.06345
1.26	54.6061	0.016474	8.26714	0.09725	0.07658
1.32	55.7379	0.0176938	8.43849	0.10445	0.08335
1.36999	56.9313	0.0187066	8.61917	0.11043	0.08888
1.41002	58.1344	0.0194714	8.80131	0.11494	0.09294
1.43999	59.2984	0.0200713	8.97753	0.11848	0.09604
1.47002	60.5094	0.0206912	9.16088	0.12214	0.09924
1.49999	61.8219	0.0212701	9.35958	0.12556	0.10216
1.53002	63.0641	0.0218899	9.54765	0.12922	0.10535
1.55999	64.4078	0.0224688	9.75108	0.13264	0.10826
1.59002	65.5797	0.0230887	9.9285	0.1363	0.11148
1.61999	66.7516	0.0236676	10.1059	0.13971	0.11445
1.65001	67.8512	0.0242875	10.2724	0.14337	0.11769
1.67998	68.9684	0.0248873	10.4415	0.14691	0.12081
1.71001	70.1481	0.0255282	10.6201	0.1507	0.12415
1.73998	71.3824	0.0261071	10.807	0.15412	0.1271
1.77001	72.5758	0.026727	10.9877	0.15777	0.13031
1.79998	73.7945	0.0273059	11.1722	0.16119	0.13326
1.83001	74.8492	0.0279048	11.3319	0.16473	0.1364
1.85998	75.8863	0.0284837	11.4889	0.16814	0.13942
1.89	77.0504	0.0290835	11.6651	0.17169	0.14252
1.91997	78.3238	0.0296824	11.8579	0.17522	0.14558
1.95	79.7359	0.0302823	12.0717	0.17876	0.14858
1.97997	81.1539	0.0308612	12.2864	0.18218	0.15146
2.01	82.6324	0.0314601	12.5102	0.18571	0.15444
2.03002	83.6988	0.031853	12.6717	0.18803	0.15636
2.04998	84.7926	0.0322669	12.8372	0.19048	0.15838
2.07	85.9254	0.0326598	13.0087	0.1928	0.16028
2.09002	87.1598	0.0330937	13.1956	0.19536	0.16237
2.10998	88.4957	0.0334656	13.3979	0.19755	0.16406
2.13	89.7848	0.0338786	13.593	0.19999	0.16601
2.15001	91.0738	0.0342505	13.7882	0.20219	0.16772
2.16997	92.4176	0.0346644	13.9916	0.20463	0.16965
2.18999	93.6285	0.0350983	14.175	0.20719	0.17175
2.21001	94.8004	0.0355122	14.3524	0.20964	0.17375
2.22997	96.0426	0.0358632	14.5405	0.21171	0.17536
2.24999	97.2691	0.0362971	14.7261	0.21427	0.17745
2.27001	98.4957	0.03669	14.9118	0.21659	0.17931
2.28997	99.941	0.0371039	15.1307	0.21903	0.1812
2.30999	101.41	0.0374959	15.3531	0.22135	0.18296
2.33001	103	0.0379098	15.5938	0.22379	0.1848
2.35003	104.668	0.0382817	15.8463	0.22598	0.18637
2.36999	106.363	0.0386956	16.1029	0.22843	0.18817
2.39	108.023	0.0390675	16.3542	0.23062	0.18974
2.41002	109.714	0.0394805	16.6103	0.23306	0.19154
2.42998	111.332	0.0398524	16.8552	0.23526	0.19312
2.45	112.898	0.0402453	17.0923	0.23758	0.19484
2.47002	114.476	0.0406592	17.3312	0.24002	0.19669
2.48998	116.058	0.0410521	17.5707	0.24234	0.19841
2.51	117.796	0.0414861	17.8338	0.2449	0.20032
2.53002	119.484	0.041879	18.0894	0.24722	0.202
2.54998	121.214	0.0422919	18.3513	0.24966	0.20378
2.57	122.976	0.0427058	18.6181	0.2521	0.20556
2.59002	124.793	0.0431187	18.8931	0.25454	0.2073
2.60998	126.457	0.0435117	19.1451	0.25686	0.209
2.63	128.289	0.0439046	19.4224	0.25918	0.21062
2.65001	130.222	0.0443175	19.7151	0.26161	0.21233
2.66002	131.238	0.0445035	19.8689	0.26271	0.21304
2.67998	132.984	0.0449174	20.1332	0.26516	0.21482
2.7	134.683	0.0453303	20.3905	0.26759	0.21662
2.72002	136.355	0.0457232	20.6436	0.26991	0.2183
2.73998	138.031	0.0461161	20.8973	0.27223	0.21999
2.76	139.707	0.0464881	21.1511	0.27443	0.22155
2.78002	141.664	0.046902	21.4474	0.27687	0.22325
2.79998	143.652	0.0472939	21.7483	0.27918	0.22481
2.80999	144.683	0.0475009	21.9044	0.28041	0.22565
2.83001	146.664	0.0478728	22.2043	0.2826	0.22709
2.84002	147.671	0.0480588	22.3568	0.2837	0.22781
2.85998	149.632	0.0484727	22.6537	0.28614	0.22951
2.88	151.539	0.0488856	22.9424	0.28858	0.23122
2.90001	153.425	0.0492375	23.2279	0.29066	0.23259
2.91997	155.343	0.0496505	23.5183	0.2931	0.2343
2.92998	156.343	0.0498574	23.6697	0.29432	0.23514
2.95	158.25	0.0502503	23.9584	0.29664	0.23674
2.96001	159.328	0.0504573	24.1216	0.29786	0.23755
2.97002	160.343	0.0507052	24.2753	0.29932	0.23863
2.98998	162.332	0.0510772	24.5764	0.30152	0.24008
2.99999	163.363	0.0512841	24.7325	0.30274	0.24091
3.01	164.371	0.0515111	24.8851	0.30408	0.24187
3.03002	166.39	0.051904	25.1908	0.3064	0.24342
3.03997	167.445	0.05209	25.3505	0.3075	0.24412
3.04998	168.546	0.0523169	25.5172	0.30884	0.24504
3.05999	169.601	0.0525029	25.6769	0.30993	0.24574
3.07	170.648	0.0526889	25.8354	0.31103	0.24644
3.08001	171.695	0.0528958	25.9939	0.31225	0.24727
3.09002	172.75	0.0530818	26.1536	0.31335	0.24797
3.10003	173.804	0.0532887	26.3132	0.31457	0.24879
3.10998	174.836	0.0534957	26.4694	0.3158	0.24962
3.11999	175.875	0.0537026	26.6268	0.31702	0.25045
3.13	176.875	0.0539086	26.7782	0.31823	0.25129
3.15001	178.863	0.0543225	27.0791	0.32068	0.25298
3.16002	179.879	0.0545085	27.2329	0.32177	0.25369
3.16997	180.902	0.0546944	27.3878	0.32287	0.2544
3.17998	181.957	0.0549214	27.5475	0.32421	0.25534
3.18999	183.058	0.0551284	27.7142	0.32543	0.25615
3.2	184.105	0.0552943	27.8727	0.32641	0.25673
3.21001	185.261	0.0555003	28.0478	0.32763	0.25751
3.22002	186.394	0.0557072	28.2193	0.32885	0.2583
3.22997	187.543	0.0559142	28.3932	0.33007	0.25909
3.23998	188.699	0.0561211	28.5683	0.33129	0.25987
3.24999	189.785	0.0563071	28.7327	0.33239	0.26056
3.26	190.863	0.0565341	28.8959	0.33373	0.26149
3.27001	191.933	0.05672	29.0579	0.33483	0.26218
3.28002	193.011	0.056906	29.2211	0.33593	0.26287
3.28997	194.082	0.057113	29.3832	0.33715	0.26369
3.29998	195.175	0.0573199	29.5487	0.33837	0.2645
3.32	197.214	0.0576709	29.8574	0.34044	0.2658
3.33001	198.269	0.0578988	30.0171	0.34179	0.26674
3.34002	199.324	0.0581048	30.1768	0.343	0.26756
3.35003	200.441	0.0582907	30.3459	0.3441	0.26824
3.35998	201.519	0.0584977	30.5092	0.34532	0.26905
3.36999	202.582	0.0586837	30.6701	0.34642	0.26975
3.38	203.691	0.0588696	30.838	0.34752	0.27042
3.39	204.816	0.0590976	31.0083	0.34886	0.27134
3.40001	205.941	0.0592835	31.1786	0.34996	0.27202
3.41002	207.129	0.0594695	31.3585	0.35106	0.27266
3.41997	208.222	0.0596764	31.524	0.35228	0.27347
3.42998	209.347	0.0598824	31.6943	0.3535	0.27426
3.43999	210.504	0.0600894	31.8694	0.35472	0.27505
3.45	211.644	0.0602753	32.042	0.35582	0.27571
3.46001	212.746	0.0604613	32.2089	0.35691	0.27639
3.47002	213.918	0.0606892	32.3863	0.35826	0.27729
3.47997	215.011	0.0608752	32.5518	0.35936	0.27798
3.48998	216.113	0.0610812	32.7186	0.36057	0.27878
3.49999	217.183	0.0612881	32.8806	0.3618	0.27959
3.51	218.254	0.0614951	33.0428	0.36302	0.28041
3.52001	219.425	0.0617221	33.2201	0.36436	0.28131
3.53002	220.582	0.061929	33.3952	0.36558	0.28209
3.53997	221.707	0.062115	33.5655	0.36668	0.28276
3.54998	222.863	0.0623219	33.7405	0.3679	0.28355
3.55999	224.16	0.0625079	33.9369	0.369	0.28415
3.57	225.441	0.0626939	34.1308	0.37009	0.28477
3.58001	226.738	0.0629008	34.3272	0.37132	0.2855
3.59002	228.035	0.0631278	34.5236	0.37266	0.28635
3.60003	229.269	0.0633347	34.7104	0.37388	0.2871
3.60998	230.527	0.0635417	34.9008	0.3751	0.28785
3.61999	231.746	0.0637276	35.0854	0.3762	0.28848
3.63	232.964	0.0639136	35.2698	0.37729	0.28912
3.64	234.16	0.0641206	35.4509	0.37852	0.28989
3.65001	235.363	0.0643265	35.633	0.37973	0.29065
3.66002	236.488	0.0645135	35.8033	0.38084	0.29133
3.66997	237.613	0.0647195	35.9736	0.38205	0.29212
3.67998	238.754	0.0649264	36.1464	0.38327	0.29291
3.68999	239.839	0.0651334	36.3106	0.38449	0.29372
3.7	240.996	0.0653403	36.4858	0.38572	0.2945
3.71001	242.16	0.0655263	36.662	0.38681	0.29516
3.72002	243.363	0.0657122	36.8442	0.38791	0.2958
3.72997	244.621	0.0659182	37.0346	0.38913	0.29654
3.73998	245.863	0.0661252	37.2227	0.39035	0.29729
3.74999	247.082	0.0663321	37.4072	0.39157	0.29805
3.76	248.261	0.0665391	37.5857	0.39279	0.29883
3.77001	249.425	0.066725	37.7619	0.39389	0.29949
3.78002	250.621	0.066911	37.943	0.39499	0.30013
3.78997	251.871	0.067097	38.1322	0.39609	0.30076
3.79998	253.105	0.0672829	38.3191	0.39718	0.30139
3.80999	254.339	0.0674689	38.5059	0.39828	0.30202
3.82	255.504	0.0676549	38.6823	0.39938	0.30267
3.83001	256.699	0.0678828	38.8632	0.40072	0.30357
3.84002	257.925	0.0680888	39.0488	0.40194	0.30432
3.85003	259.214	0.0682748	39.2439	0.40304	0.30493
3.85998	260.504	0.0684817	39.4392	0.40426	0.30566
3.86999	261.847	0.0687096	39.6426	0.40561	0.3065
3.88	263.207	0.0688956	39.8485	0.4067	0.30708
3.89	264.613	0.0690816	40.0613	0.4078	0.30765
3.90001	265.988	0.0692675	40.2695	0.4089	0.30823
3.91002	267.386	0.0694735	40.4811	0.41012	0.30891
3.91997	268.839	0.0696805	40.7011	0.41134	0.30958
3.92998	270.175	0.0698874	40.9034	0.41256	0.3103
3.93999	271.519	0.0701144	41.1069	0.4139	0.31113
3.95	272.824	0.0703004	41.3044	0.415	0.31174
3.96001	274.246	0.0704873	41.5197	0.4161	0.3123
3.97002	275.597	0.0706732	41.7243	0.4172	0.31289
3.97997	276.933	0.0708792	41.9265	0.41841	0.3136
3.98998	278.175	0.0711072	42.1146	0.41976	0.31447
3.99999	279.472	0.0712931	42.3109	0.42086	0.31508
4.01	280.785	0.0714791	42.5097	0.42195	0.31568
4.02001	282.074	0.0717061	42.7049	0.42329	0.31653
4.03002	283.425	0.071934	42.9094	0.42464	0.31737
4.03997	284.761	0.07212	43.1116	0.42574	0.31796
4.04998	286.105	0.0723059	43.3151	0.42684	0.31855
4.05999	287.371	0.0724919	43.5068	0.42793	0.31917
4.07	288.683	0.0726989	43.7054	0.42916	0.31989
4.08001	289.957	0.0729058	43.8983	0.43038	0.32063
4.09002	291.254	0.0731118	44.0947	0.43159	0.32136
4.10003	292.558	0.0732978	44.2921	0.43269	0.32196
4.10998	293.847	0.0734837	44.4872	0.43379	0.32257
4.11999	295.097	0.0737117	44.6765	0.43513	0.32344
4.13	296.355	0.0738976	44.8669	0.43623	0.32406
4.14	297.605	0.0740836	45.0562	0.43733	0.32469
4.15001	298.941	0.0743106	45.2584	0.43867	0.32552
4.16002	300.254	0.0745175	45.4572	0.43989	0.32625
4.16997	301.558	0.0747245	45.6546	0.44111	0.32698
4.17998	302.918	0.0749104	45.8605	0.44221	0.32756
4.18999	304.339	0.0751374	46.0757	0.44355	0.32836
4.2	305.8	0.0753033	46.2969	0.44453	0.32879
4.21001	307.214	0.0754893	46.5109	0.44563	0.32935
4.22002	308.636	0.0756963	46.7262	0.44685	0.33003
4.22997	310.043	0.0759022	46.9392	0.44806	0.33072
4.23998	311.441	0.0761302	47.1509	0.44941	0.33153
4.24999	312.8	0.0763161	47.3566	0.45051	0.33212
4.26	314.136	0.0765021	47.5589	0.45161	0.33271
4.27001	315.511	0.0766881	47.7671	0.4527	0.33329
4.28002	316.871	0.076874	47.973	0.4538	0.33387
4.28997	318.199	0.077081	48.174	0.45502	0.33459
4.29998	319.457	0.0772879	48.3645	0.45624	0.33533
4.30999	320.73	0.0774939	48.5572	0.45746	0.33607
4.32	322.05	0.0776799	48.757	0.45856	0.33667
4.33001	323.386	0.0778868	48.9593	0.45978	0.33738
4.34002	324.832	0.0781148	49.1782	0.46113	0.33818
4.35003	326.207	0.0783007	49.3864	0.46222	0.33876
4.35998	327.691	0.0784867	49.6111	0.46332	0.33929
4.36999	329.105	0.0786927	49.8252	0.46454	0.33997
4.38	330.472	0.0788796	50.0321	0.46564	0.34056
4.39	331.863	0.0790656	50.2427	0.46674	0.34113
4.40001	333.222	0.0792926	50.4485	0.46808	0.34196
4.41002	334.691	0.0794785	50.6709	0.46918	0.3425
4.41997	336.16	0.0796855	50.8933	0.4704	0.34317
4.42998	337.582	0.0798714	51.1085	0.4715	0.34372
4.43999	338.964	0.0800984	51.3178	0.47284	0.34454
4.45	340.394	0.0803054	51.5343	0.47406	0.34522
4.46001	341.879	0.0804913	51.7591	0.47516	0.34576
4.47002	343.402	0.0806773	51.9897	0.47625	0.34628
4.47997	345.035	0.0808842	52.2369	0.47747	0.34688
4.48998	346.566	0.0810912	52.4687	0.4787	0.34752
4.49999	348.144	0.0813182	52.7076	0.48004	0.34827
4.51	349.605	0.0815251	52.9288	0.48126	0.34894
4.52001	351.066	0.0817321	53.1499	0.48248	0.34961
4.53002	352.566	0.0819381	53.377	0.4837	0.35025
4.53997	354.058	0.082125	53.6029	0.4848	0.35079
4.54998	355.566	0.08229	53.8312	0.48577	0.3512
4.55999	356.949	0.0825169	54.0406	0.48711	0.35201
4.57	358.339	0.0827029	54.2511	0.48821	0.35258
4.58001	359.738	0.0828889	54.4629	0.48931	0.35315
4.59002	361.152	0.0830958	54.6769	0.49053	0.35384
4.60003	362.582	0.0833237	54.8934	0.49188	0.35464
4.60998	364.05	0.0835097	55.1157	0.49297	0.35518
4.61999	365.543	0.0837157	55.3417	0.49419	0.35584
4.63	367.113	0.0839026	55.5794	0.49529	0.35634
4.64	368.636	0.0841086	55.81	0.49651	0.35698
4.65001	370.082	0.0843156	56.0289	0.49773	0.35766
4.66002	371.582	0.0845225	56.256	0.49895	0.35831
4.66997	372.98	0.0846875	56.4676	0.49993	0.35876
4.67998	374.332	0.0848944	56.6723	0.50115	0.35947
4.68999	375.73	0.0851014	56.884	0.50237	0.36016
4.7	377.129	0.0852664	57.0958	0.50334	0.3606
4.71001	378.527	0.0854733	57.3074	0.50456	0.3613
4.72002	379.972	0.0856593	57.5262	0.50566	0.36185
4.72997	381.394	0.0858453	57.7415	0.50676	0.36241
4.73998	382.824	0.0860722	57.958	0.5081	0.36321
4.74999	384.379	0.0863002	58.1934	0.50945	0.36396
4.76	385.894	0.0864861	58.4228	0.51054	0.36449
4.77001	387.472	0.0866721	58.6617	0.51164	0.36499
4.78002	389.074	0.0868581	58.9042	0.51274	0.36548
4.78997	390.66	0.087085	59.1443	0.51408	0.36622
4.79998	392.199	0.087272	59.3773	0.51518	0.36674
4.80999	393.824	0.0874579	59.6233	0.51628	0.36722
4.82	395.425	0.0876639	59.8657	0.5175	0.36783
4.83001	396.988	0.0878709	60.1024	0.51872	0.36846
4.84002	398.535	0.0880568	60.3366	0.51982	0.36897
4.85003	400.027	0.0882428	60.5624	0.52091	0.36951
4.85998	401.652	0.0884707	60.8085	0.52226	0.37024
4.86999	403.254	0.0886767	61.051	0.52348	0.37085
4.88	404.808	0.0888837	61.2863	0.5247	0.37148
4.89	406.425	0.0890696	61.5311	0.52579	0.37197
4.90001	408.097	0.0892766	61.7842	0.52702	0.37256
4.91002	409.714	0.0894835	62.029	0.52824	0.37317
4.91997	411.214	0.0896905	62.2561	0.52946	0.37382
4.92998	412.738	0.0898555	62.4868	0.53043	0.37422
4.93999	414.332	0.0900414	62.7282	0.53153	0.37471
4.95	415.941	0.0902484	62.9718	0.53275	0.37532
4.96001	417.55	0.0904544	63.2154	0.53397	0.37593
4.97002	419.175	0.0906413	63.4614	0.53507	0.37642
4.97997	420.863	0.0908473	63.7169	0.53629	0.377
4.98998	422.55	0.0910952	63.9723	0.53775	0.37782
4.99999	424.246	0.0912812	64.2291	0.53885	0.37828
5.01	425.964	0.0914881	64.4892	0.54007	0.37885
5.02001	427.761	0.0916741	64.7613	0.54117	0.37927
5.03002	429.558	0.0918811	65.0333	0.54239	0.37981
5.03997	431.308	0.092088	65.2983	0.54361	0.38037
5.04998	432.996	0.092295	65.5538	0.54483	0.38095
5.05999	434.652	0.0925009	65.8045	0.54605	0.38154
5.07	436.394	0.0926669	66.0683	0.54703	0.38186
5.08001	438.089	0.0928729	66.3249	0.54825	0.38243
5.09002	439.754	0.0930598	66.5769	0.54935	0.38291
5.10003	441.371	0.0932658	66.8218	0.55057	0.38351
5.10998	442.949	0.0934727	67.0607	0.55179	0.38414
5.11999	444.589	0.0936587	67.3089	0.55288	0.38461
5.13	446.238	0.0938866	67.5586	0.55423	0.38533
5.14	447.941	0.0940726	67.8164	0.55533	0.38579
5.15001	449.644	0.0942786	68.0743	0.55654	0.38636
5.16002	451.316	0.0944445	68.3274	0.55752	0.38671
5.16997	452.879	0.0946715	68.564	0.55886	0.38745
5.17998	454.504	0.0948575	68.81	0.55996	0.38794
5.18999	456.121	0.0950644	69.0549	0.56118	0.38855
5.2	457.793	0.0952714	69.308	0.5624	0.38913
5.21001	459.496	0.0954774	69.5658	0.56362	0.38971
5.22002	461.207	0.0956843	69.8248	0.56484	0.39028
5.22997	462.879	0.0958703	70.078	0.56594	0.39075
5.23998	464.582	0.0960982	70.3358	0.56729	0.39145
5.24999	466.269	0.0962632	70.5912	0.56826	0.39178
5.26	467.972	0.0964701	70.849	0.56948	0.39236
5.27001	469.777	0.0966771	71.1223	0.5707	0.3929
5.28002	471.511	0.0968631	71.3848	0.5718	0.39334
5.28997	473.23	0.097049	71.6451	0.5729	0.39379
5.29998	475.035	0.097235	71.9184	0.574	0.3942
5.30999	476.816	0.097462	72.188	0.57534	0.39487
5.32	478.535	0.0976689	72.4482	0.57656	0.39544
5.33001	480.3	0.0978759	72.7155	0.57778	0.39599
5.34002	482.043	0.0980828	72.9793	0.579	0.39655
5.35003	483.769	0.0982688	73.2406	0.5801	0.397
5.35998	485.496	0.0984547	73.5021	0.5812	0.39744
5.36999	487.222	0.0986407	73.7634	0.58229	0.39789
5.38	488.988	0.0988467	74.0308	0.58351	0.39843
5.39	490.777	0.0990336	74.3016	0.58461	0.39886
5.40001	492.527	0.0992396	74.5666	0.58583	0.39941
5.41002	494.269	0.0994466	74.8303	0.58705	0.39998
5.41997	496.066	0.0996735	75.1024	0.58839	0.40064
5.42998	497.855	0.0998805	75.3732	0.58961	0.40118
5.43999	499.629	0.100087	75.6418	0.59083	0.40173
5.45	501.535	0.100294	75.9303	0.59205	0.40223
5.46001	503.402	0.1005	76.213	0.59327	0.40274
5.47002	505.207	0.100707	76.4863	0.59449	0.40328
5.47997	506.996	0.100935	76.7571	0.59584	0.40395
5.48998	508.824	0.101121	77.0339	0.59694	0.40435
5.49999	510.582	0.101265	77.3	0.59779	0.40454
5.51	512.433	0.101431	77.5803	0.59877	0.40482
5.52001	514.316	0.101638	77.8653	0.59999	0.40532
5.53002	516.168	0.101865	78.1457	0.60133	0.40596
5.53997	518.089	0.102051	78.4365	0.60243	0.40633
5.54998	519.894	0.102258	78.7098	0.60365	0.40687
5.55999	521.699	0.102465	78.9831	0.60487	0.40741
5.57	523.535	0.102671	79.261	0.60609	0.40793
5.58001	525.379	0.102878	79.5402	0.60731	0.40846
5.59002	527.246	0.103085	79.8229	0.60853	0.40897
5.60003	529.082	0.103271	80.1008	0.60963	0.40938
5.60998	530.925	0.103457	80.3799	0.61073	0.40978
5.61999	532.683	0.103664	80.646	0.61195	0.41033
5.63	534.472	0.10387	80.9169	0.61316	0.41087
5.64	536.183	0.104057	81.1759	0.61427	0.41133
5.65001	537.957	0.104263	81.4445	0.61548	0.41187
5.66002	539.8	0.104449	81.7235	0.61658	0.41227
5.66997	541.652	0.104656	82.0039	0.6178	0.41279
5.67998	543.574	0.104841	82.2949	0.6189	0.41316
5.68999	545.504	0.105027	82.5871	0.61999	0.41353
5.7	547.48	0.105234	82.8862	0.62122	0.414
5.71001	549.308	0.105441	83.163	0.62244	0.41453
5.72002	551.293	0.105627	83.4635	0.62354	0.41488
5.72997	553.191	0.105813	83.7508	0.62463	0.41526
5.73998	555.152	0.10602	84.0477	0.62586	0.41574
5.74999	557.121	0.106226	84.3458	0.62707	0.41621
5.76	559.082	0.106412	84.6427	0.62817	0.41656
5.77001	560.996	0.10664	84.9325	0.62952	0.41718
5.78002	562.886	0.106847	85.2186	0.63074	0.41769
5.78997	564.8	0.107012	85.5084	0.63171	0.41794
5.79998	566.668	0.107219	85.7912	0.63293	0.41846
5.80999	568.589	0.107446	86.082	0.63427	0.41907
5.82	570.386	0.107632	86.3541	0.63537	0.41949
5.83001	572.339	0.107839	86.6498	0.63659	0.41997
5.84002	574.207	0.108025	86.9326	0.63769	0.42036
5.85003	576.074	0.108211	87.2152	0.63879	0.42075
5.86003	577.995	0.108439	87.5061	0.64014	0.42137
5.86998	579.995	0.108645	87.8089	0.64135	0.42183
5.87999	582.026	0.108852	88.1163	0.64257	0.42228
5.89	583.956	0.109038	88.4086	0.64367	0.42265
5.9	585.956	0.109245	88.7113	0.64489	0.42312
5.91001	588.034	0.109452	89.0259	0.64612	0.42355
5.92002	590.112	0.109638	89.3405	0.64721	0.42386
5.92997	592.159	0.109844	89.6505	0.64843	0.4243
5.93998	594.221	0.11003	89.9626	0.64953	0.42462
5.94999	596.346	0.110237	90.2843	0.65075	0.42504
5.96	598.393	0.110423	90.5943	0.65185	0.42536
5.97001	600.37	0.110608	90.8936	0.65294	0.42571
5.98002	602.362	0.110815	91.1951	0.65416	0.42617
5.98997	604.323	0.111043	91.492	0.65551	0.42678
5.99998	606.323	0.111249	91.7948	0.65672	0.42724
6.00999	608.268	0.111456	92.0893	0.65795	0.42772
6.02	610.213	0.111642	92.3838	0.65904	0.42808
6.03001	612.174	0.111828	92.6806	0.66014	0.42844
6.04002	614.19	0.112035	92.9858	0.66136	0.4289
6.04997	616.159	0.112242	93.284	0.66259	0.42938
6.05998	618.159	0.112428	93.5867	0.66368	0.42972
6.06999	620.206	0.112635	93.8966	0.66491	0.43016
6.08	622.237	0.112841	94.2041	0.66612	0.43061
6.09001	624.253	0.113027	94.5093	0.66722	0.43095
6.10002	626.331	0.113234	94.8239	0.66844	0.43138
6.11003	628.378	0.113441	95.1338	0.66966	0.43183
6.11998	630.409	0.113627	95.4413	0.67076	0.43216
6.12999	632.424	0.113834	95.7464	0.67198	0.43262
6.14	634.424	0.11404	96.0492	0.6732	0.43308
6.15	636.456	0.114226	96.3568	0.6743	0.43341
6.16001	638.456	0.114413	96.6596	0.6754	0.43375
6.17002	640.456	0.114599	96.9624	0.6765	0.43409
6.17997	642.44	0.114805	97.2628	0.67772	0.43456
6.18998	644.471	0.114991	97.5703	0.67881	0.43489
6.19999	646.448	0.115198	97.8696	0.68004	0.43536
6.21	648.526	0.115405	98.1842	0.68126	0.4358
6.22001	650.542	0.115611	98.4894	0.68247	0.43625
6.23002	652.604	0.115797	98.8016	0.68357	0.43657
6.23997	654.682	0.116024	99.1162	0.68491	0.43712
6.24998	656.745	0.11621	99.4285	0.68601	0.43744
6.25999	658.838	0.116396	99.7454	0.68711	0.43774
6.27	660.885	0.116624	100.055	0.68845	0.43832
6.28001	663.073	0.11681	100.387	0.68955	0.43859
6.29002	665.167	0.117017	100.704	0.69077	0.43901
6.29997	667.307	0.117203	101.028	0.69187	0.4393
6.30998	669.385	0.11743	101.342	0.69321	0.43986
6.31999	671.526	0.117616	101.666	0.69431	0.44014
6.33	673.682	0.117802	101.993	0.69541	0.44043
6.34001	675.807	0.118009	102.314	0.69663	0.44084
6.35002	677.885	0.118216	102.629	0.69785	0.44128
6.36003	680.026	0.118422	102.953	0.69907	0.44168
6.36998	682.167	0.118629	103.277	0.70029	0.4421
6.37999	684.159	0.118836	103.579	0.70151	0.44256
6.39	686.237	0.119043	103.893	0.70273	0.443
6.4	688.268	0.119249	104.201	0.70395	0.44345
6.41001	690.393	0.119436	104.523	0.70505	0.44375
6.42002	692.471	0.119622	104.837	0.70615	0.44406
6.42997	694.581	0.119828	105.157	0.70737	0.44448
6.43998	696.659	0.120035	105.471	0.70859	0.44491
6.44999	698.674	0.120242	105.776	0.70981	0.44537
6.46	700.674	0.120428	106.079	0.71091	0.44571
6.47001	702.706	0.120634	106.387	0.71213	0.44616
6.48002	704.831	0.12084	106.709	0.71334	0.44657
6.48997	706.924	0.121027	107.025	0.71445	0.44688
6.49998	709.034	0.121213	107.345	0.71554	0.44718
6.50999	711.049	0.121399	107.65	0.71664	0.44752
6.52	713.143	0.121605	107.967	0.71786	0.44794
6.53001	715.221	0.121833	108.282	0.7192	0.4485
6.54002	717.284	0.122019	108.594	0.7203	0.44882
6.54997	719.503	0.122226	108.93	0.72152	0.4492
6.55998	721.612	0.122432	109.249	0.72274	0.44962
6.56999	723.737	0.122639	109.571	0.72396	0.45003
6.58	725.846	0.122825	109.89	0.72506	0.45033
6.59001	727.971	0.123011	110.212	0.72616	0.45063
6.60002	730.096	0.123197	110.534	0.72726	0.45092
6.61003	732.253	0.123383	110.86	0.72835	0.4512
6.61998	734.409	0.12359	111.187	0.72957	0.45161
6.62999	736.518	0.123797	111.506	0.7308	0.45203
6.64	738.737	0.124004	111.842	0.73202	0.45241
6.65	740.815	0.12419	112.156	0.73312	0.45273
6.66001	743.034	0.124397	112.492	0.73434	0.45311
6.67002	745.237	0.124583	112.826	0.73544	0.45337
6.67997	747.44	0.124789	113.159	0.73665	0.45375
6.68998	749.643	0.124996	113.493	0.73787	0.45414
6.69999	751.909	0.125203	113.836	0.7391	0.45451
6.71	754.128	0.12541	114.172	0.74032	0.45489
6.72001	756.409	0.125595	114.517	0.74141	0.45512
6.73002	758.674	0.125781	114.86	0.74251	0.45536
6.73997	760.846	0.125987	115.189	0.74372	0.45575
6.74998	763.143	0.126194	115.537	0.74495	0.45611
6.75999	765.393	0.12638	115.877	0.74604	0.45635
6.77	767.596	0.126566	116.211	0.74714	0.45662
6.78001	769.815	0.126794	116.547	0.74849	0.45712
6.79002	772.065	0.12698	116.887	0.74959	0.45737
6.79997	774.284	0.127187	117.223	0.75081	0.45775
6.80998	776.534	0.127373	117.564	0.75191	0.458
6.81999	778.69	0.1276	117.89	0.75325	0.45852
6.83	780.971	0.127807	118.236	0.75447	0.45888
6.84001	783.268	0.128014	118.584	0.75569	0.45923
6.85002	785.487	0.12822	118.92	0.75691	0.45961
6.86003	787.643	0.128406	119.246	0.758	0.45989
6.86998	789.94	0.128613	119.594	0.75923	0.46024
6.87999	792.174	0.128799	119.932	0.76032	0.46049
6.89	794.424	0.129006	120.273	0.76155	0.46087
6.9	796.674	0.129213	120.613	0.76277	0.46124
6.91001	798.94	0.12942	120.956	0.76399	0.4616
6.92002	801.159	0.129606	121.292	0.76509	0.46186
6.92997	803.284	0.129833	121.614	0.76643	0.46239
6.93998	805.424	0.130019	121.938	0.76753	0.46268
6.94999	807.643	0.130226	122.274	0.76875	0.46306
6.96	809.862	0.130433	122.61	0.76997	0.46345
6.97001	812.034	0.130618	122.939	0.77106	0.46372
6.98002	814.206	0.130824	123.267	0.77228	0.46411
6.98997	816.315	0.131031	123.587	0.7735	0.46453
6.99998	818.44	0.131217	123.908	0.7746	0.46483
7.00999	820.643	0.131445	124.242	0.77594	0.46534
7.02	822.893	0.13161	124.583	0.77692	0.46546
7.03001	825.159	0.131817	124.926	0.77814	0.46583
7.04002	827.424	0.132003	125.269	0.77924	0.46607
7.04997	829.659	0.13223	125.607	0.78058	0.46656
7.05998	831.909	0.132437	125.948	0.7818	0.46693
7.06999	834.206	0.132602	126.295	0.78277	0.46704
7.08	836.456	0.132809	126.636	0.784	0.46741
7.09001	838.784	0.133016	126.988	0.78522	0.46775
7.10002	841.049	0.133202	127.331	0.78632	0.46799
7.11003	843.268	0.133409	127.667	0.78754	0.46837
7.11998	845.518	0.133616	128.008	0.78876	0.46874
7.12999	847.643	0.133802	128.33	0.78986	0.46903
7.14	849.862	0.134008	128.666	0.79107	0.46941
7.15	852.034	0.134215	128.994	0.7923	0.46981
7.16001	854.284	0.134422	129.335	0.79352	0.47018
7.17002	856.487	0.134587	129.669	0.79449	0.47032
7.17997	858.815	0.134773	130.021	0.79559	0.47054
7.18998	861.081	0.134959	130.364	0.79669	0.47078
7.19999	863.378	0.135187	130.712	0.79803	0.47125
7.21	865.674	0.135394	131.06	0.79926	0.47161
7.22001	867.987	0.135579	131.41	0.80035	0.47182
7.23002	870.44	0.135785	131.781	0.80156	0.47211
7.23997	872.768	0.135992	132.133	0.80279	0.47245
7.24998	875.159	0.136199	132.495	0.80401	0.47277
7.25999	877.503	0.136426	132.85	0.80535	0.47322
7.27	879.909	0.136633	133.215	0.80657	0.47353
7.28001	882.253	0.136798	133.569	0.80754	0.47362
7.29002	884.612	0.136985	133.927	0.80865	0.47383
7.29997	887.003	0.137191	134.289	0.80986	0.47414
7.30998	889.346	0.137398	134.643	0.81109	0.47448
7.31999	891.659	0.137584	134.994	0.81218	0.4747
7.33	893.909	0.137812	135.334	0.81353	0.47519
7.34001	896.253	0.138018	135.689	0.81475	0.47552
7.35002	898.674	0.138204	136.056	0.81584	0.47571
7.36003	901.128	0.138411	136.427	0.81707	0.476
7.36998	903.503	0.138618	136.787	0.81829	0.47632
7.37999	905.831	0.138825	137.139	0.81951	0.47666
7.39	908.221	0.139031	137.501	0.82073	0.47697
7.4	910.565	0.139259	137.856	0.82207	0.47743
7.41001	912.971	0.139445	138.22	0.82317	0.47762
7.42002	915.393	0.139631	138.587	0.82427	0.4778
7.42997	917.753	0.139838	138.944	0.82549	0.47813
7.43998	920.081	0.140024	139.296	0.82659	0.47835
7.44999	922.284	0.140251	139.63	0.82793	0.47885
7.46	924.518	0.140437	139.968	0.82903	0.47911
7.47001	926.799	0.140623	140.314	0.83012	0.47934
7.48002	929.049	0.140808	140.654	0.83122	0.47958
7.48997	931.299	0.140994	140.995	0.83231	0.47983
7.49998	933.565	0.141201	141.338	0.83354	0.48019
7.50999	935.815	0.141449	141.679	0.835	0.4808
7.52	938.049	0.141615	142.017	0.83598	0.48094
7.53001	940.315	0.141821	142.36	0.8372	0.4813
7.54002	942.565	0.142008	142.7	0.8383	0.48155
7.54997	944.799	0.142194	143.039	0.8394	0.4818
7.55998	947.112	0.1424	143.389	0.84061	0.48214
7.56999	949.346	0.142586	143.727	0.84171	0.48239
7.58	951.674	0.142772	144.08	0.84281	0.48261
7.59001	953.956	0.142979	144.425	0.84403	0.48297
7.60002	956.268	0.143186	144.775	0.84525	0.48332
7.61003	958.596	0.143393	145.128	0.84648	0.48366
7.61998	960.909	0.143599	145.478	0.84769	0.484
7.62999	963.268	0.143786	145.835	0.8488	0.48421
7.64	965.612	0.143992	146.19	0.85001	0.48454
7.65	968.003	0.144199	146.552	0.85123	0.48485
7.66001	970.346	0.144406	146.906	0.85246	0.48519
7.67002	972.706	0.144592	147.264	0.85355	0.48539
7.67997	975.018	0.144799	147.614	0.85478	0.48574
7.68998	977.393	0.145005	147.973	0.85599	0.48606
7.69999	979.753	0.145212	148.331	0.85721	0.48639
7.71	982.112	0.145378	148.688	0.85819	0.48647
7.72001	984.534	0.145584	149.054	0.85941	0.48677
7.73002	986.971	0.14579	149.423	0.86063	0.48707
7.73997	989.362	0.145997	149.785	0.86185	0.48738
7.74998	991.846	0.146204	150.161	0.86307	0.48767
7.75999	994.221	0.14641	150.521	0.86429	0.48798
7.77	996.737	0.146617	150.902	0.86551	0.48825
7.78001	999.221	0.146803	151.278	0.86661	0.48841
7.79002	1001.63	0.146989	151.643	0.8677	0.4886
7.79997	1004.08	0.147196	152.014	0.86893	0.48889
7.80998	1006.53	0.147403	152.385	0.87015	0.48919
7.81999	1008.94	0.147609	152.749	0.87136	0.48949
7.83	1011.38	0.147816	153.119	0.87259	0.48979
7.84001	1013.88	0.148023	153.497	0.87381	0.49006
7.85002	1016.25	0.148209	153.856	0.87491	0.49027
7.86003	1018.67	0.148416	154.222	0.87613	0.49057
7.86998	1021.03	0.148622	154.58	0.87734	0.49089
7.87999	1023.44	0.148829	154.945	0.87857	0.4912
7.89	1025.86	0.149015	155.311	0.87966	0.49139
7.9	1028.28	0.149222	155.677	0.88089	0.49169
7.91001	1030.64	0.149429	156.035	0.88211	0.49202
7.92002	1033.02	0.149636	156.395	0.88333	0.49234
7.92997	1035.42	0.149822	156.758	0.88443	0.49253
7.93998	1037.78	0.150008	157.116	0.88553	0.49274
7.94999	1040.16	0.150214	157.476	0.88674	0.49305
7.96	1042.56	0.150421	157.839	0.88796	0.49337
7.97001	1044.91	0.150628	158.195	0.88919	0.4937
7.98002	1047.22	0.150834	158.545	0.8904	0.49404
7.98997	1049.5	0.15102	158.89	0.8915	0.49427
7.99998	1051.74	0.151185	159.229	0.89247	0.4944
8.00999	1054.08	0.151392	159.583	0.8937	0.49474
8.02	1056.44	0.151578	159.941	0.89479	0.49494
8.03001	1058.75	0.151785	160.29	0.89602	0.49529
8.04002	1061.14	0.152012	160.652	0.89736	0.49572
8.04997	1063.6	0.152219	161.025	0.89858	0.49602
8.05998	1066.03	0.152405	161.393	0.89968	0.49619
8.06999	1068.46	0.152612	161.76	0.9009	0.4965
8.08	1070.88	0.152818	162.127	0.90211	0.4968
8.09001	1073.3	0.153025	162.493	0.90334	0.4971
8.10002	1075.8	0.153211	162.872	0.90443	0.49725
8.11003	1078.24	0.153418	163.241	0.90566	0.49755
8.11998	1080.66	0.153604	163.607	0.90675	0.49773
8.12999	1083.08	0.15379	163.974	0.90785	0.49792
8.14	1085.46	0.153997	164.334	0.90907	0.49824
8.15	1087.75	0.154204	164.681	0.9103	0.49859
8.16001	1090.06	0.15441	165.031	0.91151	0.49893
8.17002	1092.41	0.154617	165.386	0.91273	0.49927
8.17997	1094.89	0.154783	165.762	0.91371	0.49931
8.18998	1097.36	0.15501	166.136	0.91505	0.49971
8.19999	1099.8	0.155196	166.505	0.91615	0.49989
8.21	1102.14	0.155382	166.859	0.91725	0.5001
8.22001	1104.56	0.155589	167.226	0.91847	0.50041
8.23002	1107.02	0.155836	167.598	0.91993	0.50093
8.23997	1109.5	0.156001	167.974	0.9209	0.50097
8.24998	1111.99	0.156187	168.351	0.922	0.50112
8.25999	1114.5	0.156394	168.731	0.92322	0.5014
8.27	1117	0.156622	169.109	0.92457	0.5018
8.28001	1119.46	0.156828	169.482	0.92579	0.50208
8.29002	1121.97	0.157035	169.862	0.92701	0.50235
8.29997	1124.52	0.157242	170.248	0.92823	0.50261
8.30998	1127.08	0.157428	170.635	0.92933	0.50274
8.31999	1129.66	0.157614	171.026	0.93043	0.50286
8.33	1132.19	0.157841	171.409	0.93177	0.50324
8.34001	1134.66	0.158048	171.783	0.93299	0.50353
8.35002	1137.11	0.158234	172.154	0.93409	0.5037
8.36003	1139.64	0.158441	172.537	0.93531	0.50396
8.36998	1142.24	0.158627	172.93	0.9364	0.50408
8.37999	1144.81	0.158834	173.32	0.93763	0.50433
8.39	1147.31	0.15902	173.698	0.93872	0.50448
8.4	1149.77	0.159247	174.07	0.94006	0.50489
8.41001	1152.27	0.159433	174.449	0.94116	0.50504
8.42002	1154.72	0.15964	174.82	0.94238	0.50534
8.42997	1157.17	0.159847	175.191	0.94361	0.50563
8.43998	1159.71	0.160054	175.575	0.94483	0.50589
8.44999	1162.22	0.160219	175.955	0.9458	0.50591
8.46	1164.64	0.160426	176.322	0.94702	0.50622
8.47001	1167.05	0.160633	176.687	0.94825	0.50653
8.48002	1169.39	0.160839	177.041	0.94946	0.50686
8.48997	1171.75	0.161004	177.398	0.95044	0.50694
8.49998	1174.13	0.16121	177.758	0.95165	0.50726
8.50999	1176.49	0.161417	178.116	0.95287	0.50759
8.52	1178.91	0.161603	178.482	0.95397	0.50777
8.53001	1181.33	0.16181	178.849	0.95519	0.50807
8.54002	1183.69	0.161996	179.206	0.95629	0.50828
8.54997	1186.11	0.162203	179.572	0.95751	0.50858
8.55998	1188.58	0.16241	179.946	0.95874	0.50887
8.56999	1191	0.162596	180.313	0.95983	0.50905
8.58	1193.49	0.162782	180.69	0.96093	0.50921
8.59001	1195.96	0.162989	181.063	0.96215	0.5095
8.60002	1198.44	0.163195	181.439	0.96337	0.50977
8.61003	1200.94	0.163402	181.817	0.96459	0.51005
8.61998	1203.38	0.163609	182.187	0.96581	0.51035
8.62999	1205.81	0.163795	182.555	0.96691	0.51053
8.64	1208.31	0.164002	182.933	0.96813	0.5108
8.65	1210.81	0.164188	183.312	0.96923	0.51095
8.66001	1213.25	0.164394	183.681	0.97045	0.51125
8.67002	1215.66	0.164601	184.046	0.97167	0.51156
8.67997	1218.16	0.164808	184.424	0.97289	0.51183
8.68998	1220.69	0.165015	184.807	0.97411	0.5121
8.69999	1223.33	0.165221	185.207	0.97533	0.51231
8.71	1225.91	0.165407	185.598	0.97643	0.51243
8.72001	1228.55	0.165614	185.997	0.97765	0.51266
8.73002	1231.17	0.1658	186.394	0.97875	0.51276
8.73997	1233.69	0.166006	186.776	0.97996	0.51303
8.74998	1236.24	0.166213	187.162	0.98119	0.51328
8.75999	1238.8	0.16642	187.549	0.98241	0.51354
8.77	1241.49	0.166626	187.957	0.98362	0.51373
8.78001	1244.14	0.166812	188.358	0.98472	0.51383
8.79002	1246.72	0.166998	188.748	0.98582	0.51395
8.79997	1249.24	0.167205	189.13	0.98704	0.51422
8.80998	1251.67	0.167453	189.498	0.98851	0.51476
8.81999	1254.06	0.167681	189.86	0.98985	0.5152
8.83	1256.52	0.167846	190.232	0.99083	0.51525
8.84001	1259.08	0.168032	190.62	0.99192	0.51538
8.85002	1261.64	0.168218	191.007	0.99302	0.5155
8.86003	1264.21	0.168404	191.396	0.99412	0.51563
8.86998	1266.75	0.168632	191.781	0.99547	0.51601
8.87999	1269.21	0.168859	192.153	0.99681	0.51642
8.89	1271.71	0.169025	192.532	0.99779	0.51646
8.9	1274.21	0.169231	192.91	0.999	0.51673
8.91001	1276.81	0.169438	193.304	1.00022	0.51696
8.92002	1279.42	0.169645	193.699	1.00145	0.5172
8.92997	1282.02	0.169831	194.093	1.00254	0.51731
8.93998	1284.52	0.170017	194.471	1.00364	0.51746
8.94999	1286.99	0.170224	194.845	1.00486	0.51775
8.96	1289.49	0.17043	195.224	1.00608	0.51802
8.97001	1291.92	0.170637	195.591	1.0073	0.51832
8.98002	1294.39	0.170823	195.965	1.0084	0.51849
8.98997	1296.92	0.171008	196.348	1.00949	0.51862
8.99998	1299.38	0.171215	196.721	1.01071	0.51891
9.00999	1301.81	0.171401	197.089	1.01181	0.51909
9.02	1304.35	0.171608	197.473	1.01303	0.51935
9.03001	1306.83	0.171794	197.849	1.01413	0.51951
9.04002	1309.35	0.172021	198.23	1.01547	0.5199
9.04997	1311.85	0.172207	198.609	1.01657	0.52005
9.05998	1314.27	0.172414	198.975	1.01779	0.52035
9.06999	1316.72	0.1726	199.346	1.01889	0.52053
9.08	1319.22	0.172786	199.725	1.01999	0.52068
9.09001	1321.64	0.172993	200.091	1.02121	0.52098
9.10002	1324.16	0.1732	200.472	1.02243	0.52125
9.11003	1326.66	0.173386	200.851	1.02353	0.5214
9.11998	1329.13	0.173613	201.225	1.02487	0.52181
9.12999	1331.58	0.17382	201.596	1.02609	0.5221
9.14	1334.02	0.173986	201.965	1.02707	0.52216
9.15	1336.46	0.174213	202.335	1.02841	0.52258
9.16001	1339	0.174399	202.719	1.02951	0.52271
9.17002	1341.64	0.174606	203.119	1.03073	0.52293
9.17997	1344.24	0.174813	203.512	1.03195	0.52317
9.18998	1346.86	0.175019	203.909	1.03317	0.5234
9.19999	1349.44	0.175226	204.3	1.03439	0.52364
9.21	1351.97	0.175453	204.683	1.03573	0.52403
9.22001	1354.53	0.17564	205.07	1.03684	0.52416
9.23002	1357.11	0.175826	205.461	1.03793	0.52428
9.23997	1359.8	0.176011	205.868	1.03903	0.52436
9.24998	1362.49	0.176217	206.275	1.04024	0.52455
9.25999	1365.1	0.176465	206.671	1.04171	0.52503
9.27	1367.63	0.176652	207.054	1.04281	0.52518
9.28001	1370.17	0.176838	207.438	1.04391	0.52531
9.29002	1372.72	0.177065	207.824	1.04525	0.52569
9.29997	1375.3	0.177251	208.215	1.04635	0.52581
9.30998	1377.85	0.177458	208.601	1.04757	0.52607
9.31999	1380.41	0.177665	208.988	1.04879	0.52632
9.33	1382.99	0.177851	209.379	1.04989	0.52644
9.34001	1385.55	0.178057	209.767	1.0511	0.52669
9.35002	1388.1	0.178264	210.153	1.05233	0.52694
9.36003	1390.69	0.17845	210.545	1.05342	0.52706
9.36998	1393.25	0.178636	210.932	1.05452	0.52719
9.37999	1395.89	0.178843	211.332	1.05574	0.52741
9.39	1398.5	0.179029	211.727	1.05684	0.52752
9.4	1401.16	0.179215	212.13	1.05794	0.52762
9.41001	1403.88	0.179422	212.542	1.05916	0.52781
9.42002	1406.47	0.179629	212.934	1.06038	0.52805
9.42997	1409.13	0.179836	213.337	1.06161	0.52826
9.43998	1411.66	0.180042	213.72	1.06282	0.52852
9.44999	1414.16	0.180228	214.098	1.06392	0.52867
9.46	1416.64	0.180414	214.473	1.06502	0.52883
9.47001	1419.14	0.180621	214.852	1.06624	0.52911
9.48002	1421.63	0.180807	215.229	1.06734	0.52927
9.48997	1424.17	0.181013	215.613	1.06855	0.52952
9.49998	1426.71	0.18122	215.998	1.06978	0.52978
9.50999	1429.3	0.181406	216.39	1.07087	0.5299
9.52	1431.91	0.181613	216.785	1.0721	0.53013
9.53001	1434.44	0.18184	217.168	1.07344	0.53051
9.54002	1437	0.182047	217.556	1.07466	0.53077
9.54997	1439.64	0.182233	217.956	1.07576	0.53087
9.55998	1442.24	0.18244	218.349	1.07698	0.5311
9.56999	1444.91	0.182626	218.753	1.07808	0.53119
9.58	1447.5	0.182791	219.146	1.07905	0.53119
9.59001	1450.11	0.182998	219.541	1.08027	0.53142
9.60002	1452.71	0.183184	219.934	1.08137	0.53153
9.61003	1455.21	0.183411	220.313	1.08271	0.53193
9.61998	1457.74	0.183618	220.696	1.08393	0.53219
9.62999	1460.28	0.183825	221.08	1.08515	0.53245
9.64	1462.96	0.184032	221.486	1.08638	0.53266
9.65	1465.56	0.184238	221.88	1.08759	0.53289
9.66001	1468.22	0.184445	222.282	1.08881	0.53311
9.67002	1470.8	0.184631	222.673	1.08991	0.53323
9.67997	1473.46	0.184838	223.076	1.09113	0.53344
9.68998	1476.11	0.185045	223.477	1.09236	0.53366
9.69999	1478.75	0.185231	223.877	1.09345	0.53376
9.71	1481.38	0.185437	224.275	1.09467	0.53398
9.72001	1484	0.185685	224.672	1.09613	0.53445
9.73002	1486.66	0.185892	225.074	1.09736	0.53467
9.73997	1489.27	0.186098	225.469	1.09857	0.5349
9.74998	1491.91	0.186284	225.869	1.09967	0.535
9.75999	1494.53	0.186491	226.266	1.10089	0.53523
9.77	1497.14	0.186698	226.661	1.10211	0.53546
9.78001	1499.72	0.186884	227.051	1.10321	0.53558
9.79002	1502.27	0.18709	227.438	1.10443	0.53583
9.79997	1504.91	0.187276	227.837	1.10553	0.53593
9.80998	1507.63	0.187504	228.249	1.10687	0.53625
9.81999	1510.33	0.18769	228.658	1.10797	0.53632
9.83	1512.99	0.187897	229.06	1.10919	0.53654
9.84001	1515.63	0.188083	229.46	1.11029	0.53664
9.85002	1518.22	0.18831	229.852	1.11163	0.537
9.86003	1520.85	0.188496	230.25	1.11273	0.5371
9.86998	1523.52	0.188682	230.655	1.11383	0.53719
9.87999	1526.11	0.188868	231.047	1.11492	0.53731
9.89	1528.75	0.189075	231.446	1.11615	0.53753
9.9	1531.27	0.189282	231.828	1.11737	0.5378
9.91001	1533.75	0.189489	232.203	1.11859	0.53808
9.92002	1536.35	0.189695	232.597	1.11981	0.53831
9.92997	1538.96	0.189882	232.992	1.12091	0.53843
9.93998	1541.61	0.190068	233.393	1.12201	0.53852
9.94999	1544.28	0.190274	233.798	1.12322	0.53873
9.96	1546.96	0.19046	234.203	1.12432	0.53881
9.97001	1549.66	0.190688	234.612	1.12567	0.53914
9.98002	1552.35	0.190895	235.019	1.12689	0.53934
9.98997	1555	0.19108	235.421	1.12798	0.53943
9.99998	1557.69	0.191266	235.828	1.12908	0.53951
10.01	1560.41	0.191493	236.24	1.13042	0.53982
10.02	1563.06	0.191679	236.641	1.13152	0.53991
10.03	1565.69	0.191886	237.039	1.13274	0.54014
10.04	1568.35	0.192093	237.442	1.13396	0.54036
10.05	1571	0.192279	237.843	1.13506	0.54045
10.06	1573.6	0.192486	238.237	1.13628	0.54069
10.07	1576.11	0.192672	238.617	1.13738	0.54084
10.08	1578.71	0.192899	239.01	1.13872	0.54119
10.09	1581.17	0.193085	239.383	1.13982	0.54136
10.1	1583.78	0.193292	239.778	1.14104	0.54159
10.11	1586.38	0.193478	240.171	1.14214	0.54171
10.12	1589.06	0.193685	240.577	1.14336	0.54192
10.13	1591.77	0.193871	240.987	1.14446	0.54199
10.14	1594.38	0.194078	241.383	1.14568	0.54222
10.15	1596.99	0.194284	241.778	1.14689	0.54245
10.16	1599.66	0.194512	242.182	1.14824	0.54279
10.17	1602.3	0.194718	242.582	1.14946	0.543
10.18	1604.94	0.194905	242.981	1.15056	0.54311
10.19	1607.74	0.195132	243.405	1.1519	0.54339
10.2	1610.41	0.195318	243.809	1.153	0.54348
10.21	1613.03	0.195525	244.206	1.15422	0.54371
10.22	1615.6	0.195711	244.595	1.15532	0.54383
10.23	1618.19	0.195918	244.987	1.15654	0.54407
10.24	1620.83	0.196103	245.387	1.15763	0.54417
10.25	1623.39	0.196289	245.775	1.15873	0.54429
10.26	1626	0.196516	246.17	1.16007	0.54465
10.27	1628.64	0.196702	246.569	1.16117	0.54475
10.28	1631.3	0.196888	246.972	1.16227	0.54484
10.29	1633.88	0.197095	247.363	1.16349	0.54508
10.3	1636.5	0.197302	247.759	1.16471	0.54531
10.31	1639.11	0.197509	248.155	1.16593	0.54555
10.32	1641.72	0.197695	248.55	1.16703	0.54566
10.33	1644.33	0.197901	248.945	1.16825	0.54588
10.34	1646.91	0.198108	249.335	1.16947	0.54613
10.35	1649.53	0.198294	249.732	1.17057	0.54624
10.36	1652.14	0.19848	250.127	1.17166	0.54635
10.37	1654.77	0.198666	250.525	1.17276	0.54645
10.38	1657.27	0.198873	250.904	1.17398	0.54672
10.39	1659.94	0.199059	251.308	1.17508	0.54681
10.4	1662.55	0.199287	251.703	1.17643	0.54717
10.41	1665.24	0.199493	252.111	1.17764	0.54737
10.42	1667.97	0.199679	252.524	1.17874	0.54743
10.43	1670.71	0.199886	252.939	1.17996	0.54762
10.44	1673.44	0.200072	253.352	1.18106	0.54768
10.45	1676.16	0.200279	253.764	1.18228	0.54788
10.46	1678.88	0.200465	254.176	1.18338	0.54794
10.47	1681.56	0.200651	254.581	1.18448	0.54803
10.48	1684.38	0.200858	255.008	1.1857	0.54818
10.49	1687.17	0.201064	255.431	1.18692	0.54834
10.5	1689.99	0.20127	255.858	1.18813	0.54849
10.51	1692.71	0.201456	256.269	1.18923	0.54856
10.52	1695.36	0.201643	256.671	1.19034	0.54866
10.53	1698.05	0.201849	257.078	1.19155	0.54886
10.54	1700.75	0.202077	257.487	1.1929	0.54918
10.55	1703.52	0.202263	257.906	1.194	0.54923
10.56	1706.31	0.20247	258.328	1.19522	0.5494
10.57	1709.24	0.202676	258.772	1.19643	0.5495
10.58	1712.08	0.202862	259.202	1.19753	0.54953
10.59	1714.81	0.203069	259.615	1.19875	0.54972
10.6	1717.55	0.203255	260.03	1.19985	0.54978
10.61	1720.41	0.203462	260.463	1.20107	0.54992
10.62	1723.24	0.203648	260.891	1.20217	0.54994
10.63	1726.05	0.203875	261.317	1.20351	0.55022
10.64	1728.91	0.204082	261.75	1.20473	0.55036
10.65	1731.74	0.204268	262.178	1.20583	0.55039
10.66	1734.41	0.204475	262.583	1.20705	0.5506
10.67	1737.02	0.204682	262.978	1.20828	0.55083
10.68	1739.66	0.204888	263.377	1.20949	0.55105
10.69	1742.3	0.205116	263.777	1.21084	0.5514
10.7	1744.97	0.205302	264.181	1.21194	0.55148
10.71	1747.64	0.205488	264.586	1.21303	0.55157
10.72	1750.35	0.205653	264.996	1.21401	0.55152
10.73	1753.08	0.205881	265.409	1.21535	0.55183
10.74	1755.77	0.206087	265.816	1.21657	0.55203
10.75	1758.36	0.206273	266.209	1.21767	0.55215
10.76	1761.08	0.206479	266.62	1.21888	0.55233
10.77	1763.86	0.206686	267.041	1.22011	0.5525
10.78	1766.67	0.206893	267.467	1.22133	0.55266
10.79	1769.53	0.207079	267.9	1.22243	0.55268
10.8	1772.36	0.207286	268.328	1.22365	0.55283
10.81	1775.08	0.207472	268.74	1.22475	0.5529
10.82	1777.77	0.207679	269.147	1.22597	0.5531
10.83	1780.41	0.207885	269.547	1.22718	0.55332
10.84	1783.06	0.208092	269.948	1.22841	0.55354
10.85	1785.92	0.20832	270.381	1.22975	0.5538
10.86	1788.71	0.208506	270.803	1.23085	0.55384
10.87	1791.49	0.208671	271.224	1.23182	0.55376
10.88	1794.18	0.208877	271.632	1.23304	0.55396
10.89	1796.82	0.209084	272.031	1.23426	0.55418
10.9	1799.55	0.209249	272.445	1.23524	0.55412
10.91	1802.27	0.209456	272.856	1.23646	0.55432
10.92	1805.02	0.209663	273.273	1.23768	0.5545
10.93	1807.82	0.20987	273.697	1.2389	0.55466
10.94	1810.62	0.210076	274.12	1.24012	0.55482
10.95	1813.29	0.210283	274.525	1.24134	0.55503
10.96	1815.99	0.210449	274.933	1.24232	0.55499
10.97	1818.68	0.210655	275.341	1.24354	0.55518
10.98	1821.46	0.210862	275.762	1.24476	0.55535
10.99	1824.26	0.211069	276.185	1.24598	0.55552
11	1827.16	0.211276	276.625	1.2472	0.55564
11.01	1830.02	0.211482	277.058	1.24842	0.55577
11.02	1832.91	0.211668	277.495	1.24952	0.55578
11.03	1835.79	0.211875	277.931	1.25074	0.55591
11.04	1838.62	0.212082	278.36	1.25196	0.55606
11.05	1841.57	0.212309	278.806	1.2533	0.55628
11.06	1844.52	0.212516	279.253	1.25452	0.55639
11.07	1847.44	0.212681	279.695	1.2555	0.55626
11.08	1850.35	0.212888	280.135	1.25672	0.55638
11.09	1853.16	0.213116	280.561	1.25806	0.55666
11.1	1855.9	0.213302	280.976	1.25916	0.55672
11.11	1858.62	0.21355	281.387	1.26063	0.55716
11.12	1861.48	0.213714	281.82	1.26159	0.55704
11.13	1864.38	0.213921	282.259	1.26282	0.55717
11.14	1867.29	0.214128	282.7	1.26404	0.55729
11.15	1870.16	0.214334	283.135	1.26525	0.55742
11.16	1873.07	0.21452	283.575	1.26635	0.55741
11.17	1875.99	0.214707	284.017	1.26746	0.55741
11.18	1878.9	0.214913	284.458	1.26867	0.55753
11.19	1881.9	0.21512	284.912	1.26989	0.55761
11.2	1884.76	0.215327	285.345	1.27112	0.55775
11.21	1887.73	0.215534	285.795	1.27234	0.55785
11.22	1890.6	0.21574	286.229	1.27355	0.55798
11.23	1893.32	0.215926	286.641	1.27465	0.55805
11.24	1896.05	0.216112	287.054	1.27575	0.55811
11.25	1898.74	0.216319	287.461	1.27697	0.55832
11.26	1901.43	0.216526	287.869	1.27819	0.55852
11.27	1904.08	0.216691	288.27	1.27917	0.55849
11.28	1906.79	0.216898	288.68	1.28039	0.55869
11.29	1909.43	0.217105	289.08	1.28161	0.55891
11.3	1912.13	0.217291	289.489	1.28271	0.55899
11.31	1914.76	0.217477	289.887	1.28381	0.55909
11.32	1917.41	0.217663	290.288	1.28491	0.55919
11.33	1920.24	0.217849	290.716	1.286	0.55921
11.34	1923.05	0.218035	291.142	1.2871	0.55925
11.35	1925.82	0.218263	291.561	1.28845	0.55954
11.36	1928.58	0.218469	291.979	1.28966	0.55972
11.37	1931.38	0.218676	292.403	1.29089	0.55988
11.38	1934.19	0.218882	292.828	1.2921	0.56003
11.39	1937.02	0.219089	293.257	1.29332	0.56018
11.4	1939.9	0.219275	293.693	1.29442	0.56019
11.41	1942.83	0.219461	294.137	1.29552	0.56018
11.42	1945.69	0.219668	294.569	1.29674	0.56032
11.43	1948.57	0.219854	295.006	1.29784	0.56033
11.44	1951.48	0.22006	295.446	1.29906	0.56044
11.45	1954.35	0.220288	295.881	1.3004	0.5607
11.46	1957.26	0.220495	296.321	1.30162	0.56082
11.47	1960.21	0.220681	296.768	1.30272	0.5608
11.48	1963.18	0.220867	297.217	1.30382	0.56078
11.49	1966.1	0.221073	297.659	1.30504	0.56089
11.5	1969.01	0.22128	298.1	1.30626	0.56101
11.51	1971.96	0.221508	298.547	1.3076	0.56124
11.52	1974.83	0.221714	298.981	1.30882	0.56137
11.53	1977.69	0.2219	299.414	1.30992	0.56138
11.54	1980.55	0.222107	299.847	1.31114	0.56152
11.55	1983.49	0.222314	300.292	1.31236	0.56163
11.56	1986.44	0.2225	300.739	1.31346	0.56161
11.57	1989.35	0.222707	301.179	1.31468	0.56173
11.58	1992.3	0.222893	301.626	1.31578	0.56171
11.59	1995.27	0.2231	302.076	1.317	0.56181
11.6	1998.24	0.223306	302.525	1.31822	0.5619
11.61	2001.18	0.223513	302.97	1.31944	0.56201
11.62	2004.18	0.223719	303.425	1.32066	0.56209
11.63	2007.12	0.223926	303.87	1.32188	0.5622
11.64	2010.05	0.224112	304.313	1.32298	0.56219
11.65	2012.99	0.224318	304.758	1.32419	0.5623
11.66	2015.85	0.224504	305.191	1.32529	0.56231
11.67	2018.73	0.224711	305.627	1.32651	0.56244
11.68	2021.6	0.224918	306.062	1.32773	0.56258
11.69	2024.55	0.225083	306.509	1.32871	0.56244
11.7	2027.44	0.225311	306.946	1.33005	0.56269
11.71	2030.33	0.225518	307.384	1.33128	0.56282
11.72	2033.23	0.225704	307.823	1.33237	0.56282
11.73	2036.19	0.22591	308.271	1.33359	0.56291
11.74	2039.1	0.226117	308.711	1.33481	0.56303
11.75	2041.98	0.226303	309.147	1.33591	0.56304
11.76	2044.85	0.22651	309.582	1.33713	0.56318
11.77	2047.73	0.226696	310.018	1.33823	0.56318
11.78	2050.54	0.226903	310.443	1.33945	0.56334
11.79	2053.32	0.227089	310.864	1.34055	0.56339
11.8	2056.07	0.227275	311.281	1.34165	0.56345
11.81	2058.83	0.227482	311.698	1.34287	0.56362
11.82	2061.63	0.227688	312.122	1.34409	0.56378
11.83	2064.32	0.227895	312.53	1.34531	0.56398
11.84	2067.12	0.228061	312.954	1.34629	0.5639
11.85	2069.96	0.228288	313.383	1.34763	0.56417
11.86	2072.82	0.228474	313.816	1.34872	0.56418
11.87	2075.65	0.228681	314.245	1.34995	0.56433
11.88	2078.51	0.228887	314.678	1.35116	0.56447
11.89	2081.35	0.229093	315.108	1.35238	0.56461
11.9	2084.29	0.229279	315.553	1.35348	0.56459
11.91	2087.21	0.229465	315.995	1.35457	0.56459
11.92	2090.12	0.229672	316.436	1.3558	0.56471
11.93	2093.04	0.229879	316.878	1.35702	0.56482
11.94	2095.87	0.230086	317.306	1.35824	0.56498
11.95	2098.76	0.230292	317.744	1.35946	0.5651
11.96	2101.68	0.230478	318.186	1.36055	0.56509
11.97	2104.68	0.230685	318.64	1.36178	0.56518
11.98	2107.65	0.230871	319.09	1.36287	0.56515
11.99	2110.57	0.231099	319.532	1.36422	0.56539
12	2113.55	0.231305	319.983	1.36544	0.56548
12.01	2116.51	0.231512	320.431	1.36666	0.56558
12.02	2119.44	0.231719	320.875	1.36788	0.56569
12.03	2122.44	0.231905	321.329	1.36898	0.56566
12.04	2125.48	0.232112	321.789	1.3702	0.56573
12.05	2128.38	0.232339	322.228	1.37154	0.56597
12.06	2131.26	0.232525	322.664	1.37264	0.56598
12.07	2134.08	0.232732	323.091	1.37386	0.56613
12.08	2136.93	0.232939	323.522	1.37508	0.56628
12.09	2139.83	0.233125	323.962	1.37618	0.56628
12.1	2142.77	0.233332	324.407	1.3774	0.56639
12.11	2145.66	0.233518	324.844	1.3785	0.56639
12.12	2148.65	0.233724	325.297	1.37972	0.56647
12.13	2151.57	0.23393	325.739	1.38093	0.56659
12.14	2154.46	0.234137	326.176	1.38215	0.56671
12.15	2157.38	0.234323	326.618	1.38325	0.56671
12.16	2160.29	0.23453	327.059	1.38447	0.56683
12.17	2163.24	0.234716	327.506	1.38557	0.56681
12.18	2166.16	0.234923	327.948	1.38679	0.56693
12.19	2168.99	0.235129	328.376	1.38801	0.56707
12.2	2171.8	0.235315	328.802	1.38911	0.5671
12.21	2174.62	0.235522	329.229	1.39033	0.56726
12.22	2177.37	0.235708	329.645	1.39143	0.56732
12.23	2180.16	0.235915	330.067	1.39265	0.56748
12.24	2182.99	0.236101	330.496	1.39375	0.56751
12.25	2185.96	0.236287	330.945	1.39485	0.56748
12.26	2188.91	0.236494	331.392	1.39607	0.56759
12.27	2191.73	0.236701	331.819	1.39729	0.56774
12.28	2194.6	0.236887	332.253	1.39839	0.56775
12.29	2197.57	0.237093	332.703	1.3996	0.56785
12.3	2200.4	0.2373	333.132	1.40083	0.568
12.31	2203.32	0.237486	333.574	1.40192	0.56799
12.32	2206.24	0.237652	334.016	1.4029	0.56787
12.33	2209.18	0.237858	334.461	1.40412	0.56797
12.34	2212.08	0.238065	334.9	1.40534	0.56809
12.35	2214.9	0.238272	335.327	1.40656	0.56825
12.36	2217.71	0.238479	335.752	1.40779	0.56841
12.37	2220.66	0.238685	336.199	1.409	0.56851
12.38	2223.54	0.238871	336.635	1.4101	0.56851
12.39	2226.43	0.239077	337.072	1.41132	0.56864
12.4	2229.35	0.239284	337.514	1.41254	0.56875
12.41	2232.32	0.239491	337.964	1.41376	0.56885
12.42	2235.29	0.239677	338.414	1.41486	0.56882
12.43	2238.19	0.239884	338.853	1.41608	0.56895
12.44	2241.15	0.24009	339.301	1.4173	0.56904
12.45	2244.07	0.240276	339.743	1.41839	0.56904
12.46	2247.01	0.240483	340.188	1.41962	0.56915
12.47	2249.9	0.24069	340.626	1.42084	0.56927
12.48	2252.85	0.240897	341.072	1.42206	0.56938
12.49	2255.79	0.241083	341.517	1.42316	0.56936
12.5	2258.76	0.241289	341.967	1.42437	0.56946
12.51	2261.66	0.241496	342.406	1.4256	0.56958
12.52	2264.6	0.241703	342.851	1.42682	0.56969
12.53	2267.54	0.24191	343.296	1.42804	0.5698
12.54	2270.52	0.242096	343.747	1.42914	0.56977
12.55	2273.51	0.242323	344.2	1.43048	0.56998
12.56	2276.52	0.242489	344.656	1.43146	0.56982
12.57	2279.58	0.242695	345.119	1.43267	0.56988
12.58	2282.62	0.242881	345.579	1.43377	0.56982
12.59	2285.63	0.243088	346.035	1.43499	0.56991
12.6	2288.66	0.243295	346.494	1.43622	0.56998
12.61	2291.69	0.243522	346.952	1.43756	0.57017
12.62	2294.69	0.243688	347.407	1.43854	0.57002
12.63	2297.68	0.243894	347.859	1.43975	0.5701
12.64	2300.71	0.2441	348.318	1.44097	0.57017
12.65	2303.77	0.244307	348.781	1.44219	0.57024
12.66	2306.74	0.244514	349.231	1.44341	0.57033
12.67	2309.69	0.24472	349.678	1.44463	0.57043
12.68	2312.73	0.244927	350.138	1.44585	0.57051
12.69	2315.73	0.245113	350.592	1.44695	0.57047
12.7	2318.73	0.245299	351.046	1.44805	0.57043
12.71	2321.71	0.245485	351.497	1.44914	0.5704
12.72	2324.69	0.245672	351.949	1.45025	0.57038
12.73	2327.73	0.245878	352.409	1.45146	0.57044
12.74	2330.69	0.246106	352.857	1.45281	0.57067
12.75	2333.63	0.246292	353.302	1.45391	0.57065
12.76	2336.62	0.246499	353.755	1.45513	0.57074
12.77	2339.54	0.246685	354.197	1.45623	0.57074
12.78	2342.44	0.246891	354.636	1.45744	0.57085
12.79	2345.44	0.247077	355.09	1.45854	0.57082
12.8	2348.44	0.247263	355.544	1.45964	0.57078
12.81	2351.44	0.247491	355.998	1.46099	0.57099
12.82	2354.43	0.247698	356.451	1.46221	0.57108
12.83	2357.41	0.247904	356.902	1.46342	0.57117
12.84	2360.4	0.24809	357.355	1.46452	0.57113
12.85	2363.38	0.248277	357.806	1.46563	0.57111
12.86	2366.4	0.248483	358.263	1.46684	0.57118
12.87	2369.48	0.24869	358.73	1.46806	0.57124
12.88	2372.49	0.248896	359.185	1.46928	0.57132
12.89	2375.46	0.249082	359.635	1.47038	0.57129
12.9	2378.41	0.249309	360.082	1.47172	0.57151
12.91	2381.35	0.249516	360.527	1.47294	0.57162
12.92	2384.29	0.249702	360.972	1.47404	0.57161
12.93	2387.21	0.249909	361.414	1.47526	0.57173
12.94	2390.21	0.250095	361.868	1.47636	0.57169
12.95	2393.24	0.250302	362.327	1.47758	0.57176
12.96	2396.21	0.250508	362.776	1.4788	0.57185
12.97	2399.19	0.250715	363.228	1.48002	0.57195
12.98	2402.23	0.250922	363.688	1.48124	0.57202
12.99	2405.24	0.251129	364.143	1.48246	0.5721
13	2408.19	0.251315	364.59	1.48356	0.57208
13.01	2411.13	0.251542	365.035	1.4849	0.57231
13.02	2414.13	0.251728	365.489	1.486	0.57227
13.03	2417.12	0.251914	365.942	1.4871	0.57224
13.04	2419.99	0.2521	366.377	1.48819	0.57225
13.05	2422.91	0.252307	366.819	1.48942	0.57237
13.06	2425.9	0.252493	367.271	1.49051	0.57234
13.07	2428.79	0.2527	367.709	1.49174	0.57246
13.08	2431.71	0.252886	368.151	1.49283	0.57246
13.09	2434.63	0.253113	368.593	1.49417	0.57269
13.1	2437.54	0.2533	369.034	1.49528	0.57269
13.11	2440.54	0.253506	369.488	1.49649	0.57277
13.12	2443.46	0.253692	369.93	1.49759	0.57277
13.13	2446.38	0.253899	370.372	1.49881	0.57288
13.14	2449.4	0.254105	370.829	1.50003	0.57296
13.15	2452.33	0.254291	371.273	1.50113	0.57295
13.16	2455.24	0.254477	371.713	1.50223	0.57294
13.17	2458.18	0.254684	372.158	1.50345	0.57305
13.18	2461.13	0.254891	372.605	1.50467	0.57316
13.19	2464.02	0.255077	373.043	1.50577	0.57316
13.2	2467.05	0.255283	373.501	1.50698	0.57323
13.21	2470.07	0.255469	373.958	1.50808	0.57319
13.22	2473.12	0.255676	374.42	1.5093	0.57325
13.23	2476.12	0.255862	374.874	1.5104	0.57322
13.24	2479.08	0.25609	375.323	1.51175	0.57344
13.25	2482.04	0.256276	375.771	1.51285	0.57342
13.26	2484.99	0.256462	376.217	1.51394	0.5734
13.27	2488.01	0.256669	376.675	1.51517	0.57348
13.28	2491.02	0.256855	377.13	1.51626	0.57344
13.29	2494.08	0.257061	377.593	1.51748	0.5735
13.3	2497.07	0.257268	378.046	1.5187	0.57359
13.31	2499.96	0.257454	378.484	1.5198	0.57359
13.32	2502.91	0.257661	378.93	1.52102	0.5737
13.33	2505.9	0.257868	379.383	1.52224	0.57379
13.34	2508.83	0.258074	379.827	1.52346	0.57389
13.35	2511.76	0.258281	380.27	1.52468	0.57401
13.36	2514.73	0.258467	380.72	1.52578	0.57398
13.37	2517.58	0.258653	381.151	1.52688	0.574
13.38	2520.48	0.25886	381.59	1.5281	0.57412
13.39	2523.37	0.259066	382.028	1.52932	0.57425
13.4	2526.23	0.259252	382.461	1.53041	0.57426
13.41	2529.16	0.259479	382.904	1.53175	0.57449
13.42	2532.07	0.259686	383.345	1.53298	0.57461
13.43	2535.02	0.259872	383.792	1.53407	0.57459
13.44	2537.96	0.260079	384.237	1.5353	0.5747
13.45	2540.88	0.260286	384.679	1.53652	0.57482
13.46	2543.77	0.260472	385.116	1.53762	0.57482
13.47	2546.77	0.260678	385.571	1.53883	0.5749
13.48	2549.71	0.260865	386.016	1.53994	0.5749
13.49	2552.73	0.261092	386.473	1.54128	0.57509
13.5	2555.68	0.261278	386.919	1.54237	0.57507
13.51	2558.62	0.261485	387.365	1.5436	0.57518
13.52	2561.57	0.261671	387.811	1.54469	0.57517
13.53	2564.51	0.261878	388.256	1.54591	0.57527
13.54	2567.51	0.262084	388.711	1.54713	0.57535
13.55	2570.54	0.26227	389.169	1.54823	0.57531
13.56	2573.58	0.262477	389.629	1.54945	0.57538
13.57	2576.58	0.262663	390.084	1.55055	0.57534
13.58	2579.46	0.262891	390.52	1.55189	0.5756
13.59	2582.38	0.263077	390.962	1.55299	0.57559
13.6	2585.38	0.263284	391.416	1.55421	0.57568
13.61	2588.41	0.26347	391.875	1.55531	0.57563
13.62	2591.43	0.263656	392.332	1.55641	0.57558
13.63	2594.41	0.263862	392.783	1.55763	0.57567
13.64	2597.41	0.264068	393.237	1.55884	0.57575
13.65	2600.37	0.264275	393.685	1.56006	0.57585
13.66	2603.35	0.264461	394.137	1.56116	0.57582
13.67	2606.3	0.264668	394.583	1.56238	0.57593
13.68	2609.4	0.264874	395.052	1.5636	0.57597
13.69	2612.46	0.265061	395.516	1.5647	0.57592
13.7	2615.44	0.265247	395.967	1.5658	0.57589
13.71	2618.44	0.265453	396.421	1.56702	0.57597
13.72	2621.37	0.26566	396.865	1.56824	0.57608
13.73	2624.33	0.265846	397.313	1.56934	0.57606
13.74	2627.29	0.266053	397.761	1.57056	0.57616
13.75	2630.32	0.266239	398.22	1.57166	0.57611
13.76	2633.38	0.266446	398.683	1.57288	0.57617
13.77	2636.43	0.266653	399.145	1.5741	0.57624
13.78	2639.43	0.266839	399.599	1.5752	0.5762
13.79	2642.43	0.267045	400.053	1.57642	0.57628
13.8	2645.51	0.267231	400.519	1.57751	0.57622
13.81	2648.58	0.267438	400.984	1.57874	0.57628
13.82	2651.76	0.267645	401.466	1.57996	0.57629
13.83	2654.85	0.267831	401.933	1.58106	0.57622
13.84	2657.91	0.268038	402.397	1.58228	0.57629
13.85	2661.01	0.268265	402.866	1.58362	0.57645
13.86	2664.04	0.268472	403.325	1.58484	0.57653
13.87	2667.23	0.268658	403.808	1.58594	0.57642
13.88	2670.48	0.268844	404.3	1.58704	0.57629
13.89	2673.66	0.26905	404.781	1.58825	0.5763
13.9	2676.79	0.269277	405.255	1.58959	0.57646
13.91	2679.94	0.269484	405.732	1.59081	0.57648
13.92	2682.99	0.269691	406.194	1.59204	0.57655
13.93	2686.04	0.269897	406.655	1.59325	0.57661
13.94	2689.15	0.270104	407.126	1.59447	0.57666
13.95	2692.12	0.27029	407.576	1.59557	0.57663
13.96	2695.15	0.270476	408.035	1.59667	0.57658
13.97	2698.04	0.270662	408.472	1.59777	0.57659
13.98	2700.85	0.270869	408.898	1.59899	0.57675
13.99	2703.71	0.271055	409.331	1.60009	0.57676
14	2706.6	0.271241	409.768	1.60119	0.57677
14.01	2709.52	0.271469	410.21	1.60253	0.57701
14.02	2712.52	0.271655	410.664	1.60363	0.57697
14.03	2715.62	0.271862	411.134	1.60485	0.57702
14.04	2718.66	0.272068	411.594	1.60607	0.57708
14.05	2721.74	0.272234	412.06	1.60705	0.5769
14.06	2724.74	0.272461	412.514	1.60839	0.5771
14.07	2727.77	0.272668	412.973	1.60961	0.57718
14.08	2730.82	0.272875	413.435	1.61083	0.57724
14.09	2733.85	0.27304	413.894	1.61181	0.57707
14.1	2736.91	0.273247	414.357	1.61303	0.57714
14.11	2739.9	0.273433	414.81	1.61413	0.5771
14.12	2742.79	0.27364	415.247	1.61535	0.57723
14.13	2745.69	0.273826	415.686	1.61645	0.57723
14.14	2748.65	0.274032	416.134	1.61766	0.57733
14.15	2751.63	0.274259	416.586	1.619	0.57754
14.16	2754.65	0.274445	417.043	1.6201	0.57749
14.17	2757.68	0.274631	417.501	1.6212	0.57744
14.18	2760.65	0.274817	417.951	1.6223	0.57742
14.19	2763.65	0.275024	418.405	1.62352	0.57751
14.2	2766.58	0.275231	418.849	1.62474	0.57762
14.21	2769.58	0.275437	419.303	1.62596	0.5777
14.22	2772.63	0.275644	419.765	1.62718	0.57777
14.23	2775.66	0.27583	420.224	1.62828	0.57772
14.24	2778.66	0.276016	420.678	1.62937	0.57768
14.25	2781.71	0.276223	421.139	1.6306	0.57775
14.26	2784.71	0.27643	421.594	1.63182	0.57783
14.27	2787.71	0.276616	422.048	1.63292	0.5778
14.28	2790.82	0.276823	422.519	1.63414	0.57784
14.29	2793.98	0.277029	422.997	1.63535	0.57786
14.3	2797.12	0.277236	423.473	1.63658	0.57789
14.31	2800.24	0.277443	423.945	1.6378	0.57794
14.32	2803.32	0.27765	424.411	1.63902	0.57799
14.33	2806.48	0.277836	424.89	1.64012	0.57789
14.34	2809.58	0.278042	425.359	1.64133	0.57794
14.35	2812.69	0.278228	425.83	1.64243	0.57786
14.36	2815.8	0.278435	426.301	1.64365	0.5779
14.37	2818.88	0.278663	426.767	1.645	0.57808
14.38	2821.93	0.278869	427.229	1.64622	0.57814
14.39	2824.96	0.279055	427.687	1.64731	0.5781
14.4	2827.98	0.27922	428.145	1.64829	0.57793
14.41	2831.05	0.279427	428.609	1.64951	0.57799
14.42	2834.23	0.279633	429.091	1.65073	0.578
14.43	2837.3	0.279819	429.556	1.65182	0.57794
14.44	2840.4	0.280026	430.025	1.65305	0.57798
14.45	2843.54	0.280233	430.5	1.65427	0.57802
14.46	2846.63	0.28044	430.968	1.65549	0.57807
14.47	2849.79	0.280646	431.447	1.65671	0.57809
14.48	2852.94	0.280832	431.923	1.6578	0.578
14.49	2856.04	0.281039	432.393	1.65903	0.57804
14.5	2859.15	0.281246	432.864	1.66025	0.57809
14.51	2862.16	0.281453	433.319	1.66147	0.57817
14.52	2865.12	0.281639	433.767	1.66257	0.57815
14.53	2868.08	0.281846	434.216	1.66379	0.57825
14.54	2871.1	0.282032	434.673	1.66489	0.57821
14.55	2874.15	0.282218	435.135	1.66599	0.57815
14.56	2877.19	0.282424	435.595	1.6672	0.57821
14.57	2880.24	0.282631	436.057	1.66842	0.57828
14.58	2883.27	0.282838	436.515	1.66965	0.57836
14.59	2886.32	0.283024	436.977	1.67074	0.5783
14.6	2889.35	0.28321	437.436	1.67184	0.57825
14.61	2892.46	0.283417	437.907	1.67306	0.5783
14.62	2895.55	0.283624	438.374	1.67429	0.57835
14.63	2898.66	0.28381	438.845	1.67538	0.57827
14.64	2901.58	0.284016	439.287	1.6766	0.57838
14.65	2904.57	0.284222	439.74	1.67782	0.57847
14.66	2907.52	0.284408	440.187	1.67891	0.57845
14.67	2910.52	0.284615	440.641	1.68014	0.57853
14.68	2913.65	0.28478	441.115	1.68111	0.57832
14.69	2916.71	0.285008	441.578	1.68246	0.57851
14.7	2919.76	0.285194	442.04	1.68355	0.57845
14.71	2922.82	0.285401	442.503	1.68478	0.57852
14.72	2925.88	0.285607	442.966	1.68599	0.57858
14.73	2928.88	0.285814	443.42	1.68721	0.57866
14.74	2932.05	0.286	443.9	1.68831	0.57856
14.75	2935.15	0.286207	444.37	1.68953	0.57861
14.76	2938.26	0.286414	444.841	1.69076	0.57865
14.77	2941.32	0.2866	445.304	1.69185	0.57859
14.78	2944.32	0.286807	445.758	1.69308	0.57868
14.79	2947.4	0.287013	446.224	1.69429	0.57873
14.8	2950.49	0.287199	446.692	1.69539	0.57866
14.81	2953.57	0.287406	447.158	1.69661	0.57872
14.82	2956.73	0.287613	447.637	1.69783	0.57874
14.83	2959.94	0.287799	448.123	1.69893	0.57862
14.84	2963.15	0.288006	448.609	1.70015	0.57863
14.85	2966.33	0.288192	449.09	1.70125	0.57853
14.86	2969.51	0.288419	449.572	1.70259	0.57866
14.87	2972.74	0.288626	450.061	1.70381	0.57866
14.88	2975.91	0.288833	450.541	1.70504	0.57868
14.89	2979.12	0.288998	451.027	1.70601	0.57844
14.9	2982.3	0.289204	451.508	1.70723	0.57846
14.91	2985.44	0.289411	451.983	1.70845	0.57849
14.92	2988.58	0.289638	452.459	1.70979	0.57864
14.93	2991.76	0.289824	452.94	1.71089	0.57853
14.94	2994.93	0.29001	453.42	1.71198	0.57843
14.95	2997.99	0.290196	453.883	1.71308	0.57837
14.96	3001.16	0.290444	454.363	1.71455	0.57864
14.97	3004.27	0.29063	454.834	1.71564	0.57856
14.98	3007.4	0.290837	455.308	1.71687	0.5786
14.99	3010.51	0.291023	455.779	1.71796	0.57852
15	3013.65	0.291209	456.254	1.71906	0.57843
15.01	3016.79	0.291416	456.73	1.72028	0.57846
15.02	3019.8	0.291623	457.185	1.72151	0.57854
15.03	3022.76	0.291809	457.633	1.7226	0.57852
15.04	3025.66	0.292016	458.073	1.72383	0.57864
15.05	3028.73	0.292202	458.537	1.72492	0.57858
15.06	3031.79	0.292388	459.001	1.72602	0.57852
15.07	3034.88	0.292595	459.468	1.72724	0.57857
15.08	3037.98	0.292801	459.938	1.72846	0.57861
15.09	3041.01	0.292987	460.396	1.72956	0.57857
15.1	3044.12	0.293194	460.867	1.73078	0.57861
15.11	3047.21	0.293401	461.335	1.732	0.57866
15.12	3050.4	0.293608	461.818	1.73322	0.57868
15.13	3053.65	0.293794	462.31	1.73432	0.57855
15.14	3056.87	0.294	462.798	1.73554	0.57854
15.15	3060.01	0.294186	463.273	1.73664	0.57845
15.16	3062.98	0.294392	463.723	1.73785	0.57854
15.17	3065.99	0.294599	464.178	1.73907	0.57863
15.18	3069.01	0.294785	464.636	1.74017	0.57858
15.19	3072.08	0.294992	465.1	1.74139	0.57864
15.2	3075.16	0.295199	465.567	1.74262	0.5787
15.21	3078.29	0.295385	466.04	1.74371	0.57861
15.22	3081.35	0.295591	466.504	1.74493	0.57867
15.23	3084.33	0.295798	466.955	1.74615	0.57876
15.24	3087.43	0.296026	467.424	1.7475	0.57894
15.25	3090.49	0.296212	467.888	1.7486	0.57888
15.26	3093.69	0.296418	468.372	1.74981	0.57888
15.27	3096.87	0.296604	468.853	1.75091	0.57878
15.28	3100.02	0.296791	469.33	1.75201	0.57869
15.29	3103.12	0.296977	469.8	1.75311	0.57861
15.3	3106.1	0.297183	470.251	1.75433	0.5787
15.31	3109.15	0.297411	470.713	1.75567	0.57889
15.32	3112.29	0.297597	471.188	1.75677	0.5788
15.33	3115.48	0.297804	471.671	1.75799	0.57882
15.34	3118.65	0.29801	472.151	1.75921	0.57883
15.35	3121.9	0.298217	472.643	1.76043	0.57882
15.36	3125.13	0.298403	473.132	1.76153	0.5787
15.37	3128.27	0.29861	473.607	1.76275	0.57873
15.38	3131.43	0.298837	474.086	1.76409	0.57888
15.39	3134.68	0.299044	474.578	1.76531	0.57887
15.4	3137.91	0.29923	475.067	1.76641	0.57874
15.41	3140.99	0.299436	475.533	1.76763	0.57879
15.42	3144.02	0.299622	475.992	1.76872	0.57875
15.43	3147.15	0.299808	476.466	1.76982	0.57866
15.44	3150.29	0.300015	476.941	1.77104	0.57869
15.45	3153.41	0.300201	477.413	1.77214	0.57861
15.46	3156.54	0.300408	477.887	1.77336	0.57865
15.47	3159.73	0.300614	478.37	1.77458	0.57866
15.48	3162.85	0.300821	478.843	1.7758	0.5787
15.49	3166.08	0.301007	479.332	1.7769	0.57857
15.5	3169.37	0.301235	479.83	1.77825	0.57867
15.51	3172.69	0.301421	480.332	1.77934	0.57851
15.52	3176.08	0.301607	480.846	1.78044	0.57833
15.53	3179.29	0.301793	481.331	1.78154	0.57821
15.54	3182.44	0.30202	481.808	1.78288	0.57836
15.55	3185.55	0.302227	482.279	1.7841	0.5784
15.56	3188.73	0.302434	482.761	1.78532	0.57842
15.57	3191.85	0.30262	483.233	1.78642	0.57834
15.58	3195.1	0.302806	483.725	1.78752	0.57821
15.59	3198.1	0.303013	484.179	1.78874	0.57829
15.6	3201.15	0.303199	484.641	1.78984	0.57824
15.61	3204.18	0.303405	485.1	1.79106	0.57831
15.62	3207.18	0.303592	485.554	1.79216	0.57828
15.63	3210.32	0.303798	486.029	1.79338	0.5783
15.64	3213.52	0.304005	486.514	1.7946	0.57831
15.65	3216.65	0.304211	486.988	1.79581	0.57835
15.66	3219.73	0.304418	487.454	1.79704	0.5784
15.67	3222.76	0.304604	487.913	1.79813	0.57835
15.68	3225.74	0.30481	488.364	1.79935	0.57844
15.69	3228.9	0.305017	488.842	1.80057	0.57847
15.7	3232.05	0.305203	489.319	1.80167	0.57837
15.71	3235.3	0.305389	489.811	1.80277	0.57824
15.72	3238.48	0.305596	490.293	1.80399	0.57826
15.73	3241.58	0.305803	490.762	1.80521	0.57831
15.74	3244.69	0.306009	491.233	1.80643	0.57835
15.75	3247.88	0.306216	491.716	1.80765	0.57836
15.76	3251.07	0.306402	492.199	1.80875	0.57825
15.77	3254.3	0.306609	492.688	1.80997	0.57825
15.78	3257.51	0.306816	493.174	1.81119	0.57826
15.79	3260.62	0.307023	493.645	1.81241	0.5783
15.8	3263.77	0.307229	494.121	1.81363	0.57833
15.81	3266.88	0.307436	494.592	1.81485	0.57837
15.82	3270.05	0.307643	495.072	1.81607	0.57839
15.83	3273.29	0.307829	495.563	1.81717	0.57827
15.84	3276.48	0.308036	496.046	1.81839	0.57828
15.85	3279.63	0.308222	496.523	1.81949	0.57819
15.86	3282.77	0.308428	496.998	1.82071	0.57821
15.87	3285.91	0.308635	497.473	1.82193	0.57825
15.88	3289.15	0.308842	497.964	1.82315	0.57824
15.89	3292.32	0.309048	498.444	1.82437	0.57826
15.9	3295.51	0.309234	498.927	1.82547	0.57815
15.91	3298.71	0.30942	499.411	1.82656	0.57804
15.92	3301.82	0.309627	499.882	1.82779	0.57808
15.93	3304.88	0.309834	500.345	1.82901	0.57815
15.94	3308.01	0.310041	500.819	1.83023	0.57818
15.95	3311.12	0.310247	501.29	1.83145	0.57822
15.96	3314.24	0.310433	501.762	1.83254	0.57814
15.97	3317.37	0.31062	502.236	1.83365	0.57806
15.98	3320.51	0.310826	502.712	1.83486	0.57809
15.99	3323.68	0.311012	503.192	1.83596	0.57798
16	3326.73	0.311198	503.653	1.83706	0.57793
16.01	3329.76	0.311405	504.112	1.83828	0.578
16.02	3332.85	0.311612	504.58	1.8395	0.57805
16.03	3336.02	0.311818	505.06	1.84072	0.57807
16.04	3339.12	0.312004	505.529	1.84182	0.578
16.05	3342.26	0.31219	506.004	1.84292	0.5779
16.06	3345.37	0.312397	506.475	1.84414	0.57795
16.07	3348.38	0.312603	506.931	1.84535	0.57803
16.08	3351.42	0.312789	507.391	1.84645	0.57797
16.09	3354.52	0.313017	507.861	1.8478	0.57815
16.1	3357.74	0.313182	508.348	1.84877	0.5779
16.11	3360.92	0.313368	508.83	1.84987	0.5778
16.12	3364.04	0.313554	509.302	1.85097	0.57771
16.13	3367.17	0.313761	509.776	1.85219	0.57775
16.14	3370.35	0.313989	510.257	1.85354	0.57789
16.15	3373.54	0.314195	510.74	1.85475	0.5779
16.16	3376.73	0.314381	511.223	1.85585	0.57779
16.17	3379.98	0.314588	511.715	1.85707	0.57778
16.18	3383.2	0.314816	512.203	1.85842	0.57791
16.19	3386.34	0.315002	512.678	1.85952	0.57782
16.2	3389.48	0.315188	513.153	1.86061	0.57773
16.21	3392.65	0.315415	513.633	1.86195	0.57787
16.22	3395.9	0.315622	514.125	1.86318	0.57786
16.23	3399.12	0.315808	514.613	1.86427	0.57774
16.24	3402.21	0.316015	515.081	1.8655	0.57779
16.25	3405.38	0.316201	515.561	1.86659	0.57769
16.26	3408.56	0.316408	516.042	1.86782	0.57771
16.27	3411.73	0.316614	516.522	1.86903	0.57773
16.28	3414.88	0.316799	516.999	1.87012	0.57763
16.29	3418.02	0.317006	517.474	1.87135	0.57766
16.3	3421.18	0.317213	517.953	1.87257	0.57769
16.31	3424.31	0.317399	518.427	1.87367	0.5776
16.32	3427.46	0.317564	518.903	1.87464	0.57738
16.33	3430.56	0.317792	519.373	1.87599	0.57755
16.34	3433.67	0.318019	519.844	1.87733	0.57772
16.35	3436.76	0.318226	520.311	1.87855	0.57777
16.36	3439.95	0.318412	520.794	1.87965	0.57766
16.37	3443.07	0.318598	521.267	1.88074	0.57758
16.38	3446.23	0.318784	521.745	1.88184	0.57748
16.39	3449.32	0.318991	522.213	1.88306	0.57753
16.4	3452.45	0.319218	522.687	1.8844	0.57769
16.41	3455.6	0.319425	523.164	1.88563	0.57772
16.42	3458.71	0.319611	523.635	1.88672	0.57764
16.43	3461.85	0.319797	524.11	1.88782	0.57755
16.44	3465.09	0.319983	524.6	1.88892	0.57742
16.45	3468.24	0.32019	525.077	1.89014	0.57745
16.46	3471.48	0.320417	525.568	1.89148	0.57756
16.47	3474.76	0.320604	526.064	1.89259	0.57742
16.48	3478.06	0.320831	526.564	1.89393	0.57752
16.49	3481.32	0.321038	527.058	1.89515	0.5775
16.5	3484.51	0.321224	527.541	1.89625	0.57739
16.51	3487.76	0.321451	528.033	1.89759	0.5775
16.52	3490.98	0.321637	528.52	1.89868	0.57738
16.53	3494.24	0.321802	529.014	1.89966	0.57712
16.54	3497.42	0.321988	529.495	1.90076	0.57702
16.55	3500.57	0.322194	529.972	1.90197	0.57704
16.56	3503.67	0.322401	530.441	1.90319	0.57709
16.57	3506.71	0.322608	530.902	1.90442	0.57716
16.58	3509.84	0.322815	531.375	1.90564	0.5772
16.59	3513.02	0.32298	531.857	1.90661	0.57697
16.6	3516.24	0.323187	532.344	1.90783	0.57697
16.61	3519.37	0.323394	532.818	1.90906	0.57701
16.62	3522.54	0.3236	533.298	1.91027	0.57703
16.63	3525.62	0.323807	533.764	1.91149	0.57708
16.64	3528.84	0.323993	534.252	1.91259	0.57696
16.65	3532.07	0.3242	534.741	1.91381	0.57696
16.66	3535.35	0.324386	535.238	1.91491	0.57682
16.67	3538.67	0.324613	535.74	1.91625	0.5769
16.68	3541.88	0.32482	536.226	1.91747	0.57691
16.69	3545.07	0.325027	536.709	1.9187	0.57692
16.7	3548.26	0.325234	537.192	1.91992	0.57694
16.71	3551.42	0.32542	537.67	1.92102	0.57684
16.72	3554.67	0.325627	538.162	1.92224	0.57683
16.73	3557.92	0.325813	538.655	1.92334	0.5767
16.74	3561.1	0.326019	539.136	1.92455	0.57671
16.75	3564.23	0.326205	539.61	1.92565	0.57662
16.76	3567.34	0.326433	540.081	1.927	0.57679
16.77	3570.45	0.32664	540.552	1.92822	0.57684
16.78	3573.54	0.326845	541.019	1.92943	0.57688
16.79	3576.67	0.327031	541.493	1.93053	0.57679
16.8	3579.77	0.327238	541.963	1.93175	0.57684
16.81	3582.95	0.327424	542.444	1.93285	0.57674
16.82	3586.06	0.327631	542.915	1.93407	0.57678
16.83	3589.2	0.327838	543.39	1.93529	0.57681
16.84	3592.37	0.328024	543.87	1.93639	0.57671
16.85	3595.56	0.328231	544.353	1.93761	0.57673
16.86	3598.63	0.328437	544.818	1.93883	0.57678
16.87	3601.79	0.328644	545.296	1.94005	0.57681
16.88	3604.96	0.32883	545.776	1.94115	0.5767
16.89	3608.18	0.329016	546.264	1.94224	0.57658
16.9	3611.43	0.329223	546.756	1.94347	0.57658
16.91	3614.59	0.329409	547.234	1.94456	0.57648
16.92	3617.74	0.329616	547.711	1.94579	0.57651
16.93	3620.93	0.329802	548.194	1.94688	0.5764
16.94	3624.07	0.330029	548.669	1.94822	0.57655
16.95	3627.2	0.330215	549.143	1.94932	0.57646
16.96	3630.48	0.330422	549.64	1.95054	0.57644
16.97	3633.68	0.330629	550.124	1.95177	0.57645
16.98	3636.9	0.330836	550.612	1.95299	0.57646
16.99	3640.09	0.331022	551.095	1.95409	0.57635
17	3643.26	0.331208	551.575	1.95518	0.57625
17.01	3646.49	0.331394	552.064	1.95628	0.57612
17.02	3649.7	0.331601	552.55	1.9575	0.57613
17.03	3652.88	0.331807	553.031	1.95872	0.57614
17.04	3656.04	0.332013	553.509	1.95994	0.57616
17.05	3659.23	0.332199	553.992	1.96103	0.57605
17.06	3662.4	0.332406	554.472	1.96226	0.57607
17.07	3665.59	0.332613	554.955	1.96348	0.57609
17.08	3668.77	0.332799	555.437	1.96457	0.57598
17.09	3671.96	0.332985	555.92	1.96567	0.57587
17.1	3675.15	0.333192	556.403	1.96689	0.57589
17.11	3678.38	0.333419	556.892	1.96823	0.57601
17.12	3681.59	0.333605	557.378	1.96933	0.57589
17.13	3684.79	0.333812	557.862	1.97055	0.5759
17.14	3688.04	0.333998	558.354	1.97165	0.57577
17.15	3691.26	0.334184	558.842	1.97275	0.57565
17.16	3694.48	0.334391	559.329	1.97397	0.57565
17.17	3697.65	0.334618	559.809	1.97531	0.57579
17.18	3700.92	0.334804	560.304	1.97641	0.57565
17.19	3704.12	0.335011	560.789	1.97763	0.57566
17.2	3707.29	0.335197	561.269	1.97873	0.57556
17.21	3710.42	0.335383	561.742	1.97983	0.57547
17.22	3713.63	0.33561	562.228	1.98117	0.5756
17.23	3716.85	0.335817	562.716	1.98239	0.5756
17.24	3720.09	0.336003	563.206	1.98349	0.57547
17.25	3723.34	0.33621	563.698	1.98471	0.57546
17.26	3726.54	0.336417	564.183	1.98593	0.57548
17.27	3729.73	0.336624	564.666	1.98715	0.57549
17.28	3732.88	0.33683	565.143	1.98837	0.57551
17.29	3736.07	0.337015	565.626	1.98946	0.5754
17.3	3739.37	0.337222	566.125	1.99068	0.57537
17.31	3742.62	0.337408	566.617	1.99178	0.57524
17.32	3745.79	0.337615	567.097	1.993	0.57526
17.33	3748.98	0.337842	567.58	1.99434	0.57539
17.34	3752.15	0.338028	568.06	1.99544	0.57529
17.35	3755.27	0.338235	568.532	1.99666	0.57533
17.36	3758.51	0.338442	569.023	1.99789	0.57533
17.37	3761.81	0.338607	569.523	1.99886	0.57505
17.38	3764.99	0.338814	570.004	2.00008	0.57507
17.39	3768.18	0.339021	570.487	2.0013	0.57509
17.4	3771.34	0.339228	570.965	2.00253	0.57511
17.41	3774.48	0.339434	571.441	2.00374	0.57514
17.42	3777.68	0.339641	571.925	2.00496	0.57515
17.43	3780.81	0.339827	572.399	2.00606	0.57506
17.44	3783.95	0.340013	572.875	2.00716	0.57497
17.45	3787.17	0.34022	573.362	2.00838	0.57498
17.46	3790.29	0.340427	573.834	2.0096	0.57502
17.47	3793.46	0.340613	574.314	2.0107	0.57492
17.48	3796.81	0.340799	574.821	2.0118	0.57475
17.49	3800.1	0.341006	575.32	2.01302	0.57472
17.5	3803.35	0.341212	575.812	2.01424	0.57471
17.51	3806.59	0.341398	576.302	2.01534	0.57458
17.52	3809.84	0.341605	576.794	2.01656	0.57457
17.53	3813.18	0.341812	577.3	2.01778	0.57453
17.54	3816.49	0.342018	577.801	2.019	0.57449
17.55	3819.73	0.342224	578.291	2.02021	0.57448
17.56	3822.96	0.342411	578.78	2.02132	0.57437
17.57	3826.12	0.342617	579.259	2.02253	0.57439
17.58	3829.13	0.342824	579.715	2.02375	0.57447
17.59	3832.27	0.343031	580.19	2.02498	0.5745
17.6	3835.49	0.343217	580.677	2.02607	0.57438
17.61	3838.74	0.343403	581.17	2.02717	0.57425
17.62	3841.99	0.34361	581.662	2.02839	0.57424
17.63	3845.18	0.343837	582.144	2.02973	0.57437
17.64	3848.38	0.344023	582.629	2.03083	0.57426
17.65	3851.59	0.34423	583.115	2.03205	0.57427
17.66	3854.87	0.344437	583.612	2.03328	0.57425
17.67	3858.15	0.344643	584.108	2.03449	0.57422
17.68	3861.51	0.344809	584.617	2.03547	0.57393
17.69	3864.76	0.345016	585.109	2.03669	0.57392
17.7	3868.02	0.345222	585.602	2.03791	0.5739
17.71	3871.26	0.345429	586.093	2.03913	0.5739
17.72	3874.48	0.345656	586.58	2.04047	0.57402
17.73	3877.74	0.345843	587.074	2.04158	0.57389
17.74	3881.09	0.346049	587.581	2.04279	0.57384
17.75	3884.4	0.346256	588.082	2.04401	0.57381
17.76	3887.65	0.346463	588.574	2.04524	0.5738
17.77	3890.88	0.346649	589.063	2.04633	0.57368
17.78	3894.04	0.346855	589.542	2.04755	0.5737
17.79	3897.21	0.347061	590.022	2.04877	0.57371
17.8	3900.34	0.347247	590.495	2.04986	0.57363
17.81	3903.49	0.347454	590.972	2.05109	0.57366
17.82	3906.63	0.34764	591.448	2.05218	0.57356
17.83	3909.74	0.347847	591.919	2.05341	0.57361
17.84	3912.77	0.348033	592.377	2.0545	0.57356
17.85	3915.87	0.34824	592.847	2.05573	0.57361
17.86	3918.96	0.348447	593.314	2.05695	0.57366
17.87	3922.17	0.348653	593.8	2.05816	0.57366
17.88	3925.31	0.348839	594.276	2.05926	0.57357
17.89	3928.48	0.349046	594.756	2.06048	0.57359
17.9	3931.68	0.349191	595.24	2.06134	0.57324
17.91	3934.84	0.349418	595.719	2.06268	0.57338
17.92	3937.93	0.349625	596.186	2.0639	0.57344
17.93	3941.17	0.349811	596.677	2.065	0.57331
17.94	3944.37	0.350018	597.161	2.06622	0.57332
17.95	3947.51	0.350225	597.637	2.06744	0.57335
17.96	3950.74	0.350411	598.126	2.06854	0.57323
17.97	3953.88	0.350617	598.601	2.06976	0.57325
17.98	3957.1	0.350804	599.089	2.07086	0.57314
17.99	3960.4	0.35101	599.588	2.07208	0.57311
18	3963.62	0.351238	600.076	2.07342	0.57323
18.01	3966.84	0.351424	600.563	2.07452	0.57311
18.02	3970.12	0.35163	601.06	2.07574	0.57309
18.03	3973.34	0.351837	601.547	2.07696	0.57309
18.04	3976.57	0.352043	602.036	2.07818	0.57308
18.05	3979.9	0.352229	602.541	2.07927	0.57292
18.06	3983.1	0.352415	603.025	2.08037	0.57281
18.07	3986.32	0.352622	603.513	2.08159	0.57281
18.08	3989.49	0.352829	603.992	2.08282	0.57283
18.09	3992.56	0.353056	604.457	2.08416	0.57301
18.1	3995.74	0.353242	604.939	2.08525	0.57291
18.11	3999.01	0.353428	605.434	2.08635	0.57277
18.12	4002.2	0.353635	605.917	2.08757	0.57278
18.13	4005.37	0.353842	606.397	2.0888	0.5728
18.14	4008.56	0.354028	606.88	2.08989	0.57269
18.15	4011.76	0.354235	607.364	2.09112	0.57271
18.16	4014.98	0.354441	607.852	2.09233	0.5727
18.17	4018.31	0.354627	608.356	2.09343	0.57254
18.18	4021.62	0.354834	608.857	2.09465	0.57251
18.19	4024.93	0.355062	609.358	2.096	0.5726
18.2	4028.26	0.355268	609.862	2.09721	0.57256
18.21	4031.57	0.355475	610.363	2.09844	0.57253
18.22	4034.9	0.355661	610.867	2.09953	0.57237
18.23	4038.18	0.355847	611.364	2.10063	0.57222
18.24	4041.59	0.356095	611.88	2.1021	0.5724
18.25	4044.88	0.356302	612.378	2.10332	0.57237
18.26	4048.13	0.356488	612.87	2.10442	0.57224
18.27	4051.35	0.356695	613.358	2.10564	0.57224
18.28	4054.6	0.356881	613.85	2.10674	0.57211
18.29	4057.92	0.357087	614.352	2.10795	0.57207
18.3	4061.06	0.357293	614.828	2.10917	0.5721
18.31	4064.17	0.3575	615.299	2.11039	0.57214
18.32	4067.31	0.357686	615.774	2.11149	0.57205
18.33	4070.54	0.357872	616.263	2.11259	0.57193
18.34	4073.68	0.358079	616.738	2.11381	0.57196
18.35	4076.79	0.358265	617.209	2.11491	0.57188
18.36	4080.01	0.358472	617.697	2.11613	0.57189
18.37	4083.26	0.358699	618.189	2.11747	0.572
18.38	4086.43	0.358906	618.669	2.11869	0.57202
18.39	4089.56	0.359071	619.143	2.11966	0.57181
18.4	4092.82	0.359278	619.636	2.12089	0.5718
18.41	4096.09	0.359485	620.131	2.12211	0.57178
18.42	4099.35	0.359692	620.625	2.12333	0.57177
18.43	4102.57	0.359898	621.112	2.12455	0.57176
18.44	4105.76	0.360085	621.595	2.12565	0.57166
18.45	4108.95	0.360291	622.078	2.12687	0.57167
18.46	4112.04	0.360477	622.546	2.12796	0.5716
18.47	4115.2	0.360684	623.024	2.12919	0.57162
18.48	4118.38	0.360849	623.506	2.13016	0.57139
18.49	4121.62	0.361056	623.996	2.13138	0.57139
18.5	4124.85	0.361263	624.485	2.1326	0.57139
18.51	4128.01	0.36147	624.964	2.13383	0.57142
18.52	4131.18	0.361676	625.444	2.13504	0.57143
18.53	4134.34	0.361883	625.922	2.13626	0.57146
18.54	4137.57	0.362089	626.411	2.13748	0.57145
18.55	4140.82	0.362296	626.903	2.1387	0.57144
18.56	4144.1	0.362461	627.4	2.13968	0.57118
18.57	4147.27	0.362668	627.88	2.1409	0.5712
18.58	4150.43	0.362895	628.358	2.14224	0.57134
18.59	4153.67	0.363081	628.849	2.14334	0.57121
18.6	4156.88	0.363267	629.335	2.14443	0.5711
18.61	4160.24	0.363495	629.843	2.14578	0.57117
18.62	4163.56	0.363681	630.346	2.14688	0.57101
18.63	4166.84	0.363888	630.842	2.1481	0.57099
18.64	4170.02	0.364115	631.324	2.14944	0.57113
18.65	4173.29	0.364301	631.819	2.15054	0.57099
18.66	4176.56	0.364508	632.314	2.15176	0.57097
18.67	4179.84	0.364715	632.811	2.15298	0.57095
18.68	4183.17	0.364921	633.315	2.1542	0.57091
18.69	4186.35	0.365108	633.796	2.1553	0.57081
18.7	4189.49	0.365314	634.272	2.15652	0.57084
18.71	4192.6	0.365521	634.742	2.15774	0.57088
18.72	4195.77	0.365686	635.222	2.15871	0.57066
18.73	4198.98	0.365893	635.708	2.15994	0.57066
18.74	4202.24	0.3661	636.202	2.16116	0.57065
18.75	4205.4	0.366307	636.68	2.16238	0.57068
18.76	4208.56	0.366513	637.159	2.1636	0.5707
18.77	4211.73	0.366679	637.639	2.16457	0.57048
18.78	4214.92	0.366886	638.122	2.1658	0.57049
18.79	4218.15	0.367092	638.611	2.16701	0.57049
18.8	4221.34	0.367277	639.094	2.16811	0.57037
18.81	4224.59	0.367484	639.586	2.16933	0.57036
18.82	4227.74	0.36767	640.063	2.17043	0.57027
18.83	4230.9	0.367877	640.541	2.17165	0.57029
18.84	4233.98	0.368084	641.007	2.17287	0.57035
18.85	4237.12	0.36829	641.483	2.17409	0.57038
18.86	4240.38	0.368497	641.976	2.17531	0.57037
18.87	4243.57	0.368704	642.459	2.17653	0.57038
18.88	4246.65	0.36889	642.925	2.17763	0.57031
18.89	4249.76	0.369076	643.396	2.17872	0.57023
18.9	4252.92	0.369262	643.875	2.17982	0.57014
18.91	4255.96	0.369469	644.335	2.18104	0.57021
18.92	4259.12	0.369655	644.813	2.18214	0.57011
18.93	4262.29	0.369862	645.293	2.18336	0.57013
18.94	4265.49	0.370048	645.778	2.18446	0.57002
18.95	4268.63	0.370234	646.253	2.18556	0.56993
18.96	4271.71	0.370441	646.719	2.18678	0.56998
18.97	4274.88	0.370647	647.199	2.188	0.57
18.98	4278.07	0.370854	647.682	2.18922	0.57002
18.99	4281.34	0.371061	648.177	2.19044	0.57
19	4284.62	0.371268	648.674	2.19166	0.56998
19.01	4287.92	0.371454	649.174	2.19276	0.56983
19.02	4291.09	0.37164	649.653	2.19386	0.56973
19.03	4294.29	0.371867	650.138	2.1952	0.56986
19.04	4297.49	0.372053	650.622	2.1963	0.56974
19.05	4300.76	0.372259	651.117	2.19751	0.56972
19.06	4304.04	0.372466	651.614	2.19874	0.5697
19.07	4307.18	0.372673	652.089	2.19996	0.56974
19.08	4310.4	0.372879	652.577	2.20117	0.56973
19.09	4313.51	0.373086	653.048	2.2024	0.56978
19.1	4316.6	0.373272	653.516	2.20349	0.56971
19.11	4319.77	0.373479	653.995	2.20472	0.56973
19.12	4323.09	0.373665	654.498	2.20581	0.56957
19.13	4326.34	0.373872	654.99	2.20704	0.56956
19.14	4329.57	0.374099	655.479	2.20838	0.56968
19.15	4332.81	0.374285	655.97	2.20947	0.56955
19.16	4336.01	0.374492	656.454	2.2107	0.56956
19.17	4339.26	0.374699	656.946	2.21192	0.56955
19.18	4342.56	0.374905	657.446	2.21313	0.56952
19.19	4345.84	0.375091	657.942	2.21423	0.56938
19.2	4349.06	0.375278	658.43	2.21534	0.56926
19.21	4352.24	0.375505	658.911	2.21668	0.5694
19.22	4355.32	0.375712	659.378	2.2179	0.56945
19.23	4358.45	0.375898	659.851	2.219	0.56937
19.24	4361.65	0.376105	660.336	2.22022	0.56938
19.25	4364.87	0.376291	660.823	2.22132	0.56926
19.26	4368.07	0.376497	661.308	2.22253	0.56926
19.27	4371.26	0.376663	661.791	2.22351	0.56904
19.28	4374.4	0.37689	662.266	2.22485	0.56919
19.29	4377.48	0.377076	662.733	2.22595	0.56912
19.3	4380.7	0.377282	663.22	2.22717	0.56912
19.31	4383.96	0.377468	663.714	2.22826	0.56898
19.32	4387.18	0.377675	664.201	2.22949	0.56898
19.33	4390.4	0.37784	664.689	2.23046	0.56874
19.34	4393.52	0.378068	665.161	2.23181	0.5689
19.35	4396.63	0.378274	665.632	2.23302	0.56894
19.36	4399.74	0.37846	666.103	2.23412	0.56886
19.37	4402.9	0.378667	666.581	2.23534	0.56889
19.38	4406.12	0.378874	667.069	2.23656	0.56889
19.39	4409.35	0.379081	667.558	2.23779	0.56889
19.4	4412.6	0.379246	668.05	2.23876	0.56864
19.41	4415.87	0.379453	668.545	2.23998	0.56862
19.42	4419.18	0.379639	669.046	2.24108	0.56847
19.43	4422.48	0.379825	669.545	2.24218	0.56831
19.44	4425.76	0.380052	670.042	2.24352	0.56841
19.45	4428.98	0.3803	670.529	2.24498	0.56866
19.46	4432.23	0.380507	671.021	2.2462	0.56865
19.47	4435.49	0.380693	671.515	2.2473	0.56851
19.48	4438.85	0.380879	672.024	2.2484	0.56834
19.49	4442.21	0.381066	672.532	2.2495	0.56817
19.5	4445.51	0.381293	673.032	2.25084	0.56826
19.51	4448.77	0.381479	673.526	2.25194	0.56813
19.52	4451.96	0.381686	674.009	2.25316	0.56814
19.53	4455.24	0.381913	674.505	2.2545	0.56824
19.54	4458.59	0.382099	675.012	2.2556	0.56807
19.55	4461.95	0.382305	675.521	2.25682	0.56802
19.56	4465.29	0.38247	676.027	2.25779	0.56773
19.57	4468.52	0.382698	676.516	2.25914	0.56785
19.58	4471.68	0.382925	676.994	2.26048	0.56799
19.59	4474.9	0.383091	677.482	2.26146	0.56775
19.6	4478.09	0.383297	677.964	2.26267	0.56776
19.61	4481.34	0.383504	678.457	2.2639	0.56775
19.62	4484.6	0.38369	678.95	2.26499	0.56762
19.63	4487.76	0.383897	679.428	2.26622	0.56764
19.64	4490.88	0.384104	679.901	2.26744	0.56769
19.65	4494.01	0.384331	680.375	2.26878	0.56784
19.66	4497.17	0.384517	680.853	2.26988	0.56774
19.67	4500.32	0.384724	681.33	2.2711	0.56777
19.68	4503.49	0.38491	681.81	2.2722	0.56767
19.69	4506.62	0.385075	682.284	2.27317	0.56746
19.7	4509.76	0.385282	682.759	2.27439	0.56749
19.71	4512.82	0.385489	683.222	2.27561	0.56756
19.72	4515.88	0.385696	683.686	2.27684	0.56762
19.73	4519.01	0.385902	684.16	2.27805	0.56765
19.74	4522.17	0.386109	684.638	2.27927	0.56768
19.75	4525.32	0.386316	685.115	2.2805	0.56771
19.76	4528.56	0.386502	685.605	2.28159	0.56758
19.77	4531.73	0.386688	686.085	2.28269	0.56748
19.78	4534.87	0.386874	686.561	2.28379	0.56739
19.79	4538.02	0.38706	687.038	2.28489	0.56729
19.8	4541.17	0.387287	687.515	2.28623	0.56744
19.81	4544.29	0.387473	687.987	2.28733	0.56736
19.82	4547.46	0.387679	688.467	2.28854	0.56737
19.83	4550.59	0.387866	688.941	2.28965	0.56729
19.84	4553.73	0.388052	689.416	2.29074	0.5672
19.85	4556.84	0.388258	689.887	2.29196	0.56724
19.86	4559.87	0.388465	690.346	2.29318	0.56732
19.87	4563.02	0.388672	690.823	2.2944	0.56735
19.88	4566.18	0.388858	691.301	2.2955	0.56725
19.89	4569.34	0.389044	691.779	2.2966	0.56715
19.9	4572.56	0.389251	692.267	2.29782	0.56715
19.91	4575.82	0.389478	692.76	2.29916	0.56726
19.92	4579.06	0.389685	693.251	2.30038	0.56726
19.93	4582.29	0.389871	693.74	2.30148	0.56713
19.94	4585.46	0.390078	694.22	2.3027	0.56715
19.95	4588.68	0.390305	694.707	2.30404	0.56728
19.96	4591.87	0.390491	695.19	2.30514	0.56717
19.97	4595.12	0.390698	695.682	2.30636	0.56716
19.98	4598.34	0.390884	696.17	2.30746	0.56704
19.99	4601.56	0.39107	696.657	2.30856	0.56692
20	4604.74	0.391277	697.139	2.30978	0.56693
20.01	4607.84	0.391504	697.608	2.31112	0.5671
20.02	4610.99	0.39169	698.085	2.31222	0.56701
20.03	4614.18	0.391897	698.568	2.31344	0.56702
20.04	4617.43	0.392104	699.06	2.31466	0.56701
20.05	4620.67	0.392289	699.551	2.31576	0.56688
20.06	4623.9	0.392496	700.04	2.31698	0.56688
20.07	4627.06	0.392702	700.518	2.31819	0.5669
20.08	4630.2	0.392889	700.993	2.3193	0.56681
20.09	4633.32	0.393116	701.466	2.32064	0.56697
20.1	4636.46	0.393302	701.941	2.32174	0.56688
20.11	4639.68	0.393509	702.429	2.32296	0.56689
20.12	4642.85	0.393695	702.908	2.32406	0.56678
20.13	4645.98	0.393922	703.382	2.3254	0.56694
20.14	4649.12	0.394108	703.858	2.32649	0.56685
20.15	4652.27	0.394294	704.335	2.32759	0.56675
20.16	4655.45	0.394501	704.816	2.32881	0.56677
20.17	4658.57	0.394708	705.288	2.33004	0.56681
20.18	4661.73	0.394915	705.767	2.33126	0.56684
20.19	4664.92	0.395101	706.25	2.33236	0.56673
20.2	4668.06	0.395287	706.725	2.33345	0.56664
20.21	4671.23	0.395494	707.205	2.33468	0.56666
20.22	4674.37	0.3957	707.68	2.33589	0.56669
20.23	4677.52	0.395907	708.157	2.33711	0.56672
20.24	4680.67	0.396114	708.634	2.33834	0.56675
20.25	4683.84	0.396321	709.114	2.33956	0.56677
20.26	4686.98	0.396507	709.59	2.34066	0.56668
20.27	4690.18	0.396693	710.074	2.34175	0.56657
20.28	4693.34	0.396879	710.552	2.34285	0.56647
20.29	4696.46	0.397106	711.025	2.34419	0.56663
20.3	4699.54	0.397292	711.491	2.34529	0.56656
20.31	4702.65	0.397498	711.962	2.34651	0.5666
20.32	4705.82	0.397684	712.442	2.3476	0.5665
20.33	4708.98	0.397891	712.92	2.34883	0.56652
20.34	4712.01	0.398077	713.379	2.34992	0.56648
20.35	4715.01	0.398284	713.833	2.35115	0.56656
20.36	4718.1	0.39849	714.301	2.35236	0.56661
20.37	4721.2	0.398677	714.77	2.35347	0.56654
20.38	4724.32	0.398863	715.243	2.35456	0.56646
20.39	4727.46	0.399049	715.718	2.35566	0.56637
20.4	4730.71	0.399255	716.21	2.35688	0.56635
20.41	4733.93	0.399462	716.698	2.3581	0.56636
20.42	4736.98	0.39969	717.159	2.35945	0.56655
20.43	4740.12	0.399896	717.635	2.36066	0.56657
20.44	4743.4	0.400103	718.131	2.36188	0.56655
20.45	4746.68	0.40031	718.628	2.36311	0.56654
20.46	4749.93	0.400496	719.12	2.3642	0.5664
20.47	4753.07	0.400682	719.595	2.3653	0.56631
20.48	4756.35	0.400889	720.092	2.36652	0.56629
20.49	4759.6	0.401095	720.584	2.36774	0.56628
20.5	4762.74	0.401323	721.059	2.36909	0.56644
20.51	4765.96	0.401509	721.547	2.37018	0.56632
20.52	4769.23	0.401716	722.042	2.3714	0.5663
20.53	4772.49	0.401902	722.535	2.3725	0.56616
20.54	4775.7	0.402088	723.021	2.3736	0.56605
20.55	4779.01	0.402315	723.523	2.37494	0.56613
20.56	4782.27	0.402521	724.016	2.37616	0.56612
20.57	4785.56	0.402728	724.514	2.37738	0.56609
20.58	4788.71	0.402935	724.991	2.3786	0.56612
20.59	4791.88	0.403141	725.471	2.37982	0.56614
20.6	4795.07	0.403348	725.954	2.38104	0.56615
20.61	4798.27	0.403513	726.438	2.38201	0.56592
20.62	4801.48	0.40372	726.924	2.38323	0.56592
20.63	4804.59	0.403927	727.395	2.38446	0.56597
20.64	4807.74	0.404113	727.872	2.38555	0.56587
20.65	4810.74	0.40432	728.326	2.38678	0.56596
20.66	4813.81	0.404506	728.791	2.38787	0.5659
20.67	4816.87	0.404713	729.254	2.3891	0.56596
20.68	4819.92	0.404878	729.716	2.39007	0.56578
20.69	4822.96	0.405085	730.176	2.39129	0.56585
20.7	4826.04	0.405291	730.643	2.39251	0.5659
20.71	4829.02	0.405478	731.094	2.39361	0.56588
20.72	4832.04	0.405684	731.551	2.39483	0.56595
20.73	4835.07	0.40587	732.01	2.39593	0.5659
20.74	4838.18	0.406077	732.481	2.39715	0.56595
20.75	4841.26	0.406284	732.947	2.39837	0.566
20.76	4844.35	0.40647	733.415	2.39947	0.56593
20.77	4847.46	0.406656	733.886	2.40057	0.56585
20.78	4850.63	0.406883	734.366	2.40191	0.56599
20.79	4853.77	0.40707	734.841	2.40301	0.56591
20.8	4856.92	0.407235	735.318	2.40398	0.56569
20.81	4860.06	0.407461	735.793	2.40532	0.56584
20.82	4863.21	0.407668	736.27	2.40654	0.56587
20.83	4866.4	0.407896	736.753	2.40789	0.566
20.84	4869.49	0.408082	737.221	2.40898	0.56593
20.85	4872.6	0.408268	737.692	2.41008	0.56585
20.86	4875.67	0.408474	738.156	2.4113	0.56591
20.87	4878.82	0.40866	738.633	2.4124	0.56581
20.88	4881.98	0.408867	739.112	2.41362	0.56584
20.89	4885.13	0.409054	739.589	2.41472	0.56575
20.9	4888.3	0.40926	740.069	2.41594	0.56577
20.91	4891.46	0.409467	740.547	2.41716	0.56579
20.92	4894.62	0.409694	741.025	2.4185	0.56594
20.93	4897.73	0.40988	741.496	2.4196	0.56586
20.94	4900.9	0.410108	741.976	2.42094	0.566
20.95	4904.07	0.410294	742.456	2.42204	0.5659
20.96	4907.26	0.41048	742.939	2.42314	0.56579
20.97	4910.4	0.410687	743.414	2.42436	0.56583
20.98	4913.41	0.410894	743.87	2.42558	0.56591
20.99	4916.51	0.41108	744.339	2.42668	0.56583
21	4919.63	0.411266	744.812	2.42778	0.56575
21.01	4922.8	0.411492	745.292	2.42911	0.56589
21.02	4925.96	0.411658	745.77	2.43009	0.56567
21.03	4929.15	0.411885	746.253	2.43143	0.5658
21.04	4932.3	0.412112	746.73	2.43277	0.56595
21.05	4935.55	0.412298	747.222	2.43387	0.56582
21.06	4938.74	0.412485	747.705	2.43498	0.56571
21.07	4941.9	0.412691	748.183	2.43619	0.56573
21.08	4945.1	0.412919	748.668	2.43754	0.56587
21.09	4948.23	0.413105	749.142	2.43864	0.56578
21.1	4951.29	0.413312	749.605	2.43986	0.56585
21.11	4954.38	0.413518	750.073	2.44107	0.56589
21.12	4957.46	0.413684	750.539	2.44205	0.56571
21.13	4960.59	0.41389	751.013	2.44327	0.56574
21.14	4963.62	0.414097	751.472	2.44449	0.56581
21.15	4966.63	0.414304	751.927	2.44571	0.5659
21.16	4969.71	0.414511	752.394	2.44694	0.56595
21.17	4972.76	0.414717	752.855	2.44815	0.56601
21.18	4975.79	0.414883	753.314	2.44913	0.56585
21.19	4978.88	0.41509	753.782	2.45035	0.5659
21.2	4982.01	0.415276	754.256	2.45145	0.56581
21.21	4985.05	0.415503	754.716	2.45279	0.566
21.22	4988.12	0.415689	755.181	2.45389	0.56594
21.23	4991.18	0.415875	755.644	2.45499	0.56588
21.24	4994.26	0.416082	756.111	2.45621	0.56593
21.25	4997.26	0.416268	756.565	2.45731	0.5659
21.26	5000.26	0.416474	757.019	2.45852	0.56598
21.27	5003.4	0.416701	757.494	2.45986	0.56613
21.28	5006.59	0.416867	757.977	2.46084	0.5659
21.29	5009.69	0.417094	758.447	2.46218	0.56607
21.3	5012.79	0.417259	758.916	2.46316	0.56587
21.31	5015.93	0.417466	759.391	2.46438	0.5659
21.32	5019.09	0.417694	759.87	2.46573	0.56605
21.33	5022.24	0.41788	760.347	2.46682	0.56596
21.34	5025.44	0.418086	760.831	2.46804	0.56596
21.35	5028.63	0.418272	761.314	2.46914	0.56585
21.36	5031.85	0.418479	761.801	2.47036	0.56586
21.37	5034.96	0.418707	762.272	2.47171	0.56603
21.38	5038.05	0.418934	762.74	2.47305	0.5662
21.39	5041.23	0.419099	763.222	2.47402	0.56597
21.4	5044.41	0.419327	763.703	2.47537	0.56611
21.41	5047.6	0.419513	764.186	2.47646	0.566
21.42	5050.71	0.419699	764.657	2.47756	0.56592
21.43	5053.82	0.419906	765.128	2.47878	0.56596
21.44	5056.93	0.420133	765.598	2.48012	0.56613
21.45	5060.09	0.42034	766.077	2.48135	0.56615
21.46	5063.19	0.420526	766.546	2.48244	0.56608
21.47	5066.32	0.420712	767.02	2.48354	0.56599
21.48	5069.43	0.420919	767.491	2.48476	0.56604
21.49	5072.44	0.421105	767.947	2.48586	0.566
21.5	5075.48	0.421332	768.407	2.4872	0.56618
21.51	5078.52	0.421518	768.867	2.4883	0.56613
21.52	5081.62	0.421704	769.336	2.4894	0.56606
21.53	5084.57	0.42189	769.783	2.4905	0.56604
21.54	5087.51	0.422076	770.228	2.49159	0.56602
21.55	5090.57	0.422303	770.691	2.49293	0.56621
21.56	5093.59	0.422489	771.149	2.49403	0.56616
21.57	5096.49	0.422696	771.588	2.49525	0.56628
21.58	5099.43	0.422903	772.033	2.49648	0.56639
21.59	5102.41	0.423109	772.484	2.49769	0.56648
21.6	5105.34	0.423316	772.928	2.49891	0.56659
21.61	5108.29	0.423482	773.374	2.49989	0.56646
21.62	5111.21	0.423688	773.816	2.50111	0.56657
21.63	5114.23	0.423895	774.273	2.50233	0.56665
21.64	5117.18	0.424102	774.72	2.50355	0.56675
21.65	5119.99	0.424288	775.146	2.50465	0.56679
21.66	5122.9	0.424474	775.586	2.50575	0.56678
21.67	5125.98	0.424681	776.052	2.50697	0.56684
21.68	5129.04	0.424867	776.516	2.50807	0.56678
21.69	5132.09	0.425053	776.977	2.50917	0.56672
21.7	5135.1	0.42526	777.433	2.51039	0.56681
21.71	5138.01	0.425466	777.874	2.51161	0.56692
21.72	5141.01	0.425673	778.328	2.51283	0.56701
21.73	5143.93	0.425859	778.77	2.51393	0.567
21.74	5147.04	0.426087	779.241	2.51527	0.56717
21.75	5150.15	0.426252	779.712	2.51625	0.56697
21.76	5153.23	0.426438	780.178	2.51734	0.5669
21.77	5156.19	0.426644	780.626	2.51856	0.56699
21.78	5159.15	0.426851	781.074	2.51978	0.5671
21.79	5162.18	0.427057	781.533	2.521	0.56717
21.8	5165.27	0.427264	782.001	2.52222	0.56722
21.81	5168.37	0.427471	782.47	2.52344	0.56727
21.82	5171.51	0.427657	782.945	2.52454	0.56718
21.83	5174.57	0.427864	783.409	2.52576	0.56724
21.84	5177.59	0.42805	783.866	2.52686	0.56719
21.85	5180.65	0.428256	784.329	2.52808	0.56725
21.86	5183.69	0.428463	784.789	2.5293	0.56732
21.87	5186.77	0.42867	785.256	2.53052	0.56738
21.88	5189.87	0.428856	785.725	2.53162	0.5673
21.89	5192.91	0.429042	786.185	2.53272	0.56725
21.9	5195.88	0.42927	786.635	2.53406	0.56747
21.91	5198.85	0.429476	787.085	2.53528	0.56757
21.92	5201.84	0.429683	787.537	2.5365	0.56766
21.93	5204.94	0.42989	788.007	2.53772	0.5677
21.94	5208.04	0.430097	788.476	2.53894	0.56775
21.95	5211.1	0.430262	788.939	2.53992	0.56757
21.96	5214.12	0.430489	789.396	2.54126	0.56777
21.97	5217.1	0.430675	789.848	2.54236	0.56774
21.98	5220.07	0.430882	790.297	2.54358	0.56783
21.99	5223.02	0.431068	790.744	2.54468	0.56782
22	5226.07	0.431275	791.206	2.5459	0.56788
22.01	5229.21	0.431461	791.681	2.547	0.56779
22.02	5232.19	0.431667	792.132	2.54821	0.56788
22.03	5235.21	0.431874	792.589	2.54943	0.56796
22.04	5238.12	0.43208	793.03	2.55065	0.56807
[truncated: 1,452 more rows]
