# Supplementary material for: Data regarding the influence of Al, Ti, and C additions to as-cast Al0.6CoCrFeNi compositionally complex alloys on microstructures and mechanical properties
Source: Data Brief. 2019 Nov 4;27:104742. doi: 10.1016/j.dib.2019.104742 (PMC6864337; doi:10.1016/j.dib.2019.104742)
Supplement: Multimedia component 1 [file mmc1.zip › data in brief_supplementary material zip/Tensile test data/Ti3C0.25/Tensile Test_Ti3C0.25-400°C-1st_selected.xlsx]

## Sheet: Sheet1
Alloy Name	Ti3C0.25-400°C-1st
Sample height	30	mm
Gauge diameter	2.95	mm
Gauge length	16.6	mm
Time	Force	Crosshead Displacement	Temperature	Engineering Stress	Engineering Strain	Engineering Plastic Strain
s	N	mm	°C	MPa	%	%
0	151.286	0	400	22.1343	0	-0.7397
0.0800171	151.16	0	400	22.1158	0	-0.73962
0.109985	151.286	0	400	22.1343	0	-0.7397
0.130005	151.396	0	400	22.1503	0	-0.73978
0.140015	151.412	0	400	22.1527	0	-0.73979
0.140015	151.412	0	400	22.1527	0	-0.73979
0.25	151.388	2.06708e-05	400	22.1492	0.000124523	-0.73965
0.350037	151.381	2.06708e-05	400	22.1482	0.000124523	-0.73964
0.419983	152.627	0.00030911	400	22.3304	0.00186	-0.73873
0.450012	154.047	0.000826001	400	22.5382	0.00498	-0.73655
0.470032	155.129	0.0012399	400	22.6965	0.00747	-0.73477
0.48999	156.375	0.00165284	400	22.8788	0.00996	-0.7331
0.51001	157.742	0.00208771	400	23.0788	0.01258	-0.73138
0.530029	159.242	0.00252163	400	23.2983	0.01519	-0.72976
0.549988	160.875	0.00293458	400	23.5372	0.01768	-0.72835
0.570007	162.605	0.00334847	400	23.7903	0.02017	-0.72699
0.590027	164.387	0.00378239	400	24.051	0.02279	-0.72555
0.609985	166.328	0.00417531	400	24.335	0.02515	-0.72446
0.630005	168.23	0.00460923	400	24.6133	0.02777	-0.7231
0.650024	170.117	0.00500214	400	24.8894	0.03013	-0.72198
0.669983	171.902	0.00541508	400	25.1505	0.03262	-0.72067
0.690002	173.402	0.005808	400	25.37	0.03499	-0.71929
0.710022	174.625	0.00620091	400	25.5489	0.03735	-0.71773
0.730042	175.723	0.00661385	400	25.7096	0.03984	-0.71597
0.76001	177.074	0.00721371	400	25.9072	0.04346	-0.71324
0.790039	178.219	0.0078336	400	26.0748	0.04719	-0.71026
0.820007	179.387	0.00841248	400	26.2456	0.05068	-0.70755
0.850037	180.492	0.00901234	400	26.4073	0.05429	-0.70466
0.880005	181.701	0.00959122	400	26.5842	0.05778	-0.70197
0.910034	182.869	0.0101901	400	26.7551	0.06139	-0.69913
0.940002	184.187	0.01081	400	26.9479	0.06512	-0.69627
0.970032	185.418	0.0113689	400	27.128	0.06849	-0.69371
1	186.799	0.0119888	400	27.3301	0.07222	-0.69089
1.03003	188.18	0.0126086	400	27.5321	0.07596	-0.68806
1.06	189.601	0.0131875	400	27.74	0.07944	-0.68551
1.08002	190.627	0.0136214	400	27.8901	0.08206	-0.68357
1.10999	192.047	0.0142213	400	28.0979	0.08567	-0.6809
1.14001	193.644	0.0148412	400	28.3315	0.0894	-0.67821
1.16998	195.01	0.0154201	400	28.5314	0.09289	-0.67563
1.20001	196.43	0.016019	400	28.7391	0.0965	-0.67296
1.23004	197.73	0.0166188	400	28.9293	0.10011	-0.6702
1.26001	198.9	0.0172187	400	29.1005	0.10373	-0.66736
1.29004	200.195	0.0177966	400	29.29	0.10721	-0.66473
1.31	201.236	0.0182105	400	29.4423	0.1097	-0.66292
1.33002	198.322	0.0186034	400	29.016	0.11207	-0.65863
1.34003	192.916	0.0188104	400	28.225	0.11332	-0.65382
1.35004	187.447	0.0190164	400	27.4249	0.11456	-0.64898
1.35999	182.01	0.0192233	400	26.6294	0.1158	-0.64415
1.37	176.76	0.0194303	400	25.8613	0.11705	-0.63944
1.38	171.947	0.0196162	400	25.1571	0.11817	-0.63515
1.39001	167.01	0.0198022	400	24.4348	0.11929	-0.63078
1.40002	162.228	0.0200092	400	23.7352	0.12054	-0.62638
1.41003	157.01	0.0202152	400	22.9717	0.12178	-0.6217
1.41998	151.947	0.0204221	400	22.231	0.12302	-0.61711
1.42999	150.525	0.0206081	400	22.0229	0.12415	-0.61506
1.45001	152.088	0.021022	400	22.2516	0.12664	-0.61359
1.47003	153.787	0.0214149	400	22.5002	0.12901	-0.61235
1.48999	154.939	0.0217868	400	22.6687	0.13125	-0.61087
1.51001	156.619	0.0221997	400	22.9145	0.13373	-0.60949
1.53003	158.588	0.0225927	400	23.2026	0.1361	-0.60842
1.54999	160.291	0.0229856	400	23.4518	0.13847	-0.60717
1.57001	161.83	0.0233985	400	23.6769	0.14095	-0.6057
1.59003	163.514	0.0238124	400	23.9233	0.14345	-0.60431
1.60999	165.264	0.0242463	400	24.1793	0.14606	-0.60285
1.63	167.307	0.0246392	400	24.4782	0.14843	-0.60183
1.64001	168.486	0.0248462	400	24.6507	0.14968	-0.60136
1.65002	169.502	0.0250732	400	24.7994	0.15104	-0.60067
1.66998	171.443	0.0254451	400	25.0834	0.15328	-0.5997
1.69	173.381	0.025838	400	25.3669	0.15565	-0.59861
1.71002	175.092	0.026251	400	25.6172	0.15814	-0.59725
1.73004	176.717	0.0266649	400	25.855	0.16063	-0.59583
1.74999	178.457	0.027058	400	26.1096	0.163	-0.59461
1.77001	180.136	0.0274499	400	26.3552	0.16536	-0.59336
1.79003	181.652	0.0278228	400	26.577	0.16761	-0.59211
1.80999	183.23	0.0282358	400	26.8079	0.1701	-0.59066
1.83001	184.976	0.0286497	400	27.0633	0.17259	-0.58932
1.85003	186.71	0.0290416	400	27.317	0.17495	-0.5881
1.86999	188.546	0.0294345	400	27.5857	0.17732	-0.58694
1.89	190.289	0.0298484	400	27.8407	0.17981	-0.5856
1.91002	192.007	0.0302204	400	28.092	0.18205	-0.58449
1.92998	193.746	0.0306333	400	28.3465	0.18454	-0.58315
1.95	195.472	0.0310472	400	28.599	0.18703	-0.58179
1.97002	197.171	0.0314401	400	28.8476	0.1894	-0.58055
1.99004	198.898	0.031874	400	29.1002	0.19201	-0.57907
2.01	200.605	0.0322669	400	29.35	0.19438	-0.57783
2.03002	202.183	0.0326589	400	29.5809	0.19674	-0.57651
2.05004	203.792	0.0330728	400	29.8163	0.19923	-0.57507
2.05999	204.8	0.0332797	400	29.9637	0.20048	-0.57449
2.08001	206.519	0.0336927	400	30.2152	0.20297	-0.57314
2.10003	208.222	0.0340646	400	30.4644	0.20521	-0.57202
2.11999	209.753	0.0344575	400	30.6884	0.20758	-0.57066
2.14	211.363	0.0348504	400	30.924	0.20994	-0.56935
2.16002	213.039	0.0352643	400	31.1692	0.21244	-0.56797
2.17998	214.593	0.0356773	400	31.3965	0.21492	-0.5665
2.2	216.179	0.0360702	400	31.6286	0.21729	-0.56518
2.22002	217.601	0.0364631	400	31.8366	0.21966	-0.56375
2.24004	218.999	0.0368551	400	32.0412	0.22202	-0.56231
2.26	220.441	0.037248	400	32.2521	0.22439	-0.56089
2.28002	221.855	0.0376409	400	32.459	0.22675	-0.55946
2.30004	223.332	0.0380548	400	32.6751	0.22925	-0.55794
2.32	224.949	0.0384468	400	32.9117	0.23161	-0.55664
2.34002	226.601	0.0388606	400	33.1534	0.2341	-0.55524
2.36004	228.257	0.0392536	399	33.3957	0.23647	-0.55396
2.38	229.703	0.0396465	399	33.6072	0.23883	-0.55255
2.40001	230.964	0.0400594	399	33.7917	0.24132	-0.55089
2.42003	232.277	0.0404523	399	33.9838	0.24369	-0.54939
2.43999	233.593	0.0408452	399	34.1764	0.24606	-0.54789
2.46001	234.921	0.0412382	399	34.3707	0.24842	-0.5464
2.48003	236.507	0.0416301	399	34.6027	0.25078	-0.54508
2.49004	237.507	0.0418371	399	34.749	0.25203	-0.5445
2.51	239.203	0.042251	399	34.9971	0.25452	-0.54312
2.53002	240.683	0.0426429	399	35.2137	0.25688	-0.54174
2.55004	242.222	0.0430568	399	35.4389	0.25938	-0.54026
2.57	243.785	0.0434497	399	35.6675	0.26175	-0.53892
2.59002	245.339	0.0438627	399	35.8949	0.26423	-0.53746
2.61004	246.855	0.0442766	399	36.1167	0.26673	-0.53596
2.63	248.464	0.0446895	399	36.3521	0.26921	-0.53453
2.64	249.496	0.0448964	399	36.5031	0.27046	-0.53397
2.66002	251.285	0.0452684	399	36.7648	0.2727	-0.53291
2.67998	253.011	0.0456823	399	37.0174	0.27519	-0.53155
2.7	254.816	0.0460952	399	37.2814	0.27768	-0.53025
2.72002	256.437	0.0464881	399	37.5186	0.28005	-0.52895
2.74004	257.945	0.0468601	399	37.7392	0.28229	-0.52771
2.76	259.39	0.047253	399	37.9507	0.28466	-0.52629
2.78002	260.726	0.0476659	399	38.1461	0.28714	-0.52469
2.80004	262.152	0.0480798	399	38.3548	0.28964	-0.52313
2.82	263.683	0.0484727	399	38.5788	0.292	-0.52177
2.84002	265.304	0.0489067	399	38.8159	0.29462	-0.52023
2.86004	266.937	0.0492996	399	39.0548	0.29699	-0.51894
2.88	268.675	0.0497125	399	39.3091	0.29947	-0.5176
2.90001	270.41	0.0501054	399	39.563	0.30184	-0.51637
2.92003	272.085	0.0505193	399	39.808	0.30433	-0.51498
2.93999	273.765	0.0509323	399	40.0538	0.30682	-0.5136
2.96001	275.496	0.0513252	399	40.3071	0.30919	-0.51238
2.98003	277.097	0.0517591	399	40.5413	0.3118	-0.51082
2.99999	278.605	0.052152	399	40.7619	0.31417	-0.50944
3.02001	280.003	0.0525449	399	40.9665	0.31654	-0.508
3.04003	281.589	0.0529378	399	41.1985	0.3189	-0.50668
3.05999	283.3	0.0533508	399	41.4489	0.32139	-0.50532
3.07	284.3	0.0535367	399	41.5952	0.32251	-0.50486
3.09002	286	0.0539707	399	41.8439	0.32512	-0.50336
3.11004	287.73	0.0543636	399	42.097	0.32749	-0.50213
3.13	289.324	0.0547355	399	42.3302	0.32973	-0.50094
3.15001	290.824	0.0551494	399	42.5497	0.33223	-0.49944
3.17003	292.3	0.0555423	399	42.7656	0.33459	-0.49805
3.18999	293.925	0.0559343	399	43.0034	0.33695	-0.49676
3.21001	295.457	0.0563272	399	43.2275	0.33932	-0.4954
3.23003	297.062	0.0567411	399	43.4624	0.34181	-0.49396
3.24999	298.578	0.057134	399	43.6842	0.34418	-0.49259
3.27001	300.035	0.0575469	399	43.8973	0.34667	-0.49107
3.29003	301.386	0.0579399	399	44.095	0.34904	-0.48959
3.30999	302.832	0.0583328	399	44.3065	0.3514	-0.48818
3.33001	304.253	0.0587457	399	44.5144	0.35389	-0.48663
3.35003	305.742	0.0591386	399	44.7323	0.35626	-0.48524
3.36999	307.449	0.0595315	399	44.982	0.35862	-0.484
3.39	309.128	0.0599445	399	45.2277	0.36111	-0.48262
3.41002	310.886	0.0603374	399	45.4849	0.36348	-0.48141
3.42998	312.683	0.0607303	399	45.7478	0.36585	-0.48023
3.45	314.476	0.0611432	399	46.0101	0.36833	-0.47892
3.47002	316.093	0.0615571	399	46.2467	0.37083	-0.47749
3.49004	317.812	0.0619291	399	46.4982	0.37307	-0.47638
3.51	319.425	0.062363	399	46.7342	0.37568	-0.47483
3.53002	321.058	0.0627769	399	46.9731	0.37817	-0.47342
3.55004	322.589	0.0631698	399	47.1971	0.38054	-0.47206
3.57	324.343	0.0635827	399	47.4538	0.38303	-0.47073
3.59002	326.023	0.0639547	399	47.6996	0.38527	-0.46959
3.61004	327.871	0.0643686	399	47.9699	0.38776	-0.46832
3.63	329.718	0.0647815	399	48.2402	0.39025	-0.46705
3.64	330.718	0.0649885	399	48.3865	0.3915	-0.46646
3.66002	332.621	0.0653604	399	48.6649	0.39374	-0.46547
3.67998	334.445	0.0657533	399	48.9318	0.3961	-0.46431
3.7	336.261	0.0661462	399	49.1975	0.39847	-0.46314
3.72002	337.878	0.0665592	399	49.434	0.40096	-0.46172
3.74004	339.539	0.0669521	399	49.677	0.40333	-0.46044
3.76	341.101	0.067345	399	49.9056	0.40569	-0.45911
3.78002	342.695	0.0677379	399	50.1388	0.40806	-0.45779
3.80004	344.343	0.0681508	399	50.3799	0.41055	-0.45639
3.82	346.121	0.0685438	399	50.64	0.41291	-0.45519
3.84002	347.859	0.0689577	399	50.8943	0.41541	-0.45385
3.86004	349.687	0.0693706	399	51.1618	0.4179	-0.45256
3.88	351.582	0.0697635	399	51.439	0.42026	-0.45145
3.90001	353.5	0.0701564	399	51.7196	0.42263	-0.45034
3.92003	355.437	0.0705694	399	52.003	0.42512	-0.44913
3.93999	357.339	0.0709833	399	52.2813	0.42761	-0.44789
3.96001	359.16	0.0713962	399	52.5477	0.4301	-0.4466
3.98003	360.96	0.0717681	399	52.8111	0.43234	-0.44555
3.99999	362.761	0.072182	399	53.0746	0.43483	-0.44424
4.02001	364.57	0.0725749	399	53.3393	0.4372	-0.44307
4.04003	366.472	0.0729669	399	53.6175	0.43956	-0.44196
4.05999	368.351	0.0733808	399	53.8924	0.44205	-0.44071
4.07	369.351	0.0735877	399	54.0388	0.4433	-0.44012
4.09002	371.277	0.0739597	399	54.3205	0.44554	-0.43915
4.11004	373.125	0.0743726	399	54.5909	0.44803	-0.43788
4.13	374.878	0.0747865	399	54.8474	0.45052	-0.43654
4.15001	376.687	0.0751794	399	55.1121	0.45289	-0.43536
4.17003	378.453	0.0755723	399	55.3704	0.45525	-0.43416
4.18999	380.05	0.0759443	399	55.6041	0.4575	-0.43297
4.21001	381.675	0.0763782	399	55.8419	0.46011	-0.43143
4.23003	383.339	0.0767711	399	56.0853	0.46248	-0.43016
4.24999	385.093	0.0771631	399	56.3419	0.46484	-0.42895
4.27001	386.796	0.077577	399	56.5911	0.46733	-0.42758
4.29003	388.66	0.0779899	399	56.8638	0.46982	-0.42632
4.30999	390.609	0.0783828	399	57.149	0.47219	-0.42524
4.33001	392.539	0.0787967	399	57.4313	0.47468	-0.42402
4.35003	394.457	0.0792097	399	57.712	0.47717	-0.4228
4.36999	396.425	0.0795816	399	57.9999	0.47941	-0.42185
4.39	398.292	0.0799955	399	58.273	0.4819	-0.42059
4.41002	400.074	0.0803884	399	58.5338	0.48427	-0.4194
4.42998	402.015	0.0808013	399	58.8177	0.48675	-0.41819
4.43999	403.039	0.0810293	399	58.9676	0.48813	-0.41749
4.46001	405	0.0814222	399	59.2545	0.4905	-0.41642
4.48003	407.113	0.0818351	399	59.5636	0.49298	-0.41532
4.49004	408.183	0.0820211	399	59.7202	0.4941	-0.41491
4.49999	409.378	0.0822071	399	59.895	0.49522	-0.41457
4.51	410.55	0.082414	399	60.0665	0.49647	-0.4141
4.52001	411.675	0.0826209	399	60.2311	0.49772	-0.41359
4.53002	412.746	0.0828069	399	60.3878	0.49884	-0.41318
4.54003	413.824	0.0830129	399	60.5455	0.50008	-0.41265
4.55004	414.941	0.0832199	399	60.7089	0.50132	-0.41214
4.55999	415.972	0.0834268	399	60.8597	0.50257	-0.41157
4.57	417.042	0.0835918	399	61.0163	0.50357	-0.41128
4.59002	419.105	0.0840057	399	61.3181	0.50606	-0.41015
4.61004	421.011	0.0843776	399	61.597	0.5083	-0.40917
4.63	422.929	0.0847915	399	61.8776	0.51079	-0.40794
4.65001	424.832	0.0852045	399	62.156	0.51328	-0.4067
4.67003	426.8	0.0855974	399	62.444	0.51565	-0.40563
4.67998	427.808	0.0858043	399	62.5915	0.51689	-0.40505
4.7	429.75	0.0861762	399	62.8756	0.51913	-0.40409
4.71001	430.757	0.0864032	399	63.0229	0.5205	-0.40339
4.72002	431.867	0.0866102	399	63.1853	0.52175	-0.40287
4.73003	432.953	0.0867961	399	63.3442	0.52287	-0.40247
4.74004	434.007	0.0870231	399	63.4984	0.52424	-0.40179
4.74999	435.101	0.0872091	399	63.6585	0.52536	-0.40139
4.76	436.171	0.087396	399	63.815	0.52648	-0.40097
4.78002	438.191	0.0878089	399	64.1106	0.52897	-0.39982
4.79003	439.23	0.0880159	399	64.2626	0.53022	-0.39925
4.80004	440.277	0.0882228	399	64.4158	0.53146	-0.3987
4.80999	441.316	0.0884088	399	64.5678	0.53258	-0.39826
4.82	442.339	0.0886148	399	64.7174	0.53382	-0.3977
4.83001	443.378	0.0888008	399	64.8695	0.53494	-0.39726
4.84002	444.425	0.0890077	399	65.0226	0.53619	-0.3967
4.86004	446.449	0.0894416	399	65.3188	0.5388	-0.39542
4.86999	447.496	0.0896486	399	65.472	0.54005	-0.39487
4.88	448.535	0.0898345	399	65.624	0.54117	-0.39443
4.89	449.542	0.0900205	399	65.7713	0.54229	-0.39397
4.90001	450.566	0.0902484	399	65.9211	0.54367	-0.39328
4.91002	451.597	0.0904344	399	66.072	0.54479	-0.39284
4.92998	453.542	0.0908273	399	66.3565	0.54715	-0.39175
4.93999	454.582	0.0910133	399	66.5087	0.54827	-0.39132
4.95	455.597	0.0912403	399	66.6572	0.54964	-0.39062
4.97002	457.585	0.0916332	399	66.948	0.55201	-0.38956
4.98003	458.593	0.0918191	399	67.0955	0.55313	-0.3891
4.99004	459.609	0.0920051	399	67.2442	0.55425	-0.38865
4.99999	460.632	0.0922121	399	67.3938	0.55549	-0.38808
5.01	461.703	0.092419	399	67.5505	0.55674	-0.38754
5.03002	463.683	0.0928319	399	67.8402	0.55923	-0.38636
5.05004	465.695	0.0932249	399	68.1346	0.5616	-0.38532
5.05999	466.789	0.0934108	399	68.2947	0.56272	-0.38492
5.07	467.82	0.0935968	399	68.4455	0.56384	-0.38448
5.09002	469.847	0.0940107	399	68.7421	0.56633	-0.38332
5.10003	470.863	0.0941966	399	68.8907	0.56745	-0.38287
5.11999	472.878	0.0945886	399	69.1855	0.56981	-0.38184
5.13	473.98	0.0947956	399	69.3468	0.57106	-0.38131
5.14	475.035	0.0949815	399	69.5011	0.57218	-0.38089
5.15001	476.105	0.0951675	399	69.6577	0.5733	-0.38048
5.16002	477.105	0.0953954	399	69.804	0.57467	-0.37976
5.17003	478.144	0.0956014	399	69.956	0.57591	-0.3792
5.17998	479.152	0.0958084	399	70.1034	0.57716	-0.37862
5.18999	480.175	0.0960153	399	70.2531	0.57841	-0.37805
5.2	481.175	0.0962223	399	70.3994	0.57965	-0.37746
5.21001	482.238	0.0964082	399	70.555	0.58077	-0.37704
5.22002	483.246	0.0965942	399	70.7024	0.58189	-0.37659
5.24004	485.343	0.0969661	399	71.0092	0.58413	-0.37573
5.24999	486.343	0.0971931	399	71.1556	0.5855	-0.37502
5.26	487.453	0.09738	399	71.3179	0.58663	-0.37463
5.27001	488.453	0.097566	399	71.4643	0.58775	-0.37416
5.28002	489.507	0.097772	399	71.6185	0.58899	-0.37362
5.29003	490.578	0.0979789	399	71.7752	0.59023	-0.37308
5.30004	491.703	0.0981859	399	71.9398	0.59148	-0.37257
5.30999	492.851	0.0983718	399	72.1077	0.5926	-0.37221
5.32	493.914	0.0985788	399	72.2632	0.59385	-0.37166
5.33001	495.007	0.0987647	399	72.4232	0.59497	-0.37126
5.34002	496.039	0.0989917	399	72.5741	0.59634	-0.37058
5.35003	497.109	0.0991777	399	72.7307	0.59746	-0.37016
5.36004	498.148	0.0993846	399	72.8827	0.5987	-0.3696
5.36999	499.242	0.0995916	399	73.0428	0.59995	-0.36907
5.38	500.304	0.0997976	399	73.1981	0.60119	-0.36853
5.39	501.39	0.0999845	399	73.357	0.60232	-0.36812
5.40001	502.429	0.10019	399	73.5091	0.60355	-0.36757
5.41002	503.46	0.100376	399	73.6599	0.60467	-0.36713
5.42003	504.57	0.100583	399	73.8223	0.60592	-0.36661
5.42998	505.679	0.10079	399	73.9845	0.60717	-0.3661
5.43999	506.82	0.100997	399	74.1515	0.60842	-0.3656
5.45	507.976	0.101203	399	74.3206	0.60966	-0.36512
5.46001	509.031	0.10141	399	74.475	0.6109	-0.36457
5.47002	510.14	0.101617	399	74.6372	0.61215	-0.36405
5.48003	511.265	0.101803	399	74.8018	0.61327	-0.36367
5.49004	512.328	0.101989	399	74.9573	0.61439	-0.36325
5.49999	513.437	0.102196	399	75.1196	0.61564	-0.36274
5.51	514.507	0.102403	399	75.2762	0.61689	-0.3622
5.52001	515.617	0.102609	399	75.4386	0.61813	-0.36169
5.53002	516.718	0.102795	399	75.5996	0.61925	-0.36129
5.54003	517.757	0.102981	399	75.7516	0.62037	-0.36086
5.55004	518.757	0.103188	399	75.8979	0.62161	-0.36027
5.55999	519.914	0.103374	399	76.0672	0.62273	-0.35991
5.57	520.945	0.10356	399	76.2181	0.62386	-0.35947
5.58001	522.054	0.103767	399	76.3803	0.6251	-0.35895
5.59002	523.179	0.103974	399	76.5449	0.62635	-0.35845
5.60003	524.304	0.10416	399	76.7095	0.62747	-0.35807
5.61004	525.492	0.104367	399	76.8833	0.62872	-0.3576
5.61999	526.585	0.104553	399	77.0433	0.62984	-0.3572
5.63	527.593	0.104759	399	77.1907	0.63108	-0.35663
5.65001	529.613	0.105152	399	77.4863	0.63345	-0.35559
5.67003	531.64	0.105544	399	77.7828	0.63581	-0.35457
5.68999	533.691	0.105958	399	78.0829	0.6383	-0.35342
5.71001	535.605	0.106371	399	78.3629	0.64079	-0.3522
5.73003	537.617	0.106785	399	78.6573	0.64328	-0.35103
5.74004	538.765	0.106991	399	78.8253	0.64452	-0.35054
5.74999	539.898	0.107177	399	78.991	0.64564	-0.35017
5.76	541.054	0.107384	399	79.1602	0.64689	-0.34969
5.77001	542.281	0.10757	399	79.3397	0.64801	-0.34937
5.78002	543.492	0.107756	399	79.5169	0.64913	-0.34905
5.79003	544.632	0.107963	399	79.6837	0.65038	-0.34856
5.80004	545.789	0.10819	399	79.8529	0.65175	-0.34795
5.80999	546.921	0.108418	399	80.0186	0.65312	-0.34732
5.82	548.093	0.108604	399	80.19	0.65424	-0.34698
5.83001	549.257	0.108811	399	80.3603	0.65549	-0.3465
5.84002	550.375	0.108997	399	80.5239	0.65661	-0.34611
5.85003	551.546	0.109183	399	80.6952	0.65773	-0.34576
5.86004	552.695	0.10941	399	80.8633	0.6591	-0.34515
5.86999	553.75	0.109596	399	81.0177	0.66022	-0.34473
5.88	554.859	0.109782	399	81.1799	0.66134	-0.34434
5.89	555.968	0.109989	399	81.3422	0.66258	-0.34382
5.90001	557.203	0.110195	399	81.5229	0.66383	-0.34339
5.91002	558.382	0.110402	399	81.6954	0.66507	-0.34292
5.92003	559.578	0.110588	399	81.8704	0.66619	-0.34259
5.92998	560.82	0.110795	399	82.0521	0.66744	-0.34216
5.93999	562.039	0.111022	399	82.2304	0.66881	-0.3416
5.95	563.156	0.111208	399	82.3939	0.66993	-0.34122
5.96001	564.312	0.111415	399	82.563	0.67117	-0.34073
5.97002	565.515	0.111621	399	82.739	0.67242	-0.34028
5.98003	566.781	0.111808	399	82.9242	0.67354	-0.33999
5.99004	567.984	0.111994	399	83.1002	0.67466	-0.33966
5.99999	569.117	0.1122	399	83.266	0.6759	-0.33917
6.01	570.312	0.112386	399	83.4408	0.67702	-0.33884
6.02001	571.46	0.112573	399	83.6088	0.67815	-0.33847
6.03002	572.601	0.112779	399	83.7757	0.67939	-0.33798
6.04003	573.835	0.112986	399	83.9563	0.68064	-0.33754
6.05004	575.117	0.113193	399	84.1438	0.68189	-0.33714
6.05999	576.312	0.113379	399	84.3187	0.68301	-0.33681
6.07	577.507	0.113586	399	84.4935	0.68425	-0.33635
6.08001	578.648	0.113772	399	84.6604	0.68537	-0.33598
6.09002	579.882	0.113978	399	84.841	0.68661	-0.33555
6.10003	581.031	0.114165	399	85.0091	0.68774	-0.33518
6.11004	582.25	0.114371	399	85.1874	0.68898	-0.33475
6.11999	583.421	0.114557	399	85.3588	0.6901	-0.3344
6.13	584.609	0.114764	399	85.5326	0.69135	-0.33393
6.14	585.773	0.114929	399	85.7029	0.69234	-0.33371
6.15001	586.898	0.115136	399	85.8675	0.69359	-0.3332
6.16002	587.945	0.115363	399	86.0207	0.69496	-0.33252
6.17003	589.07	0.115569	399	86.1853	0.6962	-0.33202
6.17998	590.195	0.115755	399	86.3499	0.69732	-0.33164
6.2	592.343	0.116128	399	86.6641	0.69957	-0.33081
6.22002	594.441	0.116562	399	86.9711	0.70218	-0.32958
6.23003	595.496	0.116748	399	87.1254	0.7033	-0.32916
6.24004	596.503	0.116955	399	87.2728	0.70455	-0.32857
6.24999	597.644	0.117161	399	87.4397	0.70579	-0.32808
6.26	598.824	0.117347	399	87.6123	0.70691	-0.32774
6.27001	599.925	0.117575	399	87.7734	0.70828	-0.32709
6.28002	601.066	0.117782	399	87.9404	0.70953	-0.3266
6.29003	602.261	0.117968	399	88.1152	0.71065	-0.32626
6.30004	603.355	0.118154	399	88.2753	0.71177	-0.32587
6.30999	604.55	0.118361	399	88.4501	0.71302	-0.32541
6.32	605.722	0.118547	399	88.6216	0.71414	-0.32506
6.33001	606.964	0.118774	399	88.8033	0.71551	-0.32451
6.34002	608.207	0.11896	399	88.9851	0.71663	-0.32421
6.35003	609.378	0.119167	399	89.1565	0.71787	-0.32373
6.36004	610.582	0.119374	399	89.3326	0.71912	-0.32328
6.36999	611.8	0.11958	399	89.5108	0.72036	-0.32284
6.38	612.957	0.119766	399	89.6801	0.72148	-0.32248
6.39	614.214	0.119973	399	89.864	0.72273	-0.32206
6.40001	615.402	0.12018	399	90.0378	0.72398	-0.3216
6.41002	616.636	0.120365	399	90.2184	0.72509	-0.3213
6.42003	617.761	0.120551	399	90.383	0.72621	-0.32092
6.42998	618.902	0.120758	398	90.5499	0.72746	-0.32042
6.43999	620.027	0.120965	398	90.7145	0.7287	-0.31992
6.45	621.144	0.121171	398	90.8779	0.72995	-0.31941
6.46001	622.269	0.121378	398	91.0425	0.73119	-0.31891
6.47002	623.425	0.121564	398	91.2117	0.73231	-0.31855
6.48003	624.527	0.12175	398	91.3729	0.73343	-0.31816
6.49004	625.636	0.121957	398	91.5351	0.73468	-0.31764
6.49999	626.777	0.122143	398	91.7021	0.7358	-0.31727
6.51	627.878	0.12235	398	91.8632	0.73705	-0.31675
6.52001	629.066	0.122536	398	92.037	0.73817	-0.31641
6.53002	630.191	0.122743	398	92.2016	0.73942	-0.31591
6.54003	631.394	0.122929	398	92.3776	0.74054	-0.31558
6.55004	632.574	0.123135	398	92.5502	0.74178	-0.31512
6.55999	633.785	0.123321	398	92.7274	0.7429	-0.31479
6.57	634.988	0.123528	398	92.9034	0.74414	-0.31434
6.58001	636.16	0.123714	398	93.0749	0.74527	-0.31399
6.59002	637.339	0.1239	398	93.2474	0.74639	-0.31365
6.60003	638.566	0.124107	398	93.4269	0.74763	-0.31321
6.61004	639.824	0.124314	398	93.6109	0.74888	-0.31279
6.61999	641.058	0.1245	398	93.7915	0.75	-0.31248
6.63	642.339	0.124727	398	93.9789	0.75137	-0.31196
6.64	643.496	0.124913	398	94.1482	0.75249	-0.3116
6.65001	644.753	0.1251	398	94.3321	0.75361	-0.3113
6.66002	645.996	0.125306	398	94.5139	0.75486	-0.31088
6.67003	647.261	0.125512	398	94.699	0.7561	-0.31048
6.67998	648.636	0.125719	398	94.9002	0.75734	-0.31014
6.68999	649.925	0.125905	398	95.0888	0.75846	-0.30986
6.7	651.207	0.126091	398	95.2764	0.75958	-0.30959
6.71001	652.527	0.126318	398	95.4695	0.76095	-0.30909
6.72002	653.886	0.126525	398	95.6683	0.7622	-0.30874
6.73003	655.246	0.126711	398	95.8673	0.76332	-0.30852
6.74004	656.589	0.126918	398	96.0638	0.76457	-0.30815
6.75004	657.82	0.127146	398	96.2439	0.76594	-0.30759
6.75999	659.086	0.127352	398	96.4291	0.76718	-0.30718
6.77	660.32	0.127538	398	96.6097	0.7683	-0.30688
6.78001	661.469	0.127745	398	96.7778	0.76955	-0.30639
6.79002	662.703	0.127931	398	96.9583	0.77067	-0.30608
6.80003	663.891	0.128138	398	97.1321	0.77192	-0.30562
6.81004	665	0.128324	398	97.2944	0.77304	-0.30523
6.81999	666.18	0.128531	398	97.467	0.77428	-0.30476
6.83	667.258	0.128717	398	97.6247	0.7754	-0.30435
6.84001	668.492	0.128903	398	97.8053	0.77652	-0.30404
6.85002	669.781	0.12911	398	97.9939	0.77777	-0.30364
6.86003	670.969	0.129316	398	98.1677	0.77901	-0.30318
6.87004	672.211	0.129522	398	98.3494	0.78025	-0.30276
6.87999	673.453	0.129729	398	98.5311	0.7815	-0.30233
6.89	674.726	0.129915	398	98.7174	0.78262	-0.30205
6.9	675.984	0.130101	398	98.9014	0.78374	-0.30176
6.91001	677.281	0.130308	398	99.0912	0.78499	-0.30137
6.92002	678.539	0.130515	398	99.2752	0.78623	-0.30095
6.93003	679.859	0.130721	398	99.4684	0.78748	-0.30058
6.93998	681.055	0.130928	398	99.6433	0.78872	-0.30012
6.94999	682.312	0.131114	398	99.8273	0.78984	-0.29983
6.96	683.562	0.1313	398	100.01	0.79096	-0.29953
6.97001	684.781	0.131507	398	100.188	0.79221	-0.29909
6.98002	686.101	0.131714	398	100.382	0.79346	-0.29871
6.99003	687.305	0.1319	398	100.558	0.79458	-0.29838
7.00004	688.578	0.132086	398	100.744	0.7957	-0.2981
7.00999	689.836	0.132293	398	100.928	0.79695	-0.29769
7.02	691	0.132499	398	101.098	0.79819	-0.29721
7.03001	692.18	0.132685	398	101.271	0.79931	-0.29687
7.04002	693.406	0.132913	398	101.45	0.80068	-0.2963
7.05003	694.586	0.133099	398	101.623	0.8018	-0.29596
7.06004	695.664	0.133285	398	101.781	0.80292	-0.29555
7.09001	694.449	0.133864	398	101.603	0.80641	-0.29126
7.11003	693.422	0.134277	398	101.453	0.8089	-0.2881
7.14	692.404	0.134897	398	101.304	0.81263	-0.28369
7.18003	694.649	0.135641	398	101.632	0.81711	-0.28069
7.18998	696.134	0.135848	398	101.85	0.81836	-0.28042
7.19999	697.688	0.136054	398	102.077	0.8196	-0.2802
7.21	699.165	0.136261	398	102.293	0.82085	-0.27993
7.22001	700.696	0.136468	398	102.517	0.8221	-0.27969
7.23002	702.126	0.136654	398	102.726	0.82322	-0.27951
7.24003	703.509	0.13684	398	102.929	0.82434	-0.2793
7.25004	704.954	0.137067	398	103.14	0.8257	-0.27889
7.25999	706.352	0.137274	398	103.344	0.82695	-0.27856
7.27	707.86	0.13746	398	103.565	0.82807	-0.27844
7.28001	709.196	0.137667	398	103.761	0.82932	-0.27807
7.29002	710.563	0.137874	398	103.961	0.83057	-0.27772
7.30003	712.032	0.13806	398	104.175	0.83169	-0.27757
7.31004	713.391	0.138267	398	104.374	0.83293	-0.27722
7.31999	714.673	0.138473	398	104.562	0.83417	-0.27682
7.33	716.134	0.13868	398	104.776	0.83542	-0.27654
7.34001	717.493	0.138866	398	104.974	0.83654	-0.27632
7.35002	718.868	0.139073	398	105.176	0.83779	-0.27598
7.36003	720.227	0.139259	398	105.374	0.83891	-0.27575
7.37004	721.563	0.139486	398	105.57	0.84028	-0.27526
7.37999	722.946	0.139671	398	105.772	0.84139	-0.27506
7.39	724.345	0.139878	398	105.977	0.84264	-0.27474
7.4	725.665	0.140064	398	106.17	0.84376	-0.27448
7.41001	727.056	0.140271	398	106.374	0.84501	-0.27415
7.42002	728.47	0.140457	398	106.581	0.84613	-0.27397
7.43003	729.798	0.140664	398	106.775	0.84737	-0.27359
7.43998	731.22	0.140871	398	106.983	0.84862	-0.27328
7.44999	732.571	0.141057	398	107.181	0.84974	-0.27305
7.46	733.962	0.141263	398	107.384	0.85098	-0.27273
7.47001	735.274	0.14147	398	107.576	0.85223	-0.27235
7.48002	736.587	0.141677	398	107.768	0.85348	-0.27197
7.49003	737.891	0.141863	398	107.959	0.8546	-0.2717
7.50004	739.141	0.142049	398	108.142	0.85572	-0.27141
7.50999	740.438	0.142256	398	108.332	0.85696	-0.27102
7.52	741.696	0.142463	398	108.516	0.85821	-0.2706
7.53001	742.954	0.142628	398	108.7	0.8592	-0.27043
7.54002	744.181	0.142835	398	108.879	0.86045	-0.26999
7.55003	745.415	0.143041	398	109.06	0.86169	-0.26957
7.56004	746.657	0.143207	398	109.241	0.86269	-0.26939
7.56999	747.907	0.143414	398	109.424	0.86394	-0.26896
7.58	749.134	0.143641	398	109.604	0.86531	-0.2684
7.59001	750.407	0.143848	398	109.79	0.86655	-0.268
7.60002	751.727	0.144034	398	109.983	0.86767	-0.26774
7.61003	752.97	0.144241	398	110.165	0.86892	-0.26732
7.62004	754.274	0.144447	398	110.356	0.87016	-0.26694
7.62999	755.516	0.144633	398	110.538	0.87128	-0.26663
7.64	756.79	0.144839	398	110.724	0.87252	-0.26623
7.65	758.149	0.145025	398	110.923	0.87364	-0.26601
7.66001	759.399	0.145232	398	111.106	0.87489	-0.26558
7.67002	760.704	0.145439	398	111.297	0.87614	-0.2652
7.68003	762.056	0.145625	398	111.494	0.87726	-0.26497
7.68998	763.306	0.145832	398	111.677	0.87851	-0.26454
7.69999	764.634	0.146038	398	111.872	0.87975	-0.26418
7.71	766.009	0.146266	398	112.073	0.88112	-0.26371
7.72001	767.306	0.146473	398	112.262	0.88237	-0.26332
7.73002	768.657	0.146679	398	112.46	0.88361	-0.26297
7.74003	769.985	0.146865	398	112.654	0.88473	-0.26272
7.75004	771.251	0.147051	398	112.84	0.88585	-0.26244
7.75999	772.548	0.147237	398	113.029	0.88697	-0.26217
7.77	773.884	0.147444	398	113.225	0.88822	-0.26181
7.78001	775.196	0.147651	398	113.417	0.88946	-0.26142
7.79002	776.563	0.147837	398	113.617	0.89058	-0.2612
7.80003	777.766	0.148044	398	113.793	0.89183	-0.26075
7.81004	779.001	0.14823	398	113.974	0.89295	-0.26044
7.81999	780.259	0.148437	398	114.158	0.8942	-0.26002
7.83	781.454	0.148643	398	114.332	0.89544	-0.25957
7.84001	782.657	0.14885	398	114.508	0.89669	-0.25912
7.85002	783.891	0.149036	398	114.689	0.89781	-0.25881
7.86003	785.196	0.149243	398	114.88	0.89905	-0.25842
7.87004	786.423	0.149429	398	115.059	0.90017	-0.25811
7.87999	787.634	0.149614	398	115.237	0.90129	-0.25779
7.89	788.852	0.149821	398	115.415	0.90254	-0.25735
7.9	790.165	0.150028	398	115.607	0.90378	-0.25697
7.91001	791.431	0.150234	398	115.792	0.90502	-0.25656
7.92002	792.751	0.1504	398	115.985	0.90602	-0.25643
7.93003	794.134	0.150606	398	116.188	0.90727	-0.2561
7.93998	795.352	0.150813	398	116.366	0.90851	-0.25566
7.94999	796.602	0.151041	398	116.549	0.90989	-0.25511
7.96	797.798	0.151227	398	116.724	0.91101	-0.25478
7.97001	798.954	0.151413	398	116.893	0.91213	-0.25442
7.98002	800.079	0.151599	398	117.057	0.91325	-0.25404
7.99003	801.22	0.151806	398	117.224	0.91449	-0.25354
8.00004	802.313	0.152012	398	117.384	0.91573	-0.25302
8.00999	803.391	0.152219	398	117.542	0.91698	-0.25249
8.02	804.477	0.152405	398	117.701	0.9181	-0.25208
8.03001	805.532	0.152612	398	117.855	0.91935	-0.25153
8.04002	806.681	0.152798	398	118.023	0.92047	-0.25117
8.05003	807.899	0.152984	398	118.202	0.92159	-0.25085
8.06004	809.149	0.153191	398	118.384	0.92284	-0.25043
8.06999	810.501	0.153377	398	118.582	0.92396	-0.2502
8.08	811.86	0.153584	398	118.781	0.9252	-0.24985
8.09001	813.212	0.15379	398	118.979	0.92645	-0.2495
8.10002	814.61	0.153997	398	119.183	0.92769	-0.24917
8.11003	816.032	0.154183	398	119.391	0.92881	-0.24899
8.12004	817.399	0.15439	398	119.591	0.93006	-0.24864
8.12999	818.891	0.154596	398	119.81	0.9313	-0.24838
8.14	820.298	0.154782	398	120.016	0.93242	-0.24819
8.15	821.595	0.154989	398	120.205	0.93367	-0.2478
8.16001	822.845	0.155175	398	120.388	0.93479	-0.2475
8.17002	824.056	0.155402	398	120.565	0.93616	-0.24693
8.18003	825.321	0.155588	398	120.751	0.93728	-0.24664
8.18998	826.54	0.155795	398	120.929	0.93852	-0.2462
8.19999	827.782	0.156002	398	121.111	0.93977	-0.24577
8.21	829.063	0.156188	398	121.298	0.94089	-0.2455
8.22001	830.313	0.156415	398	121.481	0.94226	-0.24495
8.23002	831.454	0.156622	398	121.648	0.94351	-0.24446
8.24003	832.727	0.156808	398	121.834	0.94463	-0.24418
8.25004	834.04	0.157015	398	122.026	0.94587	-0.24379
8.25999	835.352	0.157221	398	122.218	0.94711	-0.24342
8.27	836.751	0.157428	398	122.423	0.94836	-0.24309
8.28001	838.048	0.157614	398	122.613	0.94948	-0.24283
8.29002	839.415	0.157821	398	122.813	0.95073	-0.24248
8.30003	840.704	0.158007	398	123.001	0.95185	-0.24221
8.31004	841.938	0.158235	398	123.182	0.95322	-0.24165
8.31999	843.251	0.158441	398	123.374	0.95446	-0.24127
8.33	844.563	0.158627	398	123.566	0.95558	-0.24102
8.34001	845.923	0.158813	398	123.765	0.9567	-0.24079
8.35002	847.282	0.15902	398	123.964	0.95795	-0.24044
8.36003	848.595	0.159206	398	124.156	0.95907	-0.24019
8.37004	849.829	0.159392	398	124.336	0.96019	-0.23988
8.37999	851.149	0.159578	398	124.529	0.96131	-0.23963
8.39	852.423	0.159784	398	124.716	0.96255	-0.23923
8.4	853.798	0.15997	398	124.917	0.96367	-0.23901
8.41001	855.149	0.160156	398	125.115	0.9648	-0.23878
8.42002	856.501	0.160363	398	125.312	0.96604	-0.23843
8.43003	857.798	0.16057	398	125.502	0.96729	-0.23804
8.43998	859.024	0.160777	398	125.682	0.96854	-0.2376
8.44999	860.227	0.160983	398	125.858	0.96978	-0.23715
8.46	861.524	0.16119	398	126.047	0.97102	-0.23676
8.47001	862.845	0.161397	398	126.241	0.97227	-0.23638
8.48002	864.141	0.161583	398	126.43	0.97339	-0.23611
8.49003	865.384	0.16179	398	126.612	0.97464	-0.23569
8.50004	866.681	0.161996	398	126.802	0.97588	-0.2353
8.50999	868.024	0.162182	398	126.998	0.977	-0.23506
8.52	869.274	0.162389	398	127.181	0.97825	-0.23464
8.53001	870.602	0.162596	398	127.375	0.97949	-0.23427
8.54002	872.009	0.162803	398	127.581	0.98074	-0.23395
8.55003	873.415	0.163009	398	127.787	0.98198	-0.23364
8.56004	874.806	0.163195	398	127.991	0.9831	-0.23343
8.56999	876.227	0.163402	398	128.198	0.98435	-0.23312
8.58	877.54	0.16363	398	128.391	0.98572	-0.23261
8.59001	878.97	0.163816	398	128.6	0.98684	-0.23243
8.60002	880.204	0.164002	398	128.78	0.98796	-0.23213
8.61003	881.446	0.164209	398	128.962	0.98921	-0.2317
8.62004	882.86	0.164415	398	129.169	0.99045	-0.23139
8.62999	884.196	0.164622	398	129.364	0.9917	-0.23102
8.64	885.524	0.164807	398	129.559	0.99281	-0.23078
8.65	886.806	0.165014	398	129.746	0.99406	-0.23038
8.66001	888.071	0.1652	398	129.931	0.99518	-0.2301
8.67002	889.36	0.165427	398	130.12	0.99655	-0.22958
8.68003	890.696	0.165613	398	130.315	0.99767	-0.22934
8.68998	892.032	0.165841	398	130.511	0.99904	-0.22884
8.69999	893.556	0.166027	398	130.734	1.00016	-0.22873
8.71	895.001	0.166213	398	130.945	1.00128	-0.22856
8.72001	896.36	0.166399	398	131.144	1.0024	-0.22834
8.73002	897.766	0.166606	398	131.35	1.00365	-0.22801
8.74003	899.126	0.166833	398	131.549	1.00502	-0.22754
8.75004	900.501	0.167019	398	131.75	1.00614	-0.22733
8.75999	901.876	0.167205	398	131.951	1.00726	-0.22712
8.77	903.235	0.167391	398	132.15	1.00838	-0.22689
8.78001	904.649	0.167598	398	132.357	1.00963	-0.22658
8.79002	906.04	0.167805	398	132.56	1.01087	-0.22624
8.80003	907.329	0.167991	398	132.749	1.01199	-0.22597
8.81004	908.665	0.168198	398	132.944	1.01324	-0.22561
8.81999	909.938	0.168405	398	133.131	1.01449	-0.2252
8.83	911.321	0.168611	398	133.333	1.01573	-0.22487
8.84001	912.649	0.168818	398	133.527	1.01698	-0.2245
8.85002	913.993	0.169004	398	133.724	1.0181	-0.22426
8.86003	915.399	0.16919	398	133.93	1.01922	-0.22407
8.87004	916.782	0.169397	398	134.132	1.02046	-0.22373
8.87999	918.102	0.169604	398	134.325	1.02171	-0.22336
8.89	919.438	0.169789	398	134.521	1.02283	-0.22312
8.9	920.712	0.169996	398	134.707	1.02407	-0.22272
8.91001	922.04	0.170202	398	134.901	1.02531	-0.22235
8.92002	923.423	0.170409	398	135.104	1.02656	-0.22201
8.93003	924.743	0.170595	398	135.297	1.02768	-0.22176
8.93998	926.134	0.170802	398	135.5	1.02893	-0.22143
8.94999	927.516	0.171009	398	135.702	1.03017	-0.2211
8.96	928.86	0.171215	398	135.899	1.03142	-0.22074
8.97001	930.266	0.171422	398	136.105	1.03266	-0.22042
8.98002	931.657	0.171608	398	136.308	1.03378	-0.22022
8.99003	932.977	0.171815	398	136.501	1.03503	-0.21984
9.00004	934.438	0.172022	398	136.715	1.03628	-0.21956
9.00999	935.798	0.172208	398	136.914	1.0374	-0.21933
9.02	937.22	0.172414	398	137.122	1.03864	-0.21903
9.03001	938.556	0.172601	398	137.318	1.03977	-0.21878
9.04002	939.852	0.172787	398	137.507	1.04089	-0.21852
9.05003	941.196	0.172993	398	137.704	1.04213	-0.21816
9.06004	942.446	0.173221	398	137.887	1.0435	-0.21761
9.06999	943.759	0.173407	398	138.079	1.04462	-0.21736
9.08	945.079	0.173593	398	138.272	1.04574	-0.21711
9.09001	946.462	0.1738	398	138.474	1.04699	-0.21677
9.10002	947.79	0.174006	398	138.669	1.04823	-0.2164
9.11003	949.157	0.174213	398	138.869	1.04948	-0.21606
9.12004	950.454	0.17442	398	139.058	1.05072	-0.21567
9.12999	951.782	0.174647	398	139.253	1.05209	-0.21517
9.14	953.134	0.174833	398	139.45	1.05321	-0.21494
9.15	954.47	0.175019	398	139.646	1.05433	-0.2147
9.16001	955.931	0.175205	398	139.86	1.05545	-0.21455
9.17002	957.29	0.175411	398	140.059	1.05669	-0.2142
9.18003	958.618	0.175597	398	140.253	1.05781	-0.21396
9.18998	959.97	0.175825	398	140.451	1.05919	-0.21347
9.19999	961.259	0.176032	398	140.639	1.06043	-0.21308
9.21	962.641	0.176218	398	140.841	1.06155	-0.21287
9.22001	963.993	0.176424	398	141.039	1.0628	-0.21252
9.23002	965.391	0.17661	398	141.244	1.06392	-0.21232
9.24003	966.813	0.176817	398	141.452	1.06516	-0.21201
9.25004	968.22	0.177024	398	141.658	1.06641	-0.21169
9.25999	969.626	0.177231	398	141.863	1.06766	-0.21137
9.27	971.001	0.177417	398	142.065	1.06878	-0.21115
9.28001	972.384	0.177624	398	142.267	1.07002	-0.21082
9.29002	973.798	0.17783	398	142.474	1.07127	-0.21051
9.30003	975.227	0.178016	398	142.683	1.07239	-0.21033
9.31004	976.579	0.178202	398	142.881	1.07351	-0.2101
9.31999	977.97	0.178409	398	143.084	1.07475	-0.20977
9.33	979.345	0.178595	398	143.285	1.07587	-0.20956
9.34001	980.696	0.178802	398	143.483	1.07712	-0.2092
9.35002	982.056	0.179009	398	143.682	1.07837	-0.20885
9.36003	983.352	0.179195	398	143.872	1.07949	-0.20858
9.37004	984.743	0.179381	398	144.075	1.08061	-0.20838
9.37999	986.071	0.179588	398	144.269	1.08186	-0.20801
9.39	987.337	0.179794	398	144.455	1.0831	-0.2076
9.4	988.704	0.179979	398	144.655	1.08421	-0.20739
9.41001	990.087	0.180186	398	144.857	1.08546	-0.20705
9.42002	991.438	0.180372	398	145.055	1.08658	-0.20682
9.43003	992.782	0.1806	398	145.251	1.08795	-0.20633
9.43998	994.134	0.180786	398	145.449	1.08907	-0.2061
9.44999	995.516	0.180993	398	145.651	1.09032	-0.20577
9.46	996.868	0.181199	398	145.849	1.09156	-0.20542
9.47001	998.227	0.181406	398	146.048	1.09281	-0.20507
9.48002	999.673	0.181613	398	146.259	1.09405	-0.20477
9.49003	1001.1	0.181799	398	146.468	1.09517	-0.20459
9.50004	1002.45	0.181985	398	146.666	1.0963	-0.20436
9.50999	1003.84	0.182192	398	146.869	1.09754	-0.20403
9.52	1005.18	0.18244	398	147.065	1.09904	-0.20342
9.53001	1006.59	0.182626	398	147.272	1.10016	-0.20323
9.54002	1008	0.182812	398	147.478	1.10128	-0.20304
9.55003	1009.41	0.183019	398	147.684	1.10252	-0.20272
9.56004	1010.85	0.183225	398	147.895	1.10377	-0.20243
9.56999	1012.25	0.183412	398	148.1	1.10489	-0.20222
9.58	1013.57	0.183639	398	148.293	1.10626	-0.20173
9.59001	1014.93	0.183825	398	148.492	1.10738	-0.2015
9.60002	1016.29	0.184011	398	148.691	1.1085	-0.20128
9.61003	1017.61	0.184218	398	148.884	1.10975	-0.2009
9.62004	1019	0.184425	398	149.087	1.11099	-0.20057
9.62999	1020.35	0.184611	398	149.285	1.11211	-0.20034
9.64	1021.7	0.184796	398	149.482	1.11323	-0.20011
9.65	1023	0.185002	398	149.672	1.11447	-0.19973
9.66001	1024.27	0.185209	398	149.858	1.11572	-0.19932
9.67002	1025.62	0.185416	398	150.056	1.11696	-0.19896
9.68003	1026.95	0.185623	398	150.25	1.11821	-0.19859
9.68998	1028.38	0.185809	398	150.46	1.11933	-0.19841
9.69999	1029.7	0.186016	398	150.653	1.12058	-0.19804
9.71	1031	0.186243	398	150.843	1.12195	-0.19753
9.72001	1032.34	0.186429	398	151.039	1.12307	-0.19729
9.73002	1033.63	0.186615	398	151.228	1.12419	-0.19702
9.74003	1034.95	0.186822	398	151.421	1.12543	-0.19664
9.75004	1036.32	0.187008	398	151.621	1.12655	-0.19642
9.75999	1037.68	0.187194	398	151.82	1.12767	-0.1962
9.77	1038.98	0.187401	398	152.01	1.12892	-0.19581
9.78001	1040.32	0.187608	398	152.206	1.13017	-0.19545
9.79002	1041.59	0.187794	398	152.392	1.13129	-0.19516
9.80003	1042.98	0.188	398	152.596	1.13253	-0.19484
9.81004	1044.43	0.188186	398	152.808	1.13365	-0.19467
9.81999	1045.87	0.188393	398	153.018	1.1349	-0.19437
9.83	1047.34	0.1886	398	153.234	1.13614	-0.1941
9.84001	1048.79	0.188786	398	153.446	1.13727	-0.19393
9.85002	1050.31	0.188993	398	153.668	1.13851	-0.19369
9.86003	1051.83	0.189199	398	153.89	1.13975	-0.19345
9.87004	1053.31	0.189406	398	154.107	1.141	-0.19318
9.87999	1054.84	0.189592	398	154.331	1.14212	-0.19306
9.89	1056.34	0.189799	398	154.55	1.14337	-0.1928
9.9	1057.84	0.190005	398	154.77	1.14461	-0.19255
9.91001	1059.33	0.190212	398	154.988	1.14586	-0.19229
9.92002	1060.74	0.190377	398	155.194	1.14685	-0.19222
9.93003	1062.13	0.190584	398	155.397	1.1481	-0.19189
9.93998	1063.56	0.19079	398	155.607	1.14934	-0.19159
9.94999	1064.84	0.190997	398	155.794	1.15058	-0.19119
9.96	1066.27	0.191183	398	156.003	1.1517	-0.19101
9.97001	1067.74	0.191369	398	156.218	1.15283	-0.19086
9.98002	1069.12	0.191597	398	156.42	1.1542	-0.1904
9.99003	1070.51	0.191783	398	156.623	1.15532	-0.19019
10	1071.92	0.19199	398	156.83	1.15657	-0.18987
10.01	1073.35	0.192217	398	157.039	1.15793	-0.18945
10.02	1074.84	0.192424	398	157.257	1.15918	-0.18918
10.03	1076.3	0.19261	398	157.471	1.1603	-0.18903
10.04	1077.8	0.192817	398	157.69	1.16155	-0.18877
10.05	1079.34	0.193023	398	157.915	1.16279	-0.18854
10.06	1080.74	0.193251	398	158.12	1.16416	-0.18809
10.07	1082.23	0.193437	398	158.338	1.16528	-0.18795
10.08	1083.63	0.193644	398	158.543	1.16653	-0.18763
10.09	1085	0.19383	398	158.743	1.16765	-0.18741
10.1	1086.45	0.194036	398	158.956	1.16889	-0.18712
10.11	1087.82	0.194243	398	159.156	1.17014	-0.18678
10.12	1089.15	0.19445	398	159.351	1.17139	-0.18641
10.13	1090.51	0.194636	398	159.55	1.17251	-0.18619
10.14	1091.77	0.194843	398	159.734	1.17375	-0.18577
10.15	1093.05	0.195048	398	159.921	1.17499	-0.18538
10.16	1094.27	0.195255	398	160.1	1.17623	-0.18493
10.17	1095.41	0.195462	398	160.267	1.17748	-0.18444
10.18	1096.68	0.195669	398	160.452	1.17873	-0.18403
10.19	1097.99	0.195875	398	160.644	1.17997	-0.18365
10.2	1099.2	0.196062	398	160.821	1.1811	-0.18332
10.21	1100.49	0.196248	398	161.01	1.18222	-0.18305
10.22	1101.77	0.196454	398	161.197	1.18346	-0.18265
10.23	1103.04	0.196661	398	161.383	1.1847	-0.18224
10.24	1104.35	0.196868	398	161.575	1.18595	-0.18186
10.25	1105.6	0.197054	398	161.757	1.18707	-0.18156
10.26	1106.94	0.19724	398	161.953	1.18819	-0.18133
10.27	1108.28	0.197447	398	162.149	1.18944	-0.18096
10.28	1109.6	0.197654	398	162.343	1.19069	-0.18059
10.29	1110.95	0.19784	398	162.54	1.19181	-0.18036
10.3	1112.32	0.198026	398	162.741	1.19293	-0.18014
10.31	1113.7	0.198232	398	162.942	1.19417	-0.17981
10.32	1114.99	0.198418	398	163.131	1.19529	-0.17954
10.33	1116.34	0.198625	398	163.329	1.19654	-0.17918
10.34	1117.77	0.198811	398	163.538	1.19766	-0.179
10.35	1119.25	0.199018	398	163.754	1.1989	-0.17873
10.36	1120.67	0.199225	398	163.962	1.20015	-0.17842
10.37	1122.15	0.199432	398	164.179	1.2014	-0.17815
10.38	1123.62	0.199638	398	164.394	1.20264	-0.17787
10.39	1125.06	0.199824	398	164.605	1.20376	-0.1777
10.4	1126.49	0.20003	398	164.814	1.205	-0.1774
10.41	1127.89	0.200216	398	165.019	1.20612	-0.17721
10.42	1129.46	0.200423	398	165.248	1.20737	-0.17699
10.43	1130.93	0.20063	398	165.463	1.20861	-0.17672
10.44	1132.38	0.200836	398	165.675	1.20986	-0.17643
10.45	1133.88	0.201043	398	165.895	1.2111	-0.17617
10.46	1135.45	0.20125	398	166.125	1.21235	-0.17596
10.47	1137.02	0.201457	398	166.354	1.2136	-0.17575
10.48	1138.58	0.201643	398	166.583	1.21472	-0.17566
10.49	1140.12	0.20187	398	166.808	1.21608	-0.1753
10.5	1141.68	0.202056	398	167.036	1.2172	-0.17521
10.51	1143.28	0.202242	398	167.27	1.21833	-0.17514
10.52	1144.79	0.20247	398	167.491	1.2197	-0.17477
10.53	1146.38	0.202656	398	167.724	1.22082	-0.17469
10.54	1147.9	0.202863	398	167.946	1.22207	-0.17445
10.55	1149.35	0.20309	398	168.158	1.22343	-0.17404
10.56	1150.86	0.203297	398	168.379	1.22468	-0.17378
10.57	1152.26	0.203483	398	168.584	1.2258	-0.17359
10.58	1153.69	0.203669	398	168.793	1.22692	-0.17341
10.59	1155.16	0.203876	398	169.008	1.22817	-0.17313
10.6	1156.6	0.204082	398	169.219	1.22941	-0.17284
10.61	1158.02	0.204289	398	169.427	1.23066	-0.17253
10.62	1159.42	0.204496	398	169.632	1.2319	-0.1722
10.63	1160.88	0.204682	398	169.845	1.23302	-0.17204
10.64	1162.36	0.204868	398	170.062	1.23414	-0.1719
10.65	1163.8	0.205053	398	170.272	1.23526	-0.17173
10.66	1165.19	0.20526	398	170.476	1.23651	-0.1714
10.67	1166.66	0.205467	398	170.691	1.23775	-0.17112
10.68	1168.14	0.205653	398	170.907	1.23887	-0.17098
10.69	1169.63	0.205839	398	171.125	1.23999	-0.17084
10.7	1171.04	0.206046	398	171.332	1.24124	-0.17052
10.71	1172.44	0.206252	398	171.537	1.24248	-0.17021
10.72	1173.89	0.206438	398	171.749	1.2436	-0.17004
10.73	1175.27	0.206624	398	171.951	1.24472	-0.16983
10.74	1176.68	0.206831	398	172.157	1.24597	-0.16951
10.75	1178.16	0.207038	398	172.373	1.24722	-0.16924
10.76	1179.62	0.207245	398	172.587	1.24846	-0.16896
10.77	1181.08	0.207451	398	172.801	1.2497	-0.16868
10.78	1182.48	0.207637	398	173.005	1.25083	-0.16848
10.79	1183.87	0.207844	398	173.209	1.25207	-0.16815
10.8	1185.31	0.20803	398	173.42	1.25319	-0.16798
10.81	1186.7	0.208237	398	173.623	1.25444	-0.16765
10.82	1188.14	0.208444	398	173.834	1.25569	-0.16735
10.83	1189.56	0.208651	398	174.041	1.25693	-0.16704
10.84	1190.99	0.208857	398	174.251	1.25817	-0.16674
10.85	1192.38	0.209043	398	174.454	1.2593	-0.16653
10.86	1193.7	0.20925	398	174.647	1.26054	-0.16616
10.87	1195.06	0.209436	398	174.846	1.26166	-0.16593
10.88	1196.52	0.209643	398	175.06	1.26291	-0.16565
10.89	1197.97	0.20985	398	175.272	1.26416	-0.16536
10.9	1199.49	0.210035	398	175.494	1.26527	-0.16524
10.91	1201.03	0.210242	398	175.719	1.26652	-0.16501
10.92	1202.47	0.210448	398	175.93	1.26776	-0.16472
10.93	1203.92	0.210655	398	176.142	1.26901	-0.16443
10.94	1205.35	0.210862	398	176.352	1.27025	-0.16412
10.95	1206.8	0.211048	398	176.564	1.27137	-0.16396
10.96	1208.35	0.211255	398	176.79	1.27262	-0.16373
10.97	1209.88	0.211461	398	177.014	1.27386	-0.1635
10.98	1211.31	0.211627	398	177.224	1.27486	-0.16344
10.99	1212.79	0.211833	398	177.44	1.2761	-0.16318
11	1214.19	0.21204	398	177.645	1.27735	-0.16285
11.01	1215.53	0.212226	398	177.841	1.27847	-0.16262
11.02	1216.91	0.212433	398	178.043	1.27972	-0.16228
11.03	1218.22	0.212619	398	178.235	1.28084	-0.16202
11.04	1219.59	0.212847	398	178.435	1.28221	-0.16155
11.05	1220.92	0.213033	398	178.63	1.28333	-0.16131
11.06	1222.13	0.213239	398	178.807	1.28457	-0.16086
11.07	1223.41	0.213467	398	178.994	1.28595	-0.16033
11.08	1224.66	0.213694	398	179.177	1.28731	-0.15979
11.09	1225.95	0.213901	398	179.365	1.28856	-0.15939
11.1	1227.19	0.214066	398	179.547	1.28955	-0.15922
11.11	1228.49	0.214273	398	179.737	1.2908	-0.15883
11.12	1229.83	0.21448	398	179.933	1.29205	-0.15846
11.13	1231.23	0.214687	398	180.138	1.2933	-0.15814
11.14	1232.59	0.214893	398	180.337	1.29454	-0.15779
11.15	1234.01	0.215079	398	180.545	1.29566	-0.15761
11.16	1235.55	0.215265	398	180.77	1.29678	-0.1575
11.17	1237.06	0.215471	398	180.991	1.29802	-0.15726
11.18	1238.58	0.215657	398	181.213	1.29914	-0.15714
11.19	1240.01	0.215864	398	181.423	1.30039	-0.15683
11.2	1241.59	0.216071	398	181.654	1.30163	-0.15663
11.21	1243.11	0.216278	398	181.876	1.30288	-0.15638
11.22	1244.61	0.216464	398	182.096	1.304	-0.15625
11.23	1246.14	0.21667	398	182.319	1.30524	-0.15602
11.24	1247.68	0.216877	398	182.545	1.30649	-0.15579
11.25	1249.2	0.217063	398	182.767	1.30761	-0.15567
11.26	1250.69	0.217249	398	182.985	1.30873	-0.15553
11.27	1252.21	0.217477	398	183.208	1.3101	-0.15516
11.28	1253.74	0.217704	398	183.431	1.31147	-0.1548
11.29	1255.25	0.21787	398	183.652	1.31247	-0.15479
11.3	1256.7	0.218097	398	183.864	1.31384	-0.15438
11.31	1258.24	0.218304	398	184.09	1.31508	-0.15415
11.32	1259.71	0.21851	398	184.305	1.31633	-0.15388
11.33	1261.22	0.218697	398	184.526	1.31745	-0.15375
11.34	1262.69	0.218903	398	184.741	1.31869	-0.15347
11.35	1264.12	0.219089	398	184.95	1.31981	-0.15329
11.36	1265.56	0.219296	398	185.161	1.32106	-0.153
11.37	1267.02	0.219482	398	185.374	1.32218	-0.15284
11.38	1268.39	0.21971	398	185.575	1.32355	-0.15237
11.39	1269.91	0.219916	398	185.797	1.3248	-0.15213
11.41	1271.1	0.220308	398	185.971	1.32716	-0.15055
11.44	1272.28	0.220928	398	186.144	1.33089	-0.14759
11.47	1273.34	0.221528	398	186.299	1.33451	-0.14468
11.5	1275.26	0.222148	398	186.58	1.33824	-0.14221
11.51	1276.59	0.222334	398	186.774	1.33936	-0.14197
11.52	1278.07	0.222541	398	186.991	1.34061	-0.14169
11.53	1279.78	0.222748	398	187.241	1.34186	-0.14157
11.54	1281.33	0.222934	398	187.468	1.34298	-0.14147
11.55	1282.9	0.22312	398	187.698	1.3441	-0.14139
11.56	1284.64	0.223327	398	187.952	1.34534	-0.14129
11.57	1286.2	0.223533	398	188.18	1.34658	-0.14108
11.58	1287.8	0.22374	398	188.415	1.34783	-0.14088
11.59	1289.52	0.223947	398	188.666	1.34908	-0.14077
11.6	1291.05	0.224174	398	188.89	1.35045	-0.14041
11.61	1292.66	0.22436	398	189.126	1.35157	-0.14035
11.62	1294.3	0.224547	398	189.366	1.35269	-0.14031
11.63	1295.87	0.224753	398	189.595	1.35393	-0.1401
11.64	1297.45	0.22496	398	189.826	1.35518	-0.13989
11.65	1299.04	0.225146	398	190.059	1.3563	-0.13982
11.66	1300.6	0.225331	398	190.287	1.35742	-0.13973
11.67	1302.26	0.225538	398	190.53	1.35866	-0.13958
11.68	1303.82	0.225724	398	190.758	1.35978	-0.13949
11.69	1305.39	0.225931	398	190.988	1.36103	-0.13928
11.7	1306.82	0.226137	398	191.197	1.36227	-0.13898
11.71	1308.23	0.226344	398	191.404	1.36352	-0.13866
11.72	1309.55	0.226551	398	191.597	1.36477	-0.13828
11.73	1310.7	0.226758	398	191.765	1.36601	-0.13779
11.74	1311.94	0.226944	398	191.946	1.36713	-0.13749
11.75	1313.14	0.22713	398	192.122	1.36825	-0.13716
11.76	1314.34	0.227337	398	192.298	1.3695	-0.13671
11.77	1315.52	0.227543	398	192.47	1.37074	-0.13624
11.78	1316.82	0.227729	398	192.66	1.37186	-0.13598
11.79	1318.06	0.227936	398	192.842	1.37311	-0.13555
11.8	1319.49	0.228143	398	193.051	1.37436	-0.13524
11.81	1320.96	0.22835	398	193.266	1.3756	-0.13497
11.82	1322.42	0.228536	398	193.48	1.37672	-0.13481
11.83	1324.04	0.228742	398	193.717	1.37796	-0.13463
11.84	1325.6	0.228949	398	193.945	1.37921	-0.13442
11.85	1327.24	0.229135	398	194.185	1.38033	-0.13438
11.86	1328.86	0.229342	398	194.422	1.38158	-0.1342
11.87	1330.46	0.229549	398	194.656	1.38283	-0.134
11.88	1332.02	0.229755	398	194.884	1.38407	-0.13379
11.89	1333.61	0.229962	398	195.117	1.38531	-0.13359
11.9	1335.16	0.230148	398	195.344	1.38643	-0.13349
11.91	1336.71	0.230355	398	195.57	1.38768	-0.13327
11.92	1338.26	0.230541	398	195.797	1.3888	-0.13317
11.93	1339.89	0.230727	398	196.036	1.38992	-0.13312
11.94	1341.43	0.230933	398	196.261	1.39116	-0.1329
11.95	1342.99	0.23114	398	196.489	1.39241	-0.13268
11.96	1344.56	0.231367	398	196.719	1.39378	-0.13234
11.97	1346.09	0.231553	398	196.943	1.3949	-0.13223
11.98	1347.6	0.231781	398	197.164	1.39627	-0.13185
11.99	1349.16	0.231967	398	197.392	1.39739	-0.13176
12	1350.72	0.232153	398	197.62	1.39851	-0.13167
12.01	1352.32	0.232359	398	197.854	1.39975	-0.13148
12.02	1353.91	0.232566	398	198.087	1.401	-0.13128
12.03	1355.38	0.232773	398	198.302	1.40225	-0.13101
12.04	1357.03	0.233	398	198.543	1.40361	-0.13073
12.05	1358.58	0.233186	398	198.77	1.40473	-0.13063
12.06	1360.13	0.233373	398	198.997	1.40586	-0.13052
12.07	1361.67	0.233579	398	199.222	1.4071	-0.1303
12.08	1363.19	0.233765	398	199.445	1.40822	-0.13018
12.09	1364.7	0.233951	398	199.666	1.40934	-0.13005
12.1	1366.23	0.234158	398	199.889	1.41059	-0.12981
12.11	1367.73	0.234365	398	200.109	1.41184	-0.12955
12.12	1369.19	0.234551	398	200.323	1.41296	-0.1294
12.13	1370.68	0.234758	398	200.541	1.4142	-0.12913
12.14	1372.14	0.234944	398	200.754	1.41533	-0.12897
12.15	1373.62	0.235151	398	200.971	1.41657	-0.1287
12.16	1375.12	0.235316	398	201.19	1.41757	-0.1287
12.17	1376.71	0.235543	398	201.423	1.41893	-0.12838
12.18	1378.35	0.23575	398	201.663	1.42018	-0.12821
12.19	1379.94	0.235935	398	201.895	1.4213	-0.12814
12.2	1381.53	0.236142	398	202.128	1.42254	-0.12794
12.21	1383.13	0.236328	398	202.362	1.42366	-0.12788
12.22	1384.74	0.236535	398	202.598	1.42491	-0.12769
12.23	1386.35	0.236742	398	202.833	1.42616	-0.12751
12.24	1387.89	0.236948	398	203.058	1.4274	-0.12728
12.25	1389.46	0.237155	398	203.288	1.42864	-0.12707
12.26	1390.99	0.237362	398	203.512	1.42989	-0.12683
12.27	1392.46	0.237589	398	203.727	1.43126	-0.12643
12.28	1393.96	0.237775	398	203.947	1.43238	-0.1263
12.29	1395.48	0.237961	398	204.169	1.4335	-0.12618
12.3	1396.99	0.238147	398	204.39	1.43462	-0.12605
12.31	1398.47	0.238334	398	204.606	1.43575	-0.1259
12.32	1399.99	0.23854	398	204.829	1.43699	-0.12566
12.33	1401.55	0.238768	398	205.057	1.43836	-0.12532
12.34	1403.08	0.238974	398	205.281	1.4396	-0.12509
12.35	1404.58	0.239161	398	205.5	1.44073	-0.12495
12.36	1406.12	0.239347	398	205.726	1.44185	-0.12484
12.37	1407.71	0.239574	398	205.958	1.44322	-0.12452
12.38	1409.15	0.239781	398	206.169	1.44446	-0.12423
12.39	1410.78	0.239967	398	206.407	1.44558	-0.12418
12.4	1412.27	0.240194	398	206.625	1.44695	-0.12379
12.41	1413.82	0.24038	398	206.852	1.44807	-0.12369
12.42	1415.36	0.240587	398	207.078	1.44932	-0.12346
12.43	1416.81	0.240773	398	207.29	1.45044	-0.1233
12.44	1418.36	0.240979	398	207.516	1.45168	-0.12308
12.45	1419.96	0.241186	398	207.751	1.45293	-0.12289
12.46	1421.45	0.241372	398	207.969	1.45405	-0.12275
12.47	1422.96	0.241578	398	208.189	1.45529	-0.1225
12.48	1424.53	0.241765	398	208.419	1.45642	-0.12241
12.49	1425.87	0.241971	398	208.615	1.45766	-0.12205
12.5	1427.38	0.242178	398	208.836	1.4589	-0.1218
12.51	1428.84	0.242385	398	209.05	1.46015	-0.12152
12.52	1430.29	0.24255	398	209.262	1.46114	-0.12148
12.53	1431.85	0.242757	398	209.49	1.46239	-0.12126
12.54	1433.24	0.242984	398	209.694	1.46376	-0.12081
12.55	1434.71	0.24317	398	209.909	1.46488	-0.12065
12.56	1436.17	0.243377	398	210.122	1.46613	-0.12037
12.57	1437.51	0.243584	398	210.318	1.46737	-0.12001
12.58	1438.92	0.24377	398	210.525	1.46849	-0.11981
12.59	1440.35	0.243977	398	210.734	1.46974	-0.11951
12.6	1441.75	0.244184	398	210.939	1.47099	-0.11919
12.61	1443.08	0.24437	398	211.133	1.47211	-0.11894
12.62	1444.43	0.244556	398	211.331	1.47323	-0.11871
12.63	1445.71	0.244762	398	211.518	1.47447	-0.11831
12.64	1447.09	0.244948	398	211.72	1.47559	-0.1181
12.65	1448.27	0.245176	398	211.893	1.47696	-0.11751
12.66	1449.6	0.245383	398	212.087	1.47821	-0.11714
12.67	1451.03	0.245548	398	212.296	1.4792	-0.11708
12.68	1452.34	0.245775	398	212.488	1.48057	-0.11658
12.69	1453.81	0.245981	398	212.703	1.48181	-0.11631
12.7	1455.13	0.246167	398	212.896	1.48293	-0.11606
12.71	1456.65	0.246353	398	213.119	1.48405	-0.11594
12.72	1458.16	0.24656	398	213.339	1.4853	-0.11569
12.73	1459.63	0.246767	398	213.555	1.48655	-0.11541
12.74	1461.17	0.246974	398	213.78	1.4878	-0.11518
12.75	1462.84	0.24716	398	214.024	1.48892	-0.11516
12.76	1464.41	0.247366	398	214.254	1.49016	-0.11495
12.77	1465.93	0.247573	398	214.476	1.4914	-0.11471
12.78	1467.48	0.24778	398	214.703	1.49265	-0.11448
12.79	1468.93	0.247987	398	214.915	1.4939	-0.11419
12.8	1470.52	0.248193	398	215.148	1.49514	-0.114
12.81	1471.95	0.2484	398	215.357	1.49639	-0.11369
12.82	1473.37	0.248586	398	215.565	1.49751	-0.11351
12.83	1474.82	0.248772	398	215.777	1.49863	-0.11334
12.84	1475.96	0.248958	398	215.944	1.49975	-0.11297
12.85	1477.1	0.249165	398	216.111	1.50099	-0.11248
12.86	1478.14	0.249393	398	216.263	1.50237	-0.11179
12.87	1479.23	0.249579	398	216.422	1.50349	-0.11139
12.88	1480.39	0.249785	398	216.592	1.50473	-0.11091
12.89	1481.52	0.250013	398	216.757	1.5061	-0.11028
12.9	1482.67	0.250199	398	216.925	1.50722	-0.10992
12.91	1483.89	0.250406	398	217.104	1.50847	-0.10948
12.92	1485.03	0.250612	398	217.271	1.50971	-0.10899
12.93	1486.3	0.250819	398	217.457	1.51096	-0.10858
12.94	1487.65	0.251025	398	217.654	1.5122	-0.10823
12.95	1489.02	0.251232	398	217.855	1.51345	-0.10788
12.96	1490.49	0.251418	398	218.07	1.51457	-0.10773
12.97	1491.98	0.251624	398	218.288	1.51581	-0.10747
12.98	1493.38	0.251811	398	218.492	1.51693	-0.10727
12.99	1494.93	0.252017	398	218.719	1.51817	-0.10705
13	1496.31	0.252203	398	218.921	1.5193	-0.10684
13.01	1497.72	0.25241	398	219.127	1.52054	-0.10652
13.02	1499.17	0.252617	398	219.34	1.52179	-0.10623
13.03	1500.6	0.252803	398	219.549	1.52291	-0.10605
13.04	1502.2	0.25301	398	219.783	1.52416	-0.10586
13.05	1503.77	0.253196	398	220.013	1.52528	-0.10577
13.06	1505.28	0.253382	398	220.233	1.5264	-0.10565
13.07	1506.69	0.253589	398	220.44	1.52764	-0.10533
13.08	1508.13	0.253816	398	220.65	1.52901	-0.10491
13.09	1509.46	0.254002	398	220.845	1.53013	-0.10467
13.1	1510.91	0.254209	398	221.057	1.53138	-0.10437
13.11	1512.33	0.254374	398	221.265	1.53237	-0.10432
13.12	1513.82	0.254581	398	221.483	1.53362	-0.10405
13.13	1515.26	0.254788	398	221.694	1.53487	-0.10375
13.14	1516.7	0.254994	398	221.904	1.53611	-0.10346
13.15	1518.11	0.255201	398	222.111	1.53736	-0.10314
13.16	1519.63	0.255408	398	222.333	1.5386	-0.1029
13.17	1521.22	0.255615	398	222.566	1.53985	-0.1027
13.18	1522.82	0.255821	398	222.8	1.54109	-0.10251
13.19	1524.42	0.256007	398	223.034	1.54221	-0.10245
13.2	1526.08	0.256213	398	223.277	1.54345	-0.1023
13.21	1527.6	0.25642	398	223.499	1.5447	-0.10205
13.22	1529.1	0.256627	398	223.719	1.54595	-0.1018
13.23	1530.71	0.256813	398	223.954	1.54707	-0.10174
13.24	1532.11	0.25702	398	224.159	1.54831	-0.10141
13.25	1533.67	0.257226	398	224.387	1.54955	-0.1012
13.26	1535.2	0.257433	398	224.611	1.5508	-0.10096
13.27	1536.79	0.257599	398	224.844	1.5518	-0.10101
13.28	1538.34	0.257826	398	225.07	1.55317	-0.10066
13.29	1540.02	0.258012	398	225.316	1.55429	-0.10065
13.3	1541.46	0.258239	398	225.527	1.55566	-0.10023
13.31	1543.13	0.258426	398	225.771	1.55678	-0.1002
13.32	1544.75	0.258632	398	226.008	1.55802	-0.10003
13.33	1546.28	0.258839	398	226.232	1.55927	-0.09979
13.34	1547.96	0.259004	398	226.478	1.56027	-0.09991
13.35	1549.46	0.259211	398	226.697	1.56151	-0.09965
13.36	1551.04	0.259418	398	226.929	1.56276	-0.09944
13.37	1552.44	0.259625	398	227.133	1.56401	-0.09912
13.38	1553.96	0.259831	398	227.356	1.56525	-0.09888
13.39	1555.32	0.260038	398	227.555	1.56649	-0.09853
13.4	1556.89	0.260224	398	227.784	1.56761	-0.09844
13.41	1558.24	0.260431	398	227.982	1.56886	-0.09808
13.42	1559.71	0.260617	398	228.197	1.56998	-0.09793
13.43	1561.2	0.260824	398	228.415	1.57123	-0.09767
13.44	1562.68	0.26103	398	228.632	1.57247	-0.0974
13.45	1564.26	0.261216	398	228.863	1.57359	-0.09732
13.46	1565.71	0.261402	398	229.075	1.57471	-0.09716
13.47	1567.27	0.261608	398	229.303	1.57595	-0.09694
13.48	1568.75	0.261836	398	229.52	1.57733	-0.09655
13.49	1570.12	0.262022	398	229.72	1.57845	-0.09633
13.5	1571.61	0.262208	398	229.938	1.57957	-0.09619
13.51	1573.16	0.262415	398	230.165	1.58081	-0.09597
13.52	1574.67	0.262601	398	230.386	1.58193	-0.09584
13.53	1576.21	0.262808	398	230.611	1.58318	-0.09561
13.54	1577.67	0.262994	398	230.825	1.5843	-0.09545
13.55	1579.2	0.2632	398	231.049	1.58554	-0.09522
13.56	1580.7	0.263407	398	231.268	1.58679	-0.09496
13.57	1582.26	0.263593	398	231.496	1.58791	-0.09487
13.58	1583.84	0.2638	398	231.727	1.58916	-0.09466
13.59	1585.5	0.264007	398	231.97	1.5904	-0.09451
13.6	1587.04	0.264213	398	232.196	1.59164	-0.09428
13.61	1588.59	0.2644	398	232.422	1.59277	-0.09418
13.62	1590.03	0.264586	398	232.633	1.59389	-0.09401
13.63	1591.49	0.264792	398	232.847	1.59513	-0.09373
13.64	1592.76	0.264999	398	233.032	1.59638	-0.09332
13.65	1593.91	0.265206	398	233.201	1.59763	-0.09283
13.66	1595.04	0.265413	398	233.366	1.59887	-0.09232
13.67	1596.13	0.265578	398	233.526	1.59987	-0.09205
13.68	1597.15	0.265785	398	233.675	1.60111	-0.09147
13.69	1598.26	0.265992	398	233.837	1.60236	-0.09096
13.7	1599.37	0.266218	398	234	1.60372	-0.09033
13.71	1600.46	0.266425	398	234.159	1.60497	-0.0898
13.72	1601.66	0.26659	398	234.335	1.60596	-0.0896
13.73	1602.8	0.266776	398	234.501	1.60708	-0.08923
13.74	1604.24	0.267004	398	234.712	1.60846	-0.0888
13.75	1605.68	0.26719	398	234.923	1.60958	-0.08863
13.76	1607.15	0.267376	398	235.138	1.6107	-0.08848
13.77	1608.63	0.267603	398	235.354	1.61207	-0.08809
13.78	1610.1	0.26781	398	235.569	1.61331	-0.08781
13.79	1611.51	0.267975	398	235.776	1.61431	-0.08775
13.8	1612.94	0.268182	398	235.985	1.61555	-0.08744
13.81	1614.37	0.268389	398	236.194	1.6168	-0.08714
13.82	1615.83	0.268575	398	236.408	1.61792	-0.08698
13.83	1617.4	0.268782	398	236.637	1.61917	-0.08677
13.84	1618.84	0.268988	398	236.848	1.62041	-0.08647
13.85	1620.38	0.269195	398	237.073	1.62166	-0.08624
13.86	1621.95	0.269402	398	237.303	1.6229	-0.08603
13.87	1623.56	0.269609	398	237.539	1.62415	-0.08584
13.88	1625.21	0.269795	398	237.78	1.62527	-0.08581
13.89	1626.82	0.269981	398	238.016	1.62639	-0.08575
13.9	1628.37	0.270188	398	238.242	1.62764	-0.08553
13.91	1629.96	0.270394	398	238.475	1.62888	-0.08533
13.92	1631.42	0.270601	398	238.689	1.63013	-0.08505
13.93	1632.82	0.270787	398	238.894	1.63125	-0.08485
13.94	1634.35	0.270994	398	239.117	1.63249	-0.08461
13.95	1635.84	0.2712	398	239.335	1.63373	-0.08435
13.96	1637.3	0.271386	398	239.549	1.63486	-0.08419
13.97	1638.6	0.271592	398	239.739	1.6361	-0.08381
13.98	1640.03	0.271799	398	239.948	1.63734	-0.08351
13.99	1641.43	0.271985	398	240.153	1.63846	-0.08331
14	1642.86	0.272192	398	240.362	1.63971	-0.083
14.01	1644.37	0.272378	398	240.583	1.64083	-0.08288
14.02	1645.88	0.272585	398	240.804	1.64208	-0.08263
14.03	1647.3	0.272771	398	241.012	1.6432	-0.08244
14.04	1648.67	0.272978	398	241.213	1.64445	-0.0821
14.05	1649.9	0.273164	398	241.392	1.64557	-0.08179
14.06	1651.23	0.27337	398	241.587	1.64681	-0.08142
14.07	1652.61	0.273577	398	241.789	1.64805	-0.08109
14.08	1653.92	0.273763	398	241.981	1.64917	-0.08083
14.09	1655.29	0.27397	398	242.181	1.65042	-0.08048
14.1	1656.71	0.274177	398	242.389	1.65167	-0.08017
14.11	1658.06	0.274363	398	242.586	1.65279	-0.07994
14.12	1659.45	0.274549	398	242.79	1.65391	-0.07974
14.13	1660.89	0.274756	398	243	1.65516	-0.07944
14.14	1662.35	0.274962	398	243.214	1.6564	-0.07916
14.15	1663.95	0.275169	398	243.448	1.65764	-0.07897
14.16	1665.44	0.275376	398	243.666	1.65889	-0.0787
14.17	1666.97	0.275562	398	243.89	1.66001	-0.07859
14.18	1668.42	0.275769	398	244.102	1.66126	-0.0783
14.19	1669.87	0.275975	398	244.314	1.6625	-0.07801
14.2	1671.24	0.276182	398	244.515	1.66375	-0.07767
14.21	1672.56	0.276367	398	244.708	1.66486	-0.07743
14.22	1673.59	0.276574	398	244.858	1.66611	-0.07686
14.24	1675.48	0.276967	398	245.135	1.66848	-0.07574
14.26	1677.35	0.277401	398	245.409	1.67109	-0.07435
14.28	1679.29	0.277773	398	245.692	1.67333	-0.07339
14.3	1681.22	0.278187	398	245.975	1.67583	-0.07217
14.31	1682.34	0.278393	398	246.139	1.67707	-0.07167
14.32	1683.68	0.2786	398	246.335	1.67831	-0.0713
14.33	1685.07	0.278807	398	246.538	1.67956	-0.07097
14.34	1686.62	0.279014	398	246.765	1.68081	-0.07075
14.35	1688.14	0.2792	398	246.987	1.68193	-0.07063
14.36	1689.61	0.279407	398	247.202	1.68317	-0.07035
14.37	1691.12	0.279593	398	247.423	1.6843	-0.07022
14.38	1692.55	0.279799	398	247.632	1.68554	-0.06993
14.39	1693.92	0.280027	398	247.833	1.68691	-0.06945
14.4	1695.35	0.280213	398	248.042	1.68803	-0.06928
14.41	1696.68	0.280399	398	248.237	1.68915	-0.06903
14.42	1698.13	0.280585	398	248.449	1.69027	-0.06887
14.43	1699.2	0.280792	398	248.605	1.69152	-0.06833
14.45	1700.54	0.281205	398	248.801	1.69401	-0.06672
14.47	1701.82	0.281576	398	248.989	1.69624	-0.06533
14.49	1703.36	0.281969	398	249.214	1.69861	-0.06398
14.51	1705.05	0.282383	398	249.461	1.7011	-0.0626
14.53	1706.53	0.282776	399	249.678	1.70347	-0.06121
14.54	1707.54	0.282982	399	249.826	1.70471	-0.06063
14.55	1708.67	0.283168	399	249.991	1.70583	-0.06025
14.56	1709.83	0.283375	399	250.161	1.70708	-0.05977
14.57	1710.95	0.283561	399	250.325	1.7082	-0.05939
14.58	1712.15	0.283768	399	250.5	1.70945	-0.05893
14.59	1713.21	0.283975	399	250.655	1.71069	-0.05838
14.6	1714.37	0.284161	399	250.825	1.71181	-0.05803
14.61	1715.47	0.284347	399	250.986	1.71293	-0.05763
14.62	1716.7	0.284554	399	251.166	1.71418	-0.0572
14.63	1718.12	0.28476	399	251.374	1.71542	-0.05689
14.64	1719.63	0.284967	399	251.594	1.71667	-0.05664
14.65	1721.16	0.285174	399	251.818	1.71792	-0.0564
14.66	1722.74	0.285339	399	252.049	1.71891	-0.05645
14.67	1724.32	0.285546	399	252.281	1.72016	-0.05624
14.68	1725.77	0.285753	399	252.493	1.7214	-0.05595
14.69	1727.38	0.285959	399	252.728	1.72264	-0.05577
14.7	1728.78	0.286166	399	252.933	1.72389	-0.05545
14.71	1730.32	0.286372	399	253.159	1.72513	-0.05522
14.72	1731.9	0.286579	399	253.39	1.72638	-0.05502
14.73	1733.41	0.286765	399	253.611	1.7275	-0.05489
14.74	1734.99	0.286951	399	253.842	1.72862	-0.05481
14.75	1736.58	0.287158	399	254.074	1.72987	-0.05461
14.76	1738.08	0.287364	399	254.294	1.73111	-0.05436
14.77	1739.67	0.287571	399	254.526	1.73236	-0.05416
14.78	1741.25	0.287778	399	254.758	1.7336	-0.05395
14.79	1742.77	0.287964	399	254.98	1.73472	-0.05384
14.8	1744.44	0.288171	399	255.224	1.73597	-0.05369
14.81	1746	0.288377	399	255.453	1.73721	-0.05348
14.82	1747.57	0.288563	399	255.682	1.73833	-0.05339
14.83	1749.15	0.28877	399	255.913	1.73958	-0.05319
14.84	1750.66	0.288956	399	256.134	1.7407	-0.05306
14.85	1752.18	0.289163	399	256.357	1.74195	-0.05281
14.86	1753.72	0.28937	399	256.582	1.74319	-0.05258
14.87	1755.24	0.289577	399	256.804	1.74444	-0.05234
14.88	1756.78	0.289763	399	257.03	1.74556	-0.05223
14.89	1758.29	0.28999	399	257.251	1.74693	-0.05186
14.9	1759.81	0.290197	399	257.473	1.74817	-0.05161
14.91	1761.32	0.290383	399	257.694	1.7493	-0.05149
14.92	1762.86	0.290569	399	257.919	1.75042	-0.05138
14.93	1764.44	0.290776	399	258.151	1.75166	-0.05118
14.94	1766	0.290962	399	258.379	1.75278	-0.05109
14.95	1767.56	0.291169	399	258.607	1.75403	-0.05087
14.96	1769.15	0.291354	399	258.84	1.75514	-0.0508
14.97	1770.61	0.29154	399	259.053	1.75627	-0.05064
14.98	1772.13	0.291746	399	259.276	1.75751	-0.0504
14.99	1773.6	0.291932	399	259.491	1.75863	-0.05025
15	1775.11	0.292139	399	259.712	1.75987	-0.05
15.01	1776.75	0.292346	399	259.952	1.76112	-0.04983
15.02	1778.33	0.292532	399	260.183	1.76224	-0.04975
15.03	1779.89	0.292718	399	260.411	1.76336	-0.04966
15.04	1781.5	0.292925	399	260.647	1.76461	-0.04947
15.05	1783.1	0.293111	399	260.881	1.76573	-0.04941
15.06	1784.62	0.293318	399	261.103	1.76698	-0.04916
15.07	1786.28	0.293524	399	261.346	1.76822	-0.04902
15.08	1787.87	0.293731	399	261.578	1.76946	-0.04882
15.09	1789.55	0.293917	399	261.824	1.77058	-0.0488
15.1	1791.2	0.294103	399	262.066	1.7717	-0.04877
15.11	1792.76	0.29431	399	262.294	1.77295	-0.04855
15.12	1794.37	0.294496	399	262.529	1.77407	-0.04849
15.13	1795.94	0.294703	399	262.759	1.77532	-0.04828
15.14	1797.54	0.29491	399	262.993	1.77657	-0.04809
15.15	1799.11	0.295116	399	263.223	1.77781	-0.04788
15.16	1800.71	0.295323	399	263.457	1.77905	-0.04769
15.17	1802.33	0.29553	399	263.694	1.7803	-0.04751
15.18	1803.94	0.295716	399	263.93	1.78142	-0.04745
15.19	1805.56	0.295923	399	264.167	1.78267	-0.04727
15.2	1807.15	0.296109	399	264.399	1.78379	-0.0472
15.21	1808.72	0.296315	399	264.629	1.78503	-0.04699
15.22	1810.24	0.296521	399	264.851	1.78627	-0.04675
15.23	1811.79	0.296749	399	265.078	1.78764	-0.0464
15.24	1813.33	0.296914	399	265.303	1.78864	-0.04642
15.25	1814.92	0.297121	399	265.536	1.78989	-0.04622
15.26	1816.45	0.297328	399	265.76	1.79113	-0.04598
15.27	1817.96	0.297534	399	265.981	1.79237	-0.04574
15.28	1819.52	0.29772	399	266.209	1.79349	-0.04565
15.29	1821.05	0.297927	399	266.433	1.79474	-0.04541
15.3	1822.55	0.298113	399	266.652	1.79586	-0.04528
15.31	1824.13	0.29832	399	266.884	1.79711	-0.04507
15.32	1825.72	0.298506	399	267.116	1.79823	-0.045
15.33	1827.33	0.298734	399	267.352	1.7996	-0.04468
15.34	1828.81	0.29892	399	267.568	1.80072	-0.04454
15.35	1830.24	0.299106	399	267.778	1.80184	-0.04436
15.36	1831.75	0.299312	399	267.998	1.80308	-0.04412
15.37	1833.31	0.299498	399	268.227	1.8042	-0.04402
15.38	1834.92	0.299726	399	268.462	1.80558	-0.04371
15.39	1836.54	0.299891	399	268.699	1.80657	-0.04378
15.4	1838.11	0.300098	399	268.929	1.80782	-0.04357
15.41	1839.66	0.300305	399	269.156	1.80907	-0.04335
15.42	1841.22	0.300512	399	269.384	1.81031	-0.04313
15.43	1842.77	0.300718	399	269.611	1.81155	-0.04291
15.44	1844.46	0.300904	399	269.858	1.81267	-0.0429
15.45	1846.17	0.30109	399	270.108	1.8138	-0.04291
15.46	1847.86	0.301297	399	270.355	1.81504	-0.04278
15.47	1849.47	0.301482	399	270.591	1.81616	-0.04272
15.48	1850.91	0.301689	399	270.802	1.8174	-0.04242
15.49	1852.45	0.301916	399	271.027	1.81877	-0.04207
15.5	1854.01	0.302123	399	271.255	1.82002	-0.04185
15.51	1855.51	0.30233	399	271.475	1.82127	-0.04159
15.52	1857.04	0.302495	399	271.699	1.82226	-0.04161
15.53	1858.55	0.302681	399	271.919	1.82338	-0.04148
15.54	1860.06	0.302868	399	272.14	1.82451	-0.04135
15.55	1861.56	0.303074	399	272.36	1.82575	-0.0411
15.56	1863.02	0.303281	399	272.573	1.82699	-0.04081
15.57	1864.56	0.303467	399	272.799	1.82811	-0.04071
15.58	1866.2	0.303653	399	273.039	1.82923	-0.04067
15.59	1867.6	0.30386	399	273.244	1.83048	-0.04034
15.6	1868.94	0.304025	399	273.44	1.83148	-0.04023
15.61	1870.19	0.304232	399	273.623	1.83272	-0.03981
15.62	1871.42	0.304459	399	273.802	1.83409	-0.03925
15.63	1872.67	0.304666	399	273.985	1.83534	-0.03883
15.64	1873.76	0.304873	399	274.145	1.83658	-0.0383
15.65	1874.9	0.305059	399	274.312	1.8377	-0.03793
15.66	1875.99	0.305266	399	274.471	1.83895	-0.0374
15.68	1877.94	0.305659	399	274.756	1.84132	-0.03632
15.69	1879.04	0.305845	399	274.917	1.84244	-0.03593
15.7	1880.19	0.306051	399	275.086	1.84368	-0.03544
15.71	1881.51	0.306258	399	275.279	1.84493	-0.03507
15.72	1882.81	0.306464	399	275.469	1.84617	-0.03468
15.73	1884.12	0.30665	399	275.661	1.84729	-0.03443
15.74	1885.49	0.306857	399	275.861	1.84854	-0.03408
15.75	1886.82	0.307043	399	276.056	1.84966	-0.03384
15.76	1888.3	0.30725	399	276.272	1.8509	-0.03357
15.77	1889.75	0.307456	399	276.484	1.85214	-0.03328
15.78	1891.22	0.307663	399	276.699	1.85339	-0.033
15.79	1892.78	0.30787	399	276.928	1.85464	-0.03278
15.8	1894.34	0.308077	399	277.156	1.85589	-0.03256
15.81	1895.91	0.308283	399	277.386	1.85713	-0.03236
15.82	1897.51	0.30849	399	277.62	1.85837	-0.03217
15.83	1899.04	0.308697	399	277.843	1.85962	-0.03193
15.84	1900.57	0.308904	399	278.067	1.86087	-0.03169
15.85	1902.08	0.309069	399	278.288	1.86186	-0.03169
15.86	1903.54	0.309276	399	278.502	1.86311	-0.0314
15.87	1905.1	0.309482	399	278.73	1.86435	-0.03119
15.88	1906.62	0.309669	399	278.952	1.86548	-0.03107
15.89	1908.15	0.309875	399	279.176	1.86672	-0.03083
15.9	1909.73	0.310061	399	279.408	1.86784	-0.03075
15.91	1911.08	0.310247	399	279.605	1.86896	-0.03052
15.92	1912.51	0.310454	399	279.814	1.8702	-0.03022
15.93	1914.01	0.310661	399	280.034	1.87145	-0.02996
15.94	1915.49	0.310868	399	280.25	1.8727	-0.02969
15.95	1917.02	0.311054	399	280.474	1.87382	-0.02958
15.96	1918.46	0.311219	399	280.685	1.87481	-0.02953
15.97	1919.94	0.311446	399	280.901	1.87618	-0.02914
15.98	1921.53	0.311632	399	281.134	1.8773	-0.02907
15.99	1922.99	0.311818	399	281.348	1.87842	-0.02891
16	1924.51	0.312004	399	281.57	1.87954	-0.02879
16.01	1926.11	0.312211	399	281.804	1.88079	-0.0286
16.02	1927.64	0.312438	399	282.028	1.88216	-0.02824
16.03	1929.19	0.312645	399	282.255	1.8834	-0.02801
16.04	1930.47	0.312831	399	282.442	1.88452	-0.02774
16.06	1932.37	0.313244	399	282.72	1.88701	-0.0265
16.08	1933.85	0.313637	399	282.936	1.88938	-0.02511
16.1	1935.28	0.31403	399	283.146	1.89175	-0.02368
16.12	1936.9	0.314443	399	283.383	1.89423	-0.02226
16.14	1938.66	0.314816	399	283.64	1.89648	-0.02118
16.15	1940.03	0.315043	399	283.841	1.89785	-0.02071
16.16	1941.59	0.31525	399	284.069	1.8991	-0.02049
16.17	1943.31	0.315436	399	284.32	1.90022	-0.02051
16.18	1944.85	0.315643	399	284.546	1.90146	-0.02027
16.19	1946.56	0.315829	399	284.796	1.90258	-0.02028
16.2	1948.21	0.316035	399	285.037	1.90383	-0.02013
16.21	1949.72	0.316263	399	285.258	1.9052	-0.01975
16.22	1951.32	0.316449	399	285.492	1.90632	-0.01968
16.23	1952.96	0.316655	399	285.732	1.90756	-0.01952
16.24	1954.52	0.316841	399	285.961	1.90868	-0.01943
16.25	1956.14	0.317047	399	286.198	1.90992	-0.01926
16.26	1957.7	0.317254	399	286.426	1.91117	-0.01904
16.27	1959.19	0.31744	399	286.644	1.91229	-0.0189
16.28	1960.75	0.317626	399	286.872	1.91341	-0.01881
16.29	1962.21	0.317833	399	287.086	1.91466	-0.01852
16.3	1963.76	0.31804	399	287.312	1.9159	-0.0183
16.31	1965.26	0.318247	399	287.532	1.91715	-0.01804
16.32	1966.77	0.318433	399	287.753	1.91827	-0.01791
16.33	1968.3	0.318619	399	287.977	1.91939	-0.0178
16.34	1969.78	0.318826	399	288.193	1.92064	-0.01753
16.35	1971.3	0.319012	399	288.416	1.92176	-0.01741
16.36	1972.69	0.319218	399	288.619	1.923	-0.01709
16.37	1974.16	0.319404	399	288.834	1.92412	-0.01693
16.38	1975.73	0.319611	399	289.064	1.92537	-0.01672
16.39	1977.24	0.319818	399	289.285	1.92661	-0.01647
16.4	1978.73	0.320025	399	289.503	1.92786	-0.0162
16.41	1980.29	0.320211	399	289.731	1.92898	-0.01611
16.42	1981.82	0.320417	399	289.955	1.93022	-0.01588
16.43	1983.44	0.320624	399	290.192	1.93147	-0.0157
16.44	1985.05	0.32081	399	290.427	1.93259	-0.01564
16.45	1986.56	0.320996	399	290.648	1.93371	-0.01552
16.46	1988.28	0.321203	399	290.9	1.93496	-0.0154
16.47	1989.88	0.321431	399	291.134	1.93633	-0.01508
16.48	1991.46	0.321595	399	291.365	1.93732	-0.01514
16.49	1993	0.321802	399	291.591	1.93857	-0.0149
16.5	1994.55	0.322008	399	291.817	1.93981	-0.01469
16.51	1996.21	0.322195	399	292.06	1.94093	-0.01465
16.52	1997.83	0.322381	399	292.297	1.94205	-0.0146
16.53	1999.42	0.322587	399	292.53	1.9433	-0.01441
16.54	2001.1	0.322794	399	292.776	1.94454	-0.01427
16.55	2002.71	0.323001	399	293.011	1.94579	-0.01408
16.56	2004.24	0.323208	399	293.235	1.94704	-0.01384
16.57	2005.92	0.323394	399	293.481	1.94816	-0.01383
16.58	2007.49	0.3236	399	293.711	1.9494	-0.01362
16.59	2009.21	0.323786	399	293.962	1.95052	-0.01364
16.6	2010.83	0.323993	399	294.199	1.95177	-0.01346
16.61	2012.42	0.3242	399	294.432	1.95301	-0.01326
16.62	2014.02	0.324365	399	294.666	1.95401	-0.01332
16.63	2015.55	0.324593	399	294.89	1.95538	-0.01295
16.64	2017.1	0.324779	399	295.117	1.9565	-0.01285
16.65	2018.81	0.324986	399	295.367	1.95775	-0.01273
16.66	2020.46	0.325192	399	295.608	1.95899	-0.01258
16.67	2022.08	0.325399	399	295.845	1.96023	-0.0124
16.68	2023.78	0.325585	399	296.094	1.96136	-0.0124
16.69	2025.38	0.325792	399	296.328	1.9626	-0.01221
16.7	2027.1	0.325999	399	296.58	1.96385	-0.01209
16.71	2028.77	0.326205	399	296.824	1.96509	-0.01195
16.72	2030.46	0.326392	399	297.071	1.96622	-0.01194
16.73	2032.23	0.326598	399	297.33	1.96746	-0.01187
16.74	2033.81	0.326804	399	297.561	1.9687	-0.01167
16.75	2035.33	0.327011	399	297.784	1.96995	-0.01142
16.76	2036.99	0.327218	399	298.027	1.97119	-0.01127
16.77	2038.53	0.327404	399	298.252	1.97231	-0.01116
16.78	2040.16	0.32759	399	298.49	1.97343	-0.01112
16.79	2041.71	0.327817	399	298.717	1.9748	-0.01077
16.8	2043.27	0.328003	399	298.945	1.97592	-0.01068
16.81	2044.91	0.328189	399	299.185	1.97704	-0.01064
16.82	2046.48	0.328396	399	299.415	1.97829	-0.01043
16.83	2048.05	0.328582	399	299.645	1.97941	-0.01034
16.84	2049.71	0.328789	399	299.888	1.98066	-0.01019
16.85	2051.37	0.328995	399	300.13	1.9819	-0.01004
16.86	2052.94	0.329182	399	300.36	1.98302	-0.00995
16.87	2054.51	0.329388	399	300.59	1.98427	-0.00974
16.88	2056.08	0.329595	399	300.82	1.98551	-0.00953
16.89	2057.8	0.32976	399	301.071	1.98651	-0.00967
16.9	2059.39	0.329947	399	301.304	1.98763	-0.00959
16.91	2060.95	0.330153	399	301.532	1.98887	-0.00938
16.92	2062.51	0.330381	399	301.76	1.99025	-0.00903
16.93	2064.05	0.330567	399	301.986	1.99137	-0.00893
16.94	2065.65	0.330794	399	302.22	1.99273	-0.00862
16.95	2067.21	0.33098	399	302.448	1.99386	-0.00852
16.96	2068.77	0.331166	399	302.676	1.99498	-0.00843
16.97	2070.46	0.331394	399	302.923	1.99635	-0.00817
16.98	2072	0.331601	399	303.149	1.9976	-0.00794
16.99	2073.49	0.331807	399	303.367	1.99884	-0.00768
17	2075.02	0.331972	399	303.591	1.99983	-0.00769
17.01	2076.55	0.332199	399	303.814	2.0012	-0.00733
17.02	2078.14	0.332385	399	304.047	2.00232	-0.00726
17.03	2079.77	0.332613	399	304.286	2.00369	-0.00696
17.04	2081.32	0.332778	399	304.512	2.00469	-0.00699
17.05	2082.97	0.332985	399	304.754	2.00593	-0.00683
17.06	2084.3	0.333212	399	304.948	2.0073	-0.00634
17.07	2085.5	0.333419	399	305.124	2.00855	-0.00588
17.08	2086.78	0.333605	399	305.311	2.00967	-0.00561
17.09	2087.91	0.333791	399	305.477	2.01079	-0.00523
17.1	2089.17	0.333998	399	305.661	2.01204	-0.00481
17.11	2090.28	0.334205	399	305.823	2.01328	-0.0043
17.12	2091.39	0.334432	399	305.986	2.01465	-0.00366
17.13	2092.5	0.334639	399	306.148	2.0159	-0.00315
17.14	2093.5	0.334825	399	306.294	2.01702	-0.00269
17.15	2094.55	0.335032	399	306.448	2.01827	-0.00213
17.16	2095.91	0.335238	399	306.647	2.01951	-0.00179
17.17	2097.35	0.335424	399	306.858	2.02063	-0.00162
17.18	2098.9	0.33561	399	307.084	2.02175	-0.00152
17.19	2100.51	0.335797	399	307.32	2.02287	-0.00145
17.2	2102.08	0.336003	399	307.55	2.02411	-0.00124
17.21	2103.8	0.336189	399	307.801	2.02523	-0.00126
17.22	2105.4	0.336417	399	308.035	2.02661	-0.000938656
17.23	2107.08	0.336644	399	308.281	2.02798	-0.000678377
17.24	2108.89	0.33683	399	308.546	2.0291	-0.000750761
17.25	2110.55	0.337016	399	308.789	2.03022	-0.000724289
17.26	2112.26	0.337222	399	309.039	2.03146	-0.000610287
17.27	2113.96	0.337408	399	309.288	2.03258	-0.000610176
17.28	2115.49	0.337594	399	309.512	2.0337	-0.000498028
17.29	2117.15	0.337801	399	309.755	2.03495	-0.00034505
17.3	2118.77	0.338008	399	309.992	2.03619	-0.00016571
17.31	2120.42	0.338214	399	310.233	2.03743	-1.21659e-05
17.32	2122.16	0.338401	399	310.488	2.03856	-3.23931e-05
17.33	2123.76	0.338587	399	310.722	2.03968	3.36216e-05
17.34	2125.47	0.338814	399	310.972	2.04105	0.00027413
17.35	2127.15	0.339	399	311.218	2.04217	0.000287421
17.36	2128.78	0.339207	399	311.456	2.04342	0.00046017
17.37	2130.45	0.339414	399	311.7	2.04466	0.000606558
17.38	2132.16	0.3396	399	311.951	2.04578	0.000600078
17.39	2133.78	0.339806	399	312.188	2.04702	0.000773394
17.4	2135.51	0.340013	399	312.441	2.04827	0.000880239
17.41	2137.21	0.340199	399	312.689	2.04939	0.00088035
17.42	2138.92	0.340406	399	312.94	2.05064	0.001
17.43	2140.62	0.340613	399	313.188	2.05189	0.00113
17.44	2142.21	0.340799	399	313.421	2.05301	0.0012
17.45	2143.92	0.340985	399	313.671	2.05413	0.00119
17.46	2145.6	0.341192	399	313.917	2.05537	0.00133
17.47	2147.27	0.341378	399	314.161	2.05649	0.00135
17.48	2149	0.341584	399	314.414	2.05773	0.00145
17.49	2150.68	0.341812	399	314.66	2.05911	0.00172
17.5	2152.3	0.342018	399	314.897	2.06035	0.00189
17.51	2153.91	0.342183	399	315.133	2.06134	0.00183
17.52	2155.51	0.34241	399	315.367	2.06271	0.00214
17.53	2157.24	0.342597	399	315.62	2.06384	0.00213
17.54	2158.94	0.342803	399	315.869	2.06508	0.00225
17.55	2160.6	0.34301	399	316.112	2.06633	0.0024
17.56	2162.33	0.343196	400	316.365	2.06745	0.00238
17.57	2163.94	0.343424	400	316.6	2.06882	0.00269
17.58	2165.6	0.34363	400	316.843	2.07006	0.00284
17.59	2167.26	0.343816	400	317.086	2.07118	0.00287
17.6	2168.84	0.344002	400	317.317	2.0723	0.00294
17.61	2170.59	0.344209	400	317.573	2.07355	0.00304
17.62	2172.19	0.344416	400	317.807	2.0748	0.00323
17.63	2173.74	0.344602	400	318.034	2.07592	0.00333
17.64	2175.37	0.344788	400	318.273	2.07704	0.00338
17.65	2176.95	0.344995	400	318.504	2.07828	0.00358
17.66	2178.6	0.345202	400	318.745	2.07953	0.00374
17.67	2180.32	0.345408	400	318.997	2.08077	0.00385
17.68	2181.93	0.345615	400	319.232	2.08202	0.00403
17.69	2183.67	0.345822	400	319.487	2.08327	0.00413
17.7	2185.44	0.346029	400	319.746	2.08451	0.00422
17.71	2187.11	0.346235	400	319.99	2.08575	0.00436
17.72	2188.89	0.346421	400	320.251	2.08687	0.0043
17.73	2190.55	0.346628	400	320.494	2.08812	0.00446
17.74	2192.21	0.346835	400	320.736	2.08937	0.00461
17.75	2193.91	0.347021	400	320.985	2.09049	0.00461
17.76	2195.46	0.347206	400	321.212	2.0916	0.0047
17.77	2197.05	0.347392	400	321.445	2.09272	0.00477
17.78	2198.65	0.347599	400	321.679	2.09397	0.00497
17.79	2200.25	0.347806	400	321.913	2.09522	0.00516
17.8	2201.84	0.347992	400	322.145	2.09634	0.00523
17.81	2203.37	0.348178	400	322.369	2.09746	0.00534
17.82	2204.9	0.348385	400	322.593	2.0987	0.00558
17.83	2206.51	0.348591	400	322.829	2.09995	0.00576
17.84	2208.01	0.348798	400	323.048	2.10119	0.00602
17.85	2209.63	0.348984	400	323.285	2.10231	0.00607
17.86	2211.24	0.34917	400	323.521	2.10343	0.00613
17.87	2212.83	0.349398	400	323.753	2.10481	0.00646
17.88	2214.44	0.349563	400	323.989	2.1058	0.00639
17.89	2215.84	0.34979	400	324.194	2.10717	0.00684
17.9	2217.37	0.349976	400	324.417	2.10829	0.00695
17.91	2218.94	0.350183	400	324.647	2.10954	0.00716
17.92	2220.46	0.350369	400	324.87	2.11066	0.00728
17.93	2222	0.350576	400	325.095	2.1119	0.00751
17.94	2223.52	0.350783	400	325.317	2.11315	0.00776
17.95	2225.02	0.35099	400	325.537	2.1144	0.00802
17.96	2226.63	0.351196	400	325.772	2.11564	0.0082
17.97	2228.13	0.351403	400	325.992	2.11689	0.00845
17.98	2229.62	0.351589	400	326.21	2.11801	0.00859
17.99	2231.23	0.351796	400	326.445	2.11925	0.00878
18	2232.7	0.352023	400	326.66	2.12062	0.00918
18.01	2234.29	0.352208	400	326.893	2.12173	0.00924
18.02	2235.86	0.352394	400	327.123	2.12286	0.00933
18.03	2237.39	0.352601	400	327.347	2.1241	0.00957
18.04	2239.07	0.352808	400	327.592	2.12535	0.00971
18.05	2240.6	0.353015	400	327.816	2.1266	0.00995
18.06	2242.12	0.353221	400	328.039	2.12784	0.01019
18.07	2243.78	0.353407	400	328.281	2.12896	0.01021
18.08	2245.38	0.353614	400	328.516	2.1302	0.01041
18.09	2247.08	0.3538	400	328.764	2.13133	0.01041
18.1	2248.78	0.354028	400	329.013	2.1327	0.01066
18.11	2250.44	0.354234	400	329.256	2.13394	0.01081
18.12	2252.14	0.354441	400	329.505	2.13519	0.01093
18.13	2253.77	0.354627	400	329.743	2.13631	0.01098
18.14	2255.39	0.354834	400	329.98	2.13755	0.01116
18.15	2257.11	0.355041	400	330.232	2.1388	0.01127
18.16	2258.73	0.355227	400	330.469	2.13992	0.01132
18.17	2260.44	0.355434	400	330.719	2.14117	0.01144
18.18	2262.2	0.35562	400	330.976	2.14229	0.0114
18.19	2263.84	0.355806	400	331.216	2.14341	0.01144
18.2	2265.55	0.356033	400	331.467	2.14478	0.01168
18.21	2267.25	0.35624	400	331.715	2.14602	0.01181
18.22	2268.94	0.356426	400	331.963	2.14714	0.01182
18.23	2270.73	0.356612	400	332.224	2.14827	0.01176
18.24	2272.44	0.356778	400	332.475	2.14927	0.01163
18.25	2274.16	0.356984	400	332.726	2.15051	0.01174
18.26	2275.93	0.357211	400	332.985	2.15187	0.01194
18.27	2277.54	0.357417	400	333.221	2.15311	0.01212
18.28	2279.23	0.357603	400	333.468	2.15423	0.01213
18.29	2280.87	0.35781	400	333.708	2.15548	0.01229
18.3	2282.51	0.358017	400	333.948	2.15673	0.01246
18.31	2284.1	0.358203	400	334.181	2.15785	0.01253
18.32	2285.67	0.358389	400	334.41	2.15897	0.01262
18.33	2287.35	0.358596	400	334.656	2.16022	0.01276
18.34	2288.98	0.358803	400	334.895	2.16146	0.01293
18.35	2290.57	0.358989	400	335.127	2.16258	0.013
18.36	2292.19	0.359195	400	335.364	2.16383	0.01318
18.37	2293.77	0.359402	400	335.595	2.16507	0.01338
18.38	2295.4	0.359588	400	335.834	2.16619	0.01343
18.39	2297.12	0.359795	400	336.086	2.16744	0.01354
18.4	2298.76	0.360002	400	336.325	2.16869	0.01371
18.41	2300.54	0.360188	400	336.586	2.16981	0.01365
18.42	2302.22	0.360395	400	336.832	2.17105	0.01379
18.43	2303.79	0.360601	400	337.061	2.1723	0.014
18.44	2305.47	0.360808	400	337.307	2.17354	0.01414
18.45	2307.09	0.360994	400	337.544	2.17466	0.01419
18.46	2308.7	0.361201	400	337.78	2.17591	0.01438
18.47	2310.44	0.361387	400	338.034	2.17703	0.01435
18.48	2312.05	0.361594	400	338.27	2.17828	0.01454
18.49	2313.7	0.3618	400	338.511	2.17952	0.01469
18.5	2315.33	0.361987	400	338.75	2.18064	0.01474
18.51	2316.88	0.362193	400	338.977	2.18189	0.01496
18.52	2318.57	0.362399	400	339.224	2.18313	0.01509
18.53	2320.19	0.362606	400	339.461	2.18437	0.01527
18.54	2321.8	0.362813	400	339.696	2.18562	0.01546
18.55	2323.51	0.36304	400	339.947	2.18699	0.0157
18.56	2325.16	0.363247	400	340.188	2.18823	0.01586
18.57	2326.83	0.363433	400	340.432	2.18936	0.01588
18.58	2328.5	0.36364	400	340.677	2.1906	0.01602
18.59	2330.11	0.363826	400	340.912	2.19172	0.01608
18.6	2331.87	0.364032	400	341.17	2.19296	0.01616
18.61	2333.54	0.364239	400	341.414	2.19421	0.01631
18.62	2335.29	0.364446	400	341.67	2.19546	0.0164
18.63	2337.05	0.364632	400	341.928	2.19658	0.01636
18.64	2338.76	0.364839	400	342.178	2.19783	0.01648
18.65	2340.55	0.365066	400	342.44	2.19919	0.01667
18.66	2342.36	0.365273	400	342.704	2.20044	0.01673
18.67	2344.07	0.365459	400	342.955	2.20156	0.01672
18.68	2345.87	0.365645	400	343.218	2.20268	0.01665
18.69	2347.6	0.365852	400	343.471	2.20393	0.01676
18.7	2349.33	0.366038	400	343.724	2.20505	0.01674
18.71	2351.11	0.366265	400	343.985	2.20642	0.01694
18.72	2352.69	0.366451	400	344.216	2.20754	0.01701
18.73	2354.43	0.366637	400	344.47	2.20866	0.01699
18.74	2356.09	0.366844	400	344.713	2.2099	0.01714
18.75	2357.65	0.367051	400	344.941	2.21115	0.01736
18.76	2359.3	0.367236	400	345.183	2.21227	0.01739
18.77	2360.93	0.367443	400	345.421	2.21351	0.01756
18.78	2362.51	0.367649	400	345.653	2.21475	0.01776
18.79	2364.26	0.367815	400	345.909	2.21575	0.01761
18.8	2365.85	0.368022	400	346.141	2.217	0.01781
18.81	2367.51	0.368228	400	346.384	2.21824	0.01795
18.82	2369.22	0.368414	400	346.634	2.21936	0.01795
18.83	2370.89	0.368621	400	346.879	2.22061	0.01809
18.84	2372.71	0.368828	400	347.145	2.22186	0.01814
18.85	2374.38	0.369055	400	347.389	2.22322	0.01841
18.86	2376.07	0.369241	400	347.636	2.22434	0.01841
18.87	2377.88	0.369428	400	347.901	2.22547	0.01835
18.88	2379.65	0.369634	400	348.16	2.22671	0.01842
18.89	2381.38	0.369841	400	348.413	2.22796	0.01853
18.9	2383.21	0.370048	400	348.681	2.2292	0.01857
18.91	2384.92	0.370255	400	348.931	2.23045	0.01869
18.92	2386.7	0.370461	400	349.192	2.23169	0.01876
18.93	2388.44	0.370647	400	349.446	2.23281	0.01873
18.94	2390.12	0.370854	400	349.692	2.23406	0.01887
18.95	2391.96	0.371082	400	349.961	2.23543	0.01903
18.96	2393.73	0.371268	400	350.22	2.23655	0.01899
18.97	2395.41	0.371454	400	350.466	2.23767	0.019
18.98	2397.09	0.37166	400	350.712	2.23892	0.01913
18.99	2398.7	0.371867	400	350.947	2.24016	0.01932
19	2400.36	0.372074	400	351.19	2.24141	0.01947
19.01	2402.01	0.37228	400	351.432	2.24265	0.01963
19.02	2403.68	0.372486	400	351.676	2.24389	0.01977
19.03	2405.43	0.372672	400	351.932	2.24501	0.01973
19.04	2407.06	0.372859	400	352.171	2.24614	0.01978
19.05	2408.81	0.373065	400	352.427	2.24738	0.01987
19.06	2410.47	0.373272	400	352.669	2.24863	0.02003
19.07	2412.12	0.373479	400	352.911	2.24987	0.02019
19.08	2413.92	0.373686	400	353.174	2.25112	0.02025
19.09	2415.62	0.373872	400	353.423	2.25224	0.02025
19.1	2417.28	0.374078	400	353.666	2.25348	0.02039
19.11	2419.04	0.374264	400	353.923	2.2546	0.02035
19.12	2420.67	0.374471	400	354.162	2.25585	0.02053
19.13	2422.33	0.374678	400	354.405	2.2571	0.02068
19.14	2424.1	0.374885	400	354.664	2.25834	0.02076
19.15	2425.71	0.375071	400	354.899	2.25946	0.02082
19.16	2427.53	0.375278	400	355.165	2.26071	0.02087
19.17	2429.26	0.375464	400	355.419	2.26183	0.02085
19.18	2430.99	0.37565	400	355.672	2.26295	0.02083
19.19	2432.8	0.375856	400	355.936	2.26419	0.02088
19.2	2434.52	0.376063	400	356.188	2.26544	0.02099
19.21	2436.27	0.376249	400	356.444	2.26656	0.02096
19.22	2438.1	0.376435	400	356.712	2.26768	0.02087
19.23	2439.82	0.376621	400	356.964	2.2688	0.02086
19.24	2441.65	0.376828	400	357.231	2.27005	0.0209
19.25	2443.33	0.377035	400	357.477	2.2713	0.02104
19.26	2445.03	0.377241	400	357.726	2.27254	0.02116
19.27	2446.77	0.377427	400	357.98	2.27366	0.02113
19.28	2448.44	0.377654	400	358.225	2.27502	0.0214
19.29	2450.26	0.37782	400	358.491	2.27602	0.0212
19.3	2452.08	0.378026	400	358.757	2.27727	0.02124
19.31	2453.85	0.378233	400	359.016	2.27851	0.02132
19.32	2455.65	0.37844	400	359.28	2.27976	0.02138
19.33	2457.35	0.378647	400	359.528	2.28101	0.02151
19.34	2459.08	0.378833	400	359.781	2.28213	0.02149
19.35	2461.04	0.379039	400	360.068	2.28337	0.02144
19.36	2462.77	0.379246	400	360.321	2.28461	0.02155
19.37	2464.61	0.379432	400	360.591	2.28573	0.02145
19.38	2466.44	0.37966	400	360.858	2.28711	0.02162
19.39	2468.1	0.379866	400	361.101	2.28835	0.02177
19.4	2469.9	0.380052	400	361.364	2.28947	0.0217
19.41	2471.7	0.380218	400	361.628	2.29047	0.02152
19.42	2473.41	0.380425	400	361.878	2.29172	0.02164
19.43	2475.26	0.380631	400	362.149	2.29296	0.02166
19.44	2476.92	0.380838	400	362.392	2.2942	0.02181
19.45	2478.58	0.381045	400	362.634	2.29545	0.02196
19.46	2480.3	0.381252	400	362.886	2.2967	0.02208
19.47	2481.94	0.381458	400	363.126	2.29794	0.02224
19.48	2483.7	0.381644	400	363.384	2.29906	0.0222
19.49	2485.44	0.38183	400	363.638	2.30018	0.02217
19.5	2487.12	0.382037	400	363.884	2.30143	0.02231
19.51	2488.87	0.382244	400	364.14	2.30267	0.0224
19.52	2490.67	0.38247	400	364.403	2.30404	0.02258
19.53	2492.51	0.382656	400	364.672	2.30516	0.02249
19.54	2494.35	0.382843	400	364.942	2.30628	0.0224
19.55	2496.09	0.38307	400	365.196	2.30765	0.02262
19.56	2497.92	0.383277	400	365.464	2.3089	0.02266
19.57	2499.65	0.383483	400	365.717	2.31014	0.02276
19.58	2501.37	0.38367	400	365.969	2.31127	0.02276
19.59	2503.26	0.383856	400	366.245	2.31239	0.02263
19.6	2505.02	0.384062	400	366.503	2.31363	0.02271
19.61	2506.83	0.384269	400	366.768	2.31487	0.02277
19.62	2508.55	0.384476	400	367.019	2.31612	0.02288
19.63	2510.26	0.384683	400	367.269	2.31737	0.023
19.64	2512.12	0.384869	400	367.542	2.31849	0.0229
19.65	2513.93	0.385055	400	367.806	2.31961	0.02282
19.66	2515.71	0.385261	400	368.067	2.32085	0.02289
19.67	2517.6	0.385468	400	368.343	2.3221	0.02289
19.68	2519.32	0.385675	400	368.595	2.32334	0.02301
19.69	2521.04	0.385861	400	368.847	2.32446	0.02299
19.7	2522.87	0.386068	400	369.114	2.32571	0.02303
19.71	2524.51	0.386254	400	369.354	2.32683	0.02307
19.72	2526.33	0.386461	400	369.621	2.32808	0.02312
19.73	2528.05	0.386667	400	369.872	2.32932	0.02323
19.74	2529.76	0.386874	400	370.122	2.33057	0.02335
19.75	2531.57	0.387081	400	370.387	2.33181	0.0234
19.76	2533.3	0.387287	400	370.64	2.33305	0.0235
19.77	2535.07	0.387493	400	370.899	2.3343	0.02358
19.78	2536.9	0.387679	400	371.167	2.33542	0.02349
19.79	2538.61	0.387866	400	371.417	2.33654	0.02349
19.8	2540.42	0.388093	400	371.682	2.33791	0.02367
19.81	2542.26	0.3883	400	371.951	2.33916	0.0237
19.82	2544.08	0.388506	400	372.218	2.3404	0.02374
19.83	2545.92	0.388693	400	372.487	2.34152	0.02366
19.84	2547.68	0.388899	400	372.744	2.34277	0.02374
19.85	2549.52	0.389106	400	373.013	2.34401	0.02377
19.86	2551.41	0.389292	400	373.29	2.34513	0.02365
19.87	2553.2	0.38952	400	373.552	2.34651	0.02384
19.88	2555.08	0.389747	400	373.827	2.34787	0.02397
19.89	2556.89	0.389954	400	374.092	2.34912	0.02402
19.9	2558.7	0.39014	400	374.357	2.35024	0.02395
19.91	2560.53	0.390347	400	374.624	2.35149	0.02399
19.92	2562.16	0.390553	400	374.863	2.35273	0.02416
19.93	2563.86	0.39076	400	375.112	2.35398	0.02428
19.94	2565.58	0.390967	400	375.363	2.35522	0.0244
19.95	2567.2	0.391153	400	375.6	2.35634	0.02445
19.96	2568.93	0.39136	400	375.853	2.35759	0.02456
19.97	2570.68	0.391546	400	376.109	2.35871	0.02452
19.98	2572.42	0.391752	400	376.364	2.35995	0.02462
19.99	2574.23	0.391938	400	376.629	2.36107	0.02455
20	2575.82	0.392166	400	376.861	2.36245	0.02487
20.01	2577.57	0.392372	400	377.117	2.36369	0.02496
20.02	2579.37	0.392537	400	377.381	2.36468	0.02477
20.03	2581.04	0.392744	400	377.625	2.36593	0.02491
20.04	2582.9	0.392951	400	377.897	2.36717	0.02494
20.05	2584.71	0.393157	400	378.162	2.36842	0.02498
20.06	2586.43	0.393343	400	378.414	2.36954	0.02497
20.07	2588.28	0.39355	400	378.684	2.37078	0.025
20.08	2589.94	0.393736	400	378.927	2.3719	0.02502
20.09	2591.73	0.393943	400	379.189	2.37315	0.02509
20.1	2593.63	0.39415	400	379.467	2.3744	0.02509
20.11	2595.33	0.394356	400	379.716	2.37564	0.02521
20.12	2597.17	0.394543	400	379.985	2.37677	0.02512
20.13	2598.98	0.394749	400	380.25	2.37801	0.02517
20.14	2600.62	0.394956	400	380.49	2.37925	0.02534
20.15	2602.37	0.395163	400	380.746	2.3805	0.02543
20.16	2604.01	0.395349	400	380.986	2.38162	0.02547
20.17	2605.7	0.395556	400	381.233	2.38287	0.0256
20.18	2607.43	0.395762	400	381.486	2.38411	0.0257
20.19	2609.04	0.395969	400	381.722	2.38536	0.02589
20.2	2610.79	0.396176	400	381.978	2.3866	0.02598
20.21	2612.53	0.396341	400	382.232	2.3876	0.02583
20.22	2614.25	0.396548	400	382.484	2.38884	0.02594
20.23	2616.06	0.396734	400	382.749	2.38996	0.02587
20.24	2617.8	0.396961	400	383.003	2.39133	0.02609
20.25	2619.6	0.397127	400	383.267	2.39233	0.0259
20.26	2621.45	0.397334	400	383.537	2.39358	0.02593
20.27	2623.25	0.397539	400	383.801	2.39481	0.02598
20.28	2625.12	0.397746	400	384.074	2.39606	0.026
20.29	2626.96	0.397953	400	384.344	2.39731	0.02603
20.3	2628.82	0.398139	400	384.616	2.39843	0.02592
20.31	2630.72	0.398325	400	384.894	2.39955	0.02579
20.32	2632.55	0.398532	400	385.161	2.4008	0.02583
20.33	2634.46	0.398739	400	385.441	2.40204	0.02582
20.34	2636.3	0.398945	400	385.71	2.40328	0.02585
20.35	2638.02	0.399152	400	385.962	2.40453	0.02596
20.36	2639.87	0.399359	400	386.232	2.40578	0.02599
20.37	2641.54	0.399545	400	386.477	2.4069	0.02601
20.38	2643.33	0.399731	400	386.739	2.40802	0.02595
20.39	2645.18	0.399938	400	387.009	2.40927	0.02598
20.4	2646.82	0.400103	400	387.249	2.41026	0.02589
20.41	2648.67	0.40031	400	387.52	2.41151	0.02592
20.42	2650.44	0.400517	400	387.779	2.41275	0.026
20.43	2652.19	0.400744	400	388.035	2.41412	0.02622
20.44	2654.14	0.400951	400	388.32	2.41537	0.02618
20.45	2655.96	0.401137	400	388.586	2.41649	0.0261
20.46	2657.8	0.401364	400	388.856	2.41786	0.02625
20.47	2659.72	0.401592	400	389.137	2.41923	0.02636
20.48	2661.44	0.401798	400	389.388	2.42047	0.02647
20.49	2663.35	0.401964	400	389.668	2.42147	0.02621
20.5	2665.28	0.402171	400	389.95	2.42272	0.02619
20.51	2667.05	0.402357	400	390.209	2.42384	0.02614
20.52	2668.98	0.402542	400	390.491	2.42495	0.02598
20.53	2670.82	0.402748	400	390.761	2.42619	0.02601
20.54	2672.62	0.402976	400	391.024	2.42757	0.0262
20.55	2674.57	0.403183	400	391.309	2.42881	0.02616
20.56	2676.34	0.403369	400	391.568	2.42993	0.02611
20.57	2678.2	0.403575	400	391.84	2.43117	0.02613
20.58	2680.08	0.403761	400	392.115	2.4323	0.02601
20.59	2681.76	0.403948	400	392.361	2.43342	0.02603
20.6	2683.55	0.404175	400	392.623	2.43479	0.02622
20.61	2685.23	0.404361	400	392.869	2.43591	0.02623
20.62	2686.91	0.404568	401	393.115	2.43716	0.02637
20.63	2688.75	0.404754	401	393.384	2.43828	0.02628
20.64	2690.45	0.40494	401	393.633	2.4394	0.02628
20.65	2692.31	0.405147	401	393.905	2.44064	0.0263
20.66	2694.22	0.405353	401	394.184	2.44189	0.02628
20.67	2695.96	0.40556	401	394.439	2.44313	0.02638
20.68	2697.81	0.405767	401	394.709	2.44438	0.02641
20.69	2699.61	0.405974	401	394.973	2.44563	0.02647
20.7	2701.48	0.40616	401	395.246	2.44675	0.02636
20.71	2703.43	0.406346	401	395.532	2.44787	0.02619
20.72	2705.21	0.406532	401	395.792	2.44899	0.02614
20.73	2707.07	0.406739	401	396.064	2.45023	0.02616
20.74	2708.98	0.406945	401	396.344	2.45148	0.02614
20.75	2710.69	0.407152	401	396.594	2.45272	0.02626
20.76	2712.55	0.407359	401	396.866	2.45397	0.02629
20.77	2714.41	0.407565	401	397.138	2.45521	0.0263
20.78	2716.26	0.407771	401	397.409	2.45645	0.02632
20.79	2718.16	0.407978	401	397.687	2.4577	0.02632
20.8	2719.84	0.408164	401	397.933	2.45882	0.02633
20.81	2721.54	0.408371	401	398.181	2.46007	0.02646
20.82	2723.28	0.408578	401	398.436	2.46131	0.02656
20.83	2724.93	0.408784	401	398.677	2.46255	0.02671
20.84	2726.68	0.408971	401	398.933	2.46368	0.02668
20.85	2728.33	0.409177	401	399.175	2.46492	0.02684
20.86	2729.95	0.409363	401	399.412	2.46604	0.02689
20.87	2731.72	0.40957	401	399.671	2.46729	0.02697
20.88	2733.39	0.409798	401	399.915	2.46866	0.02724
20.89	2735.16	0.410004	401	400.174	2.4699	0.02732
20.9	2736.92	0.41019	401	400.431	2.47102	0.02728
20.91	2738.71	0.410376	401	400.693	2.47214	0.02722
20.92	2740.55	0.410583	401	400.963	2.47339	0.02725
20.93	2742.24	0.41079	401	401.21	2.47464	0.02739
20.94	2743.98	0.410997	401	401.464	2.47589	0.02749
20.95	2745.8	0.411203	401	401.731	2.47713	0.02753
20.96	2747.49	0.41139	401	401.978	2.47825	0.02754
20.97	2749.26	0.411576	401	402.237	2.47937	0.0275
20.98	2751.03	0.411762	401	402.496	2.48049	0.02745
20.99	2752.75	0.411968	401	402.748	2.48173	0.02756
21	2754.61	0.412175	401	403.02	2.48298	0.02758
21.01	2756.29	0.412361	401	403.265	2.4841	0.02759
21.02	2758.05	0.412547	401	403.523	2.48522	0.02755
21.03	2759.88	0.412753	401	403.791	2.48646	0.02759
21.04	2761.52	0.41298	401	404.031	2.48783	0.02787
21.05	2763.37	0.413167	401	404.301	2.48896	0.02778
21.06	2765.13	0.413373	401	404.559	2.4902	0.02786
21.07	2766.76	0.41358	401	404.797	2.49145	0.02803
21.08	2768.55	0.413787	401	405.059	2.49269	0.0281
21.09	2770.23	0.413973	401	405.305	2.49381	0.02812
21.1	2771.99	0.41418	401	405.562	2.49506	0.0282
21.11	2773.87	0.414366	401	405.838	2.49618	0.02808
21.12	2775.55	0.414572	401	406.083	2.49742	0.02822
21.13	2777.32	0.414759	401	406.342	2.49855	0.02818
21.14	2779.12	0.414986	401	406.606	2.49992	0.02836
21.15	2780.78	0.415193	401	406.849	2.50116	0.02851
21.16	2782.6	0.415399	401	407.115	2.5024	0.02855
21.17	2784.39	0.415586	401	407.377	2.50353	0.0285
21.18	2786.16	0.415772	401	407.636	2.50465	0.02845
21.19	2788.06	0.415978	401	407.914	2.50589	0.02844
21.2	2789.57	0.416164	401	408.135	2.50701	0.02857
21.21	2791.31	0.416371	401	408.389	2.50826	0.02867
21.22	2793.1	0.416557	401	408.651	2.50938	0.02861
21.23	2794.8	0.416764	401	408.9	2.51063	0.02874
21.24	2796.66	0.416971	401	409.172	2.51187	0.02876
21.25	2798.33	0.417157	401	409.416	2.51299	0.02878
21.26	2800.09	0.417364	401	409.674	2.51424	0.02886
21.27	2801.87	0.41757	401	409.934	2.51548	0.02893
21.28	2803.48	0.417776	401	410.17	2.51672	0.02911
21.29	2805.14	0.417983	401	410.413	2.51797	0.02926
21.3	2806.94	0.41819	401	410.676	2.51922	0.02933
21.31	2808.66	0.418417	401	410.928	2.52058	0.02956
21.32	2810.52	0.418582	401	411.2	2.52158	0.02933
21.33	2812.19	0.418789	401	411.444	2.52283	0.02947
21.34	2814.03	0.418996	401	411.713	2.52407	0.02951
21.35	2815.91	0.419203	401	411.988	2.52532	0.02952
21.36	2817.59	0.419409	401	412.234	2.52656	0.02965
21.37	2819.44	0.419595	401	412.505	2.52768	0.02955
21.38	2821.28	0.419802	401	412.774	2.52893	0.02959
21.39	2823.05	0.419988	401	413.033	2.53005	0.02954
21.4	2824.94	0.420216	401	413.309	2.53142	0.02967
21.41	2826.7	0.420402	401	413.567	2.53254	0.02963
21.42	2828.49	0.420609	401	413.829	2.53379	0.0297
21.43	2830.41	0.420815	401	414.11	2.53503	0.02967
21.44	2832.1	0.421022	401	414.357	2.53628	0.0298
21.45	2834.03	0.421208	401	414.639	2.5374	0.02965
21.46	2835.87	0.421394	401	414.909	2.53852	0.02956
21.47	2837.66	0.421601	401	415.17	2.53977	0.02963
21.48	2839.53	0.421808	401	415.444	2.54101	0.02964
21.49	2841.32	0.422014	401	415.706	2.54225	0.0297
21.5	2843.15	0.42218	401	415.974	2.54325	0.0295
21.51	2845.01	0.422387	401	416.246	2.5445	0.02952
21.52	2846.74	0.422593	401	416.499	2.54574	0.02962
21.53	2848.6	0.422799	401	416.771	2.54698	0.02963
21.54	2850.38	0.423006	401	417.031	2.54823	0.02971
21.55	2852.07	0.423192	401	417.279	2.54935	0.02972
21.56	2854.01	0.423399	401	417.563	2.5506	0.02968
21.57	2855.74	0.423605	401	417.816	2.55184	0.02978
21.58	2857.62	0.423791	401	418.091	2.55296	0.02967
21.59	2859.48	0.423998	401	418.363	2.5542	0.02969
21.6	2861.2	0.424226	401	418.615	2.55558	0.02993
21.61	2863.1	0.424412	401	418.893	2.5567	0.0298
21.62	2864.94	0.424618	401	419.162	2.55794	0.02982
21.63	2866.74	0.424805	401	419.425	2.55907	0.02976
21.64	2868.72	0.424991	401	419.715	2.56019	0.02958
21.65	2870.48	0.425197	401	419.972	2.56143	0.02966
21.66	2872.28	0.425404	401	420.236	2.56267	0.02972
21.67	2874.23	0.42559	401	420.521	2.5638	0.02956
21.68	2876.01	0.425818	401	420.781	2.56517	0.02976
21.69	2877.95	0.426004	401	421.065	2.56629	0.0296
21.7	2879.76	0.42621	401	421.33	2.56753	0.02965
21.71	2881.51	0.426417	401	421.586	2.56878	0.02974
21.72	2883.41	0.426624	401	421.864	2.57002	0.02974
21.73	2885.17	0.42681	401	422.122	2.57114	0.0297
21.74	2887.03	0.427017	401	422.394	2.57239	0.02972
21.75	2888.93	0.427223	401	422.672	2.57363	0.02971
21.76	2890.66	0.42743	401	422.925	2.57488	0.02981
21.77	2892.59	0.427616	401	423.207	2.576	0.02966
21.78	2894.44	0.427844	401	423.478	2.57737	0.02982
21.79	2896.24	0.42805	401	423.741	2.57861	0.02987
21.8	2898.22	0.428236	401	424.031	2.57973	0.02969
21.81	2900	0.428422	401	424.291	2.58086	0.02963
21.82	2901.79	0.428629	401	424.553	2.5821	0.0297
21.83	2903.63	0.428836	401	424.822	2.58335	0.02974
21.84	2905.25	0.429021	401	425.059	2.58446	0.02978
21.85	2907.1	0.429228	401	425.33	2.58571	0.02981
21.86	2908.88	0.429434	401	425.59	2.58695	0.02988
21.87	2910.59	0.429641	401	425.841	2.5882	0.03
21.88	2912.53	0.429827	401	426.124	2.58932	0.02984
21.89	2914.33	0.430013	401	426.388	2.59044	0.02977
21.9	2916.19	0.43022	401	426.66	2.59169	0.02979
21.91	2918.1	0.430448	401	426.939	2.59306	0.02991
21.92	2919.85	0.430654	401	427.195	2.5943	0.03
21.93	2921.79	0.43084	401	427.479	2.59542	0.02984
21.94	2923.59	0.431026	401	427.743	2.59654	0.02977
21.95	2925.35	0.431192	401	428	2.59754	0.02961
21.96	2927.3	0.431399	401	428.285	2.59879	0.02958
21.97	2928.96	0.431605	401	428.528	2.60003	0.02972
21.98	2930.6	0.431812	401	428.768	2.60128	0.02989
21.99	2932.39	0.432019	401	429.03	2.60252	0.02996
22	2933.99	0.432205	401	429.264	2.60364	0.03002
22.01	2935.8	0.432391	401	429.529	2.60477	0.02995
22.02	2937.6	0.432598	401	429.792	2.60601	0.03001
22.03	2939.29	0.432804	401	430.04	2.60725	0.03014
22.04	2941.21	0.433011	401	430.321	2.6085	0.03012
22.05	2942.89	0.433177	401	430.566	2.6095	0.03001
22.06	2944.78	0.433383	401	430.843	2.61074	0.03001
22.07	2946.65	0.43359	401	431.116	2.61199	0.03002
22.08	2948.45	0.433797	401	431.38	2.61323	0.03008
22.09	2950.31	0.434003	401	431.652	2.61448	0.0301
22.1	2952.11	0.434209	401	431.915	2.61572	0.03015
22.11	2953.94	0.434395	401	432.183	2.61684	0.03007
22.12	2955.73	0.434623	401	432.445	2.61821	0.03026
22.13	2957.48	0.434809	401	432.701	2.61933	0.03023
22.14	2959.3	0.434995	401	432.967	2.62045	0.03015
22.15	2961.12	0.435202	401	433.234	2.6217	0.0302
22.16	2962.73	0.435409	401	433.469	2.62295	0.03038
22.17	2964.56	0.435574	401	433.737	2.62394	0.03017
22.18	2966.26	0.435781	401	433.986	2.62519	0.0303
22.19	2967.96	0.435987	401	434.234	2.62643	0.03042
22.2	2969.82	0.436194	401	434.506	2.62767	0.03044
22.21	2971.39	0.436401	401	434.736	2.62892	0.03065
22.22	2973.34	0.436566	401	435.021	2.62992	0.03036
22.23	2975.19	0.436773	401	435.292	2.63116	0.03039
22.24	2976.88	0.43698	401	435.539	2.63241	0.03052
22.25	2978.8	0.437207	401	435.82	2.63378	0.03062
22.26	2980.53	0.437393	401	436.073	2.6349	0.0306
22.27	2982.28	0.4376	401	436.329	2.63614	0.0307
22.28	2984.26	0.437807	401	436.619	2.63739	0.03064
22.29	2985.92	0.437993	401	436.862	2.63851	0.03067
22.3	2987.89	0.438179	401	437.15	2.63963	0.03049
22.31	2989.84	0.438386	401	437.436	2.64088	0.03045
22.32	2991.61	0.438592	401	437.694	2.64212	0.03052
22.33	2993.66	0.438779	401	437.994	2.64325	0.0303
22.34	2995.57	0.438964	401	438.274	2.64436	0.03015
22.35	2997.55	0.43917	401	438.564	2.6456	0.03009
22.36	2999.69	0.439377	401	438.877	2.64685	0.02993
22.37	3001.58	0.439584	401	439.153	2.6481	0.02993
22.38	3003.53	0.439791	401	439.438	2.64934	0.02989
22.39	3005.63	0.439997	401	439.746	2.65058	0.02975
22.4	3007.45	0.440204	401	440.012	2.65183	0.0298
22.41	3009.53	0.44039	401	440.316	2.65295	0.02955
22.42	3011.45	0.440576	401	440.597	2.65407	0.0294
22.43	3013.28	0.440783	401	440.865	2.65532	0.02944
22.44	3015.22	0.44099	401	441.149	2.65657	0.02941
22.45	3016.92	0.441196	401	441.398	2.65781	0.02953
22.46	3018.79	0.441403	401	441.671	2.65905	0.02954
22.47	3020.71	0.44161	401	441.952	2.6603	0.02953
22.48	3022.44	0.441796	401	442.205	2.66142	0.02951
22.49	3024.41	0.442003	401	442.493	2.66267	0.02946
22.5	3026.21	0.442189	401	442.757	2.66379	0.02939
22.51	3028.06	0.442375	401	443.027	2.66491	0.02929
22.52	3030.01	0.442561	401	443.313	2.66603	0.02913
22.53	3031.73	0.442768	401	443.564	2.66728	0.02924
22.54	3033.71	0.442975	401	443.854	2.66852	0.02918
22.55	3035.72	0.443181	401	444.148	2.66977	0.0291
22.56	3037.53	0.443388	401	444.413	2.67101	0.02915
22.57	3039.49	0.443574	401	444.7	2.67213	0.02898
22.58	3041.33	0.443781	401	444.969	2.67338	0.02902
22.59	3043.17	0.443967	401	445.238	2.6745	0.02892
22.6	3045.14	0.444173	401	445.526	2.67574	0.02887
22.61	3046.92	0.444359	401	445.787	2.67686	0.02881
22.62	3048.78	0.444545	401	446.059	2.67798	0.02871
22.63	3050.74	0.444772	401	446.346	2.67935	0.02878
22.64	3052.56	0.444979	401	446.612	2.6806	0.02883
22.65	3054.46	0.445165	401	446.89	2.68172	0.0287
22.66	3056.26	0.445372	401	447.153	2.68296	0.02876
22.67	3058.2	0.445599	401	447.437	2.68433	0.02885
22.68	3060.21	0.445785	401	447.731	2.68545	0.02864
22.69	3062.02	0.445992	401	447.996	2.6867	0.0287
22.7	3063.95	0.446178	401	448.278	2.68782	0.02855
22.71	3065.78	0.446385	401	448.546	2.68907	0.02859
22.72	3067.6	0.446592	401	448.812	2.69031	0.02864
22.73	3069.52	0.446798	401	449.093	2.69155	0.02861
22.74	3071.27	0.447005	401	449.349	2.6928	0.02871
22.75	3073.22	0.447191	401	449.635	2.69392	0.02854
22.76	3075.19	0.447398	401	449.923	2.69517	0.02849
22.77	3076.96	0.447605	401	450.182	2.69642	0.02857
22.78	3078.91	0.447791	401	450.467	2.69754	0.02841
22.79	3080.83	0.448018	401	450.748	2.6989	0.02851
22.8	3082.67	0.448184	401	451.017	2.6999	0.02829
22.81	3084.71	0.44839	401	451.316	2.70114	0.02819
22.82	3086.52	0.448597	401	451.58	2.70239	0.02825
[truncated: 3,856 more rows]
