# Supplementary material for: Data regarding the influence of Al, Ti, and C additions to as-cast Al0.6CoCrFeNi compositionally complex alloys on microstructures and mechanical properties
Source: Data Brief. 2019 Nov 4;27:104742. doi: 10.1016/j.dib.2019.104742 (PMC6864337; doi:10.1016/j.dib.2019.104742)
Supplement: Multimedia component 1 [file mmc1.zip › data in brief_supplementary material zip/Tensile test data/Ti3C0.25/Tensile Test_Ti3C0.25-400°C-2nd_Not selected.xlsx]

## Sheet: Sheet1
Alloy Name	Ti3C0.25-400°C-2nd
Sample height	30	mm
Gauge diameter	3.01	mm
Gauge length	16.59	mm
Time	Force	Crosshead Displacement	Temperature	Engineering Stress	Engineering Strain	Engineering Plastic Strain
s	N	mm	°C	MPa	%	%
0	73.5969	0	399	10.3428	-108	-110.385
0.0799561	73.6517	2.06231e-05	399	10.3505	-108	-110.385
0.109985	73.8097	2.06707e-05	399	10.3727	-108	-110.385
0.130005	73.8732	2.06707e-05	399	10.3816	-108	-110.385
0.139954	73.9596	2.06707e-05	399	10.3937	-108	-110.385
0.139954	73.9596	2.06707e-05	399	10.3937	-108	-110.385
0.23999	73.9522	-2.06233e-05	399	10.3927	-108	-110.385
0.349976	73.9362	-8.26832e-05	399	10.3904	-108.001	-110.385
0.450012	74.6546	0.000681448	399	10.4914	-107.996	-110.381
0.559998	75.6016	0.003017	399	10.6245	-107.982	-110.368
0.609985	76.6036	0.00409274	399	10.7653	-107.975	-110.362
0.669983	77.835	0.0053535	399	10.9384	-107.968	-110.356
0.73999	78.9322	0.00671725	399	11.0925	-107.96	-110.348
0.789978	80.1158	0.00771003	399	11.2589	-107.954	-110.343
0.839966	81.3472	0.00872283	399	11.4319	-107.947	-110.338
0.889954	82.6021	0.00971465	399	11.6083	-107.941	-110.333
0.929993	83.6763	0.0105205	399	11.7592	-107.937	-110.329
0.969961	84.7029	0.0113275	399	11.9035	-107.932	-110.325
1.01	85.8709	0.0121334	399	12.0677	-107.927	-110.321
1.04998	86.9988	0.0129392	399	12.2262	-107.922	-110.317
1.08996	88.1043	0.013746	399	12.3815	-107.917	-110.313
1.14	89.2097	0.0147379	399	12.5369	-107.911	-110.308
1.18999	90.2361	0.0157297	399	12.6811	-107.905	-110.302
1.23998	91.3494	0.0167224	399	12.8376	-107.899	-110.297
1.30999	92.4465	0.0181282	399	12.9917	-107.891	-110.289
1.41997	93.0072	0.0202978	399	13.0706	-107.878	-110.277
1.52001	93.0548	0.0223034	399	13.0772	-107.866	-110.265
1.63	92.9996	0.0245359	399	13.0695	-107.852	-110.251
1.73998	93.0228	0.0266855	399	13.0727	-107.839	-110.238
1.84997	93.1098	0.028877	399	13.085	-107.826	-110.225
1.95	93.118	0.0309227	399	13.0861	-107.814	-110.213
2.05999	93.3942	0.0331142	399	13.1249	-107.8	-110.2
2.16997	93.2047	0.0353048	399	13.0983	-107.787	-110.186
2.27001	93.2523	0.0372894	399	13.105	-107.775	-110.175
2.38	93.205	0.0394809	399	13.0983	-107.762	-110.161
2.48998	93.3706	0.0417135	399	13.1216	-107.749	-110.148
2.59997	93.2522	0.0439041	399	13.105	-107.735	-110.135
2.7	93.3391	0.0458677	399	13.1172	-107.724	-110.123
2.80999	93.2285	0.0480173	399	13.1016	-107.711	-110.11
2.91997	93.4258	0.0502498	399	13.1294	-107.697	-110.097
3.02001	93.5362	0.0522344	399	13.1449	-107.685	-110.085
3.13	93.4179	0.054426	399	13.1283	-107.672	-110.071
3.23998	93.544	0.0565965	399	13.146	-107.659	-110.058
3.34997	93.2285	0.0587661	399	13.1016	-107.646	-110.045
3.45	93.3704	0.0607927	399	13.1216	-107.634	-110.033
3.55999	93.2916	0.0629833	399	13.1105	-107.62	-110.02
3.66997	93.5283	0.0651748	399	13.1438	-107.607	-110.007
3.77001	93.5917	0.0671585	399	13.1527	-107.595	-109.995
3.88	93.56	0.069371	399	13.1482	-107.582	-109.981
3.98998	93.6231	0.0715616	399	13.1571	-107.569	-109.968
4.09997	93.4811	0.0737531	399	13.1371	-107.555	-109.955
4.2	93.6939	0.0756958	399	13.167	-107.544	-109.943
4.30999	93.4889	0.0779283	399	13.1382	-107.53	-109.93
4.41997	93.5678	0.0801399	399	13.1493	-107.517	-109.917
4.52001	93.4658	0.0821245	399	13.135	-107.505	-109.904
4.63	93.5204	0.084316	399	13.1427	-107.492	-109.891
4.73998	93.8439	0.0865476	399	13.1881	-107.478	-109.878
4.84997	93.646	0.0887601	399	13.1603	-107.465	-109.865
4.95	93.615	0.0907238	399	13.156	-107.453	-109.853
5.05999	93.8987	0.0929144	399	13.1958	-107.44	-109.84
5.16997	93.7491	0.0951059	399	13.1748	-107.427	-109.826
5.27001	93.6786	0.0970905	399	13.1649	-107.415	-109.814
5.38	93.639	0.099364	399	13.1593	-107.401	-109.801
5.48998	93.3548	0.101535	399	13.1194	-107.388	-109.787
5.59997	93.8279	0.103725	399	13.1859	-107.375	-109.775
5.7	93.6552	0.105751	399	13.1616	-107.363	-109.762
5.80999	93.3549	0.107921	399	13.1194	-107.349	-109.749
5.91997	93.6777	0.110133	399	13.1648	-107.336	-109.736
6.02	93.6313	0.112139	399	13.1583	-107.324	-109.724
6.12999	93.4415	0.114308	399	13.1316	-107.311	-109.71
6.23997	93.6149	0.116562	399	13.156	-107.297	-109.697
6.34001	93.3	0.118588	399	13.1117	-107.285	-109.685
6.44999	93.5683	0.120737	399	13.1494	-107.272	-109.672
6.55998	93.6393	0.12297	399	13.1594	-107.259	-109.658
6.66996	93.5204	0.125181	399	13.1427	-107.245	-109.645
6.77	93.4816	0.127208	399	13.1372	-107.233	-109.633
6.87999	93.4344	0.129377	399	13.1306	-107.22	-109.62
6.98997	93.3314	0.131569	399	13.1161	-107.207	-109.606
7.09001	93.5835	0.133574	399	13.1515	-107.195	-109.594
7.19999	93.6074	0.135765	399	13.1549	-107.182	-109.581
7.30998	93.4022	0.137998	399	13.1261	-107.168	-109.568
7.41996	93.3864	0.140209	399	13.1238	-107.155	-109.554
7.52	93.5205	0.142235	399	13.1427	-107.143	-109.542
7.62999	93.339	0.144467	399	13.1172	-107.129	-109.529
7.73997	93.4412	0.146679	399	13.1315	-107.116	-109.515
7.84001	93.3314	0.148664	399	13.1161	-107.104	-109.503
7.94999	93.3709	0.150875	399	13.1217	-107.091	-109.49
8.05998	93.3864	0.153067	399	13.1238	-107.077	-109.477
8.16996	93.4177	0.155278	399	13.1282	-107.064	-109.463
8.27	93.2759	0.157284	399	13.1083	-107.052	-109.451
8.37999	93.4889	0.159475	399	13.1382	-107.039	-109.438
8.48997	93.5284	0.161686	399	13.1438	-107.025	-109.425
8.59001	93.4889	0.163712	399	13.1382	-107.013	-109.413
8.69999	93.5047	0.165882	399	13.1405	-107	-109.4
8.80998	93.3467	0.168094	399	13.1183	-106.987	-109.386
8.91996	93.4015	0.170285	400	13.126	-106.974	-109.373
9.02	93.1102	0.172311	400	13.085	-106.961	-109.361
9.12999	93.4101	0.174544	400	13.1272	-106.948	-109.347
9.23997	93.3546	0.176714	400	13.1194	-106.935	-109.334
9.34001	93.4891	0.178719	400	13.1383	-106.923	-109.322
9.44999	93.1891	0.180972	400	13.0961	-106.909	-109.308
9.55998	93.5522	0.183163	400	13.1471	-106.896	-109.296
9.66996	93.3311	0.185313	400	13.1161	-106.883	-109.282
9.77	93.5127	0.187359	400	13.1416	-106.871	-109.27
9.87999	93.2679	0.189489	400	13.1072	-106.858	-109.257
9.98997	93.2839	0.191742	400	13.1094	-106.844	-109.244
10.09	93.3626	0.193706	400	13.1205	-106.832	-109.232
10.2	93.4257	0.195917	400	13.1294	-106.819	-109.219
10.31	93.3704	0.198108	400	13.1216	-106.806	-109.205
10.42	93.2524	0.20032	400	13.105	-106.793	-109.192
10.52	93.1337	0.202325	400	13.0883	-106.78	-109.18
10.63	93.2837	0.204496	400	13.1094	-106.767	-109.167
10.74	93.2361	0.206686	400	13.1027	-106.754	-109.153
10.84	93.2046	0.208692	400	13.0983	-106.742	-109.141
10.95	92.9915	0.210882	400	13.0683	-106.729	-109.128
11.06	93.0784	0.213053	400	13.0806	-106.716	-109.115
11.16	93.2836	0.215038	400	13.1094	-106.704	-109.103
11.27	93.3705	0.217229	400	13.1216	-106.691	-109.09
11.38	93.1891	0.21944	400	13.0961	-106.677	-109.077
11.48	93.2285	0.221446	400	13.1016	-106.665	-109.064
11.59	93.2758	0.223616	400	13.1083	-106.652	-109.051
11.7	93.1574	0.225807	400	13.0916	-106.639	-109.038
11.81	93.3074	0.227977	400	13.1127	-106.626	-109.025
11.91	93.1575	0.229983	400	13.0917	-106.614	-109.013
12.02	93.0471	0.232195	400	13.0762	-106.6	-109
12.13	93.1417	0.234344	400	13.0894	-106.587	-108.987
12.23	93.3231	0.23637	400	13.1149	-106.575	-108.975
12.34	93.1654	0.238561	400	13.0928	-106.562	-108.961
12.45	93.2521	0.240752	400	13.105	-106.549	-108.948
12.56	93.1574	0.242922	400	13.0916	-106.536	-108.935
12.66	93.3391	0.244907	400	13.1172	-106.524	-108.923
12.77	92.9445	0.247098	400	13.0617	-106.511	-108.91
12.88	93.0393	0.24931	400	13.0751	-106.497	-108.896
12.98	93.3389	0.251336	401	13.1172	-106.485	-108.884
13.09	93.1889	0.253485	401	13.0961	-106.472	-108.871
13.2	93.4022	0.255718	401	13.1261	-106.459	-108.858
13.31	93.5442	0.25795	401	13.146	-106.445	-108.845
13.41	93.6784	0.259955	401	13.1649	-106.433	-108.833
13.52	93.576	0.262105	401	13.1505	-106.42	-108.82
13.63	93.6863	0.264296	401	13.166	-106.407	-108.807
13.73	93.868	0.266322	401	13.1915	-106.395	-108.794
13.84	93.6309	0.268533	401	13.1582	-106.381	-108.781
13.95	93.5836	0.270725	401	13.1516	-106.368	-108.768
14.06	93.5206	0.272895	401	13.1427	-106.355	-108.755
14.16	93.7413	0.274941	401	13.1737	-106.343	-108.742
14.27	93.923	0.277133	401	13.1992	-106.33	-108.729
14.38	93.9231	0.279323	401	13.1993	-106.316	-108.716
14.48	93.9152	0.281308	401	13.1982	-106.304	-108.704
14.59	93.8049	0.283499	401	13.1827	-106.291	-108.691
14.7	93.9232	0.285752	401	13.1993	-106.278	-108.677
14.81	93.8444	0.287964	401	13.1882	-106.264	-108.664
14.91	93.9547	0.289948	401	13.2037	-106.252	-108.652
15.02	94.1441	0.292161	401	13.2303	-106.239	-108.639
15.13	94.081	0.294372	401	13.2215	-106.226	-108.626
15.23	94.1044	0.296398	401	13.2247	-106.213	-108.613
15.34	94.1204	0.298568	401	13.227	-106.2	-108.6
15.45	94.0496	0.300759	401	13.217	-106.187	-108.587
15.56	93.9702	0.302951	401	13.2059	-106.174	-108.574
15.66	93.9547	0.304955	401	13.2037	-106.162	-108.562
15.77	94.1124	0.307188	401	13.2259	-106.148	-108.548
15.88	93.9547	0.309399	401	13.2037	-106.135	-108.535
15.98	94.1203	0.311405	401	13.227	-106.123	-108.523
16.09	94.215	0.313679	401	13.2403	-106.109	-108.509
16.2	94.5542	0.315869	401	13.288	-106.096	-108.496
16.3	94.4284	0.317854	401	13.2703	-106.084	-108.484
16.41	94.01	0.320087	401	13.2115	-106.071	-108.471
16.52	94.0966	0.322257	401	13.2236	-106.058	-108.457
16.63	94.1835	0.32451	401	13.2358	-106.044	-108.444
16.73	93.9468	0.326494	401	13.2026	-106.032	-108.432
16.84	94.0493	0.328665	401	13.217	-106.019	-108.419
16.95	94.207	0.330876	401	13.2392	-106.006	-108.406
17.05	94.2074	0.332902	401	13.2392	-105.993	-108.393
17.16	94.0651	0.335114	401	13.2192	-105.98	-108.38
17.27	93.9468	0.337305	401	13.2026	-105.967	-108.367
17.38	93.8836	0.339497	401	13.1937	-105.954	-108.353
17.48	93.7178	0.341522	401	13.1704	-105.941	-108.341
17.59	93.6471	0.343734	401	13.1605	-105.928	-108.328
17.7	93.9468	0.345924	401	13.2026	-105.915	-108.315
17.8	93.8126	0.347909	401	13.1837	-105.903	-108.303
17.91	93.8602	0.350142	401	13.1904	-105.889	-108.289
18.02	93.9468	0.352333	400	13.2026	-105.876	-108.276
18.13	93.7415	0.354524	400	13.1737	-105.863	-108.263
18.23	93.5444	0.356549	400	13.146	-105.851	-108.25
18.34	93.5442	0.3587	400	13.146	-105.838	-108.237
18.45	93.4969	0.360911	400	13.1394	-105.825	-108.224
18.55	93.41	0.362916	400	13.1272	-105.812	-108.212
18.66	93.6311	0.365108	400	13.1582	-105.799	-108.199
18.77	93.694	0.367278	400	13.1671	-105.786	-108.186
18.88	93.4968	0.36949	400	13.1394	-105.773	-108.172
18.98	93.4496	0.371536	400	13.1327	-105.76	-108.16
19.09	93.3153	0.373706	400	13.1138	-105.747	-108.147
19.2	93.5283	0.375898	400	13.1438	-105.734	-108.134
19.3	93.3548	0.377882	400	13.1194	-105.722	-108.122
19.41	93.2206	0.380094	400	13.1005	-105.709	-108.108
19.52	93.3074	0.382285	400	13.1127	-105.696	-108.095
19.63	93.4494	0.384455	400	13.1327	-105.683	-108.082
19.73	93.1655	0.386439	400	13.0928	-105.671	-108.07
19.84	93.3864	0.388631	400	13.1238	-105.657	-108.057
19.95	93.2127	0.390822	400	13.0994	-105.644	-108.044
20.05	93.0548	0.392827	400	13.0772	-105.632	-108.031
20.16	93.26	0.394998	400	13.1061	-105.619	-108.018
20.27	92.8259	0.397167	400	13.0451	-105.606	-108.005
20.38	92.9916	0.3994	400	13.0684	-105.593	-107.992
20.48	92.9761	0.401384	400	13.0662	-105.581	-107.98
20.59	92.9601	0.403555	400	13.0639	-105.567	-107.967
20.7	93.3785	0.405747	400	13.1227	-105.554	-107.954
20.8	93.3155	0.407772	400	13.1139	-105.542	-107.941
20.91	93.166	0.409943	400	13.0929	-105.529	-107.928
21.02	93.5285	0.412112	400	13.1438	-105.516	-107.915
21.12	92.9609	0.414097	400	13.064	-105.504	-107.903
21.23	93.1577	0.416309	400	13.0917	-105.491	-107.89
21.34	93.2126	0.418521	400	13.0994	-105.477	-107.877
21.45	93.4494	0.420712	400	13.1327	-105.464	-107.864
21.55	93.4418	0.422696	400	13.1316	-105.452	-107.852
21.66	93.7579	0.424908	400	13.176	-105.439	-107.838
21.77	93.6469	0.427161	400	13.1604	-105.425	-107.825
21.87	93.6942	0.429104	400	13.1671	-105.413	-107.813
21.98	93.4811	0.431316	400	13.1371	-105.4	-107.8
22.09	93.6783	0.433527	400	13.1649	-105.387	-107.786
22.2	93.6784	0.43574	400	13.1649	-105.373	-107.773
22.3	93.765	0.437723	400	13.177	-105.362	-107.761
22.41	93.5207	0.439936	400	13.1427	-105.348	-107.748
22.52	93.7335	0.442106	400	13.1726	-105.335	-107.735
22.62	93.8204	0.444132	400	13.1848	-105.323	-107.723
22.73	93.931	0.446323	400	13.2004	-105.31	-107.71
22.84	93.9863	0.448534	400	13.2081	-105.296	-107.696
22.95	93.765	0.450726	400	13.177	-105.283	-107.683
23.05	93.9313	0.45273	400	13.2004	-105.271	-107.671
23.16	94.0017	0.454943	399	13.2103	-105.258	-107.658
23.27	93.7889	0.457175	399	13.1804	-105.244	-107.644
23.37	93.9469	0.459159	399	13.2026	-105.232	-107.632
23.48	93.9152	0.461351	399	13.1982	-105.219	-107.619
23.59	94.1203	0.463583	399	13.227	-105.206	-107.606
23.7	93.931	0.465816	399	13.2004	-105.192	-107.592
23.8	93.8678	0.467758	399	13.1915	-105.18	-107.58
23.91	93.8839	0.46997	399	13.1937	-105.167	-107.567
24.02	93.8602	0.472162	399	13.1904	-105.154	-107.554
24.12	93.7257	0.474187	399	13.1715	-105.142	-107.541
24.23	93.6943	0.476399	399	13.1671	-105.128	-107.528
24.34	93.8519	0.47861	399	13.1892	-105.115	-107.515
24.45	93.9786	0.480864	399	13.2071	-105.101	-107.501
24.55	93.9861	0.482848	399	13.2081	-105.09	-107.489
24.66	94.1519	0.485039	399	13.2314	-105.076	-107.476
24.77	94.0336	0.487272	399	13.2148	-105.063	-107.463
24.87	93.8915	0.489256	399	13.1948	-105.051	-107.451
24.98	93.8599	0.491468	399	13.1904	-105.038	-107.437
25.09	93.5994	0.4937	399	13.1538	-105.024	-107.424
25.2	93.8043	0.495892	399	13.1826	-105.011	-107.411
25.3	93.7101	0.497875	399	13.1693	-104.999	-107.399
25.41	93.7257	0.500108	399	13.1715	-104.985	-107.385
25.52	93.6547	0.50232	399	13.1615	-104.972	-107.372
25.62	93.6391	0.504304	399	13.1593	-104.96	-107.36
25.73	93.5997	0.506496	399	13.1538	-104.947	-107.347
25.84	93.7573	0.508707	399	13.176	-104.934	-107.333
25.95	93.5206	0.510919	399	13.1427	-104.92	-107.32
26.05	93.7179	0.512945	399	13.1704	-104.908	-107.308
26.16	93.4179	0.515115	399	13.1283	-104.895	-107.294
26.26	93.5127	0.51712	399	13.1416	-104.883	-107.282
26.37	93.6071	0.519332	399	13.1548	-104.87	-107.269
26.48	93.3943	0.521544	399	13.125	-104.856	-107.256
26.59	93.4339	0.523714	399	13.1305	-104.843	-107.243
26.69	93.5047	0.525719	399	13.1405	-104.831	-107.231
26.8	93.26	0.52789	399	13.1061	-104.818	-107.217
26.91	93.1731	0.530102	399	13.0939	-104.805	-107.204
27.01	92.8812	0.532127	399	13.0528	-104.792	-107.192
27.12	93.0785	0.534298	399	13.0806	-104.779	-107.179
27.23	93.1732	0.536489	399	13.0939	-104.766	-107.165
27.34	93.0311	0.538701	399	13.0739	-104.753	-107.152
27.44	92.9206	0.540747	399	13.0584	-104.741	-107.14
27.55	92.9917	0.542917	399	13.0684	-104.727	-107.127
27.66	92.8969	0.545109	399	13.055	-104.714	-107.113
27.76	92.8652	0.547093	399	13.0506	-104.702	-107.101
27.87	92.7235	0.549284	399	13.0307	-104.689	-107.088
27.98	92.8495	0.551516	399	13.0484	-104.676	-107.075
28.09	92.889	0.553646	399	13.0539	-104.663	-107.062
28.19	92.8969	0.555629	399	13.055	-104.651	-107.05
28.3	92.7705	0.557842	399	13.0373	-104.637	-107.036
28.41	93.1654	0.560033	399	13.0928	-104.624	-107.024
28.51	92.7706	0.562038	399	13.0373	-104.612	-107.011
28.62	92.779	0.564209	399	13.0385	-104.599	-106.998
28.73	92.7235	0.566358	399	13.0307	-104.586	-106.985
28.84	92.7156	0.568591	399	13.0296	-104.573	-106.972
28.94	92.7075	0.570575	399	13.0284	-104.561	-106.96
29.05	92.6204	0.572766	399	13.0162	-104.548	-106.946
29.16	92.7706	0.574957	399	13.0373	-104.534	-106.933
29.26	92.7153	0.576941	399	13.0295	-104.522	-106.921
29.37	92.7547	0.579153	399	13.0351	-104.509	-106.908
29.48	92.518	0.581344	399	13.0018	-104.496	-106.895
29.59	92.5022	0.583494	399	12.9996	-104.483	-106.882
29.69	92.5339	0.5855	399	13.004	-104.471	-106.87
29.8	92.4397	0.587732	399	12.9908	-104.457	-106.856
29.91	92.3997	0.589923	399	12.9852	-104.444	-106.843
30.01	92.4312	0.591907	399	12.9896	-104.432	-106.831
30.12	92.5574	0.594119	399	13.0073	-104.419	-106.818
30.23	92.5891	0.596351	399	13.0118	-104.405	-106.804
30.34	92.5812	0.598501	399	13.0107	-104.392	-106.791
30.44	92.4392	0.600527	399	12.9907	-104.38	-106.779
30.55	92.3365	0.602718	399	12.9763	-104.367	-106.766
30.66	92.3285	0.60493	399	12.9752	-104.354	-106.752
30.76	92.4864	0.606934	399	12.9974	-104.342	-106.74
30.87	92.7468	0.609126	399	13.034	-104.328	-106.727
30.98	92.6044	0.611296	399	13.0139	-104.315	-106.714
31.08	92.6682	0.613322	399	13.0229	-104.303	-106.702
31.19	92.5889	0.615534	399	13.0118	-104.29	-106.689
31.3	92.8339	0.617725	399	13.0462	-104.277	-106.676
31.41	92.6128	0.619916	399	13.0151	-104.263	-106.662
31.51	92.8101	0.621942	399	13.0428	-104.251	-106.65
31.62	92.8258	0.624133	399	13.045	-104.238	-106.637
31.73	92.6684	0.626365	399	13.0229	-104.224	-106.623
31.83	92.6127	0.628329	399	13.0151	-104.213	-106.611
31.94	92.8496	0.630561	399	13.0484	-104.199	-106.598
32.05	93.0231	0.632794	399	13.0728	-104.186	-106.585
32.16	93.1731	0.634985	399	13.0939	-104.172	-106.572
32.26	93.205	0.636969	399	13.0983	-104.161	-106.56
32.37	93.0154	0.639161	399	13.0717	-104.147	-106.546
32.48	92.9995	0.641351	399	13.0695	-104.134	-106.533
32.58	92.976	0.643378	399	13.0662	-104.122	-106.521
32.69	93.1338	0.645609	399	13.0883	-104.108	-106.508
32.8	93.339	0.647801	399	13.1172	-104.095	-106.495
32.91	93.2759	0.650033	399	13.1083	-104.082	-106.481
33.01	93.2917	0.652059	399	13.1105	-104.07	-106.469
33.12	93.4418	0.654292	399	13.1316	-104.056	-106.456
33.23	93.497	0.656482	399	13.1394	-104.043	-106.442
33.33	93.41	0.658467	399	13.1272	-104.031	-106.43
33.44	93.1971	0.660658	399	13.0972	-104.018	-106.417
33.55	93.2049	0.662891	399	13.0983	-104.004	-106.404
33.66	93.3705	0.665081	399	13.1216	-103.991	-106.391
33.76	93.4339	0.667066	399	13.1305	-103.979	-106.379
33.87	93.639	0.669258	399	13.1593	-103.966	-106.366
33.98	93.8596	0.67151	399	13.1903	-103.952	-106.352
34.08	93.7655	0.673495	399	13.1771	-103.94	-106.34
34.19	93.8522	0.675665	399	13.1893	-103.927	-106.327
34.3	93.6152	0.677898	399	13.156	-103.914	-106.313
34.41	93.402	0.680109	399	13.126	-103.9	-106.3
34.51	93.7495	0.682135	399	13.1749	-103.888	-106.288
34.62	93.9624	0.684306	399	13.2048	-103.875	-106.275
34.73	93.9388	0.686517	399	13.2015	-103.862	-106.262
34.83	93.9863	0.688543	399	13.2081	-103.85	-106.25
34.94	94.0414	0.690754	399	13.2159	-103.836	-106.236
35.05	94.0098	0.692925	399	13.2114	-103.823	-106.223
35.16	93.7889	0.695136	399	13.1804	-103.81	-106.21
35.26	93.8205	0.697101	399	13.1848	-103.798	-106.198
35.37	93.7494	0.699313	400	13.1748	-103.785	-106.184
35.48	93.7572	0.701524	400	13.1759	-103.771	-106.171
35.58	93.9312	0.703488	400	13.2004	-103.76	-106.159
35.69	93.8126	0.705679	400	13.1837	-103.746	-106.146
35.8	93.9939	0.707891	400	13.2092	-103.733	-106.133
35.91	93.8678	0.710123	400	13.1915	-103.72	-106.119
36.01	93.6788	0.712108	400	13.1649	-103.708	-106.107
36.12	93.7889	0.714299	400	13.1804	-103.694	-106.094
36.23	93.8599	0.716511	400	13.1904	-103.681	-106.081
36.33	93.7102	0.718495	400	13.1693	-103.669	-106.069
36.44	93.7097	0.720707	400	13.1693	-103.656	-106.055
36.55	93.7573	0.722857	400	13.176	-103.643	-106.043
36.65	93.8836	0.72482	400	13.1937	-103.631	-106.031
36.76	93.6626	0.727032	400	13.1626	-103.618	-106.017
36.87	93.8281	0.729243	400	13.1859	-103.604	-106.004
36.98	93.9152	0.731414	400	13.1982	-103.591	-105.991
37.08	93.7811	0.733398	400	13.1793	-103.579	-105.979
37.19	93.7021	0.735569	400	13.1682	-103.566	-105.966
37.3	93.7652	0.737781	400	13.1771	-103.553	-105.953
37.4	93.56	0.739786	400	13.1482	-103.541	-105.94
37.51	93.7179	0.741977	400	13.1704	-103.528	-105.927
37.62	93.86	0.744147	400	13.1904	-103.514	-105.914
37.73	93.9073	0.746359	400	13.197	-103.501	-105.901
37.83	93.8441	0.748343	400	13.1882	-103.489	-105.889
37.94	93.71	0.750535	400	13.1693	-103.476	-105.876
38.05	93.6546	0.752726	400	13.1615	-103.463	-105.862
38.15	93.7337	0.75471	400	13.1726	-103.451	-105.851
38.26	93.6153	0.756901	400	13.156	-103.438	-105.837
38.37	93.5522	0.759133	400	13.1471	-103.424	-105.824
38.48	93.6942	0.761304	400	13.1671	-103.411	-105.811
38.58	93.6547	0.763288	400	13.1615	-103.399	-105.799
38.69	93.5758	0.765542	400	13.1504	-103.386	-105.785
38.8	93.7101	0.767733	400	13.1693	-103.372	-105.772
38.9	93.6389	0.769717	400	13.1593	-103.36	-105.76
39.01	93.7413	0.771908	400	13.1737	-103.347	-105.747
39.12	93.639	0.77412	400	13.1593	-103.334	-105.733
39.23	93.8756	0.776332	400	13.1926	-103.32	-105.72
39.33	93.8836	0.778358	400	13.1937	-103.308	-105.708
39.44	93.6942	0.780507	401	13.1671	-103.295	-105.695
39.55	94.0256	0.78274	401	13.2137	-103.282	-105.682
39.65	94.0573	0.784745	401	13.2181	-103.27	-105.67
39.76	93.8521	0.786936	401	13.1893	-103.257	-105.656
39.87	93.8837	0.789127	401	13.1937	-103.243	-105.643
39.98	94.0336	0.791318	401	13.2148	-103.23	-105.63
40.08	93.852	0.793365	401	13.1893	-103.218	-105.618
40.19	94.0099	0.795555	401	13.2115	-103.205	-105.605
40.3	94.0731	0.797768	401	13.2203	-103.191	-105.591
40.4	94.1917	0.799751	401	13.237	-103.179	-105.579
40.51	94.2705	0.801984	401	13.2481	-103.166	-105.566
40.62	94.3415	0.804196	401	13.2581	-103.153	-105.553
40.73	94.3415	0.806346	401	13.2581	-103.14	-105.54
40.83	94.5862	0.808372	401	13.2925	-103.127	-105.528
40.94	94.6652	0.810562	401	13.3035	-103.114	-105.515
41.04	94.6414	0.812589	401	13.3002	-103.102	-105.502
41.15	94.5704	0.8148	401	13.2902	-103.089	-105.489
41.26	94.4756	0.816991	401	13.2769	-103.075	-105.476
41.37	94.4205	0.819265	401	13.2692	-103.062	-105.462
41.47	94.5228	0.821249	401	13.2835	-103.05	-105.45
41.58	94.5863	0.823482	401	13.2925	-103.036	-105.437
41.69	94.6177	0.825652	401	13.2969	-103.023	-105.424
41.79	94.5546	0.827657	401	13.288	-103.011	-105.411
41.9	94.5151	0.829848	401	13.2825	-102.998	-105.398
42.01	94.4441	0.832102	401	13.2725	-102.984	-105.385
42.12	94.5233	0.834293	401	13.2836	-102.971	-105.371
42.22	94.5229	0.836256	401	13.2835	-102.959	-105.36
42.33	94.5073	0.838468	401	13.2814	-102.946	-105.346
42.44	94.3256	0.8407	401	13.2558	-102.932	-105.333
42.54	94.4678	0.842726	401	13.2758	-102.92	-105.321
42.65	94.4282	0.844896	401	13.2702	-102.907	-105.307
42.76	94.1204	0.847088	401	13.227	-102.894	-105.294
42.87	94.1362	0.849321	401	13.2292	-102.881	-105.281
42.97	94.0573	0.851346	401	13.2181	-102.868	-105.268
43.08	94.1913	0.853558	401	13.237	-102.855	-105.255
43.19	94.1599	0.855707	401	13.2325	-102.842	-105.242
43.29	94.223	0.857733	401	13.2414	-102.83	-105.23
43.4	94.2231	0.859945	401	13.2414	-102.816	-105.217
43.51	94.3019	0.862136	401	13.2525	-102.803	-105.203
43.62	94.089	0.864348	401	13.2226	-102.79	-105.19
43.72	93.9071	0.866291	401	13.197	-102.778	-105.178
43.83	94.0493	0.868524	401	13.217	-102.765	-105.165
43.94	94.144	0.870694	401	13.2303	-102.752	-105.152
44.04	94.2941	0.87272	401	13.2514	-102.739	-105.14
44.15	94.2704	0.87489	401	13.2481	-102.726	-105.126
44.26	94.373	0.877081	401	13.2625	-102.713	-105.113
44.37	94.2232	0.879355	401	13.2414	-102.699	-105.1
44.47	94.278	0.881339	401	13.2491	-102.688	-105.088
44.58	94.2231	0.88351	401	13.2414	-102.674	-105.075
44.69	94.0888	0.88568	401	13.2226	-102.661	-105.061
44.79	94.1046	0.887685	401	13.2248	-102.649	-105.049
44.9	94.1203	0.889897	401	13.227	-102.636	-105.036
45.01	94.0417	0.892067	401	13.2159	-102.623	-105.023
45.12	94.1361	0.894238	401	13.2292	-102.61	-105.01
45.22	94.1049	0.896222	401	13.2248	-102.598	-104.998
45.33	93.9073	0.898434	401	13.197	-102.584	-104.984
45.44	93.8285	0.900625	401	13.186	-102.571	-104.971
45.54	93.8127	0.90263	401	13.1837	-102.559	-104.959
45.65	93.7495	0.90478	401	13.1749	-102.546	-104.946
45.76	93.8598	0.906971	401	13.1904	-102.533	-104.933
45.87	93.8361	0.909183	401	13.187	-102.52	-104.919
45.97	94.0732	0.911167	401	13.2203	-102.508	-104.908
46.08	93.8364	0.913379	401	13.1871	-102.494	-104.894
46.19	93.9626	0.91557	401	13.2048	-102.481	-104.881
46.29	93.8129	0.917554	401	13.1838	-102.469	-104.869
46.4	93.9942	0.919725	401	13.2093	-102.456	-104.856
46.51	93.7339	0.921937	401	13.1727	-102.443	-104.843
46.61	93.7967	0.9239	400	13.1815	-102.431	-104.831
46.72	93.8443	0.926112	400	13.1882	-102.418	-104.817
46.83	93.6784	0.928303	400	13.1649	-102.404	-104.804
46.94	93.8759	0.930515	400	13.1926	-102.391	-104.791
47.04	94.002	0.93252	400	13.2104	-102.379	-104.779
47.15	94.0099	0.934732	400	13.2115	-102.366	-104.766
47.26	94.0571	0.936923	400	13.2181	-102.352	-104.752
47.36	93.9706	0.938907	400	13.2059	-102.341	-104.74
47.47	93.8442	0.941119	400	13.1882	-102.327	-104.727
47.58	93.7731	0.94331	400	13.1782	-102.314	-104.714
47.69	93.6469	0.945522	400	13.1604	-102.301	-104.7
47.79	93.7571	0.947547	400	13.1759	-102.288	-104.688
47.9	93.9625	0.949718	400	13.2048	-102.275	-104.675
48.01	93.8204	0.95193	400	13.1848	-102.262	-104.662
48.11	94.1283	0.953935	400	13.2281	-102.25	-104.65
48.22	94.0255	0.956126	400	13.2136	-102.237	-104.637
48.33	93.9862	0.958317	400	13.2081	-102.224	-104.623
48.44	93.86	0.960529	400	13.1904	-102.21	-104.61
48.54	93.7495	0.962534	400	13.1749	-102.198	-104.598
48.65	93.7573	0.964766	400	13.176	-102.185	-104.584
48.76	93.8124	0.966958	400	13.1837	-102.171	-104.571
48.86	93.8363	0.968962	400	13.1871	-102.159	-104.559
48.97	93.8519	0.971195	400	13.1892	-102.146	-104.546
49.08	93.8283	0.973386	400	13.1859	-102.133	-104.532
49.19	93.7415	0.975577	400	13.1737	-102.119	-104.519
49.29	93.7575	0.977583	400	13.176	-102.107	-104.507
49.4	93.7731	0.979753	400	13.1782	-102.094	-104.494
49.51	93.5679	0.981986	400	13.1493	-102.081	-104.48
49.61	93.4811	0.98399	400	13.1371	-102.069	-104.468
49.72	93.6626	0.986202	400	13.1626	-102.055	-104.455
49.83	93.6311	0.988414	400	13.1582	-102.042	-104.442
49.94	93.5129	0.990646	400	13.1416	-102.029	-104.428
50.04	93.4968	0.992673	400	13.1394	-102.016	-104.416
50.15	93.6786	0.994842	400	13.1649	-102.003	-104.403
50.26	93.5206	0.997096	400	13.1427	-101.99	-104.389
50.36	93.3074	0.999059	400	13.1127	-101.978	-104.377
50.47	93.2995	1.00129	400	13.1116	-101.965	-104.364
50.58	93.3232	1.00348	399	13.115	-101.951	-104.351
50.69	93.3862	1.00565	399	13.1238	-101.938	-104.338
50.79	93.2522	1.00768	399	13.105	-101.926	-104.325
50.9	93.4179	1.00991	399	13.1283	-101.913	-104.312
51.01	93.1889	1.01212	399	13.0961	-101.899	-104.299
51.11	93.2521	1.01409	399	13.105	-101.887	-104.287
51.22	93.1732	1.0163	399	13.0939	-101.874	-104.273
51.33	92.9286	1.01853	399	13.0595	-101.861	-104.26
51.43	93.0155	1.02054	399	13.0717	-101.848	-104.248
51.54	92.8337	1.02273	399	13.0462	-101.835	-104.234
51.65	92.9364	1.02492	399	13.0606	-101.822	-104.221
51.76	92.8969	1.02713	399	13.055	-101.809	-104.208
51.86	92.8892	1.02914	399	13.054	-101.797	-104.196
51.97	92.9522	1.03133	399	13.0628	-101.783	-104.183
52.08	92.9049	1.03354	399	13.0562	-101.77	-104.169
52.18	92.755	1.03552	399	13.0351	-101.758	-104.157
52.29	92.6049	1.03769	399	13.014	-101.745	-104.144
52.4	92.889	1.03993	399	13.0539	-101.732	-104.131
52.51	92.7864	1.04212	399	13.0395	-101.718	-104.117
52.61	92.8493	1.04408	399	13.0483	-101.707	-104.106
52.72	93.2758	1.04631	399	13.1083	-101.693	-104.092
52.83	93.2205	1.04852	399	13.1005	-101.68	-104.079
52.93	92.9994	1.05053	399	13.0694	-101.668	-104.067
53.04	92.8577	1.0527	399	13.0495	-101.655	-104.054
53.15	93.0151	1.05489	399	13.0717	-101.641	-104.041
53.26	92.8809	1.05708	399	13.0528	-101.628	-104.027
53.36	92.8024	1.05911	399	13.0418	-101.616	-104.015
53.47	92.6836	1.06126	399	13.0251	-101.603	-104.002
53.58	92.6601	1.06343	399	13.0218	-101.59	-103.989
53.68	92.7864	1.06541	399	13.0395	-101.578	-103.977
53.79	92.7079	1.06767	399	13.0285	-101.564	-103.963
53.9	92.747	1.06982	399	13.034	-101.551	-103.95
54.01	92.6603	1.07199	399	13.0218	-101.538	-103.937
54.11	92.8572	1.07397	399	13.0495	-101.526	-103.925
54.22	92.605	1.07618	399	13.014	-101.513	-103.912
54.33	92.8099	1.07839	399	13.0428	-101.5	-103.899
54.43	92.7155	1.08038	399	13.0296	-101.488	-103.887
54.54	92.8807	1.08255	399	13.0528	-101.475	-103.874
54.65	92.8575	1.08478	399	13.0495	-101.461	-103.86
54.76	92.8806	1.08695	399	13.0527	-101.448	-103.847
54.86	92.7949	1.08896	399	13.0407	-101.436	-103.835
54.97	92.7469	1.09113	399	13.034	-101.423	-103.822
55.08	93.0149	1.0933	399	13.0716	-101.41	-103.809
55.18	92.8971	1.0953	399	13.0551	-101.398	-103.797
55.29	92.6916	1.09753	399	13.0262	-101.384	-103.783
55.4	92.9283	1.09971	399	13.0595	-101.371	-103.77
55.51	93.3308	1.10192	399	13.116	-101.358	-103.757
55.61	92.9366	1.10394	399	13.0606	-101.346	-103.745
55.72	93.1572	1.10611	399	13.0916	-101.333	-103.732
55.83	93.0943	1.10832	399	13.0828	-101.319	-103.719
55.93	93.1888	1.11033	399	13.0961	-101.307	-103.707
56.04	93.1257	1.11252	399	13.0872	-101.294	-103.693
56.15	93.094	1.11475	399	13.0827	-101.281	-103.68
56.25	93.1414	1.11672	399	13.0894	-101.269	-103.668
56.36	93.2993	1.11889	399	13.1116	-101.256	-103.655
56.47	93.4811	1.12114	399	13.1371	-101.242	-103.642
56.57	93.3942	1.12315	399	13.1249	-101.23	-103.629
56.68	93.4572	1.12534	399	13.1338	-101.217	-103.616
56.79	93.3942	1.12753	399	13.1249	-101.204	-103.603
56.9	93.3231	1.12972	399	13.1149	-101.19	-103.59
57	93.3942	1.13175	399	13.1249	-101.178	-103.578
57.11	93.4335	1.13398	399	13.1304	-101.165	-103.564
57.22	93.4099	1.13615	399	13.1271	-101.152	-103.551
57.32	93.4337	1.13815	399	13.1305	-101.14	-103.539
57.43	93.4573	1.14039	399	13.1338	-101.126	-103.526
57.54	93.4021	1.14256	399	13.126	-101.113	-103.512
57.65	93.6625	1.14477	399	13.1626	-101.1	-103.499
57.75	93.4732	1.14675	400	13.136	-101.088	-103.487
57.86	93.5596	1.14894	400	13.1482	-101.075	-103.474
57.97	93.3864	1.15118	400	13.1238	-101.061	-103.46
58.07	93.268	1.1532	400	13.1072	-101.049	-103.448
58.18	93.6152	1.15539	400	13.156	-101.036	-103.435
58.29	93.5602	1.15765	400	13.1483	-101.022	-103.422
58.4	93.6783	1.15986	400	13.1649	-101.009	-103.408
58.5	93.931	1.16188	400	13.2004	-100.996	-103.396
58.61	93.7258	1.16405	400	13.1715	-100.983	-103.383
58.72	93.7495	1.16627	400	13.1749	-100.97	-103.37
58.82	93.7731	1.16823	400	13.1782	-100.958	-103.358
58.93	93.4968	1.1705	400	13.1394	-100.945	-103.344
59.04	93.6942	1.17267	400	13.1671	-100.931	-103.331
59.15	93.6469	1.17488	400	13.1604	-100.918	-103.318
59.25	93.5677	1.17689	400	13.1493	-100.906	-103.306
59.36	93.7099	1.17908	400	13.1693	-100.893	-103.293
59.47	93.4495	1.18131	400	13.1327	-100.879	-103.279
59.57	93.3784	1.1833	400	13.1227	-100.867	-103.267
59.68	93.3232	1.18549	400	13.115	-100.854	-103.254
59.79	93.2444	1.1877	400	13.1039	-100.841	-103.24
59.9	93.2679	1.18995	400	13.1072	-100.827	-103.227
60	93.2364	1.19194	400	13.1028	-100.815	-103.215
60.11	93.3467	1.19413	400	13.1183	-100.802	-103.202
60.22	93.3627	1.19634	400	13.1205	-100.789	-103.188
60.32	93.3864	1.19837	400	13.1238	-100.777	-103.176
60.43	93.2442	1.20056	400	13.1038	-100.763	-103.163
60.54	93.4337	1.20273	400	13.1305	-100.75	-103.15
60.65	93.1183	1.2049	400	13.0862	-100.737	-103.136
60.75	93.0311	1.2069	400	13.0739	-100.725	-103.124
60.86	93.1966	1.20914	400	13.0972	-100.712	-103.111
60.97	93.2285	1.21133	400	13.1016	-100.698	-103.098
61.07	93.3231	1.21331	400	13.1149	-100.686	-103.086
61.18	93.4256	1.2155	400	13.1293	-100.673	-103.073
61.29	93.0549	1.21774	400	13.0772	-100.66	-103.059
61.39	93.1579	1.21974	400	13.0917	-100.648	-103.047
61.5	93.1102	1.22195	400	13.085	-100.634	-103.034
61.61	92.976	1.22406	400	13.0662	-100.622	-103.021
61.72	92.889	1.22627	400	13.0539	-100.608	-103.007
61.82	92.8653	1.22832	400	13.0506	-100.596	-102.995
61.93	92.889	1.23047	400	13.0539	-100.583	-102.982
62.04	92.826	1.23264	400	13.0451	-100.57	-102.969
62.14	93.0309	1.23462	400	13.0739	-100.558	-102.957
62.25	93.0234	1.23686	400	13.0728	-100.545	-102.944
62.36	92.8496	1.23903	400	13.0484	-100.531	-102.93
62.47	93.1339	1.24122	400	13.0884	-100.518	-102.918
62.57	93.0309	1.24318	400	13.0739	-100.506	-102.906
62.68	92.9443	1.24539	400	13.0617	-100.493	-102.892
62.79	92.6049	1.24758	400	13.014	-100.48	-102.879
62.89	92.8255	1.24957	400	13.045	-100.468	-102.867
63	92.9757	1.25176	400	13.0661	-100.455	-102.854
63.11	92.968	1.25397	400	13.065	-100.441	-102.841
63.22	92.8024	1.25616	400	13.0418	-100.428	-102.827
63.32	92.6759	1.25815	400	13.024	-100.416	-102.815
63.43	92.5889	1.26032	400	13.0118	-100.403	-102.802
63.54	92.6364	1.26249	400	13.0184	-100.39	-102.789
63.64	92.6756	1.26453	400	13.0239	-100.378	-102.777
63.75	92.5417	1.26672	400	13.0051	-100.365	-102.763
63.86	92.707	1.26892	400	13.0284	-100.351	-102.75
63.97	92.7706	1.27111	400	13.0373	-100.338	-102.737
64.07	92.7075	1.27313	400	13.0284	-100.326	-102.725
64.18	92.7312	1.27535	400	13.0318	-100.313	-102.711
64.29	92.4628	1.27749	400	12.994	-100.3	-102.698
64.39	92.4709	1.2795	400	12.9952	-100.288	-102.686
64.5	92.4073	1.28173	400	12.9862	-100.274	-102.673
64.61	92.731	1.28392	400	13.0317	-100.261	-102.66
64.72	92.6284	1.28611	400	13.0173	-100.248	-102.647
64.82	92.7233	1.28812	400	13.0306	-100.236	-102.635
64.93	92.6917	1.29033	400	13.0262	-100.222	-102.621
65.04	92.7864	1.29254	400	13.0395	-100.209	-102.608
65.14	92.5576	1.29453	400	13.0074	-100.197	-102.596
65.25	92.7706	1.29672	400	13.0373	-100.184	-102.583
65.36	92.605	1.29891	400	13.014	-100.171	-102.569
65.47	92.7467	1.30116	400	13.0339	-100.157	-102.556
65.57	92.6127	1.30317	400	13.0151	-100.145	-102.544
65.68	92.739	1.30534	400	13.0328	-100.132	-102.531
65.79	92.66	1.30755	400	13.0218	-100.118	-102.517
65.89	92.6129	1.3096	400	13.0151	-100.106	-102.505
66	92.8575	1.31179	400	13.0495	-100.093	-102.492
66.11	92.7626	1.31398	400	13.0362	-100.08	-102.479
66.21	92.5104	1.31596	400	13.0007	-100.068	-102.467
66.32	92.7155	1.31817	400	13.0296	-100.054	-102.453
66.43	92.4943	1.32039	400	12.9985	-100.041	-102.44
66.54	92.5811	1.32258	400	13.0107	-100.028	-102.427
66.64	92.802	1.32458	400	13.0417	-100.016	-102.415
66.75	92.8811	1.32682	400	13.0528	-100.002	-102.401
66.86	92.7471	1.32907	400	13.034	-99.9887	-102.388
66.96	92.9207	1.33109	400	13.0584	-99.9766	-102.376
67.07	92.7863	1.33324	400	13.0395	-99.9636	-102.363
67.18	92.9284	1.33548	400	13.0595	-99.9501	-102.349
67.29	92.8894	1.33767	400	13.054	-99.9369	-102.336
67.39	92.8259	1.33967	400	13.0451	-99.9248	-102.324
67.5	93.0778	1.34188	400	13.0805	-99.9115	-102.311
67.61	93.0546	1.34408	400	13.0772	-99.8983	-102.297
67.71	93.1567	1.3461	400	13.0915	-99.8861	-102.285
67.82	93.0546	1.34829	400	13.0772	-99.8729	-102.272
67.93	92.9759	1.35048	400	13.0662	-99.8597	-102.259
68.04	92.9602	1.35269	400	13.0639	-99.8464	-102.245
68.14	92.9828	1.35472	400	13.0671	-99.8341	-102.233
68.25	93.1018	1.35691	400	13.0838	-99.8209	-102.22
68.36	92.9678	1.35914	400	13.065	-99.8075	-102.207
68.46	93.039	1.36113	400	13.075	-99.7955	-102.195
68.57	92.9835	1.36334	400	13.0672	-99.7822	-102.181
68.68	93.1407	1.36553	400	13.0893	-99.769	-102.168
68.79	93.0076	1.36776	400	13.0706	-99.7555	-102.155
68.89	93.0311	1.36975	400	13.0739	-99.7435	-102.143
69	93.0935	1.37192	400	13.0827	-99.7304	-102.13
69.11	93.1021	1.37411	400	13.0839	-99.7172	-102.116
69.21	92.4944	1.37609	400	12.9985	-99.7053	-102.104
69.32	92.8713	1.37831	400	13.0515	-99.6919	-102.091
69.43	92.8573	1.38052	400	13.0495	-99.6786	-102.078
69.54	92.6915	1.38267	400	13.0262	-99.6656	-102.065
69.64	92.7389	1.38471	400	13.0328	-99.6534	-102.052
69.75	92.5101	1.38695	400	13.0007	-99.6398	-102.039
69.86	92.7387	1.3891	400	13.0328	-99.6269	-102.026
69.96	92.6845	1.3911	400	13.0252	-99.6148	-102.014
70.07	92.4076	1.39327	400	12.9863	-99.6017	-102
70.18	92.502	1.39548	400	12.9995	-99.5884	-101.987
70.29	92.5254	1.39767	400	13.0028	-99.5752	-101.974
70.39	92.3919	1.39966	400	12.9841	-99.5632	-101.962
70.5	92.5101	1.40183	400	13.0007	-99.5502	-101.949
70.61	92.1865	1.40402	400	12.9552	-99.537	-101.936
70.71	92.1076	1.40605	400	12.9441	-99.5247	-101.923
70.82	92.226	1.40822	400	12.9608	-99.5116	-101.91
70.93	92.3523	1.41043	400	12.9785	-99.4983	-101.897
71.04	92.3128	1.41258	400	12.973	-99.4853	-101.884
71.14	92.4155	1.41458	400	12.9874	-99.4733	-101.872
71.25	92.2261	1.41677	400	12.9608	-99.4601	-101.859
71.35	92.1469	1.4188	400	12.9496	-99.4479	-101.846
71.46	92.1392	1.42095	400	12.9486	-99.4349	-101.833
71.57	92.1707	1.42318	400	12.953	-99.4215	-101.82
71.68	92.3757	1.42533	400	12.9818	-99.4085	-101.807
71.78	92.3996	1.42734	400	12.9852	-99.3964	-101.795
71.89	92.3128	1.42953	400	12.973	-99.3832	-101.782
72	92.1785	1.4317	399	12.9541	-99.3701	-101.769
72.1	92.1787	1.4337	399	12.9541	-99.3581	-101.757
72.21	92.2415	1.43594	399	12.9629	-99.3445	-101.743
72.32	92.2416	1.43811	399	12.9629	-99.3315	-101.73
72.43	92.3758	1.44032	399	12.9818	-99.3181	-101.717
72.53	92.36	1.44234	399	12.9796	-99.306	-101.705
72.64	92.1234	1.44456	399	12.9463	-99.2926	-101.691
72.75	92.1706	1.44669	399	12.953	-99.2798	-101.678
72.85	92.1471	1.44869	399	12.9497	-99.2677	-101.666
72.96	92.1706	1.45092	399	12.953	-99.2542	-101.653
73.07	91.8629	1.45313	399	12.9097	-99.2409	-101.639
73.18	91.5708	1.45533	399	12.8687	-99.2277	-101.626
73.28	91.705	1.45731	399	12.8875	-99.2157	-101.614
73.39	91.7917	1.45952	399	12.8997	-99.2024	-101.601
73.5	91.6261	1.46173	399	12.8765	-99.1891	-101.587
73.6	91.5868	1.4637	399	12.8709	-99.1772	-101.575
73.71	91.4365	1.46593	399	12.8498	-99.1638	-101.562
73.82	91.3342	1.46812	399	12.8354	-99.1506	-101.548
73.93	91.4129	1.47033	399	12.8465	-99.1372	-101.535
74.03	91.3971	1.47236	399	12.8443	-99.125	-101.523
74.14	91.3812	1.47455	399	12.842	-99.1118	-101.51
74.25	91.7207	1.47674	399	12.8897	-99.0986	-101.497
74.35	91.9417	1.47877	399	12.9208	-99.0864	-101.485
74.46	91.8707	1.48096	399	12.9108	-99.0732	-101.471
74.57	92.1471	1.48319	399	12.9497	-99.0597	-101.458
74.68	91.9655	1.48538	399	12.9241	-99.0465	-101.445
74.78	91.8	1.48734	399	12.9009	-99.0347	-101.433
74.89	91.6026	1.48958	399	12.8732	-99.0212	-101.419
75	91.8944	1.49181	399	12.9142	-99.0078	-101.406
75.1	92.2733	1.49377	399	12.9674	-98.996	-101.395
75.21	91.9497	1.49603	399	12.9219	-98.9823	-101.381
75.32	92.1472	1.49826	399	12.9497	-98.9689	-101.367
75.43	92.3442	1.50047	399	12.9774	-98.9556	-101.354
75.53	92.376	1.50245	399	12.9818	-98.9436	-101.342
75.64	92.0838	1.50465	399	12.9408	-98.9304	-101.329
75.75	92.013	1.50686	399	12.9308	-98.9171	-101.315
75.85	91.9653	1.50886	399	12.9241	-98.905	-101.303
75.96	92.005	1.51107	399	12.9297	-98.8917	-101.29
76.07	91.8944	1.51327	399	12.9142	-98.8784	-101.277
76.17	91.8787	1.51529	399	12.9119	-98.8662	-101.265
76.28	91.8394	1.5175	399	12.9064	-98.8529	-101.251
76.39	92.1074	1.51969	399	12.9441	-98.8397	-101.238
76.5	92.0916	1.52189	399	12.9419	-98.8265	-101.225
76.6	91.8395	1.52391	399	12.9064	-98.8143	-101.213
76.71	91.713	1.52612	399	12.8887	-98.801	-101.199
76.82	91.8076	1.52833	399	12.902	-98.7876	-101.186
76.92	91.7603	1.53032	399	12.8953	-98.7756	-101.174
77.03	91.9023	1.53253	399	12.9153	-98.7623	-101.161
77.14	92.0994	1.53474	399	12.943	-98.749	-101.147
77.25	91.8706	1.53695	399	12.9108	-98.7357	-101.134
77.35	91.926	1.53892	399	12.9186	-98.7238	-101.122
77.46	91.9337	1.54113	399	12.9197	-98.7105	-101.109
77.57	91.7208	1.5433	399	12.8898	-98.6974	-101.096
77.67	91.4683	1.54531	399	12.8543	-98.6853	-101.083
77.78	91.5788	1.54754	399	12.8698	-98.6719	-101.07
77.89	91.5546	1.54971	399	12.8664	-98.6588	-101.057
78	91.4997	1.5519	399	12.8587	-98.6456	-101.044
78.1	91.5627	1.55393	399	12.8675	-98.6333	-101.031
78.21	91.7599	1.55612	399	12.8953	-98.6201	-101.018
78.32	91.4367	1.55831	399	12.8498	-98.6069	-101.005
78.42	91.4603	1.56031	399	12.8532	-98.5949	-100.993
78.53	91.5235	1.56248	399	12.862	-98.5818	-100.98
78.64	91.2948	1.56467	399	12.8299	-98.5686	-100.966
78.75	91.2865	1.56691	399	12.8287	-98.5551	-100.953
78.85	91.4998	1.56887	399	12.8587	-98.5433	-100.941
78.96	91.4129	1.57104	399	12.8465	-98.5302	-100.928
79.07	91.4919	1.57321	399	12.8576	-98.5171	-100.915
79.17	91.4919	1.57526	399	12.8576	-98.5048	-100.903
79.28	91.776	1.57743	399	12.8975	-98.4917	-100.89
79.39	91.6736	1.57962	399	12.8831	-98.4785	-100.877
79.5	91.4289	1.58179	399	12.8487	-98.4654	-100.863
79.6	91.6338	1.58377	399	12.8775	-98.4535	-100.852
79.71	91.4921	1.58601	399	12.8576	-98.44	-100.838
79.82	91.6103	1.58818	399	12.8742	-98.4269	-100.825
79.92	91.6892	1.59014	399	12.8853	-98.4151	-100.813
80.03	91.5077	1.59237	399	12.8598	-98.4016	-100.8
80.14	91.6338	1.59456	399	12.8775	-98.3884	-100.787
80.25	91.6418	1.59673	399	12.8787	-98.3753	-100.773
80.35	91.6891	1.59872	399	12.8853	-98.3633	-100.762
80.46	91.7366	1.60089	399	12.892	-98.3503	-100.748
80.57	91.6656	1.6031	399	12.882	-98.337	-100.735
80.67	91.9338	1.60511	399	12.9197	-98.3248	-100.723
80.78	91.8313	1.60732	399	12.9053	-98.3115	-100.71
80.89	91.9102	1.60951	399	12.9164	-98.2983	-100.697
81	92.0837	1.61174	399	12.9408	-98.2849	-100.683
81.1	92.0444	1.61375	399	12.9352	-98.2728	-100.671
81.21	91.9893	1.61594	399	12.9275	-98.2596	-100.658
81.32	91.9812	1.61811	399	12.9264	-98.2465	-100.645
81.42	91.7998	1.62011	399	12.9009	-98.2344	-100.633
81.53	91.8234	1.62232	399	12.9042	-98.2211	-100.619
81.64	91.7605	1.62456	399	12.8953	-98.2076	-100.606
81.74	91.6024	1.62652	399	12.8731	-98.1958	-100.594
81.85	91.7207	1.62873	399	12.8897	-98.1825	-100.581
81.96	91.6656	1.63094	399	12.882	-98.1691	-100.567
82.07	91.6971	1.63314	399	12.8864	-98.1559	-100.554
82.17	91.7287	1.63512	399	12.8909	-98.1439	-100.542
82.28	91.5629	1.63731	399	12.8676	-98.1307	-100.529
82.39	91.3499	1.63954	399	12.8376	-98.1173	-100.515
82.49	91.3654	1.64157	399	12.8398	-98.1051	-100.503
82.6	91.6021	1.64376	399	12.8731	-98.0919	-100.49
82.71	91.634	1.64595	399	12.8776	-98.0787	-100.477
82.82	91.7208	1.64818	399	12.8898	-98.0652	-100.463
82.92	91.9495	1.65021	399	12.9219	-98.053	-100.451
83.03	91.8866	1.65236	399	12.9131	-98.04	-100.438
83.14	91.6812	1.65457	399	12.8842	-98.0267	-100.425
83.24	91.6419	1.65658	399	12.8787	-98.0146	-100.413
83.35	91.5628	1.65877	399	12.8676	-98.0014	-100.399
83.46	91.5787	1.661	399	12.8698	-97.9879	-100.386
83.57	91.6654	1.66319	399	12.882	-97.9747	-100.373
83.67	91.6258	1.66522	399	12.8764	-97.9625	-100.361
83.78	91.8865	1.66745	399	12.9131	-97.9491	-100.347
83.89	91.8391	1.66968	399	12.9064	-97.9356	-100.334
83.99	91.7129	1.67167	399	12.8887	-97.9236	-100.322
84.1	91.6423	1.67386	399	12.8787	-97.9104	-100.309
84.21	91.6261	1.67605	400	12.8765	-97.8972	-100.295
84.32	91.3577	1.67826	400	12.8387	-97.8839	-100.282
84.42	91.4208	1.68029	400	12.8476	-97.8717	-100.27
84.53	91.539	1.68246	400	12.8642	-97.8586	-100.257
84.64	91.3578	1.68469	400	12.8387	-97.8452	-100.243
84.74	91.4997	1.68671	400	12.8587	-97.833	-100.231
84.85	91.4524	1.68891	400	12.852	-97.8197	-100.218
84.96	91.6102	1.6911	400	12.8742	-97.8065	-100.205
85.07	91.3579	1.69329	400	12.8388	-97.7933	-100.191
85.17	91.318	1.69531	400	12.8332	-97.7811	-100.179
85.28	91.2628	1.69755	400	12.8254	-97.7676	-100.165
85.39	91.1367	1.69972	400	12.8077	-97.7545	-100.152
85.49	91.1522	1.70172	400	12.8099	-97.7425	-100.14
85.6	91.2079	1.70393	400	12.8177	-97.7292	-100.127
85.71	91.0181	1.70614	400	12.791	-97.7159	-100.114
85.82	91.113	1.70834	400	12.8043	-97.7026	-100.1
85.92	90.9395	1.71032	400	12.78	-97.6907	-100.088
86.03	91.0024	1.71253	400	12.7888	-97.6773	-100.075
86.13	90.7341	1.71452	400	12.7511	-97.6653	-100.063
86.24	90.884	1.71671	400	12.7722	-97.6521	-100.05
86.35	90.7657	1.71894	400	12.7555	-97.6387	-100.036
86.46	90.9708	1.72109	400	12.7844	-97.6257	-100.023
86.56	91.0262	1.72309	400	12.7921	-97.6137	-100.011
86.67	91.2471	1.72533	400	12.8232	-97.6002	-99.998
86.78	91.0814	1.72752	400	12.7999	-97.587	-99.9847
86.88	91.2865	1.7295	400	12.8287	-97.5751	-99.9729
86.99	91.0341	1.73169	400	12.7933	-97.5618	-99.9595
87.1	91.0261	1.73388	400	12.7921	-97.5486	-99.9463
87.21	91.0973	1.73612	400	12.8021	-97.5351	-99.9329
87.31	90.9471	1.73808	400	12.781	-97.5233	-99.921
87.42	90.7972	1.74023	400	12.76	-97.5104	-99.9079
87.53	91.0341	1.74244	400	12.7933	-97.4971	-99.8947
87.63	90.9865	1.74447	400	12.7866	-97.4848	-99.8825
87.74	91.0104	1.74664	400	12.7899	-97.4717	-99.8694
87.85	90.9076	1.74881	400	12.7755	-97.4587	-99.8562
87.96	91.0972	1.75096	400	12.8021	-97.4457	-99.8434
88.06	90.7972	1.75298	400	12.76	-97.4335	-99.831
88.17	90.9237	1.7552	400	12.7777	-97.4201	-99.8177
88.28	91.0495	1.75741	401	12.7954	-97.4068	-99.8045
88.38	91.2235	1.75935	401	12.8199	-97.3951	-99.793
88.49	91.1205	1.76156	401	12.8054	-97.3818	-99.7796
88.6	91.3257	1.76375	401	12.8342	-97.3686	-99.7665
88.71	91.334	1.76595	401	12.8354	-97.3553	-99.7532
88.81	91.3733	1.76793	401	12.8409	-97.3434	-99.7413
88.92	91.4444	1.77012	401	12.8509	-97.3302	-99.7282
89.03	91.389	1.77229	401	12.8431	-97.3171	-99.7151
89.13	91.3181	1.77434	401	12.8332	-97.3048	-99.7027
89.24	91.3181	1.77649	401	12.8332	-97.2918	-99.6897
89.35	91.4759	1.7787	401	12.8553	-97.2785	-99.6765
89.46	91.5076	1.78093	401	12.8598	-97.265	-99.6631
89.56	91.4999	1.78294	401	12.8587	-97.2529	-99.651
89.67	91.7364	1.78511	401	12.892	-97.2398	-99.6381
89.78	91.6102	1.7873	401	12.8742	-97.2266	-99.6248
89.88	91.4366	1.78932	401	12.8498	-97.2145	-99.6125
89.99	91.6183	1.79151	401	12.8754	-97.2013	-99.5994
90.1	91.4364	1.79375	401	12.8498	-97.1878	-99.5858
90.21	91.7446	1.7959	401	12.8931	-97.1748	-99.573
90.31	91.4213	1.79792	401	12.8477	-97.1626	-99.5606
90.42	91.3181	1.80016	401	12.8332	-97.1491	-99.547
90.53	91.5548	1.80233	401	12.8664	-97.136	-99.5341
90.63	91.6497	1.80433	401	12.8798	-97.124	-99.5221
90.74	91.6339	1.8065	401	12.8775	-97.1109	-99.5091
90.85	91.6813	1.80875	401	12.8842	-97.0974	-99.4955
90.96	91.3576	1.81095	401	12.8387	-97.0841	-99.482
91.06	91.5235	1.81297	401	12.862	-97.0719	-99.47
91.17	91.7445	1.81516	401	12.8931	-97.0587	-99.4569
91.28	91.7288	1.81735	401	12.8909	-97.0455	-99.4437
91.38	91.8077	1.81938	401	12.902	-97.0333	-99.4315
91.49	91.8785	1.82157	401	12.9119	-97.0201	-99.4184
91.6	91.8784	1.82378	401	12.9119	-97.0067	-99.4051
91.7	91.7208	1.82579	401	12.8898	-96.9946	-99.3928
91.81	91.871	1.82796	401	12.9109	-96.9816	-99.3799
91.92	91.9261	1.83021	401	12.9186	-96.968	-99.3663
92.03	92.0918	1.83238	401	12.9419	-96.9549	-99.3534
92.13	92.1787	1.83443	401	12.9541	-96.9426	-99.3411
92.24	92.076	1.83666	401	12.9397	-96.9291	-99.3276
92.35	92.0049	1.83889	401	12.9297	-96.9157	-99.3141
92.45	92.2023	1.84086	401	12.9574	-96.9038	-99.3024
92.56	92.1865	1.84307	401	12.9552	-96.8905	-99.289
92.67	92.2339	1.84528	401	12.9619	-96.8772	-99.2757
92.78	92.1156	1.84747	401	12.9452	-96.864	-99.2625
92.88	92.1709	1.84948	401	12.953	-96.8518	-99.2504
92.99	92.0999	1.85167	401	12.943	-96.8386	-99.2371
93.1	92.2103	1.8539	401	12.9586	-96.8252	-99.2238
93.2	92.502	1.85588	401	12.9995	-96.8133	-99.212
93.31	92.4155	1.85812	401	12.9874	-96.7998	-99.1985
93.42	92.3602	1.86027	401	12.9796	-96.7868	-99.1855
93.53	92.36	1.8625	401	12.9796	-96.7734	-99.172
93.63	92.4709	1.8645	401	12.9952	-96.7613	-99.1601
93.74	92.3604	1.86672	401	12.9796	-96.7479	-99.1466
93.85	92.4469	1.86895	401	12.9918	-96.7345	-99.1332
93.95	92.5101	1.87093	401	13.0007	-96.7225	-99.1213
94.06	92.4469	1.87312	401	12.9918	-96.7093	-99.1081
94.17	92.4075	1.87536	401	12.9863	-96.6958	-99.0945
94.28	92.4234	1.87755	401	12.9885	-96.6826	-99.0814
94.38	92.2892	1.87953	401	12.9696	-96.6707	-99.0693
94.49	92.2891	1.88172	401	12.9696	-96.6575	-99.0561
94.6	92.3444	1.88391	401	12.9774	-96.6443	-99.043
94.7	92.2496	1.88592	401	12.9641	-96.6322	-99.0308
94.81	92.3759	1.88809	401	12.9818	-96.6191	-99.0178
94.92	92.5969	1.8903	401	13.0129	-96.6058	-99.0046
95.03	92.5342	1.89249	401	13.0041	-96.5926	-98.9914
95.13	92.7075	1.89454	401	13.0284	-96.5802	-98.9792
95.24	92.7314	1.89671	401	13.0318	-96.5671	-98.9661
95.35	92.5653	1.8989	401	13.0084	-96.554	-98.9528
95.45	92.3682	1.90086	401	12.9807	-96.5421	-98.9408
95.56	92.5179	1.9031	401	13.0018	-96.5286	-98.9274
95.67	92.3361	1.90529	401	12.9762	-96.5154	-98.9141
95.78	92.5181	1.90748	401	13.0018	-96.5022	-98.901
95.88	92.6206	1.90946	401	13.0162	-96.4903	-98.8892
95.99	92.6127	1.91163	401	13.0151	-96.4772	-98.8761
96.1	92.7625	1.91386	401	13.0362	-96.4638	-98.8628
96.2	92.4944	1.91583	401	12.9985	-96.4519	-98.8507
96.31	92.6837	1.91802	400	13.0251	-96.4387	-98.8376
96.42	92.7618	1.92019	400	13.0361	-96.4256	-98.8246
96.52	92.4393	1.92217	400	12.9907	-96.4137	-98.8124
96.63	92.4778	1.92439	400	12.9962	-96.4003	-98.7991
96.74	92.3521	1.92658	400	12.9785	-96.3871	-98.7858
96.85	92.4786	1.92875	400	12.9963	-96.374	-98.7728
96.95	92.6602	1.93077	400	13.0218	-96.3618	-98.7607
97.06	92.621	1.93296	400	13.0163	-96.3486	-98.7475
97.17	92.5338	1.93514	400	13.004	-96.3355	-98.7343
97.27	92.4868	1.93712	400	12.9974	-96.3236	-98.7223
97.38	92.5498	1.93931	400	13.0063	-96.3104	-98.7092
97.49	92.3442	1.9415	400	12.9774	-96.2972	-98.6958
97.6	92.4862	1.94373	400	12.9973	-96.2837	-98.6825
97.7	92.3683	1.94572	400	12.9808	-96.2717	-98.6704
97.81	92.6757	1.94791	400	13.024	-96.2585	-98.6574
97.92	92.6913	1.95014	400	13.0261	-96.2451	-98.644
98.02	92.6918	1.95213	400	13.0262	-96.2331	-98.632
98.13	92.6289	1.95432	400	13.0174	-96.2199	-98.6188
98.24	92.6442	1.95653	400	13.0195	-96.2066	-98.6055
98.35	92.8254	1.9587	400	13.045	-96.1935	-98.5925
98.45	92.8104	1.96075	400	13.0429	-96.1811	-98.5801
98.56	92.66	1.96296	400	13.0218	-96.1678	-98.5667
98.67	92.7152	1.96511	400	13.0295	-96.1548	-98.5538
98.77	92.6602	1.96711	400	13.0218	-96.1428	-98.5417
98.88	92.8417	1.96935	400	13.0473	-96.1293	-98.5283
98.99	92.9121	1.97154	400	13.0572	-96.1161	-98.5152
99.1	92.9834	1.97373	400	13.0672	-96.1029	-98.502
99.2	92.9996	1.97573	400	13.0695	-96.0908	-98.49
99.31	92.8891	1.97792	400	13.054	-96.0776	-98.4767
99.42	92.9285	1.98018	400	13.0595	-96.064	-98.4631
99.52	92.8496	1.98216	400	13.0484	-96.0521	-98.4511
99.63	92.7787	1.98433	400	13.0384	-96.039	-98.438
99.74	93.0311	1.98656	400	13.0739	-96.0256	-98.4247
99.85	93.189	1.9888	400	13.0961	-96.0121	-98.4113
99.95	93.0865	1.99078	400	13.0817	-96.0001	-98.3993
100.06	93.0864	1.99295	400	13.0817	-95.987	-98.3863
100.17	92.905	1.99516	400	13.0562	-95.9737	-98.3728
100.27	93.0074	1.99717	400	13.0706	-95.9616	-98.3608
100.38	93.1573	1.99938	400	13.0916	-95.9483	-98.3475
100.49	93.0153	2.00157	400	13.0717	-95.9351	-98.3342
100.6	93.1022	2.00382	400	13.0839	-95.9215	-98.3208
100.7	93.0942	2.00583	400	13.0828	-95.9094	-98.3086
100.81	93.1256	2.00806	400	13.0872	-95.896	-98.2952
100.92	93.0863	2.01027	400	13.0817	-95.8826	-98.2819
101.02	92.9838	2.01228	400	13.0673	-95.8705	-98.2697
101.13	92.9601	2.01447	400	13.0639	-95.8573	-98.2564
101.24	92.6285	2.01666	400	13.0173	-95.8441	-98.243
101.34	92.4471	2.01869	400	12.9918	-95.8319	-98.2306
101.45	92.5656	2.02088	399	13.0085	-95.8187	-98.2175
101.56	92.6521	2.02307	399	13.0206	-95.8055	-98.2044
101.66	92.6601	2.02512	399	13.0218	-95.7931	-98.192
101.77	92.826	2.02729	399	13.0451	-95.7801	-98.1791
101.88	92.7313	2.0295	399	13.0318	-95.7667	-98.1657
101.99	92.7943	2.03171	399	13.0406	-95.7534	-98.1524
102.09	92.5733	2.03371	399	13.0096	-95.7413	-98.1402
102.2	92.439	2.03593	399	12.9907	-95.728	-98.1267
102.31	92.5183	2.03812	399	13.0018	-95.7148	-98.1136
102.41	92.5733	2.04012	399	13.0096	-95.7027	-98.1016
102.52	92.7074	2.04233	399	13.0284	-95.6894	-98.0883
102.63	92.8573	2.04457	399	13.0495	-95.6759	-98.0749
102.74	92.905	2.04676	399	13.0562	-95.6627	-98.0618
102.84	92.5496	2.04874	399	13.0062	-95.6508	-98.0496
102.95	92.6127	2.05093	399	13.0151	-95.6376	-98.0364
103.06	92.5179	2.05312	399	13.0018	-95.6244	-98.0231
103.16	92.4233	2.05511	399	12.9885	-95.6124	-98.0111
103.27	92.6285	2.0573	399	13.0173	-95.5992	-97.998
103.38	92.8178	2.05951	399	13.0439	-95.5858	-97.9848
103.49	92.6998	2.06168	399	13.0274	-95.5727	-97.9717
103.59	92.5181	2.06371	399	13.0018	-95.5605	-97.9593
103.7	92.7469	2.0659	399	13.034	-95.5473	-97.9463
103.81	92.534	2.06807	399	13.004	-95.5342	-97.933
103.91	92.6284	2.07007	399	13.0173	-95.5222	-97.9211
104.02	92.518	2.07229	399	13.0018	-95.5088	-97.9076
104.13	92.3678	2.0745	399	12.9807	-95.4955	-97.8942
104.24	92.4945	2.07665	399	12.9985	-95.4825	-97.8813
104.34	92.5575	2.07863	399	13.0074	-95.4706	-97.8694
104.45	92.5023	2.08084	399	12.9996	-95.4573	-97.856
104.56	92.7155	2.08303	399	13.0296	-95.4441	-97.843
104.66	92.8574	2.08502	399	13.0495	-95.4321	-97.8311
104.77	92.5972	2.08721	399	13.0129	-95.4189	-97.8177
104.88	92.6523	2.08938	399	13.0207	-95.4058	-97.8047
104.99	92.4945	2.09157	399	12.9985	-95.3926	-97.7914
105.09	92.5022	2.09362	399	12.9996	-95.3802	-97.779
105.2	92.4156	2.09579	399	12.9874	-95.3671	-97.7659
105.31	92.7232	2.09796	399	13.0306	-95.3541	-97.753
105.41	92.6998	2.09996	399	13.0274	-95.342	-97.7409
105.52	92.8417	2.10215	399	13.0473	-95.3288	-97.7279
105.63	92.6681	2.10435	399	13.0229	-95.3156	-97.7145
105.74	92.7708	2.10654	399	13.0373	-95.3024	-97.7013
105.84	92.6839	2.1085	399	13.0251	-95.2905	-97.6894
105.95	92.5497	2.11071	399	13.0062	-95.2772	-97.676
106.06	92.4706	2.1129	399	12.9951	-95.264	-97.6628
106.16	92.5967	2.11491	399	13.0129	-95.2519	-97.6508
106.27	92.7943	2.11712	399	13.0406	-95.2386	-97.6376
106.38	92.897	2.11933	399	13.0551	-95.2253	-97.6243
106.48	93.1493	2.12134	399	13.0905	-95.2131	-97.6124
106.59	92.8575	2.12351	399	13.0495	-95.2001	-97.5991
106.7	92.7706	2.1257	399	13.0373	-95.1869	-97.5858
106.81	92.6915	2.12793	399	13.0262	-95.1734	-97.5723
106.91	92.8731	2.12992	399	13.0517	-95.1614	-97.5605
107.02	93.0075	2.13217	399	13.0706	-95.1479	-97.547
107.13	92.9443	2.1343	399	13.0617	-95.135	-97.5341
107.23	92.8653	2.13632	399	13.0506	-95.1228	-97.5219
107.34	92.9837	2.13851	399	13.0672	-95.1096	-97.5088
107.45	93.189	2.14073	399	13.0961	-95.0963	-97.4955
107.56	92.9759	2.14292	399	13.0662	-95.0831	-97.4822
107.66	93.1101	2.1449	399	13.085	-95.0711	-97.4704
107.77	93.0941	2.14711	399	13.0828	-95.0578	-97.457
107.88	92.9599	2.14935	399	13.0639	-95.0443	-97.4434
107.98	93.0549	2.15137	399	13.0772	-95.0321	-97.4313
108.09	93.1967	2.15354	399	13.0972	-95.019	-97.4183
108.2	93.2838	2.15578	399	13.1094	-95.0055	-97.4049
108.31	93.3625	2.15799	399	13.1205	-94.9922	-97.3916
108.41	93.2997	2.15999	399	13.1116	-94.9802	-97.3795
108.52	93.2757	2.16218	399	13.1083	-94.967	-97.3663
108.63	93.2127	2.16435	399	13.0994	-94.9539	-97.3532
108.73	93.3863	2.16636	399	13.1238	-94.9418	-97.3412
108.84	93.0943	2.16857	399	13.0828	-94.9284	-97.3277
108.95	93.3308	2.17078	399	13.116	-94.9151	-97.3145
109.06	93.3391	2.17301	399	13.1172	-94.9017	-97.3011
109.16	93.3942	2.17506	399	13.1249	-94.8893	-97.2888
109.27	93.7803	2.17729	399	13.1792	-94.8759	-97.2756
109.38	93.6778	2.17946	399	13.1648	-94.8628	-97.2625
109.48	93.5366	2.18145	399	13.1449	-94.8508	-97.2504
109.59	93.6863	2.18368	399	13.166	-94.8374	-97.237
109.7	93.6546	2.18587	399	13.1615	-94.8242	-97.2238
109.81	93.6232	2.18806	399	13.1571	-94.811	-97.2106
109.91	93.7336	2.19009	399	13.1726	-94.7987	-97.1984
110.02	93.9154	2.19228	399	13.1982	-94.7855	-97.1854
110.13	93.8674	2.19451	399	13.1914	-94.7721	-97.1719
110.23	94.097	2.1965	399	13.2237	-94.7601	-97.1601
110.34	93.8442	2.19869	399	13.1882	-94.7469	-97.1467
110.45	93.8363	2.2009	399	13.1871	-94.7336	-97.1333
110.56	93.8994	2.20311	399	13.1959	-94.7202	-97.1201
110.66	93.8915	2.20514	399	13.1948	-94.708	-97.1078
110.77	93.773	2.20733	399	13.1782	-94.6948	-97.0945
110.88	93.7968	2.20952	399	13.1815	-94.6816	-97.0814
110.98	94.152	2.21152	399	13.2314	-94.6696	-97.0696
111.09	94.1283	2.21376	399	13.2281	-94.6561	-97.056
111.2	94.1047	2.21597	399	13.2248	-94.6427	-97.0427
111.3	94.2781	2.21791	399	13.2492	-94.631	-97.0311
111.41	94.1441	2.22014	399	13.2303	-94.6176	-97.0176
111.52	94.1831	2.22229	399	13.2358	-94.6046	-97.0047
111.63	94.2071	2.22453	399	13.2392	-94.5911	-96.9912
111.73	94.286	2.22653	399	13.2503	-94.5791	-96.9792
111.84	94.294	2.2287	399	13.2514	-94.566	-96.9661
111.95	94.5545	2.23089	399	13.288	-94.5528	-96.9531
112.05	94.523	2.23292	399	13.2836	-94.5406	-96.9408
112.16	94.6019	2.23513	399	13.2947	-94.5272	-96.9276
112.27	94.4281	2.2373	399	13.2702	-94.5142	-96.9144
112.38	94.3257	2.23949	399	13.2558	-94.501	-96.9011
112.48	94.4913	2.24152	399	13.2791	-94.4887	-96.889
112.59	94.5232	2.24371	400	13.2836	-94.4755	-96.8758
112.7	94.5862	2.24588	400	13.2925	-94.4625	-96.8628
112.8	94.5072	2.24784	400	13.2813	-94.4506	-96.8509
112.91	94.8152	2.25003	400	13.3246	-94.4374	-96.8379
113.02	94.7519	2.25225	400	13.3157	-94.424	-96.8245
113.13	94.6731	2.25444	400	13.3047	-94.4108	-96.8112
113.23	94.7124	2.25642	400	13.3102	-94.3989	-96.7993
113.34	94.9334	2.25855	400	13.3412	-94.3861	-96.7867
113.45	94.8309	2.26078	400	13.3268	-94.3726	-96.7732
113.55	94.894	2.26281	400	13.3357	-94.3604	-96.761
113.66	95.0045	2.26498	400	13.3512	-94.3473	-96.748
113.77	95.2413	2.26717	400	13.3845	-94.3341	-96.7349
113.88	95.2333	2.26936	400	13.3834	-94.3209	-96.7217
113.98	95.2727	2.27137	400	13.3889	-94.3088	-96.7096
114.09	95.3994	2.27356	400	13.4067	-94.2956	-96.6965
114.2	95.5728	2.27571	400	13.4311	-94.2826	-96.6837
114.3	95.4071	2.27769	400	13.4078	-94.2707	-96.6716
114.41	95.4861	2.2799	400	13.4189	-94.2574	-96.6584
114.52	95.3441	2.28211	400	13.399	-94.2441	-96.645
114.63	95.4231	2.28429	400	13.4101	-94.2309	-96.6319
114.73	95.5018	2.28633	400	13.4211	-94.2186	-96.6196
114.84	95.7228	2.28852	400	13.4522	-94.2054	-96.6066
114.95	95.7783	2.29076	400	13.46	-94.1919	-96.5931
115.05	95.7939	2.2927	400	13.4622	-94.1802	-96.5815
115.16	95.5334	2.29491	400	13.4256	-94.1669	-96.5679
115.27	95.5493	2.29712	400	13.4278	-94.1536	-96.5546
115.38	95.6599	2.29933	400	13.4433	-94.1403	-96.5414
115.48	95.7701	2.30134	400	13.4588	-94.1282	-96.5294
115.59	95.7623	2.30349	400	13.4577	-94.1152	-96.5164
115.7	95.6992	2.3057	401	13.4489	-94.1019	-96.503
115.8	95.7782	2.30775	401	13.46	-94.0895	-96.4907
115.91	95.7148	2.30994	401	13.4511	-94.0763	-96.4775
116.02	95.7308	2.31211	401	13.4533	-94.0632	-96.4644
116.13	95.8018	2.31432	401	13.4633	-94.0499	-96.4511
116.23	95.707	2.3163	401	13.4499	-94.038	-96.4391
116.34	95.6755	2.31856	401	13.4455	-94.0243	-96.4255
116.44	95.5964	2.32056	401	13.4344	-94.0123	-96.4134
116.55	95.715	2.32275	401	13.4511	-93.9991	-96.4003
116.66	95.8177	2.32494	401	13.4655	-93.9859	-96.3871
116.77	95.786	2.3272	401	13.4611	-93.9723	-96.3735
116.87	95.9359	2.3292	401	13.4821	-93.9602	-96.3615
116.98	95.7859	2.33135	401	13.461	-93.9473	-96.3485
117.09	95.7228	2.33356	401	13.4522	-93.9339	-96.3351
117.19	95.8019	2.33555	401	13.4633	-93.9219	-96.3232
117.3	95.7702	2.33778	401	13.4588	-93.9085	-96.3097
117.41	95.8176	2.33999	401	13.4655	-93.8952	-96.2964
117.52	95.8808	2.34223	401	13.4744	-93.8817	-96.283
117.62	95.9438	2.34423	401	13.4832	-93.8696	-96.271
117.73	96.0702	2.34648	401	13.501	-93.8561	-96.2575
117.84	96.1414	2.34867	401	13.511	-93.8429	-96.2443
117.94	96.0148	2.35066	401	13.4932	-93.8309	-96.2322
118.05	95.8887	2.35285	401	13.4755	-93.8177	-96.219
118.16	96.1727	2.35506	401	13.5154	-93.8043	-96.2058
118.27	96.1728	2.35729	401	13.5154	-93.7909	-96.1924
118.37	96.3388	2.35926	401	13.5387	-93.779	-96.1807
118.48	96.2438	2.36147	401	13.5254	-93.7657	-96.1673
118.59	96.4175	2.36368	401	13.5498	-93.7524	-96.1541
118.69	96.3622	2.36569	401	13.542	-93.7403	-96.1419
118.8	96.3385	2.3679	401	13.5387	-93.7269	-96.1286
118.91	96.3701	2.37009	401	13.5431	-93.7137	-96.1154
119.02	96.0939	2.3723	401	13.5043	-93.7004	-96.1019
119.12	96.1882	2.37435	401	13.5176	-93.6881	-96.0896
119.23	96.2044	2.37654	401	13.5199	-93.6749	-96.0764
119.34	96.228	2.37873	401	13.5232	-93.6617	-96.0632
119.44	96.1017	2.38071	401	13.5054	-93.6497	-96.0512
119.55	96.2043	2.38297	401	13.5198	-93.6361	-96.0376
119.66	96.0385	2.38514	401	13.4965	-93.623	-96.0244
119.77	96.1491	2.38733	402	13.5121	-93.6098	-96.0113
119.87	95.9912	2.38931	402	13.4899	-93.5979	-95.9993
119.98	95.9597	2.3915	402	13.4855	-93.5847	-95.986
120.09	96.0939	2.39372	402	13.5043	-93.5713	-95.9728
120.19	95.9282	2.3957	402	13.481	-93.5594	-95.9607
120.3	96.0385	2.39789	402	13.4965	-93.5462	-95.9476
120.41	96.0151	2.4001	402	13.4932	-93.5328	-95.9342
120.52	96.0623	2.40232	402	13.4999	-93.5195	-95.9209
120.62	95.8649	2.40434	402	13.4721	-93.5073	-95.9086
120.73	95.8413	2.40651	402	13.4688	-93.4942	-95.8955
120.84	95.9124	2.40866	402	13.4788	-93.4813	-95.8826
120.94	95.7622	2.41067	402	13.4577	-93.4691	-95.8703
121.05	95.9992	2.4129	402	13.491	-93.4557	-95.8571
121.16	95.8572	2.41507	402	13.4711	-93.4426	-95.8439
121.26	95.8649	2.41703	402	13.4721	-93.4308	-95.8321
121.37	95.8965	2.41922	402	13.4766	-93.4176	-95.8189
121.48	95.9517	2.42148	402	13.4843	-93.404	-95.8053
121.59	95.9832	2.42363	402	13.4888	-93.391	-95.7924
121.69	95.8966	2.42561	402	13.4766	-93.3791	-95.7804
121.8	95.9202	2.42778	402	13.4799	-93.366	-95.7673
121.91	95.7782	2.42999	402	13.46	-93.3527	-95.7539
122.01	95.7781	2.43198	402	13.4599	-93.3407	-95.7419
122.12	96.1254	2.43419	402	13.5087	-93.3274	-95.7288
122.23	96.1254	2.43636	402	13.5087	-93.3143	-95.7158
122.34	96.1569	2.43855	402	13.5132	-93.3011	-95.7026
122.44	96.236	2.44054	402	13.5243	-93.2891	-95.6907
122.55	96.2359	2.44275	402	13.5243	-93.2758	-95.6773
122.66	96.157	2.44492	402	13.5132	-93.2627	-95.6642
122.76	96.1962	2.4469	402	13.5187	-93.2507	-95.6523
122.87	96.1175	2.44913	402	13.5076	-93.2373	-95.6388
122.98	96.2204	2.45133	402	13.5221	-93.2241	-95.6256
123.09	96.2595	2.45352	402	13.5276	-93.2108	-95.6124
123.19	96.1884	2.45554	402	13.5176	-93.1987	-95.6002
123.3	96.3938	2.45773	402	13.5465	-93.1855	-95.5871
123.41	96.6305	2.45992	402	13.5797	-93.1723	-95.5741
123.51	96.544	2.46191	402	13.5676	-93.1603	-95.5621
123.62	96.5833	2.4641	402	13.5731	-93.1471	-95.5489
123.73	96.5754	2.46631	401	13.572	-93.1338	-95.5356
123.84	96.6621	2.46852	401	13.5842	-93.1204	-95.5223
123.94	96.6386	2.47055	401	13.5809	-93.1082	-95.5101
124.05	96.7882	2.4727	401	13.6019	-93.0952	-95.4972
124.16	96.8674	2.47491	401	13.613	-93.0819	-95.4839
124.26	96.9228	2.47696	401	13.6208	-93.0696	-95.4716
124.37	96.9307	2.47911	401	13.6219	-93.0566	-95.4587
124.48	96.82	2.48132	401	13.6064	-93.0433	-95.4453
124.59	97.0332	2.48351	401	13.6363	-93.0301	-95.4322
124.69	96.8991	2.48554	401	13.6175	-93.0178	-95.4199
124.8	96.7174	2.48775	401	13.592	-93.0045	-95.4064
124.91	96.8438	2.48998	401	13.6097	-92.9911	-95.3931
125.01	96.907	2.49194	401	13.6186	-92.9793	-95.3813
125.12	97.033	2.49416	401	13.6363	-92.9659	-95.368
125.23	97.0333	2.49639	401	13.6363	-92.9524	-95.3546
125.34	97.2541	2.49858	401	13.6674	-92.9392	-95.3415
125.44	96.9544	2.50056	401	13.6253	-92.9273	-95.3294
125.55	96.8123	2.50276	401	13.6053	-92.914	-95.316
125.66	96.8518	2.50497	401	13.6108	-92.9007	-95.3027
125.76	97.0805	2.50697	401	13.643	-92.8887	-95.2909
125.87	97.136	2.5092	401	13.6508	-92.8752	-95.2775
125.98	97.0649	2.51142	401	13.6408	-92.8618	-95.264
126.09	97.1674	2.51365	401	13.6552	-92.8484	-95.2506
126.19	97.2463	2.51567	401	13.6663	-92.8362	-95.2385
126.3	97.2306	2.51787	401	13.6641	-92.823	-95.2253
126.41	97.128	2.52008	401	13.6496	-92.8096	-95.2119
126.51	96.9937	2.52208	401	13.6308	-92.7976	-95.1997
126.62	96.9938	2.52427	401	13.6308	-92.7844	-95.1865
126.73	96.8675	2.52651	401	13.613	-92.7709	-95.1729
126.83	97.0017	2.52847	401	13.6319	-92.7591	-95.1612
126.94	96.9147	2.53068	401	13.6197	-92.7458	-95.1478
127.05	97.1041	2.53289	401	13.6463	-92.7324	-95.1346
127.16	96.9227	2.5351	401	13.6208	-92.7191	-95.1212
127.26	97.0175	2.53709	401	13.6341	-92.7071	-95.1093
127.37	96.9149	2.5393	401	13.6197	-92.6938	-95.0958
127.48	96.8123	2.54151	401	13.6053	-92.6805	-95.0825
127.58	96.8359	2.54354	401	13.6086	-92.6682	-95.0702
127.69	96.8595	2.54573	401	13.6119	-92.655	-95.0571
127.8	96.7493	2.5479	401	13.5964	-92.6419	-95.0439
127.91	96.7495	2.55013	401	13.5965	-92.6285	-95.0305
128.01	96.9701	2.55216	401	13.6275	-92.6163	-95.0184
128.12	96.5916	2.55435	401	13.5743	-92.6031	-95.0049
128.23	96.7176	2.55654	401	13.592	-92.5899	-94.9918
128.33	96.9857	2.55852	401	13.6296	-92.5779	-94.9801
128.44	96.7018	2.5607	401	13.5898	-92.5648	-94.9667
128.55	96.4892	2.56291	401	13.5599	-92.5515	-94.9532
128.66	96.5124	2.5651	401	13.5631	-92.5383	-94.94
128.76	96.6778	2.56708	401	13.5864	-92.5263	-94.9282
128.87	96.5439	2.56927	400	13.5676	-92.5131	-94.9149
128.98	96.6158	2.57153	400	13.5777	-92.4995	-94.9014
129.08	96.7411	2.57353	400	13.5953	-92.4875	-94.8894
129.19	96.4886	2.5757	400	13.5598	-92.4744	-94.8761
129.3	96.5517	2.57787	400	13.5687	-92.4613	-94.8631
129.41	96.5755	2.58008	400	13.572	-92.448	-94.8498
129.51	96.3385	2.58209	400	13.5387	-92.4359	-94.8375
129.62	96.5438	2.58428	400	13.5676	-92.4227	-94.8244
129.73	96.5913	2.58645	400	13.5742	-92.4096	-94.8114
129.83	96.5279	2.58841	400	13.5653	-92.3978	-94.7995
129.94	96.5674	2.59065	400	13.5709	-92.3843	-94.7861
130.05	96.3782	2.59284	400	13.5443	-92.3711	-94.7727
130.16	96.5198	2.59505	400	13.5642	-92.3577	-94.7595
130.26	96.41	2.59699	400	13.5488	-92.3461	-94.7477
130.37	96.1334	2.59916	400	13.5099	-92.333	-94.7344
130.48	96.2991	2.6014	400	13.5332	-92.3195	-94.7211
130.58	96.4648	2.60336	400	13.5564	-92.3077	-94.7094
130.69	96.5121	2.60555	400	13.5631	-92.2944	-94.6962
130.8	96.5831	2.60776	399	13.5731	-92.2811	-94.683
130.91	96.4728	2.60993	399	13.5576	-92.2681	-94.6698
131.01	96.5912	2.61194	399	13.5742	-92.2559	-94.6578
131.12	96.3308	2.61413	399	13.5376	-92.2427	-94.6444
131.22	96.3465	2.61611	399	13.5398	-92.2308	-94.6324
131.33	96.3544	2.6183	399	13.5409	-92.2176	-94.6192
131.44	96.3938	2.62054	399	13.5465	-92.2041	-94.6058
131.55	96.3624	2.62271	399	13.5421	-92.191	-94.5927
131.65	96.4095	2.62471	399	13.5487	-92.179	-94.5807
131.76	96.5281	2.62692	399	13.5654	-92.1656	-94.5674
131.87	96.6385	2.62914	399	13.5809	-92.1523	-94.5541
131.97	96.528	2.6311	399	13.5653	-92.1405	-94.5422
132.08	96.4965	2.63333	399	13.5609	-92.127	-94.5288
132.19	96.4649	2.6355	399	13.5565	-92.1139	-94.5156
132.3	96.37	2.63773	399	13.5431	-92.1005	-94.5021
132.4	96.4807	2.63976	399	13.5587	-92.0883	-94.49
132.51	96.4173	2.64191	399	13.5498	-92.0753	-94.477
132.62	96.6148	2.6441	399	13.5775	-92.0621	-94.4639
132.72	96.5989	2.64615	399	13.5753	-92.0497	-94.4516
132.83	96.7333	2.64832	399	13.5942	-92.0366	-94.4386
132.94	96.6149	2.65053	399	13.5775	-92.0233	-94.4252
133.05	96.4098	2.6527	399	13.5487	-92.0102	-94.4119
133.15	96.3228	2.65473	399	13.5365	-91.998	-94.3996
133.26	96.3386	2.65696	399	13.5387	-91.9846	-94.3862
133.37	96.2044	2.65917	399	13.5199	-91.9712	-94.3728
133.47	96.4567	2.66115	399	13.5553	-91.9593	-94.361
133.58	96.7252	2.66335	399	13.593	-91.946	-94.348
133.69	96.6306	2.6656	399	13.5798	-91.9325	-94.3343
133.8	96.7254	2.66779	399	13.5931	-91.9193	-94.3212
133.9	96.6701	2.66977	399	13.5853	-91.9073	-94.3092
134.01	96.5515	2.67199	399	13.5686	-91.894	-94.2958
134.12	96.5517	2.67416	399	13.5687	-91.8809	-94.2827
134.22	96.6306	2.67616	399	13.5798	-91.8688	-94.2707
134.33	96.7803	2.67839	399	13.6008	-91.8554	-94.2574
134.44	96.7649	2.68061	399	13.5986	-91.842	-94.244
134.55	96.9224	2.68284	399	13.6208	-91.8286	-94.2306
134.65	96.8836	2.68489	399	13.6153	-91.8162	-94.2182
134.76	96.8674	2.68703	399	13.613	-91.8033	-94.2053
134.87	96.8439	2.68925	399	13.6097	-91.7899	-94.1919
134.97	96.9226	2.69125	399	13.6208	-91.7779	-94.18
135.08	96.7964	2.69346	399	13.603	-91.7646	-94.1665
135.19	96.773	2.6957	399	13.5998	-91.7511	-94.153
135.3	96.7095	2.69789	399	13.5908	-91.7378	-94.1398
135.4	97.0647	2.69987	399	13.6408	-91.7259	-94.1281
135.51	97.0174	2.7021	399	13.6341	-91.7125	-94.1146
135.62	96.9068	2.7043	399	13.6186	-91.6992	-94.1013
135.72	97.1042	2.70628	399	13.6463	-91.6873	-94.0895
135.83	96.7568	2.70849	399	13.5975	-91.674	-94.0759
135.94	96.7806	2.7107	399	13.6008	-91.6606	-94.0626
136.05	96.7174	2.71291	399	13.592	-91.6473	-94.0492
136.15	96.5833	2.71494	399	13.5731	-91.6351	-94.0369
136.26	96.7253	2.71711	399	13.5931	-91.622	-94.0239
136.37	96.6545	2.71932	399	13.5831	-91.6087	-94.0105
136.47	96.8911	2.72133	399	13.6164	-91.5966	-93.9986
136.58	97.0173	2.72354	399	13.6341	-91.5832	-93.9854
136.69	97.0252	2.72571	399	13.6352	-91.5702	-93.9723
136.79	96.9464	2.72772	399	13.6241	-91.558	-93.9601
136.9	97.0094	2.72991	399	13.633	-91.5448	-93.947
137.01	96.7728	2.73212	399	13.5997	-91.5315	-93.9335
137.12	96.8753	2.73431	399	13.6141	-91.5183	-93.9204
137.22	96.7332	2.73631	399	13.5942	-91.5063	-93.9082
137.33	96.828	2.73848	399	13.6075	-91.4932	-93.8952
137.44	96.8754	2.74072	399	13.6142	-91.4797	-93.8817
137.54	96.8753	2.74272	399	13.6141	-91.4676	-93.8697
137.65	96.9066	2.74489	399	13.6185	-91.4545	-93.8566
137.76	96.6543	2.74708	399	13.5831	-91.4413	-93.8432
137.87	96.5675	2.74927	399	13.5709	-91.4282	-93.8299
137.97	96.5675	2.7513	399	13.5709	-91.4159	-93.8177
138.08	96.4018	2.75351	399	13.5476	-91.4026	-93.8043
138.19	96.6938	2.75564	399	13.5886	-91.3898	-93.7917
138.29	96.7805	2.75763	399	13.6008	-91.3778	-93.7797
138.4	96.5912	2.75986	399	13.5742	-91.3643	-93.7661
138.51	96.4649	2.76203	399	13.5565	-91.3512	-93.753
138.62	96.3385	2.76422	399	13.5387	-91.338	-93.7397
138.72	96.6464	2.7662	399	13.582	-91.3261	-93.728
138.83	96.5832	2.76837	399	13.5731	-91.313	-93.7148
138.94	96.7253	2.77057	399	13.5931	-91.2998	-93.7017
139.04	96.7962	2.77261	399	13.603	-91.2875	-93.6894
139.15	96.8986	2.77476	399	13.6174	-91.2745	-93.6766
139.26	96.986	2.77695	399	13.6297	-91.2613	-93.6634
139.37	97.0492	2.77916	399	13.6386	-91.248	-93.6501
139.47	97.1667	2.78115	399	13.6551	-91.236	-93.6382
139.58	97.1516	2.78332	399	13.653	-91.2229	-93.6251
139.69	97.0804	2.78551	399	13.643	-91.2097	-93.6119
139.79	97.0329	2.78752	399	13.6363	-91.1976	-93.5997
139.9	96.9858	2.78971	399	13.6297	-91.1844	-93.5865
140.01	97.1198	2.7919	399	13.6485	-91.1712	-93.5734
140.12	97.1833	2.79411	399	13.6574	-91.1579	-93.5601
140.22	97.4198	2.79611	399	13.6907	-91.1458	-93.5482
140.33	97.341	2.79835	399	13.6796	-91.1323	-93.5347
140.44	97.5776	2.80052	399	13.7128	-91.1192	-93.5218
140.54	97.27	2.80252	399	13.6696	-91.1072	-93.5095
140.65	97.3333	2.80471	399	13.6785	-91.094	-93.4964
140.76	97.4121	2.8069	399	13.6896	-91.0808	-93.4832
140.87	97.3253	2.80914	399	13.6774	-91.0673	-93.4696
140.97	97.3961	2.8111	399	13.6873	-91.0555	-93.4579
141.08	97.5857	2.81329	399	13.714	-91.0422	-93.4448
141.19	97.6094	2.81554	399	13.7173	-91.0287	-93.4313
141.29	97.3016	2.81755	399	13.674	-91.0166	-93.4189
141.4	97.4909	2.81972	399	13.7006	-91.0035	-93.406
141.51	97.3884	2.82191	399	13.6862	-90.9903	-93.3927
141.61	97.1834	2.82392	399	13.6574	-90.9782	-93.3804
141.72	97.2227	2.82615	399	13.663	-90.9647	-93.367
141.83	97.2148	2.82838	399	13.6618	-90.9513	-93.3536
141.94	97.2937	2.83055	399	13.6729	-90.9382	-93.3406
142.04	97.507	2.83256	400	13.7029	-90.9261	-93.3286
142.15	97.5309	2.83479	400	13.7063	-90.9127	-93.3152
142.26	97.57	2.837	400	13.7118	-90.8993	-93.3019
142.36	97.4281	2.83897	400	13.6918	-90.8875	-93.2899
142.47	97.507	2.84116	400	13.7029	-90.8743	-93.2768
142.58	97.6094	2.84337	400	13.7173	-90.8609	-93.2635
142.69	97.3174	2.84558	400	13.6763	-90.8476	-93.25
142.79	97.436	2.84758	400	13.6929	-90.8356	-93.238
142.9	97.6486	2.84982	400	13.7228	-90.8221	-93.2247
143.01	97.4595	2.85203	400	13.6962	-90.8087	-93.2112
143.11	97.4515	2.85408	400	13.6951	-90.7964	-93.1988
143.22	97.5462	2.85627	400	13.7084	-90.7832	-93.1857
143.33	97.5459	2.85848	400	13.7084	-90.7699	-93.1724
143.44	97.5226	2.86065	400	13.7051	-90.7568	-93.1593
143.54	97.5542	2.86267	400	13.7096	-90.7446	-93.1471
143.65	97.5462	2.86489	400	13.7084	-90.7312	-93.1338
143.76	97.5067	2.8671	400	13.7029	-90.7179	-93.1204
143.86	97.6567	2.86906	400	13.724	-90.7061	-93.1087
143.97	97.6962	2.87127	400	13.7295	-90.6928	-93.0954
144.08	97.6331	2.87351	400	13.7206	-90.6793	-93.0819
144.19	97.6884	2.87568	400	13.7284	-90.6662	-93.0688
144.29	97.8383	2.8777	400	13.7495	-90.654	-93.0568
144.4	97.6568	2.87989	400	13.724	-90.6408	-93.0434
144.51	97.5781	2.88213	400	13.7129	-90.6273	-93.0299
144.61	97.57	2.88415	400	13.7118	-90.6151	-93.0177
144.72	97.8226	2.88632	400	13.7473	-90.6021	-93.0048
144.83	97.8305	2.88853	400	13.7484	-90.5887	-92.9915
144.94	97.6332	2.89074	400	13.7206	-90.5754	-92.978
145.04	97.8304	2.89277	401	13.7484	-90.5632	-92.9659
145.15	97.9567	2.89494	401	13.7661	-90.5501	-92.9529
145.26	97.9962	2.89713	401	13.7717	-90.5369	-92.9398
145.36	97.72	2.8991	401	13.7328	-90.525	-92.9277
145.47	97.6805	2.90133	401	13.7273	-90.5116	-92.9142
145.58	97.7121	2.90352	401	13.7317	-90.4984	-92.901
145.69	97.8305	2.90571	401	13.7484	-90.4852	-92.8879
145.79	97.8228	2.9077	401	13.7473	-90.4732	-92.8759
145.9	98.0749	2.90991	401	13.7827	-90.4599	-92.8628
146.01	97.854	2.91212	401	13.7517	-90.4465	-92.8493
146.11	97.9015	2.91408	401	13.7584	-90.4347	-92.8375
146.22	97.7198	2.91629	401	13.7328	-90.4214	-92.8241
146.33	97.7044	2.91851	401	13.7307	-90.408	-92.8107
146.43	97.7436	2.92049	401	13.7362	-90.3961	-92.7988
146.54	97.6728	2.92268	401	13.7262	-90.3829	-92.7855
146.65	97.7672	2.92485	401	13.7395	-90.3698	-92.7725
146.75	97.7832	2.92684	401	13.7417	-90.3578	-92.7605
146.86	97.9489	2.92905	401	13.765	-90.3445	-92.7473
146.97	97.9883	2.93122	401	13.7706	-90.3314	-92.7343
147.08	97.941	2.93341	401	13.7639	-90.3182	-92.721
147.18	97.7436	2.93539	401	13.7362	-90.3063	-92.709
147.29	97.4674	2.93759	401	13.6974	-90.293	-92.6955
147.4	97.9093	2.93978	401	13.7594	-90.2798	-92.6826
147.5	98.0278	2.94178	401	13.7761	-90.2678	-92.6706
147.61	97.9174	2.94395	401	13.7606	-90.2547	-92.6575
147.72	97.9883	2.94614	401	13.7706	-90.2415	-92.6443
147.83	98.0357	2.94835	401	13.7772	-90.2281	-92.631
147.93	98.0359	2.95036	401	13.7772	-90.216	-92.6189
148.04	97.8622	2.95251	401	13.7528	-90.2031	-92.6058
148.15	98.0042	2.9547	401	13.7728	-90.1899	-92.5927
148.25	97.7752	2.95671	401	13.7406	-90.1778	-92.5805
148.36	97.6254	2.95894	401	13.7195	-90.1643	-92.5669
148.47	97.8463	2.96111	401	13.7506	-90.1512	-92.554
148.58	97.8778	2.9633	401	13.755	-90.138	-92.5408
148.68	97.9725	2.96533	401	13.7683	-90.1258	-92.5286
148.79	98.091	2.96756	401	13.785	-90.1124	-92.5153
148.9	97.9647	2.96971	401	13.7672	-90.0994	-92.5022
149	97.8699	2.97169	401	13.7539	-90.0875	-92.4902
149.11	97.7514	2.9739	401	13.7373	-90.0741	-92.4768
149.22	97.6332	2.97612	401	13.7206	-90.0608	-92.4634
149.33	97.7832	2.97835	401	13.7417	-90.0473	-92.45
149.43	97.8778	2.98033	401	13.755	-90.0354	-92.4382
149.54	97.7278	2.9825	401	13.7339	-90.0223	-92.425
149.65	97.7198	2.98476	401	13.7328	-90.0087	-92.4113
149.75	97.6411	2.98672	401	13.7218	-89.9969	-92.3995
149.86	97.712	2.98895	401	13.7317	-89.9834	-92.3861
149.97	97.6805	2.99112	401	13.7273	-89.9703	-92.373
150.08	97.6015	2.99331	401	13.7162	-89.9571	-92.3597
150.18	97.5778	2.99534	401	13.7129	-89.9449	-92.3475
150.29	97.5463	2.99755	401	13.7084	-89.9316	-92.3341
150.4	97.4041	2.99974	401	13.6884	-89.9184	-92.3208
150.5	97.3015	3.00175	401	13.674	-89.9063	-92.3086
150.61	97.3727	3.00398	401	13.684	-89.8928	-92.2952
150.72	97.0804	3.00619	401	13.643	-89.8795	-92.2817
150.83	97.3015	3.00836	401	13.674	-89.8664	-92.2688
150.93	97.2938	3.01037	401	13.673	-89.8543	-92.2566
151.04	97.1042	3.01256	401	13.6463	-89.8411	-92.2433
151.15	97.2461	3.01477	401	13.6662	-89.8278	-92.2301
151.25	97.1437	3.0168	401	13.6519	-89.8156	-92.2178
151.36	97.1994	3.01905	401	13.6597	-89.802	-92.2043
151.47	97.3879	3.02124	401	13.6862	-89.7888	-92.1912
151.57	97.657	3.02329	401	13.724	-89.7764	-92.1791
151.68	97.5069	3.02546	401	13.7029	-89.7634	-92.1659
151.79	97.499	3.02767	401	13.7018	-89.75	-92.1525
151.9	97.3806	3.02986	401	13.6852	-89.7368	-92.1392
152	97.2227	3.03189	401	13.663	-89.7246	-92.1269
152.11	97.1278	3.0341	401	13.6496	-89.7113	-92.1135
152.22	97.2699	3.03629	401	13.6696	-89.6981	-92.1004
152.32	97.4753	3.03829	401	13.6985	-89.686	-92.0885
152.43	97.3884	3.04051	401	13.6862	-89.6726	-92.0751
152.54	97.5543	3.04272	401	13.7096	-89.6593	-92.0619
152.65	97.5779	3.04489	401	13.7129	-89.6462	-92.0488
152.75	97.365	3.04689	401	13.683	-89.6342	-92.0366
152.86	97.278	3.0491	401	13.6707	-89.6209	-92.0232
152.97	97.3489	3.05132	401	13.6807	-89.6075	-92.0099
153.07	97.3728	3.05334	401	13.684	-89.5953	-91.9977
153.18	97.3332	3.05553	401	13.6785	-89.5821	-91.9845
153.29	97.2229	3.05774	401	13.663	-89.5688	-91.9711
153.4	97.3095	3.05996	401	13.6752	-89.5554	-91.9578
153.5	97.3411	3.06194	401	13.6796	-89.5435	-91.9458
153.61	97.3412	3.06411	401	13.6796	-89.5304	-91.9328
153.72	97.1993	3.06632	401	13.6597	-89.5171	-91.9193
153.82	97.0093	3.06829	401	13.633	-89.5052	-91.9073
153.93	97.3727	3.07052	401	13.684	-89.4917	-91.8941
154.04	97.0963	3.07271	401	13.6452	-89.4785	-91.8807
154.15	97.1122	3.0749	401	13.6474	-89.4653	-91.8675
154.25	97.191	3.07691	401	13.6585	-89.4532	-91.8555
154.36	97.3253	3.07912	401	13.6774	-89.4399	-91.8423
154.47	97.3332	3.08131	401	13.6785	-89.4267	-91.8291
154.57	97.2387	3.08331	401	13.6652	-89.4146	-91.817
154.68	97.2383	3.08548	401	13.6652	-89.4016	-91.8039
154.79	97.2937	3.08766	401	13.6729	-89.3884	-91.7908
154.9	97.0332	3.08989	401	13.6363	-89.375	-91.7771
155	97.0332	3.09189	401	13.6363	-89.3629	-91.7651
155.11	97.0804	3.09406	401	13.643	-89.3499	-91.752
155.22	97.1437	3.09621	401	13.6519	-89.3369	-91.7391
155.32	97.1516	3.09824	400	13.653	-89.3247	-91.7269
155.43	97.2146	3.10043	400	13.6618	-89.3114	-91.7137
155.54	96.9782	3.10264	400	13.6286	-89.2981	-91.7002
155.65	96.9306	3.10481	400	13.6219	-89.285	-91.6871
155.75	96.9857	3.10675	400	13.6296	-89.2734	-91.6755
155.86	97.1355	3.10901	400	13.6507	-89.2597	-91.662
155.97	97.0018	3.11118	400	13.6319	-89.2467	-91.6488
156.07	97.1509	3.11316	400	13.6529	-89.2347	-91.637
156.18	97.2856	3.11535	400	13.6718	-89.2215	-91.6239
156.29	97.0488	3.11757	400	13.6385	-89.2081	-91.6103
156.39	97.1594	3.11955	400	13.6541	-89.1962	-91.5984
156.5	97.0645	3.12174	400	13.6407	-89.183	-91.5852
156.61	97.0173	3.12391	400	13.6341	-89.1699	-91.5721
156.72	97.0095	3.12612	400	13.633	-89.1566	-91.5587
156.82	96.9222	3.12813	400	13.6207	-89.1445	-91.5465
156.93	97.0172	3.1303	400	13.6341	-89.1314	-91.5335
157.04	97.1594	3.13251	400	13.6541	-89.1181	-91.5203
157.14	97.1593	3.13452	400	13.654	-89.106	-91.5082
157.25	97.3015	3.13673	400	13.674	-89.0927	-91.495
157.36	97.199	3.13892	400	13.6596	-89.0794	-91.4817
157.47	96.962	3.14111	400	13.6263	-89.0662	-91.4683
157.57	96.9621	3.14309	400	13.6263	-89.0543	-91.4564
157.68	97.2068	3.14533	400	13.6607	-89.0408	-91.4431
157.79	97.049	3.14754	400	13.6386	-89.0275	-91.4296
157.89	96.9939	3.14952	400	13.6308	-89.0156	-91.4177
158	97.0964	3.15169	400	13.6452	-89.0025	-91.4047
158.11	97.0725	3.15397	400	13.6418	-88.9887	-91.3909
158.22	97.0411	3.15614	400	13.6374	-88.9757	-91.3778
158.32	97.1279	3.1581	400	13.6496	-88.9638	-91.3661
158.43	96.9937	3.16033	400	13.6308	-88.9504	-91.3525
158.54	96.7731	3.16252	400	13.5998	-88.9372	-91.3392
158.64	96.828	3.16453	400	13.6075	-88.9251	-91.3271
158.75	96.8516	3.16678	400	13.6108	-88.9115	-91.3135
158.86	96.828	3.16895	400	13.6075	-88.8984	-91.3004
158.97	96.8992	3.17116	400	13.6175	-88.8851	-91.2872
159.07	96.7649	3.17323	400	13.5986	-88.8726	-91.2746
159.18	96.8202	3.17538	400	13.6064	-88.8597	-91.2617
159.29	96.7728	3.17757	399	13.5997	-88.8465	-91.2484
159.39	96.8753	3.17956	399	13.6141	-88.8345	-91.2365
159.5	96.8278	3.18177	399	13.6075	-88.8212	-91.2232
159.61	96.7806	3.18396	399	13.6008	-88.808	-91.2099
159.72	96.7727	3.18619	399	13.5997	-88.7945	-91.1965
159.82	96.8514	3.18822	399	13.6108	-88.7823	-91.1843
159.93	96.8753	3.19043	399	13.6141	-88.769	-91.171
160.04	96.9542	3.19268	399	13.6252	-88.7554	-91.1575
160.14	96.7806	3.19467	399	13.6008	-88.7434	-91.1454
160.25	96.8279	3.19686	399	13.6075	-88.7302	-91.1322
160.36	96.7569	3.19905	399	13.5975	-88.717	-91.1189
160.47	96.6543	3.20126	399	13.5831	-88.7037	-91.1055
160.57	96.6305	3.20331	399	13.5797	-88.6913	-91.0932
160.68	96.6622	3.20548	399	13.5842	-88.6782	-91.0801
160.79	96.5835	3.20769	399	13.5731	-88.6649	-91.0667
160.89	96.678	3.20968	399	13.5864	-88.6529	-91.0548
161	96.7253	3.21189	399	13.5931	-88.6396	-91.0415
161.11	96.6701	3.21408	399	13.5853	-88.6264	-91.0283
161.22	96.7334	3.21629	399	13.5942	-88.6131	-91.015
161.32	96.5911	3.21829	398	13.5742	-88.601	-91.0028
161.43	96.3545	3.22051	398	13.541	-88.5876	-90.9893
161.53	96.6146	3.22253	398	13.5775	-88.5755	-90.9773
161.64	96.5278	3.22472	398	13.5653	-88.5623	-90.964
161.75	96.4095	3.22691	398	13.5487	-88.5491	-90.9507
161.86	96.315	3.22915	398	13.5354	-88.5356	-90.9372
161.96	96.457	3.23117	398	13.5554	-88.5234	-90.9251
162.07	96.3542	3.23332	398	13.5409	-88.5104	-90.9121
162.18	96.4726	3.23553	398	13.5576	-88.4971	-90.8988
162.28	96.1651	3.2375	398	13.5143	-88.4852	-90.8867
162.39	96.2202	3.23971	398	13.5221	-88.4719	-90.8735
162.5	96.1018	3.2419	398	13.5054	-88.4587	-90.8602
162.61	96.3699	3.24409	398	13.5431	-88.4455	-90.8472
162.71	96.3149	3.2461	398	13.5354	-88.4334	-90.835
162.82	96.4254	3.24831	398	13.5509	-88.4201	-90.8218
162.93	96.4571	3.25054	398	13.5554	-88.4066	-90.8084
163.03	96.2518	3.25252	398	13.5265	-88.3947	-90.7963
163.14	96.2043	3.2547	398	13.5198	-88.3816	-90.7831
163.25	96.0386	3.25689	398	13.4966	-88.3684	-90.7698
163.36	96.0462	3.2591	398	13.4976	-88.355	-90.7565
163.46	96.015	3.26108	398	13.4932	-88.3431	-90.7445
163.57	96.1647	3.26327	398	13.5143	-88.3299	-90.7314
163.68	96.3462	3.26542	398	13.5398	-88.3169	-90.7186
163.78	96.4334	3.26745	398	13.552	-88.3047	-90.7064
163.89	96.3149	3.26962	398	13.5354	-88.2916	-90.6932
164	96.315	3.27181	398	13.5354	-88.2784	-90.68
164.11	96.2992	3.27398	398	13.5332	-88.2653	-90.6669
164.21	96.4174	3.27597	398	13.5498	-88.2533	-90.655
164.32	96.2519	3.27818	398	13.5265	-88.24	-90.6416
164.43	96.236	3.28039	398	13.5243	-88.2267	-90.6283
164.53	96.3384	3.28235	398	13.5387	-88.2149	-90.6165
164.64	96.4014	3.28456	398	13.5475	-88.2016	-90.6033
164.75	96.4491	3.2868	398	13.5542	-88.1881	-90.5898
164.86	96.3781	3.28897	398	13.5443	-88.175	-90.5767
164.96	96.2124	3.29093	398	13.521	-88.1632	-90.5647
165.07	96.1965	3.2931	398	13.5188	-88.1501	-90.5516
165.18	96.1096	3.29531	398	13.5065	-88.1368	-90.5382
165.28	96.07	3.29732	398	13.501	-88.1247	-90.5261
165.39	96.1174	3.29951	398	13.5076	-88.1115	-90.5129
165.5	96.2438	3.3017	398	13.5254	-88.0982	-90.4998
165.61	96.2043	3.30391	398	13.5198	-88.0849	-90.4865
165.71	96.0386	3.30596	398	13.4966	-88.0726	-90.474
165.82	96.4809	3.30811	398	13.5587	-88.0596	-90.4613
165.93	96.2675	3.3103	398	13.5287	-88.0464	-90.448
166.03	96.2123	3.3123	398	13.521	-88.0344	-90.4359
166.14	96.1649	3.31452	398	13.5143	-88.021	-90.4225
166.25	96.2044	3.31673	398	13.5199	-88.0077	-90.4092
166.35	96.2439	3.31871	398	13.5254	-87.9957	-90.3973
166.46	96.5045	3.3209	398	13.562	-87.9825	-90.3843
166.57	96.5121	3.32314	398	13.5631	-87.969	-90.3708
166.68	96.5042	3.32537	398	13.562	-87.9556	-90.3573
166.78	96.5595	3.32731	398	13.5698	-87.9439	-90.3457
166.89	96.4334	3.3295	398	13.552	-87.9307	-90.3324
167	96.5279	3.33174	398	13.5653	-87.9172	-90.319
167.1	96.3622	3.33376	398	13.542	-87.905	-90.3067
167.21	96.4885	3.33597	398	13.5598	-87.8917	-90.2934
167.32	96.6067	3.33816	398	13.5764	-87.8785	-90.2803
167.43	96.6778	3.34038	398	13.5864	-87.8651	-90.267
167.53	96.6779	3.3424	398	13.5864	-87.8529	-90.2548
167.64	96.6622	3.34459	398	13.5842	-87.8397	-90.2416
167.75	96.7018	3.34676	398	13.5898	-87.8266	-90.2285
167.85	96.6306	3.34877	398	13.5798	-87.8145	-90.2164
167.96	96.7096	3.35096	398	13.5908	-87.8013	-90.2032
168.07	96.6149	3.35317	398	13.5775	-87.788	-90.1898
168.18	96.828	3.35538	398	13.6075	-87.7747	-90.1767
168.28	96.6227	3.35741	398	13.5786	-87.7625	-90.1643
168.39	96.8201	3.35964	398	13.6064	-87.749	-90.151
168.5	96.9144	3.36185	398	13.6196	-87.7357	-90.1377
168.6	96.9701	3.36388	398	13.6275	-87.7234	-90.1256
168.71	96.899	3.36605	398	13.6175	-87.7104	-90.1124
168.82	96.8044	3.36828	398	13.6042	-87.6969	-90.0989
168.93	96.4961	3.37047	398	13.5609	-87.6837	-90.0855
169.03	96.615	3.3725	398	13.5776	-87.6715	-90.0733
169.14	96.7249	3.37469	398	13.593	-87.6583	-90.0602
169.25	96.8361	3.37686	398	13.6086	-87.6452	-90.0472
169.35	96.6385	3.37889	398	13.5809	-87.633	-90.0348
169.46	96.8436	3.38112	398	13.6097	-87.6195	-90.0215
169.57	96.8043	3.38329	398	13.6042	-87.6064	-90.0084
169.68	96.757	3.3855	398	13.5975	-87.5931	-89.9951
169.78	96.7568	3.38751	398	13.5975	-87.581	-89.983
169.89	96.7962	3.38974	398	13.603	-87.5676	-89.9695
170	96.8989	3.39195	398	13.6175	-87.5542	-89.9563
170.1	96.6784	3.39391	398	13.5865	-87.5424	-89.9443
170.21	96.8201	3.39612	398	13.6064	-87.5291	-89.9311
170.32	96.8591	3.39836	398	13.6119	-87.5156	-89.9176
170.43	96.9458	3.40055	398	13.6241	-87.5024	-89.9045
170.53	96.7493	3.40251	399	13.5964	-87.4906	-89.8925
170.64	96.5121	3.40474	399	13.5631	-87.4771	-89.8789
170.75	96.5833	3.40689	399	13.5731	-87.4642	-89.866
170.85	96.4412	3.40892	399	13.5531	-87.452	-89.8537
170.96	96.544	3.41113	399	13.5676	-87.4386	-89.8404
171.07	96.7964	3.4133	399	13.603	-87.4256	-89.8275
171.18	96.7959	3.41551	399	13.603	-87.4122	-89.8142
171.28	96.6548	3.41752	399	13.5831	-87.4001	-89.802
171.39	96.8201	3.41973	399	13.6064	-87.3868	-89.7888
171.5	96.5437	3.4219	399	13.5675	-87.3737	-89.7755
171.6	96.4495	3.42389	399	13.5543	-87.3617	-89.7634
171.71	96.418	3.42608	399	13.5499	-87.3485	-89.7502
171.82	96.4492	3.42831	399	13.5543	-87.3351	-89.7368
171.92	96.5833	3.43029	399	13.5731	-87.3231	-89.725
172.03	96.5916	3.43244	399	13.5743	-87.3102	-89.712
172.14	96.828	3.43463	399	13.6075	-87.297	-89.699
172.25	96.7172	3.43683	399	13.5919	-87.2837	-89.6856
172.35	96.5833	3.43883	399	13.5731	-87.2717	-89.6735
172.46	96.678	3.44102	399	13.5864	-87.2585	-89.6603
172.57	96.6069	3.44319	399	13.5764	-87.2454	-89.6472
172.67	96.5991	3.44518	399	13.5753	-87.2334	-89.6352
172.78	96.5438	3.44737	399	13.5676	-87.2202	-89.622
172.89	96.5122	3.44958	399	13.5631	-87.2069	-89.6086
173	96.6857	3.45175	399	13.5875	-87.1938	-89.5957
173.1	96.7334	3.45376	399	13.5942	-87.1817	-89.5836
173.21	96.844	3.45597	399	13.6097	-87.1684	-89.5704
173.32	96.7017	3.45814	399	13.5897	-87.1553	-89.5572
173.42	96.7885	3.46014	399	13.6019	-87.1432	-89.5452
173.53	96.8043	3.46233	399	13.6042	-87.13	-89.532
173.64	96.7806	3.46452	399	13.6008	-87.1168	-89.5188
173.75	96.7411	3.46672	399	13.5953	-87.1036	-89.5055
173.85	96.5992	3.4687	399	13.5753	-87.0916	-89.4934
173.96	96.796	3.47091	399	13.603	-87.0783	-89.4803
174.07	96.9068	3.4731	399	13.6186	-87.0651	-89.4672
174.17	96.9383	3.47515	399	13.623	-87.0527	-89.4548
174.28	96.9541	3.47732	399	13.6252	-87.0397	-89.4417
174.39	96.7567	3.47951	399	13.5975	-87.0265	-89.4284
174.5	96.8436	3.48172	400	13.6097	-87.0131	-89.4151
174.6	96.7254	3.48371	400	13.5931	-87.0011	-89.4031
174.71	96.7727	3.48594	400	13.5997	-86.9877	-89.3897
174.82	96.8121	3.48813	400	13.6053	-86.9745	-89.3765
174.92	96.8911	3.49012	400	13.6164	-86.9625	-89.3645
175.03	96.9308	3.49233	400	13.6219	-86.9492	-89.3513
175.14	96.8359	3.49454	400	13.6086	-86.9359	-89.3379
175.25	96.9778	3.49673	400	13.6285	-86.9227	-89.3248
175.35	96.4413	3.49873	400	13.5532	-86.9106	-89.3123
175.46	96.6073	3.50091	400	13.5765	-86.8975	-89.2993
175.57	96.6938	3.50314	400	13.5886	-86.884	-89.2859
175.67	96.7569	3.50516	400	13.5975	-86.8718	-89.2738
175.78	96.7017	3.50735	400	13.5897	-86.8586	-89.2605
175.89	96.8753	3.50957	400	13.6141	-86.8453	-89.2473
176	96.8124	3.51178	400	13.6053	-86.832	-89.2339
176.1	97.0331	3.51378	400	13.6363	-86.8199	-89.222
176.21	96.7807	3.51597	400	13.6008	-86.8067	-89.2087
176.31	96.678	3.51798	400	13.5864	-86.7946	-89.1965
176.42	96.7727	3.52017	400	13.5997	-86.7814	-89.1833
176.53	96.7805	3.52236	400	13.6008	-86.7682	-89.1701
176.64	96.8201	3.52461	400	13.6064	-86.7546	-89.1566
176.74	96.8516	3.5266	400	13.6108	-86.7426	-89.1446
176.85	96.8354	3.52885	400	13.6085	-86.7291	-89.1311
176.96	96.599	3.53106	400	13.5753	-86.7157	-89.1176
177.06	96.8753	3.53307	400	13.6141	-86.7036	-89.1056
177.17	96.7728	3.53526	400	13.5997	-86.6904	-89.0924
177.28	96.6228	3.53745	400	13.5786	-86.6772	-89.0791
177.39	96.6858	3.53966	400	13.5875	-86.6639	-89.0658
177.49	96.6859	3.54171	400	13.5875	-86.6515	-89.0534
177.6	96.4885	3.54388	400	13.5598	-86.6385	-89.0402
177.71	96.6464	3.54607	400	13.582	-86.6253	-89.0271
177.81	96.757	3.5481	400	13.5975	-86.613	-89.015
177.92	96.5121	3.55029	400	13.5631	-86.5998	-89.0016
178.03	96.6227	3.5525	400	13.5786	-86.5865	-88.9883
178.14	96.67	3.55469	400	13.5853	-86.5733	-88.9752
178.24	96.5203	3.5567	400	13.5642	-86.5612	-88.963
178.35	96.3228	3.55891	400	13.5365	-86.5479	-88.9495
178.46	96.5595	3.56116	400	13.5698	-86.5343	-88.9361
178.56	96.4649	3.56314	400	13.5565	-86.5224	-88.9241
178.67	96.6861	3.56532	400	13.5876	-86.5092	-88.9111
178.78	96.4096	3.56755	400	13.5487	-86.4958	-88.8975
178.89	96.4963	3.56976	400	13.5609	-86.4825	-88.8842
178.99	96.2519	3.57172	400	13.5265	-86.4706	-88.8722
179.1	96.2756	3.57393	400	13.5299	-86.4573	-88.8589
179.21	96.1018	3.57611	400	13.5054	-86.4442	-88.8456
179.31	96.236	3.57809	400	13.5243	-86.4322	-88.8338
179.42	96.149	3.58032	400	13.5121	-86.4188	-88.8203
179.53	96.0465	3.58249	400	13.4977	-86.4057	-88.8071
179.64	96.0702	3.58468	401	13.501	-86.3925	-88.794
179.74	96.3623	3.58669	401	13.542	-86.3804	-88.7821
179.85	96.1647	3.58894	401	13.5143	-86.3668	-88.7683
179.96	96.0151	3.59111	401	13.4932	-86.3538	-88.7552
180.06	95.9518	3.59308	401	13.4844	-86.3419	-88.7432
180.17	96.0781	3.59529	401	13.5021	-86.3286	-88.73
180.28	95.9679	3.5975	401	13.4866	-86.3153	-88.7166
180.39	95.9438	3.59969	401	13.4832	-86.302	-88.7034
180.49	95.9518	3.60165	401	13.4844	-86.2902	-88.6916
180.6	95.8649	3.60382	401	13.4721	-86.2772	-88.6784
180.71	96.0072	3.60604	401	13.4921	-86.2638	-88.6652
180.81	96.1648	3.60804	401	13.5143	-86.2517	-88.6532
180.92	96.3702	3.61021	401	13.5432	-86.2386	-88.6403
181.03	96.2597	3.6124	401	13.5276	-86.2254	-88.627
181.14	96.3385	3.61457	401	13.5387	-86.2124	-88.614
181.24	96.2516	3.61658	401	13.5265	-86.2002	-88.6018
181.35	96.1491	3.61877	401	13.5121	-86.187	-88.5885
181.46	96.2833	3.62096	401	13.5309	-86.1738	-88.5754
181.56	96.1489	3.62295	401	13.5121	-86.1618	-88.5633
181.67	96.3307	3.62516	401	13.5376	-86.1485	-88.5502
181.78	96.3386	3.62733	401	13.5387	-86.1354	-88.5371
181.88	96.315	3.62931	401	13.5354	-86.1235	-88.5251
181.99	96.1964	3.6315	401	13.5187	-86.1103	-88.5118
182.1	96.1254	3.63369	401	13.5087	-86.0971	-88.4986
182.21	96.228	3.63593	401	13.5232	-86.0836	-88.4852
182.31	96.2199	3.63791	401	13.522	-86.0717	-88.4732
182.42	96.1726	3.64008	401	13.5154	-86.0586	-88.4601
182.53	96.2202	3.64231	401	13.5221	-86.0452	-88.4467
182.63	96.3068	3.64434	401	13.5343	-86.0329	-88.4345
182.74	96.3386	3.64651	401	13.5387	-86.0198	-88.4215
182.85	96.449	3.64874	401	13.5542	-86.0064	-88.4081
182.96	96.3703	3.65089	401	13.5432	-85.9934	-88.3951
183.06	96.4565	3.65294	401	13.5553	-85.9811	-88.3828
183.17	96.5439	3.65513	401	13.5676	-85.9679	-88.3697
183.28	96.4727	3.6573	401	13.5576	-85.9548	-88.3565
183.38	96.5674	3.65931	401	13.5709	-85.9427	-88.3445
183.49	96.6385	3.66154	401	13.5809	-85.9292	-88.3311
183.6	96.7411	3.66373	401	13.5953	-85.916	-88.318
183.71	96.7016	3.66594	401	13.5897	-85.9027	-88.3046
183.81	96.5912	3.66792	401	13.5742	-85.8908	-88.2926
183.92	96.4964	3.67012	401	13.5609	-85.8775	-88.2793
184.03	96.6069	3.67233	401	13.5764	-85.8642	-88.266
184.13	96.473	3.67437	401	13.5576	-85.8519	-88.2536
184.24	96.5596	3.67654	401	13.5698	-85.8388	-88.2406
184.35	96.6383	3.67876	401	13.5808	-85.8254	-88.2273
184.46	96.599	3.68099	401	13.5753	-85.812	-88.2138
184.56	96.8988	3.68297	401	13.6174	-85.8001	-88.2021
184.67	96.7489	3.68516	401	13.5964	-85.7869	-88.1888
184.78	96.7179	3.68736	401	13.592	-85.7736	-88.1755
184.88	96.5911	3.68936	401	13.5742	-85.7615	-88.1634
184.99	96.6069	3.69155	401	13.5764	-85.7483	-88.1502
185.1	96.607	3.6938	401	13.5764	-85.7348	-88.1366
185.21	96.844	3.696	401	13.6097	-85.7215	-88.1235
185.31	96.7805	3.69802	401	13.6008	-85.7093	-88.1113
185.42	96.8205	3.70025	401	13.6064	-85.6959	-88.0979
185.53	96.8359	3.70247	401	13.6086	-85.6825	-88.0845
185.63	96.978	3.70445	401	13.6286	-85.6706	-88.0727
185.74	96.8755	3.70664	400	13.6142	-85.6574	-88.0594
185.85	97.0095	3.70887	400	13.633	-85.6439	-88.0461
185.96	97.0174	3.71109	400	13.6341	-85.6306	-88.0327
186.06	97.1595	3.71307	400	13.6541	-85.6186	-88.0209
186.17	96.9941	3.71526	400	13.6308	-85.6054	-88.0075
186.28	97.0016	3.71747	400	13.6319	-85.5921	-87.9942
186.38	97.2542	3.71948	400	13.6674	-85.58	-87.9823
186.49	97.049	3.72169	400	13.6386	-85.5667	-87.9688
186.6	97.1674	3.72388	400	13.6552	-85.5535	-87.9557
186.7	96.8911	3.72591	400	13.6164	-85.5412	-87.9433
186.81	96.9148	3.72812	400	13.6197	-85.5279	-87.93
186.92	96.8834	3.73033	400	13.6153	-85.5146	-87.9166
187.03	96.9857	3.7325	400	13.6296	-85.5015	-87.9036
187.13	96.994	3.73453	400	13.6308	-85.4893	-87.8914
187.24	96.9545	3.73672	400	13.6253	-85.4761	-87.8782
187.35	97.12	3.73895	400	13.6485	-85.4626	-87.8648
187.45	97.2621	3.74091	400	13.6685	-85.4508	-87.8531
187.56	97.0811	3.74313	400	13.6431	-85.4374	-87.8396
187.67	96.9702	3.74527	400	13.6275	-85.4245	-87.8266
187.78	97.1595	3.74751	400	13.6541	-85.411	-87.8133
187.88	97.0964	3.74953	400	13.6452	-85.3988	-87.8011
187.99	97.2149	3.7517	400	13.6619	-85.3858	-87.7881
188.1	97.27	3.7539	400	13.6696	-85.3725	-87.7748
188.2	97.3724	3.75592	400	13.684	-85.3603	-87.7627
188.31	97.2464	3.75811	400	13.6663	-85.3471	-87.7494
188.42	97.3173	3.7603	400	13.6762	-85.3339	-87.7363
188.53	97.1123	3.76249	400	13.6474	-85.3207	-87.7229
188.63	96.9227	3.76448	400	13.6208	-85.3087	-87.7108
188.74	96.9147	3.76669	400	13.6197	-85.2954	-87.6975
188.85	97.0095	3.76888	400	13.633	-85.2822	-87.6843
188.95	96.899	3.77089	400	13.6175	-85.2701	-87.6722
189.06	96.607	3.77304	400	13.5764	-85.2571	-87.659
189.17	96.9309	3.77523	400	13.622	-85.2439	-87.646
189.28	96.749	3.77744	400	13.5964	-85.2306	-87.6326
189.38	96.9542	3.77942	400	13.6252	-85.2187	-87.6208
189.49	96.9778	3.78159	400	13.6285	-85.2056	-87.6077
189.6	96.8124	3.78376	400	13.6053	-85.1925	-87.5945
189.7	96.828	3.78579	400	13.6075	-85.1803	-87.5823
189.81	96.9621	3.78798	400	13.6263	-85.1671	-87.5692
189.92	96.8677	3.79017	400	13.6131	-85.1539	-87.5559
190.03	96.9068	3.79234	400	13.6186	-85.1408	-87.5429
190.13	96.7728	3.79439	400	13.5997	-85.1285	-87.5304
190.24	97.0569	3.79656	400	13.6397	-85.1154	-87.5175
190.35	97.1279	3.79873	400	13.6496	-85.1023	-87.5045
190.45	97.049	3.80071	400	13.6386	-85.0904	-87.4925
190.56	97.1122	3.80291	400	13.6474	-85.0771	-87.4793
190.67	97.0254	3.8051	400	13.6352	-85.0639	-87.466
190.78	96.9699	3.80731	399	13.6274	-85.0506	-87.4527
190.88	97.1043	3.80929	399	13.6463	-85.0386	-87.4408
190.99	97.2305	3.8115	399	13.6641	-85.0253	-87.4276
191.1	97.262	3.81374	399	13.6685	-85.0118	-87.4141
191.2	97.1988	3.81572	399	13.6596	-84.9999	-87.4022
191.31	97.0095	3.81793	399	13.633	-84.9866	-87.3887
191.42	97.1277	3.8201	399	13.6496	-84.9735	-87.3757
191.52	97.0727	3.82211	399	13.6419	-84.9614	-87.3635
191.63	97.2148	3.82434	399	13.6618	-84.9479	-87.3502
191.74	97.2542	3.82651	399	13.6674	-84.9348	-87.3371
191.84	97.3962	3.82847	399	13.6873	-84.923	-87.3255
191.95	97.2543	3.83073	399	13.6674	-84.9094	-87.3117
192.06	97.3567	3.83294	399	13.6818	-84.8961	-87.2985
192.17	97.3412	3.83513	399	13.6796	-84.8829	-87.2853
192.27	97.3332	3.83712	399	13.6785	-84.8709	-87.2733
192.38	97.4987	3.83933	399	13.7018	-84.8576	-87.2601
192.49	97.3173	3.84156	399	13.6762	-84.8441	-87.2465
192.59	97.4121	3.84354	399	13.6896	-84.8322	-87.2346
192.7	97.499	3.84576	399	13.7018	-84.8188	-87.2213
192.81	97.6094	3.84797	399	13.7173	-84.8055	-87.2081
192.92	97.4358	3.85018	399	13.6929	-84.7922	-87.1946
193.02	97.5224	3.85218	399	13.7051	-84.7801	-87.1826
193.13	97.428	3.85438	399	13.6918	-84.7669	-87.1693
193.24	97.3725	3.85657	399	13.684	-84.7536	-87.156
193.34	97.42	3.85857	399	13.6907	-84.7416	-87.144
193.45	97.3255	3.86078	399	13.6774	-84.7283	-87.1306
193.56	97.6726	3.86302	399	13.7262	-84.7148	-87.1174
193.67	97.6725	3.86521	399	13.7262	-84.7016	-87.1042
193.77	97.7594	3.86723	399	13.7384	-84.6894	-87.0921
193.88	97.791	3.86947	399	13.7428	-84.6759	-87.0786
193.99	97.7913	3.87166	399	13.7429	-84.6627	-87.0654
194.09	97.6488	3.87366	399	13.7228	-84.6506	-87.0532
194.2	97.5462	3.87587	399	13.7084	-84.6373	-87.0398
194.31	97.4123	3.87806	399	13.6896	-84.6241	-87.0265
194.42	97.4673	3.88028	399	13.6973	-84.6107	-87.0132
194.52	97.3805	3.88228	399	13.6851	-84.5987	-87.0011
194.63	97.3492	3.88445	399	13.6807	-84.5856	-86.988
194.74	97.3568	3.88668	399	13.6818	-84.5721	-86.9745
194.84	97.4989	3.88871	398	13.7018	-84.5599	-86.9624
194.95	97.4357	3.89092	398	13.6929	-84.5466	-86.949
195.06	97.3095	3.89309	398	13.6752	-84.5335	-86.9359
195.17	97.2859	3.89528	398	13.6718	-84.5203	-86.9227
195.27	97.3016	3.89733	398	13.674	-84.508	-86.9103
195.38	97.2858	3.89954	398	13.6718	-84.4946	-86.897
195.49	97.3884	3.90173	398	13.6862	-84.4814	-86.8838
195.59	97.3727	3.90372	398	13.684	-84.4694	-86.8718
195.7	97.5147	3.90595	398	13.704	-84.456	-86.8585
195.81	97.1674	3.90816	398	13.6552	-84.4427	-86.8449
195.92	97.1517	3.91031	398	13.653	-84.4297	-86.832
196.02	97.2147	3.91232	398	13.6618	-84.4176	-86.8199
196.13	97.1199	3.91451	398	13.6485	-84.4044	-86.8066
196.24	97.3175	3.91672	398	13.6763	-84.3911	-86.7934
196.34	97.2069	3.91874	398	13.6607	-84.3789	-86.7812
196.45	97.1595	3.92089	398	13.6541	-84.3659	-86.7682
196.56	97.3011	3.92308	398	13.674	-84.3527	-86.7551
196.66	97.199	3.92511	398	13.6596	-84.3405	-86.7428
196.77	97.1989	3.92732	398	13.6596	-84.3272	-86.7295
196.88	97.1597	3.92951	398	13.6541	-84.314	-86.7162
196.99	97.0569	3.93168	398	13.6397	-84.3009	-86.7031
197.09	97.0568	3.93369	398	13.6396	-84.2888	-86.691
197.2	96.9388	3.9359	398	13.6231	-84.2755	-86.6775
197.31	97.0173	3.93811	398	13.6341	-84.2622	-86.6643
197.41	97.1042	3.94006	398	13.6463	-84.2504	-86.6526
197.52	97.0253	3.94225	398	13.6352	-84.2372	-86.6393
197.63	97.128	3.94442	398	13.6496	-84.2241	-86.6263
197.74	97.1437	3.94665	398	13.6519	-84.2107	-86.6129
197.84	96.8597	3.94861	398	13.612	-84.1988	-86.6009
197.95	97.1911	3.9508	398	13.6585	-84.1856	-86.5879
198.06	97.0174	3.95298	398	13.6341	-84.1725	-86.5747
198.16	97.049	3.95498	398	13.6386	-84.1605	-86.5626
198.27	96.844	3.95717	398	13.6097	-84.1473	-86.5493
198.38	96.8911	3.95938	398	13.6164	-84.1339	-86.536
198.49	97.0095	3.96157	398	13.633	-84.1207	-86.5229
198.59	96.9543	3.96358	398	13.6252	-84.1086	-86.5107
198.7	96.8442	3.96575	398	13.6098	-84.0955	-86.4976
198.81	96.7333	3.96792	398	13.5942	-84.0825	-86.4844
198.91	96.5833	3.96992	398	13.5731	-84.0704	-86.4722
199.02	96.7568	3.97212	398	13.5975	-84.0571	-86.4591
199.13	96.5595	3.97431	398	13.5698	-84.0439	-86.4457
199.24	96.5991	3.97652	398	13.5753	-84.0306	-86.4325
199.34	96.7964	3.9785	398	13.603	-84.0187	-86.4207
199.45	96.7097	3.98074	398	13.5909	-84.0052	-86.4071
199.56	96.8594	3.98295	398	13.6119	-83.9919	-86.3939
199.66	96.8045	3.98493	398	13.6042	-83.9799	-86.3819
199.77	96.7728	3.98712	398	13.5997	-83.9667	-86.3687
199.88	96.7806	3.98931	398	13.6008	-83.9535	-86.3555
199.99	96.6152	3.99151	398	13.5776	-83.9403	-86.3421
200.09	96.5833	3.99353	398	13.5731	-83.9281	-86.3299
200.2	96.5674	3.99572	398	13.5709	-83.9149	-86.3167
200.31	96.5992	3.99791	398	13.5753	-83.9017	-86.3035
200.41	96.6148	3.99992	398	13.5775	-83.8896	-86.2914
200.52	96.4097	4.00213	398	13.5487	-83.8762	-86.2779
200.63	96.4966	4.00432	398	13.5609	-83.8631	-86.2648
200.74	96.4334	4.00651	398	13.552	-83.8499	-86.2515
200.84	96.3148	4.0085	398	13.5354	-83.8379	-86.2395
200.95	96.3701	4.01075	399	13.5431	-83.8243	-86.2259
201.06	96.4805	4.01296	399	13.5587	-83.811	-86.2127
201.16	96.3544	4.01493	399	13.5409	-83.7991	-86.2007
201.27	96.4254	4.01716	399	13.5509	-83.7857	-86.1873
201.38	96.4019	4.01937	399	13.5476	-83.7723	-86.174
201.48	96.591	4.02137	399	13.5742	-83.7603	-86.1621
201.59	96.5359	4.02359	399	13.5664	-83.7469	-86.1487
201.7	96.528	4.02578	399	13.5653	-83.7337	-86.1355
201.81	96.4726	4.02797	399	13.5576	-83.7205	-86.1222
201.91	96.5359	4.02997	399	13.5664	-83.7084	-86.1102
202.02	96.6148	4.03219	399	13.5775	-83.6951	-86.0969
202.13	96.5911	4.03442	399	13.5742	-83.6816	-86.0834
202.23	96.6623	4.03644	399	13.5842	-83.6694	-86.0713
202.34	96.5517	4.03866	399	13.5687	-83.6561	-86.0579
202.45	96.6859	4.04089	399	13.5875	-83.6426	-86.0445
202.56	96.4725	4.04306	399	13.5575	-83.6295	-86.0313
202.66	96.4886	4.04506	399	13.5598	-83.6175	-86.0192
202.77	96.5833	4.04727	399	13.5731	-83.6042	-86.006
202.88	96.378	4.04949	399	13.5442	-83.5908	-85.9924
202.98	96.5911	4.05149	399	13.5742	-83.5787	-85.9805
203.09	96.5278	4.05366	399	13.5653	-83.5656	-85.9674
203.2	96.4254	4.05589	399	13.5509	-83.5522	-85.9539
203.31	96.4568	4.05811	399	13.5553	-83.5388	-85.9405
203.41	96.5358	4.06011	399	13.5664	-83.5268	-85.9285
203.52	96.4805	4.06228	399	13.5587	-83.5137	-85.9154
203.63	96.2831	4.06449	399	13.5309	-83.5004	-85.9019
203.73	96.3309	4.06652	399	13.5376	-83.4881	-85.8898
203.84	96.015	4.06875	399	13.4932	-83.4747	-85.8761
203.95	96.1017	4.07094	399	13.5054	-83.4615	-85.8629
204.06	96.1885	4.07313	399	13.5176	-83.4483	-85.8498
204.16	96.1728	4.07516	399	13.5154	-83.436	-85.8376
204.27	96.1571	4.07735	399	13.5132	-83.4228	-85.8243
204.38	95.9518	4.07954	399	13.4844	-83.4096	-85.811
204.48	96.0148	4.08153	399	13.4932	-83.3976	-85.799
204.59	95.8255	4.08372	399	13.4666	-83.3845	-85.7857
204.7	95.7623	4.08591	399	13.4577	-83.3713	-85.7725
204.81	95.8887	4.08814	399	13.4755	-83.3578	-85.7591
204.91	95.8571	4.09011	399	13.471	-83.3459	-85.7472
205.02	95.778	4.0923	399	13.4599	-83.3327	-85.7339
205.13	95.8019	4.09451	399	13.4633	-83.3194	-85.7206
205.23	95.8332	4.09651	399	13.4677	-83.3073	-85.7086
205.34	95.5252	4.0987	399	13.4244	-83.2942	-85.6952
205.45	95.636	4.10089	399	13.44	-83.281	-85.6821
205.56	95.6123	4.10309	399	13.4367	-83.2677	-85.6688
205.66	95.5257	4.10511	399	13.4245	-83.2555	-85.6565
205.77	95.5965	4.1073	399	13.4344	-83.2423	-85.6434
205.88	95.6281	4.10945	399	13.4389	-83.2294	-85.6305
205.98	95.6519	4.11142	399	13.4422	-83.2175	-85.6186
206.09	95.5887	4.11363	400	13.4333	-83.2042	-85.6052
206.2	95.6281	4.11582	400	13.4389	-83.191	-85.5921
206.31	95.5492	4.11801	400	13.4278	-83.1778	-85.5788
206.41	95.565	4.12002	400	13.43	-83.1656	-85.5667
206.52	95.5571	4.12217	400	13.4289	-83.1527	-85.5537
206.62	95.7149	4.12419	400	13.4511	-83.1405	-85.5417
206.73	95.6834	4.1264	400	13.4466	-83.1272	-85.5283
206.84	95.628	4.12859	400	13.4389	-83.114	-85.5151
206.95	95.431	4.13078	400	13.4112	-83.1008	-85.5017
207.05	95.8728	4.13277	400	13.4733	-83.0888	-85.4901
207.16	95.6755	4.13496	400	13.4455	-83.0756	-85.4767
207.27	95.5729	4.13713	400	13.4311	-83.0625	-85.4636
207.37	95.5493	4.13911	400	13.4278	-83.0506	-85.4516
207.48	95.4544	4.14131	400	13.4145	-83.0373	-85.4383
207.59	95.5412	4.1435	400	13.4267	-83.0241	-85.4252
207.7	95.4467	4.14573	400	13.4134	-83.0107	-85.4116
207.8	95.3045	4.14769	400	13.3934	-82.9989	-85.3997
207.91	95.62	4.14991	400	13.4377	-82.9855	-85.3866
208.02	95.5807	4.15214	400	13.4322	-82.972	-85.3731
208.12	95.5413	4.15414	400	13.4267	-82.96	-85.361
208.23	95.3913	4.15629	400	13.4056	-82.947	-85.3479
208.34	95.3991	4.1585	400	13.4067	-82.9337	-85.3346
208.45	95.2808	4.16072	400	13.3901	-82.9203	-85.3212
208.55	95.3599	4.16272	400	13.4012	-82.9083	-85.3092
208.66	95.2807	4.16493	400	13.3901	-82.8949	-85.2958
208.77	95.4939	4.16708	400	13.42	-82.882	-85.283
208.87	95.3681	4.16911	400	13.4023	-82.8697	-85.2707
208.98	95.4308	4.17134	400	13.4111	-82.8563	-85.2573
209.09	95.344	4.17351	400	13.3989	-82.8432	-85.2441
209.2	95.3912	4.17572	400	13.4056	-82.8299	-85.2308
209.3	95.2338	4.17773	400	13.3834	-82.8178	-85.2186
209.41	95.2255	4.17994	400	13.3823	-82.8045	-85.2053
209.52	95.0993	4.18217	400	13.3645	-82.791	-85.1917
209.62	95.2177	4.18416	400	13.3812	-82.779	-85.1798
209.73	95.3831	4.18637	400	13.4044	-82.7657	-85.1666
209.84	95.2019	4.18858	400	13.379	-82.7524	-85.1532
209.95	95.5019	4.19077	400	13.4211	-82.7392	-85.1402
210.05	95.131	4.19276	400	13.369	-82.7272	-85.1279
210.16	95.273	4.19497	400	13.389	-82.7139	-85.1147
210.27	95.1624	4.19718	400	13.3734	-82.7005	-85.1013
210.37	95.2492	4.19916	400	13.3856	-82.6886	-85.0894
210.48	95.2334	4.2014	400	13.3834	-82.6751	-85.0759
210.59	95.1624	4.20359	400	13.3734	-82.6619	-85.0627
210.7	95.249	4.20582	400	13.3856	-82.6485	-85.0493
210.8	95.344	4.20787	400	13.3989	-82.6361	-85.037
210.91	95.336	4.21008	400	13.3978	-82.6228	-85.0237
211.02	95.2099	4.21225	400	13.3801	-82.6097	-85.0105
211.12	95.2176	4.21427	400	13.3812	-82.5975	-84.9983
211.23	95.0835	4.21647	400	13.3623	-82.5843	-84.985
211.34	95.0914	4.21868	400	13.3634	-82.5709	-84.9716
211.44	95.0757	4.2207	400	13.3612	-82.5588	-84.9595
211.55	94.965	4.22287	400	13.3457	-82.5457	-84.9463
211.66	95.06	4.22508	400	13.359	-82.5324	-84.933
211.77	94.8705	4.22732	400	13.3324	-82.5189	-84.9194
211.87	94.8939	4.22932	400	13.3357	-82.5068	-84.9074
211.98	94.8468	4.23151	400	13.3291	-82.4936	-84.8941
212.09	94.9652	4.23368	400	13.3457	-82.4805	-84.8811
212.19	95.1228	4.23571	400	13.3679	-82.4683	-84.869
[truncated: 12,364 more rows]
