# Supplementary material for: Data regarding the influence of Al, Ti, and C additions to as-cast Al0.6CoCrFeNi compositionally complex alloys on microstructures and mechanical properties
Source: Data Brief. 2019 Nov 4;27:104742. doi: 10.1016/j.dib.2019.104742 (PMC6864337; doi:10.1016/j.dib.2019.104742)
Supplement: Multimedia component 1 [file mmc1.zip › data in brief_supplementary material zip/Tensile test data/Ti3C0.25/Tensile Test_Ti3C0.25-700°C-1st_selected.xlsx]

## Sheet: Sheet1
Alloy Name	Ti3C0.25-700°C-1st
Sample height	30	mm
Gauge diameter	1.96	mm
Gauge length	16.95	mm
Time	Force	Crosshead Displacement	Temperature	Engineering Stress	Engineering Strain	Engineering Plastic Strain
s	N	mm	°C	MPa	%	%
0	53.3288	0	701	17.675	0	-1.59404
0.0799561	53.3014	-2.7e-05	701	17.6659	-0.00015913	-1.59417
0.109985	53.2856	-5.39e-05	701	17.6607	-0.00031826	-1.59431
0.130005	53.2385	-5.39e-05	701	17.6451	-0.000318261	-1.59425
0.130005	53.2385	-5.39e-05	701	17.6451	-0.000318261	-1.59425
0.130005	53.2385	-5.39e-05	701	17.6451	-0.000318261	-1.59425
0.23999	53.2307	-8.09e-05	701	17.6425	-0.000477391	-1.5944
0.349976	53.2464	-0.00010789	701	17.6477	-0.000636519	-1.59458
0.450012	53.9609	0.000377053	701	17.8845	0.00222	-1.59257
0.48999	55.3506	0.00121343	701	18.3451	0.00716	-1.58931
0.51001	56.46	0.00169885	701	18.7128	0.01002	-1.58778
0.529968	57.9639	0.00215756	701	19.2112	0.01273	-1.58688
0.549988	59.8467	0.00258862	701	19.8353	0.01527	-1.58659
0.559998	60.9014	0.00280511	701	20.1848	0.01655	-1.58658
0.570007	62.0498	0.00302064	701	20.5655	0.01782	-1.58669
0.579956	63.2451	0.00323617	701	20.9616	0.01909	-1.58686
0.589966	64.542	0.0034517	701	21.3915	0.02036	-1.58714
0.599976	65.8857	0.00364053	701	21.8368	0.02148	-1.58764
0.609985	67.2451	0.00385701	701	22.2874	0.02276	-1.588
0.619995	68.5967	0.00404584	701	22.7353	0.02387	-1.58851
0.630005	69.9795	0.00426137	701	23.1936	0.02514	-1.58889
0.640015	71.3623	0.0044769	701	23.6519	0.02641	-1.58928
0.649963	72.7139	0.00466573	701	24.0999	0.02753	-1.58979
0.659973	74.0967	0.00485455	701	24.5582	0.02864	-1.59034
0.669983	75.4482	0.00507008	701	25.0062	0.02991	-1.59069
0.679993	76.8076	0.00528657	701	25.4567	0.03119	-1.59105
0.690002	78.1123	0.0054754	701	25.8891	0.0323	-1.5915
0.700012	79.4014	0.00566422	701	26.3164	0.03342	-1.59193
0.709961	80.6592	0.00585305	701	26.7333	0.03453	-1.59233
0.719971	81.9482	0.00604092	701	27.1605	0.03564	-1.59277
0.72998	83.2373	0.00622975	701	27.5877	0.03675	-1.5932
0.73999	84.4951	0.00641858	701	28.0046	0.03787	-1.5936
0.75	85.7842	0.00663506	701	28.4319	0.03914	-1.59387
0.76001	87.0732	0.00682389	701	28.8591	0.04026	-1.5943
0.769958	88.3389	0.00701272	701	29.2786	0.04137	-1.59471
0.779968	89.5654	0.00722825	701	29.6851	0.04264	-1.59491
0.789978	90.8311	0.00744378	701	30.1046	0.04392	-1.59516
0.799988	92.0654	0.0076059	701	30.5137	0.04487	-1.59568
0.809998	93.3623	0.00782144	701	30.9435	0.04614	-1.59597
0.820007	94.6279	0.00801026	701	31.363	0.04726	-1.59638
0.829956	95.8936	0.00822579	701	31.7825	0.04853	-1.59662
0.839966	97.1279	0.00841462	701	32.1916	0.04964	-1.59699
0.849976	98.3936	0.0086311	701	32.611	0.05092	-1.59724
0.859985	99.6045	0.00881993	701	33.0124	0.05203	-1.59758
0.869995	100.815	0.00900876	701	33.4136	0.05315	-1.59791
0.880005	102.026	0.00919759	701	33.815	0.05426	-1.59825
0.890015	103.222	0.00938641	701	34.2114	0.05538	-1.59858
0.899963	104.425	0.00960195	701	34.6101	0.05665	-1.59875
0.909973	105.604	0.00981748	701	35.0008	0.05792	-1.59889
0.919983	106.8	0.0100063	701	35.3972	0.05903	-1.59922
0.929993	107.964	0.0101951	701	35.783	0.06015	-1.5995
0.940002	109.136	0.0104107	701	36.1715	0.06142	-1.59964
0.950012	110.292	0.0105995	701	36.5546	0.06253	-1.59991
0.959961	111.456	0.0107883	701	36.9404	0.06365	-1.60019
0.969971	112.597	0.0109771	701	37.3186	0.06476	-1.60045
0.97998	113.737	0.0111936	701	37.6964	0.06604	-1.60054
0.98999	114.894	0.0113815	701	38.0799	0.06715	-1.60082
1	116.058	0.011598	701	38.4656	0.06842	-1.60094
1.01001	117.229	0.0117868	701	38.8538	0.06954	-1.60124
1.01996	118.386	0.0119756	701	39.2372	0.07065	-1.60151
1.02997	119.526	0.0121645	701	39.6151	0.07177	-1.60177
1.03998	120.698	0.0123533	701	40.0035	0.07288	-1.60206
1.04999	121.831	0.0125688	701	40.379	0.07415	-1.60215
1.06	122.995	0.0127844	701	40.7648	0.07542	-1.60227
1.07001	124.159	0.0129999	701	41.1506	0.0767	-1.6024
1.07996	125.308	0.0132164	701	41.5314	0.07797	-1.6025
1.08997	126.487	0.0134052	701	41.9222	0.07909	-1.60281
1.09998	127.651	0.0136207	701	42.308	0.08036	-1.60293
1.10999	128.8	0.0138363	701	42.6888	0.08163	-1.60304
1.12	129.956	0.0139984	701	43.0719	0.08259	-1.60347
1.13	131.136	0.0142139	701	43.463	0.08386	-1.60362
1.14001	132.3	0.0144027	701	43.8488	0.08497	-1.6039
1.14996	133.44	0.0146183	701	44.2266	0.08624	-1.604
1.15997	134.581	0.0148071	701	44.6048	0.08736	-1.60425
1.16998	135.737	0.0149959	701	44.9879	0.08847	-1.60453
1.17999	136.901	0.0152124	701	45.3737	0.08975	-1.60465
1.19	138.058	0.0154012	701	45.7572	0.09086	-1.60492
1.20001	139.167	0.0155901	701	46.1248	0.09198	-1.60514
1.20996	140.269	0.0158056	701	46.49	0.09325	-1.60519
1.21997	141.347	0.0159944	701	46.8473	0.09436	-1.60537
1.22998	142.433	0.0161833	701	47.2072	0.09548	-1.60556
1.23999	143.526	0.0163988	701	47.5695	0.09675	-1.60561
1.25	144.659	0.0166143	701	47.945	0.09802	-1.60569
1.26001	145.745	0.0168308	701	48.3049	0.0993	-1.60572
1.26996	146.831	0.016992	701	48.6649	0.10025	-1.60607
1.27997	147.948	0.0172085	701	49.0351	0.10153	-1.60614
1.28998	149.011	0.0173973	701	49.3874	0.10264	-1.6063
1.29999	150.112	0.0176128	701	49.7523	0.10391	-1.60635
1.31	151.206	0.0178016	701	50.1149	0.10502	-1.60655
1.32001	152.355	0.0180172	701	50.4957	0.1063	-1.60666
1.32996	153.433	0.018206	701	50.853	0.10741	-1.60684
1.33997	154.487	0.0184215	701	51.2024	0.10868	-1.60683
1.34998	155.558	0.0186104	701	51.5573	0.1098	-1.60701
1.35999	156.659	0.0188268	701	51.9222	0.11107	-1.60705
1.37	157.737	0.0190157	701	52.2795	0.11219	-1.60723
1.38	158.769	0.0192312	701	52.6216	0.11346	-1.6072
1.39001	159.831	0.01942	701	52.9735	0.11457	-1.60736
1.40001	160.865	0.0196361	701	53.3162	0.11585	-1.60733
1.40996	161.912	0.0198239	701	53.6633	0.11696	-1.60748
1.41997	162.927	0.0199861	701	53.9997	0.11791	-1.60774
1.42998	163.998	0.0202016	701	54.3546	0.11918	-1.60775
1.43999	165.029	0.0204181	701	54.6963	0.12046	-1.60771
1.45	166.045	0.0206336	701	55.0331	0.12173	-1.60766
1.46001	167.06	0.0208224	701	55.3695	0.12285	-1.60777
1.47997	169.068	0.0212001	701	56.035	0.12507	-1.60795
1.48998	170.107	0.0213889	701	56.3794	0.12619	-1.60808
1.49999	171.162	0.0215777	701	56.729	0.1273	-1.60824
1.51	172.185	0.0217933	701	57.0681	0.12857	-1.60819
1.52996	174.131	0.0221976	701	57.7131	0.13096	-1.60815
1.53997	175.131	0.0223865	701	58.0445	0.13207	-1.60823
1.55999	177.002	0.0228185	701	58.6646	0.13462	-1.60793
1.58001	178.72	0.0231961	701	59.234	0.13685	-1.60777
1.58996	171.752	0.023385	701	56.9246	0.13796	-1.59828
1.59997	161.627	0.0235738	701	53.5688	0.13908	-1.58501
1.60998	151.377	0.0237626	701	50.1716	0.14019	-1.57159
1.61999	141.314	0.0239514	701	46.8364	0.14131	-1.55839
1.63	131.127	0.024167	701	43.46	0.14258	-1.54489
1.64	121.002	0.0243825	701	40.1043	0.14385	-1.53146
1.65001	110.877	0.024599	701	36.7485	0.14513	-1.51802
1.65996	100.814	0.0248145	701	33.4133	0.1464	-1.50466
1.66997	90.7516	0.0250033	701	30.0782	0.14751	-1.49147
1.67998	80.6891	0.0252189	701	26.7432	0.14878	-1.47811
1.68999	78.4547	0.0254077	701	26.0026	0.1499	-1.47431
1.71001	80.2789	0.0258121	701	26.6072	0.15228	-1.47412
1.72997	81.9704	0.0261897	701	27.1678	0.15451	-1.47392
1.74999	83.5914	0.0265941	701	27.7051	0.1569	-1.47348
1.77001	85.15	0.0269717	701	28.2217	0.15913	-1.47313
1.78997	86.6422	0.0274037	701	28.7162	0.16167	-1.47237
1.80999	88.2243	0.0278081	701	29.2406	0.16406	-1.47188
1.83001	89.7711	0.0282125	701	29.7533	0.16645	-1.47136
1.84997	91.3024	0.0286178	701	30.2608	0.16884	-1.4708
1.86999	92.8063	0.0290221	701	30.7592	0.17122	-1.47022
1.89	94.3297	0.0294265	701	31.2641	0.17361	-1.46967
1.90996	95.8024	0.0298308	701	31.7522	0.17599	-1.46905
1.92998	97.3336	0.0302361	701	32.2597	0.17838	-1.4685
1.95	98.8688	0.0306405	701	32.7685	0.18077	-1.46796
1.96996	100.4	0.0310182	701	33.276	0.183	-1.46757
1.98998	101.982	0.0314492	701	33.8004	0.18554	-1.46692
2.01	103.572	0.0318269	701	34.3274	0.18777	-1.46661
2.02996	105.134	0.0322322	701	34.8451	0.19016	-1.46609
2.04998	106.713	0.0326098	701	35.3684	0.19239	-1.46576
2.07	108.408	0.0330142	701	35.9302	0.19477	-1.46541
2.08996	110.091	0.0334186	701	36.488	0.19716	-1.46504
2.10998	111.74	0.0338229	701	37.0345	0.19955	-1.46464
2.13	113.42	0.0342006	701	37.5913	0.20177	-1.46443
2.15001	115.111	0.0346049	701	38.1518	0.20416	-1.46407
2.16997	116.713	0.0350102	701	38.6827	0.20655	-1.4636
2.18999	118.388	0.0353879	701	39.2379	0.20878	-1.46339
2.21001	120.091	0.0357923	701	39.8023	0.21116	-1.46305
2.22997	121.814	0.0362233	701	40.3734	0.21371	-1.46257
2.24999	123.576	0.036601	701	40.9574	0.21594	-1.46246
2.27001	125.318	0.0370063	701	41.5347	0.21833	-1.46216
2.28997	127.06	0.0374106	701	42.1121	0.22071	-1.46187
2.30999	128.806	0.037815	701	42.6908	0.2231	-1.46158
2.33001	130.537	0.0381927	701	43.2645	0.22533	-1.46143
2.34997	132.205	0.0385703	701	43.8173	0.22755	-1.46121
2.36999	133.978	0.0390023	701	44.405	0.2301	-1.46079
2.39	135.677	0.0394067	701	44.9681	0.23249	-1.46044
2.40996	137.388	0.0398377	701	45.5352	0.23503	-1.45995
2.42998	139.131	0.0402431	701	46.1128	0.23742	-1.45965
2.45	140.83	0.0406207	701	46.676	0.23965	-1.45947
2.46996	142.463	0.0410251	701	47.2172	0.24204	-1.45904
2.48998	144.041	0.0414027	701	47.7402	0.24426	-1.45871
2.51	145.603	0.0418338	701	48.2579	0.24681	-1.45804
2.52996	147.127	0.0422114	701	48.763	0.24903	-1.45764
2.54998	148.716	0.0426158	701	49.2896	0.25142	-1.45717
2.57	150.236	0.0430478	701	49.7934	0.25397	-1.45644
2.58996	151.74	0.0434255	701	50.2919	0.2562	-1.45602
2.60998	153.177	0.0438298	701	50.7682	0.25858	-1.45536
2.63	154.529	0.0442342	701	51.2163	0.26097	-1.4546
2.65001	155.798	0.0446395	701	51.6369	0.26336	-1.45373
2.66997	156.959	0.0450438	701	52.0217	0.26575	-1.45274
2.68999	158.056	0.0454215	701	52.3852	0.26797	-1.45183
2.71001	159.103	0.0457992	701	52.7323	0.2702	-1.45086
2.73998	160.482	0.046419	701	53.1893	0.27386	-1.44886
2.78997	156.042	0.0474175	701	51.7177	0.27975	-1.43763
2.79998	151.885	0.0476064	701	50.34	0.28086	-1.43153
2.80999	147.448	0.0477952	701	48.8694	0.28198	-1.42509
2.82	142.854	0.047984	701	47.3468	0.28309	-1.41845
2.83001	138.229	0.0481729	701	45.8139	0.28421	-1.41179
2.83996	133.51	0.0483884	701	44.2499	0.28548	-1.40485
2.84997	128.76	0.0486039	701	42.6755	0.28675	-1.39787
2.85998	124.073	0.0488204	701	41.1221	0.28803	-1.39097
2.86999	119.667	0.0490092	701	39.6618	0.28914	-1.38456
2.88	116.542	0.0492248	701	38.6261	0.29041	-1.37954
2.89	115.44	0.0494136	701	38.2608	0.29153	-1.3771
2.99999	114.957	0.0515985	701	38.1007	0.30442	-1.36363
3.10998	115.892	0.0538634	701	38.4106	0.31778	-1.35139
3.21001	116.273	0.0558871	701	38.5369	0.32972	-1.33991
3.32	116.426	0.0580176	701	38.5876	0.34229	-1.32752
3.42998	116.886	0.0602025	701	38.7401	0.35518	-1.31519
3.53997	117.22	0.0624141	701	38.8508	0.36822	-1.30254
3.64	117.393	0.0644368	701	38.9081	0.38016	-1.29081
3.74999	117.318	0.0666217	701	38.8833	0.39305	-1.27783
3.85998	117.032	0.0688333	701	38.7885	0.4061	-1.26444
3.96001	117.106	0.0708026	701	38.813	0.41771	-1.25291
4.07	117.071	0.0730142	701	38.8014	0.43076	-1.23982
4.17998	116.965	0.0752534	701	38.7663	0.44397	-1.22648
4.28997	116.56	0.0774106	701	38.632	0.4567	-1.21327
4.39	116.529	0.079461	701	38.6217	0.4688	-1.20114
4.49999	116.238	0.0816459	701	38.5253	0.48169	-1.1879
4.60998	115.724	0.0838031	701	38.355	0.49441	-1.17455
4.71001	115.531	0.0857991	701	38.291	0.50619	-1.16255
4.82	115.052	0.0880107	701	38.1322	0.51924	-1.14892
4.92998	114.499	0.0902766	701	37.9489	0.53261	-1.13489
5.03997	113.835	0.0925426	701	37.7289	0.54597	-1.12072
5.14	113.168	0.0945119	701	37.5078	0.55759	-1.10831
5.24999	113.034	0.0966968	701	37.4634	0.57048	-1.09525
5.35998	113.097	0.0988807	701	37.4843	0.58337	-1.08245
5.46001	112.995	0.100958	701	37.4505	0.59562	-1.07007
5.57	112.52	0.103197	701	37.293	0.60883	-1.05629
5.67998	112.068	0.105354	701	37.1432	0.62156	-1.04302
5.78997	111.778	0.107539	701	37.0471	0.63445	-1.02978
5.89	111.715	0.109562	701	37.0262	0.64638	-1.01777
5.99999	111.746	0.11172	701	37.0365	0.65912	-1.00508
6.10998	111.801	0.113932	701	37.0547	0.67217	-0.99209
6.21001	111.664	0.115982	701	37.0093	0.68426	-0.97983
6.32	111.322	0.118167	701	36.896	0.69715	-0.96653
6.42997	111.035	0.120352	701	36.8008	0.71004	-0.9533
6.53001	110.866	0.122348	701	36.7448	0.72182	-0.94132
6.64	110.435	0.124613	701	36.602	0.73518	-0.92744
6.74998	109.94	0.126797	701	36.4379	0.74806	-0.91396
6.85997	109.575	0.129037	701	36.317	0.76128	-0.9003
6.96	109.445	0.131005	701	36.2739	0.77289	-0.88854
7.06999	109.622	0.13319	701	36.3325	0.78578	-0.87586
7.17997	109.41	0.135375	701	36.2623	0.79867	-0.86271
7.28001	109.088	0.137398	701	36.1555	0.81061	-0.85039
7.39	108.2	0.139637	701	35.8612	0.82382	-0.83611
7.49998	107.333	0.141822	701	35.5739	0.83671	-0.82218
7.60997	106.697	0.144033	701	35.3631	0.84975	-0.80837
7.71	106.135	0.145975	701	35.1768	0.86121	-0.79624
7.81999	105.789	0.148187	701	35.0622	0.87426	-0.78278
7.92997	105.409	0.150372	701	34.9362	0.88715	-0.76943
8.03001	105.189	0.152422	701	34.8633	0.89924	-0.75707
8.14	104.882	0.154607	701	34.7615	0.91214	-0.74381
8.24998	104.69	0.156791	701	34.6979	0.92502	-0.7307
8.35997	104.372	0.158976	701	34.5925	0.93791	-0.71742
8.46	104.124	0.160945	701	34.5103	0.94953	-0.70551
8.56999	104.003	0.163184	701	34.4702	0.96274	-0.69215
8.67997	103.422	0.165395	701	34.2776	0.97578	-0.67841
8.78001	103.17	0.167392	701	34.1941	0.98756	-0.66633
8.89	102.836	0.16955	701	34.0834	1.00029	-0.6532
8.99998	102.605	0.171707	701	34.0069	1.01302	-0.64019
9.10997	102.181	0.174	701	33.8663	1.02655	-0.62616
9.21	101.694	0.175969	701	33.7049	1.03817	-0.61395
9.31999	101.356	0.17818	701	33.5929	1.05121	-0.6005
9.42997	100.908	0.180339	701	33.4444	1.06395	-0.58723
9.53001	100.531	0.18228	701	33.3195	1.0754	-0.57532
9.64	100.033	0.184492	701	33.1544	1.08845	-0.56168
9.74998	99.4045	0.186704	701	32.9461	1.1015	-0.54787
9.85997	98.6154	0.188916	701	32.6846	1.11455	-0.53387
9.96	98.0655	0.190912	701	32.5023	1.12632	-0.52144
10.07	97.7594	0.193124	701	32.4009	1.13937	-0.50802
10.18	97.2802	0.195254	701	32.242	1.15194	-0.49488
10.28	96.9464	0.197277	701	32.1314	1.16388	-0.48254
10.39	96.5027	0.199489	701	31.9843	1.17693	-0.46896
10.5	96.0236	0.201647	701	31.8255	1.18966	-0.45565
10.61	96.1922	0.203831	701	31.8814	1.20254	-0.44297
10.71	96.4084	0.205854	701	31.9531	1.21448	-0.43129
10.82	96.224	0.208012	701	31.892	1.22721	-0.41834
10.93	96.3766	0.210224	701	31.9426	1.24026	-0.40547
11.03	96.7539	0.212247	701	32.0676	1.25219	-0.39399
11.14	97.4529	0.214459	701	32.2993	1.26524	-0.38178
11.25	98.3205	0.216671	701	32.5868	1.27829	-0.36977
11.32	99.4202	0.218046	701	32.9513	1.28641	-0.36298
11.37	100.484	0.219017	701	33.3039	1.29214	-0.35853
11.42	101.709	0.219989	701	33.7099	1.29787	-0.35427
11.46	102.852	0.220797	701	34.0887	1.30264	-0.35087
11.5	104.123	0.221606	701	34.51	1.30741	-0.34763
11.53	105.141	0.2222	701	34.8474	1.31091	-0.34534
11.56	106.2	0.222793	701	35.1984	1.31441	-0.34312
11.59	107.403	0.223413	701	35.5971	1.31807	-0.3409
11.62	108.686	0.224061	701	36.0223	1.32189	-0.33862
11.65	110.077	0.224627	701	36.4833	1.32523	-0.33695
11.68	111.541	0.225248	701	36.9686	1.3289	-0.33505
11.71	112.887	0.225868	701	37.4147	1.33255	-0.33301
11.74	114.317	0.226434	701	37.8886	1.33589	-0.33138
11.77	115.719	0.227028	701	38.3533	1.3394	-0.32956
11.8	117.057	0.227622	701	38.7968	1.3429	-0.32767
11.83	118.44	0.228187	701	39.2551	1.34624	-0.32599
11.86	119.715	0.228808	701	39.6777	1.3499	-0.32386
11.89	120.915	0.229401	701	40.0754	1.3534	-0.3218
11.92	122.026	0.230022	701	40.4436	1.35706	-0.31947
11.96	123.192	0.230778	701	40.8301	1.36152	-0.31641
12.01	124.35	0.231748	701	41.2139	1.36724	-0.31208
12.07	125.477	0.232962	701	41.5874	1.37441	-0.30627
12.17	126.086	0.235012	701	41.7893	1.3865	-0.29491
12.23	125.062	0.236226	701	41.4499	1.39366	-0.28652
12.27	123.976	0.236981	701	41.09	1.39812	-0.28076
12.32	122.784	0.238005	701	40.6949	1.40416	-0.27329
12.42	122.316	0.240029	701	40.5398	1.4161	-0.26078
12.5	123.337	0.24162	701	40.8782	1.42549	-0.25262
12.56	124.397	0.242834	701	41.2295	1.43265	-0.24673
12.62	125.469	0.243994	701	41.5848	1.43949	-0.24118
12.68	126.577	0.245181	701	41.952	1.4465	-0.2355
12.73	127.774	0.246152	701	42.3487	1.45222	-0.23121
12.78	129.006	0.247177	701	42.7571	1.45827	-0.22665
12.82	130.153	0.248012	701	43.1372	1.4632	-0.2231
12.86	131.28	0.248822	701	43.5108	1.46798	-0.21967
12.9	132.391	0.249631	701	43.879	1.47275	-0.21623
12.95	133.656	0.250629	701	44.2982	1.47864	-0.21186
12.99	134.68	0.251411	701	44.6376	1.48325	-0.20848
13.03	135.776	0.252248	701	45.0009	1.48819	-0.20486
13.07	136.809	0.253003	701	45.3432	1.49264	-0.20164
13.11	138.057	0.253812	701	45.7569	1.49742	-0.19837
13.15	139.354	0.254621	701	46.1868	1.50219	-0.19515
13.19	140.543	0.255403	701	46.5808	1.5068	-0.19197
13.23	141.69	0.256212	701	46.961	1.51158	-0.18857
13.27	142.946	0.256995	701	47.3773	1.51619	-0.18546
13.31	144.157	0.257777	701	47.7786	1.52081	-0.1823
13.35	145.409	0.258586	701	48.1936	1.52558	-0.17903
13.38	146.438	0.259152	701	48.5346	1.52892	-0.17693
13.41	147.498	0.259773	701	48.886	1.53258	-0.17454
13.44	148.614	0.260393	701	49.2558	1.53624	-0.17222
13.47	149.784	0.260986	701	49.6436	1.53974	-0.17013
13.5	150.899	0.261634	701	50.0132	1.54356	-0.16764
13.53	152.053	0.262227	701	50.3956	1.54706	-0.16553
13.56	153.116	0.262821	701	50.748	1.55057	-0.1633
13.59	154.176	0.263414	701	51.0993	1.55406	-0.16108
13.62	155.307	0.264007	701	51.4741	1.55756	-0.15894
13.65	156.457	0.264628	701	51.8553	1.56123	-0.15665
13.68	157.707	0.265248	701	52.2696	1.56488	-0.1545
13.71	159.01	0.265815	701	52.7014	1.56823	-0.15272
13.74	160.28	0.266435	701	53.1223	1.57189	-0.15058
13.77	161.602	0.267001	701	53.5605	1.57523	-0.14883
13.8	162.87	0.267595	701	53.9808	1.57873	-0.14685
13.83	164.08	0.268162	701	54.3818	1.58208	-0.14496
13.86	165.391	0.268781	701	54.8163	1.58573	-0.14288
13.89	166.762	0.269375	701	55.2707	1.58923	-0.14102
13.92	168.149	0.269995	701	55.7304	1.59289	-0.13903
13.95	169.608	0.270589	701	56.214	1.5964	-0.13728
13.98	171.006	0.271182	701	56.6773	1.59989	-0.13546
14.01	172.393	0.271776	701	57.137	1.6034	-0.13362
14.04	173.799	0.272396	701	57.603	1.60706	-0.13165
14.07	175.223	0.272989	701	58.075	1.61055	-0.12986
14.1	176.664	0.27361	701	58.5526	1.61422	-0.12793
14.13	178.028	0.274203	701	59.0047	1.61772	-0.12607
14.16	179.399	0.274823	701	59.459	1.62137	-0.12406
14.19	180.815	0.275417	701	59.9284	1.62488	-0.12225
14.22	182.264	0.276065	701	60.4086	1.6287	-0.12017
14.25	183.635	0.27663	701	60.863	1.63204	-0.11848
14.28	184.942	0.277224	701	61.2962	1.63554	-0.11655
14.31	186.219	0.277817	701	61.7194	1.63904	-0.11458
14.34	187.51	0.278384	701	62.1473	1.64238	-0.11279
14.36	188.53	0.278762	701	62.4854	1.64461	-0.11178
14.38	189.537	0.279166	701	62.8191	1.647	-0.11061
14.4	190.565	0.27957	701	63.1598	1.64938	-0.10946
14.42	191.655	0.279976	701	63.5211	1.65178	-0.10837
14.44	192.803	0.280352	701	63.9016	1.65399	-0.10753
14.46	193.862	0.280784	701	64.2526	1.65654	-0.10626
14.48	194.952	0.281162	701	64.6139	1.65877	-0.10534
14.5	195.998	0.281566	701	64.9605	1.66116	-0.10421
14.53	197.52	0.28216	701	65.465	1.66466	-0.10253
14.56	199.01	0.282754	701	65.9588	1.66817	-0.10082
14.59	200.539	0.283374	701	66.4656	1.67182	-0.09899
14.61	201.598	0.283725	701	66.8166	1.67389	-0.0982
14.63	202.684	0.284156	701	67.1765	1.67644	-0.09696
14.65	203.789	0.284561	701	67.5427	1.67883	-0.09589
14.67	204.938	0.284965	701	67.9236	1.68121	-0.09489
14.69	206.02	0.285396	701	68.2822	1.68375	-0.09365
14.71	207.098	0.285774	701	68.6395	1.68598	-0.09271
14.73	208.231	0.286179	701	69.015	1.68837	-0.09168
14.75	209.286	0.28661	701	69.3646	1.69091	-0.09041
14.77	210.395	0.286988	701	69.7322	1.69314	-0.08951
14.79	211.567	0.28742	701	70.1206	1.69569	-0.08837
14.81	212.754	0.287824	701	70.5141	1.69808	-0.08741
14.83	213.903	0.288202	701	70.8949	1.70031	-0.08656
14.85	215.071	0.288661	701	71.282	1.70301	-0.08525
14.87	216.164	0.289065	701	71.6442	1.7054	-0.08418
14.89	217.227	0.289443	701	71.9966	1.70763	-0.08323
14.92	218.696	0.290036	701	72.4834	1.71113	-0.08149
14.94	219.698	0.290414	701	72.8155	1.71336	-0.08047
14.96	220.748	0.290818	701	73.1636	1.71574	-0.07934
14.98	221.791	0.291196	701	73.5092	1.71797	-0.07837
15	222.87	0.291628	701	73.8668	1.72052	-0.07711
15.02	223.952	0.292005	701	74.2255	1.72274	-0.07619
15.04	225.049	0.29241	701	74.5891	1.72513	-0.07512
15.06	226.112	0.292814	701	74.9414	1.72752	-0.07401
15.08	227.205	0.293192	701	75.3036	1.72975	-0.07309
15.1	228.377	0.293596	701	75.6921	1.73213	-0.07212
15.12	229.612	0.294001	701	76.1014	1.73452	-0.07121
15.14	230.823	0.294432	701	76.5028	1.73706	-0.07012
15.16	232.057	0.29481	701	76.9117	1.73929	-0.06937
15.18	233.311	0.295188	701	77.3274	1.74152	-0.06865
15.2	234.549	0.295592	701	77.7377	1.74391	-0.06775
15.22	235.784	0.295997	701	78.147	1.74629	-0.06685
15.24	237.022	0.296428	701	78.5573	1.74884	-0.06579
15.26	238.276	0.296833	701	78.9729	1.75123	-0.06491
15.28	239.506	0.297265	701.02	79.3806	1.75378	-0.06384
15.3	240.713	0.297642	701.02	79.7806	1.756	-0.06306
15.32	241.881	0.298047	701.02	80.1678	1.75839	-0.06207
15.34	243.096	0.298451	701.02	80.5704	1.76077	-0.06115
15.36	244.385	0.298856	701.02	80.9977	1.76316	-0.06031
15.38	245.694	0.299288	701.02	81.4315	1.76571	-0.05933
15.4	247.014	0.299692	701.02	81.869	1.76809	-0.05853
15.42	248.373	0.30007	701.02	82.3194	1.77032	-0.05793
15.44	249.721	0.300474	701.02	82.7662	1.77271	-0.05717
15.46	250.952	0.300852	701.02	83.1742	1.77494	-0.05642
15.48	252.205	0.301257	701.02	83.5895	1.77733	-0.05553
15.5	253.459	0.301635	701.02	84.0051	1.77956	-0.05481
15.52	254.737	0.302066	701.02	84.4287	1.7821	-0.0538
15.54	255.975	0.30247	701.02	84.839	1.78448	-0.0529
15.56	257.264	0.302848	701.02	85.2662	1.78671	-0.05222
15.58	258.534	0.303253	701.02	85.6871	1.7891	-0.05136
15.6	259.791	0.303657	701.02	86.1038	1.79149	-0.05048
15.62	261.026	0.304035	701.02	86.5131	1.79372	-0.04974
15.64	262.284	0.304439	701.02	86.93	1.7961	-0.04886
15.66	263.577	0.304817	701.02	87.3586	1.79833	-0.04819
15.68	264.862	0.305221	701.02	87.7845	1.80071	-0.04735
15.7	266.174	0.305626	701.02	88.2193	1.8031	-0.04653
15.72	267.487	0.306031	701.02	88.6545	1.80549	-0.04572
15.74	268.881	0.306409	701.02	89.1165	1.80772	-0.04516
15.76	270.229	0.306813	701.02	89.5633	1.81011	-0.0444
15.78	271.608	0.307217	701.02	90.0203	1.81249	-0.04367
15.8	273.041	0.307622	701.02	90.4953	1.81488	-0.043
15.82	274.448	0.308027	701.02	90.9616	1.81727	-0.0423
15.84	275.819	0.308431	701.02	91.416	1.81965	-0.04157
15.86	277.233	0.308836	701.02	91.8846	1.82204	-0.04087
15.88	278.631	0.30924	701.02	92.348	1.82442	-0.04017
15.9	280.057	0.309645	701.02	92.8206	1.82681	-0.03949
15.92	281.518	0.310023	701.02	93.3048	1.82904	-0.03902
15.94	282.963	0.310454	701.02	93.7838	1.83159	-0.03821
15.96	284.475	0.310858	701.02	94.2849	1.83397	-0.03764
15.98	286.014	0.311264	701.02	94.795	1.83637	-0.03709
16	287.463	0.311668	701.02	95.2752	1.83875	-0.03645
16.02	288.995	0.312073	701.02	95.783	1.84114	-0.0359
16.04	290.584	0.312505	701.02	96.3096	1.84369	-0.03526
16.06	292.057	0.312936	701.02	96.7978	1.84623	-0.03449
16.08	293.498	0.313313	701.02	97.2754	1.84845	-0.03399
16.1	294.948	0.313691	701.02	97.756	1.85068	-0.0335
16.12	296.35	0.314123	701.02	98.2207	1.85323	-0.03264
16.14	297.721	0.314501	701.02	98.6751	1.85546	-0.03206
16.16	299.174	0.314905	701.02	99.1566	1.85785	-0.03142
16.18	300.635	0.315309	701.02	99.6409	1.86023	-0.03079
16.2	302.096	0.315714	701.02	100.125	1.86262	-0.03015
16.22	303.518	0.316091	701.02	100.596	1.86484	-0.02964
16.24	304.955	0.316496	701.02	101.073	1.86723	-0.02897
16.26	306.401	0.316901	701.02	101.552	1.86962	-0.02832
16.28	307.858	0.317332	701.02	102.035	1.87217	-0.02753
16.3	309.393	0.317683	701.02	102.544	1.87424	-0.0273
16.32	310.92	0.318087	701.02	103.05	1.87662	-0.02675
16.34	312.459	0.318492	701.02	103.56	1.87901	-0.02621
16.36	313.959	0.318924	701.02	104.057	1.88156	-0.02546
16.38	315.483	0.319301	701.02	104.562	1.88378	-0.02507
16.4	316.928	0.319706	701.02	105.041	1.88617	-0.02441
16.42	318.444	0.320138	701.02	105.543	1.88872	-0.02368
16.44	319.931	0.320515	701.02	106.036	1.89094	-0.02325
16.46	321.427	0.32092	701.02	106.532	1.89333	-0.02265
16.48	322.907	0.321324	701.02	107.023	1.89572	-0.02205
16.5	324.446	0.321702	701.02	107.533	1.89795	-0.02166
16.52	325.939	0.322133	701.02	108.027	1.90049	-0.02091
16.54	327.439	0.322538	701.02	108.525	1.90288	-0.02033
16.56	329.017	0.322943	701.02	109.048	1.90527	-0.01983
16.58	330.579	0.323347	701.02	109.565	1.90765	-0.01932
16.6	332.091	0.323779	701.02	110.066	1.9102	-0.01859
16.62	333.649	0.324157	701.02	110.583	1.91243	-0.01823
16.64	335.208	0.324561	701.02	111.1	1.91481	-0.01772
16.66	336.712	0.324965	701.02	111.598	1.9172	-0.01714
16.68	338.239	0.32537	701.02	112.104	1.91959	-0.01659
16.7	339.829	0.325747	701.02	112.631	1.92181	-0.01627
16.72	341.407	0.326153	701.02	113.154	1.92421	-0.01577
16.74	342.993	0.326557	701.02	113.68	1.92659	-0.01529
16.76	344.56	0.326961	701.02	114.199	1.92897	-0.01479
16.78	346.149	0.327366	701.02	114.726	1.93136	-0.01431
16.8	347.767	0.327771	701.02	115.262	1.93375	-0.01386
16.82	349.384	0.328149	701.02	115.798	1.93598	-0.01358
16.84	350.982	0.328525	701.02	116.328	1.9382	-0.01328
16.86	352.552	0.328931	701.02	116.848	1.9406	-0.01277
16.88	354.087	0.329308	701.02	117.357	1.94282	-0.01239
16.9	355.571	0.329686	701.02	117.849	1.94505	-0.01194
16.92	357.091	0.330117	701.02	118.352	1.94759	-0.01122
16.94	358.618	0.330521	701.02	118.858	1.94998	-0.01067
16.96	360.181	0.330927	701.02	119.376	1.95237	-0.01015
16.98	361.782	0.331277	701.02	119.907	1.95444	-0.01001
17	363.384	0.331709	701.02	120.438	1.95699	-0.00938
17.02	364.962	0.332113	701.02	120.961	1.95937	-0.0089
17.04	366.521	0.332518	701.02	121.478	1.96176	-0.00838
17.06	368.138	0.332895	701.02	122.014	1.96398	-0.0081
17.08	369.759	0.333327	701.02	122.551	1.96653	-0.00749
17.1	371.349	0.333705	701.02	123.078	1.96876	-0.00717
17.12	372.95	0.334136	701.02	123.609	1.9713	-0.00655
17.14	374.61	0.334541	701.02	124.159	1.97369	-0.00616
17.16	376.181	0.334946	701.02	124.679	1.97608	-0.00565
17.18	377.79	0.335323	701.02	125.213	1.97831	-0.00536
17.2	379.403	0.335728	701.02	125.747	1.9807	-0.00491
17.22	381.013	0.336132	701.02	126.281	1.98308	-0.00446
17.24	382.614	0.336536	701.02	126.812	1.98546	-0.004
17.26	384.29	0.336968	701.02	127.367	1.98801	-0.00346
17.28	385.927	0.337373	701.02	127.91	1.9904	-0.00304
17.3	387.599	0.33775	701.02	128.464	1.99263	-0.00282
17.32	389.278	0.338155	701.02	129.02	1.99501	-0.00245
17.34	390.899	0.338587	701.02	129.557	1.99756	-0.00185
17.36	392.505	0.338964	701.02	130.09	1.99979	-0.00155
17.38	394.122	0.339369	701.02	130.626	2.00218	-0.0011
17.4	395.728	0.339746	701.02	131.158	2.0044	-0.000808933
17.42	397.294	0.340151	701.02	131.677	2.00679	-0.000300084
17.44	398.946	0.340556	701.02	132.225	2.00918	0.000105492
17.46	400.599	0.340934	701.02	132.772	2.01141	0.000350575
17.48	402.239	0.341311	701.02	133.316	2.01363	0.000605369
17.5	403.939	0.341716	701.02	133.879	2.01602	0.000953304
17.52	405.685	0.34212	701.02	134.458	2.01841	0.00124
17.54	407.392	0.342524	701.02	135.024	2.02079	0.00157
17.56	409.13	0.342902	701.02	135.6	2.02302	0.00172
17.58	410.888	0.343306	701.02	136.183	2.0254	0.00199
17.6	412.595	0.343738	701.02	136.748	2.02795	0.00249
17.62	414.306	0.344116	701.02	137.315	2.03018	0.00266
17.64	416.052	0.34452	701.02	137.894	2.03257	0.00295
17.66	417.716	0.344925	701.02	138.446	2.03496	0.00334
17.68	419.403	0.34533	701.02	139.005	2.03735	0.0037
17.7	421.153	0.345734	701.02	139.585	2.03973	0.00399
17.72	422.911	0.346166	701.02	140.167	2.04228	0.00442
17.74	424.61	0.346571	701.02	140.73	2.04467	0.00477
17.76	426.384	0.346975	701.02	141.318	2.04705	0.00503
17.78	428.204	0.34738	701.02	141.922	2.04944	0.00523
17.8	430.009	0.347784	701.02	142.52	2.05182	0.00545
17.82	431.771	0.348189	701.02	143.104	2.05421	0.00572
17.84	433.536	0.348594	701.02	143.689	2.0566	0.00599
17.86	435.271	0.348971	701.02	144.264	2.05883	0.00613
17.88	436.958	0.349376	701.02	144.823	2.06122	0.00649
17.9	438.603	0.34978	701.02	145.368	2.0636	0.0069
17.92	440.294	0.350185	701.02	145.929	2.06599	0.00726
17.94	442.013	0.35059	701.02	146.498	2.06838	0.00759
17.96	443.724	0.350994	701.02	147.066	2.07076	0.00791
17.98	445.396	0.351398	701.02	147.62	2.07314	0.00829
18	447.075	0.35183	701.02	148.176	2.07569	0.00882
18.02	448.735	0.352181	701.02	148.726	2.07776	0.0089
18.04	450.392	0.352586	701.02	149.276	2.08015	0.0093
18.06	452.075	0.352963	701.02	149.833	2.08238	0.0095
18.08	453.778	0.353368	701.02	150.398	2.08477	0.00985
18.1	455.482	0.353772	701.02	150.963	2.08715	0.01018
18.12	457.153	0.354176	701.02	151.516	2.08953	0.01056
18.14	458.853	0.354554	701.02	152.08	2.09176	0.01075
18.16	460.556	0.354959	701.02	152.644	2.09415	0.01109
18.18	462.263	0.355364	701.02	153.21	2.09654	0.01143
18.2	463.907	0.355768	701.02	153.755	2.09893	0.01184
18.22	465.607	0.356146	701.02	154.318	2.10116	0.01203
18.24	467.325	0.35655	701.02	154.888	2.10354	0.01235
18.26	469.075	0.356955	701.02	155.468	2.10593	0.01264
18.28	470.829	0.357386	701.02	156.049	2.10847	0.01308
18.3	472.646	0.357764	701.02	156.651	2.1107	0.01312
18.32	474.45	0.358196	701.02	157.249	2.11325	0.01351
18.34	476.173	0.358574	701.02	157.82	2.11548	0.01367
18.36	477.892	0.358951	701.02	158.39	2.11771	0.01383
18.38	479.63	0.359383	701.02	158.966	2.12025	0.01429
18.4	481.376	0.359815	701.02	159.545	2.1228	0.01474
18.42	483.13	0.360192	701.02	160.126	2.12503	0.01486
18.44	484.935	0.360569	701.02	160.724	2.12725	0.01492
18.46	486.661	0.361001	701.02	161.296	2.1298	0.01539
18.48	488.364	0.361379	701.02	161.861	2.13203	0.01558
18.5	490.079	0.361783	701.02	162.429	2.13441	0.0159
18.52	491.774	0.362187	701.02	162.991	2.1368	0.01625
18.54	493.485	0.362593	701.02	163.558	2.13919	0.01659
18.56	495.228	0.36297	701.02	164.136	2.14142	0.01672
18.58	496.939	0.363401	701.02	164.703	2.14396	0.01721
18.6	498.603	0.363779	701.02	165.254	2.14619	0.01744
18.62	500.333	0.364157	701.02	165.828	2.14842	0.01759
18.64	502.005	0.364561	701.02	166.382	2.1508	0.01797
18.66	503.696	0.364966	701.02	166.942	2.15319	0.01833
18.68	505.446	0.365316	701.02	167.522	2.15526	0.01829
18.7	507.216	0.365748	701.02	168.109	2.15781	0.01871
18.72	509.017	0.366153	701.02	168.706	2.16019	0.01894
18.74	510.876	0.366557	701.02	169.322	2.16258	0.01909
18.76	512.712	0.366935	701.02	169.931	2.16481	0.01912
18.78	514.567	0.367367	701.02	170.545	2.16736	0.01944
18.8	516.482	0.367744	701.02	171.18	2.16958	0.01936
18.82	518.286	0.368175	701.02	171.778	2.17212	0.01974
18.84	520.103	0.36858	701.02	172.38	2.17451	0.01995
18.86	521.954	0.368957	701.02	172.994	2.17674	0.01995
18.88	523.743	0.369363	701.02	173.587	2.17913	0.0202
18.9	525.521	0.369767	701.02	174.176	2.18152	0.02044
18.92	527.317	0.370171	701.02	174.771	2.1839	0.02067
18.94	529.091	0.370603	701.02	175.359	2.18645	0.02109
18.96	530.888	0.370981	701.02	175.955	2.18868	0.02116
18.98	532.685	0.371385	701.02	176.55	2.19106	0.02139
19	534.524	0.37179	701.02	177.16	2.19345	0.02157
19.02	536.353	0.372194	701.02	177.766	2.19583	0.02176
19.04	538.161	0.372599	701.02	178.365	2.19822	0.02197
19.06	539.97	0.373031	701.02	178.965	2.20077	0.02235
19.08	541.81	0.373408	701.02	179.575	2.203	0.02236
19.1	543.556	0.373786	701.02	180.153	2.20523	0.0225
19.12	545.306	0.374218	701.02	180.733	2.20778	0.02294
19.14	547.071	0.374596	701.02	181.318	2.21001	0.02306
19.16	548.825	0.375	701.02	181.9	2.21239	0.02333
19.18	550.56	0.375378	701.02	182.475	2.21462	0.02348
19.2	552.294	0.375782	701.02	183.049	2.217	0.02378
19.22	553.634	0.37616	701.02	183.494	2.21923	0.0244
19.24	554.935	0.376591	701.02	183.925	2.22178	0.02538
19.26	556.247	0.376968	701.02	184.36	2.224	0.02603
19.28	557.591	0.377346	701.02	184.805	2.22623	0.02665
19.3	559.005	0.377751	701.02	185.274	2.22862	0.02734
19.32	560.857	0.378156	701.02	185.887	2.23101	0.0275
19.34	562.759	0.37856	701.02	186.518	2.23339	0.0276
19.36	564.614	0.378964	701.02	187.133	2.23578	0.02776
19.38	566.474	0.379342	701.02	187.749	2.23801	0.02776
19.4	568.333	0.37972	701.02	188.365	2.24024	0.02775
19.42	570.251	0.380125	701.02	189.001	2.24263	0.02784
19.44	572.138	0.380529	701.02	189.626	2.24501	0.02796
19.46	574.067	0.38096	701.02	190.266	2.24755	0.02818
19.48	575.97	0.381338	701.02	190.896	2.24978	0.02813
19.5	577.896	0.381743	701.02	191.535	2.25217	0.0282
19.52	579.774	0.38212	701.02	192.157	2.2544	0.02817
19.54	581.728	0.382552	701.02	192.805	2.25694	0.02838
19.56	583.649	0.382956	701.02	193.442	2.25933	0.02845
19.57	584.657	0.383145	701.02	193.776	2.26044	0.02836
19.58	585.673	0.383361	701.02	194.112	2.26172	0.02841
19.59	586.681	0.38355	701.02	194.446	2.26283	0.02832
19.61	588.665	0.383982	701.02	195.104	2.26538	0.02848
19.63	590.579	0.384386	701.02	195.738	2.26776	0.02857
19.65	592.528	0.38479	701.02	196.384	2.27015	0.02861
19.67	594.427	0.385168	701.02	197.014	2.27238	0.02856
19.69	596.259	0.385573	701.02	197.621	2.27477	0.02875
19.71	598.142	0.385978	701.02	198.245	2.27716	0.02888
19.73	600.095	0.386382	701.02	198.892	2.27954	0.02892
19.75	601.997	0.38676	701.02	199.523	2.28177	0.02886
19.77	603.86	0.387164	701.02	200.14	2.28415	0.02901
19.79	605.751	0.387569	701.02	200.767	2.28654	0.02913
19.81	607.614	0.387974	701.02	201.384	2.28893	0.02928
19.83	609.435	0.388351	701.02	201.988	2.29116	0.02932
19.85	611.31	0.388729	701.02	202.609	2.29339	0.02929
19.87	613.224	0.389133	701.02	203.244	2.29577	0.02938
19.89	615.095	0.389538	701.02	203.864	2.29816	0.02952
19.91	617.009	0.389942	701.02	204.498	2.30054	0.02961
19.93	618.939	0.390347	701.02	205.138	2.30293	0.02968
19.95	620.857	0.390725	701.02	205.774	2.30516	0.02961
19.97	622.735	0.391129	701.02	206.396	2.30755	0.02973
19.99	624.657	0.391534	701.02	207.033	2.30994	0.02982
20.01	626.575	0.391911	701.02	207.669	2.31216	0.02974
20.03	628.466	0.392343	701.02	208.295	2.31471	0.03001
20.05	630.415	0.392693	701.02	208.941	2.31677	0.02974
20.06	631.423	0.392937	701.02	209.275	2.31821	0.02997
20.07	632.431	0.393125	701.02	209.61	2.31932	0.02987
20.09	634.427	0.393556	701.02	210.271	2.32186	0.03001
20.1	635.427	0.393745	701.02	210.603	2.32298	0.02993
20.11	636.427	0.393934	701.02	210.934	2.32409	0.02984
20.13	638.458	0.394339	701.02	211.607	2.32648	0.02979
20.14	639.489	0.394555	701.02	211.949	2.32776	0.02983
20.16	641.462	0.394933	701.02	212.603	2.32999	0.02969
20.18	643.435	0.395337	701.02	213.257	2.33237	0.0297
20.2	645.431	0.395741	701.02	213.918	2.33476	0.02969
20.21	646.439	0.395958	701.02	214.252	2.33604	0.02976
20.22	647.47	0.396147	701.02	214.594	2.33715	0.02964
20.24	649.446	0.396551	701.02	215.249	2.33953	0.02965
20.25	650.501	0.39674	701.02	215.599	2.34065	0.02949
20.26	651.517	0.396955	701.02	215.935	2.34192	0.02954
20.27	652.564	0.397144	701.02	216.282	2.34303	0.0294
20.28	653.618	0.39736	701.02	216.632	2.34431	0.02941
20.29	654.642	0.397549	701.02	216.971	2.34542	0.02929
20.3	655.681	0.397765	701.02	217.315	2.3467	0.02932
20.31	656.735	0.397953	701.02	217.665	2.34781	0.02916
20.32	657.782	0.398169	701.02	218.012	2.34908	0.02918
20.33	658.806	0.398358	701.02	218.351	2.35019	0.02907
20.34	659.814	0.398574	701.02	218.685	2.35147	0.02913
20.36	661.771	0.398978	701.02	219.334	2.35385	0.02916
20.38	663.743	0.399356	701.02	219.987	2.35608	0.02903
20.39	664.751	0.399545	701.02	220.322	2.3572	0.02893
20.41	666.735	0.399949	701.02	220.979	2.35958	0.02893
20.43	668.778	0.400354	701.02	221.656	2.36197	0.02887
20.44	669.833	0.400543	701.02	222.006	2.36309	0.02872
20.45	670.88	0.400759	701.02	222.353	2.36436	0.02873
20.46	671.935	0.400921	701.02	222.703	2.36532	0.02842
20.47	672.997	0.401136	701.02	223.055	2.36658	0.02842
20.48	674.005	0.401325	701.02	223.389	2.3677	0.02832
20.49	675.013	0.401514	701.02	223.723	2.36881	0.02822
20.5	676.06	0.401729	701.02	224.07	2.37008	0.02824
20.52	678.079	0.402134	701.02	224.739	2.37247	0.0282
20.54	680.071	0.402485	701.02	225.399	2.37454	0.02788
20.55	681.095	0.4027	701.02	225.739	2.37581	0.02792
20.56	682.11	0.402917	701.02	226.075	2.37709	0.02798
20.57	683.11	0.403078	701.02	226.406	2.37804	0.02773
20.58	684.134	0.403293	701.02	226.746	2.37931	0.02777
20.59	685.134	0.40351	701.02	227.077	2.38059	0.02785
20.61	687.099	0.403914	701.02	227.728	2.38297	0.02787
20.63	689.075	0.404292	701.02	228.383	2.3852	0.02773
20.65	691.036	0.40467	701.02	229.033	2.38743	0.0276
20.67	693.001	0.405074	701.02	229.685	2.38982	0.02763
20.69	694.993	0.405478	701.02	230.345	2.3922	0.02762
20.7	696.001	0.405667	701.02	230.679	2.39332	0.02752
20.71	697.024	0.405884	701.02	231.018	2.3946	0.02757
20.72	698.04	0.406072	701.02	231.355	2.39571	0.02746
20.73	699.056	0.406261	701.02	231.691	2.39682	0.02736
20.74	700.079	0.406477	701.02	232.03	2.39809	0.0274
20.75	701.103	0.406692	701.02	232.37	2.39936	0.02744
20.76	702.118	0.406881	701.02	232.706	2.40048	0.02734
20.77	703.134	0.407097	701.02	233.043	2.40175	0.02739
20.78	704.173	0.407313	701.02	233.387	2.40303	0.02742
20.79	705.212	0.407502	701.02	233.732	2.40414	0.02729
20.81	707.216	0.407906	701.02	234.396	2.40653	0.02726
20.82	708.263	0.408095	701.02	234.743	2.40764	0.02712
20.83	709.317	0.408311	701.02	235.092	2.40891	0.02713
20.84	710.372	0.4085	701.02	235.442	2.41003	0.02698
20.85	711.435	0.408715	701.02	235.794	2.4113	0.02697
20.86	712.489	0.408932	701.02	236.144	2.41258	0.02699
20.87	713.567	0.40912	701.02	236.501	2.41369	0.0268
20.88	714.591	0.409336	701.02	236.84	2.41496	0.02684
20.89	715.646	0.409525	701.02	237.19	2.41608	0.02669
20.9	716.732	0.409714	701.02	237.55	2.41719	0.0265
20.91	717.763	0.409929	701.02	237.892	2.41846	0.02653
20.92	718.794	0.410118	701.02	238.233	2.41958	0.02641
20.93	719.81	0.410307	701.02	238.57	2.42069	0.02631
20.95	721.778	0.410711	701.02	239.222	2.42307	0.02633
20.96	722.786	0.4109	701.02	239.556	2.42419	0.02623
20.97	723.794	0.411116	701.02	239.89	2.42546	0.02629
20.98	724.802	0.411304	701.02	240.225	2.42657	0.02619
20.99	725.802	0.411521	701.02	240.556	2.42785	0.02627
21	726.817	0.41171	701.02	240.892	2.42897	0.02617
21.01	727.88	0.411925	701.02	241.245	2.43024	0.02616
21.02	728.896	0.412087	701.02	241.581	2.43119	0.0259
21.03	729.911	0.412303	701.02	241.918	2.43247	0.02595
21.04	730.966	0.412518	701.02	242.268	2.43373	0.02595
21.05	732.021	0.412707	701.02	242.617	2.43485	0.0258
21.06	733.075	0.412896	701.02	242.966	2.43596	0.02565
21.07	734.099	0.413085	701.02	243.306	2.43708	0.02554
21.08	735.177	0.4133	701.02	243.663	2.43835	0.02551
21.09	736.216	0.413489	701.02	244.008	2.43946	0.02538
21.1	737.232	0.413706	701.02	244.344	2.44074	0.02544
21.11	738.239	0.413895	701.02	244.678	2.44186	0.02534
21.12	739.271	0.414083	701.02	245.02	2.44297	0.02521
21.13	740.302	0.414299	701.02	245.362	2.44424	0.02525
21.14	741.333	0.414488	701.02	245.703	2.44536	0.02513
21.15	742.333	0.414703	701.02	246.035	2.44663	0.02519
21.16	743.341	0.414892	701.02	246.369	2.44774	0.0251
21.17	744.357	0.415108	701.02	246.706	2.44901	0.02515
21.19	746.31	0.415485	701.02	247.353	2.45124	0.02503
21.2	747.357	0.415674	701.02	247.7	2.45235	0.02489
21.21	748.372	0.415863	701.02	248.036	2.45347	0.02479
21.22	749.411	0.416079	701.02	248.381	2.45474	0.02481
21.23	750.497	0.416268	701.02	248.741	2.45586	0.02462
21.24	751.56	0.416457	701.02	249.093	2.45697	0.02446
21.25	752.63	0.416673	701.02	249.448	2.45825	0.02445
21.26	753.7	0.416888	701.02	249.802	2.45952	0.02444
21.27	754.771	0.417077	701.02	250.157	2.46063	0.02426
21.28	755.872	0.417266	701.02	250.522	2.46175	0.02406
21.29	756.974	0.417481	701.02	250.887	2.46301	0.024
21.3	758.013	0.41767	701.02	251.232	2.46413	0.02387
21.31	759.06	0.417886	701.02	251.579	2.4654	0.02389
21.32	760.091	0.418074	701.02	251.921	2.46651	0.02376
21.33	761.114	0.418263	701.02	252.26	2.46763	0.02364
21.35	763.11	0.418641	701.02	252.921	2.46986	0.02348
21.36	764.126	0.418884	701.02	253.258	2.47129	0.02369
21.37	765.181	0.419073	701.02	253.608	2.47241	0.02354
21.38	766.212	0.419262	701.02	253.949	2.47352	0.02342
21.39	767.243	0.419477	701.02	254.291	2.47479	0.02345
21.4	768.29	0.419693	701.02	254.638	2.47606	0.02346
21.41	769.36	0.419909	701.02	254.993	2.47734	0.02345
21.42	770.439	0.420125	701.02	255.35	2.47861	0.02343
21.43	771.517	0.420314	701.02	255.708	2.47973	0.02325
21.44	772.61	0.420503	701.02	256.07	2.48084	0.02305
21.45	773.657	0.420718	701.02	256.417	2.48211	0.02307
21.46	774.681	0.420934	701.02	256.756	2.48339	0.02311
21.48	776.575	0.421338	701.02	257.384	2.48577	0.02322
21.49	777.575	0.421474	701.02	257.715	2.48657	0.02282
21.51	779.521	0.421851	701.02	258.36	2.4888	0.02271
21.53	781.399	0.422282	701.02	258.983	2.49134	0.023
21.55	783.294	0.42266	701.02	259.611	2.49357	0.02295
21.57	785.29	0.423065	701.02	260.272	2.49596	0.02294
21.58	786.306	0.423253	701.02	260.609	2.49707	0.02283
21.6	788.259	0.423659	701.02	261.256	2.49946	0.02288
21.61	789.259	0.423847	701.02	261.588	2.50057	0.02279
21.62	790.267	0.424036	701.02	261.922	2.50169	0.02269
21.63	791.29	0.424225	701.02	262.261	2.5028	0.02258
21.64	792.337	0.424441	701.02	262.608	2.50408	0.0226
21.65	793.36	0.424629	701.02	262.947	2.50519	0.02248
21.66	794.384	0.424818	701.02	263.286	2.5063	0.02236
21.67	795.431	0.425034	701.02	263.633	2.50758	0.02238
21.68	796.47	0.425223	701.02	263.978	2.50869	0.02225
21.69	797.509	0.425438	701.02	264.322	2.50996	0.02227
21.7	798.524	0.425627	701.02	264.659	2.51107	0.02217
21.71	799.54	0.425816	701.02	264.995	2.51219	0.02206
21.72	800.571	0.426005	701.02	265.337	2.5133	0.02194
21.73	801.571	0.42622	701.02	265.668	2.51457	0.02201
21.75	803.548	0.426626	701.02	266.324	2.51697	0.02203
21.76	804.556	0.426814	701.02	266.658	2.51808	0.02193
21.77	805.556	0.42703	701.02	266.989	2.51935	0.022
21.78	806.564	0.427219	701.02	267.323	2.52047	0.0219
21.8	808.571	0.427596	701.02	267.988	2.52269	0.02172
21.81	809.579	0.427785	701.02	268.323	2.52381	0.02162
21.83	811.587	0.42819	701.02	268.988	2.52619	0.0216
21.84	812.634	0.428378	701.02	269.335	2.5273	0.02145
21.85	813.673	0.428594	701.02	269.679	2.52858	0.02148
21.86	814.72	0.428783	701.02	270.026	2.52969	0.02134
21.87	815.743	0.428972	701.02	270.366	2.53081	0.02122
21.88	816.782	0.429188	701.02	270.71	2.53208	0.02125
21.89	817.845	0.429404	701.02	271.062	2.53336	0.02125
21.9	818.907	0.429592	701.02	271.414	2.53447	0.02108
21.91	819.97	0.429781	701.02	271.767	2.53558	0.02092
21.92	821.048	0.429997	701.02	272.124	2.53686	0.0209
21.93	822.087	0.430186	701.02	272.468	2.53797	0.02077
21.94	823.11	0.430401	701.02	272.807	2.53924	0.02081
21.95	824.118	0.430618	701.02	273.141	2.54052	0.02088
21.96	825.134	0.430806	701.02	273.478	2.54163	0.02077
21.97	826.157	0.431022	701.02	273.817	2.5429	0.02081
21.98	827.204	0.431211	701.02	274.164	2.54402	0.02067
21.99	828.282	0.4314	701.02	274.521	2.54513	0.02049
22	829.321	0.431615	701.02	274.866	2.5464	0.02051
22.01	830.345	0.431831	701.02	275.205	2.54768	0.02056
22.02	831.439	0.432047	701.02	275.568	2.54895	0.02052
22.03	832.47	0.432236	701.02	275.909	2.55006	0.02039
22.04	833.564	0.432425	701.02	276.272	2.55118	0.02019
22.05	834.642	0.43264	701.02	276.629	2.55245	0.02017
22.06	835.681	0.432856	701.02	276.974	2.55372	0.02019
22.07	836.728	0.433045	701.02	277.321	2.55484	0.02005
22.08	837.735	0.433234	701.02	277.654	2.55595	0.01996
22.1	839.739	0.433611	701.02	278.319	2.55818	0.01978
22.11	840.739	0.433827	701.02	278.65	2.55945	0.01985
22.13	842.704	0.434231	701.02	279.301	2.56183	0.01987
22.15	844.665	0.434609	701.02	279.951	2.56406	0.01975
22.16	845.681	0.434798	701.02	280.288	2.56518	0.01964
22.17	846.696	0.435014	701.02	280.624	2.56645	0.0197
22.18	847.712	0.43523	701.02	280.961	2.56773	0.01975
22.19	848.751	0.435445	701.02	281.306	2.569	0.01977
22.2	849.79	0.435634	701.02	281.65	2.57011	0.01964
22.21	850.837	0.435823	701.02	281.997	2.57123	0.0195
22.22	851.845	0.436038	701.02	282.331	2.5725	0.01956
22.23	852.876	0.436255	701.02	282.673	2.57378	0.0196
22.24	853.907	0.436444	701.02	283.014	2.57489	0.01948
22.25	854.907	0.436632	701.02	283.346	2.576	0.01938
22.26	855.907	0.436848	701.02	283.677	2.57727	0.01946
22.27	856.931	0.43701	701.02	284.017	2.57823	0.01918
22.28	857.962	0.437226	701.02	284.358	2.5795	0.01922
22.3	859.927	0.437657	701.02	285.01	2.58205	0.0194
22.32	861.888	0.438034	701.02	285.66	2.58427	0.01927
22.34	863.825	0.438412	701.02	286.302	2.5865	0.01918
22.36	865.771	0.438817	701.02	286.947	2.58889	0.01923
22.38	867.712	0.439222	701.02	287.59	2.59128	0.01929
22.39	868.735	0.43941	701.02	287.929	2.59239	0.01917
22.41	870.747	0.439815	701.02	288.596	2.59478	0.01914
22.42	871.778	0.440004	701.02	288.937	2.59589	0.01902
22.43	872.802	0.440219	701.02	289.277	2.59716	0.01906
22.44	873.817	0.440408	701.02	289.613	2.59828	0.01895
22.45	874.841	0.440597	701.02	289.953	2.59939	0.01884
22.46	875.864	0.440786	701.02	290.292	2.60051	0.01873
22.47	876.911	0.440975	701.02	290.639	2.60162	0.01858
22.48	877.95	0.441163	701.02	290.983	2.60273	0.01844
22.49	878.989	0.441379	701.02	291.327	2.60401	0.01847
22.5	880.052	0.441568	701.02	291.68	2.60512	0.01831
22.51	881.091	0.441784	701.02	292.024	2.6064	0.01834
22.52	882.13	0.441973	701.02	292.368	2.60751	0.0182
22.53	883.185	0.442189	701.02	292.718	2.60878	0.01821
22.54	884.239	0.442377	701.02	293.067	2.60989	0.01806
22.55	885.317	0.442593	701.02	293.425	2.61117	0.01803
22.56	886.357	0.442782	701.02	293.769	2.61228	0.0179
22.57	887.411	0.442997	701.02	294.119	2.61355	0.0179
22.58	888.466	0.443186	701.02	294.468	2.61467	0.01775
22.59	889.528	0.443375	701.02	294.82	2.61578	0.01759
22.6	890.591	0.443591	701.02	295.173	2.61706	0.01759
22.61	891.638	0.44378	701.02	295.52	2.61817	0.01745
22.62	892.724	0.443996	701.02	295.88	2.61945	0.01742
22.63	893.802	0.444211	701.02	296.237	2.62071	0.01739
22.64	894.88	0.4444	701.02	296.594	2.62183	0.01721
22.65	895.95	0.444616	701.02	296.949	2.6231	0.0172
22.66	897.06	0.444832	701.02	297.317	2.62438	0.01714
22.67	898.138	0.445021	701.02	297.674	2.62549	0.01696
22.68	899.185	0.445236	701.02	298.021	2.62676	0.01697
22.69	900.216	0.445425	701.02	298.363	2.62788	0.01685
22.7	901.271	0.445614	701.02	298.712	2.62899	0.0167
22.71	902.286	0.44583	701.02	299.049	2.63027	0.01676
22.72	903.294	0.446018	701.02	299.383	2.63137	0.01665
22.73	904.31	0.446234	701.02	299.72	2.63265	0.01671
22.75	906.259	0.446612	701.02	300.366	2.63488	0.0166
22.77	908.259	0.447017	701.02	301.029	2.63727	0.01659
22.78	909.259	0.447206	701.02	301.36	2.63838	0.0165
22.79	910.259	0.447421	701.02	301.691	2.63965	0.01657
22.8	911.267	0.44761	701.02	302.026	2.64077	0.01647
22.81	912.29	0.447799	701.02	302.365	2.64188	0.01636
22.82	913.29	0.448015	701.02	302.696	2.64316	0.01643
22.84	915.31	0.448392	701.02	303.365	2.64538	0.01623
22.85	916.341	0.448608	701.02	303.707	2.64665	0.01627
22.86	917.341	0.448797	701.02	304.039	2.64777	0.01618
22.88	919.317	0.449201	701.02	304.694	2.65015	0.01619
22.9	921.235	0.449606	701.02	305.329	2.65254	0.01628
22.92	923.165	0.449956	701.02	305.969	2.65461	0.01602
22.94	925.099	0.450362	701.02	306.61	2.657	0.0161
22.96	927.052	0.450766	701.02	307.257	2.65939	0.01614
22.98	928.997	0.451197	701.02	307.902	2.66193	0.01634
23	930.974	0.451575	701.02	308.557	2.66416	0.0162
23.01	931.997	0.451763	701.02	308.896	2.66527	0.01608
23.03	933.97	0.452169	701.02	309.55	2.66766	0.01611
23.05	935.939	0.452546	701.02	310.203	2.66989	0.01597
23.07	937.899	0.452951	701.02	310.852	2.67228	0.016
23.08	938.923	0.453166	701.02	311.192	2.67355	0.01604
23.09	939.931	0.453355	701.02	311.526	2.67466	0.01594
23.1	940.931	0.453571	701.02	311.857	2.67594	0.01602
23.12	942.903	0.453975	701.02	312.511	2.67832	0.01603
23.13	943.935	0.454164	701.02	312.853	2.67943	0.01591
23.14	944.95	0.454353	701.02	313.189	2.68055	0.01581
23.15	945.974	0.454569	701.02	313.529	2.68182	0.01585
23.16	946.989	0.454758	701.02	313.865	2.68294	0.01575
23.17	948.021	0.454973	701.02	314.207	2.68421	0.01578
23.19	950.009	0.455405	701.02	314.866	2.68676	0.01594
23.2	951.048	0.455593	701.02	315.21	2.68786	0.0158
23.21	952.118	0.455782	701.02	315.565	2.68898	0.01563
23.22	953.142	0.455999	701.02	315.904	2.69026	0.01568
23.23	954.181	0.456188	701.02	316.249	2.69137	0.01555
23.24	955.212	0.456376	701.02	316.59	2.69248	0.01542
23.25	956.251	0.456592	701.02	316.935	2.69376	0.01544
23.26	957.274	0.456781	701.02	317.274	2.69487	0.01533
23.27	958.306	0.456996	701.02	317.616	2.69614	0.01536
23.28	959.329	0.457212	701.02	317.955	2.69742	0.01541
23.29	960.384	0.457401	701.02	318.305	2.69853	0.01525
23.3	961.399	0.457589	701.02	318.641	2.69964	0.01514
23.31	962.399	0.457778	701.02	318.972	2.70076	0.01506
23.32	963.407	0.457995	701.02	319.307	2.70204	0.01513
23.33	964.415	0.458184	701.02	319.641	2.70315	0.01503
23.34	965.431	0.458399	701.02	319.977	2.70442	0.01508
23.35	966.439	0.458615	701.02	320.311	2.70569	0.01514
23.36	967.439	0.458803	701.02	320.643	2.7068	0.01505
23.37	968.478	0.458992	701.02	320.987	2.70792	0.01492
23.38	969.517	0.459181	701.02	321.332	2.70903	0.01479
23.39	970.548	0.459397	701.02	321.673	2.71031	0.01482
23.4	971.587	0.459613	701.02	322.018	2.71158	0.01485
23.41	972.618	0.459829	701.02	322.359	2.71286	0.01489
23.42	973.642	0.460017	701.02	322.699	2.71396	0.01477
23.43	974.657	0.460233	701.02	323.035	2.71524	0.01482
23.45	976.599	0.460637	701.02	323.679	2.71762	0.01487
23.47	978.509	0.460988	701.02	324.312	2.71969	0.01465
23.49	980.415	0.461393	701.02	324.944	2.72208	0.01475
23.51	982.302	0.461798	701.02	325.569	2.72447	0.01487
23.53	984.286	0.462175	701.02	326.227	2.7267	0.01472
23.54	985.317	0.462391	701.02	326.568	2.72797	0.01475
23.55	986.325	0.462607	701.02	326.902	2.72924	0.01482
23.57	988.317	0.463011	701.02	327.563	2.73163	0.01481
23.58	989.317	0.463228	701.02	327.894	2.73291	0.01489
23.6	991.321	0.463578	701.02	328.558	2.73497	0.01455
23.61	992.321	0.463766	701.02	328.89	2.73608	0.01445
23.63	994.235	0.464171	701.02	329.524	2.73847	0.01454
23.65	996.177	0.464548	701.02	330.168	2.7407	0.01444
23.66	997.177	0.464765	701.02	330.499	2.74198	0.01452
23.68	999.118	0.465169	701.02	331.142	2.74436	0.01457
23.69	1000.13	0.465358	701.02	331.478	2.74547	0.01447
23.7	1001.13	0.465547	701.02	331.809	2.74659	0.01438
23.72	1003.12	0.465951	701.02	332.469	2.74897	0.01438
23.74	1005.09	0.466356	701.02	333.122	2.75136	0.0144
23.75	1006.1	0.466572	701.02	333.456	2.75264	0.01446
23.76	1007.1	0.466761	701.02	333.788	2.75375	0.01438
23.77	1008.13	0.46695	701.02	334.129	2.75487	0.01425
23.78	1009.17	0.467139	701.02	334.474	2.75598	0.01412
23.8	1011.17	0.46757	701.02	335.137	2.75853	0.01426
23.81	1012.22	0.467785	701.02	335.485	2.75979	0.01427
23.82	1013.24	0.467974	701.02	335.823	2.76091	0.01416
23.83	1014.33	0.46819	701.02	336.184	2.76218	0.01412
23.84	1015.43	0.468352	701.02	336.549	2.76314	0.01376
23.85	1016.5	0.468568	701.02	336.903	2.76441	0.01375
23.86	1017.58	0.46881	701.02	337.261	2.76584	0.01388
23.87	1018.63	0.469026	701.02	337.609	2.76712	0.01389
23.88	1019.7	0.469215	701.02	337.964	2.76823	0.01372
23.89	1020.76	0.469431	701.02	338.315	2.7695	0.01372
23.9	1021.81	0.46962	701.02	338.663	2.77062	0.01358
23.91	1022.86	0.469809	701.02	339.011	2.77173	0.01343
23.92	1023.93	0.470024	701.02	339.366	2.773	0.01342
23.93	1024.99	0.470213	701.02	339.717	2.77412	0.01326
23.94	1025.99	0.470402	701.02	340.049	2.77523	0.01317
23.95	1027.01	0.470618	701.02	340.387	2.77651	0.01322
23.96	1028.04	0.470833	701.02	340.728	2.77778	0.01325
23.97	1029.09	0.471022	701.02	341.076	2.77889	0.01311
23.98	1030.09	0.471211	701.02	341.408	2.78001	0.01302
23.99	1031.14	0.4714	701.02	341.756	2.78112	0.01288
24	1032.19	0.471615	701.02	342.104	2.78239	0.01288
24.01	1033.23	0.471804	701.02	342.448	2.7835	0.01275
24.02	1034.26	0.47202	701.02	342.79	2.78478	0.01279
24.03	1035.26	0.472236	701.02	343.121	2.78605	0.01286
24.04	1036.29	0.472425	701.02	343.462	2.78717	0.01274
24.05	1037.31	0.472614	701.02	343.801	2.78828	0.01263
24.06	1038.32	0.472802	701.02	344.135	2.78939	0.01253
24.07	1039.34	0.473018	701.02	344.473	2.79067	0.01257
24.09	1041.34	0.473422	701.02	345.136	2.79305	0.01256
24.11	1043.3	0.4738	701.02	345.786	2.79528	0.01243
24.13	1045.29	0.474178	701.02	346.445	2.79751	0.01227
24.15	1047.24	0.474583	701.02	347.092	2.7999	0.01232
24.17	1049.17	0.474987	701.02	347.731	2.80228	0.01239
24.18	1050.2	0.475176	701.02	348.073	2.8034	0.01227
24.19	1051.2	0.475365	701.02	348.404	2.80451	0.01218
24.21	1053.19	0.475769	701.02	349.064	2.8069	0.01217
24.23	1055.15	0.476174	701.02	349.713	2.80929	0.01221
24.25	1057.11	0.476551	701.02	350.363	2.81151	0.01208
24.26	1058.11	0.476767	701.02	350.694	2.81278	0.01215
24.27	1059.11	0.476956	701.02	351.026	2.8139	0.01207
24.29	1061.04	0.477361	701.02	351.665	2.81629	0.01214
24.3	1062.04	0.477577	701.02	351.997	2.81756	0.01221
24.32	1064.03	0.477954	701.02	352.656	2.81979	0.01205
24.33	1065.05	0.47817	701.02	352.995	2.82106	0.0121
24.34	1066.07	0.478385	701.02	353.333	2.82233	0.01214
24.35	1067.09	0.478547	701.02	353.671	2.82329	0.01187
24.36	1068.12	0.478763	701.02	354.012	2.82456	0.01191
24.37	1069.17	0.478952	701.02	354.36	2.82568	0.01176
24.38	1070.19	0.479168	701.02	354.698	2.82695	0.01181
24.39	1071.25	0.479384	701.02	355.049	2.82822	0.01181
24.4	1072.29	0.479573	701.02	355.394	2.82934	0.01168
24.41	1073.34	0.479761	701.02	355.742	2.83045	0.01153
24.42	1074.43	0.479977	701.02	356.103	2.83172	0.01149
24.43	1075.45	0.480166	701.02	356.441	2.83284	0.01138
24.44	1076.48	0.480381	701.02	356.783	2.83411	0.01141
24.45	1077.51	0.48057	701.02	357.124	2.83522	0.01129
24.46	1078.54	0.480759	701.02	357.466	2.83634	0.01117
24.47	1079.57	0.480975	701.02	357.807	2.83761	0.01121
24.48	1080.63	0.481164	701.02	358.158	2.83873	0.01105
24.49	1081.63	0.48138	701.02	358.49	2.84	0.01112
24.5	1082.63	0.481595	701.02	358.821	2.84127	0.01119
24.51	1083.64	0.481784	701.02	359.156	2.84238	0.01109
24.53	1085.67	0.482188	701.02	359.829	2.84477	0.01104
24.54	1086.7	0.482405	701.02	360.17	2.84605	0.01108
24.55	1087.74	0.482594	701.02	360.515	2.84716	0.01095
24.56	1088.75	0.482809	701.02	360.85	2.84843	0.011
24.57	1089.75	0.482998	701.02	361.181	2.84955	0.01092
24.59	1091.74	0.483403	701.02	361.841	2.85194	0.01092
24.6	1092.75	0.483591	701.02	362.175	2.85304	0.01082
24.61	1093.76	0.48378	701.02	362.51	2.85416	0.01072
24.62	1094.78	0.483996	701.02	362.848	2.85543	0.01077
24.63	1095.78	0.484212	701.02	363.18	2.85671	0.01084
24.64	1096.79	0.484401	701.02	363.514	2.85782	0.01074
24.65	1097.79	0.48459	701.02	363.846	2.85894	0.01066
24.66	1098.81	0.484805	701.02	364.184	2.86021	0.0107
24.67	1099.83	0.484994	701.02	364.522	2.86132	0.01059
24.68	1100.9	0.485183	701.02	364.876	2.86244	0.01042
24.69	1101.95	0.485399	701.02	365.224	2.86371	0.01043
24.7	1103	0.485614	701.02	365.572	2.86498	0.01044
24.71	1104.03	0.485831	701.02	365.914	2.86626	0.01048
24.72	1105.03	0.486018	701.02	366.245	2.86736	0.01039
24.73	1106.06	0.486207	701.02	366.587	2.86848	0.01027
24.74	1107.07	0.486424	701.02	366.921	2.86976	0.01033
24.75	1108.1	0.486613	701.02	367.263	2.87087	0.01021
24.76	1109.12	0.486801	701.02	367.601	2.87198	0.0101
24.77	1110.16	0.487017	701.02	367.946	2.87326	0.01012
24.78	1111.16	0.487206	701.02	368.277	2.87437	0.01003
24.79	1112.18	0.487395	701.02	368.615	2.87549	0.00992
24.8	1113.2	0.48761	701.02	368.953	2.87676	0.00997
24.82	1115.21	0.487988	701.02	369.619	2.87899	0.00978
24.84	1117.21	0.488392	701.02	370.282	2.88137	0.00977
24.86	1119.17	0.488797	701.02	370.932	2.88376	0.0098
24.88	1121.1	0.489175	701.02	371.571	2.88599	0.00971
24.9	1123.01	0.489553	701.02	372.204	2.88822	0.00965
24.92	1125	0.489957	701.02	372.864	2.8906	0.00965
24.93	1126	0.490146	701.02	373.195	2.89172	0.00956
24.94	1127.02	0.490361	701.02	373.534	2.89299	0.0096
24.95	1128.02	0.490577	701.02	373.865	2.89426	0.00968
24.96	1129.03	0.490766	701.02	374.2	2.89537	0.00958
24.97	1130.06	0.490955	701.02	374.541	2.89649	0.00946
24.98	1131.09	0.491171	701.02	374.882	2.89776	0.00949
24.99	1132.13	0.491359	701.02	375.227	2.89887	0.00935
25	1133.19	0.491576	701.02	375.578	2.90015	0.00936
25.01	1134.25	0.491791	701.02	375.93	2.90142	0.00936
25.02	1135.28	0.49198	701.02	376.271	2.90254	0.00924
25.03	1136.34	0.492195	701.02	376.623	2.90381	0.00923
25.04	1137.34	0.492384	701.02	376.954	2.90492	0.00915
25.05	1138.35	0.492573	701.02	377.289	2.90604	0.00905
25.06	1139.42	0.492789	701.02	377.643	2.90731	0.00904
25.07	1140.44	0.492951	701.02	377.981	2.90827	0.00877
25.09	1142.45	0.493383	701.02	378.648	2.91081	0.0089
25.1	1143.5	0.493572	701.02	378.996	2.91193	0.00876
25.12	1145.51	0.494003	701.02	379.662	2.91447	0.00889
25.13	1146.55	0.494191	701.02	380.006	2.91558	0.00875
25.14	1147.58	0.49438	701.02	380.348	2.9167	0.00862
25.15	1148.65	0.494569	701.02	380.702	2.91781	0.00845
25.16	1149.68	0.494785	701.02	381.044	2.91909	0.00849
25.17	1150.74	0.495001	701.02	381.395	2.92036	0.00849
25.18	1151.83	0.495217	701.02	381.756	2.92163	0.00846
25.19	1152.86	0.495432	701.02	382.098	2.9229	0.00849
25.2	1153.88	0.495621	701.02	382.436	2.92402	0.00838
25.21	1154.93	0.49581	701.02	382.784	2.92513	0.00823
25.22	1155.96	0.496025	701.02	383.125	2.9264	0.00827
25.23	1156.97	0.496214	701.02	383.46	2.92752	0.00817
25.24	1158.02	0.496403	701.02	383.808	2.92863	0.00802
25.25	1159.04	0.496592	701.02	384.146	2.92975	0.00791
25.26	1160.08	0.496808	701.02	384.491	2.93102	0.00794
25.27	1161.12	0.496997	701.02	384.835	2.93214	0.0078
25.28	1162.13	0.497213	701.02	385.17	2.93341	0.00787
25.29	1163.17	0.497428	701.02	385.515	2.93468	0.00789
25.3	1164.19	0.497644	701.02	385.853	2.93595	0.00793
25.31	1165.23	0.497806	701.02	386.198	2.93691	0.00764
25.32	1166.25	0.498021	701.02	386.536	2.93818	0.00769
25.33	1167.27	0.49821	701.02	386.874	2.93929	0.00758
25.34	1168.31	0.498399	701.02	387.218	2.94041	0.00744
25.35	1169.33	0.498588	701.02	387.557	2.94152	0.00733
25.37	1171.3	0.498993	701.02	388.209	2.94391	0.00736
25.38	1172.33	0.499209	701.02	388.551	2.94519	0.00739
25.39	1173.34	0.499398	701.02	388.886	2.9463	0.0073
25.4	1174.37	0.499586	701.02	389.227	2.94741	0.00717
25.41	1175.39	0.499802	701.02	389.565	2.94868	0.00722
25.42	1176.42	0.499991	701.02	389.906	2.9498	0.0071
25.43	1177.43	0.50018	701.02	390.241	2.95091	0.007
25.44	1178.45	0.500395	701.02	390.579	2.95218	0.00704
25.46	1180.49	0.500773	701.02	391.255	2.95441	0.00682
25.47	1181.49	0.500962	701.02	391.587	2.95553	0.00674
25.48	1182.51	0.501177	701.02	391.925	2.9568	0.00678
25.49	1183.51	0.501366	701.02	392.256	2.95791	0.00669
25.51	1185.49	0.501744	701.02	392.913	2.96014	0.00655
25.52	1186.52	0.50196	701.02	393.254	2.96142	0.00658
25.53	1187.53	0.502176	701.02	393.589	2.96269	0.00664
25.54	1188.54	0.502391	701.02	393.923	2.96396	0.0067
25.55	1189.56	0.50258	701.02	394.261	2.96507	0.00659
25.56	1190.57	0.502769	701.02	394.596	2.96619	0.00649
25.57	1191.63	0.502984	701.02	394.948	2.96746	0.00649
25.58	1192.66	0.503173	701.02	395.289	2.96857	0.00637
25.59	1193.71	0.503362	701.02	395.637	2.96969	0.00622
25.6	1194.77	0.503578	701.02	395.988	2.97096	0.00622
25.61	1195.82	0.503794	701.02	396.336	2.97224	0.00624
25.62	1196.85	0.50401	701.02	396.678	2.97351	0.00627
25.63	1197.88	0.504172	701.02	397.019	2.97447	0.00599
25.64	1198.92	0.504387	701.02	397.364	2.97573	0.00601
25.65	1199.99	0.504576	701.02	397.718	2.97685	0.00584
25.66	1200.99	0.504765	701.02	398.05	2.97796	0.00576
25.67	1202.01	0.50498	701.02	398.388	2.97923	0.0058
25.68	1203.04	0.505169	701.02	398.729	2.98035	0.00568
25.69	1204.09	0.505386	701.02	399.077	2.98163	0.0057
25.7	1205.15	0.505575	701.02	399.429	2.98274	0.00554
25.71	1206.17	0.50579	701.02	399.767	2.98401	0.00558
25.72	1207.18	0.505979	701.02	400.101	2.98513	0.00548
25.73	1208.23	0.506194	701.02	400.449	2.9864	0.00549
25.74	1209.24	0.506383	701.02	400.784	2.98751	0.00539
25.75	1210.28	0.506599	701.02	401.129	2.98878	0.00542
25.76	1211.36	0.506815	701.02	401.487	2.99006	0.0054
25.77	1212.41	0.507031	701.02	401.835	2.99133	0.00541
25.78	1213.45	0.50722	701.02	402.179	2.99245	0.00528
25.8	1215.44	0.507624	701.02	402.839	2.99483	0.00527
25.81	1216.48	0.507813	701.02	403.184	2.99595	0.00514
25.82	1217.5	0.508002	701.02	403.522	2.99706	0.00503
25.84	1219.5	0.508434	701.02	404.185	2.99961	0.00517
25.85	1220.52	0.508622	701.02	404.523	3.00072	0.00506
25.87	1222.52	0.508999	701.02	405.186	3.00294	0.00488
25.89	1224.51	0.509431	701.02	405.845	3.00549	0.00504
25.9	1225.52	0.50962	701.02	406.18	3.00661	0.00494
25.92	1227.51	0.510024	701.02	406.839	3.00899	0.00494
25.93	1228.59	0.51024	701.02	407.197	3.01027	0.00491
25.94	1229.61	0.510429	701.02	407.535	3.01138	0.0048
25.96	1231.61	0.510806	701.02	408.198	3.0136	0.00463
25.98	1233.51	0.511212	701.02	408.828	3.016	0.00474
26	1235.41	0.511616	701.02	409.458	3.01838	0.00484
26.02	1237.3	0.51202	701.02	410.084	3.02077	0.00495
26.04	1239.16	0.512398	701.02	410.701	3.023	0.00495
26.06	1241.05	0.512802	701.02	411.327	3.02538	0.00507
26.07	1242.06	0.513019	701.02	411.662	3.02666	0.00513
26.09	1244.06	0.513397	701.02	412.325	3.02889	0.00496
26.11	1246.04	0.513801	701.02	412.981	3.03127	0.00497
26.12	1247.05	0.51399	701.02	413.316	3.03239	0.00487
26.13	1248.05	0.514205	701.02	413.647	3.03366	0.00494
26.14	1249.06	0.514394	701.02	413.982	3.03477	0.00484
26.16	1251.05	0.514798	701.02	414.641	3.03716	0.00483
26.18	1253	0.515204	701.02	415.288	3.03955	0.00489
26.19	1254.04	0.515392	701.02	415.632	3.04066	0.00475
26.2	1255.06	0.515608	701.02	415.97	3.04194	0.0048
26.21	1256.07	0.515797	701.02	416.305	3.04305	0.0047
26.22	1257.09	0.516012	701.02	416.643	3.04432	0.00474
26.23	1258.12	0.516228	701.02	416.985	3.04559	0.00478
26.24	1259.14	0.51639	701.02	417.323	3.04655	0.00451
26.25	1260.15	0.516606	701.02	417.657	3.04782	0.00457
26.26	1261.17	0.516821	701.02	417.995	3.04909	0.00461
26.27	1262.21	0.51701	701.02	418.34	3.05021	0.00448
26.28	1263.24	0.517227	701.02	418.682	3.05149	0.00452
26.29	1264.24	0.517388	701.02	419.013	3.05244	0.00427
26.3	1265.28	0.517604	701.02	419.358	3.05371	0.0043
26.31	1266.29	0.51782	701.02	419.692	3.05499	0.00436
26.33	1268.24	0.518251	701.02	420.339	3.05753	0.00456
26.35	1270.25	0.518628	701.02	421.005	3.05975	0.00437
26.36	1271.26	0.518845	701.02	421.34	3.06103	0.00444
26.37	1272.28	0.519034	701.02	421.678	3.06215	0.00433
26.38	1273.28	0.519223	701.02	422.009	3.06326	0.00424
26.4	1275.26	0.519627	701.02	422.665	3.06565	0.00425
26.41	1276.27	0.519816	701.02	423	3.06676	0.00415
26.42	1277.28	0.520031	701.02	423.335	3.06803	0.00421
26.43	1278.34	0.52022	701.02	423.686	3.06914	0.00405
26.44	1279.37	0.520436	701.02	424.028	3.07042	0.00409
26.45	1280.39	0.520625	701.02	424.366	3.07153	0.00398
26.47	1282.32	0.52103	701.02	425.005	3.07392	0.00405
26.48	1283.32	0.521218	701.02	425.337	3.07503	0.00396
26.5	1285.26	0.521596	701.02	425.98	3.07726	0.00386
26.52	1287.17	0.522027	701.02	426.613	3.07981	0.00411
26.54	1289.11	0.522405	701.02	427.256	3.08204	0.00401
26.56	1291.05	0.522837	701.02	427.899	3.08458	0.00423
26.58	1293.04	0.523241	701.02	428.558	3.08697	0.00422
26.6	1294.97	0.523619	701.02	429.198	3.0892	0.00413
26.61	1295.99	0.523808	701.02	429.536	3.09031	0.00402
26.63	1297.9	0.524185	701.02	430.169	3.09254	0.00395
26.65	1299.84	0.524616	701.02	430.812	3.09508	0.00417
26.67	1301.78	0.524994	701.02	431.455	3.09731	0.00407
26.69	1303.71	0.525372	701.02	432.095	3.09954	0.00398
26.71	1305.71	0.525777	701.02	432.758	3.10193	0.00397
26.73	1307.67	0.526181	701.02	433.407	3.10431	0.004
26.75	1309.56	0.526612	701.02	434.034	3.10686	0.00427
26.76	1310.56	0.526801	701.02	434.365	3.10797	0.00418
26.77	1311.56	0.52699	701.02	434.697	3.10909	0.0041
26.79	1313.56	0.527368	701.02	435.359	3.11132	0.00393
26.8	1314.61	0.527583	701.02	435.707	3.11258	0.00393
26.82	1316.61	0.527989	701.02	436.37	3.11498	0.00393
26.83	1317.64	0.528177	701.02	436.712	3.11609	0.0038
26.84	1318.69	0.528393	701.02	437.06	3.11736	0.00381
26.85	1319.74	0.528555	701.02	437.408	3.11832	0.00351
26.86	1320.78	0.528771	701.02	437.752	3.11959	0.00353
26.87	1321.83	0.528986	701.02	438.1	3.12086	0.00354
26.88	1322.86	0.529202	701.02	438.442	3.12214	0.00358
26.89	1323.92	0.52939	701.02	438.793	3.12324	0.00342
26.9	1324.92	0.529607	701.02	439.124	3.12453	0.00349
26.91	1325.92	0.529822	701.02	439.456	3.12579	0.00356
26.92	1326.96	0.530011	701.02	439.801	3.12691	0.00343
26.93	1327.99	0.530227	701.02	440.142	3.12818	0.00347
26.94	1328.99	0.530416	701.02	440.473	3.1293	0.00338
26.95	1329.99	0.530631	701.02	440.805	3.13057	0.00345
26.97	1331.91	0.531036	701.02	441.441	3.13296	0.00353
26.99	1333.87	0.531414	701.02	442.091	3.13519	0.00341
27	1334.89	0.531603	701.02	442.429	3.1363	0.0033
27.01	1335.94	0.531845	701.02	442.777	3.13773	0.00346
27.03	1337.97	0.53225	701.02	443.45	3.14012	0.00342
27.04	1339.02	0.532466	701.02	443.798	3.14139	0.00343
27.05	1340.1	0.532682	701.02	444.156	3.14267	0.00341
27.06	1341.18	0.532897	701.02	444.514	3.14394	0.00338
27.07	1342.2	0.533086	701.02	444.852	3.14505	0.00327
27.08	1343.26	0.533301	701.02	445.203	3.14632	0.00326
27.09	1344.26	0.533518	701.02	445.534	3.1476	0.00334
27.1	1345.26	0.533707	701.02	445.866	3.14871	0.00326
27.12	1347.25	0.534111	701.02	446.525	3.1511	0.00325
27.14	1349.16	0.534516	701.02	447.158	3.15349	0.00335
27.16	1351.05	0.53492	701.02	447.785	3.15587	0.00346
27.18	1353.01	0.535298	701.02	448.434	3.1581	0.00334
27.2	1354.95	0.535703	701.02	449.077	3.16049	0.0034
27.22	1356.87	0.536107	701.02	449.714	3.16287	0.00348
27.24	1358.78	0.536512	701.02	450.347	3.16526	0.00357
27.26	1360.65	0.536889	701.02	450.967	3.16749	0.00355
27.28	1362.4	0.537294	701.02	451.547	3.16988	0.00384
27.3	1364.22	0.537671	701.02	452.15	3.1721	0.00388
27.32	1366.08	0.538076	701.02	452.766	3.17449	0.00403
27.34	1367.9	0.538481	701.02	453.37	3.17688	0.00424
27.36	1369.81	0.538859	701.02	454.003	3.17911	0.00417
27.37	1370.81	0.539074	701.02	454.334	3.18038	0.00424
27.38	1371.82	0.539263	701.02	454.669	3.18149	0.00414
27.4	1373.77	0.539694	701.02	455.315	3.18404	0.00434
27.42	1375.74	0.540099	701.02	455.968	3.18642	0.00437
27.43	1376.78	0.540315	701.02	456.313	3.1877	0.00439
27.44	1377.82	0.54053	701.02	456.657	3.18897	0.00441
27.45	1378.86	0.540692	701.02	457.002	3.18992	0.00412
27.47	1380.85	0.541124	701.02	457.662	3.19247	0.00428
27.48	1381.86	0.54134	701.02	457.996	3.19375	0.00434
27.49	1382.89	0.541529	701.02	458.338	3.19486	0.00422
27.5	1383.91	0.541718	701.02	458.676	3.19598	0.00411
27.52	1385.88	0.542149	701.02	459.329	3.19852	0.00428
27.54	1387.81	0.542553	701.02	459.968	3.2009	0.00435
27.56	1389.71	0.542931	701.02	460.598	3.20313	0.0043
27.58	1391.66	0.543336	701.02	461.244	3.20552	0.00435
27.6	1393.59	0.54374	701.02	461.884	3.20791	0.00441
27.62	1395.53	0.544171	701.02	462.527	3.21045	0.00463
27.64	1397.47	0.544577	701.02	463.17	3.21284	0.00469
27.66	1399.41	0.544954	701.02	463.813	3.21507	0.00459
27.68	1401.26	0.545332	701.02	464.426	3.2173	0.00459
27.7	1403.05	0.545736	701.02	465.019	3.21968	0.00483
27.72	1404.9	0.546141	701.02	465.633	3.22207	0.005
27.74	1406.73	0.546518	701.02	466.239	3.22429	0.00502
27.76	1408.52	0.54695	701.02	466.832	3.22684	0.00542
27.78	1410.32	0.547328	701.02	467.429	3.22907	0.00549
27.8	1412.1	0.547705	701.02	468.019	3.2313	0.00558
27.82	1413.83	0.54811	701.02	468.592	3.23369	0.00589
27.84	1415.6	0.548514	701.02	469.179	3.23607	0.00615
27.86	1417.43	0.548919	701.02	469.785	3.23846	0.00634
27.88	1419.26	0.549323	701.02	470.392	3.24084	0.00652
27.9	1421.05	0.549701	701.02	470.985	3.24307	0.00661
27.92	1422.83	0.550106	701.02	471.575	3.24546	0.00686
27.94	1424.62	0.550484	701.02	472.168	3.24769	0.00694
27.96	1426.42	0.550888	701.02	472.765	3.25008	0.00716
27.98	1428.23	0.551293	701.02	473.365	3.25247	0.00738
28	1430.06	0.551725	701.02	473.972	3.25501	0.00773
28.02	1431.89	0.552102	701.02	474.578	3.25724	0.00775
28.04	1433.76	0.552507	701.02	475.198	3.25963	0.0079
28.06	1435.6	0.552884	701.02	475.808	3.26185	0.00791
28.08	1437.4	0.553315	701.02	476.404	3.2644	0.00829
28.1	1439.27	0.553721	701.02	477.024	3.26679	0.00844
28.12	1441.12	0.554071	701.02	477.637	3.26886	0.00829
28.14	1442.94	0.554503	701.02	478.24	3.2714	0.00865
28.16	1444.81	0.554934	701.02	478.86	3.27395	0.00895
28.18	1446.7	0.555339	701.02	479.487	3.27634	0.00907
28.2	1448.55	0.555743	701.02	480.1	3.27872	0.00923
28.22	1450.43	0.556121	701.02	480.723	3.28095	0.0092
28.24	1452.22	0.556525	701.02	481.316	3.28333	0.00943
28.26	1454.02	0.55693	701.02	481.913	3.28572	0.00966
28.28	1455.85	0.557334	701.02	482.519	3.28811	0.00985
28.3	1457.74	0.557739	701.02	483.146	3.2905	0.00997
28.32	1459.64	0.558117	701.02	483.775	3.29273	0.00992
28.34	1461.53	0.558548	701.02	484.402	3.29527	0.01019
28.36	1463.31	0.55898	701.02	484.992	3.29782	0.0106
28.38	1465.09	0.559358	701.02	485.582	3.30005	0.01069
28.4	1466.82	0.559735	701.02	486.155	3.30227	0.01084
28.42	1468.45	0.56014	701.02	486.695	3.30466	0.01127
28.44	1470.12	0.560544	701.02	487.249	3.30704	0.01165
28.46	1471.8	0.560922	701.02	487.806	3.30927	0.01186
28.48	1473.53	0.561326	701.02	488.379	3.31166	0.01217
28.5	1475.29	0.561704	701.02	488.962	3.31389	0.01229
28.52	1477.09	0.562136	701.02	489.559	3.31644	0.01267
28.54	1478.88	0.56254	701.02	490.152	3.31882	0.01291
28.56	1480.67	0.562918	701.02	490.745	3.32105	0.01299
28.58	1482.33	0.563295	701.02	491.296	3.32327	0.01322
28.6	1483.97	0.563727	701.02	491.839	3.32582	0.0138
28.62	1485.69	0.564132	701.02	492.409	3.32821	0.01412
28.64	1487.44	0.564536	701.02	492.989	3.3306	0.0144
28.66	1489.14	0.564941	701.02	493.553	3.33299	0.01475
28.68	1490.88	0.565345	701.02	494.129	3.33537	0.01504
28.7	1492.58	0.565696	701.02	494.693	3.33744	0.01507
28.72	1494.24	0.566155	701.02	495.243	3.34015	0.01579
28.74	1495.9	0.566559	701.02	495.793	3.34253	0.01618
28.76	1497.67	0.566937	701.02	496.38	3.34476	0.01628
28.78	1499.46	0.567341	701.02	496.973	3.34714	0.01652
28.8	1501.27	0.567773	701.02	497.573	3.34969	0.01689
28.82	1503.03	0.568204	701.02	498.156	3.35224	0.01732
28.84	1504.76	0.568609	701.02	498.73	3.35463	0.01763
28.86	1506.45	0.569014	701.02	499.29	3.35701	0.01799
28.88	1508.01	0.569418	701.02	499.807	3.3594	0.0185
28.9	1509.61	0.569796	701.02	500.337	3.36163	0.01881
28.92	1511.16	0.5702	701.02	500.851	3.36401	0.01933
28.94	1512.71	0.570605	701.02	501.365	3.3664	0.01986
28.96	1514.26	0.570983	701.02	501.878	3.36863	0.02023
28.98	1515.94	0.571361	701.02	502.435	3.37086	0.02044
29	1517.58	0.571765	701.02	502.979	3.37324	0.02086
29.02	1519.26	0.572169	701.02	503.535	3.37563	0.02122
29.04	1520.9	0.572574	701.02	504.079	3.37802	0.02164
29.06	1522.52	0.572951	701.02	504.616	3.38024	0.02192
29.08	1524.15	0.573356	701.02	505.156	3.38263	0.02236
29.1	1525.77	0.573761	701.02	505.693	3.38502	0.0228
29.12	1527.35	0.574165	701.02	506.217	3.3874	0.02329
29.14	1528.92	0.574516	701.02	506.737	3.38947	0.02347
29.16	1530.51	0.574921	701.02	507.264	3.39186	0.02395
29.18	1532.02	0.575325	701.02	507.765	3.39425	0.02452
29.2	1533.6	0.575729	701.02	508.288	3.39663	0.02501
29.22	1535.24	0.576135	701.02	508.832	3.39903	0.02543
29.24	1536.88	0.576539	701.02	509.375	3.40141	0.02585
29.26	1538.53	0.576944	701.02	509.922	3.4038	0.02626
29.28	1540.17	0.577348	701.02	510.466	3.40618	0.02667
29.3	1541.75	0.577753	701.02	510.989	3.40857	0.02716
29.32	1543.24	0.578158	701.02	511.483	3.41096	0.02776
29.34	1544.72	0.578562	701.02	511.974	3.41335	0.02837
29.36	1546.27	0.57894	701.02	512.488	3.41558	0.02874
29.38	1547.77	0.579344	701.02	512.985	3.41796	0.02932
29.4	1549.29	0.579776	701.02	513.488	3.42051	0.03004
29.42	1550.85	0.58018	701.02	514.005	3.42289	0.03055
29.44	1552.5	0.580585	701.02	514.552	3.42528	0.03096
29.46	1554.04	0.580989	701.02	515.063	3.42766	0.03149
29.48	1555.64	0.581394	701.02	515.593	3.43005	0.03196
29.5	1557.19	0.581799	701.02	516.107	3.43244	0.03249
29.52	1558.77	0.582176	701.02	516.63	3.43467	0.03282
29.54	1560.35	0.582581	701.02	517.154	3.43706	0.03331
29.56	1561.9	0.583013	701.02	517.668	3.4396	0.034
29.58	1563.44	0.583417	701.02	518.178	3.44199	0.03453
29.6	1564.94	0.583795	701.02	518.675	3.44422	0.03496
29.62	1566.44	0.584226	701.02	519.173	3.44676	0.0357
29.64	1567.84	0.584603	701.02	519.637	3.44899	0.03624
29.66	1569.23	0.584981	701.02	520.097	3.45122	0.0368
29.68	1570.62	0.585386	701.02	520.558	3.4536	0.03753
29.7	1572.04	0.585791	701.02	521.029	3.45599	0.03821
29.72	1573.42	0.586168	701.02	521.486	3.45822	0.03878
29.74	1574.84	0.586573	701.02	521.957	3.46061	0.03946
29.76	1576.29	0.586977	701.02	522.437	3.46299	0.0401
29.78	1577.72	0.587355	701.02	522.911	3.46522	0.04062
29.8	1579.09	0.587787	701.02	523.365	3.46777	0.04152
29.82	1580.44	0.588137	701.02	523.813	3.46983	0.04196
29.84	1581.81	0.588542	701.02	524.267	3.47222	0.04271
29.86	1583.19	0.588973	701.02	524.724	3.47477	0.04359
29.88	1584.55	0.589351	701.02	525.175	3.477	0.04419
29.9	1585.98	0.589783	701.02	525.649	3.47955	0.04502
29.92	1587.44	0.590187	701.02	526.133	3.48193	0.04565
29.94	1588.82	0.590565	701.02	526.59	3.48416	0.04622
29.96	1590.21	0.590969	701.02	527.051	3.48654	0.04694
29.98	1591.65	0.591374	701.02	527.528	3.48893	0.0476
30	1593.1	0.591751	701.02	528.009	3.49116	0.04808
30.02	1594.58	0.592157	701.02	528.499	3.49355	0.0487
30.04	1596.11	0.592614	701.02	529.006	3.49625	0.04956
30.06	1597.59	0.59302	701.02	529.497	3.49864	0.05018
30.08	1599.05	0.593397	701.02	529.981	3.50087	0.05065
30.1	1600.44	0.593802	701.02	530.441	3.50326	0.05137
30.12	1601.78	0.594206	701.02	530.885	3.50564	0.05214
30.14	1603.1	0.59461	701.02	531.323	3.50802	0.05294
30.16	1604.43	0.595016	701.02	531.764	3.51042	0.05374
30.18	1605.73	0.595393	701.02	532.195	3.51264	0.0544
30.2	1607.05	0.595798	701.02	532.632	3.51503	0.05521
30.22	1608.42	0.596202	701.02	533.086	3.51742	0.05594
30.24	1609.74	0.596606	701.02	533.524	3.5198	0.05674
30.26	1611.08	0.597011	701.02	533.968	3.52219	0.05752
30.28	1612.48	0.597388	701.02	534.432	3.52441	0.05807
30.3	1613.85	0.59782	701.02	534.886	3.52696	0.05897
30.32	1615.09	0.598198	701.02	535.297	3.52919	0.05971
30.34	1616.39	0.598602	701.02	535.728	3.53158	0.06053
30.36	1617.67	0.598953	701.02	536.152	3.53365	0.06107
30.38	1618.9	0.599358	701.02	536.56	3.53604	0.06198
30.4	1620.08	0.599762	701.02	536.951	3.53842	0.06295
30.42	1621.4	0.600167	701.02	537.388	3.54081	0.06375
30.44	1622.7	0.600545	701.02	537.819	3.54304	0.06442
30.46	1623.92	0.600949	701.02	538.223	3.54542	0.06534
30.48	1625.17	0.601354	701.02	538.638	3.54781	0.06623
30.5	1626.5	0.601705	701.02	539.079	3.54988	0.0667
30.52	1627.76	0.602162	701.02	539.496	3.55258	0.06788
30.54	1629.06	0.602568	701.02	539.927	3.55497	0.06872
30.56	1630.41	0.602972	701.02	540.374	3.55736	0.06948
30.58	1631.69	0.603377	701.02	540.799	3.55975	0.07033
30.6	1632.96	0.603754	701.02	541.22	3.56197	0.07103
30.62	1634.23	0.604132	701.02	541.641	3.5642	0.07173
30.64	1635.53	0.604564	701.02	542.071	3.56675	0.07272
30.66	1636.87	0.604968	701.02	542.516	3.56913	0.0735
30.68	1638.24	0.605399	701.02	542.97	3.57168	0.07439
30.7	1639.57	0.605777	701.02	543.41	3.57391	0.07503
30.72	1640.9	0.606209	701.02	543.851	3.57645	0.07598
30.74	1642.11	0.606613	701.02	544.252	3.57884	0.07691
30.76	1643.27	0.606991	701.02	544.637	3.58107	0.07775
30.78	1644.44	0.607369	701.02	545.024	3.5833	0.07857
30.8	1645.58	0.607773	701.02	545.402	3.58568	0.07959
30.82	1646.68	0.608178	701.02	545.767	3.58807	0.08065
30.84	1647.82	0.608556	701.02	546.145	3.5903	0.08152
30.86	1648.94	0.60896	701.02	546.516	3.59268	0.08255
30.88	1650.03	0.609365	701.02	546.877	3.59507	0.08363
30.9	1651.12	0.609742	701.02	547.238	3.5973	0.08455
30.92	1652.22	0.610147	701.02	547.603	3.59969	0.08562
30.94	1653.35	0.610524	701.02	547.978	3.60191	0.08649
30.96	1654.49	0.610929	701.02	548.355	3.6043	0.08751
30.98	1655.65	0.611334	701.02	548.74	3.60669	0.0885
31	1656.87	0.611738	701.02	549.144	3.60907	0.08942
31.02	1658.08	0.612116	701.02	549.545	3.6113	0.0902
31.04	1659.29	0.612494	701.02	549.946	3.61353	0.09097
31.06	1660.48	0.612925	701.02	550.341	3.61608	0.09209
31.08	1661.66	0.613302	701.02	550.732	3.6183	0.0929
31.1	1662.87	0.613734	701.02	551.133	3.62085	0.09399
31.12	1664.06	0.614139	701.02	551.527	3.62324	0.09495
31.14	1665.32	0.614516	701.02	551.945	3.62546	0.09566
31.16	1666.62	0.614948	701.02	552.376	3.62801	0.09665
31.18	1667.94	0.615353	701.02	552.813	3.6304	0.09745
31.2	1669.17	0.615757	701.02	553.221	3.63278	0.09836
31.22	1670.44	0.616161	701.02	553.642	3.63517	0.09922
31.24	1671.56	0.616539	701.02	554.013	3.6374	0.1001
31.26	1672.69	0.616971	701.02	554.388	3.63995	0.1013
31.28	1673.79	0.617349	701.02	554.752	3.64218	0.10221
31.3	1675.01	0.61778	701.02	555.156	3.64472	0.10328
31.32	1676.21	0.618158	701.02	555.554	3.64695	0.10407
31.34	1677.46	0.61859	701.02	555.968	3.6495	0.10512
31.36	1678.66	0.618994	701.02	556.366	3.65188	0.10606
31.38	1679.86	0.619372	701.02	556.764	3.65411	0.10685
31.4	1680.96	0.619749	701.02	557.128	3.65634	0.10775
31.42	1682.05	0.620154	701.02	557.49	3.65873	0.10884
31.44	1683.07	0.620558	701.02	557.828	3.66111	0.10999
31.46	1684.11	0.620963	701.02	558.172	3.6635	0.11113
31.48	1685.13	0.621313	700.97	558.511	3.66556	0.11197
31.51	1686.6	0.621934	700.97	558.998	3.66923	0.11387
31.54	1688.09	0.622501	700.97	559.492	3.67257	0.11543
31.56	1689.11	0.622905	700.97	559.83	3.67496	0.11659
31.59	1690.58	0.623525	700.97	560.317	3.67861	0.11848
31.62	1692.03	0.624065	700.97	560.797	3.6818	0.11992
31.65	1693.37	0.624658	700.97	561.242	3.6853	0.12181
31.67	1694.38	0.625062	700.97	561.576	3.68768	0.12298
31.7	1695.88	0.625683	700.97	562.073	3.69135	0.12485
31.72	1696.93	0.626061	700.97	562.421	3.69358	0.12582
31.74	1698.03	0.626438	700.97	562.786	3.6958	0.12672
31.76	1699.14	0.626869	700.97	563.154	3.69834	0.12793
31.78	1700.23	0.627275	700.97	563.515	3.70074	0.12902
31.8	1701.36	0.627679	700.97	563.89	3.70312	0.13004
31.82	1702.45	0.628083	700.97	564.251	3.7055	0.13112
31.84	1703.55	0.628461	700.97	564.616	3.70773	0.13203
31.86	1704.58	0.628865	700.97	564.957	3.71012	0.13317
31.88	1705.61	0.629271	700.97	565.298	3.71251	0.13433
31.91	1707.12	0.629891	700.97	565.799	3.71617	0.13618
31.93	1708.12	0.630268	700.97	566.13	3.7184	0.1372
31.96	1709.59	0.630862	700.97	566.617	3.7219	0.13894
31.98	1710.63	0.631267	700.97	566.962	3.72429	0.14008
32.01	1712.12	0.631887	700.97	567.456	3.72795	0.14195
32.04	1713.61	0.632453	700.97	567.95	3.73129	0.1435
32.07	1715.06	0.633073	700.97	568.43	3.73494	0.14541
32.09	1716.07	0.633478	700.97	568.765	3.73733	0.14659
32.11	1717.14	0.633883	700.97	569.12	3.73972	0.14769
32.13	1718.21	0.634287	700.97	569.474	3.74211	0.14879
32.15	1719.3	0.634691	700.97	569.836	3.74449	0.14987
32.17	1720.32	0.635097	700.97	570.174	3.74688	0.15104
32.2	1721.7	0.63569	700.97	570.631	3.75038	0.15288
32.23	1722.94	0.636283	700.97	571.042	3.75388	0.15489
32.26	1724.13	0.636823	700.97	571.437	3.75707	0.15665
32.29	1725.35	0.637443	700.97	571.841	3.76073	0.15884
32.32	1726.65	0.638037	700.97	572.272	3.76423	0.16078
32.34	1727.66	0.638441	700.97	572.606	3.76661	0.16195
32.37	1729.1	0.639061	700.97	573.084	3.77027	0.16388
32.39	1730.16	0.639467	700.97	573.435	3.77267	0.165
32.41	1731.16	0.639871	700.97	573.766	3.77505	0.16619
32.43	1732.17	0.640302	700.97	574.101	3.77759	0.16752
32.46	1733.61	0.640896	700.97	574.579	3.7811	0.16929
32.49	1735.07	0.641516	700.97	575.062	3.78476	0.1712
32.52	1736.34	0.642137	700.97	575.483	3.78842	0.17333
32.55	1737.58	0.642649	700.97	575.894	3.79144	0.17487
32.58	1738.68	0.643242	700.97	576.259	3.79494	0.17704
32.61	1739.93	0.643835	700.97	576.673	3.79844	0.17904
32.64	1741.28	0.644429	700.97	577.121	3.80194	0.18092
32.67	1742.7	0.645023	700.97	577.591	3.80545	0.18272
32.69	1743.74	0.6454	700.97	577.936	3.80767	0.1837
32.72	1745.18	0.646048	700.97	578.413	3.81149	0.18579
32.75	1746.59	0.646613	700.97	578.881	3.81483	0.18743
32.78	1747.84	0.647234	700.97	579.295	3.81849	0.1896
32.81	1749.05	0.647801	700.97	579.696	3.82183	0.19149
32.84	1750.27	0.648394	700.97	580.1	3.82533	0.19352
32.87	1751.46	0.648987	700.97	580.495	3.82883	0.19559
32.9	1752.61	0.649581	700.97	580.876	3.83234	0.19771
32.93	1753.77	0.650148	700.97	581.26	3.83568	0.19967
32.96	1755.01	0.650741	700.97	581.671	3.83918	0.20168
32.99	1756.36	0.651388	700.97	582.119	3.843	0.20387
33.02	1757.78	0.651982	700.97	582.589	3.8465	0.20567
33.05	1759.17	0.652601	700.97	583.05	3.85015	0.20765
33.08	1760.52	0.653195	700.97	583.497	3.85366	0.20954
33.11	1761.77	0.653842	700.97	583.912	3.85747	0.21185
33.14	1762.9	0.654409	700.97	584.286	3.86082	0.21384
33.17	1764.01	0.655002	700.97	584.654	3.86432	0.21601
33.2	1765.21	0.655596	700.97	585.052	3.86782	0.21807
33.23	1766.39	0.656243	700.97	585.443	3.87164	0.22047
33.26	1767.61	0.656837	700.97	585.847	3.87514	0.22251
33.29	1768.73	0.65743	700.97	586.218	3.87864	0.22466
33.32	1769.81	0.658023	700.97	586.576	3.88214	0.22686
33.35	1770.91	0.658616	700.97	586.941	3.88564	0.22904
33.38	1771.92	0.65921	700.97	587.276	3.88914	0.23133
33.41	1772.96	0.659776	700.97	587.62	3.89248	0.23342
33.44	1774.06	0.660397	700.97	587.985	3.89615	0.23577
33.47	1775.19	0.66099	700.97	588.36	3.89965	0.23791
33.5	1776.27	0.661583	700.97	588.718	3.90314	0.24011
33.53	1777.44	0.66215	700.97	589.105	3.90649	0.24205
33.56	1778.59	0.662797	700.97	589.486	3.91031	0.24449
33.59	1779.75	0.66339	700.97	589.871	3.91381	0.24659
33.62	1780.94	0.664011	700.97	590.265	3.91747	0.24883
33.65	1782.06	0.664604	700.97	590.637	3.92097	0.25098
33.68	1783.19	0.665198	700.97	591.011	3.92447	0.25313
33.71	1784.29	0.665818	700.97	591.376	3.92813	0.25546
33.74	1785.33	0.666412	700.97	591.72	3.93163	0.25772
33.77	1786.38	0.667032	700.97	592.068	3.93529	0.26012
33.8	1787.46	0.667626	700.97	592.426	3.9388	0.26232
33.83	1788.58	0.668219	700.97	592.797	3.94229	0.26448
33.87	1789.92	0.669001	700.97	593.242	3.94691	0.26748
33.9	1790.92	0.669622	700.97	593.573	3.95057	0.26995
33.94	1792.21	0.670404	700.97	594.001	3.95519	0.27301
33.97	1793.22	0.670997	700.97	594.335	3.95868	0.2753
34.01	1794.56	0.671833	700.97	594.779	3.96362	0.27862
34.05	1795.86	0.672589	700.97	595.21	3.96808	0.28152
34.09	1797.1	0.673344	700.97	595.621	3.97253	0.28448
34.12	1798.1	0.673964	700.97	595.953	3.97619	0.28694
34.15	1799.26	0.674557	700.97	596.337	3.97969	0.28905
34.18	1800.39	0.675178	700.97	596.712	3.98335	0.29135
34.21	1801.49	0.675771	700.97	597.076	3.98685	0.29353
34.25	1802.82	0.676581	700.97	597.517	3.99163	0.29671
34.28	1803.89	0.677174	700.97	597.872	3.99513	0.29892
34.32	1805.09	0.677983	700.97	598.269	3.9999	0.30226
34.36	1806.27	0.678738	700.97	598.661	4.00435	0.30529
34.4	1807.48	0.679574	700.97	599.062	4.00929	0.30877
34.44	1808.73	0.680384	700.97	599.476	4.01406	0.31205
34.48	1810.03	0.681193	700.97	599.907	4.01884	0.31526
34.52	1811.24	0.682002	700.97	600.308	4.02361	0.31858
34.56	1812.31	0.682811	700.97	600.662	4.02838	0.32207
34.61	1813.5	0.683782	700.97	601.057	4.03411	0.32637
34.65	1814.54	0.684564	700.97	601.402	4.03873	0.32973
34.69	1815.63	0.685374	700.97	601.763	4.0435	0.3332
34.73	1816.69	0.686156	700.97	602.114	4.04812	0.33655
34.77	1817.72	0.686965	700.97	602.455	4.05289	0.34008
34.81	1818.89	0.687747	700.97	602.843	4.0575	0.34329
34.85	1820.06	0.688584	700.97	603.231	4.06244	0.34682
34.88	1821.07	0.689149	700.97	603.566	4.06578	0.34894
34.92	1822.39	0.690013	700.97	604.003	4.07087	0.35246
34.96	1823.68	0.690822	700.97	604.431	4.07565	0.35568
35	1824.69	0.691632	700.97	604.766	4.08042	0.35925
35.05	1825.8	0.692656	700.97	605.133	4.08647	0.36395
35.1	1826.86	0.693627	700.97	605.485	4.09219	0.36841
35.15	1828	0.694625	700.97	605.863	4.09808	0.37293
35.21	1829.18	0.695785	700.97	606.254	4.10493	0.37835
35.27	1830.34	0.696972	700.97	606.638	4.11193	0.38396
35.32	1831.55	0.69797	700.97	607.039	4.11782	0.3884
35.37	1832.78	0.698967	700.97	607.447	4.1237	0.3928
35.41	1833.88	0.699777	700.97	607.811	4.12848	0.39626
35.45	1834.9	0.700586	700.97	608.15	4.13325	0.39981
35.5	1835.96	0.70153	700.97	608.501	4.13882	0.40411
35.55	1837.21	0.702555	700.97	608.915	4.14487	0.40865
35.59	1838.52	0.703391	700.97	609.349	4.1498	0.41201
35.63	1839.72	0.7042	700.97	609.747	4.15457	0.41534
35.68	1840.96	0.705199	700.97	610.158	4.16047	0.41975
35.73	1842.1	0.706196	700.97	610.536	4.16635	0.42426
35.79	1843.21	0.707383	700.97	610.904	4.17335	0.42993
35.86	1844.35	0.708759	700.97	611.282	4.18147	0.43668
35.92	1845.43	0.709973	700.97	611.64	4.18863	0.44255
35.97	1846.47	0.710998	700.97	611.984	4.19468	0.44734
36.02	1847.5	0.711969	700.97	612.326	4.20041	0.45184
36.08	1848.69	0.713155	700.97	612.72	4.2074	0.4574
36.13	1849.74	0.71418	700.97	613.068	4.21345	0.46219
36.18	1850.9	0.715178	700.97	613.452	4.21934	0.46669
36.23	1852.1	0.716176	700.97	613.85	4.22523	0.47113
36.28	1853.29	0.717201	700.97	614.245	4.23127	0.47575
36.33	1854.43	0.718226	700.97	614.622	4.23732	0.48043
36.38	1855.43	0.719198	700.97	614.954	4.24306	0.48496
36.44	1856.44	0.720411	700.97	615.289	4.25021	0.49091
36.52	1857.53	0.721949	700.97	615.65	4.25929	0.49867
36.58	1858.68	0.723135	700.97	616.031	4.26628	0.50429
36.64	1859.79	0.724322	700.97	616.399	4.27329	0.50996
36.7	1860.9	0.725535	700.97	616.767	4.28044	0.51578
36.75	1862	0.726561	700.97	617.131	4.2865	0.52051
36.79	1863.01	0.727397	700.97	617.466	4.29143	0.52423
36.83	1864.07	0.728206	700.97	617.817	4.2962	0.52773
36.88	1865.25	0.729231	700.97	618.209	4.30225	0.53236
36.93	1866.29	0.730229	700.97	618.553	4.30814	0.537
36.99	1867.39	0.731389	700.97	618.918	4.31498	0.54252
37.06	1868.54	0.732791	700.97	619.299	4.32325	0.54941
37.12	1869.61	0.733978	700.97	619.654	4.33025	0.55513
37.18	1870.77	0.735192	700.97	620.038	4.33742	0.5609
37.26	1871.8	0.736783	700.97	620.379	4.3468	0.56905
37.33	1872.94	0.73824	700.97	620.757	4.3554	0.57628
37.4	1874.02	0.739589	700.97	621.115	4.36336	0.58294
37.47	1875.21	0.741018	700.97	621.51	4.37179	0.58994
37.54	1876.29	0.74242	700.97	621.868	4.38006	0.59692
37.61	1877.31	0.743796	700.97	622.206	4.38818	0.60381
37.68	1878.33	0.745198	700.97	622.544	4.39645	0.61086
37.75	1879.35	0.746601	700.97	622.882	4.40473	0.61791
37.81	1880.36	0.747815	700.97	623.217	4.41189	0.62386
37.9	1881.38	0.749568	700.97	623.555	4.42223	0.63297
37.97	1882.4	0.750998	700.97	623.893	4.43067	0.64019
38.04	1883.42	0.752427	700.97	624.231	4.4391	0.64739
38.1	1884.49	0.753668	700.97	624.585	4.44642	0.65343
38.16	1885.68	0.754936	700.97	624.98	4.4539	0.65948
38.24	1886.78	0.756527	700.97	625.344	4.46329	0.66755
38.34	1887.75	0.758496	700.97	625.666	4.4749	0.678
38.43	1888.78	0.760303	700.97	626.007	4.48556	0.68742
38.52	1889.85	0.762084	700.97	626.362	4.49607	0.69664
38.59	1890.98	0.763514	700.97	626.736	4.50451	0.70372
38.69	1892.01	0.765536	700.97	627.078	4.51644	0.71442
38.79	1893.12	0.767532	700.97	627.446	4.52821	0.72486
38.89	1893.86	0.769528	700.97	627.691	4.53999	0.73575
39	1894.69	0.771686	700.97	627.966	4.55272	0.74748
39.09	1895.73	0.77352	700.97	628.311	4.56354	0.75705
39.19	1896.88	0.775516	700.97	628.692	4.57532	0.76745
39.26	1898.01	0.776945	700.97	629.066	4.58375	0.77452
39.37	1899.06	0.77913	700.97	629.414	4.59664	0.78615
39.47	1899.98	0.78118	700.97	629.719	4.60873	0.79714
39.58	1900.1	0.783338	700.97	629.759	4.62146	0.80973
39.68	1901.14	0.785334	700.97	630.104	4.63324	0.82025
39.77	1902.19	0.787114	700.97	630.452	4.64374	0.82949
39.84	1903.23	0.78857	700.97	630.796	4.65233	0.83684
39.93	1904.24	0.790405	700.97	631.131	4.66316	0.84645
39.96	1903.19	0.790998	700.97	630.783	4.66665	0.85121
39.98	1901.68	0.791403	700.97	630.283	4.66904	0.85541
40	1900.18	0.791807	700.97	629.786	4.67143	0.8596
40.02	1898.62	0.792185	700.97	629.269	4.67366	0.8637
40.04	1897.17	0.792562	700.97	628.788	4.67588	0.86766
40.14	1897.04	0.794532	700.97	628.745	4.6875	0.87944
40.25	1897.58	0.796717	700.97	628.924	4.7004	0.89169
40.36	1898.28	0.798928	700.97	629.156	4.71344	0.90389
40.46	1898.72	0.800924	700.97	629.302	4.72522	0.91514
40.57	1899.5	0.803163	700.97	629.56	4.73842	0.92741
40.68	1900.15	0.805347	700.97	629.776	4.75131	0.93951
40.78	1900.69	0.807343	700.97	629.955	4.76309	0.95064
40.89	1900.86	0.809528	700.97	630.011	4.77598	0.96333
41	1901.61	0.81174	700.97	630.26	4.78903	0.97548
41.11	1902.41	0.813951	700.97	630.525	4.80207	0.98756
41.21	1903.25	0.815975	700.97	630.803	4.81401	0.99849
41.32	1903.82	0.818187	700.97	630.992	4.82706	1.01086
41.43	1904.17	0.820372	700.97	631.108	4.83995	1.02333
41.53	1904	0.822287	700.97	631.052	4.85125	1.03483
41.64	1904.59	0.824552	700.97	631.247	4.86461	1.04749
41.75	1905.36	0.826791	700.97	631.502	4.87782	1.05977
41.85	1905.98	0.828787	700.97	631.708	4.8896	1.0708
41.96	1906.1	0.830944	700.97	631.748	4.90232	1.08338
42.07	1906.21	0.833102	700.97	631.784	4.91506	1.09598
42.18	1907.1	0.835314	700.97	632.079	4.92811	1.10796
42.28	1907.71	0.83731	700.97	632.281	4.93988	1.11901
42.39	1908.28	0.839549	700.97	632.47	4.95309	1.13153
42.5	1908.61	0.841761	700.97	632.58	4.96614	1.14419
42.6	1908.63	0.843702	700.97	632.586	4.97759	1.15561
42.71	1908.88	0.845861	700.97	632.669	4.99033	1.16805
42.82	1909.55	0.848072	700.97	632.891	5.00337	1.18029
42.93	1910.07	0.850284	700.97	633.063	5.01642	1.19272
43.03	1910.48	0.85228	700.97	633.199	5.0282	1.204
43.14	1910.54	0.854465	700.97	633.219	5.04109	1.21682
43.25	1910.76	0.856676	700.97	633.292	5.05414	1.2296
43.34	1909.7	0.85843	700.97	632.941	5.06448	1.24122
43.45	1908.95	0.860615	700.97	632.692	5.07737	1.25501
43.55	1909.97	0.862664	700.97	633.03	5.08946	1.26587
43.65	1909.84	0.864634	700.97	632.987	5.10109	1.27765
43.76	1909.99	0.866791	700.97	633.037	5.11381	1.2902
43.87	1909.93	0.868976	700.97	633.017	5.1267	1.30316
43.97	1910.1	0.870972	700.97	633.073	5.13848	1.31473
44.08	1910.4	0.873183	700.97	633.173	5.15152	1.32742
44.19	1910.9	0.875396	700.97	633.339	5.16458	1.33987
44.29	1911.25	0.877392	700.97	633.455	5.17635	1.35123
44.4	1911.27	0.879604	700.97	633.461	5.1894	1.36425
44.51	1910.79	0.881788	700.97	633.302	5.20229	1.37772
44.62	1910.38	0.883946	700.97	633.166	5.21502	1.39094
44.72	1910.37	0.885996	700.97	633.163	5.22712	1.40305
44.83	1910.66	0.888208	700.97	633.259	5.24017	1.41575
44.94	1910.59	0.890392	700.97	633.236	5.25305	1.42872
45.04	1910.14	0.892361	700.97	633.087	5.26467	1.44087
45.15	1909.98	0.894546	700.97	633.034	5.27756	1.45396
45.26	1909.61	0.896731	700.97	632.911	5.29045	1.46729
45.37	1909.86	0.89897	700.97	632.994	5.30366	1.4802
45.47	1909.75	0.900993	700.97	632.957	5.31559	1.49227
45.58	1909.52	0.903177	700.97	632.881	5.32848	1.50543
45.69	1909.43	0.905362	700.97	632.851	5.34137	1.51843
45.79	1909.24	0.907331	700.97	632.788	5.35299	1.53027
45.9	1908.93	0.909543	700.97	632.686	5.36604	1.5437
46.01	1908.99	0.911781	700.97	632.706	5.37924	1.55683
46.12	1908.84	0.914021	700.97	632.656	5.39245	1.57022
46.22	1908.34	0.915962	700.97	632.49	5.40391	1.58227
46.33	1908.14	0.918174	700.97	632.424	5.41696	1.59557
46.44	1907.92	0.920359	700.97	632.351	5.42985	1.60872
46.54	1907.75	0.922355	700.97	632.295	5.44162	1.6207
46.65	1907.83	0.924566	700.97	632.321	5.45467	1.63365
46.76	1908.02	0.926806	700.97	632.384	5.46788	1.64664
46.86	1907.75	0.928828	700.97	632.295	5.47981	1.65889
46.97	1907.17	0.930986	700.97	632.102	5.49254	1.67232
47.08	1907.17	0.93317	700.97	632.102	5.50543	1.6852
47.19	1907.21	0.935355	700.97	632.116	5.51832	1.69804
47.29	1907.08	0.937379	700.97	632.072	5.53026	1.71014
47.4	1907.26	0.939617	700.97	632.132	5.54346	1.72313
47.51	1906.22	0.941775	700.97	631.787	5.55619	1.73711
47.61	1905.86	0.943771	700.97	631.668	5.56797	1.74932
47.72	1905.55	0.945929	701.2	631.565	5.5807	1.76242
47.83	1905.42	0.94814	701.2	631.522	5.59375	1.77562
47.94	1905.75	0.950379	701.2	631.632	5.60696	1.78844
48.04	1905.94	0.952429	701.2	631.695	5.61905	1.8003
48.15	1905.29	0.954587	701.2	631.479	5.63178	1.81381
48.26	1904.64	0.956772	701.2	631.264	5.64467	1.82748
48.36	1904.12	0.958821	701.2	631.091	5.65676	1.8402
48.47	1903.76	0.96098	701.2	630.972	5.6695	1.85337
48.58	1903.82	0.963218	701.2	630.992	5.6827	1.8665
48.69	1903.4	0.965403	701.2	630.853	5.69559	1.87989
48.79	1902.56	0.967372	701.2	630.574	5.70721	1.89252
48.9	1902.02	0.969584	701.2	630.395	5.72026	1.90622
49.01	1901.31	0.971768	701.2	630.16	5.73314	1.91996
49.11	1900.8	0.973819	701.2	629.991	5.74524	1.93267
49.22	1901.04	0.976084	701.2	630.071	5.75861	1.94574
49.33	1900.71	0.978296	701.2	629.961	5.77166	1.95919
49.44	1900.12	0.980454	701.2	629.766	5.78439	1.97263
49.54	1899.59	0.982476	701.2	629.59	5.79632	1.9852
49.65	1899.09	0.984716	701.2	629.424	5.80953	1.99901
49.76	1898.48	0.986927	701.2	629.222	5.82258	2.01279
49.86	1897.81	0.988869	701.2	629	5.83404	2.02505
49.97	1897.18	0.991081	701.2	628.791	5.84709	2.03886
50.08	1896.5	0.99332	701.2	628.566	5.86029	2.05288
50.19	1895.96	0.995504	701.2	628.387	5.87318	2.06642
50.29	1895.48	0.997501	701.2	628.228	5.88496	2.07877
50.4	1895.08	0.999712	701.2	628.095	5.89801	2.0923
50.51	1894.92	1.00192	701.2	628.042	5.91103	2.10552
50.61	1894.65	1.00392	701.2	627.953	5.92283	2.11764
50.72	1894.42	1.0061	701.2	627.877	5.93569	2.13078
50.83	1894.38	1.00834	701.2	627.863	5.94891	2.14404
50.94	1894.11	1.01056	701.2	627.774	5.96201	2.15746
51.04	1893.6	1.0126	701.2	627.605	5.97404	2.17011
51.15	1892.59	1.01476	701.2	627.27	5.98678	2.18407
51.26	1891.77	1.01692	701.2	626.998	5.99953	2.1978
51.36	1891.55	1.01894	701.2	626.925	6.01145	2.20998
51.47	1891.14	1.02116	701.2	626.789	6.02454	2.22357
51.58	1890.94	1.02339	701.2	626.723	6.0377	2.23696
51.68	1890.13	1.02536	701.2	626.455	6.04932	2.24956
51.79	1889.19	1.02757	701.2	626.143	6.06236	2.26373
51.9	1888.56	1.02973	701.2	625.934	6.0751	2.27723
52	1888.09	1.03176	701.2	625.779	6.08708	2.28977
52.11	1887.75	1.03397	701.2	625.666	6.10012	2.30321
52.22	1887.42	1.03618	701.2	625.556	6.11316	2.31665
52.33	1886.81	1.03836	701.2	625.354	6.12602	2.33024
52.43	1886.24	1.04036	701.2	625.165	6.13782	2.34273
52.54	1885.21	1.04254	701.2	624.824	6.15068	2.35682
52.65	1884.38	1.0447	701.2	624.549	6.16342	2.37056
52.75	1884.16	1.04675	701.2	624.476	6.17552	2.38292
52.86	1883.94	1.04899	701.2	624.403	6.18873	2.3964
52.97	1883.27	1.05118	701.2	624.181	6.20165	2.41013
53.08	1882.37	1.05331	701.2	623.883	6.21422	2.42377
53.18	1881.64	1.0553	701.2	623.641	6.22596	2.43639
53.29	1881.67	1.05754	701.2	623.651	6.23917	2.44957
53.4	1881.12	1.05975	701.2	623.468	6.25221	2.46327
53.5	1880.71	1.06172	701.2	623.333	6.26383	2.47538
53.61	1880	1.06391	701.2	623.097	6.27676	2.48916
53.72	1879.3	1.06606	701.2	622.865	6.28944	2.50268
53.82	1878.21	1.06803	701.2	622.504	6.30106	2.51561
53.92	1877.8	1.07006	701.2	622.368	6.31304	2.52808
54.03	1877.19	1.07227	701.2	622.166	6.32608	2.54185
54.14	1876.59	1.07448	701.2	621.967	6.33912	2.55561
54.24	1876.11	1.07648	701.2	621.808	6.35091	2.56799
54.35	1875.7	1.07863	701.2	621.672	6.3636	2.58116
54.46	1875.13	1.08085	701.2	621.483	6.3767	2.59495
54.56	1874.9	1.08287	701.2	621.407	6.38861	2.60714
54.67	1874.03	1.085	701.2	621.119	6.40118	2.62075
54.78	1873.14	1.08718	701.2	620.824	6.41404	2.63468
54.89	1872.98	1.08942	701.2	620.771	6.42726	2.64809
54.99	1872.43	1.09136	701.2	620.588	6.4387	2.66019
55.1	1871.99	1.09355	701.2	620.442	6.45162	2.67364
55.21	1871.76	1.09579	701.2	620.366	6.46484	2.68713
55.31	1871.2	1.09779	701.2	620.181	6.47664	2.69961
55.42	1870.96	1.1	701.2	620.101	6.48968	2.71293
55.53	1870.52	1.10218	701.2	619.955	6.50254	2.72632
55.64	1869.94	1.10437	701.2	619.763	6.51546	2.73994
55.74	1869.85	1.10636	701.2	619.733	6.5272	2.75179
55.85	1869.71	1.10857	701.2	619.687	6.54024	2.76499
55.96	1869.06	1.11076	701.2	619.471	6.55316	2.77869
56.06	1868.33	1.11273	701.2	619.229	6.56478	2.79119
56.17	1867.75	1.11494	701.2	619.037	6.57782	2.80493
56.28	1867.1	1.11712	701.2	618.822	6.59068	2.81857
56.39	1867.17	1.11936	701.2	618.845	6.60389	2.8317
56.49	1866.84	1.12136	701.2	618.736	6.61569	2.8439
56.6	1866.51	1.12357	701.2	618.626	6.62873	2.85733
56.71	1865.43	1.12578	701.2	618.268	6.64177	2.87167
56.81	1864.48	1.12772	701.2	617.953	6.65322	2.88425
56.92	1864.08	1.12996	701.2	617.821	6.66643	2.89795
57.03	1863.61	1.13217	701.2	617.665	6.67947	2.91155
57.13	1863.02	1.1342	701.2	617.469	6.69145	2.92424
57.24	1862.46	1.13638	701.2	617.284	6.70431	2.93777
57.35	1861.96	1.13857	701.2	617.118	6.71723	2.95129
57.46	1861.12	1.14075	701.2	616.84	6.73009	2.96516
57.56	1860.35	1.14278	701.2	616.585	6.74206	2.97806
57.67	1859.54	1.14499	701.2	616.316	6.7551	2.99207
57.78	1858.95	1.1472	701.2	616.121	6.76814	3.00582
57.88	1858.48	1.14917	701.2	615.965	6.77976	3.01801
57.99	1857.68	1.15135	701.2	615.7	6.79263	3.03183
58.1	1856.87	1.15354	701.2	615.431	6.80555	3.04572
58.21	1856.26	1.15575	701.2	615.229	6.81858	3.05949
58.31	1855.83	1.15777	701.2	615.086	6.8305	3.07193
58.42	1855.33	1.16001	701.2	614.921	6.84372	3.08574
58.53	1854.82	1.1622	701.2	614.752	6.85664	3.09928
58.63	1854.2	1.16414	701.2	614.546	6.86808	3.11147
58.74	1853.93	1.16632	701.2	614.457	6.88094	3.12465
58.85	1853.39	1.16856	701.2	614.278	6.89416	3.13852
58.96	1853.17	1.17077	701.2	614.205	6.9072	3.15182
59.06	1852.56	1.1728	701.2	614.003	6.91917	3.16453
59.17	1852	1.17498	701.2	613.817	6.93204	3.17806
59.28	1851.49	1.17716	701.2	613.648	6.9449	3.19153
59.38	1851.1	1.17919	701.2	613.519	6.95687	3.20398
59.49	1850.76	1.1814	701.2	613.406	6.96991	3.21743
59.6	1849.94	1.18367	701.2	613.134	6.9833	3.2318
59.71	1849.1	1.1858	701.2	612.856	6.99587	3.24538
59.81	1848.16	1.18777	701.2	612.544	7.00749	3.25813
59.92	1847.76	1.18998	701.2	612.412	7.02053	3.27165
60.03	1847.38	1.19219	701.2	612.286	7.03357	3.28514
60.13	1847.22	1.19419	701.2	612.233	7.04537	3.29713
60.24	1847.28	1.19648	701.2	612.253	7.05888	3.31057
60.35	1846.88	1.19872	701.2	612.12	7.07209	3.32427
60.44	1845.87	1.20047	701.2	611.785	7.08242	3.33581
60.55	1845.44	1.20268	701.2	611.643	7.09546	3.34936
60.66	1844.93	1.20487	701.2	611.474	7.10838	3.36289
60.76	1844.85	1.20692	701.2	611.447	7.12047	3.37508
60.87	1844.43	1.20913	701.2	611.308	7.13351	3.38863
60.98	1843.55	1.21134	701.2	611.016	7.14655	3.40272
61.08	1842.55	1.21328	701.2	610.685	7.15799	3.41537
61.18	1842.03	1.21528	701.2	610.513	7.16979	3.42779
61.29	1841.44	1.21749	701.2	610.317	7.18283	3.44154
61.4	1841.28	1.21973	701.2	610.264	7.19605	3.45495
61.5	1841.22	1.22178	701.2	610.244	7.20814	3.46711
61.61	1840.35	1.22394	701.2	609.956	7.22088	3.4809
61.72	1839.43	1.22612	701.2	609.651	7.23375	3.49487
61.82	1838.6	1.22812	701.2	609.376	7.24555	3.50766
61.93	1838.07	1.23033	701.2	609.2	7.25858	3.52134
62.04	1837.77	1.23259	701.2	609.101	7.27192	3.53503
62.14	1836.72	1.23456	701.2	608.753	7.28354	3.54791
62.25	1835.8	1.23672	701.2	608.448	7.29628	3.56176
62.36	1835.26	1.23891	701.2	608.269	7.3092	3.57533
62.47	1834.37	1.24112	701.2	607.974	7.32224	3.58944
62.57	1833.97	1.24317	701.2	607.841	7.33434	3.60201
62.68	1833.32	1.24538	701.2	607.626	7.34737	3.61583
62.79	1832.51	1.24754	701.2	607.357	7.36012	3.62955
62.89	1831.66	1.24951	701.2	607.076	7.37174	3.64219
63	1830.64	1.25172	701.2	606.738	7.38478	3.65645
63.11	1830.03	1.25393	701.2	606.535	7.39782	3.67022
63.22	1829.78	1.25617	701.2	606.453	7.41103	3.68374
63.32	1828.9	1.25816	701.2	606.161	7.42277	3.69654
63.43	1828	1.26035	701.2	605.863	7.43569	3.71054
63.54	1827.13	1.26253	701.2	605.574	7.44855	3.72444
63.64	1826.65	1.26453	701.2	605.415	7.46035	3.73682
63.75	1826.21	1.26669	701.2	605.269	7.4731	3.75009
63.86	1825.99	1.26898	701.2	605.196	7.48661	3.76387
63.97	1825.33	1.27116	701.36	604.978	7.49947	3.77752
64.07	1824.37	1.27313	701.36	604.66	7.51109	3.7903
64.18	1823.53	1.27532	701.36	604.381	7.52401	3.80423
64.29	1823.26	1.2775	701.36	604.292	7.53687	3.81741
64.39	1823.08	1.2795	701.36	604.232	7.54867	3.82943
64.5	1822.7	1.28171	701.36	604.106	7.56171	3.84292
64.61	1822.02	1.2839	701.36	603.881	7.57463	3.85666
64.72	1821.18	1.28608	701.36	603.602	7.58749	3.87053
64.82	1820.4	1.28805	701.36	603.344	7.59912	3.88309
64.93	1819.66	1.29023	701.36	603.098	7.61198	3.89684
65.04	1819.78	1.29247	701.36	603.138	7.62519	3.90991
65.14	1819.26	1.29447	701.36	602.966	7.63699	3.92233
65.25	1818.95	1.29665	701.36	602.863	7.64985	3.93557
65.36	1818.3	1.29887	701.36	602.648	7.66295	3.94944
65.47	1817.63	1.30102	701.36	602.426	7.67563	3.96293
65.57	1817.32	1.30307	701.36	602.323	7.68773	3.9754
65.68	1817.08	1.30526	701.36	602.243	7.70065	3.98861
65.79	1816.31	1.30742	701.36	601.988	7.71339	4.00228
65.89	1815.82	1.30938	701.36	601.826	7.72496	4.01443
66	1815.37	1.31157	701.36	601.677	7.73788	4.02789
66.11	1814.8	1.31378	701.36	601.488	7.75091	4.04161
66.22	1814.44	1.31597	701.36	601.368	7.76383	4.05496
66.32	1814.04	1.31799	701.36	601.236	7.77575	4.06736
66.43	1813.78	1.3202	701.36	601.15	7.78879	4.08071
66.53	1813.17	1.3222	701.36	600.947	7.80059	4.09324
66.64	1812.43	1.32433	701.36	600.702	7.81316	4.1067
66.75	1811.82	1.32657	701.36	600.5	7.82637	4.12065
66.86	1811.36	1.32878	701.36	600.348	7.83941	4.13424
66.96	1811.1	1.33083	701.36	600.261	7.8515	4.14664
67.07	1810.23	1.33296	701.36	599.973	7.86407	4.16026
67.18	1809.62	1.33512	701.36	599.771	7.87681	4.17373
67.28	1809.38	1.33711	701.36	599.691	7.88855	4.18576
67.39	1809.08	1.33935	701.36	599.592	7.90177	4.19934
67.5	1808.58	1.34156	701.36	599.426	7.91481	4.21297
67.61	1807.7	1.34375	701.36	599.135	7.92773	4.22695
67.71	1806.73	1.34577	701.36	598.813	7.93965	4.24003
67.82	1805.91	1.34796	701.36	598.541	7.95257	4.25394
67.93	1805.17	1.35014	701.36	598.296	7.96543	4.26769
68.03	1804.79	1.35214	701.36	598.17	7.97723	4.27994
68.14	1804.34	1.35443	701.36	598.021	7.99074	4.294
68.24	1803.29	1.3564	701.36	597.673	8.00236	4.30688
68.34	1802.58	1.35837	701.36	597.438	8.01398	4.31935
68.45	1801.69	1.36055	701.36	597.143	8.02684	4.33328
68.56	1801.18	1.36276	701.36	596.974	8.03988	4.34693
68.67	1800.53	1.36492	701.36	596.758	8.05263	4.36046
68.77	1800.2	1.36697	701.36	596.649	8.06472	4.37295
68.88	1799.73	1.36916	701.36	596.493	8.07764	4.38643
68.99	1798.64	1.37134	701.36	596.132	8.0905	4.4006
69.09	1797.96	1.37334	701.36	595.906	8.1023	4.41322
69.2	1797.32	1.37555	701.36	595.694	8.11534	4.42703
69.31	1796.76	1.37776	701.36	595.509	8.12838	4.44074
69.42	1796.53	1.38	701.36	595.432	8.14159	4.45423
69.52	1796.36	1.38202	701.36	595.376	8.15351	4.46635
69.63	1795.62	1.38415	701.36	595.131	8.16608	4.47981
69.74	1795.17	1.38634	701.36	594.982	8.179	4.49327
69.84	1794.82	1.38833	701.36	594.866	8.19074	4.50543
69.95	1794.9	1.3906	701.36	594.892	8.20413	4.51872
70.06	1794.84	1.39278	701.36	594.872	8.21699	4.53166
70.17	1794.78	1.395	701.36	594.852	8.23009	4.54483
70.27	1794.25	1.39694	701.36	594.677	8.24153	4.55691
70.38	1794.02	1.39918	701.36	594.6	8.25475	4.5704
70.49	1793.58	1.40139	701.36	594.455	8.26779	4.58397
70.59	1792.99	1.40338	701.36	594.259	8.27953	4.59642
70.7	1792.45	1.4056	701.36	594.08	8.29263	4.61016
70.81	1791.89	1.40781	701.36	593.895	8.30566	4.62387
70.92	1791.44	1.40999	701.36	593.745	8.31853	4.63727
71.02	1790.77	1.41196	701.36	593.523	8.33015	4.6497
71.13	1790.2	1.41417	701.36	593.334	8.34319	4.66342
71.24	1789.73	1.41644	701.36	593.179	8.35658	4.67738
71.34	1789.58	1.41846	701.36	593.129	8.3685	4.68948
71.45	1789.13	1.42067	701.36	592.98	8.38153	4.70306
71.56	1788.6	1.42286	701.36	592.804	8.39445	4.71661
71.66	1788.33	1.42488	701.36	592.715	8.40637	4.72885
71.77	1787.89	1.42712	701.36	592.569	8.41959	4.7426
71.88	1787.14	1.42933	701.36	592.32	8.43263	4.75654
71.98	1786.07	1.43133	701.36	591.966	8.44442	4.76962
72.08	1785.08	1.43327	701.36	591.637	8.45587	4.78226
72.19	1784.52	1.43548	701.36	591.452	8.46891	4.79597
72.29	1783.73	1.43748	701.36	591.19	8.48071	4.80872
72.4	1783.41	1.43969	701.36	591.084	8.49375	4.82214
72.51	1782.91	1.44193	701.36	590.918	8.50696	4.83595
72.62	1781.96	1.44414	701.36	590.603	8.52	4.85013
72.72	1780.94	1.44608	701.36	590.265	8.53145	4.8628
72.83	1780.43	1.44832	701.36	590.096	8.54466	4.87663
72.94	1780.21	1.45053	701.36	590.023	8.5577	4.88993
73.04	1780.17	1.45258	701.36	590.01	8.56979	4.90208
73.15	1779.5	1.45477	701.36	589.788	8.58271	4.9158
73.26	1778.67	1.45698	701.36	589.513	8.59575	4.92984
73.36	1777.65	1.45892	701.36	589.175	8.6072	4.94251
73.46	1777.13	1.46092	701.36	589.003	8.619	4.95493
73.57	1776.65	1.4631	701.36	588.843	8.63186	4.96837
73.68	1776.32	1.46539	701.36	588.734	8.64537	4.98227
73.78	1776	1.46736	701.36	588.628	8.65699	4.99428
73.89	1775.31	1.46952	701.36	588.399	8.66973	5.00785
74	1774.39	1.47171	701.36	588.094	8.68265	5.02188
74.1	1773.78	1.47373	701.36	587.892	8.69457	5.03453
74.21	1773.29	1.47594	701.36	587.73	8.70761	5.04815
74.32	1772.87	1.47815	701.36	587.591	8.72065	5.0617
74.43	1772.67	1.48036	701.36	587.524	8.73369	5.07498
74.53	1772.3	1.48236	701.36	587.402	8.74549	5.08722
74.64	1771.39	1.48452	701.36	587.1	8.75823	5.10106
74.75	1771.11	1.48673	701.36	587.007	8.77127	5.11443
74.85	1770.56	1.48873	701.36	586.825	8.78307	5.12689
74.96	1769.81	1.49094	701.36	586.576	8.79611	5.14083
75.07	1769.43	1.49315	701.36	586.451	8.80914	5.15432
75.18	1768.44	1.49531	701.36	586.122	8.82189	5.16826
75.28	1767.75	1.49728	701.36	585.894	8.83351	5.18071
75.39	1767.39	1.49951	701.36	585.774	8.84667	5.1943
75.5	1767.11	1.50173	701.36	585.682	8.85976	5.20773
75.6	1766.51	1.50372	701.36	585.483	8.8715	5.22019
75.71	1765.78	1.50593	701.36	585.241	8.88454	5.23411
75.82	1764.81	1.50804	701.36	584.919	8.89699	5.24772
75.93	1764.12	1.51025	701.36	584.691	8.91003	5.26159
76.03	1763.61	1.51222	701.36	584.522	8.92165	5.27382
76.14	1763.15	1.51446	701.36	584.369	8.93487	5.28759
76.25	1762.68	1.5167	701.36	584.213	8.94808	5.30137
76.35	1761.68	1.51864	701.36	583.882	8.95953	5.31401
76.46	1760.95	1.52082	701.36	583.64	8.97239	5.32775
76.57	1760.5	1.52303	701.36	583.491	8.98543	5.34133
76.67	1760.58	1.52506	701.36	583.517	8.9974	5.35321
76.78	1759.6	1.52722	701.36	583.192	9.01015	5.36713
76.89	1758.82	1.5294	701.36	582.934	9.02301	5.38093
77	1758	1.53156	701.36	582.662	9.03575	5.39466
77.1	1757.4	1.53355	701.36	582.463	9.04749	5.40712
77.21	1757.35	1.53577	701.36	582.447	9.06059	5.42028
77.32	1757.41	1.538	701.36	582.467	9.07375	5.43336
77.42	1757.02	1.53997	701.36	582.337	9.08537	5.44545
77.53	1756.84	1.54219	701.36	582.278	9.09847	5.45876
77.64	1756.21	1.54434	701.36	582.069	9.11115	5.47221
77.75	1755.52	1.54653	701.36	581.84	9.12407	5.48595
77.85	1755.49	1.54855	701.36	581.83	9.13599	5.49791
77.96	1755.15	1.55076	701.36	581.718	9.14903	5.51135
78.07	1754.91	1.55295	701.36	581.638	9.16195	5.52456
78.17	1754.38	1.55494	701.36	581.462	9.17369	5.53694
78.28	1753.9	1.55713	701.36	581.303	9.18661	5.55044
78.39	1753.24	1.55929	701.36	581.085	9.19935	5.56397
78.5	1753.17	1.56155	701.36	581.061	9.21268	5.57739
78.6	1753.02	1.56355	701.36	581.012	9.22448	5.58937
78.71	1752.72	1.56576	701.36	580.912	9.23752	5.60277
78.82	1752.33	1.56797	701.36	580.783	9.25056	5.61627
78.92	1751.74	1.56994	701.36	580.587	9.26218	5.62861
79.03	1751.04	1.57213	701.36	580.355	9.2751	5.64237
79.14	1750.66	1.57439	701.36	580.229	9.28844	5.65616
79.25	1750.09	1.5766	701.36	580.041	9.30147	5.66988
79.35	1749.42	1.57857	701.36	579.818	9.3131	5.68231
[truncated: 2,689 more rows]
