# Supplementary material for: Data regarding the influence of Al, Ti, and C additions to as-cast Al0.6CoCrFeNi compositionally complex alloys on microstructures and mechanical properties
Source: Data Brief. 2019 Nov 4;27:104742. doi: 10.1016/j.dib.2019.104742 (PMC6864337; doi:10.1016/j.dib.2019.104742)
Supplement: Multimedia component 1 [file mmc1.zip › data in brief_supplementary material zip/Tensile test data/Ti3C0.25/Tensile Test_Ti3C0.25-700°C-2nd_Not selected.xlsx]

## Sheet: Sheet1
Alloy Name	Ti3C0.25-700°C-2nd
Sample height	30	mm
Gauge diameter	1.95	mm
Gauge length	16.95	mm
Time	Force	Crosshead Displacement	Temperature	Engineering Stress	Engineering Strain	Engineering Plastic Strain
s	N	mm	°C	MPa	%	%
0	55.7966	0	701.14	18.6831	0	-0.06673
0.039978	55.84	0	701.14	18.6976	0	-0.06678
0.0700073	55.8007	0	701.14	18.6845	0	-0.06673
0.0899658	55.7694	-2.69413e-05	701.14	18.674	-0.000158946	-0.06685
0.0999756	55.7183	-2.69725e-05	701.14	18.6569	-0.00015913	-0.06679
0.0999756	55.7183	-2.69725e-05	701.14	18.6569	-0.00015913	-0.06679
0.200012	55.6005	-8.09178e-05	701.14	18.6174	-0.000477391	-0.06697
0.309998	55.6044	-8.09178e-05	701.14	18.6187	-0.000477391	-0.06697
0.419983	55.8084	-9.39227e-08	701.14	18.687	-5.54116e-07	-0.06674
0.47998	57.052	0.000700857	701.14	19.1034	0.00413	-0.06409
0.51001	58.384	0.00129404	701.14	19.5495	0.00763	-0.06219
0.529968	59.5911	0.00172606	701.14	19.9536	0.01018	-0.06108
0.549988	61.0598	0.00218477	701.14	20.4454	0.01289	-0.06013
0.570007	62.888	0.00258913	701.14	21.0576	0.01528	-0.05993
0.580017	63.9505	0.00280466	701.14	21.4134	0.01655	-0.05993
0.589966	65.0911	0.00299349	701.14	21.7953	0.01766	-0.06018
0.599976	66.2864	0.00320902	701.14	22.1955	0.01893	-0.06034
0.609985	67.5286	0.00339785	701.14	22.6115	0.02005	-0.06071
0.619995	68.8645	0.00361338	701.14	23.0588	0.02132	-0.06103
0.630005	70.2708	0.00382986	701.14	23.5297	0.0226	-0.06144
0.640015	71.7473	0.00401869	701.14	24.0241	0.02371	-0.06209
0.649963	73.263	0.00423422	701.14	24.5316	0.02498	-0.06263
0.659973	74.7473	0.00444975	701.14	25.0286	0.02625	-0.06314
0.669983	76.2473	0.00463858	701.14	25.5309	0.02737	-0.06382
0.679993	77.7473	0.00482741	701.14	26.0331	0.02848	-0.0645
0.690002	79.2161	0.00501623	701.14	26.5249	0.02959	-0.06514
0.700012	80.6848	0.00523176	701.14	27.0167	0.03087	-0.06562
0.709961	82.1692	0.00542059	701.14	27.5138	0.03198	-0.06628
0.719971	83.638	0.00560942	701.14	28.0056	0.03309	-0.06693
0.72998	85.0911	0.0058259	701.14	28.4921	0.03437	-0.06739
0.73999	86.5208	0.00601473	701.14	28.9709	0.03549	-0.06798
0.75	87.927	0.00623026	701.14	29.4417	0.03676	-0.06839
0.76001	89.3333	0.00641909	701.14	29.9126	0.03787	-0.06896
0.77002	90.7473	0.00663462	701.14	30.3861	0.03914	-0.06938
0.779968	92.1692	0.00682345	701.14	30.8622	0.04026	-0.06997
0.789978	93.6223	0.00701227	701.14	31.3487	0.04137	-0.07059
0.799988	95.0676	0.0072278	701.14	31.8327	0.04264	-0.07105
0.809998	96.4973	0.00744429	701.14	32.3114	0.04392	-0.07148
0.820007	97.9036	0.00765982	701.14	32.7823	0.04519	-0.07189
0.830017	99.2708	0.00784865	701.14	33.2401	0.0463	-0.07241
0.839966	100.646	0.00803747	701.14	33.7006	0.04742	-0.07294
0.849976	102.021	0.0082263	701.14	34.161	0.04853	-0.07347
0.859985	103.419	0.00841513	701.14	34.6291	0.04965	-0.07403
0.869995	104.81	0.00863066	701.14	35.0949	0.05092	-0.07442
0.880005	106.154	0.00881949	701.14	35.5449	0.05203	-0.07491
0.890015	107.466	0.00903502	701.14	35.9842	0.0533	-0.07521
0.899963	108.779	0.00922384	701.14	36.4239	0.05442	-0.07567
0.909973	110.13	0.00944033	701.14	36.8762	0.0557	-0.07601
0.919983	111.529	0.00965586	701.14	37.3447	0.05697	-0.07641
0.929993	112.896	0.00987139	701.14	37.8024	0.05824	-0.07677
0.940002	114.271	0.0100869	701.14	38.2628	0.05951	-0.07714
0.950012	115.646	0.0102757	701.14	38.7232	0.06062	-0.07767
0.959961	116.95	0.0104646	701.14	39.1599	0.06174	-0.07812
0.969971	118.24	0.0106811	701.14	39.5918	0.06302	-0.07838
0.97998	119.536	0.0108966	701.14	40.0258	0.06429	-0.07866
0.98999	120.849	0.0110854	701.14	40.4654	0.0654	-0.07912
1	122.138	0.0112475	701.14	40.897	0.06636	-0.0797
1.01001	123.411	0.0114631	701.14	41.3233	0.06763	-0.07995
1.02002	124.646	0.0116519	701.14	41.7368	0.06874	-0.08032
1.02997	125.888	0.0118674	701.14	42.1527	0.07001	-0.08053
1.03998	127.107	0.0120563	701.14	42.5609	0.07113	-0.08087
1.04999	128.302	0.0122451	701.14	42.961	0.07224	-0.08119
1.06	129.521	0.0124339	701.14	43.3692	0.07336	-0.08153
1.07001	130.747	0.0126494	701.14	43.7797	0.07463	-0.08173
1.08002	131.99	0.0128383	701.14	44.1959	0.07574	-0.0821
1.08997	133.193	0.0130538	701.14	44.5987	0.07701	-0.08227
1.09998	134.45	0.0132426	701.14	45.0196	0.07813	-0.08266
1.10999	135.685	0.0134315	701.14	45.4331	0.07924	-0.08302
1.12	136.888	0.0136203	701.14	45.8359	0.08036	-0.08334
1.13	138.122	0.0138368	701.14	46.2492	0.08163	-0.08354
1.14001	139.357	0.0140256	701.14	46.6627	0.08275	-0.08391
1.14996	140.575	0.0142144	701.14	47.0705	0.08386	-0.08425
1.15997	141.81	0.01443	701.14	47.4841	0.08513	-0.08445
1.16998	143.044	0.0146188	701.14	47.8972	0.08625	-0.08481
1.17999	144.24	0.0148076	701.14	48.2977	0.08736	-0.08513
1.19	145.443	0.0149964	701.14	48.7005	0.08847	-0.08546
1.20001	146.622	0.015212	701.14	49.0953	0.08975	-0.08559
1.20996	147.786	0.0154275	701.14	49.4851	0.09102	-0.08571
1.21997	148.943	0.0155896	701.14	49.8725	0.09197	-0.08614
1.22998	150.068	0.0157784	701.14	50.2492	0.09309	-0.08637
1.23999	151.224	0.0159673	701.14	50.6363	0.0942	-0.08664
1.25	152.372	0.0161828	701.14	51.0207	0.09547	-0.08674
1.26001	153.497	0.0163716	701.14	51.3974	0.09659	-0.08697
1.27002	154.583	0.0165881	701.14	51.761	0.09786	-0.087
1.27997	155.661	0.0167769	701.14	52.122	0.09898	-0.08717
1.28998	156.693	0.0169925	701.14	52.4675	0.10025	-0.08713
1.31	157.829	0.0173701	701.14	52.8479	0.10248	-0.08626
1.38	158.944	0.0187453	701.14	53.2212	0.11059	-0.07948
1.40997	160.209	0.0193662	701.14	53.6448	0.11425	-0.07733
1.42999	161.724	0.0197438	701.14	54.1521	0.11648	-0.07692
1.45001	163.131	0.0201749	701.14	54.6232	0.11903	-0.07606
1.46997	164.502	0.0205525	701.14	55.0823	0.12125	-0.07547
1.48999	165.888	0.0209569	701.14	55.5464	0.12364	-0.07474
1.51001	167.385	0.0213622	701.14	56.0476	0.12603	-0.07414
1.53002	169.126	0.0217669	701.14	56.6306	0.12842	-0.07383
1.54998	171.044	0.0221713	701.14	57.2728	0.1308	-0.07374
1.57	173.025	0.0225756	701.14	57.9362	0.13319	-0.07373
1.58001	174.025	0.0227911	701.14	58.271	0.13446	-0.07365
1.59997	175.982	0.0231955	701.14	58.9263	0.13685	-0.0736
1.61999	177.935	0.0236008	701.14	59.5802	0.13924	-0.07355
1.64	179.853	0.0240052	701.14	60.2225	0.14162	-0.07346
1.65996	181.736	0.0243828	701.14	60.853	0.14385	-0.07348
1.67998	183.615	0.0247872	701.14	61.4821	0.14624	-0.07334
1.7	185.513	0.0251915	701.14	62.1177	0.14862	-0.07323
1.71996	187.4	0.0255692	701.14	62.7495	0.15085	-0.07325
1.73998	189.244	0.0260012	701.14	63.367	0.1534	-0.07291
1.76	191.095	0.0263789	701.14	63.9868	0.15563	-0.0729
1.78002	192.9	0.0267832	701.14	64.5912	0.15801	-0.07267
1.79998	194.744	0.0271876	701.14	65.2086	0.1604	-0.07249
1.82	196.54	0.0275929	701.14	65.81	0.16279	-0.07225
1.84002	198.349	0.0279705	701.14	66.4157	0.16502	-0.07218
1.85998	200.115	0.0283482	701.14	67.0071	0.16725	-0.07206
1.88	201.865	0.0287526	701.14	67.593	0.16963	-0.07177
1.90001	203.548	0.0291569	701.14	68.1566	0.17202	-0.0714
1.91997	205.208	0.0295613	701.14	68.7124	0.1744	-0.071
1.93999	206.869	0.0299389	701.14	69.2686	0.17663	-0.07076
1.96001	208.517	0.0303166	701.14	69.8204	0.17886	-0.0705
1.97997	210.134	0.0307209	701.14	70.3619	0.18124	-0.07005
1.99999	211.716	0.0311263	701.14	70.8916	0.18364	-0.06955
2.02001	213.314	0.0315306	701.14	71.4266	0.18602	-0.06907
2.03997	214.947	0.031935	701.14	71.9734	0.18841	-0.06864
2.05999	216.681	0.0323393	701.14	72.5541	0.19079	-0.06833
2.08001	218.451	0.0327446	701.14	73.1467	0.19318	-0.06805
2.09997	220.216	0.033149	701.14	73.7377	0.19557	-0.06778
2.11999	222.005	0.0335534	701.14	74.3368	0.19796	-0.06753
2.14	223.728	0.0339577	701.14	74.9137	0.20034	-0.06721
2.15996	225.404	0.034363	701.14	75.4749	0.20273	-0.06682
2.17998	227.04	0.0347674	701.14	76.0227	0.20512	-0.06639
2.2	228.681	0.0351717	701.14	76.5722	0.2075	-0.06597
2.21996	230.341	0.0355761	701.14	77.128	0.20989	-0.06557
2.23998	232.017	0.0359538	701.14	77.6892	0.21212	-0.06534
2.26	233.654	0.0363858	701.14	78.2374	0.21467	-0.06475
2.28002	235.29	0.0367901	701.14	78.7852	0.21705	-0.06432
2.29998	236.947	0.0371945	701.14	79.34	0.21944	-0.06392
2.32	238.54	0.0375721	701.14	79.8734	0.22166	-0.0636
2.34002	240.15	0.0379498	701.14	80.4125	0.22389	-0.06329
2.35998	241.755	0.0383542	701.14	80.9499	0.22628	-0.06283
2.38	243.318	0.0387862	701.14	81.4733	0.22883	-0.06215
2.40001	244.81	0.0391638	701.14	81.9728	0.23105	-0.06171
2.41997	246.333	0.0395415	701.14	82.4828	0.23328	-0.0613
2.43999	247.837	0.0399458	701.14	82.9864	0.23567	-0.06071
2.46001	249.341	0.0403235	701.14	83.49	0.2379	-0.06028
2.47997	250.896	0.0407278	701.14	84.0107	0.24028	-0.05976
2.49999	252.451	0.0411599	701.14	84.5314	0.24283	-0.05907
2.52001	253.97	0.0415108	701.14	85.04	0.2449	-0.05881
2.53997	255.548	0.0419152	701.14	85.5684	0.24729	-0.05831
2.55999	257.076	0.0423195	701.14	86.08	0.24967	-0.05776
2.58001	258.611	0.0427239	701.14	86.594	0.25206	-0.05721
2.59997	260.208	0.0431015	701.14	87.1288	0.25429	-0.05689
2.61999	261.845	0.0435336	701.14	87.6769	0.25684	-0.0563
2.64	263.408	0.0439112	701.14	88.2003	0.25906	-0.05594
2.65996	265.001	0.0443156	701.14	88.7337	0.26145	-0.05546
2.67998	266.611	0.0447199	701.14	89.2728	0.26383	-0.055
2.7	268.204	0.0451243	701.14	89.8062	0.26622	-0.05452
2.71996	269.759	0.0455296	701.14	90.3268	0.26861	-0.05398
2.73998	271.341	0.045934	701.14	90.8566	0.271	-0.05349
2.76	272.954	0.0463383	701.14	91.3967	0.27338	-0.05303
2.78002	274.494	0.0467427	701.14	91.9123	0.27577	-0.05249
2.79998	276.044	0.047148	701.14	92.4313	0.27816	-0.05195
2.82	277.638	0.0475523	701.14	92.9651	0.28054	-0.05147
2.84002	279.251	0.04793	701.14	93.5052	0.28277	-0.05117
2.85998	280.794	0.0483611	701.14	94.0218	0.28532	-0.05048
2.88	282.361	0.0487664	701.14	94.5465	0.28771	-0.04996
2.90001	283.951	0.049144	701.14	95.0789	0.28994	-0.04963
2.91997	285.548	0.0495751	701.14	95.6137	0.29248	-0.049
2.93999	287.083	0.0499794	701.14	96.1277	0.29486	-0.04845
2.96001	288.681	0.0503571	701.14	96.6627	0.29709	-0.04813
2.97997	290.271	0.0507624	701.14	97.1951	0.29948	-0.04764
2.99999	291.857	0.0511668	701.14	97.7262	0.30187	-0.04715
3.02001	293.439	0.0515711	701.14	98.2559	0.30425	-0.04666
3.03997	295.068	0.0519755	701.14	98.8014	0.30664	-0.04622
3.05999	296.693	0.0523808	701.14	99.3455	0.30903	-0.04577
3.08001	298.353	0.0527575	701.14	99.9013	0.31125	-0.04554
3.09997	299.951	0.0531628	701.14	100.436	0.31364	-0.04506
3.11999	301.548	0.0535672	701.14	100.971	0.31603	-0.04458
3.14	303.079	0.0539448	701.14	101.484	0.31826	-0.04418
3.15996	304.599	0.0543492	701.14	101.993	0.32064	-0.04362
3.17998	306.115	0.0547535	701.14	102.5	0.32303	-0.04304
3.2	307.646	0.0551312	701.14	103.013	0.32526	-0.04265
3.21996	309.204	0.0555088	701.14	103.535	0.32749	-0.04228
3.23998	310.759	0.0559142	701.14	104.055	0.32988	-0.04175
3.26	312.396	0.0563185	701.14	104.604	0.33226	-0.04132
3.28002	314.017	0.0567229	701.14	105.146	0.33465	-0.04087
3.29998	315.661	0.0571272	701.14	105.697	0.33703	-0.04045
3.32	317.365	0.0575325	701.14	106.267	0.33942	-0.0401
3.34002	319.107	0.0579369	701.14	106.851	0.34181	-0.0398
3.35998	320.747	0.0583413	701.14	107.4	0.3442	-0.03937
3.38	322.451	0.0587456	701.14	107.97	0.34658	-0.03903
3.40001	324.169	0.0591509	701.14	108.546	0.34897	-0.03869
3.41997	325.822	0.059582	701.14	109.099	0.35152	-0.03812
3.43999	327.552	0.0599863	701.14	109.678	0.3539	-0.03781
3.46001	329.302	0.0604184	701.14	110.264	0.35645	-0.03735
3.47997	330.997	0.060796	701.14	110.832	0.35868	-0.03715
3.49999	332.724	0.0611737	701.14	111.41	0.36091	-0.03699
3.52001	334.4	0.0616047	701.14	111.971	0.36345	-0.03645
3.53997	336.056	0.0619824	701.14	112.526	0.36568	-0.0362
3.55999	337.786	0.06236	701.14	113.105	0.36791	-0.03604
3.58001	339.525	0.0627644	701.14	113.687	0.37029	-0.03574
3.59997	341.236	0.0631964	701.14	114.26	0.37284	-0.03523
3.61999	342.954	0.0635741	701.14	114.836	0.37507	-0.03506
3.64	344.708	0.0639784	701.14	115.423	0.37745	-0.03477
3.65996	346.369	0.0643561	701.14	115.979	0.37968	-0.03453
3.67998	348.115	0.0647604	701.14	116.564	0.38207	-0.03423
3.7	349.837	0.0651658	701.14	117.14	0.38446	-0.0339
3.71996	351.572	0.0655701	701.14	117.721	0.38684	-0.03359
3.73998	353.236	0.0659745	701.14	118.279	0.38923	-0.03319
3.76	354.966	0.0663521	701.14	118.858	0.39146	-0.03303
3.78002	356.591	0.0667298	701.14	119.402	0.39369	-0.03275
3.79998	358.298	0.0671341	701.14	119.973	0.39607	-0.03241
3.82	360.064	0.0675385	701.14	120.565	0.39846	-0.03213
3.84002	361.857	0.0679438	701.14	121.165	0.40085	-0.03188
3.85998	363.615	0.0683482	701.14	121.754	0.40323	-0.0316
3.88	365.4	0.0687258	701.14	122.352	0.40546	-0.03151
3.90001	367.189	0.0691035	701.14	122.951	0.40769	-0.03142
3.91997	368.931	0.0695345	701.14	123.534	0.41023	-0.03096
3.93999	370.689	0.0699665	701.14	124.123	0.41278	-0.03051
3.96001	372.478	0.0703709	701.14	124.722	0.41517	-0.03027
3.97997	374.329	0.0707486	701.14	125.341	0.4174	-0.03025
3.99999	376.161	0.0711529	701.14	125.955	0.41978	-0.03006
4.02001	378.021	0.0715849	701.14	126.578	0.42233	-0.02973
4.03997	379.826	0.0719893	701.14	127.182	0.42472	-0.02951
4.05999	381.669	0.0723402	701.14	127.799	0.42679	-0.02964
4.08001	383.451	0.0727446	701.14	128.396	0.42917	-0.02938
4.09997	385.204	0.073149	701.14	128.983	0.43156	-0.0291
4.11999	387.009	0.0735543	701.14	129.587	0.43395	-0.02886
4.14	388.853	0.0739586	701.14	130.205	0.43633	-0.02868
4.15996	390.677	0.0743897	701.14	130.815	0.43888	-0.02832
4.17998	392.513	0.0747673	701.14	131.43	0.44111	-0.02829
4.2	394.396	0.0751727	701.14	132.061	0.4435	-0.02815
4.21996	396.263	0.0756037	701.14	132.686	0.44604	-0.02784
4.23998	398.115	0.0760081	701.14	133.306	0.44843	-0.02767
4.26	400.001	0.0763857	701.14	133.937	0.45065	-0.02769
4.28002	401.88	0.0767634	701.14	134.567	0.45288	-0.02771
4.29998	403.673	0.0771677	701.14	135.167	0.45527	-0.02747
4.32	405.482	0.0775731	701.14	135.773	0.45766	-0.02724
4.34002	407.349	0.0779507	701.14	136.398	0.45989	-0.02725
4.35998	409.142	0.0783551	701.14	136.998	0.46227	-0.02701
4.38	410.947	0.0787594	701.14	137.603	0.46466	-0.02678
4.40001	412.833	0.0791371	701.14	138.234	0.46689	-0.02681
4.41997	414.669	0.0795414	701.14	138.849	0.46927	-0.02662
4.43999	416.533	0.0799467	701.14	139.473	0.47166	-0.02646
4.46001	418.497	0.0803244	701.14	140.131	0.47389	-0.02658
4.47997	420.513	0.0807555	701.14	140.806	0.47643	-0.02644
4.48998	421.513	0.080971	701.14	141.141	0.47771	-0.02637
4.51	423.517	0.0813763	701.14	141.812	0.4801	-0.02637
4.52001	424.54	0.0815651	701.14	142.154	0.48121	-0.02648
4.53997	426.54	0.0819695	701.14	142.824	0.4836	-0.02649
4.55999	428.497	0.0823739	701.14	143.479	0.48598	-0.02644
4.58001	430.388	0.0827515	701.14	144.112	0.48821	-0.02648
4.59997	432.306	0.0831835	701.14	144.755	0.49076	-0.02622
4.61999	434.193	0.0835602	701.14	145.386	0.49298	-0.02626
4.64	436.079	0.0839655	701.14	146.018	0.49537	-0.02612
4.65996	437.966	0.0843699	701.14	146.65	0.49776	-0.02599
4.67998	439.884	0.0847475	701.14	147.292	0.49999	-0.02606
4.7	441.802	0.0851519	701.14	147.934	0.50237	-0.02597
4.71996	443.736	0.0855563	701.14	148.582	0.50476	-0.02589
4.72997	444.744	0.0857727	701.14	148.919	0.50603	-0.02582
4.74999	446.677	0.0861771	701.14	149.567	0.50842	-0.02575
4.77001	448.579	0.0865815	701.14	150.203	0.51081	-0.02564
4.78997	450.548	0.0869591	701.14	150.863	0.51303	-0.02576
4.80999	452.47	0.0873635	701.14	151.506	0.51542	-0.02568
4.83001	454.365	0.0877688	701.14	152.141	0.51781	-0.02555
4.84997	456.283	0.0881731	701.14	152.783	0.5202	-0.02546
4.86999	458.224	0.0885775	701.14	153.433	0.52258	-0.02539
4.89	460.138	0.0889552	701.14	154.074	0.52481	-0.02545
4.90996	462.087	0.0893595	701.14	154.726	0.52719	-0.0254
4.92998	463.978	0.0897648	701.14	155.36	0.52959	-0.02527
4.95	465.88	0.0901415	701.14	155.997	0.53181	-0.02532
4.96996	467.829	0.0905468	701.14	156.649	0.5342	-0.02526
4.98998	469.771	0.0909245	701.14	157.299	0.53643	-0.02536
5.01	471.704	0.0913289	701.14	157.947	0.53881	-0.02528
5.03002	473.681	0.0917332	701.14	158.609	0.5412	-0.02526
5.04998	475.685	0.0921376	701.14	159.28	0.54358	-0.02527
5.05999	476.708	0.0923264	701.14	159.622	0.5447	-0.02538
5.07	477.716	0.0925152	701.14	159.96	0.54581	-0.02547
5.08001	478.716	0.0927317	701.14	160.295	0.54709	-0.02539
5.09002	479.716	0.0929205	701.14	160.629	0.5482	-0.02547
5.09997	480.716	0.0931361	701.14	160.964	0.54948	-0.0254
5.10998	481.732	0.0933249	701.14	161.304	0.55059	-0.0255
5.11999	482.779	0.0935137	701.14	161.655	0.5517	-0.02564
5.14	484.779	0.0939448	701.14	162.325	0.55425	-0.02548
5.15996	486.728	0.0943501	701.14	162.977	0.55664	-0.02542
5.17998	488.747	0.0947277	701.14	163.653	0.55887	-0.02561
5.18999	489.747	0.0949166	701.14	163.988	0.55998	-0.02569
5.21001	491.728	0.0953476	701.14	164.652	0.56252	-0.02552
5.22997	493.763	0.095752	701.14	165.333	0.56491	-0.02557
5.23998	494.786	0.0959408	701.14	165.675	0.56602	-0.02568
5.24999	495.802	0.0961573	701.14	166.016	0.5673	-0.02561
5.26	496.849	0.0963728	701.14	166.366	0.56857	-0.02559
5.27001	497.896	0.0965617	701.14	166.717	0.56969	-0.02573
5.28002	498.919	0.0967772	701.14	167.059	0.57096	-0.02568
5.28997	499.966	0.096966	701.14	167.41	0.57207	-0.02582
5.29998	501.013	0.0971548	701.14	167.761	0.57318	-0.02596
5.30999	502.036	0.0973437	701.14	168.103	0.5743	-0.02607
5.32	503.068	0.0975592	701.14	168.449	0.57557	-0.02603
5.33001	504.068	0.0977757	701.14	168.784	0.57685	-0.02595
5.34002	505.083	0.0979636	701.14	169.123	0.57796	-0.02606
5.34997	506.107	0.0981524	701.14	169.466	0.57907	-0.02617
5.35998	507.115	0.0983689	701.14	169.804	0.58035	-0.02609
5.38	509.103	0.0987732	701.14	170.469	0.58273	-0.02609
5.40001	511.068	0.0991509	701.14	171.127	0.58496	-0.02621
5.40996	512.091	0.0993664	701.14	171.47	0.58623	-0.02616
5.41997	513.146	0.0995819	701.14	171.823	0.5875	-0.02615
5.42998	514.146	0.0997708	701.14	172.158	0.58862	-0.02623
5.43999	515.185	0.0999873	701.14	172.506	0.5899	-0.0262
5.45	516.201	0.100176	701.14	172.846	0.59101	-0.0263
5.46001	517.224	0.100392	701.14	173.189	0.59228	-0.02625
5.46996	518.263	0.100607	701.14	173.537	0.59355	-0.02622
5.47997	519.263	0.100796	701.14	173.871	0.59467	-0.0263
5.48998	520.302	0.100985	701.14	174.219	0.59578	-0.02643
5.51	522.279	0.101389	701.14	174.881	0.59817	-0.02641
5.53002	524.279	0.101767	701.14	175.551	0.6004	-0.02657
5.54998	526.247	0.102199	701.14	176.21	0.60294	-0.02638
5.57	528.232	0.102603	701.14	176.875	0.60533	-0.02637
5.59002	530.232	0.102981	701.14	177.544	0.60756	-0.02653
5.59997	531.279	0.10317	701.14	177.895	0.60867	-0.02667
5.60998	532.302	0.103385	701.14	178.237	0.60994	-0.02662
5.61999	533.31	0.103602	701.14	178.575	0.61122	-0.02655
5.63	534.333	0.103817	701.14	178.918	0.61249	-0.0265
5.64	535.349	0.104006	701.14	179.258	0.6136	-0.0266
5.65001	536.365	0.104195	701.14	179.598	0.61472	-0.0267
5.65996	537.388	0.104384	701.14	179.94	0.61583	-0.02681
5.66997	538.396	0.104573	701.14	180.278	0.61695	-0.0269
5.67998	539.419	0.104761	701.14	180.621	0.61806	-0.02701
5.7	541.341	0.105192	701.14	181.264	0.6206	-0.02677
5.71996	543.271	0.105598	701.14	181.91	0.623	-0.02668
5.73998	545.201	0.105948	701.14	182.557	0.62506	-0.02693
5.76	547.146	0.10638	701.14	183.208	0.62761	-0.0267
5.78002	549.076	0.106784	701.14	183.854	0.62999	-0.02663
5.79998	551.083	0.107188	701.14	184.526	0.63238	-0.02664
5.80999	552.107	0.107377	701.14	184.869	0.63349	-0.02675
5.82	553.122	0.107566	701.14	185.209	0.63461	-0.02685
5.83001	554.154	0.107755	701.14	185.554	0.63572	-0.02697
5.84002	555.177	0.10797	701.14	185.897	0.63699	-0.02693
5.84997	556.193	0.108187	701.14	186.237	0.63827	-0.02686
5.85998	557.232	0.108376	701.14	186.585	0.63939	-0.02699
5.86999	558.294	0.108591	701.14	186.941	0.64065	-0.02699
5.88	559.341	0.10878	701.14	187.291	0.64177	-0.02713
5.89	560.404	0.108969	701.14	187.647	0.64288	-0.02728
5.90001	561.443	0.109158	701.14	187.995	0.644	-0.02741
5.90996	562.482	0.109373	701.14	188.343	0.64527	-0.02739
5.91997	563.536	0.109589	701.14	188.696	0.64654	-0.02737
5.92998	564.583	0.109805	701.14	189.047	0.64782	-0.02735
5.93999	565.615	0.110021	701.14	189.392	0.64909	-0.02731
5.95	566.677	0.11021	701.14	189.748	0.65021	-0.02746
5.96001	567.701	0.110399	701.14	190.091	0.65132	-0.02757
5.96996	568.716	0.110614	701.14	190.43	0.65259	-0.02752
5.97997	569.74	0.11083	701.14	190.773	0.65386	-0.02747
5.98998	570.771	0.111018	701.14	191.119	0.65497	-0.02759
5.99999	571.771	0.111235	701.14	191.453	0.65625	-0.02751
6.02001	573.744	0.111613	701.14	192.114	0.65848	-0.02764
6.03997	575.783	0.112017	701.14	192.797	0.66087	-0.02769
6.04998	576.798	0.112206	701.14	193.137	0.66198	-0.02779
6.05999	577.837	0.112395	701.14	193.485	0.6631	-0.02792
6.07	578.9	0.11261	701.14	193.84	0.66437	-0.02792
6.08001	579.931	0.112799	701.14	194.186	0.66548	-0.02804
6.09002	580.931	0.113014	701.14	194.521	0.66675	-0.02797
6.09997	581.954	0.113203	701.14	194.863	0.66786	-0.02808
6.10998	583.017	0.113392	701.14	195.219	0.66898	-0.02823
6.11999	584.04	0.113609	701.14	195.562	0.67026	-0.02817
6.13	585.048	0.113797	701.14	195.899	0.67137	-0.02827
6.15001	587.013	0.114202	701.14	196.557	0.67376	-0.02823
6.16997	589.001	0.114579	701.14	197.223	0.67598	-0.02838
6.18999	590.974	0.114984	701.14	197.883	0.67837	-0.02835
6.2	591.99	0.115173	701.14	198.224	0.67949	-0.02845
6.21996	593.943	0.115577	701.14	198.878	0.68187	-0.02841
6.22997	594.958	0.115766	701.14	199.217	0.68299	-0.02851
6.23998	595.982	0.115955	701.14	199.56	0.6841	-0.02861
6.24999	597.021	0.11617	701.14	199.908	0.68537	-0.02859
6.26	598.044	0.116359	701.14	200.251	0.68648	-0.0287
6.27001	599.044	0.116575	701.14	200.586	0.68776	-0.02862
6.28002	600.052	0.116764	701.14	200.923	0.68887	-0.02871
6.28997	601.091	0.11698	701.14	201.271	0.69015	-0.02868
6.29998	602.107	0.117169	701.14	201.611	0.69126	-0.02878
6.30999	603.169	0.117384	701.14	201.967	0.69253	-0.02878
6.32	604.216	0.117573	701.14	202.317	0.69365	-0.02892
6.33001	605.255	0.117762	701.14	202.665	0.69476	-0.02904
6.34002	606.255	0.117977	701.14	203	0.69603	-0.02897
6.34997	607.271	0.118194	701.14	203.34	0.69731	-0.02891
6.35998	608.279	0.118383	701.14	203.678	0.69842	-0.029
6.36999	609.31	0.118572	701.14	204.023	0.69954	-0.02911
6.38	610.326	0.11876	701.14	204.363	0.70065	-0.02922
6.39	611.326	0.119003	701.14	204.698	0.70208	-0.02898
6.40001	612.357	0.119191	701.14	205.043	0.70319	-0.02911
6.40996	613.372	0.11938	701.14	205.383	0.70431	-0.0292
6.41997	614.419	0.119596	701.14	205.734	0.70558	-0.02918
6.42998	615.451	0.119758	701.14	206.079	0.70654	-0.02946
6.43999	616.513	0.119973	701.14	206.435	0.70781	-0.02946
6.45	617.529	0.12019	701.14	206.775	0.70909	-0.0294
6.46001	618.591	0.120405	701.14	207.131	0.71035	-0.0294
6.46996	619.646	0.120594	701.14	207.484	0.71147	-0.02955
6.47997	620.708	0.120783	701.14	207.84	0.71258	-0.0297
6.48998	621.779	0.120972	701.14	208.198	0.7137	-0.02987
6.49999	622.888	0.121187	701.14	208.57	0.71497	-0.02992
6.51	623.966	0.121376	701.14	208.93	0.71608	-0.0301
6.52001	625.044	0.121592	701.14	209.291	0.71736	-0.03011
6.53002	626.138	0.121808	701.14	209.658	0.71863	-0.03015
6.54002	627.227	0.122024	701.14	210.022	0.71991	-0.03017
6.54997	628.329	0.12224	701.14	210.391	0.72118	-0.03022
6.55998	629.407	0.122455	701.14	210.752	0.72245	-0.03024
6.56999	630.493	0.122671	701.14	211.116	0.72372	-0.03026
6.58	631.571	0.122887	701.14	211.477	0.725	-0.03028
6.59001	632.657	0.123076	701.14	211.841	0.72611	-0.03046
6.60002	633.688	0.123292	701.14	212.186	0.72739	-0.03042
6.60997	634.735	0.12348	701.14	212.536	0.7285	-0.03056
6.61998	635.797	0.123696	701.14	212.892	0.72977	-0.03056
6.62999	636.86	0.123885	701.14	213.248	0.73088	-0.03071
6.64	637.922	0.124074	701.14	213.604	0.732	-0.03087
6.65	638.946	0.124262	701.14	213.946	0.73311	-0.03099
6.66001	639.961	0.124451	701.14	214.286	0.73422	-0.03108
6.66996	640.961	0.124667	701.14	214.621	0.7355	-0.03101
6.67997	641.977	0.124882	701.14	214.961	0.73677	-0.03095
6.68998	642.977	0.125071	701.14	215.296	0.73788	-0.03103
6.69999	644.032	0.12526	701.14	215.649	0.739	-0.03118
6.71	645.086	0.125476	701.14	216.002	0.74027	-0.03117
6.72996	647.067	0.125881	701.14	216.666	0.74266	-0.03115
6.74998	649.055	0.126285	701.14	217.331	0.74504	-0.03114
6.75999	650.071	0.126474	701.14	217.672	0.74616	-0.03124
6.77	651.11	0.126663	701.14	218.019	0.74727	-0.03137
6.78001	652.125	0.126852	701.14	218.359	0.74839	-0.03147
6.79002	653.157	0.127067	701.14	218.705	0.74966	-0.03143
6.79997	654.188	0.127256	701.14	219.05	0.75077	-0.03155
6.80998	655.188	0.127472	701.14	219.385	0.75205	-0.03147
6.81999	656.258	0.127661	701.14	219.743	0.75316	-0.03164
6.83	657.305	0.127903	701.14	220.094	0.75459	-0.03146
6.84001	658.399	0.128092	701.14	220.46	0.75571	-0.03165
6.85002	659.477	0.128281	701.14	220.821	0.75682	-0.03183
6.85997	660.547	0.12847	701.14	221.179	0.75794	-0.03199
6.86998	661.586	0.128685	701.14	221.527	0.7592	-0.03197
6.87999	662.672	0.128874	701.14	221.891	0.76032	-0.03215
6.89	663.711	0.129063	701.14	222.239	0.76143	-0.03228
6.9	664.727	0.12928	701.14	222.579	0.76271	-0.03221
6.91001	665.774	0.129468	701.14	222.93	0.76382	-0.03235
6.91996	666.79	0.129684	701.14	223.27	0.7651	-0.03229
6.92997	667.852	0.129873	701.14	223.625	0.76621	-0.03245
6.93998	668.86	0.130062	701.14	223.963	0.76733	-0.03254
6.94999	669.875	0.130277	701.14	224.303	0.7686	-0.03249
6.96	670.891	0.130493	701.14	224.643	0.76987	-0.03243
6.97001	671.907	0.130682	701.14	224.983	0.77099	-0.03253
6.97996	672.961	0.130898	701.14	225.336	0.77226	-0.03251
6.98997	674.024	0.131087	701.14	225.692	0.77337	-0.03267
6.99998	675.094	0.131276	701.14	226.05	0.77449	-0.03283
7.00999	676.11	0.131491	701.14	226.391	0.77576	-0.03278
7.02	677.188	0.131707	701.14	226.751	0.77703	-0.03279
7.03001	678.235	0.131896	701.14	227.102	0.77815	-0.03293
7.04002	679.305	0.132058	701.14	227.46	0.7791	-0.03326
7.04997	680.407	0.132273	701.14	227.829	0.78037	-0.0333
7.05998	681.493	0.132489	701.14	228.193	0.78165	-0.03333
7.06999	682.571	0.132705	701.14	228.554	0.78292	-0.03334
7.08	683.633	0.132921	701.14	228.91	0.78419	-0.03334
7.09001	684.727	0.13311	701.14	229.276	0.78531	-0.03353
7.10002	685.774	0.133325	701.14	229.626	0.78658	-0.03352
7.10997	686.86	0.133541	701.14	229.99	0.78785	-0.03354
7.11998	687.899	0.133729	701.14	230.338	0.78896	-0.03367
7.12999	688.946	0.133918	701.14	230.689	0.79008	-0.03381
7.14	690	0.134134	701.14	231.042	0.79135	-0.0338
7.15	691.008	0.13435	701.14	231.379	0.79263	-0.03373
7.16001	692.032	0.134539	701.14	231.722	0.79374	-0.03384
7.16996	693.071	0.134728	701.14	232.07	0.79486	-0.03397
7.17997	694.086	0.134944	701.14	232.41	0.79613	-0.0339
7.18998	695.11	0.135132	701.14	232.753	0.79724	-0.03402
7.19999	696.211	0.135321	701.14	233.121	0.79835	-0.03422
7.21	697.282	0.13551	701.14	233.48	0.79947	-0.03439
7.22001	698.383	0.135726	701.14	233.848	0.80074	-0.03443
7.22996	699.43	0.135941	701.14	234.199	0.80201	-0.03441
7.23997	700.493	0.13613	701.14	234.555	0.80313	-0.03457
7.24998	701.563	0.136319	701.14	234.913	0.80424	-0.03473
7.25999	702.688	0.136508	701.14	235.29	0.80536	-0.03496
7.27	703.782	0.136696	701.14	235.656	0.80647	-0.03516
7.28001	704.836	0.136885	701.14	236.009	0.80758	-0.03531
7.29002	705.946	0.137102	701.14	236.381	0.80886	-0.03536
7.29997	706.946	0.137317	701.14	236.716	0.81013	-0.03528
7.30998	708	0.137506	701.14	237.069	0.81124	-0.03543
7.31999	709.04	0.137722	701.14	237.417	0.81252	-0.0354
7.33	710.11	0.13791	701.14	237.775	0.81363	-0.03557
7.34001	711.141	0.138126	701.14	238.12	0.8149	-0.03553
7.35002	712.172	0.138315	701.14	238.466	0.81602	-0.03565
7.35997	713.188	0.138531	701.14	238.806	0.81729	-0.03559
7.36998	714.211	0.138692	701.14	239.148	0.81824	-0.03586
7.37999	715.258	0.138909	701.14	239.499	0.81952	-0.03583
7.39	716.266	0.139098	701.14	239.836	0.82064	-0.03592
7.4	717.313	0.139287	701.14	240.187	0.82175	-0.03606
7.41001	718.344	0.139474	701.14	240.532	0.82286	-0.03619
7.41996	719.352	0.139691	701.14	240.87	0.82414	-0.03611
7.42997	720.391	0.13988	701.14	241.218	0.82525	-0.03624
7.43998	721.407	0.140069	701.14	241.558	0.82637	-0.03634
7.44999	722.446	0.140284	701.14	241.906	0.82763	-0.03632
7.46	723.485	0.140473	701.14	242.254	0.82875	-0.03644
7.47001	724.508	0.140688	701.14	242.596	0.83002	-0.0364
7.47996	725.547	0.140851	701.14	242.944	0.83098	-0.03668
7.48997	726.61	0.141066	701.14	243.3	0.83225	-0.03668
7.49998	727.618	0.141282	701.14	243.638	0.83352	-0.03661
7.50999	728.625	0.141498	701.14	243.975	0.8348	-0.03654
7.52	729.641	0.141687	701.14	244.315	0.83591	-0.03664
7.53001	730.665	0.141876	701.14	244.658	0.83703	-0.03675
7.54002	731.719	0.142065	701.14	245.011	0.83814	-0.0369
7.54997	732.735	0.142253	701.14	245.351	0.83925	-0.037
7.55998	733.735	0.142469	701.14	245.686	0.84053	-0.03692
7.56999	734.782	0.142658	701.14	246.036	0.84164	-0.03706
7.58	735.829	0.142847	701.14	246.387	0.84276	-0.0372
7.59001	736.868	0.143062	701.14	246.735	0.84402	-0.03717
7.60002	737.954	0.143278	701.14	247.099	0.8453	-0.0372
7.60997	739.079	0.143466	701.14	247.475	0.84641	-0.03743
7.61998	740.172	0.143683	701.14	247.841	0.84769	-0.03746
7.62999	741.266	0.143872	701.14	248.208	0.8488	-0.03765
7.64	742.368	0.144087	701.14	248.577	0.85007	-0.0377
7.65	743.469	0.144276	701.14	248.945	0.85119	-0.0379
7.66001	744.602	0.144492	701.14	249.325	0.85246	-0.03798
7.66996	745.68	0.144735	701.14	249.686	0.85389	-0.03784
7.67997	746.743	0.144924	701.14	250.041	0.85501	-0.038
7.68998	747.805	0.145113	701.14	250.397	0.85612	-0.03815
7.69999	748.844	0.145301	701.14	250.745	0.85723	-0.03828
7.71	749.852	0.14549	701.14	251.083	0.85835	-0.03838
7.72001	750.915	0.145706	701.14	251.438	0.85962	-0.03837
7.72996	751.93	0.145895	701.14	251.778	0.86074	-0.03847
7.73997	752.938	0.146083	701.14	252.116	0.86185	-0.03857
7.74998	753.969	0.146272	701.14	252.461	0.86296	-0.03868
7.75999	755.032	0.146461	701.14	252.817	0.86408	-0.03884
7.77	756.141	0.146677	701.14	253.188	0.86535	-0.03889
7.78001	757.211	0.14692	701.14	253.547	0.86678	-0.03874
7.79002	758.321	0.147135	701.14	253.918	0.86805	-0.0388
7.79997	759.461	0.147324	701.14	254.3	0.86917	-0.03905
7.80998	760.571	0.147513	701.14	254.672	0.87028	-0.03926
7.81999	761.633	0.147728	701.14	255.027	0.87155	-0.03926
7.83	762.719	0.147917	701.14	255.391	0.87267	-0.03944
7.84001	763.829	0.148133	701.14	255.763	0.87394	-0.0395
7.85002	764.907	0.148349	701.14	256.124	0.87522	-0.03951
7.85997	765.938	0.148538	701.14	256.469	0.87633	-0.03963
7.86998	766.954	0.148727	701.14	256.809	0.87745	-0.03973
7.87999	767.977	0.148942	701.14	257.152	0.87871	-0.03968
7.9	769.958	0.149347	701.14	257.815	0.8811	-0.03966
7.91001	770.973	0.149536	701.14	258.155	0.88222	-0.03976
7.91996	771.989	0.149724	701.14	258.495	0.88333	-0.03987
7.93998	773.969	0.150129	701.14	259.158	0.88572	-0.03985
7.94999	774.985	0.150318	701.14	259.498	0.88683	-0.03995
7.96	776.024	0.150507	701.14	259.846	0.88795	-0.04007
7.97001	777.063	0.150695	701.14	260.194	0.88906	-0.04021
7.97996	778.11	0.150911	701.14	260.544	0.89033	-0.04019
7.98997	779.196	0.1511	701.14	260.908	0.89145	-0.04037
7.99998	780.243	0.151316	701.14	261.259	0.89272	-0.04035
8.00999	781.305	0.151532	701.14	261.614	0.89399	-0.04034
8.02	782.36	0.151721	701.14	261.968	0.89511	-0.04049
8.03001	783.422	0.151909	701.14	262.323	0.89622	-0.04065
8.04002	784.485	0.152125	701.14	262.679	0.89749	-0.04065
8.04997	785.563	0.152314	701.14	263.04	0.89861	-0.04082
8.05998	786.625	0.152503	701.14	263.396	0.89972	-0.04098
8.06999	787.665	0.152691	701.14	263.744	0.90083	-0.04111
8.08	788.758	0.15288	701.14	264.11	0.90195	-0.0413
8.09001	789.821	0.153096	701.14	264.466	0.90322	-0.0413
8.10002	790.883	0.153312	701.14	264.821	0.9045	-0.0413
8.10997	791.922	0.153528	701.14	265.169	0.90577	-0.04126
8.11998	793.008	0.153717	701.14	265.533	0.90688	-0.04145
8.12999	794.094	0.153932	701.14	265.897	0.90815	-0.04148
8.14	795.133	0.154148	701.14	266.245	0.90943	-0.04145
8.15	796.204	0.154336	701.14	266.603	0.91054	-0.04162
8.16001	797.227	0.154553	701.14	266.946	0.91182	-0.04156
8.16996	798.313	0.154742	701.14	267.309	0.91293	-0.04174
8.17997	799.36	0.154931	701.14	267.66	0.91405	-0.04188
8.18998	800.391	0.155119	701.14	268.005	0.91516	-0.042
8.19999	801.422	0.155308	701.14	268.35	0.91627	-0.04212
8.21	802.477	0.155524	701.14	268.704	0.91755	-0.04211
8.22001	803.524	0.155713	701.14	269.054	0.91866	-0.04225
8.22996	804.54	0.155901	701.14	269.394	0.91977	-0.04235
8.23997	805.594	0.156117	701.14	269.747	0.92104	-0.04234
8.24998	806.641	0.156333	701.14	270.098	0.92232	-0.04232
8.25999	807.719	0.156521	701.14	270.459	0.92343	-0.0425
8.27	808.75	0.156738	701.14	270.804	0.92471	-0.04245
8.28001	809.829	0.156926	701.14	271.165	0.92582	-0.04263
8.29002	810.907	0.157142	701.14	271.526	0.92709	-0.04265
8.29997	811.993	0.157358	701.14	271.89	0.92837	-0.04267
8.30998	813.032	0.157573	701.14	272.238	0.92963	-0.04264
8.31999	814.086	0.15779	701.14	272.591	0.93091	-0.04262
8.33	815.165	0.158005	701.14	272.952	0.93218	-0.04265
8.34001	816.235	0.158166	701.14	273.31	0.93313	-0.04298
8.35002	817.29	0.158355	701.14	273.664	0.93425	-0.04312
8.35997	818.36	0.158572	701.14	274.022	0.93553	-0.04312
8.36998	819.415	0.158761	701.14	274.375	0.93664	-0.04327
8.37999	820.446	0.158976	701.14	274.72	0.93791	-0.04323
8.39	821.461	0.159192	701.14	275.06	0.93919	-0.04317
8.4	822.477	0.159408	701.14	275.4	0.94046	-0.04311
8.41001	823.508	0.159596	701.14	275.746	0.94157	-0.04324
8.41996	824.555	0.159812	701.14	276.096	0.94284	-0.04321
8.42997	825.594	0.160001	701.14	276.444	0.94396	-0.04334
8.43998	826.633	0.160217	701.14	276.792	0.94523	-0.04331
8.44999	827.641	0.160432	701.14	277.13	0.9465	-0.04325
8.47001	829.551	0.16081	701.14	277.769	0.94873	-0.0433
8.48997	831.454	0.161188	701.14	278.406	0.95096	-0.04335
8.50999	833.395	0.161565	701.14	279.056	0.95319	-0.04344
8.53001	835.27	0.16197	701.14	279.684	0.95558	-0.0433
8.54997	837.184	0.162375	701.14	280.325	0.95796	-0.0432
8.55998	838.2	0.162536	701.14	280.665	0.95891	-0.04346
8.56999	839.2	0.162725	701.14	281	0.96003	-0.04354
8.58	840.2	0.162941	701.14	281.335	0.9613	-0.04346
8.59001	841.231	0.16313	701.14	281.68	0.96242	-0.04358
8.60997	843.204	0.163561	701.14	282.341	0.96496	-0.0434
8.61998	844.227	0.16375	701.14	282.683	0.96608	-0.04351
8.62999	845.243	0.163939	701.14	283.023	0.96719	-0.04361
8.65	847.227	0.164343	701.14	283.688	0.96958	-0.0436
8.66996	849.215	0.164749	701.14	284.353	0.97197	-0.04358
8.67997	850.247	0.16491	701.14	284.699	0.97292	-0.04386
8.68998	851.262	0.165125	701.14	285.039	0.97419	-0.04381
8.69999	852.293	0.165342	701.14	285.384	0.97547	-0.04376
8.71	853.317	0.165557	701.14	285.727	0.97674	-0.04372
8.72001	854.34	0.16572	701.14	286.07	0.9777	-0.04398
8.72996	855.364	0.165935	701.14	286.412	0.97897	-0.04393
8.73997	856.442	0.166124	701.14	286.773	0.98008	-0.04411
8.74998	857.489	0.166313	701.14	287.124	0.9812	-0.04425
8.75999	858.559	0.166528	701.14	287.482	0.98247	-0.04426
8.77	859.606	0.166717	701.14	287.833	0.98358	-0.04439
8.78001	860.653	0.166906	701.14	288.183	0.9847	-0.04453
8.79002	861.692	0.167121	701.14	288.531	0.98596	-0.0445
8.79997	862.754	0.16731	701.14	288.887	0.98708	-0.04466
8.80998	863.809	0.167527	701.14	289.24	0.98836	-0.04464
8.81999	864.872	0.167742	701.14	289.596	0.98963	-0.04464
8.83	865.973	0.167958	701.14	289.965	0.9909	-0.04469
8.84001	867.004	0.16812	701.14	290.31	0.99186	-0.04496
8.85002	868.067	0.168309	701.14	290.666	0.99297	-0.04512
8.85997	869.129	0.168524	701.14	291.022	0.99424	-0.04512
8.86998	870.192	0.168767	701.14	291.377	0.99568	-0.04496
8.87999	871.239	0.168956	701.14	291.728	0.99679	-0.0451
8.89	872.301	0.169172	701.14	292.084	0.99806	-0.04509
8.9	873.348	0.169361	701.14	292.434	0.99918	-0.04523
8.91001	874.379	0.169576	701.14	292.779	1.00045	-0.04519
8.91996	875.395	0.169765	701.14	293.12	1.00156	-0.04529
8.93998	877.391	0.170143	701.14	293.788	1.00379	-0.04545
8.96	879.372	0.170547	701.14	294.451	1.00618	-0.04543
8.97996	881.364	0.170952	701.14	295.118	1.00857	-0.04543
8.99998	883.336	0.17133	701.14	295.779	1.0108	-0.04556
9.00999	884.344	0.171546	701.14	296.116	1.01207	-0.04549
9.02	885.352	0.171761	701.14	296.454	1.01334	-0.04542
9.03001	886.352	0.171977	701.14	296.789	1.01461	-0.04535
9.04002	887.352	0.172165	701.14	297.123	1.01572	-0.04543
9.04997	888.375	0.172354	701.14	297.466	1.01684	-0.04554
9.06999	890.344	0.17276	701.14	298.125	1.01923	-0.0455
9.09001	892.329	0.173164	701.14	298.79	1.02162	-0.04549
9.10997	894.293	0.173568	701.14	299.448	1.024	-0.04546
9.12999	896.231	0.173946	701.14	300.096	1.02623	-0.04554
9.15	898.153	0.17435	701.14	300.74	1.02861	-0.04546
9.16996	900.118	0.174728	701.14	301.398	1.03084	-0.04558
9.18998	902.055	0.175106	701.14	302.047	1.03307	-0.04566
9.21	903.989	0.17551	701.14	302.694	1.03546	-0.04559
9.22996	905.946	0.175915	701.14	303.349	1.03785	-0.04554
9.24998	907.899	0.17632	701.14	304.003	1.04024	-0.04549
9.27	909.856	0.176724	701.14	304.659	1.04262	-0.04545
9.29002	911.821	0.177102	701.14	305.317	1.04485	-0.04557
9.30998	913.809	0.177506	701.14	305.982	1.04723	-0.04556
9.33	915.766	0.177911	701.14	306.638	1.04962	-0.04551
9.35002	917.743	0.178342	701.14	307.3	1.05217	-0.04533
9.36998	919.735	0.17872	701.14	307.967	1.0544	-0.04549
9.37999	920.75	0.178909	701.14	308.306	1.05551	-0.04558
9.39	921.774	0.179124	701.14	308.649	1.05678	-0.04554
9.4	922.805	0.179313	701.14	308.995	1.05789	-0.04566
9.41001	923.852	0.179529	701.14	309.345	1.05917	-0.04564
9.41996	924.907	0.179745	701.14	309.698	1.06044	-0.04562
9.42997	926	0.179961	701.14	310.064	1.06172	-0.04566
9.43998	927.071	0.18015	701.14	310.423	1.06283	-0.04582
9.44999	928.157	0.180338	701.14	310.787	1.06394	-0.04601
9.46	929.227	0.180554	701.14	311.145	1.06522	-0.04602
9.47001	930.274	0.180743	701.14	311.495	1.06633	-0.04615
9.47996	931.321	0.180958	701.14	311.846	1.0676	-0.04614
9.49998	933.344	0.181364	701.14	312.523	1.06999	-0.04616
9.52	935.344	0.181741	701.14	313.193	1.07222	-0.04633
9.54002	937.325	0.182172	701.14	313.856	1.07476	-0.04615
9.55998	939.27	0.18255	701.14	314.508	1.07699	-0.04625
9.56999	940.27	0.182765	701.14	314.843	1.07826	-0.04618
9.58	941.293	0.182954	701.14	315.185	1.07937	-0.04629
9.59001	942.356	0.183143	701.14	315.541	1.08049	-0.04644
9.60002	943.372	0.18336	701.14	315.881	1.08177	-0.04638
9.60997	944.395	0.183575	701.14	316.224	1.08304	-0.04633
9.61998	945.418	0.183764	701.14	316.566	1.08415	-0.04644
9.62999	946.426	0.183953	701.14	316.904	1.08527	-0.04653
9.64	947.434	0.184168	701.14	317.241	1.08654	-0.04647
9.65	948.473	0.184384	701.14	317.589	1.08781	-0.04644
9.66001	949.528	0.184573	701.14	317.943	1.08893	-0.04658
9.66996	950.528	0.184762	701.14	318.277	1.09004	-0.04666
9.68998	952.508	0.185194	701.14	318.94	1.09259	-0.04648
9.71	954.458	0.185571	701.14	319.593	1.09481	-0.04659
9.72996	956.426	0.185949	701.14	320.252	1.09704	-0.04671
9.74998	958.375	0.186353	701.14	320.905	1.09943	-0.04666
9.77	960.278	0.186758	701.14	321.542	1.10182	-0.04655
9.79002	962.184	0.187135	701.14	322.18	1.10404	-0.0466
9.80998	964.106	0.18754	701.14	322.824	1.10643	-0.04651
9.83	966.016	0.187945	701.14	323.463	1.10882	-0.04641
9.85002	967.911	0.188323	701.14	324.098	1.11105	-0.04644
9.86998	969.758	0.188727	701.14	324.716	1.11343	-0.04627
9.89	971.625	0.189105	701.14	325.342	1.11566	-0.04627
9.91001	973.532	0.189509	701.14	325.98	1.11805	-0.04617
9.92997	975.407	0.189913	701.14	326.608	1.12043	-0.04603
9.94999	977.317	0.190291	701.14	327.248	1.12266	-0.04608
9.97001	979.29	0.190696	701.14	327.908	1.12505	-0.04605
9.97996	980.29	0.190885	701.14	328.243	1.12617	-0.04613
9.99998	982.282	0.191316	701.14	328.91	1.12871	-0.04597
10.01	983.305	0.191505	701.14	329.253	1.12982	-0.04608
10.03	985.282	0.191909	701.14	329.915	1.13221	-0.04606
10.04	986.282	0.192098	701.14	330.249	1.13332	-0.04614
10.05	987.29	0.192315	701.14	330.587	1.1346	-0.04607
10.06	988.313	0.192503	701.14	330.929	1.13571	-0.04618
10.07	989.321	0.192719	701.14	331.267	1.13699	-0.04611
10.08	990.329	0.192908	701.14	331.604	1.1381	-0.0462
10.09	991.336	0.193123	701.14	331.942	1.13937	-0.04614
10.1	992.344	0.193312	701.14	332.279	1.14048	-0.04623
10.12	994.372	0.193744	701.14	332.958	1.14303	-0.0461
10.13	995.395	0.19396	701.14	333.301	1.14431	-0.04605
10.14	996.403	0.194122	701.14	333.638	1.14526	-0.0463
10.15	997.418	0.194337	701.14	333.978	1.14653	-0.04625
10.16	998.442	0.194526	701.14	334.321	1.14765	-0.04636
10.18	1000.41	0.194931	701.14	334.98	1.15004	-0.04632
10.2	1002.35	0.195363	701.14	335.63	1.15258	-0.04609
10.21	1003.36	0.19555	701.14	335.968	1.15369	-0.0462
10.23	1005.29	0.195928	701.14	336.614	1.15592	-0.04628
10.25	1007.22	0.196333	701.14	337.26	1.15831	-0.04619
10.27	1009.16	0.196738	701.14	337.91	1.1607	-0.04612
10.29	1011.11	0.197115	701.14	338.563	1.16292	-0.04623
10.31	1013.05	0.197546	701.14	339.212	1.16546	-0.04601
10.33	1014.95	0.197924	701.14	339.849	1.16769	-0.04605
10.35	1016.88	0.198302	701.14	340.495	1.16992	-0.04613
10.37	1018.81	0.198707	701.14	341.141	1.17231	-0.04605
10.39	1020.72	0.199111	701.14	341.781	1.1747	-0.04595
10.41	1022.65	0.199516	701.14	342.427	1.17709	-0.04587
10.43	1024.61	0.199893	701.14	343.083	1.17931	-0.04599
10.45	1026.54	0.200298	701.14	343.729	1.1817	-0.04591
10.47	1028.44	0.200676	701.14	344.366	1.18393	-0.04595
10.49	1030.39	0.201053	701.14	345.019	1.18615	-0.04606
10.51	1032.29	0.201512	701.14	345.655	1.18886	-0.04562
10.53	1034.13	0.20189	701.14	346.271	1.19109	-0.04559
10.55	1035.96	0.202294	701.14	346.884	1.19347	-0.0454
10.57	1037.8	0.202672	701.14	347.5	1.19571	-0.04537
10.59	1039.65	0.203049	701.14	348.119	1.19793	-0.04535
10.61	1041.57	0.203481	701.14	348.762	1.20048	-0.0451
10.62	1042.59	0.20367	701.14	349.104	1.20159	-0.04521
10.64	1044.57	0.204074	701.14	349.767	1.20398	-0.04519
10.65	1045.58	0.20429	701.14	350.105	1.20525	-0.04512
10.66	1046.61	0.204479	701.14	350.45	1.20637	-0.04524
10.67	1047.63	0.204668	701.14	350.791	1.20748	-0.04535
10.69	1049.65	0.205072	701.14	351.468	1.20986	-0.04538
10.7	1050.66	0.205315	701.14	351.806	1.2113	-0.04515
10.72	1052.63	0.205719	701.14	352.466	1.21368	-0.04512
10.73	1053.65	0.205908	701.14	352.807	1.2148	-0.04523
10.74	1054.65	0.20607	701.14	353.142	1.21575	-0.04547
10.75	1055.65	0.206286	701.14	353.477	1.21703	-0.04539
10.76	1056.66	0.206475	701.14	353.815	1.21814	-0.04548
10.77	1057.67	0.20669	701.14	354.153	1.21941	-0.04542
10.78	1058.7	0.206907	701.14	354.498	1.22069	-0.04537
10.79	1059.7	0.207122	701.14	354.833	1.22196	-0.0453
10.8	1060.74	0.207311	701.14	355.181	1.22307	-0.04543
10.81	1061.77	0.207527	701.14	355.526	1.22435	-0.04539
10.82	1062.77	0.207742	701.14	355.861	1.22562	-0.04532
10.83	1063.79	0.207931	701.14	356.202	1.22673	-0.04542
10.84	1064.81	0.20812	701.14	356.544	1.22785	-0.04552
10.85	1065.82	0.208309	701.14	356.882	1.22896	-0.04562
10.86	1066.84	0.208498	701.14	357.224	1.23008	-0.04572
10.87	1067.87	0.208714	701.14	357.569	1.23135	-0.04568
10.89	1069.81	0.209145	701.14	358.218	1.23389	-0.04546
10.91	1071.73	0.209549	701.14	358.861	1.23628	-0.04537
10.93	1073.69	0.2099	701.14	359.517	1.23835	-0.04564
10.95	1075.64	0.210305	701.14	360.17	1.24074	-0.04558
10.97	1077.52	0.210709	701.14	360.8	1.24312	-0.04545
10.99	1079.5	0.211087	701.14	361.463	1.24535	-0.04559
11.01	1081.47	0.211492	701.14	362.122	1.24774	-0.04555
11.03	1083.44	0.211896	701.14	362.782	1.25012	-0.04553
11.05	1085.41	0.212274	701.14	363.442	1.25235	-0.04565
11.07	1087.37	0.212652	701.14	364.098	1.25458	-0.04577
11.09	1089.27	0.213083	701.14	364.734	1.25713	-0.0455
11.11	1091.12	0.21346	701.14	365.354	1.25935	-0.04548
11.13	1092.94	0.213838	701.14	365.963	1.26158	-0.04543
11.15	1094.75	0.214216	701.14	366.569	1.26381	-0.04536
11.17	1096.57	0.214593	701.14	367.179	1.26604	-0.04532
11.19	1098.47	0.215025	701.14	367.815	1.26858	-0.04504
11.21	1100.42	0.21543	701.14	368.468	1.27097	-0.04498
11.23	1102.38	0.215834	701.14	369.124	1.27336	-0.04494
11.25	1104.35	0.216239	701.14	369.784	1.27575	-0.04491
11.27	1106.31	0.216616	701.14	370.44	1.27797	-0.04503
11.29	1108.22	0.217021	701.14	371.079	1.28036	-0.04492
11.31	1110.1	0.217426	701.14	371.709	1.28275	-0.04478
11.33	1112.05	0.21783	701.14	372.362	1.28513	-0.04473
11.35	1113.98	0.218235	701.14	373.008	1.28752	-0.04465
11.37	1115.93	0.21864	701.14	373.661	1.28991	-0.04459
11.39	1117.9	0.219044	701.14	374.321	1.29229	-0.04456
11.41	1119.84	0.219449	701.14	374.97	1.29468	-0.0445
11.43	1121.77	0.219853	701.14	375.617	1.29707	-0.04442
11.45	1123.75	0.220258	701.14	376.28	1.29946	-0.0444
11.47	1125.69	0.220636	701.14	376.929	1.30169	-0.04449
11.49	1127.57	0.221067	701.14	377.559	1.30423	-0.04419
11.51	1129.5	0.221445	701.14	378.205	1.30646	-0.04427
11.53	1131.43	0.221849	701.14	378.851	1.30884	-0.0442
11.55	1133.36	0.222254	701.14	379.497	1.31123	-0.04411
11.57	1135.28	0.222659	701.14	380.14	1.31362	-0.04402
11.59	1137.26	0.223063	701.14	380.803	1.31601	-0.04401
11.61	1139.19	0.223441	701.14	381.45	1.31824	-0.04408
11.63	1141.09	0.223818	701.14	382.086	1.32046	-0.04413
11.65	1142.96	0.224196	701.14	382.712	1.32269	-0.04414
11.67	1144.86	0.224627	701.14	383.348	1.32523	-0.04387
11.69	1146.76	0.225005	701.14	383.984	1.32746	-0.04391
11.71	1148.72	0.22541	701.14	384.641	1.32985	-0.04386
11.73	1150.68	0.225814	701.14	385.297	1.33224	-0.04382
11.75	1152.64	0.226219	701.14	385.953	1.33463	-0.04378
11.77	1154.59	0.226596	701.14	386.606	1.33685	-0.04389
11.79	1156.52	0.227001	701.14	387.252	1.33924	-0.04381
11.8	1157.53	0.227217	701.14	387.591	1.34051	-0.04374
11.82	1159.45	0.227622	701.14	388.233	1.3429	-0.04365
11.83	1160.46	0.22781	701.14	388.572	1.34401	-0.04374
11.84	1161.47	0.228026	701.14	388.91	1.34529	-0.04368
11.86	1163.41	0.22843	701.14	389.559	1.34767	-0.04361
11.87	1164.41	0.228619	701.14	389.894	1.34878	-0.04369
11.88	1165.41	0.228836	701.14	390.229	1.35006	-0.04361
11.9	1167.33	0.22924	701.14	390.872	1.35245	-0.04352
11.92	1169.3	0.229644	701.14	391.532	1.35483	-0.0435
11.94	1171.2	0.230022	701.14	392.168	1.35706	-0.04354
11.96	1173.16	0.230426	701.14	392.824	1.35945	-0.0435
11.98	1175.12	0.230858	701.14	393.48	1.36199	-0.04329
12	1177.1	0.231263	701.14	394.143	1.36438	-0.04327
12.02	1178.96	0.231667	701.14	394.766	1.36677	-0.04311
12.04	1180.79	0.232045	701.14	395.379	1.369	-0.04307
12.06	1182.56	0.232422	701.14	395.972	1.37122	-0.04296
12.08	1184.21	0.2328	701.14	396.524	1.37345	-0.04271
12.1	1185.86	0.233204	701.14	397.077	1.37583	-0.0423
12.12	1187.53	0.23361	701.14	397.636	1.37823	-0.0419
12.14	1189.27	0.234014	701.14	398.218	1.38061	-0.0416
12.16	1191.1	0.234418	701.14	398.831	1.383	-0.0414
12.18	1192.99	0.234823	701.14	399.464	1.38539	-0.04127
12.2	1194.84	0.235228	701.14	400.084	1.38778	-0.04109
12.22	1196.73	0.235578	701.14	400.716	1.38984	-0.04129
12.24	1198.65	0.235956	701.14	401.359	1.39207	-0.04136
12.26	1200.56	0.236388	701.14	401.999	1.39462	-0.04109
12.28	1202.47	0.236819	701.14	402.638	1.39716	-0.04083
12.3	1204.41	0.237196	701.14	403.288	1.39939	-0.04093
12.32	1206.28	0.237574	701.14	403.914	1.40162	-0.04093
12.34	1208.12	0.237978	701.14	404.53	1.404	-0.04075
12.36	1209.94	0.238356	701.14	405.14	1.40623	-0.0407
12.38	1211.76	0.238788	701.14	405.749	1.40878	-0.04032
12.4	1213.62	0.239166	701.14	406.372	1.41101	-0.04032
12.42	1215.55	0.239543	701.14	407.018	1.41323	-0.0404
12.44	1217.48	0.239974	701.14	407.664	1.41578	-0.04017
12.46	1219.41	0.24038	701.14	408.311	1.41817	-0.04008
12.48	1221.37	0.240784	701.14	408.967	1.42055	-0.04004
12.49	1222.39	0.240973	701.14	409.308	1.42167	-0.04015
12.51	1224.35	0.241377	701.14	409.965	1.42405	-0.04011
12.53	1226.28	0.241782	701.14	410.611	1.42644	-0.04003
12.55	1228.14	0.242159	701.14	411.234	1.42867	-0.04003
12.57	1229.95	0.242564	701.14	411.84	1.43106	-0.0398
12.59	1231.68	0.242969	701.14	412.419	1.43345	-0.03948
12.61	1233.5	0.243347	701.14	413.029	1.43568	-0.03943
12.63	1235.29	0.243778	701.14	413.628	1.43822	-0.03902
12.65	1237.1	0.244182	701.14	414.234	1.4406	-0.03881
12.67	1238.98	0.244587	701.14	414.863	1.44299	-0.03866
12.69	1240.88	0.244992	701.14	415.5	1.44538	-0.03855
12.71	1242.71	0.245396	701.14	416.112	1.44776	-0.03835
12.73	1244.59	0.245774	701.14	416.742	1.44999	-0.03837
12.75	1246.44	0.246178	701.14	417.361	1.45238	-0.0382
12.77	1248.29	0.24661	701.14	417.981	1.45493	-0.03786
12.79	1250.1	0.247015	701.14	418.587	1.45732	-0.03764
12.81	1251.85	0.247419	701.14	419.173	1.4597	-0.03735
12.83	1253.62	0.247797	701.14	419.766	1.46193	-0.03723
12.85	1255.42	0.248174	701.14	420.368	1.46415	-0.03716
12.87	1257.13	0.24858	701.14	420.941	1.46655	-0.03681
12.89	1258.86	0.248984	701.14	421.52	1.46893	-0.0365
12.91	1260.7	0.249362	701.14	422.136	1.47116	-0.03647
12.93	1262.53	0.249766	701.14	422.749	1.47355	-0.03627
12.95	1264.37	0.250198	701.14	423.365	1.47609	-0.03592
12.97	1266.19	0.250575	701.14	423.975	1.47832	-0.03588
12.99	1267.96	0.250952	701.14	424.567	1.48054	-0.03577
13.01	1269.71	0.25133	701.14	425.153	1.48277	-0.03563
13.03	1271.5	0.251708	701.14	425.753	1.485	-0.03554
13.05	1273.34	0.25214	701.14	426.369	1.48755	-0.03519
13.07	1275.27	0.252544	701.14	427.015	1.48994	-0.03512
13.09	1277.23	0.252948	701.14	427.671	1.49232	-0.03508
13.11	1279.17	0.25338	701.14	428.321	1.49487	-0.03485
13.13	1281.07	0.253758	701.14	428.957	1.4971	-0.03489
13.15	1282.98	0.254162	701.14	429.597	1.49948	-0.03479
13.17	1284.81	0.254567	701.14	430.209	1.50187	-0.03459
13.19	1286.69	0.254972	701.14	430.839	1.50426	-0.03445
13.21	1288.55	0.255376	701.14	431.462	1.50664	-0.03429
13.23	1290.38	0.255781	701.14	432.074	1.50903	-0.03409
13.25	1292.12	0.256185	701.14	432.657	1.51142	-0.03379
13.27	1293.95	0.25659	701.14	433.27	1.51381	-0.03359
13.29	1295.68	0.256968	701.14	433.849	1.51604	-0.03343
13.31	1297.4	0.257399	701.14	434.425	1.51858	-0.03294
13.33	1299.14	0.257777	701.14	435.008	1.52081	-0.03279
13.35	1300.96	0.258154	701.14	435.617	1.52303	-0.03274
13.37	1302.73	0.258559	701.14	436.21	1.52542	-0.03247
13.39	1304.55	0.258963	701.14	436.819	1.52781	-0.03226
13.41	1306.32	0.259341	701.14	437.412	1.53004	-0.03215
13.43	1308.08	0.259746	701.14	438.001	1.53242	-0.03186
13.45	1309.84	0.26015	701.14	438.59	1.53481	-0.03159
13.47	1311.53	0.260555	701.14	439.156	1.5372	-0.03122
13.49	1313.21	0.260932	701.14	439.719	1.53942	-0.031
13.51	1314.96	0.26131	701.14	440.305	1.54165	-0.03087
13.53	1316.64	0.261742	701.14	440.867	1.5442	-0.03033
13.55	1318.3	0.26212	701.14	441.423	1.54643	-0.03008
13.57	1320.06	0.262496	701.14	442.013	1.54865	-0.02997
13.59	1321.83	0.262928	701.14	442.605	1.5512	-0.02954
13.61	1323.57	0.263306	701.14	443.188	1.55343	-0.02939
13.63	1325.39	0.26371	701.14	443.797	1.55581	-0.02918
13.65	1327.13	0.264115	701.14	444.38	1.5582	-0.02887
13.67	1328.81	0.264493	701.14	444.942	1.56043	-0.02865
13.69	1330.46	0.264898	701.14	445.495	1.56282	-0.02823
13.71	1332.17	0.265302	701.14	446.067	1.5652	-0.02789
13.73	1333.95	0.265733	701.14	446.663	1.56775	-0.02748
13.75	1335.75	0.266111	701.14	447.266	1.56998	-0.0274
13.77	1337.53	0.266543	701.14	447.862	1.57253	-0.02698
13.79	1339.38	0.266947	701.14	448.482	1.57491	-0.02681
13.81	1341.21	0.267352	701.14	449.094	1.5773	-0.02661
13.83	1343.03	0.267757	701.14	449.704	1.57969	-0.0264
13.85	1344.91	0.268135	701.14	450.333	1.58192	-0.02642
13.87	1346.75	0.268539	701.14	450.949	1.5843	-0.02623
13.89	1348.58	0.268943	701.14	451.562	1.58668	-0.02604
13.91	1350.32	0.269348	701.14	452.145	1.58907	-0.02573
13.93	1351.95	0.269725	701.14	452.691	1.5913	-0.02545
13.95	1353.58	0.270131	701.14	453.236	1.59369	-0.02501
13.97	1355.3	0.270535	701.14	453.812	1.59608	-0.02468
13.99	1356.97	0.270966	701.14	454.372	1.59862	-0.02414
14.01	1358.69	0.271371	701.14	454.947	1.60101	-0.0238
14.03	1360.47	0.271776	701.14	455.544	1.6034	-0.02354
14.05	1362.2	0.27218	701.14	456.123	1.60578	-0.02323
14.07	1363.9	0.272584	701.14	456.692	1.60817	-0.02288
14.09	1365.57	0.27299	701.14	457.251	1.61056	-0.02248
14.11	1367.12	0.273394	701.14	457.77	1.61294	-0.02195
14.13	1368.67	0.273717	701.14	458.289	1.61485	-0.0219
14.15	1370.24	0.274149	701.14	458.815	1.6174	-0.02123
14.17	1371.78	0.274554	701.14	459.331	1.61979	-0.02068
14.19	1373.33	0.274958	701.14	459.85	1.62217	-0.02015
14.21	1374.98	0.275336	701.14	460.402	1.6244	-0.01989
14.23	1376.58	0.275713	701.14	460.938	1.62663	-0.01958
14.25	1378.08	0.276118	701.14	461.44	1.62901	-0.01899
14.27	1379.65	0.276523	701.14	461.966	1.6314	-0.01847
14.29	1381.32	0.276954	701.14	462.525	1.63395	-0.01793
14.31	1383.04	0.277359	701.14	463.101	1.63634	-0.0176
14.33	1384.76	0.277764	701.14	463.677	1.63873	-0.01726
14.35	1386.54	0.278141	701.14	464.273	1.64095	-0.01717
14.37	1388.26	0.278546	701.14	464.849	1.64334	-0.01684
14.39	1390.01	0.278924	701.14	465.435	1.64557	-0.0167
14.41	1391.71	0.279355	701.14	466.004	1.64811	-0.01619
14.43	1393.42	0.279759	701.14	466.577	1.6505	-0.01585
14.45	1395.11	0.280191	701.14	467.142	1.65304	-0.01532
14.47	1396.85	0.280569	701.14	467.725	1.65527	-0.01517
14.49	1398.52	0.280973	701.14	468.284	1.65766	-0.01479
14.51	1400.24	0.281377	701.14	468.86	1.66004	-0.01446
14.53	1402.03	0.281755	701.14	469.46	1.66227	-0.01437
14.55	1403.8	0.282187	701.14	470.052	1.66482	-0.01394
14.57	1405.51	0.282565	701.14	470.625	1.66705	-0.01375
14.59	1407.18	0.282969	701.14	471.184	1.66943	-0.01337
14.61	1408.76	0.283373	701.14	471.713	1.67182	-0.01287
14.63	1410.32	0.283779	701.14	472.235	1.67421	-0.01234
14.65	1411.89	0.284156	701.14	472.761	1.67644	-0.012
14.67	1413.5	0.284561	701.14	473.3	1.67883	-0.01153
14.69	1415.18	0.284965	701.14	473.863	1.68121	-0.01116
14.71	1416.81	0.285369	701.14	474.409	1.68359	-0.01072
14.73	1418.4	0.285747	701.14	474.941	1.68582	-0.01039
14.75	1419.97	0.286179	701.14	475.467	1.68837	-0.00972
14.77	1421.56	0.286557	701.14	475.999	1.6906	-0.00939
14.79	1423.03	0.286934	701.14	476.491	1.69283	-0.00893
14.81	1424.63	0.287339	701.14	477.027	1.69522	-0.00845
14.83	1426.21	0.287716	701.14	477.556	1.69744	-0.00812
14.85	1427.78	0.288121	701.14	478.082	1.69983	-0.00761
14.87	1429.33	0.288553	701.14	478.601	1.70238	-0.00691
14.89	1430.94	0.28893	701.14	479.14	1.7046	-0.00661
14.91	1432.44	0.289335	701.14	479.642	1.70699	-0.00602
14.93	1433.99	0.289739	701.14	480.161	1.70937	-0.00549
14.95	1435.56	0.290117	701.14	480.687	1.7116	-0.00513
14.97	1437.06	0.290521	701.14	481.189	1.71399	-0.00454
14.99	1438.56	0.290926	701.14	481.691	1.71638	-0.00395
15.01	1440.11	0.291331	701.14	482.21	1.71877	-0.00341
15.03	1441.69	0.291708	701.14	482.739	1.72099	-0.00308
15.05	1443.33	0.29214	701.14	483.289	1.72354	-0.00249
15.07	1445	0.292517	701.14	483.848	1.72576	-0.00226
15.09	1446.63	0.292949	701.14	484.394	1.72831	-0.00166
15.11	1448.19	0.293354	701.14	484.916	1.7307	-0.00114
15.13	1449.73	0.293758	701.14	485.432	1.73309	-0.000598652
15.15	1451.24	0.294163	701.14	485.937	1.73547	-1.50304e-05
15.17	1452.75	0.294568	701.14	486.443	1.73786	0.000568591
15.19	1454.35	0.294972	701.14	486.979	1.74025	0.00104
15.21	1455.96	0.295376	701.14	487.518	1.74263	0.0015
15.23	1457.52	0.295781	701.14	488.04	1.74502	0.00202
15.25	1459.02	0.296158	701.14	488.542	1.74724	0.00245
15.27	1460.56	0.296536	701.14	489.058	1.74947	0.00284
15.29	1462.1	0.296968	701.14	489.574	1.75202	0.00355
15.31	1463.64	0.297346	701.38	490.089	1.75425	0.00393
15.33	1465.19	0.297777	701.38	490.608	1.7568	0.00462
15.35	1466.68	0.298154	701.38	491.107	1.75902	0.00507
15.37	1468.14	0.29856	701.38	491.596	1.76142	0.00572
15.39	1469.56	0.298964	701.38	492.072	1.7638	0.0064
15.41	1470.97	0.299315	701.38	492.544	1.76587	0.00679
15.43	1472.39	0.299719	701.38	493.019	1.76825	0.00747
15.45	1473.87	0.300124	701.38	493.515	1.77064	0.00809
15.47	1475.36	0.300528	701.38	494.014	1.77303	0.00869
15.49	1476.77	0.300933	701.38	494.486	1.77542	0.0094
15.51	1478.19	0.301338	701.38	494.961	1.77781	0.01009
15.53	1479.66	0.301742	701.38	495.453	1.78019	0.01071
15.55	1481.14	0.30212	701.38	495.949	1.78242	0.01117
15.57	1482.69	0.302524	701.38	496.468	1.7848	0.0117
15.59	1484.24	0.302956	701.38	496.987	1.78735	0.0124
15.61	1485.75	0.303334	701.38	497.493	1.78958	0.01282
15.63	1487.22	0.303738	701.38	497.985	1.79196	0.01345
15.65	1488.61	0.304142	701.38	498.45	1.79435	0.01417
15.67	1489.9	0.304547	701.38	498.882	1.79674	0.01502
15.69	1491.34	0.304924	701.38	499.364	1.79896	0.01552
15.71	1492.76	0.305357	701.38	499.84	1.80152	0.01637
15.73	1494.23	0.305761	701.38	500.332	1.8039	0.017
15.75	1495.76	0.306139	701.38	500.844	1.80613	0.0174
15.77	1497.35	0.306571	701.38	501.377	1.80868	0.01805
15.79	1498.81	0.306975	701.38	501.866	1.81106	0.01868
15.81	1500.33	0.307379	701.38	502.375	1.81345	0.01925
15.83	1501.85	0.307784	701.38	502.884	1.81583	0.01982
15.85	1503.42	0.308189	701.38	503.409	1.81822	0.02033
15.87	1504.93	0.308593	701.38	503.915	1.82061	0.02091
15.89	1506.47	0.308998	701.38	504.431	1.823	0.02146
15.91	1507.92	0.309375	701.38	504.916	1.82522	0.02195
15.93	1509.33	0.309753	701.38	505.388	1.82745	0.02249
15.95	1510.73	0.310157	701.38	505.857	1.82983	0.0232
15.97	1512.05	0.310562	701.38	506.299	1.83222	0.02401
15.99	1513.38	0.310967	701.38	506.744	1.83461	0.02481
16.01	1514.78	0.311345	701.38	507.213	1.83684	0.02537
16.03	1516.15	0.311722	701.38	507.672	1.83907	0.02595
16.05	1517.47	0.312127	701.38	508.114	1.84146	0.02677
16.07	1518.89	0.312531	701.38	508.589	1.84384	0.02745
16.09	1520.32	0.312909	701.38	509.068	1.84607	0.02797
16.11	1521.69	0.313313	701.38	509.527	1.84845	0.02872
16.13	1523.09	0.313718	701.38	509.996	1.85084	0.02943
16.15	1524.56	0.314096	701.38	510.488	1.85307	0.0299
16.17	1526	0.3145	701.38	510.97	1.85546	0.03056
16.19	1527.39	0.314931	701.38	511.435	1.858	0.03144
16.21	1528.81	0.315337	701.38	511.911	1.8604	0.03214
16.23	1530.23	0.315714	701.38	512.386	1.86262	0.03267
16.25	1531.64	0.316119	701.38	512.859	1.86501	0.03337
16.27	1533.02	0.31655	701.38	513.321	1.86755	0.03426
16.29	1534.49	0.316982	701.38	513.813	1.8701	0.03505
16.31	1535.89	0.317359	701.38	514.282	1.87232	0.0356
16.33	1537.28	0.317791	701.38	514.747	1.87487	0.03649
16.35	1538.6	0.318168	701.38	515.189	1.8771	0.03714
16.37	1539.96	0.318573	701.38	515.644	1.87949	0.0379
16.39	1541.27	0.318978	701.38	516.083	1.88188	0.03872
16.41	1542.57	0.319382	701.38	516.518	1.88426	0.03955
16.43	1543.91	0.319787	701.38	516.967	1.88665	0.04034
16.45	1545.24	0.320164	701.38	517.412	1.88887	0.04097
16.47	1546.56	0.320596	701.38	517.854	1.89142	0.04194
16.49	1547.8	0.321001	701.38	518.27	1.89381	0.04285
16.51	1549.05	0.321378	701.38	518.688	1.89604	0.04358
16.53	1550.29	0.321783	701.38	519.103	1.89842	0.04448
16.55	1551.55	0.32216	701.38	519.525	1.90065	0.0452
16.57	1552.79	0.322592	701.38	519.94	1.9032	0.04627
16.59	1554.08	0.32297	701.38	520.372	1.90543	0.04695
16.61	1555.39	0.323347	701.38	520.811	1.90765	0.04761
16.63	1556.68	0.323779	701.38	521.243	1.9102	0.04862
16.65	1557.94	0.324183	701.38	521.665	1.91258	0.0495
16.67	1559.12	0.324588	701.38	522.06	1.91497	0.05047
16.69	1560.36	0.324938	701.38	522.475	1.91704	0.05106
16.71	1561.5	0.32537	701.38	522.857	1.91959	0.05224
16.73	1562.61	0.325775	701.38	523.229	1.92198	0.0533
16.75	1563.78	0.326152	701.38	523.62	1.9242	0.05413
16.77	1565.01	0.32653	701.38	524.032	1.92643	0.05489
16.79	1566.23	0.326962	701.38	524.441	1.92898	0.05598
16.81	1567.56	0.327366	701.38	524.886	1.93136	0.05677
16.83	1568.9	0.327771	701.38	525.335	1.93375	0.05756
16.85	1570.18	0.328203	701.38	525.763	1.9363	0.05857
16.87	1571.49	0.32858	701.38	526.202	1.93853	0.05923
16.89	1572.73	0.328985	701.38	526.617	1.94091	0.06014
16.91	1573.9	0.329389	701.38	527.009	1.9433	0.06112
16.93	1575.08	0.329821	701.38	527.404	1.94585	0.06226
16.95	1576.24	0.330199	701.38	527.793	1.94808	0.0631
16.97	1577.41	0.33063	701.38	528.184	1.95062	0.06425
16.99	1578.63	0.331034	701.38	528.593	1.953	0.06517
17.01	1579.77	0.331439	701.38	528.975	1.95539	0.0662
17.03	1580.8	0.331844	701.38	529.319	1.95778	0.06736
17.05	1581.86	0.332221	701.38	529.674	1.96001	0.06831
17.07	1582.92	0.332599	701.38	530.029	1.96224	0.06927
17.09	1584.01	0.333003	701.38	530.394	1.96462	0.07035
17.11	1585.21	0.333381	701.38	530.796	1.96685	0.07115
17.13	1586.48	0.333812	701.38	531.221	1.96939	0.07217
17.15	1587.72	0.334217	701.38	531.637	1.97178	0.07308
17.17	1588.9	0.334595	701.38	532.032	1.97401	0.0739
17.19	1590.04	0.334999	701.38	532.413	1.9764	0.07492
17.21	1591.06	0.335404	701.38	532.755	1.97878	0.07609
17.23	1592.12	0.335781	701.38	533.11	1.98101	0.07705
17.25	1593.18	0.336159	701.38	533.465	1.98324	0.07801
17.27	1594.24	0.336563	701.38	533.82	1.98562	0.07912
17.29	1595.32	0.336969	701.38	534.181	1.98802	0.08023
17.31	1596.48	0.337373	701.38	534.57	1.9904	0.08122
17.33	1597.6	0.337751	701.38	534.945	1.99263	0.08211
17.35	1598.8	0.338155	701.38	535.347	1.99501	0.08306
17.37	1600.02	0.338586	701.38	535.755	1.99756	0.08415
17.39	1601.18	0.339018	701.38	536.144	2.00011	0.08531
17.41	1602.39	0.339423	701.38	536.549	2.0025	0.08625
17.43	1603.55	0.3398	701.38	536.937	2.00472	0.08709
17.45	1604.68	0.340205	701.38	537.315	2.00711	0.08813
17.47	1605.77	0.340582	701.38	537.68	2.00933	0.08905
17.49	1606.94	0.340988	701.38	538.072	2.01173	0.09004
17.51	1608.01	0.341392	701.38	538.43	2.01411	0.09115
17.53	1609.13	0.341796	701.38	538.806	2.0165	0.09219
17.55	1610.26	0.342201	701.38	539.184	2.01888	0.09323
17.57	1611.45	0.342606	701.38	539.582	2.02127	0.09419
17.59	1612.66	0.343037	701.38	539.987	2.02382	0.09529
17.61	1613.89	0.343496	701.38	540.399	2.02653	0.09653
17.63	1615.14	0.3439	701.38	540.818	2.02891	0.09742
17.65	1616.33	0.344278	701.38	541.216	2.03114	0.09822
17.67	1617.48	0.344682	701.38	541.601	2.03352	0.09923
17.69	1618.56	0.345087	701.38	541.963	2.03591	0.10033
17.71	1619.62	0.345492	701.38	542.318	2.0383	0.10145
17.73	1620.63	0.345896	701.38	542.656	2.04068	0.10263
17.76	1622.11	0.346489	701.38	543.152	2.04418	0.10436
17.79	1623.51	0.347083	701.38	543.621	2.04769	0.10619
17.81	1624.53	0.347461	701.38	543.962	2.04992	0.1072
17.84	1626.04	0.348081	701.38	544.468	2.05358	0.10905
17.86	1627.08	0.348459	701.38	544.816	2.05581	0.11003
17.88	1628.11	0.348891	701.38	545.161	2.05835	0.11135
17.91	1629.62	0.349456	701.38	545.666	2.06169	0.11288
17.93	1630.62	0.349862	701.38	546.001	2.06408	0.11408
17.96	1632.01	0.350455	701.38	546.467	2.06758	0.11591
17.98	1633.04	0.350859	701.38	546.812	2.06996	0.11707
18	1634.05	0.351263	701.38	547.15	2.07235	0.11824
18.02	1635.07	0.351669	701.38	547.491	2.07474	0.11942
18.04	1636.11	0.352073	701.38	547.84	2.07713	0.12056
18.06	1637.18	0.352477	701.38	548.198	2.07951	0.12166
18.09	1638.6	0.353098	701.38	548.673	2.08317	0.12363
18.12	1640.1	0.353665	701.38	549.176	2.08652	0.12518
18.15	1641.57	0.354311	701.38	549.668	2.09033	0.12723
18.17	1642.62	0.354717	701.38	550.019	2.09273	0.12837
18.19	1643.72	0.355121	701.38	550.388	2.09511	0.12944
18.21	1644.78	0.355552	701.38	550.743	2.09765	0.13071
18.23	1645.79	0.355957	701.38	551.081	2.10004	0.1319
18.26	1647.2	0.356551	701.38	551.553	2.10355	0.13371
18.29	1648.52	0.357117	701.38	551.995	2.10688	0.13547
18.32	1649.82	0.357684	701.38	552.43	2.11023	0.13726
18.35	1651.11	0.358303	701.38	552.862	2.11388	0.13937
18.38	1652.36	0.358897	701.38	553.281	2.11739	0.14138
18.41	1653.57	0.359491	701.38	553.686	2.12089	0.14344
18.44	1654.8	0.360084	701.38	554.098	2.12439	0.14547
18.47	1656.07	0.360677	701.38	554.523	2.12789	0.14745
18.5	1657.35	0.36127	701.38	554.952	2.13139	0.14942
18.53	1658.58	0.361918	701.38	555.363	2.13521	0.15177
18.56	1659.77	0.362484	701.38	555.762	2.13855	0.15368
18.59	1660.9	0.363105	701.38	556.14	2.14221	0.156
18.62	1662.03	0.363698	701.38	556.519	2.14571	0.15814
18.65	1663.2	0.364292	701.38	556.91	2.14922	0.16025
18.68	1664.39	0.364885	701.38	557.309	2.15271	0.16232
18.71	1665.81	0.365478	701.38	557.784	2.15621	0.16413
18.74	1667.28	0.366099	701.38	558.277	2.15988	0.16603
18.77	1668.69	0.366692	701.38	558.749	2.16337	0.16784
18.8	1670.06	0.367258	701.38	559.207	2.16671	0.16954
18.83	1671.43	0.367879	701.38	559.666	2.17038	0.17157
18.86	1672.85	0.368499	701.38	560.142	2.17404	0.17353
18.89	1674.3	0.36912	701.38	560.627	2.1777	0.17546
18.92	1675.67	0.369713	701.38	561.086	2.1812	0.17732
18.95	1677.05	0.370333	701.38	561.548	2.18486	0.17933
18.98	1678.26	0.370927	701.38	561.953	2.18836	0.18138
19.01	1679.39	0.371494	701.38	562.332	2.19171	0.18338
19.04	1680.44	0.372087	701.38	562.683	2.1952	0.18562
19.07	1681.53	0.37268	701.38	563.048	2.1987	0.18782
19.1	1682.78	0.373273	701.38	563.467	2.2022	0.18982
19.13	1684.09	0.373921	701.38	563.905	2.20602	0.19208
19.16	1685.49	0.374514	701.38	564.374	2.20952	0.1939
19.19	1686.7	0.375107	701.38	564.779	2.21302	0.19595
19.22	1687.85	0.375701	701.38	565.164	2.21653	0.19808
19.25	1688.96	0.376321	701.38	565.536	2.22018	0.20041
19.28	1690.03	0.376942	701.38	565.894	2.22385	0.2028
19.31	1691.19	0.377535	701.38	566.283	2.22735	0.20491
19.34	1692.38	0.378183	701.38	566.681	2.23117	0.20731
19.37	1693.56	0.378749	701.38	567.076	2.23451	0.20923
19.4	1694.79	0.379369	701.38	567.488	2.23817	0.21142
19.43	1695.89	0.380017	701.38	567.856	2.24199	0.21393
19.46	1697.01	0.380583	701.38	568.231	2.24533	0.21593
19.49	1698.03	0.381176	701.38	568.573	2.24883	0.21821
19.52	1699.05	0.38177	701.38	568.915	2.25233	0.22049
19.56	1700.29	0.382552	701.38	569.33	2.25694	0.22362
19.6	1701.42	0.383335	701.38	569.708	2.26156	0.22689
19.64	1702.62	0.384117	701.38	570.11	2.26618	0.23007
19.67	1703.63	0.384736	701.38	570.448	2.26983	0.23251
19.7	1704.67	0.385331	701.38	570.796	2.27334	0.23478
19.74	1705.87	0.386113	701.38	571.198	2.27795	0.23796
19.78	1707.13	0.386895	701.38	571.62	2.28257	0.24107
19.81	1708.15	0.387515	701.38	571.962	2.28622	0.2435
19.84	1709.17	0.388109	701.38	572.303	2.28973	0.24579
19.88	1710.47	0.388945	701.38	572.738	2.29466	0.24917
19.92	1711.78	0.389727	701.38	573.177	2.29927	0.25221
19.96	1713.1	0.390536	701.38	573.619	2.30405	0.25541
20	1714.38	0.391345	701.38	574.048	2.30882	0.25865
20.04	1715.52	0.392127	701.38	574.429	2.31343	0.2619
20.08	1716.8	0.392936	701.38	574.858	2.31821	0.26514
20.12	1718.11	0.393772	701.38	575.297	2.32314	0.26851
20.16	1719.41	0.394554	701.38	575.732	2.32775	0.27157
20.2	1720.57	0.395364	701.38	576.12	2.33253	0.27496
20.24	1721.64	0.396119	701.38	576.479	2.33699	0.27813
20.29	1722.86	0.39709	701.38	576.887	2.34271	0.2824
20.33	1723.95	0.397899	701.38	577.252	2.34749	0.28587
20.37	1725.15	0.398682	701.38	577.654	2.35211	0.28906
20.41	1726.31	0.399491	701.38	578.042	2.35688	0.29244
20.44	1727.38	0.400112	701.38	578.401	2.36054	0.29483
20.47	1728.39	0.400705	701.38	578.739	2.36404	0.29712
20.5	1729.47	0.401352	701.38	579.1	2.36786	0.29964
20.54	1730.72	0.402134	701.38	579.519	2.37247	0.30276
20.58	1731.91	0.402971	701.38	579.918	2.37741	0.30628
20.62	1733.1	0.403779	701.38	580.316	2.38218	0.30962
20.66	1734.15	0.404561	701.38	580.668	2.38679	0.31298
20.7	1735.16	0.405371	701.38	581.006	2.39157	0.31655
20.74	1736.22	0.40618	701.38	581.361	2.39634	0.32005
20.78	1737.25	0.406962	701.38	581.706	2.40096	0.32344
20.83	1738.48	0.40796	701.38	582.117	2.40684	0.32785
20.88	1739.59	0.408904	701.38	582.489	2.41241	0.33209
20.92	1740.61	0.409713	701.38	582.831	2.41719	0.33565
20.96	1741.75	0.410523	701.38	583.212	2.42196	0.33906
21	1742.83	0.411332	701.38	583.574	2.42674	0.34254
21.04	1743.89	0.412114	701.38	583.929	2.43135	0.34589
21.08	1744.98	0.412897	701.38	584.294	2.43597	0.34921
21.12	1746.15	0.413732	701.38	584.686	2.4409	0.35273
21.16	1747.36	0.414515	701.38	585.091	2.44552	0.35591
21.2	1748.47	0.415324	701.38	585.462	2.45029	0.35935
21.24	1749.63	0.416133	701.38	585.851	2.45506	0.36274
21.28	1750.68	0.416942	701.38	586.202	2.45983	0.36625
21.33	1751.79	0.41794	701.38	586.574	2.46572	0.37081
21.39	1752.97	0.419127	701.38	586.969	2.47273	0.37641
21.44	1754.12	0.420124	701.38	587.354	2.47861	0.38091
21.48	1755.21	0.420934	701.38	587.719	2.48339	0.38439
21.52	1756.22	0.421743	701.38	588.058	2.48816	0.38795
21.57	1757.29	0.422688	701.38	588.416	2.49373	0.39225
21.62	1758.46	0.423685	701.38	588.808	2.49962	0.39673
21.67	1759.68	0.424683	701.38	589.216	2.5055	0.40116
21.72	1760.77	0.425681	701.38	589.581	2.51139	0.40575
21.77	1761.9	0.426679	701.38	589.959	2.51728	0.41028
21.82	1763.11	0.427677	701.38	590.365	2.52317	0.41472
21.86	1764.19	0.428514	701.38	590.726	2.52811	0.41837
21.9	1765.39	0.429322	701.38	591.128	2.53287	0.4217
21.95	1766.61	0.430321	701.38	591.537	2.53877	0.42614
22	1767.61	0.431292	701.38	591.871	2.5445	0.43067
22.06	1768.67	0.432478	701.38	592.226	2.55149	0.4364
22.12	1769.86	0.433665	701.38	592.625	2.5585	0.44198
22.17	1770.88	0.434663	701.38	592.966	2.56438	0.44665
22.23	1771.9	0.435823	701.38	593.308	2.57123	0.45227
22.29	1773	0.43701	701.38	593.676	2.57823	0.45796
22.35	1774.19	0.438223	701.38	594.075	2.58539	0.46369
22.4	1775.32	0.439222	701.38	594.453	2.59128	0.46823
22.45	1776.41	0.440247	701.38	594.818	2.59733	0.47298
22.51	1777.52	0.441433	701.38	595.19	2.60432	0.47865
22.57	1778.67	0.44262	701.38	595.575	2.61133	0.48427
22.63	1779.83	0.443888	701.38	595.963	2.61881	0.49037
22.7	1780.84	0.44521	701.38	596.301	2.62661	0.49696
22.78	1781.94	0.446828	701.38	596.67	2.63615	0.50519
22.86	1783.13	0.448392	701.38	597.068	2.64538	0.51299
22.91	1784.19	0.449417	701.38	597.423	2.65143	0.51777
22.96	1785.25	0.450443	701.38	597.778	2.65748	0.52256
23.01	1786.25	0.45144	701.38	598.113	2.66336	0.52725
23.07	1787.37	0.452681	701.38	598.488	2.67068	0.53323
23.16	1788.46	0.454407	701.38	598.853	2.68087	0.54211
23.22	1789.53	0.455621	701.38	599.211	2.68803	0.54799
23.28	1790.6	0.456781	701.38	599.569	2.69487	0.55355
23.34	1791.61	0.457995	701.38	599.908	2.70204	0.55951
23.44	1792.7	0.459936	701.38	600.273	2.71349	0.56966
23.51	1793.87	0.461366	701.38	600.664	2.72192	0.57669
23.58	1794.96	0.462742	701.38	601.029	2.73004	0.58351
23.67	1796	0.464576	701.38	601.378	2.74086	0.59308
23.77	1797.03	0.466544	701.38	601.722	2.75247	0.60346
23.84	1798.04	0.468002	701.38	602.061	2.76107	0.61086
23.92	1799.15	0.469592	701.38	602.432	2.77045	0.61891
24.03	1800.15	0.47175	701.38	602.767	2.78319	0.63045
24.13	1801.02	0.47372	701.38	603.058	2.79481	0.64103
24.22	1802.03	0.475554	701.38	603.397	2.80563	0.65064
24.32	1803.12	0.477576	701.38	603.762	2.81756	0.66127
24.39	1804.13	0.478979	701.38	604.1	2.82583	0.66834
24.49	1805.07	0.480975	701.38	604.415	2.83761	0.67899
24.59	1806.11	0.482944	701.38	604.763	2.84923	0.68936
24.67	1807.19	0.484509	701.38	605.124	2.85846	0.6973
24.75	1808.2	0.486127	701.38	605.463	2.86801	0.70564
24.83	1809.29	0.487745	701.38	605.828	2.87755	0.71388
24.93	1810.03	0.489742	701.38	606.075	2.88933	0.72478
25.04	1810.89	0.49198	701.38	606.363	2.90254	0.73695
25.15	1811.58	0.494165	701.38	606.594	2.91543	0.74902
25.25	1812.09	0.496134	701.38	606.765	2.92704	0.76003
25.36	1812.69	0.498319	701.38	606.966	2.93994	0.7722
25.44	1813.72	0.499964	701.38	607.311	2.94964	0.78067
25.52	1814.77	0.501609	701.38	607.663	2.95935	0.78912
25.62	1815.24	0.503605	701.38	607.82	2.97112	0.80034
25.73	1815.62	0.50579	701.38	607.947	2.98401	0.81277
25.84	1816.07	0.507948	701.38	608.098	2.99674	0.82497
25.94	1816.92	0.509943	701.38	608.382	3.00851	0.83572
26.03	1817.99	0.511778	701.38	608.741	3.01934	0.84527
26.13	1818.72	0.513774	701.38	608.985	3.03112	0.85617
26.24	1819.36	0.515931	701.38	609.199	3.04384	0.86813
26.35	1820.01	0.518171	701.38	609.417	3.05706	0.88057
26.46	1820.19	0.520328	701.38	609.477	3.06978	0.89308
26.56	1820.63	0.522351	701.38	609.625	3.08172	0.90449
26.67	1821.13	0.524509	701.38	609.792	3.09445	0.91662
26.78	1821.71	0.526748	701.38	609.986	3.10766	0.92914
26.88	1822.55	0.528771	701.38	610.268	3.11959	0.94007
26.99	1823.21	0.530955	701.38	610.489	3.13248	0.95216
27.1	1823.19	0.53314	701.38	610.482	3.14537	0.96508
27.2	1823.65	0.535109	701.38	610.636	3.15699	0.97614
27.31	1824.12	0.537321	701.38	610.793	3.17004	0.98863
27.41	1825.17	0.539371	701.38	611.145	3.18213	0.99947
27.51	1825.92	0.541367	701.38	611.396	3.19391	1.01035
27.62	1826.5	0.543552	701.38	611.59	3.2068	1.02255
27.73	1826.83	0.545763	701.38	611.701	3.21984	1.0352
27.83	1826.77	0.547759	701.38	611.681	3.23162	1.04704
27.94	1827.07	0.549998	701.38	611.781	3.24483	1.05989
28.05	1827.35	0.55221	701.38	611.875	3.25788	1.07261
28.16	1827.58	0.554395	701.38	611.952	3.27077	1.08522
28.26	1827.36	0.556363	701.38	611.878	3.28238	1.0971
28.37	1827.34	0.558548	701.38	611.872	3.29527	1.11001
28.48	1827.74	0.56076	701.38	612.005	3.30832	1.12258
28.58	1828	0.562756	701.38	612.093	3.32009	1.13405
28.69	1828.99	0.565048	701.38	612.424	3.33362	1.14639
28.8	1829.37	0.56726	701.38	612.551	3.34667	1.15898
28.91	1829.62	0.569472	701.38	612.635	3.35972	1.17173
29.01	1829.94	0.571469	701.38	612.742	3.3715	1.18313
29.12	1830.38	0.573707	701.38	612.889	3.3847	1.19581
29.23	1830.72	0.575918	701.38	613.003	3.39775	1.20845
29.33	1830.62	0.577914	701.38	612.97	3.40952	1.22034
29.44	1830.63	0.580126	701.38	612.973	3.42257	1.23338
29.55	1830.55	0.582257	701.38	612.946	3.43514	1.24605
29.66	1830.93	0.584469	701.38	613.074	3.44819	1.25865
29.76	1831.3	0.586492	701.38	613.198	3.46013	1.27014
29.87	1831.7	0.588703	701.38	613.331	3.47317	1.2827
29.98	1832.21	0.590943	701.38	613.502	3.48639	1.29531
30.08	1832.1	0.592939	701.38	613.465	3.49817	1.30722
30.19	1832.16	0.595123	701.38	613.485	3.51105	1.32003
30.3	1832.32	0.597308	701.38	613.539	3.52394	1.33273
30.41	1832.68	0.599573	701.38	613.66	3.5373	1.34566
30.51	1832.98	0.601596	701.38	613.76	3.54924	1.35724
30.62	1832.61	0.603754	701.38	613.636	3.56197	1.37041
30.73	1832.3	0.605939	701.38	613.532	3.57486	1.38367
30.83	1832.12	0.607935	701.38	613.472	3.58664	1.39567
30.94	1831.88	0.61012	701.38	613.392	3.59953	1.40884
31.05	1831.96	0.612332	701.38	613.419	3.61258	1.4218
31.16	1832.01	0.614571	701.38	613.435	3.62579	1.43495
31.26	1831.93	0.616566	701.38	613.408	3.63756	1.44681
31.37	1831.35	0.618697	701.38	613.214	3.65013	1.46008
31.48	1831.11	0.620936	701.34	613.134	3.66334	1.47358
31.58	1830.92	0.622932	701.34	613.07	3.67512	1.48558
31.69	1830.94	0.625171	701.34	613.077	3.68832	1.49876
31.8	1830.84	0.627356	701.34	613.043	3.70122	1.51177
31.9	1830.73	0.629378	701.34	613.007	3.71314	1.52384
32.01	1830.31	0.631536	701.34	612.866	3.72588	1.53707
32.12	1829.96	0.633748	701.34	612.749	3.73893	1.55054
32.23	1829.52	0.635933	701.34	612.601	3.75182	1.56395
32.33	1829.31	0.637928	701.34	612.531	3.76359	1.57598
32.44	1829.09	0.640141	701.34	612.458	3.77664	1.58929
32.55	1828.85	0.642326	701.34	612.377	3.78953	1.60247
32.65	1828.51	0.644294	701.34	612.263	3.80114	1.61449
32.76	1828.22	0.646479	701.34	612.166	3.81404	1.62773
32.87	1828.2	0.64869	701.34	612.16	3.82708	1.6408
32.98	1828.1	0.65093	701.34	612.126	3.84029	1.65413
33.08	1827.45	0.652898	701.34	611.908	3.85191	1.66652
33.19	1827.22	0.655083	701.34	611.831	3.8648	1.67968
33.3	1827	0.657241	701.34	611.758	3.87753	1.69268
33.4	1826.93	0.659237	701.34	611.734	3.8893	1.70454
33.51	1827.1	0.661449	701.34	611.791	3.90235	1.71739
33.62	1826.66	0.66366	701.34	611.644	3.9154	1.73096
33.73	1826.39	0.665818	701.34	611.553	3.92813	1.74401
33.83	1826.01	0.667841	701.34	611.426	3.94006	1.7564
33.94	1825.75	0.669999	701.34	611.339	3.9528	1.76944
34.05	1826.18	0.672238	701.34	611.483	3.96601	1.78214
34.15	1826.08	0.67426	701.34	611.45	3.97794	1.79419
34.26	1825.5	0.676418	701.34	611.255	3.99067	1.80761
34.37	1825.14	0.678577	701.34	611.135	4.0034	1.82078
34.48	1824.7	0.680788	701.34	610.988	4.01645	1.83435
34.58	1824.72	0.682784	701.34	610.994	4.02822	1.8461
34.69	1824.65	0.684969	701.34	610.971	4.04112	1.85908
34.8	1824.7	0.687181	701.34	610.988	4.05417	1.87207
34.9	1824.69	0.689203	701.34	610.984	4.06609	1.88401
35.01	1824.23	0.691362	701.34	610.83	4.07883	1.8973
35.12	1823.59	0.693546	701.34	610.616	4.09172	1.91095
35.23	1823.2	0.695785	701.34	610.485	4.10493	1.92462
35.33	1823.43	0.697781	701.34	610.562	4.1167	1.93612
35.44	1823.36	0.699992	701.34	610.539	4.12975	1.94925
35.55	1822.79	0.702177	701.34	610.348	4.14264	1.96282
35.65	1822.43	0.704147	701.34	610.227	4.15426	1.97488
35.76	1821.85	0.706304	701.34	610.033	4.16699	1.9883
35.87	1821.55	0.70857	701.34	609.933	4.18035	2.00202
35.98	1821.22	0.710755	701.34	609.822	4.19324	2.01531
36.08	1820.85	0.712777	701.34	609.698	4.20517	2.02768
36.19	1820.09	0.714962	701.34	609.444	4.21806	2.04148
36.3	1819.24	0.717147	701.34	609.159	4.23096	2.05539
36.4	1818.59	0.71917	701.34	608.942	4.24289	2.0681
36.51	1818.2	0.721355	701.34	608.811	4.25578	2.08146
36.62	1817.37	0.723566	701.34	608.533	4.26883	2.09549
36.72	1816.56	0.725562	701.34	608.262	4.2806	2.10824
36.83	1815.9	0.727775	701.34	608.041	4.29366	2.12208
36.94	1814.97	0.729932	701.34	607.73	4.30638	2.13592
37.05	1814.13	0.732144	701.34	607.448	4.31943	2.14998
37.15	1813.73	0.734113	701.34	607.314	4.33105	2.16207
37.26	1813.32	0.736379	701.34	607.177	4.34442	2.17593
37.37	1812.48	0.73859	701.34	606.896	4.35746	2.18998
37.47	1811.77	0.74056	701.34	606.658	4.36909	2.20245
37.58	1811.16	0.742745	701.34	606.454	4.38198	2.21607
37.69	1811.1	0.744956	701.34	606.434	4.39502	2.22919
37.8	1811.11	0.747168	701.34	606.437	4.40807	2.24222
37.9	1811	0.749191	701.34	606.4	4.42001	2.25429
38.01	1810.24	0.751402	701.34	606.146	4.43305	2.26824
38.12	1809.26	0.753506	701.34	605.818	4.44546	2.28183
38.22	1808.79	0.75553	701.34	605.66	4.4574	2.29433
38.33	1808.64	0.757741	701.34	605.61	4.47045	2.30756
38.44	1808.89	0.760007	701.34	605.694	4.48382	2.32063
38.55	1808.8	0.762191	701.34	605.664	4.4967	2.33362
38.65	1808.52	0.764187	701.34	605.57	4.50848	2.34573
38.76	1807.69	0.766372	701.34	605.292	4.52137	2.35961
38.87	1807.41	0.768557	701.34	605.198	4.53426	2.37284
38.97	1807.28	0.77058	701.34	605.155	4.54619	2.38493
39.08	1807.23	0.772792	701.34	605.138	4.55924	2.39804
39.19	1806.96	0.775004	701.34	605.047	4.57229	2.41141
39.3	1806.3	0.777215	701.34	604.826	4.58534	2.42524
39.4	1805.46	0.779185	701.34	604.545	4.59696	2.43787
39.51	1804.67	0.781396	701.34	604.281	4.61001	2.45186
39.62	1803.93	0.783581	701.34	604.033	4.6229	2.46564
39.72	1804.21	0.785685	701.34	604.127	4.63531	2.47771
39.83	1804.26	0.787923	701.34	604.143	4.64851	2.49086
39.94	1803.56	0.790081	701.34	603.909	4.66124	2.50443
40.05	1802.7	0.792293	701.34	603.621	4.67429	2.51851
40.15	1802.41	0.794289	701.34	603.524	4.68607	2.53063
40.26	1802.05	0.796528	701.34	603.403	4.69928	2.54427
40.37	1801.26	0.798712	701.34	603.139	4.71217	2.5581
40.47	1800.66	0.800708	701.34	602.938	4.72394	2.57059
40.58	1799.79	0.802866	701.34	602.647	4.73667	2.58436
40.69	1799.08	0.805078	701.34	602.409	4.74972	2.59826
40.8	1798.5	0.807289	701.34	602.215	4.76277	2.612
40.9	1797.95	0.809285	701.34	602.031	4.77454	2.62443
41.01	1797.75	0.811525	701.34	601.964	4.78776	2.63789
41.12	1796.98	0.813709	701.34	601.706	4.80064	2.65169
41.22	1796.43	0.815705	701.34	601.522	4.81242	2.66413
41.33	1796.16	0.817917	701.34	601.431	4.82547	2.6775
41.44	1795.67	0.820155	701.34	601.267	4.83867	2.69129
41.55	1795.3	0.822367	701.34	601.143	4.85172	2.70478
41.65	1794.25	0.824363	701.34	600.792	4.8635	2.71781
41.73	1793.12	0.8259	701.34	600.413	4.87257	2.72823
41.84	1792.28	0.828113	701.34	600.132	4.88562	2.74229
41.95	1791.59	0.83027	701.34	599.901	4.89835	2.75584
42.06	1791.32	0.832563	701.34	599.811	4.91188	2.7697
42.16	1790.61	0.834532	701.34	599.573	4.92349	2.78216
42.27	1790.03	0.836744	701.34	599.379	4.93654	2.79591
42.38	1788.94	0.838929	701.34	599.014	4.94943	2.8101
42.47	1787.94	0.840709	701.34	598.679	4.95994	2.8218
42.58	1787.66	0.842921	701.34	598.585	4.97299	2.83518
42.69	1787.33	0.845159	701.34	598.474	4.98619	2.84878
42.79	1787.21	0.847155	701.34	598.434	4.99796	2.8607
42.9	1786.49	0.84934	701.34	598.193	5.01086	2.87445
43.01	1785.75	0.851551	701.34	597.945	5.0239	2.88838
43.11	1784.8	0.853521	701.34	597.627	5.03552	2.90114
43.22	1784.11	0.855732	701.34	597.396	5.04857	2.91501
43.33	1784.17	0.857971	701.34	597.416	5.06178	2.92815
43.44	1783.96	0.860183	701.34	597.346	5.07483	2.94145
43.54	1783.3	0.862125	701.34	597.125	5.08628	2.95369
43.65	1782.76	0.86431	701.34	596.944	5.09917	2.96723
43.76	1782.2	0.866521	701.34	596.757	5.11222	2.98094
43.86	1781.73	0.868517	701.34	596.599	5.12399	2.99328
43.97	1781.49	0.870756	701.34	596.519	5.1372	3.00678
44.08	1781.13	0.872941	701.34	596.398	5.15009	3.0201
44.19	1780.46	0.875099	701.34	596.174	5.16283	3.03363
44.29	1779.75	0.877041	701.34	595.936	5.17428	3.04594
44.4	1779.3	0.879253	701.34	595.786	5.18733	3.05953
44.51	1778.5	0.881464	701.34	595.518	5.20038	3.07353
44.61	1777.92	0.88346	701.34	595.324	5.21215	3.086
44.72	1777.42	0.885645	701.34	595.156	5.22504	3.09949
44.83	1776.92	0.88783	701.34	594.989	5.23794	3.11298
44.94	1776.51	0.890015	701.34	594.851	5.25083	3.12636
45.04	1776.28	0.892038	701.34	594.774	5.26276	3.13857
45.15	1775.77	0.894249	701.34	594.604	5.27581	3.15222
45.24	1774.63	0.896002	701.34	594.222	5.28615	3.16393
45.34	1773.84	0.897998	701.34	593.957	5.29792	3.17665
45.45	1773.33	0.900183	701.34	593.787	5.31081	3.19015
45.56	1772.63	0.902341	701.34	593.552	5.32355	3.20372
45.66	1772.3	0.904337	701.34	593.442	5.33532	3.21589
45.77	1772.06	0.906603	701.34	593.361	5.34869	3.22954
45.88	1771.26	0.908788	701.34	593.094	5.36158	3.24339
45.98	1770.66	0.910783	701.34	592.893	5.37335	3.25588
46.09	1769.66	0.912941	701.34	592.558	5.38608	3.2698
46.18	1768.62	0.914694	701.34	592.21	5.39642	3.28139
46.28	1768.47	0.916745	701.34	592.159	5.40853	3.29367
46.39	1768.16	0.918983	701.34	592.056	5.42173	3.30724
46.5	1767.42	0.921168	701.34	591.808	5.43462	3.32102
46.59	1766.35	0.922948	701.34	591.449	5.44512	3.3328
46.7	1765.53	0.925106	701.34	591.175	5.45785	3.34651
46.8	1764.67	0.927102	701.34	590.887	5.46963	3.35932
46.91	1764.38	0.929341	701.34	590.79	5.48284	3.37287
47.02	1763.79	0.931526	701.34	590.592	5.49573	3.38647
47.12	1763.57	0.933602	701.34	590.519	5.50798	3.39898
47.23	1762.6	0.93576	701.34	590.194	5.52071	3.41287
47.34	1761.61	0.937945	701.34	589.862	5.5336	3.42695
47.45	1760.96	0.94013	701.34	589.645	5.54649	3.44062
47.55	1760.88	0.942207	701.34	589.618	5.55874	3.45297
47.66	1760.57	0.944391	701.34	589.514	5.57163	3.46622
47.77	1760.03	0.946576	700.81	589.333	5.58452	3.47976
47.87	1759.49	0.948572	700.81	589.152	5.59629	3.49218
47.98	1758.5	0.950783	700.81	588.821	5.60934	3.50641
48.09	1757.75	0.952942	700.81	588.57	5.62208	3.52004
48.2	1757.03	0.955153	700.81	588.329	5.63512	3.53395
48.3	1756.42	0.957149	700.81	588.125	5.6469	3.54645
48.41	1756.2	0.959361	700.81	588.051	5.65995	3.55977
48.52	1755.5	0.961573	700.81	587.816	5.673	3.57365
48.62	1754.76	0.963515	700.81	587.569	5.68445	3.58599
48.73	1754.22	0.965727	700.81	587.388	5.6975	3.59969
48.84	1753.6	0.967938	700.81	587.18	5.71055	3.61348
48.95	1753.27	0.970177	700.81	587.07	5.72376	3.62708
49.05	1752.97	0.9722	700.81	586.969	5.73569	3.63937
49.16	1752.26	0.974331	700.81	586.732	5.74827	3.6528
49.27	1751.81	0.976516	700.81	586.581	5.76116	3.66622
49.37	1751.37	0.978538	700.81	586.434	5.77309	3.67868
49.48	1751.04	0.980778	700.81	586.323	5.7863	3.69229
49.59	1750.14	0.982962	700.81	586.022	5.79919	3.70625
49.7	1749.52	0.985201	700.81	585.814	5.8124	3.7202
49.8	1748.59	0.98717	700.81	585.503	5.82401	3.73293
49.91	1748.23	0.989355	700.81	585.382	5.8369	3.74625
50.02	1747.7	0.991593	700.81	585.205	5.85011	3.76009
50.12	1747.05	0.993589	700.81	584.987	5.86188	3.77264
50.23	1746.26	0.995801	700.81	584.722	5.87493	3.78664
50.34	1745.26	0.997986	700.81	584.388	5.88782	3.80072
50.45	1744.36	1.00017	700.81	584.086	5.90071	3.81469
50.55	1743.93	1.00217	700.81	583.942	5.91251	3.827
50.66	1743.56	1.00441	700.81	583.818	5.92572	3.84066
50.77	1743.44	1.0067	700.81	583.778	5.93923	3.85431
50.87	1742.61	1.00867	700.81	583.5	5.95086	3.86693
50.98	1741.76	1.01085	700.81	583.216	5.96372	3.8808
51.09	1741.14	1.01306	700.81	583.008	5.97676	3.89458
51.2	1740.83	1.01528	700.81	582.904	5.98985	3.90805
51.3	1740.35	1.01733	700.81	582.744	6.00195	3.92072
51.41	1739.68	1.01954	700.81	582.519	6.01499	3.93456
51.52	1738.7	1.02172	700.81	582.191	6.02785	3.94859
51.62	1737.85	1.02369	700.81	581.906	6.03947	3.96123
51.73	1737.17	1.0259	700.81	581.679	6.05251	3.97508
51.84	1736.31	1.02806	700.81	581.391	6.06525	3.98885
51.94	1736.12	1.03014	700.81	581.327	6.07752	4.00135
52.05	1735.98	1.03238	700.81	581.28	6.09074	4.01474
52.16	1735.33	1.03451	700.81	581.063	6.1033	4.02808
52.27	1734.81	1.03672	700.81	580.889	6.11634	4.04174
52.37	1734.03	1.03871	700.81	580.627	6.12808	4.05441
52.48	1733.82	1.04098	700.81	580.557	6.14147	4.06806
52.59	1733.26	1.04317	700.81	580.37	6.1544	4.08165
52.69	1732.79	1.04516	700.81	580.212	6.16614	4.09395
52.8	1731.86	1.04732	700.81	579.901	6.17888	4.1078
52.91	1731.1	1.04953	700.81	579.646	6.19192	4.12175
53.02	1730.42	1.05174	700.81	579.419	6.20496	4.1356
53.12	1730.06	1.05377	700.81	579.298	6.21693	4.14801
53.23	1729.59	1.05595	700.81	579.141	6.22979	4.16143
53.34	1728.94	1.05816	700.81	578.923	6.24283	4.17525
53.44	1727.96	1.06013	700.81	578.595	6.25445	4.18804
53.55	1727.01	1.06229	700.81	578.277	6.2672	4.20192
53.66	1726.82	1.06455	700.81	578.213	6.28053	4.21548
53.77	1726.37	1.06674	700.81	578.062	6.29345	4.22894
53.87	1725.76	1.06876	700.81	577.858	6.30537	4.24159
53.97	1724.7	1.07076	700.81	577.503	6.31717	4.25466
54.08	1723.63	1.07289	700.81	577.145	6.32973	4.2685
54.18	1723	1.07488	700.81	576.934	6.34147	4.281
54.29	1722.55	1.0771	700.81	576.783	6.35457	4.29463
54.4	1722.13	1.07936	700.81	576.643	6.36791	4.30847
54.5	1721.51	1.08136	700.81	576.435	6.37971	4.32101
54.61	1720.48	1.08352	700.81	576.09	6.39245	4.33498
54.72	1719.76	1.0857	700.81	575.849	6.40531	4.34871
54.83	1719.38	1.08791	700.81	575.722	6.41835	4.3622
54.93	1719.25	1.08994	700.81	575.678	6.43032	4.37433
55.04	1718.77	1.09212	700.81	575.518	6.44319	4.38777
55.15	1718.12	1.09428	700.81	575.3	6.45593	4.40129
55.25	1717.49	1.09627	700.81	575.089	6.46767	4.41378
55.35	1716.44	1.09824	700.81	574.737	6.47929	4.42666
55.46	1715.46	1.10043	700.81	574.409	6.49221	4.44075
55.56	1715.08	1.10242	700.81	574.282	6.50395	4.45295
55.67	1714.56	1.10461	700.81	574.108	6.51687	4.46649
55.78	1714.22	1.10685	700.81	573.994	6.53009	4.48011
55.88	1713.46	1.10882	700.81	573.74	6.54171	4.49264
55.99	1712.47	1.111	700.81	573.408	6.55457	4.50669
56.1	1712.18	1.11324	700.81	573.311	6.56779	4.52025
56.21	1711.84	1.11545	700.81	573.197	6.58083	4.53369
56.31	1711.25	1.11739	700.81	573	6.59227	4.54584
56.42	1710.95	1.11958	700.81	572.899	6.60519	4.55912
56.53	1710.39	1.12179	700.81	572.712	6.61823	4.57283
56.63	1709.93	1.12376	700.81	572.558	6.62985	4.585
56.74	1709.5	1.12594	700.81	572.414	6.64271	4.59838
56.85	1709.15	1.12818	700.81	572.296	6.65593	4.61201
56.95	1708.77	1.13018	700.81	572.169	6.66773	4.62427
57.06	1708.18	1.13236	700.81	571.972	6.68059	4.63783
57.17	1707.49	1.13458	700.81	571.741	6.69369	4.65176
57.28	1706.89	1.13676	700.81	571.54	6.70655	4.66534
57.38	1706.75	1.13876	700.81	571.493	6.71835	4.6773
57.49	1706.48	1.14099	700.81	571.402	6.7315	4.69078
57.6	1705.47	1.14315	700.81	571.064	6.74425	4.70473
57.7	1705.04	1.14515	700.81	570.92	6.75605	4.71705
57.81	1704.72	1.14731	700.81	570.813	6.76879	4.73017
57.92	1704.22	1.14952	700.81	570.646	6.78183	4.74381
58.03	1703.92	1.15173	700.81	570.545	6.79487	4.75721
58.13	1702.87	1.15375	700.81	570.194	6.80678	4.77038
58.24	1702.3	1.15596	700.81	570.003	6.81982	4.7841
58.35	1701.19	1.15812	700.81	569.631	6.83257	4.79817
58.45	1700.24	1.16009	700.81	569.313	6.84419	4.81093
58.56	1699.77	1.16233	700.81	569.156	6.8574	4.82471
58.67	1699.18	1.16457	700.81	568.958	6.87062	4.83863
58.78	1698.29	1.16678	700.81	568.66	6.88366	4.85273
58.88	1697.66	1.16878	700.81	568.449	6.89546	4.86528
58.98	1696.59	1.17072	700.81	568.091	6.9069	4.87801
59.09	1695.9	1.17293	700.81	567.86	6.91994	4.89187
59.19	1695.43	1.17495	700.81	567.702	6.93186	4.90435
59.3	1695	1.17717	700.81	567.558	6.94496	4.91796
59.41	1694.2	1.17935	700.81	567.291	6.95782	4.93178
59.51	1693.4	1.18135	700.81	567.023	6.96962	4.94454
59.62	1692.31	1.18353	700.81	566.658	6.98248	4.9587
59.73	1691.55	1.18572	700.81	566.403	6.9954	4.97253
59.84	1690.9	1.18793	700.81	566.186	7.00844	4.98635
59.94	1690.3	1.18995	700.81	565.985	7.02035	4.99898
60.05	1689.82	1.19219	700.81	565.824	7.03357	5.01277
60.16	1688.76	1.19435	700.81	565.469	7.04631	5.02678
60.26	1688.22	1.19632	700.81	565.288	7.05794	5.03905
60.37	1687.76	1.19853	700.81	565.134	7.07097	5.05264
60.48	1687.19	1.20071	700.81	564.943	7.08383	5.06618
60.59	1687.1	1.20295	700.81	564.913	7.09705	5.0795
60.69	1687.13	1.205	700.81	564.923	7.10914	5.09156
60.8	1686.63	1.20716	700.81	564.756	7.12189	5.1049
60.91	1686.26	1.20937	700.81	564.632	7.13493	5.11838
61.01	1685.5	1.21139	700.81	564.377	7.14684	5.13121
61.12	1684.83	1.21358	700.81	564.153	7.15976	5.14493
61.23	1684.27	1.21582	700.81	563.966	7.17298	5.15882
61.34	1683.81	1.21803	700.81	563.812	7.18602	5.1724
61.44	1683.07	1.22	700.81	563.564	7.19764	5.18491
61.55	1682.48	1.22218	700.81	563.366	7.2105	5.19848
61.65	1682.09	1.22418	700.81	563.236	7.2223	5.21075
61.76	1681.83	1.22639	700.81	563.149	7.23534	5.22409
61.87	1681.57	1.22866	700.81	563.062	7.24873	5.2378
61.98	1681.29	1.23089	700.81	562.968	7.26189	5.25129
62.08	1680.69	1.23286	700.81	562.767	7.27351	5.26363
62.19	1680.56	1.23508	700.81	562.723	7.28661	5.27688
62.3	1680.14	1.23729	700.81	562.583	7.29965	5.29042
62.4	1679.79	1.23934	700.81	562.466	7.31174	5.30294
62.51	1679	1.24152	700.81	562.201	7.3246	5.31674
62.62	1677.97	1.24371	700.81	561.856	7.33752	5.33089
62.73	1677.04	1.24589	700.81	561.545	7.35038	5.34487
62.83	1676.36	1.24789	700.81	561.317	7.36218	5.35748
62.94	1675.78	1.2501	700.81	561.123	7.37522	5.37121
63.05	1675.27	1.25228	700.81	560.952	7.38808	5.38468
63.15	1674.63	1.25431	700.81	560.738	7.40006	5.39742
63.24	1673.61	1.25611	700.81	560.396	7.41068	5.40926
63.35	1672.83	1.2583	700.81	560.135	7.4236	5.42312
63.45	1672.48	1.26032	700.81	560.018	7.43552	5.43545
63.56	1672.43	1.26253	700.81	560.001	7.44855	5.44855
63.67	1671.71	1.26475	700.81	559.76	7.46165	5.46251
63.77	1671.04	1.26677	700.81	559.536	7.47357	5.47523
63.86	1669.97	1.26852	700.81	559.177	7.48389	5.48683
63.96	1669.05	1.27052	700.81	558.869	7.49569	5.49973
64.07	1667.97	1.2727	701.38	558.508	7.50855	5.51388
64.18	1666.94	1.27494	701.38	558.163	7.52177	5.52833
64.29	1666.2	1.27715	701.38	557.915	7.53481	5.54225
64.39	1665.7	1.27912	701.38	557.748	7.54643	5.55448
64.5	1664.84	1.28131	701.38	557.46	7.55935	5.56842
64.61	1663.91	1.28349	701.38	557.148	7.57221	5.5824
64.71	1663.54	1.28551	701.38	557.024	7.58413	5.59476
64.82	1663.07	1.28775	701.38	556.867	7.59735	5.60853
64.93	1662.74	1.28994	701.38	556.756	7.61027	5.62185
65.04	1662.06	1.2921	701.38	556.529	7.62301	5.63541
65.14	1661.55	1.29412	701.38	556.358	7.63493	5.64793
65.25	1660.58	1.2963	701.38	556.033	7.64779	5.66195
65.36	1660.1	1.29851	701.38	555.872	7.66083	5.67557
65.46	1659.99	1.30056	701.38	555.836	7.67292	5.68779
65.57	1659.22	1.30275	701.38	555.578	7.68584	5.70163
65.68	1658.57	1.30493	701.38	555.36	7.6987	5.71527
65.79	1658.04	1.30709	701.38	555.183	7.71145	5.72865
65.89	1657.73	1.30909	701.38	555.079	7.72324	5.74082
66	1657.34	1.3113	701.38	554.948	7.73628	5.75433
66.11	1657.1	1.31357	701.38	554.868	7.74968	5.768
66.21	1656.2	1.31551	701.38	554.567	7.76112	5.78053
66.32	1655.64	1.31767	701.38	554.379	7.77386	5.79394
66.43	1654.96	1.31985	701.38	554.151	7.78673	5.80761
66.54	1654.47	1.32204	701.38	553.987	7.79965	5.82112
66.64	1654.44	1.32408	701.38	553.977	7.81168	5.83319
66.75	1653.79	1.3263	701.38	553.76	7.82478	5.84707
66.86	1652.95	1.32843	701.38	553.478	7.83735	5.86064
66.96	1652.48	1.33045	701.38	553.321	7.84926	5.87312
67.07	1651.78	1.33261	701.38	553.087	7.86201	5.8867
67.18	1651.89	1.33485	701.38	553.123	7.87522	5.89978
67.28	1651.4	1.33684	701.38	552.959	7.88696	5.91211
67.39	1650.46	1.33897	701.38	552.645	7.89953	5.9258
67.5	1649.7	1.34116	701.38	552.39	7.91245	5.93963
67.61	1648.92	1.34334	701.38	552.129	7.92531	5.95342
67.71	1648.32	1.34531	701.38	551.928	7.93693	5.96576
67.82	1648.2	1.34755	701.38	551.888	7.95015	5.97912
67.93	1647.89	1.34976	701.38	551.784	7.96319	5.99253
68.03	1647.96	1.35181	701.38	551.807	7.97528	6.00454
68.14	1646.92	1.35397	701.38	551.459	7.98802	6.01853
68.25	1645.96	1.35616	701.38	551.138	8.00094	6.03259
68.36	1645.38	1.35839	701.38	550.944	8.0141	6.04644
68.46	1644.83	1.36034	701.38	550.759	8.0256	6.05861
68.57	1644.32	1.36257	701.38	550.589	8.03876	6.07237
68.68	1643.32	1.36471	701.38	550.254	8.05139	6.08619
68.78	1642.74	1.36676	701.38	550.06	8.06348	6.09898
68.89	1641.94	1.36889	701.38	549.792	8.07605	6.11251
69	1641.45	1.3711	701.38	549.628	8.08909	6.12613
69.11	1640.93	1.37334	701.38	549.454	8.1023	6.13997
69.21	1640.91	1.37536	701.38	549.447	8.11422	6.15191
69.32	1640.29	1.37754	701.38	549.239	8.12708	6.16551
69.43	1639.5	1.3797	701.38	548.975	8.13982	6.1792
69.53	1638.75	1.38173	701.38	548.724	8.1518	6.19207
69.64	1638.41	1.38394	701.38	548.61	8.16484	6.20552
69.75	1637.76	1.3862	701.38	548.392	8.17817	6.21963
69.86	1636.85	1.38836	701.38	548.087	8.19091	6.23346
69.96	1636.21	1.39036	701.38	547.873	8.20271	6.24602
70.07	1635.57	1.39257	701.38	547.659	8.21575	6.25983
70.18	1635.05	1.39475	701.38	547.485	8.22861	6.27331
70.28	1634.52	1.39675	701.38	547.307	8.24041	6.28574
70.39	1633.98	1.39896	701.38	547.126	8.25345	6.29943
70.5	1633.63	1.4012	701.38	547.009	8.26667	6.31306
70.61	1632.92	1.40336	701.38	546.771	8.27941	6.32665
70.71	1632.35	1.40535	701.38	546.581	8.29115	6.33908
70.82	1632	1.40757	701.38	546.463	8.30425	6.35259
70.93	1631.52	1.40975	701.38	546.303	8.31711	6.36603
71.03	1631.44	1.4118	701.38	546.276	8.3292	6.37822
71.14	1630.93	1.41398	701.38	546.105	8.34206	6.39169
71.25	1630.06	1.41614	701.38	545.814	8.35481	6.40547
71.36	1629.45	1.41833	701.38	545.61	8.36773	6.41912
71.46	1628.99	1.4203	701.38	545.455	8.37935	6.4313
71.57	1629.22	1.42259	701.38	545.533	8.39286	6.44453
71.67	1628.88	1.42459	701.38	545.419	8.40466	6.45674
71.78	1628.19	1.42677	701.38	545.188	8.41752	6.47042
71.89	1627.33	1.42898	701.38	544.9	8.43056	6.48449
72	1626.55	1.43117	701.38	544.638	8.44348	6.49834
72.1	1626.43	1.43319	701.38	544.598	8.4554	6.5104
72.21	1626.07	1.43537	701.38	544.478	8.46826	6.5237
72.32	1625.68	1.43761	701.38	544.347	8.48147	6.53738
72.42	1625.17	1.43958	701.38	544.176	8.4931	6.54961
72.53	1624.24	1.44177	701.38	543.865	8.50602	6.56364
72.64	1623.5	1.44398	701.38	543.617	8.51906	6.57757
72.75	1622.88	1.44616	701.38	543.41	8.53192	6.59117
72.85	1622.68	1.44824	701.38	543.343	8.54419	6.60368
72.96	1622.67	1.45042	701.38	543.339	8.55705	6.61655
73.07	1622.15	1.45264	701.38	543.165	8.57015	6.63027
73.17	1621.61	1.45466	701.38	542.984	8.58206	6.64284
73.28	1621.2	1.4569	701.38	542.847	8.59528	6.65654
73.39	1620.5	1.45911	701.38	542.613	8.60832	6.67042
73.5	1619.91	1.46132	701.38	542.415	8.62136	6.68416
73.6	1619.4	1.46332	701.38	542.244	8.63316	6.69657
73.71	1618.68	1.46547	701.38	542.003	8.64584	6.71011
73.82	1617.89	1.46769	701.38	541.739	8.65894	6.72416
73.92	1617.05	1.46968	701.38	541.457	8.67068	6.7369
74.03	1616.66	1.4719	701.38	541.327	8.68378	6.75047
74.14	1616.19	1.47413	701.38	541.169	8.69693	6.76418
74.25	1615.86	1.47632	701.38	541.059	8.70985	6.7775
74.35	1615.16	1.47829	701.38	540.825	8.72147	6.78996
74.46	1614.96	1.48055	701.38	540.758	8.73481	6.80353
74.57	1614.35	1.48271	701.38	540.553	8.74755	6.817
74.67	1614.02	1.48479	701.38	540.443	8.75982	6.82967
74.78	1613.03	1.48697	701.38	540.111	8.77268	6.84372
74.87	1612.03	1.48873	701.38	539.777	8.78307	6.85529
74.97	1611.51	1.49069	701.38	539.602	8.79463	6.86748
75.08	1611.04	1.49293	701.38	539.445	8.80785	6.88126
75.19	1610.91	1.49514	701.38	539.402	8.82088	6.89445
75.29	1610.39	1.4972	701.38	539.227	8.83304	6.90723
75.4	1609.43	1.49935	701.38	538.906	8.84572	6.92106
75.5	1608.4	1.50132	701.38	538.561	8.85735	6.93391
75.59	1607.37	1.50308	701.38	538.216	8.86773	6.94553
75.7	1607.13	1.50529	701.38	538.136	8.88077	6.95885
75.81	1606.87	1.5075	701.38	538.049	8.89381	6.9722
75.91	1606.79	1.50955	701.38	538.022	8.9059	6.98439
76.02	1605.91	1.51171	701.38	537.727	8.91864	6.99819
76.13	1605.19	1.51395	701.38	537.486	8.93186	7.01226
76.23	1604.2	1.51591	701.38	537.155	8.94342	7.02501
76.34	1603.45	1.51807	701.38	536.904	8.95617	7.03865
76.45	1603.3	1.52028	701.38	536.853	8.9692	7.05187
76.56	1603.11	1.52255	701.38	536.79	8.9826	7.06549
76.66	1602.47	1.52455	701.38	536.575	8.9944	7.07805
76.77	1601.78	1.52673	701.38	536.344	9.00726	7.09174
76.88	1600.81	1.52889	701.38	536.02	9.02	7.10564
76.98	1600.38	1.53091	701.38	535.876	9.03192	7.11808
77.09	1599.96	1.53312	701.38	535.735	9.04496	7.13162
77.2	1599.54	1.53531	701.38	535.594	9.05788	7.14504
77.3	1599.01	1.53728	701.38	535.417	9.0695	7.1573
77.41	1598.22	1.53946	701.38	535.152	9.08236	7.1711
77.52	1597.15	1.54162	701.38	534.794	9.0951	7.18512
77.63	1596.46	1.54386	701.38	534.563	9.10832	7.19916
77.73	1596.07	1.54585	701.38	534.432	9.12006	7.21137
77.84	1595.67	1.54809	701.38	534.299	9.13327	7.22507
77.95	1595.04	1.55022	701.38	534.088	9.14584	7.23839
78.05	1594.47	1.55222	701.38	533.897	9.15764	7.25087
78.16	1593.96	1.5544	701.38	533.726	9.1705	7.26434
78.27	1593.51	1.55664	701.38	533.575	9.18372	7.27809
78.38	1592.63	1.55885	701.38	533.281	9.19676	7.29218
78.48	1592.02	1.5608	701.38	533.076	9.20826	7.30442
78.59	1591.58	1.56295	701.38	532.929	9.22094	7.31763
78.7	1591	1.56511	701.38	532.735	9.23369	7.33106
78.8	1590.86	1.56716	701.38	532.688	9.24578	7.34332
78.91	1590.46	1.56937	701.38	532.554	9.25882	7.35684
79.02	1589.93	1.57159	701.38	532.377	9.27192	7.37057
79.13	1589.48	1.57377	701.38	532.226	9.28478	7.38397
79.23	1588.84	1.57577	701.38	532.012	9.29658	7.39654
79.34	1588.38	1.57795	701.38	531.858	9.30944	7.40995
79.45	1588.29	1.58016	701.38	531.827	9.32248	7.42309
79.55	1588.34	1.58216	701.38	531.844	9.33428	7.43483
79.66	1587.84	1.58437	701.38	531.677	9.34732	7.44847
79.77	1586.87	1.58653	701.38	531.352	9.36006	7.46237
79.88	1586.3	1.58874	701.38	531.161	9.3731	7.47609
79.98	1585.86	1.59068	701.38	531.014	9.38454	7.48807
80.09	1585.9	1.59295	701.38	531.027	9.39794	7.50141
80.2	1585.58	1.59516	701.43	530.92	9.41097	7.51483
80.3	1585.14	1.59716	701.43	530.773	9.42277	7.52716
80.41	1584.3	1.59934	701.43	530.491	9.43563	7.54102
80.52	1583.36	1.60153	701.43	530.177	9.44855	7.55507
80.63	1582.98	1.60374	701.43	530.049	9.46159	7.56856
80.73	1582.89	1.60576	701.43	530.019	9.47351	7.58058
80.84	1582.52	1.608	701.43	529.895	9.48673	7.59424
80.95	1581.76	1.61018	701.43	529.641	9.49959	7.60801
81.05	1581.29	1.61218	701.43	529.483	9.51139	7.62037
81.16	1580.36	1.61436	701.43	529.172	9.52425	7.63435
81.27	1579.5	1.61652	701.43	528.884	9.53699	7.64812
81.38	1578.9	1.61876	701.43	528.683	9.55021	7.66205
81.48	1578.33	1.62073	701.43	528.492	9.56183	7.67436
81.59	1577.97	1.62297	701.43	528.372	9.57504	7.688
81.69	1576.99	1.62494	701.43	528.044	9.58667	7.7008
81.8	1576.27	1.62715	701.43	527.803	9.59971	7.7147
81.91	1575.63	1.62933	701.43	527.588	9.61257	7.72832
82.02	1575.11	1.63152	701.43	527.414	9.62549	7.74186
82.12	1574.97	1.63357	701.43	527.367	9.63758	7.75413
82.23	1574.31	1.63578	701.43	527.146	9.65062	7.76795
82.34	1573.63	1.63791	701.43	526.919	9.66319	7.78133
82.44	1573.2	1.63993	701.43	526.775	9.6751	7.79377
82.55	1572.75	1.64212	701.43	526.624	9.68802	7.80722
82.66	1572.74	1.64438	701.43	526.621	9.70136	7.82057
82.77	1572.13	1.64657	701.43	526.416	9.71428	7.83422
82.87	1571.52	1.64857	701.43	526.212	9.72608	7.84675
82.98	1571.08	1.65075	701.43	526.065	9.73894	7.86014
83.09	1570.66	1.65296	701.43	525.924	9.75198	7.87368
83.19	1570.52	1.65499	701.43	525.877	9.76395	7.88582
83.3	1569.84	1.6572	701.43	525.65	9.77699	7.89967
83.41	1569.18	1.65938	701.43	525.429	9.78985	7.91332
83.52	1568.64	1.66157	701.43	525.248	9.80277	7.92689
83.62	1568.37	1.66356	701.43	525.157	9.81451	7.93895
83.73	1568.11	1.66577	701.43	525.07	9.82755	7.9523
83.84	1568.07	1.66799	701.43	525.057	9.84065	7.96545
83.94	1568.41	1.67009	701.43	525.171	9.85304	7.97743
84.05	1567.92	1.67227	701.43	525.007	9.8659	7.99088
84.16	1567.14	1.67446	701.43	524.745	9.87882	8.00473
84.27	1566.78	1.67667	701.43	524.625	9.89186	8.0182
84.37	1566.61	1.67867	701.43	524.568	9.90366	8.0302
84.48	1566.3	1.68091	701.43	524.464	9.91687	8.04379
84.59	1565.65	1.68309	701.43	524.247	9.92973	8.05743
84.69	1564.7	1.68509	701.43	523.928	9.94153	8.07036
84.8	1563.89	1.68727	701.43	523.657	9.9544	8.08419
84.91	1563.19	1.68951	701.43	523.423	9.96761	8.09824
85.02	1562.72	1.69169	701.43	523.265	9.98047	8.11167
85.12	1562.61	1.69372	701.43	523.229	9.99245	8.12377
85.23	1562.29	1.69593	701.43	523.121	10.0055	8.1372
85.34	1561.41	1.69814	701.43	522.827	10.0185	8.15129
85.44	1560.58	1.70011	701.43	522.549	10.0302	8.1639
85.55	1559.87	1.70232	701.43	522.311	10.0432	8.17779
85.66	1559.48	1.70456	701.43	522.181	10.0564	8.19147
85.77	1558.93	1.70677	701.43	521.996	10.0694	8.20517
85.87	1558.18	1.70877	701.43	521.745	10.0812	8.21786
85.98	1557.18	1.71093	701.43	521.41	10.094	8.2318
86.09	1556.22	1.71311	701.43	521.089	10.1068	8.24581
86.19	1555.53	1.71513	701.43	520.858	10.1188	8.25855
86.3	1554.53	1.71734	701.43	520.523	10.1318	8.27279
86.41	1553.92	1.71956	701.43	520.319	10.1449	8.28662
86.52	1553.05	1.72174	701.43	520.028	10.1578	8.30052
86.62	1552.28	1.72368	701.43	519.77	10.1692	8.31288
86.73	1551.59	1.7259	701.43	519.539	10.1823	8.32681
86.84	1551.51	1.72813	701.43	519.512	10.1955	8.34006
86.94	1551.12	1.73016	701.43	519.381	10.2074	8.3525
87.05	1550.46	1.73234	701.43	519.16	10.2203	8.36615
87.16	1549.55	1.73453	701.43	518.856	10.2332	8.38016
87.26	1549.11	1.73652	701.43	518.708	10.245	8.39243
87.37	1548.3	1.73868	701.43	518.437	10.2577	8.40614
87.48	1547.72	1.74089	701.43	518.243	10.2707	8.41987
87.59	1547.66	1.74318	701.43	518.223	10.2843	8.43345
87.69	1546.88	1.74515	701.43	517.962	10.2959	8.44601
87.8	1546.09	1.74731	701.43	517.697	10.3086	8.4597
87.91	1545.36	1.7495	701.43	517.453	10.3215	8.47349
88.01	1545.04	1.75149	701.43	517.345	10.3333	8.48561
88.12	1544.98	1.75373	701.43	517.325	10.3465	8.4989
88.23	1544.63	1.75592	701.43	517.208	10.3594	8.51224
88.34	1543.83	1.7581	701.43	516.94	10.3723	8.52606
88.44	1543.03	1.76007	701.43	516.672	10.3839	8.53864
88.55	1542.45	1.76225	701.43	516.478	10.3968	8.55219
88.66	1541.82	1.76444	701.43	516.267	10.4097	8.56586
88.76	1541.66	1.76646	701.43	516.214	10.4216	8.57797
88.87	1541.23	1.7687	701.43	516.07	10.4348	8.5917
88.98	1540.45	1.77086	701.43	515.809	10.4475	8.60538
89.09	1539.66	1.77302	701.43	515.544	10.4603	8.61907
89.19	1539.03	1.77504	701.43	515.333	10.4722	8.63174
89.3	1538.62	1.77722	701.43	515.196	10.4851	8.64509
89.41	1537.99	1.77941	701.43	514.985	10.498	8.65876
89.51	1537.66	1.78143	701.43	514.874	10.5099	8.67107
89.62	1537.11	1.78359	701.43	514.69	10.5227	8.68448
89.73	1536.32	1.78575	701.43	514.426	10.5354	8.69816
89.84	1535.54	1.78796	701.43	514.164	10.5484	8.71214
89.94	1535.19	1.78998	701.43	514.047	10.5603	8.72447
90.05	1534.61	1.79217	701.43	513.853	10.5733	8.73808
90.16	1534.44	1.79441	701.43	513.796	10.5865	8.7515
90.26	1533.67	1.79635	701.43	513.538	10.5979	8.76387
90.37	1532.94	1.79853	701.43	513.294	10.6108	8.7776
90.48	1532.4	1.80074	701.43	513.113	10.6238	8.79129
90.59	1531.71	1.80296	701.43	512.882	10.6369	8.80521
90.69	1531.49	1.80498	701.43	512.808	10.6488	8.81739
90.8	1530.71	1.80711	701.43	512.547	10.6614	8.83089
90.91	1530.38	1.80932	701.43	512.437	10.6745	8.84432
91.01	1530	1.81132	701.43	512.309	10.6862	8.85658
91.12	1529.78	1.81353	701.43	512.236	10.6993	8.86988
91.23	1529.16	1.81571	701.43	512.028	10.7121	8.88348
91.34	1528.26	1.81793	701.43	511.727	10.7253	8.89766
91.44	1527.57	1.81995	701.43	511.496	10.7372	8.9104
91.55	1526.69	1.82213	701.43	511.201	10.75	8.92431
91.66	1526.15	1.82432	701.43	511.02	10.763	8.93788
91.76	1526.06	1.82637	701.43	510.99	10.775	8.95008
91.87	1525.51	1.82858	701.43	510.806	10.7881	8.96378
91.98	1524.84	1.83076	701.43	510.582	10.8009	8.97744
92.08	1524.17	1.83273	701.43	510.357	10.8126	8.98986
92.19	1523.6	1.83495	701.43	510.166	10.8257	9.00364
92.3	1523.11	1.83713	701.43	510.002	10.8385	9.01709
92.41	1523.11	1.83934	701.43	510.002	10.8516	9.03013
92.51	1522.9	1.84137	701.43	509.932	10.8635	9.04235
92.62	1522.43	1.84358	701.43	509.775	10.8766	9.05595
92.73	1521.37	1.84573	701.43	509.42	10.8893	9.06991
92.83	1520.63	1.84773	701.43	509.172	10.9011	9.08259
92.94	1520.16	1.84994	701.43	509.015	10.9141	9.09619
93.05	1519.83	1.85215	701.43	508.904	10.9271	9.10962
93.16	1519.61	1.85439	701.43	508.83	10.9404	9.1231
93.26	1518.52	1.85636	701.43	508.465	10.952	9.13603
93.37	1517.57	1.85852	701.43	508.147	10.9647	9.14991
93.48	1517.03	1.86073	701.43	507.966	10.9778	9.16359
93.58	1516.64	1.86273	701.43	507.836	10.9896	9.17586
93.69	1516.76	1.86499	701.43	507.876	11.0029	9.18905
93.8	1516.43	1.86718	701.43	507.766	11.0158	9.20236
93.91	1515.75	1.86934	701.43	507.538	11.0285	9.21592
94.01	1515.34	1.87136	701.43	507.401	11.0405	9.22833
94.12	1514.88	1.87357	701.43	507.247	11.0535	9.24192
94.23	1514.27	1.87576	701.43	507.042	11.0664	9.25557
94.33	1513.79	1.87781	701.43	506.882	11.0785	9.26823
94.44	1513.2	1.87999	701.43	506.684	11.0914	9.2818
94.55	1512.36	1.88215	701.43	506.403	11.1041	9.29555
94.66	1511.78	1.88436	701.43	506.209	11.1172	9.30928
94.76	1511.43	1.88636	701.43	506.091	11.129	9.3215
94.87	1510.74	1.88857	701.43	505.86	11.142	9.33536
94.98	1510.9	1.89089	701.43	505.914	11.1557	9.34886
95.08	1510.33	1.89288	701.43	505.723	11.1674	9.36128
95.19	1509.31	1.89504	701.43	505.382	11.1802	9.37524
95.3	1509.18	1.89728	701.43	505.338	11.1934	9.38861
95.41	1508.96	1.89946	701.43	505.264	11.2063	9.40174
95.51	1508.56	1.90151	701.43	505.13	11.2183	9.41431
95.61	1507.47	1.90351	701.43	504.765	11.2302	9.42741
95.71	1506.7	1.90551	701.43	504.508	11.2419	9.44013
95.82	1505.92	1.90766	701.43	504.246	11.2546	9.45375
95.93	1505.44	1.90988	701.43	504.086	11.2677	9.46742
96.04	1504.93	1.91209	701.43	503.915	11.2808	9.48107
96.14	1504.38	1.91408	701.43	503.731	11.2925	9.49347
96.25	1504.06	1.91632	701.43	503.624	11.3057	9.50707
96.36	1503.28	1.91851	701.23	503.362	11.3186	9.52092
96.46	1502.48	1.9205	701.23	503.095	11.3304	9.53362
96.57	1502.05	1.92272	701.23	502.951	11.3435	9.54723
96.68	1501.92	1.92495	701.23	502.907	11.3566	9.56054
96.78	1501.54	1.92698	701.23	502.78	11.3686	9.57297
96.89	1500.56	1.92913	701.23	502.452	11.3813	9.58683
97	1499.58	1.93129	701.23	502.123	11.394	9.60074
97.11	1498.97	1.93353	701.23	501.919	11.4073	9.61469
97.21	1498.27	1.9355	701.23	501.685	11.4189	9.62715
97.32	1497.69	1.93771	701.23	501.491	11.4319	9.64088
97.43	1497.14	1.93992	701.23	501.306	11.445	9.65458
97.53	1496.68	1.94195	701.23	501.152	11.4569	9.6671
97.64	1495.74	1.9441	701.23	500.838	11.4696	9.68091
97.75	1495.14	1.94629	701.23	500.637	11.4825	9.69455
97.86	1494.68	1.9485	701.23	500.483	11.4956	9.70814
97.96	1494.46	1.95058	701.23	500.409	11.5078	9.72067
98.07	1494.04	1.95279	701.23	500.268	11.5209	9.73421
98.18	1493.44	1.95497	701.23	500.068	11.5337	9.74779
98.28	1492.74	1.95692	701.23	499.833	11.5452	9.76013
98.39	1491.67	1.95907	701.23	499.475	11.5579	9.7741
98.5	1491.28	1.96131	701.23	499.344	11.5711	9.78778
98.61	1490.9	1.96355	701.23	499.217	11.5844	9.80145
98.71	1490.27	1.96552	701.23	499.006	11.596	9.81382
98.82	1489.75	1.96771	701.23	498.832	11.6089	9.82737
98.93	1489.13	1.96986	701.23	498.624	11.6216	9.84079
99.03	1488.69	1.97186	701.23	498.477	11.6334	9.85312
99.14	1488.07	1.9741	701.23	498.269	11.6466	9.86707
99.25	1487.33	1.97628	701.23	498.022	11.6595	9.88082
99.36	1486.58	1.97849	701.23	497.771	11.6725	9.89476
99.46	1486.19	1.98049	701.23	497.64	11.6843	9.90702
99.57	1485.32	1.98265	701.23	497.349	11.6971	9.92081
99.68	1484.57	1.98483	701.23	497.098	11.7099	9.93456
99.78	1484.01	1.98686	701.23	496.91	11.7219	9.94721
99.89	1483.16	1.98901	701.23	496.625	11.7346	9.96091
100	1482.55	1.99123	701.23	496.421	11.7477	9.97474
100.11	1481.6	1.99344	701.23	496.103	11.7607	9.98891
100.21	1480.9	1.99541	701.23	495.869	11.7723	10.0014
100.32	1480.62	1.99762	701.23	495.775	11.7854	10.0147
100.43	1480.27	1.9998	701.23	495.658	11.7982	10.028
100.53	1479.61	2.0018	701.23	495.437	11.81	10.0406
100.64	1479.11	2.00398	701.23	495.269	11.8229	10.0541
100.75	1478.33	2.00617	701.23	495.008	11.8358	10.0679
100.86	1477.8	2.00835	701.23	494.831	11.8487	10.0814
100.96	1477.53	2.01038	701.23	494.74	11.8606	10.0937
101.07	1477.32	2.01259	701.23	494.67	11.8737	10.107
101.18	1477.05	2.01483	701.23	494.579	11.8869	10.1205
101.28	1476.34	2.01677	701.23	494.342	11.8984	10.1328
101.39	1475.49	2.01893	701.23	494.057	11.9111	10.1466
101.5	1475.13	2.02117	701.23	493.937	11.9243	10.1602
101.61	1474.99	2.02338	701.23	493.89	11.9374	10.1735
101.71	1474.76	2.02537	701.23	493.813	11.9491	10.1855
101.82	1474.16	2.02756	701.23	493.612	11.962	10.1991
101.93	1473.54	2.02974	701.23	493.404	11.9749	10.2127
102.03	1472.85	2.03168	701.23	493.173	11.9863	10.225
102.14	1472.66	2.03392	701.23	493.11	11.9995	10.2384
102.25	1472.25	2.03613	701.23	492.972	12.0126	10.252
102.35	1471.99	2.03816	701.23	492.885	12.0245	10.2642
102.46	1471.67	2.04034	701.23	492.778	12.0374	10.2775
102.57	1471	2.04253	701.23	492.554	12.0503	10.2912
102.68	1470.38	2.04474	701.23	492.346	12.0634	10.305
102.78	1469.91	2.04673	701.23	492.189	12.0751	10.3173
102.89	1469.46	2.04897	701.23	492.038	12.0883	10.331
103	1468.78	2.05116	701.23	491.81	12.1012	10.3448
[truncated: 1,956 more rows]
