# Supplementary material for: Data regarding the influence of Al, Ti, and C additions to as-cast Al0.6CoCrFeNi compositionally complex alloys on microstructures and mechanical properties
Source: Data Brief. 2019 Nov 4;27:104742. doi: 10.1016/j.dib.2019.104742 (PMC6864337; doi:10.1016/j.dib.2019.104742)
Supplement: Multimedia component 1 [file mmc1.zip › data in brief_supplementary material zip/Tensile test data/Ti3C0.25/Tensile Test_Ti3C0.25-RT-1st_selected.xlsx]

## Sheet: Sheet1
Alloy Name	Ti3C0.25-RT-1st
Sample height	30	mm
Gauge diameter	3	mm
Gauge length	16.52	mm
Time	Force	Crosshead Displacement	Engineering Stress	Engineering Strain	Engineering Plastic Strain
s	N	mm	MPa	%	%
0	52.3505	0	7.40608	0	-0.4214
0.0800073	52.3426	0	7.40496	0	-0.4214
0.109976	52.4917	2.06708e-05	7.42606	0.000125126	-0.42134
0.129995	52.5077	2.06708e-05	7.42832	0.000125126	-0.42134
0.140005	52.4605	2.06708e-05	7.42164	0.000125126	-0.42132
0.140005	52.4605	2.06708e-05	7.42164	0.000125126	-0.42132
0.24999	52.3347	6.20123e-05	7.40385	0.000375377	-0.42102
0.359976	52.6334	0.000124025	7.4461	0.000750757	-0.42077
0.409963	53.6705	0.000412988	7.59282	0.0025	-0.41944
0.450002	54.9283	0.00117783	7.77076	0.00713	-0.41533
0.49999	55.9508	0.00219064	7.91542	0.01326	-0.40962
0.599966	56.9568	0.00421624	8.05774	0.02552	-0.39777
0.669973	58.0417	0.00560098	8.21122	0.0339	-0.38983
0.709951	59.0554	0.00642781	8.35463	0.03891	-0.38524
0.73998	60.3288	0.00702767	8.53478	0.04254	-0.38213
0.769949	61.5398	0.00762658	8.7061	0.04617	-0.379
0.799978	62.9128	0.00822644	8.90034	0.0498	-0.37593
0.819998	63.9128	0.00864034	9.04181	0.0523	-0.37383
0.849966	65.3132	0.00921826	9.23993	0.0558	-0.3709
0.879995	66.7761	0.00979714	9.44689	0.0593	-0.368
0.899954	67.8347	0.010211	9.59665	0.06181	-0.36593
0.929983	69.2917	0.0108099	9.80277	0.06544	-0.3629
0.959951	70.7683	0.0114098	10.0117	0.06907	-0.35987
0.979971	71.7839	0.0118027	10.1553	0.07144	-0.35791
1.01	73.2214	0.0124016	10.3587	0.07507	-0.35487
1.03997	74.6999	0.0130225	10.5679	0.07883	-0.35171
1.07	76.0749	0.0136424	10.7624	0.08258	-0.34852
1.09997	77.5437	0.0142212	10.9702	0.08608	-0.34562
1.11999	78.5437	0.0146552	11.1117	0.08871	-0.3434
1.14	79.5632	0.0150481	11.2559	0.09109	-0.34144
1.15996	80.7585	0.015461	11.425	0.09359	-0.33943
1.17998	81.946	0.0158539	11.593	0.09597	-0.33754
1.2	83.0788	0.0162259	11.7532	0.09822	-0.33575
1.21996	84.2976	0.0166188	11.9257	0.1006	-0.33387
1.23998	85.5398	0.0170327	12.1014	0.1031	-0.33187
1.26	86.7663	0.0174046	12.2749	0.10535	-0.33012
1.27996	87.9616	0.0177765	12.444	0.10761	-0.32836
1.29998	89.1648	0.0181895	12.6142	0.11011	-0.32635
1.32	90.3835	0.0186034	12.7866	0.11261	-0.32434
1.33996	91.6726	0.0189963	12.969	0.11499	-0.32249
1.35998	92.9226	0.0193882	13.1459	0.11736	-0.32063
1.38	94.157	0.0197611	13.3205	0.11962	-0.31888
1.39995	95.5163	0.0201741	13.5128	0.12212	-0.31694
1.41997	96.7507	0.020588	13.6874	0.12462	-0.31493
1.43999	98.071	0.0209799	13.8742	0.127	-0.3131
1.45995	99.5007	0.0213938	14.0765	0.1295	-0.31118
1.47997	101.083	0.0217867	14.3003	0.13188	-0.30945
1.49999	102.536	0.0221997	14.5059	0.13438	-0.30754
1.51995	104.196	0.0225716	14.7407	0.13663	-0.30597
1.53997	105.751	0.0229855	14.9607	0.13914	-0.3041
1.55999	107.231	0.0233784	15.1701	0.14152	-0.30233
1.58001	108.676	0.0238123	15.3745	0.14414	-0.30029
1.59997	110.344	0.0241843	15.6105	0.14639	-0.29872
1.61999	111.876	0.0245982	15.8272	0.1489	-0.29684
1.64	113.391	0.0250111	16.0416	0.1514	-0.29496
1.65996	114.989	0.025383	16.2676	0.15365	-0.29337
1.67998	116.559	0.0257969	16.4897	0.15616	-0.2915
1.7	118.102	0.0261899	16.708	0.15853	-0.28975
1.71996	119.712	0.0266028	16.9358	0.16103	-0.28791
1.73998	121.45	0.0269957	17.1817	0.16341	-0.28625
1.76	123.048	0.0274086	17.4077	0.16591	-0.2844
1.77996	124.825	0.0277806	17.6591	0.16816	-0.28287
1.79998	126.551	0.0281945	17.9033	0.17067	-0.28107
1.82	128.446	0.0285874	18.1714	0.17305	-0.27947
1.83996	130.145	0.0289803	18.4118	0.17543	-0.27779
1.85998	131.954	0.0293932	18.6677	0.17792	-0.27603
1.88	133.731	0.0297652	18.9191	0.18018	-0.2745
1.89995	135.618	0.0301371	19.186	0.18243	-0.27302
1.91997	137.505	0.030551	19.453	0.18493	-0.27129
1.92998	138.52	0.030778	19.5966	0.18631	-0.27033
1.93999	139.692	0.0309639	19.7624	0.18743	-0.26968
1.95	140.833	0.0311499	19.9238	0.18856	-0.26902
1.95995	141.981	0.0313569	20.0862	0.18981	-0.26824
1.96996	143.176	0.0315638	20.2553	0.19106	-0.26748
1.97997	144.27	0.0317908	20.41	0.19244	-0.26655
1.98998	145.38	0.0319767	20.5671	0.19356	-0.26588
1.99999	146.567	0.0321837	20.735	0.19482	-0.26511
2.01	147.692	0.0323697	20.8941	0.19594	-0.26445
2.01995	148.801	0.0325766	21.051	0.19719	-0.26365
2.02996	149.958	0.0327836	21.2147	0.19845	-0.26287
2.03997	150.997	0.0329905	21.3617	0.1997	-0.26204
2.04998	152.067	0.0331965	21.5131	0.20095	-0.26123
2.05999	153.098	0.0334034	21.6589	0.2022	-0.2604
2.08001	155.145	0.0338173	21.9485	0.20471	-0.25873
2.08996	156.145	0.0340033	22.09	0.20583	-0.25801
2.10998	158.188	0.0343953	22.379	0.2082	-0.25648
2.11999	159.266	0.0345822	22.5315	0.20934	-0.25578
2.13	160.391	0.0347882	22.6907	0.21058	-0.255
2.14	161.485	0.0349741	22.8454	0.21171	-0.25432
2.14995	162.587	0.0351811	23.0014	0.21296	-0.25352
2.15996	163.712	0.0353671	23.1605	0.21409	-0.25285
2.16997	164.899	0.035574	23.3284	0.21534	-0.25208
2.17998	166.11	0.03576	23.4998	0.21646	-0.25145
2.18999	167.352	0.0359869	23.6755	0.21784	-0.25059
2.2	168.594	0.0361729	23.8512	0.21896	-0.24997
2.20995	169.751	0.0363799	24.0148	0.22022	-0.24919
2.21996	170.844	0.0365658	24.1695	0.22134	-0.24851
2.22997	171.891	0.0367728	24.3176	0.2226	-0.24769
2.23998	172.969	0.0369797	24.4701	0.22385	-0.24687
2.24999	174.087	0.0371657	24.6283	0.22497	-0.24621
2.26	175.243	0.0373726	24.7918	0.22623	-0.24543
2.26995	176.352	0.0375786	24.9487	0.22747	-0.24463
2.27996	177.509	0.0377446	25.1124	0.22848	-0.2441
2.28997	178.641	0.0379515	25.2725	0.22973	-0.24331
2.29998	179.805	0.0381575	25.4372	0.23098	-0.24254
2.30999	181.016	0.0383435	25.6085	0.2321	-0.24191
2.32	182.235	0.0385504	25.781	0.23336	-0.24116
2.33001	183.462	0.0387574	25.9546	0.23461	-0.2404
2.33996	184.727	0.0389433	26.1335	0.23573	-0.2398
2.34997	185.946	0.0391503	26.306	0.23699	-0.23904
2.35998	187.126	0.0393363	26.4729	0.23811	-0.2384
2.36999	188.337	0.0395422	26.6442	0.23936	-0.23765
2.38	189.516	0.0397492	26.811	0.24061	-0.23688
2.39	190.618	0.0399352	26.9669	0.24174	-0.2362
2.39995	191.727	0.0401421	27.1238	0.24299	-0.2354
2.40996	192.821	0.0403491	27.2786	0.24424	-0.2346
2.41997	193.907	0.040556	27.4322	0.2455	-0.23379
2.42998	195.016	0.040762	27.5891	0.24674	-0.23299
2.43999	196.087	0.040948	27.7406	0.24787	-0.23231
2.45	197.251	0.0411759	27.9053	0.24925	-0.2314
2.45995	198.399	0.0413619	28.0677	0.25037	-0.23075
2.46996	199.587	0.0415478	28.2358	0.2515	-0.23011
2.47997	200.743	0.0417548	28.3993	0.25275	-0.22933
2.48998	201.969	0.0419407	28.5728	0.25388	-0.2287
2.49999	203.188	0.0421477	28.7452	0.25513	-0.22795
2.51	204.501	0.0423747	28.931	0.25651	-0.22711
2.51995	205.813	0.0425606	29.1166	0.25763	-0.22652
2.52996	207.071	0.0427466	29.2946	0.25876	-0.22591
2.53997	208.329	0.0429535	29.4725	0.26001	-0.22517
2.54998	209.493	0.0431395	29.6372	0.26113	-0.22452
2.55999	210.751	0.0433465	29.8152	0.26239	-0.22378
2.57	211.954	0.0435524	29.9854	0.26363	-0.22303
2.58001	213.11	0.0437384	30.1489	0.26476	-0.22238
2.58996	214.313	0.0439454	30.3191	0.26601	-0.22161
2.59997	215.446	0.0441523	30.4794	0.26727	-0.22082
2.60998	216.618	0.0443593	30.6452	0.26852	-0.22005
2.61999	217.852	0.0445652	30.8197	0.26977	-0.21931
2.63	219.087	0.0447522	30.9945	0.2709	-0.21868
2.64	220.313	0.0449381	31.1679	0.27202	-0.21806
2.64995	221.641	0.0451651	31.3558	0.2734	-0.21723
2.65996	222.844	0.0453921	31.526	0.27477	-0.21634
2.66997	224.126	0.045579	31.7073	0.2759	-0.21574
2.67998	225.43	0.045765	31.8918	0.27703	-0.21515
2.68999	226.735	0.04593	32.0764	0.27803	-0.21468
2.7	228.087	0.0461369	32.2677	0.27928	-0.21398
2.70995	229.305	0.0463439	32.44	0.28053	-0.21323
2.71996	230.477	0.0465298	32.6058	0.28166	-0.21258
2.72997	231.696	0.0467358	32.7783	0.2829	-0.21183
2.73998	232.938	0.0469428	32.954	0.28416	-0.21109
2.74999	234.087	0.0471707	33.1165	0.28554	-0.21018
2.76	235.305	0.0473357	33.2888	0.28654	-0.20967
2.76995	236.407	0.0475216	33.4447	0.28766	-0.209
2.77996	237.641	0.0477486	33.6193	0.28904	-0.20813
2.78997	238.829	0.0479146	33.7874	0.29004	-0.20761
2.79998	240.032	0.0481215	33.9576	0.29129	-0.20685
2.80999	241.259	0.0483275	34.1312	0.29254	-0.20611
2.82	242.548	0.0485135	34.3135	0.29367	-0.20551
2.83001	243.805	0.0487204	34.4913	0.29492	-0.20477
2.83996	245.094	0.0489274	34.6737	0.29617	-0.20404
2.84997	246.384	0.0491133	34.8562	0.2973	-0.20344
2.85998	247.727	0.0493203	35.0462	0.29855	-0.20274
2.86999	249.204	0.0495062	35.2552	0.29967	-0.20222
2.88	250.493	0.0497132	35.4375	0.30093	-0.20149
2.89	251.813	0.0499192	35.6243	0.30217	-0.20079
2.89995	253.235	0.0501051	35.8254	0.3033	-0.20024
2.90996	254.587	0.0503331	36.0167	0.30468	-0.19941
2.91997	255.899	0.05054	36.2023	0.30593	-0.1987
2.92998	257.274	0.050726	36.3968	0.30706	-0.19814
2.93999	258.626	0.050932	36.5881	0.30831	-0.19744
2.95	260.055	0.0511389	36.7903	0.30956	-0.19677
2.95995	261.438	0.0513249	36.9859	0.31068	-0.19621
2.96996	262.805	0.0515318	37.1793	0.31194	-0.19552
2.97997	264.219	0.0517388	37.3793	0.31319	-0.19484
2.98998	265.657	0.0519248	37.5828	0.31431	-0.19431
2.99999	266.985	0.0521307	37.7707	0.31556	-0.1936
3.01	268.423	0.0523377	37.9741	0.31681	-0.19294
3.01995	269.852	0.0525446	38.1763	0.31807	-0.19227
3.02996	271.227	0.0527516	38.3708	0.31932	-0.19158
3.03997	272.563	0.0529166	38.5598	0.32032	-0.19113
3.04998	273.899	0.0531235	38.7488	0.32157	-0.19042
3.05999	275.235	0.0533505	38.9378	0.32294	-0.18959
3.07	276.438	0.0535365	39.108	0.32407	-0.18896
3.08001	277.759	0.0537434	39.2949	0.32532	-0.18825
3.08996	279.032	0.0539504	39.4749	0.32658	-0.18751
3.09997	280.368	0.0541573	39.664	0.32783	-0.18681
3.10998	281.719	0.0543223	39.8551	0.32883	-0.18636
3.11999	283.094	0.0545292	40.0496	0.33008	-0.18567
3.13	284.524	0.0547362	40.2519	0.33133	-0.185
3.14	285.946	0.0549222	40.4531	0.33246	-0.18446
3.14995	287.282	0.0551281	40.6421	0.33371	-0.18376
3.15996	288.688	0.0553351	40.841	0.33496	-0.18308
3.16997	290.165	0.0555211	41.05	0.33608	-0.18256
3.17998	291.555	0.055707	41.2466	0.33721	-0.182
3.18999	292.884	0.055893	41.4346	0.33834	-0.18142
3.2	294.165	0.0560999	41.6158	0.33959	-0.18069
3.20995	295.446	0.0563269	41.7971	0.34096	-0.17984
3.21996	296.727	0.0565138	41.9783	0.34209	-0.17923
3.22997	298.048	0.0566998	42.1652	0.34322	-0.17865
3.23998	299.423	0.0569268	42.3597	0.34459	-0.17783
3.24999	300.837	0.0571127	42.5597	0.34572	-0.17729
3.26	302.212	0.0572987	42.7542	0.34684	-0.17672
3.26995	303.641	0.0575057	42.9564	0.3481	-0.17605
3.27996	305.079	0.0576916	43.1598	0.34922	-0.17552
3.28997	306.571	0.0578986	43.3709	0.35048	-0.17487
3.29998	308.048	0.0581055	43.5799	0.35173	-0.17423
3.30999	309.602	0.0582915	43.7997	0.35285	-0.17373
3.32	311.118	0.0584975	44.0142	0.3541	-0.17311
3.33001	312.524	0.0587254	44.2131	0.35548	-0.1723
3.33996	313.891	0.0589114	44.4065	0.35661	-0.17174
3.34997	315.282	0.0590973	44.6033	0.35773	-0.17118
3.35998	316.712	0.0593043	44.8056	0.35898	-0.17051
3.36999	318.094	0.0595103	45.0011	0.36023	-0.16983
3.38	319.54	0.0597172	45.2057	0.36148	-0.16917
3.39	321.071	0.0599242	45.4222	0.36274	-0.16854
3.39995	322.571	0.0601311	45.6345	0.36399	-0.1679
3.40996	324.063	0.0603171	45.8455	0.36512	-0.16739
3.41997	325.524	0.0605231	46.0522	0.36636	-0.16674
3.42998	327.071	0.06071	46.2711	0.36749	-0.16624
3.43999	328.618	0.060916	46.4899	0.36874	-0.16562
3.45	330.196	0.0611439	46.7132	0.37012	-0.16489
3.45995	331.735	0.0613299	46.9309	0.37125	-0.16439
3.46996	333.298	0.0615159	47.152	0.37237	-0.16391
3.47997	334.837	0.0617228	47.3698	0.37362	-0.16328
3.48998	336.384	0.0619288	47.5886	0.37487	-0.16267
3.49999	337.93	0.0621357	47.8073	0.37612	-0.16205
3.51	339.438	0.0623427	48.0207	0.37738	-0.16141
3.51995	341.048	0.0625287	48.2484	0.3785	-0.16094
3.52996	342.587	0.0627356	48.4661	0.37976	-0.16032
3.53997	344.18	0.0629216	48.6915	0.38088	-0.15985
3.54998	345.735	0.0631285	48.9115	0.38213	-0.15923
3.55999	347.329	0.0633145	49.137	0.38326	-0.15875
3.57	348.891	0.0635205	49.358	0.38451	-0.15815
3.58001	350.438	0.0637274	49.5768	0.38576	-0.15753
3.58996	351.954	0.0639344	49.7913	0.38701	-0.15689
3.59997	353.477	0.0641203	50.0068	0.38814	-0.15639
3.60998	355.032	0.0643273	50.2268	0.38939	-0.15577
3.61999	356.516	0.0645333	50.4367	0.39064	-0.15513
3.63	358.016	0.0647402	50.6489	0.39189	-0.15449
3.64	359.641	0.0649682	50.8788	0.39327	-0.15378
3.64995	361.243	0.0651541	51.1054	0.3944	-0.15331
3.65996	362.782	0.0653191	51.3231	0.39539	-0.15294
3.66997	364.376	0.0655261	51.5487	0.39665	-0.15234
3.67998	365.969	0.065733	51.774	0.3979	-0.15174
3.68999	367.548	0.065939	51.9974	0.39915	-0.15114
3.7	369.102	0.066125	52.2172	0.40027	-0.15064
3.70995	370.649	0.0663109	52.4361	0.4014	-0.15015
3.71996	372.227	0.0665179	52.6594	0.40265	-0.14954
3.72997	373.844	0.0667248	52.8881	0.4039	-0.14895
3.73998	375.305	0.0669108	53.0948	0.40503	-0.14842
3.74999	376.79	0.0671177	53.3049	0.40628	-0.14778
3.76	378.321	0.0673037	53.5215	0.40741	-0.14728
3.76995	379.86	0.0675307	53.7392	0.40878	-0.14653
3.77996	381.454	0.0677166	53.9647	0.40991	-0.14606
3.78997	383.055	0.0679236	54.1912	0.41116	-0.14546
3.79998	384.688	0.0680886	54.4222	0.41216	-0.14513
3.80999	386.305	0.0682955	54.651	0.41341	-0.14454
3.82	387.946	0.0685025	54.8831	0.41466	-0.14396
3.83001	389.579	0.0686884	55.1142	0.41579	-0.1435
3.83996	391.235	0.0688954	55.3484	0.41704	-0.14292
3.84997	392.899	0.0691023	55.5838	0.41829	-0.14235
3.85998	394.524	0.0693083	55.8137	0.41954	-0.14177
3.86999	396.18	0.0695153	56.048	0.42079	-0.14119
3.88	397.759	0.0697222	56.2714	0.42205	-0.14059
3.89	399.368	0.0699292	56.499	0.4233	-0.13999
3.89995	401.04	0.0701151	56.7356	0.42443	-0.13955
3.90996	402.743	0.0703211	56.9765	0.42567	-0.139
3.91997	404.407	0.0705281	57.2119	0.42693	-0.13843
3.92998	406.055	0.070714	57.445	0.42805	-0.13798
3.93999	407.704	0.0709	57.6783	0.42918	-0.13752
3.95	409.36	0.071148	57.9126	0.43068	-0.1367
3.95995	411.087	0.0713549	58.1569	0.43193	-0.13615
3.96996	412.837	0.0715409	58.4045	0.43306	-0.13574
3.97997	414.594	0.0717268	58.6531	0.43418	-0.13534
3.98998	416.337	0.0719338	58.8996	0.43543	-0.1348
3.99999	418.001	0.0721407	59.135	0.43669	-0.13422
4.01	419.759	0.0723887	59.3837	0.43819	-0.13344
4.01995	421.493	0.0725956	59.6291	0.43944	-0.1329
4.02996	423.266	0.0727606	59.8799	0.44044	-0.13262
4.03997	425.001	0.0729466	60.1253	0.44157	-0.13221
4.04998	426.727	0.0731535	60.3695	0.44282	-0.13166
4.05999	428.438	0.0733805	60.6116	0.44419	-0.13099
4.07	430.055	0.0735465	60.8403	0.4452	-0.13064
4.08001	431.673	0.0737524	61.0692	0.44644	-0.13006
4.08996	433.243	0.0739384	61.2914	0.44757	-0.12957
4.09997	434.907	0.0741253	61.5267	0.4487	-0.12912
4.10998	436.423	0.0743523	61.7412	0.45007	-0.12837
4.11999	437.923	0.0745383	61.9534	0.4512	-0.12786
4.13	439.469	0.0747452	62.1722	0.45245	-0.12724
4.14	441.063	0.0749312	62.3976	0.45358	-0.12676
4.14995	442.696	0.0751172	62.6287	0.4547	-0.1263
4.15996	444.298	0.0753031	62.8553	0.45583	-0.12583
4.16997	445.946	0.0754891	63.0885	0.45696	-0.12538
4.17998	447.68	0.075696	63.3338	0.45821	-0.12484
4.18999	449.399	0.075903	63.5769	0.45946	-0.12429
4.2	451.071	0.076089	63.8135	0.46059	-0.12384
4.20995	452.712	0.0762949	64.0456	0.46183	-0.12327
4.21996	454.399	0.0765019	64.2843	0.46309	-0.12271
4.22997	456.055	0.0767298	64.5186	0.46447	-0.122
4.23998	457.798	0.0769158	64.7652	0.46559	-0.12159
4.24999	459.579	0.0771018	65.0171	0.46672	-0.12119
4.26	461.36	0.0773077	65.2691	0.46796	-0.12067
4.26995	463.173	0.0774947	65.5256	0.4691	-0.12028
4.27996	464.969	0.0777216	65.7797	0.47047	-0.11964
4.28997	466.727	0.0779076	66.0284	0.4716	-0.11924
4.29998	468.501	0.0781146	66.2793	0.47285	-0.11871
4.30999	470.313	0.0783215	66.5357	0.4741	-0.1182
4.32	472.118	0.0785275	66.791	0.47535	-0.11769
4.33001	473.899	0.0787135	67.043	0.47647	-0.11729
4.33996	475.587	0.0788994	67.2818	0.4776	-0.11686
4.34997	477.329	0.0791064	67.5282	0.47885	-0.11632
4.35998	479.094	0.0792923	67.7779	0.47998	-0.11591
4.36999	480.844	0.0794993	68.0255	0.48123	-0.11537
4.38	482.485	0.0797062	68.2577	0.48248	-0.11479
4.39	484.313	0.0799332	68.5163	0.48386	-0.11417
4.39995	486.102	0.0801402	68.7694	0.48511	-0.11365
4.40996	487.884	0.0803261	69.0215	0.48624	-0.11325
4.41997	489.704	0.0805331	69.2789	0.48749	-0.11274
4.42998	491.532	0.08074	69.5375	0.48874	-0.11223
4.43999	493.384	0.080946	69.7996	0.48999	-0.11174
4.45	495.094	0.081132	70.0415	0.49111	-0.11132
4.45995	496.821	0.0813389	70.2858	0.49237	-0.11077
4.46996	498.579	0.0815459	70.5345	0.49362	-0.11024
4.47997	500.415	0.0817528	70.7942	0.49487	-0.10974
4.48998	502.165	0.0819388	71.0418	0.496	-0.10933
4.49999	503.954	0.0821248	71.2949	0.49712	-0.10893
4.51	505.805	0.0823107	71.5568	0.49825	-0.10856
4.51995	507.626	0.0825377	71.8144	0.49962	-0.10793
4.52996	509.43	0.0827446	72.0696	0.50088	-0.10742
4.53997	511.188	0.0829306	72.3183	0.502	-0.10701
4.54998	513.009	0.0831376	72.5759	0.50325	-0.1065
4.55999	514.766	0.0833445	72.8245	0.50451	-0.10597
4.57	516.501	0.0835305	73.0699	0.50563	-0.10555
4.58001	518.266	0.0837164	73.3196	0.50676	-0.10515
4.58996	519.985	0.0839434	73.5628	0.50813	-0.10448
4.59997	521.751	0.0841504	73.8127	0.50938	-0.10395
4.60998	523.555	0.0843363	74.0679	0.51051	-0.10356
4.61999	525.352	0.0845433	74.3221	0.51176	-0.10304
4.63	527.157	0.0847493	74.5775	0.51301	-0.10253
4.64	528.993	0.0849562	74.8372	0.51426	-0.10203
4.64995	530.759	0.0851222	75.087	0.51527	-0.10175
4.65996	532.602	0.0853281	75.3478	0.51651	-0.10125
4.66997	534.399	0.0855141	75.602	0.51764	-0.10086
4.67998	536.18	0.0857211	75.8539	0.51889	-0.10034
4.68999	538.063	0.085907	76.1203	0.52002	-0.09998
4.7	539.923	0.086114	76.3835	0.52127	-0.09949
4.70995	541.805	0.0863209	76.6497	0.52252	-0.09901
4.71996	543.688	0.0865269	76.9161	0.52377	-0.09853
4.72997	545.594	0.0866929	77.1858	0.52478	-0.0983
4.73998	547.462	0.0868998	77.45	0.52603	-0.09782
4.74999	549.407	0.0871268	77.7252	0.5274	-0.09724
4.76	551.282	0.0872918	77.9904	0.5284	-0.09701
4.76995	553.204	0.0874987	78.2624	0.52965	-0.09654
4.77996	555.118	0.0877057	78.5331	0.53091	-0.09607
4.78997	556.962	0.0878916	78.794	0.53203	-0.0957
4.79998	558.876	0.0881186	79.0648	0.53341	-0.09511
4.80999	560.735	0.0883465	79.3278	0.53479	-0.09449
4.82	562.594	0.0885115	79.5908	0.53578	-0.09425
4.83001	564.493	0.0887185	79.8594	0.53704	-0.09377
4.83996	566.438	0.0889454	80.1346	0.53841	-0.09319
4.84997	568.399	0.0891324	80.412	0.53954	-0.09286
4.85998	570.313	0.0893383	80.6828	0.54079	-0.0924
4.86999	572.251	0.0895453	80.957	0.54204	-0.09194
4.88	574.204	0.0897522	81.2332	0.54329	-0.09148
4.89	576.219	0.0899382	81.5183	0.54442	-0.09118
4.89995	578.118	0.0901452	81.787	0.54567	-0.09071
4.90996	580.102	0.0903511	82.0677	0.54692	-0.09027
4.91997	582.016	0.0905581	82.3384	0.54817	-0.0898
4.92998	583.962	0.0907441	82.6137	0.5493	-0.08947
4.93999	585.93	0.090951	82.8921	0.55055	-0.08902
4.95	587.876	0.091137	83.1674	0.55168	-0.08869
4.95995	589.907	0.0913439	83.4548	0.55293	-0.08827
4.96996	591.907	0.0915499	83.7377	0.55418	-0.08784
4.97997	593.938	0.0917368	84.025	0.55531	-0.08754
4.98998	595.852	0.0919638	84.2958	0.55668	-0.08695
4.99999	597.751	0.0921708	84.5645	0.55793	-0.08647
5.01	599.634	0.0923567	84.8309	0.55906	-0.08612
5.01995	601.548	0.0925427	85.1016	0.56019	-0.08577
5.02996	603.469	0.0927287	85.3734	0.56131	-0.08543
5.03997	605.36	0.0929356	85.6409	0.56256	-0.08495
5.04998	607.298	0.0931216	85.9151	0.56369	-0.08462
5.05999	609.157	0.0933075	86.1781	0.56482	-0.08425
5.07	611.094	0.0935145	86.4521	0.56607	-0.08379
5.08001	613.001	0.0937205	86.7219	0.56732	-0.08333
5.09001	615.019	0.093928	87.0074	0.56857	-0.0829
5.09996	617.011	0.094134	87.2892	0.56982	-0.08246
5.10997	618.957	0.0943409	87.5645	0.57107	-0.08201
5.11998	620.902	0.0945479	87.8397	0.57232	-0.08155
5.12999	622.902	0.0947338	88.1226	0.57345	-0.08124
5.14	624.918	0.0949198	88.4078	0.57458	-0.08094
5.15	626.918	0.0951058	88.6907	0.5757	-0.08063
5.15995	628.91	0.0952917	88.9726	0.57683	-0.08032
5.16996	630.902	0.0954987	89.2544	0.57808	-0.07988
5.17997	632.855	0.0957257	89.5307	0.57945	-0.07931
5.18998	634.84	0.0959326	89.8115	0.58071	-0.07886
5.19999	636.785	0.0961186	90.0867	0.58183	-0.07853
5.21	638.816	0.0963255	90.374	0.58308	-0.07811
5.21995	640.894	0.0965325	90.668	0.58434	-0.07771
5.22996	642.91	0.0967184	90.9532	0.58546	-0.07741
5.23997	644.941	0.0969244	91.2405	0.58671	-0.07699
5.24998	646.957	0.0971104	91.5257	0.58784	-0.07669
5.25999	649.035	0.0973174	91.8197	0.58909	-0.07629
5.27	651.051	0.0975243	92.1049	0.59034	-0.07586
5.27995	653.16	0.0977312	92.4032	0.59159	-0.07547
5.28996	655.176	0.0979372	92.6884	0.59284	-0.07505
5.29997	657.301	0.0981242	92.9891	0.59397	-0.07478
5.30998	659.379	0.0983302	93.2831	0.59522	-0.07439
5.31999	661.457	0.0985161	93.577	0.59634	-0.07411
5.33	663.551	0.098744	93.8733	0.59772	-0.07359
5.34001	665.613	0.09893	94.165	0.59885	-0.0733
5.34996	667.707	0.099137	94.4612	0.6001	-0.07291
5.35997	669.785	0.099343	94.7552	0.60135	-0.07251
5.36998	671.894	0.0995499	95.0536	0.6026	-0.07212
5.37999	673.941	0.0997359	95.3431	0.60373	-0.07183
5.39	676.051	0.0999638	95.6416	0.60511	-0.07131
5.4	678.144	0.10015	95.9377	0.60623	-0.07104
5.40995	680.191	0.100356	96.2273	0.60748	-0.07063
5.41996	682.316	0.100542	96.528	0.60861	-0.07037
5.42997	684.379	0.100749	96.8198	0.60986	-0.06997
5.43998	686.472	0.100956	97.1159	0.61111	-0.06957
5.44999	688.566	0.101163	97.4122	0.61237	-0.06917
5.46	690.629	0.101349	97.704	0.61349	-0.06889
5.46995	692.676	0.101555	97.9936	0.61474	-0.06848
5.47996	694.722	0.101761	98.2831	0.61599	-0.06807
5.48997	696.738	0.101968	98.5683	0.61724	-0.06764
5.49998	698.801	0.102154	98.8601	0.61837	-0.06736
5.50999	700.863	0.10234	99.1518	0.61949	-0.06707
5.52	702.879	0.102547	99.437	0.62074	-0.06665
5.52995	704.894	0.102733	99.7221	0.62187	-0.06634
5.53996	706.847	0.10294	99.9984	0.62312	-0.06589
5.54997	708.847	0.103126	100.281	0.62425	-0.06558
5.55998	710.941	0.103333	100.578	0.6255	-0.06518
5.56999	712.988	0.103519	100.867	0.62663	-0.0649
5.58	715.082	0.103725	101.163	0.62788	-0.0645
5.59001	717.222	0.103953	101.466	0.62926	-0.064
5.59996	719.301	0.104118	101.76	0.63025	-0.06385
5.60997	721.488	0.104304	102.07	0.63138	-0.06362
5.61998	723.644	0.104511	102.375	0.63263	-0.06325
5.62999	725.816	0.104718	102.682	0.63389	-0.06288
5.64	727.957	0.104945	102.985	0.63526	-0.06238
5.65	730.082	0.105152	103.285	0.63651	-0.062
5.65995	732.285	0.105338	103.597	0.63764	-0.06177
5.66996	734.41	0.105545	103.898	0.63889	-0.06139
5.67997	736.566	0.10571	104.203	0.63989	-0.06127
5.68998	738.738	0.105917	104.51	0.64114	-0.06091
5.69999	740.941	0.106124	104.822	0.6424	-0.06056
5.71	743.082	0.10631	105.125	0.64352	-0.06031
5.71995	745.254	0.106537	105.432	0.6449	-0.05982
5.72996	747.519	0.106722	105.752	0.64602	-0.05963
5.73997	749.801	0.106929	106.075	0.64727	-0.05931
5.74998	752.051	0.107115	106.393	0.6484	-0.0591
5.75999	754.207	0.107322	106.698	0.64965	-0.05873
5.77	756.472	0.107529	107.019	0.6509	-0.0584
5.77995	758.754	0.107756	107.342	0.65228	-0.05796
5.78996	760.941	0.107942	107.651	0.6534	-0.05773
5.79997	763.16	0.108149	107.965	0.65465	-0.05738
5.80998	765.363	0.108356	108.277	0.65591	-0.05703
5.81999	767.613	0.108562	108.595	0.65715	-0.0567
5.83	769.801	0.108748	108.905	0.65828	-0.05647
5.84001	772.004	0.108955	109.216	0.65953	-0.05612
5.84996	774.222	0.109141	109.53	0.66066	-0.0559
5.85997	776.441	0.109348	109.844	0.66191	-0.05556
5.86998	778.66	0.109555	110.158	0.66317	-0.05521
5.87999	780.879	0.109782	110.472	0.66454	-0.05474
5.89	783.144	0.109968	110.792	0.66567	-0.05454
5.9	785.379	0.110154	111.108	0.66679	-0.05433
5.90995	787.644	0.110361	111.429	0.66804	-0.054
5.91996	789.847	0.110568	111.74	0.6693	-0.05365
5.92997	792.035	0.110775	112.05	0.67055	-0.05329
5.93998	794.238	0.110961	112.362	0.67168	-0.05307
5.94999	796.457	0.111167	112.676	0.67292	-0.05273
5.96	798.676	0.111374	112.99	0.67418	-0.05238
5.96995	800.832	0.11156	113.295	0.6753	-0.05214
5.97996	802.988	0.111725	113.6	0.6763	-0.05202
5.98997	805.144	0.111931	113.905	0.67755	-0.05166
5.99998	807.316	0.112117	114.212	0.67867	-0.05142
6.00999	809.488	0.112324	114.519	0.67993	-0.05105
6.02	811.66	0.112531	114.826	0.68118	-0.05069
6.02995	813.832	0.112738	115.134	0.68243	-0.05032
6.03996	816.004	0.112944	115.441	0.68368	-0.04996
6.04997	818.222	0.113151	115.755	0.68493	-0.04962
6.05998	820.441	0.113358	116.069	0.68619	-0.04927
6.06999	822.707	0.113544	116.389	0.68731	-0.04907
6.08	824.926	0.11373	116.703	0.68844	-0.04885
6.09001	827.191	0.113916	117.024	0.68956	-0.04865
6.09996	829.472	0.114123	117.346	0.69082	-0.04833
6.10997	831.676	0.11435	117.658	0.69219	-0.04786
6.11998	833.941	0.114536	117.979	0.69332	-0.04766
6.12999	836.254	0.114722	118.306	0.69444	-0.04748
6.14	838.519	0.11497	118.626	0.69594	-0.04691
6.15	840.738	0.115136	118.94	0.69695	-0.04681
6.15995	843.004	0.115322	119.261	0.69808	-0.04661
6.16996	845.332	0.115549	119.59	0.69945	-0.04619
6.17997	847.676	0.115735	119.922	0.70058	-0.04602
6.18998	849.972	0.115922	120.246	0.70171	-0.04583
6.19999	852.222	0.116128	120.565	0.70295	-0.0455
6.21	854.504	0.116356	120.888	0.70433	-0.04505
6.21995	856.801	0.116583	121.213	0.70571	-0.04462
6.22996	859.113	0.116768	121.54	0.70683	-0.04444
6.23997	861.504	0.116954	121.878	0.70795	-0.04429
6.24998	863.847	0.11714	122.209	0.70908	-0.04413
6.25999	866.222	0.117347	122.545	0.71033	-0.04384
6.27	868.488	0.117575	122.866	0.71171	-0.04339
6.27995	870.816	0.117761	123.195	0.71284	-0.04322
6.28996	873.144	0.117947	123.525	0.71396	-0.04304
6.29997	875.488	0.118153	123.856	0.71521	-0.04275
6.30998	877.91	0.118381	124.199	0.71659	-0.04236
6.31999	880.363	0.118588	124.546	0.71785	-0.04211
6.33	882.785	0.118774	124.889	0.71897	-0.04198
6.34001	885.129	0.119001	125.22	0.72035	-0.04156
6.34996	887.519	0.119229	125.558	0.72173	-0.04116
6.35997	889.863	0.119415	125.89	0.72285	-0.04099
6.36998	892.254	0.119601	126.228	0.72398	-0.04084
6.37999	894.644	0.119807	126.566	0.72522	-0.04057
6.39	897.097	0.119994	126.913	0.72636	-0.04045
6.4	899.566	0.1202	127.263	0.7276	-0.04021
6.40995	902.019	0.120407	127.61	0.72886	-0.03996
6.41996	904.363	0.120614	127.941	0.73011	-0.03966
6.42997	906.722	0.120821	128.275	0.73136	-0.03937
6.43998	909.113	0.121007	128.613	0.73249	-0.03923
6.44999	911.551	0.121213	128.958	0.73373	-0.03898
6.46	913.957	0.12142	129.298	0.73499	-0.03871
6.46995	916.379	0.121606	129.641	0.73611	-0.03857
6.47996	918.707	0.121791	129.97	0.73723	-0.0384
6.48997	921.066	0.122019	130.304	0.73861	-0.03799
6.49998	923.41	0.122225	130.636	0.73986	-0.0377
6.50999	925.722	0.122391	130.963	0.74087	-0.03764
6.52	928.144	0.122598	131.306	0.74212	-0.03738
6.52995	930.472	0.122784	131.635	0.74324	-0.0372
6.53996	932.847	0.12299	131.971	0.74449	-0.03693
6.54997	935.144	0.123218	132.296	0.74587	-0.03649
6.55998	937.441	0.123425	132.621	0.74712	-0.03617
6.56999	939.801	0.123611	132.955	0.74825	-0.03601
6.58	942.207	0.123797	133.295	0.74938	-0.03587
6.59001	944.551	0.123983	133.627	0.7505	-0.0357
6.59996	946.941	0.124169	133.965	0.75163	-0.03555
6.60997	949.347	0.124376	134.305	0.75288	-0.03528
6.61998	951.597	0.124603	134.623	0.75426	-0.03483
6.62999	953.972	0.124789	134.959	0.75538	-0.03467
6.64	956.285	0.124996	135.287	0.75663	-0.03437
6.65	958.66	0.125203	135.623	0.75789	-0.03409
6.65995	961.129	0.125389	135.972	0.75901	-0.03397
6.66996	963.535	0.125595	136.312	0.76026	-0.03371
6.67997	965.957	0.125802	136.655	0.76151	-0.03344
6.68998	968.363	0.126009	136.995	0.76277	-0.03317
6.69999	970.722	0.126216	137.329	0.76402	-0.03289
6.71	973.113	0.126422	137.667	0.76527	-0.03262
6.71995	975.629	0.126629	138.023	0.76652	-0.03239
6.72996	978.097	0.126794	138.372	0.76752	-0.0324
6.73997	980.644	0.127	138.733	0.76877	-0.0322
6.74998	983.176	0.127207	139.091	0.77002	-0.03198
6.75999	985.644	0.127414	139.44	0.77127	-0.03173
6.77	988.113	0.1276	139.789	0.7724	-0.03162
6.77995	990.597	0.127807	140.141	0.77365	-0.03138
6.78996	993.144	0.128013	140.501	0.7749	-0.03118
6.79997	995.629	0.12822	140.853	0.77615	-0.03094
6.80998	998.129	0.128448	141.206	0.77753	-0.03058
6.81999	1000.61	0.128634	141.557	0.77866	-0.03047
6.83	1003.08	0.12884	141.907	0.7799	-0.03023
6.84001	1005.53	0.129026	142.253	0.78103	-0.03011
6.84996	1007.96	0.129233	142.597	0.78228	-0.02985
6.85997	1010.39	0.129419	142.941	0.78341	-0.02972
6.86998	1012.8	0.129647	143.282	0.78479	-0.02932
6.87999	1015.19	0.129833	143.62	0.78591	-0.02917
6.89	1017.55	0.130019	143.954	0.78704	-0.02901
6.9	1020.02	0.130226	144.303	0.78829	-0.02877
6.90995	1022.41	0.130412	144.641	0.78942	-0.02862
6.91996	1024.85	0.130598	144.987	0.79054	-0.02849
6.92997	1027.28	0.130804	145.33	0.79179	-0.02824
6.93998	1029.71	0.130991	145.674	0.79292	-0.0281
6.94999	1032.19	0.131218	146.025	0.7943	-0.02774
6.96	1034.66	0.131404	146.374	0.79542	-0.02762
6.96995	1037.14	0.13159	146.725	0.79655	-0.02751
6.97996	1039.61	0.131796	147.075	0.7978	-0.02727
6.98997	1042.11	0.132003	147.428	0.79905	-0.02704
6.99998	1044.58	0.132209	147.778	0.8003	-0.02681
7.00999	1047.02	0.132416	148.123	0.80155	-0.02655
7.02	1049.52	0.132623	148.477	0.8028	-0.02632
7.02995	1051.96	0.132788	148.822	0.8038	-0.02632
7.03996	1054.43	0.132995	149.171	0.80505	-0.02608
7.04997	1056.88	0.133202	149.518	0.80631	-0.02583
7.05998	1059.41	0.133409	149.876	0.80756	-0.02561
7.06999	1061.93	0.133595	150.232	0.80869	-0.02551
7.08	1064.47	0.133801	150.592	0.80993	-0.0253
7.09001	1066.96	0.133987	150.944	0.81106	-0.02519
7.09996	1069.39	0.134194	151.288	0.81231	-0.02494
7.10997	1071.93	0.134401	151.647	0.81357	-0.02472
7.11998	1074.38	0.134608	151.994	0.81482	-0.02447
7.12999	1076.96	0.134794	152.359	0.81594	-0.0244
7.14	1079.43	0.13498	152.708	0.81707	-0.02428
7.15	1081.91	0.135187	153.059	0.81832	-0.02404
7.15995	1084.32	0.135393	153.4	0.81957	-0.02378
7.16996	1086.78	0.1356	153.748	0.82082	-0.02353
7.17997	1089.27	0.135765	154.1	0.82182	-0.02355
7.18998	1091.75	0.135972	154.451	0.82308	-0.02332
7.19999	1094.25	0.1362	154.805	0.82446	-0.02296
7.21	1096.71	0.136386	155.153	0.82558	-0.02284
7.21995	1099.25	0.136592	155.512	0.82683	-0.02263
7.22996	1101.77	0.136799	155.869	0.82808	-0.02241
7.23997	1104.36	0.136984	156.235	0.8292	-0.02235
7.24998	1106.96	0.137191	156.603	0.83045	-0.02216
7.25999	1109.55	0.137377	156.969	0.83158	-0.02209
7.27	1112.13	0.137584	157.334	0.83283	-0.02189
7.27995	1114.71	0.137791	157.699	0.83409	-0.02169
7.28996	1117.3	0.137997	158.066	0.83533	-0.0215
7.29997	1119.96	0.138204	158.442	0.83659	-0.02134
7.30998	1122.61	0.138432	158.817	0.83797	-0.02104
7.31999	1125.16	0.138618	159.178	0.83909	-0.02096
7.33	1127.74	0.138824	159.543	0.84034	-0.02077
7.34001	1130.25	0.139031	159.898	0.84159	-0.02054
7.34996	1132.77	0.139217	160.254	0.84272	-0.02044
7.35997	1135.3	0.139403	160.612	0.84384	-0.02035
7.36998	1137.83	0.13961	160.97	0.8451	-0.02013
7.37999	1140.44	0.139817	161.339	0.84635	-0.01995
7.39	1143.07	0.140023	161.711	0.8476	-0.01978
7.4	1145.58	0.14021	162.066	0.84873	-0.01967
7.40995	1148.18	0.140416	162.434	0.84998	-0.01949
7.41996	1150.8	0.140602	162.805	0.8511	-0.01943
7.42997	1153.36	0.140809	163.167	0.85235	-0.01923
7.43998	1155.97	0.141016	163.536	0.85361	-0.01904
7.44999	1158.53	0.141223	163.898	0.85486	-0.01883
7.46	1161.13	0.141429	164.266	0.85611	-0.01865
7.46995	1163.74	0.141636	164.636	0.85736	-0.01846
7.47996	1166.24	0.141801	164.989	0.85836	-0.01849
7.48997	1168.82	0.142007	165.354	0.85961	-0.0183
7.49998	1171.39	0.142214	165.718	0.86086	-0.01809
7.50999	1173.88	0.1424	166.07	0.86199	-0.01799
7.52	1176.32	0.142586	166.415	0.86311	-0.01786
7.52995	1178.91	0.142793	166.782	0.86436	-0.01766
7.53996	1181.57	0.143	167.158	0.86562	-0.0175
7.54997	1184.24	0.143186	167.536	0.86674	-0.01746
7.55998	1186.83	0.143372	167.902	0.86787	-0.0174
7.56999	1189.41	0.143579	168.267	0.86912	-0.0172
7.58	1192.07	0.143806	168.643	0.8705	-0.01691
7.59001	1194.64	0.143992	169.007	0.87162	-0.01684
7.59996	1197.27	0.144178	169.379	0.87275	-0.01679
7.60997	1199.93	0.144385	169.755	0.874	-0.01662
7.61998	1202.63	0.144612	170.137	0.87538	-0.01635
7.62999	1205.25	0.144798	170.508	0.8765	-0.0163
7.64	1207.83	0.145005	170.873	0.87775	-0.0161
7.65	1210.43	0.145191	171.241	0.87888	-0.01604
7.65995	1213.13	0.145419	171.623	0.88026	-0.01576
7.66996	1215.85	0.145625	172.008	0.88151	-0.01562
7.67997	1218.58	0.145811	172.394	0.88263	-0.01561
7.68998	1221.3	0.146018	172.779	0.88389	-0.01547
7.69999	1224.1	0.146246	173.175	0.88527	-0.01524
7.71	1226.85	0.146452	173.564	0.88651	-0.01512
7.71995	1229.55	0.146659	173.946	0.88777	-0.01497
7.72996	1232.24	0.146845	174.326	0.88889	-0.01494
7.73997	1234.88	0.147051	174.7	0.89014	-0.01477
7.74998	1237.52	0.147237	175.073	0.89127	-0.01473
7.75999	1240.16	0.147423	175.447	0.89239	-0.01468
7.77	1242.75	0.14763	175.813	0.89364	-0.01449
7.77995	1245.32	0.147837	176.177	0.8949	-0.01428
7.78996	1247.85	0.148023	176.535	0.89602	-0.01419
7.79997	1250.33	0.148229	176.886	0.89727	-0.01396
7.80998	1252.82	0.148415	177.238	0.8984	-0.01385
7.81999	1255.36	0.148602	177.597	0.89953	-0.01376
7.83	1257.93	0.148829	177.961	0.9009	-0.01344
7.84001	1260.57	0.149015	178.334	0.90203	-0.01339
7.84996	1263.19	0.149222	178.705	0.90328	-0.01321
7.85997	1265.78	0.149408	179.071	0.90441	-0.01314
7.86998	1268.39	0.149594	179.44	0.90553	-0.01308
7.87999	1271.05	0.149801	179.817	0.90679	-0.01292
7.89	1273.63	0.150007	180.182	0.90803	-0.01272
7.9	1276.22	0.150194	180.548	0.90916	-0.01265
7.90995	1278.85	0.1504	180.92	0.91041	-0.01248
7.91996	1281.46	0.150628	181.29	0.91179	-0.01217
7.92997	1284.1	0.150814	181.663	0.91292	-0.01212
7.93998	1286.66	0.151	182.025	0.91404	-0.01204
7.94999	1289.33	0.151186	182.403	0.91517	-0.01201
7.96	1291.88	0.151393	182.764	0.91642	-0.0118
7.96995	1294.44	0.151579	183.126	0.91755	-0.01172
7.97996	1297.02	0.151806	183.491	0.91892	-0.0114
7.98997	1299.71	0.152012	183.871	0.92017	-0.01125
7.99998	1302.39	0.152177	184.25	0.92117	-0.01135
8.00999	1305.02	0.152384	184.623	0.92242	-0.01117
8.02	1307.75	0.15257	185.009	0.92355	-0.01116
8.02995	1310.44	0.152798	185.389	0.92493	-0.01088
8.03996	1313.08	0.152984	185.763	0.92605	-0.01083
8.04997	1315.66	0.15317	186.128	0.92718	-0.01076
8.05998	1318.38	0.153376	186.513	0.92843	-0.01063
8.06999	1321.07	0.153604	186.893	0.92981	-0.01035
8.08	1323.78	0.15379	187.277	0.93093	-0.01033
8.09001	1326.49	0.153997	187.66	0.93219	-0.01018
8.09996	1329.18	0.154203	188.041	0.93343	-0.01004
8.10997	1331.88	0.15441	188.422	0.93469	-0.00989
8.11998	1334.47	0.154596	188.789	0.93581	-0.00982
8.12999	1337.08	0.154803	189.158	0.93706	-0.00964
8.14	1339.82	0.15503	189.546	0.93844	-0.00938
8.15	1342.55	0.155217	189.932	0.93957	-0.00937
8.15995	1345.28	0.155403	190.318	0.9407	-0.00936
8.16996	1347.99	0.155609	190.702	0.94194	-0.00922
8.17997	1350.63	0.155816	191.075	0.9432	-0.00904
8.18998	1353.28	0.156023	191.45	0.94445	-0.00887
8.19999	1355.93	0.15623	191.825	0.9457	-0.0087
8.21	1358.61	0.156416	192.204	0.94683	-0.00867
8.21995	1361.35	0.156602	192.592	0.94795	-0.00867
8.22996	1364.1	0.156829	192.981	0.94933	-0.00842
8.23997	1366.72	0.157056	193.351	0.9507	-0.00812
8.24998	1369.38	0.157242	193.728	0.95183	-0.00808
8.25999	1372.02	0.157407	194.101	0.95283	-0.00816
8.27	1374.75	0.157634	194.487	0.9542	-0.0079
8.27995	1377.49	0.157821	194.875	0.95533	-0.00789
8.28996	1380.16	0.158007	195.253	0.95646	-0.00786
8.29997	1382.89	0.158234	195.639	0.95783	-0.0076
8.30998	1385.63	0.15842	196.027	0.95896	-0.00759
8.31999	1388.35	0.158627	196.411	0.96021	-0.00745
8.33	1391	0.158813	196.786	0.96134	-0.00741
8.34001	1393.71	0.15902	197.17	0.96259	-0.00726
8.34996	1396.36	0.159226	197.545	0.96384	-0.0071
8.35997	1398.99	0.159413	197.917	0.96497	-0.00704
8.36998	1401.61	0.159619	198.287	0.96622	-0.00687
8.37999	1404.27	0.159826	198.664	0.96747	-0.0067
8.39	1406.85	0.160012	199.029	0.9686	-0.00663
8.4	1409.47	0.160219	199.399	0.96985	-0.00645
8.40995	1412.05	0.160405	199.764	0.97097	-0.00638
8.41996	1414.6	0.160632	200.125	0.97235	-0.00605
8.42997	1417.22	0.160818	200.496	0.97347	-0.00599
8.43998	1419.83	0.161004	200.865	0.9746	-0.00593
8.44999	1422.55	0.161191	201.25	0.97573	-0.00591
8.46	1425.36	0.161377	201.647	0.97686	-0.00594
8.46995	1428.07	0.161604	202.031	0.97823	-0.00567
8.47996	1430.69	0.16179	202.401	0.97936	-0.00562
8.48997	1433.39	0.161996	202.783	0.98061	-0.00547
8.49998	1436.07	0.162182	203.162	0.98173	-0.00544
8.50999	1438.85	0.162409	203.556	0.98311	-0.00521
8.52	1441.63	0.162595	203.949	0.98423	-0.00522
8.52995	1444.41	0.162802	204.342	0.98548	-0.0051
8.53996	1447.21	0.162968	204.738	0.98649	-0.00524
8.54997	1449.93	0.163174	205.123	0.98774	-0.00511
8.55998	1452.57	0.163402	205.497	0.98912	-0.0048
8.56999	1455.28	0.163588	205.88	0.99024	-0.00479
8.58	1458.13	0.163795	206.283	0.9915	-0.0047
8.59001	1460.97	0.164022	206.685	0.99287	-0.00449
8.59996	1463.82	0.164208	207.088	0.994	-0.00453
8.60997	1466.58	0.164394	207.479	0.99512	-0.00453
8.61998	1469.49	0.164622	207.89	0.9965	-0.00434
8.62999	1472.27	0.164828	208.284	0.99775	-0.00423
8.64	1475.03	0.165014	208.674	0.99887	-0.00423
8.65	1477.78	0.165221	209.063	1.00013	-0.0041
8.65995	1480.69	0.165449	209.475	1.00151	-0.00391
8.66996	1483.55	0.165655	209.879	1.00275	-0.00383
8.67997	1486.33	0.165841	210.273	1.00388	-0.00384
8.68998	1489.16	0.166027	210.673	1.00501	-0.00388
8.69999	1491.93	0.166255	211.065	1.00639	-0.00363
8.71	1494.6	0.166462	211.443	1.00764	-0.00347
8.71995	1497.22	0.166648	211.813	1.00877	-0.00341
8.72996	1499.97	0.166854	212.202	1.01001	-0.00329
8.73997	1502.8	0.167061	212.603	1.01127	-0.00319
8.74998	1505.64	0.167246	213.004	1.01238	-0.00323
8.75999	1508.32	0.167432	213.384	1.01351	-0.0032
8.77	1510.89	0.16766	213.747	1.01489	-0.00288
8.77995	1513.49	0.167887	214.115	1.01627	-0.00256
8.78996	1515.99	0.168053	214.469	1.01727	-0.00258
8.79997	1518.64	0.168239	214.844	1.0184	-0.00254
8.80998	1521.38	0.168383	215.231	1.01927	-0.00279
8.81999	1524.08	0.16859	215.613	1.02052	-0.00264
8.83	1526.78	0.168776	215.995	1.02165	-0.00262
8.84001	1529.41	0.169004	216.367	1.02303	-0.00231
8.84996	1532.1	0.16921	216.748	1.02427	-0.00217
8.85997	1534.8	0.169376	217.13	1.02528	-0.00226
8.86998	1537.61	0.169583	217.527	1.02653	-0.00216
8.87999	1540.49	0.16981	217.935	1.02791	-0.00196
8.89	1543.43	0.169996	218.351	1.02903	-0.00204
8.9	1546.22	0.170203	218.745	1.03028	-0.00193
8.90995	1549.02	0.17041	219.142	1.03154	-0.00182
8.91996	1551.83	0.170596	219.539	1.03266	-0.00184
8.92997	1554.58	0.170782	219.928	1.03379	-0.00184
8.93998	1557.35	0.170988	220.32	1.03504	-0.00173
8.94999	1560.13	0.171195	220.713	1.03629	-0.00161
8.96	1563.03	0.171402	221.124	1.03754	-0.00154
8.96995	1565.86	0.171609	221.524	1.0388	-0.00145
8.97996	1568.63	0.171795	221.916	1.03992	-0.00145
8.98997	1571.39	0.172001	222.306	1.04117	-0.00134
8.99998	1574.18	0.172207	222.701	1.04242	-0.00123
9.00999	1576.94	0.172393	223.091	1.04354	-0.00123
9.02	1579.78	0.1726	223.493	1.04479	-0.00114
9.02995	1582.64	0.172807	223.898	1.04605	-0.00106
9.03996	1585.5	0.173014	224.302	1.0473	-0.000972493
9.04997	1588.35	0.17322	224.706	1.04855	-0.000890816
9.05998	1591.08	0.173427	225.092	1.0498	-0.000754021
9.06999	1593.83	0.173613	225.481	1.05093	-0.000752522
9.08	1596.55	0.173799	225.866	1.05205	-0.000738756
9.09001	1599.39	0.174006	226.267	1.05331	-0.000646937
9.09996	1602.28	0.174213	226.676	1.05456	-0.000575562
9.10997	1605.16	0.174399	227.084	1.05568	-0.000627216
9.11998	1607.96	0.174606	227.48	1.05694	-0.000519042
9.12999	1610.75	0.174792	227.875	1.05806	-0.000533898
9.14	1613.52	0.17504	228.266	1.05956	-0.000165273
9.15	1616.27	0.175246	228.655	1.06081	-4.27088e-05
9.15995	1619.02	0.175433	229.044	1.06194	-3.51563e-05
9.16996	1621.88	0.175639	229.449	1.06319	4.2432e-05
9.17997	1624.75	0.175825	229.855	1.06432	-5.13379e-06
9.18998	1627.47	0.176011	230.24	1.06544	8.63176e-06
9.19999	1630.16	0.176198	230.62	1.06657	4.07169e-05
9.21	1632.89	0.176425	231.007	1.06795	0.000298578
9.21995	1635.69	0.176632	231.403	1.0692	0.000406752
9.22996	1638.46	0.176797	231.795	1.0702	0.000272955
9.23997	1641.3	0.176983	232.196	1.07133	0.000237655
9.24998	1644.11	0.177189	232.594	1.07257	0.000335687
9.25999	1646.93	0.177437	232.993	1.07407	0.000683868
9.27	1649.64	0.177644	233.376	1.07533	0.000828841
9.27995	1652.39	0.177851	233.765	1.07658	0.000957459
9.28996	1655.13	0.178016	234.153	1.07758	0.000835928
9.29997	1657.88	0.178223	234.542	1.07883	0.000964546
9.30998	1660.71	0.178429	234.942	1.08008	0.00105
9.31999	1663.49	0.178615	235.336	1.0812	0.00104
9.33	1666.28	0.178822	235.73	1.08246	0.00116
9.34001	1669.03	0.179008	236.119	1.08358	0.00116
9.34996	1671.77	0.179215	236.507	1.08484	0.00129
9.35997	1674.52	0.179401	236.896	1.08596	0.00129
9.36998	1677.33	0.179608	237.294	1.08722	0.0014
9.37999	1680.16	0.179815	237.694	1.08847	0.00149
9.39	1683.07	0.180001	238.106	1.08959	0.00143
9.4	1685.91	0.180207	238.507	1.09084	0.00151
9.40995	1688.71	0.180414	238.904	1.09209	0.00162
9.41996	1691.55	0.180621	239.305	1.09335	0.00171
9.42997	1694.38	0.180828	239.706	1.0946	0.00181
9.43998	1697.18	0.180993	240.102	1.0956	0.00166
9.44999	1700.05	0.1812	240.508	1.09685	0.00174
9.46	1702.89	0.181407	240.91	1.09811	0.00183
9.46995	1705.8	0.181613	241.321	1.09935	0.00189
9.47996	1708.74	0.18182	241.737	1.10061	0.00194
9.48997	1711.61	0.181985	242.143	1.1016	0.00177
9.49998	1714.49	0.182192	242.551	1.10286	0.00184
9.50999	1717.36	0.182398	242.957	1.1041	0.00192
9.52	1720.24	0.182625	243.364	1.10548	0.00211
9.52995	1723.16	0.182811	243.777	1.1066	0.00205
9.53996	1726.13	0.183018	244.197	1.10786	0.00208
9.54997	1729.08	0.183246	244.615	1.10924	0.00226
9.55998	1731.97	0.183473	245.024	1.11061	0.00245
9.56999	1734.8	0.183659	245.424	1.11174	0.00242
9.58	1737.52	0.183845	245.809	1.11286	0.00243
9.59001	1740.36	0.184052	246.211	1.11412	0.00252
9.59996	1743.24	0.184259	246.618	1.11537	0.0026
9.60997	1746.13	0.184424	247.027	1.11637	0.00242
9.61998	1749.07	0.184631	247.443	1.11762	0.00247
9.62999	1751.91	0.184838	247.845	1.11887	0.00256
9.64	1754.68	0.185044	248.236	1.12012	0.00267
9.65	1757.5	0.18521	248.635	1.12113	0.00253
9.65995	1760.35	0.185437	249.039	1.1225	0.00274
9.66996	1763.21	0.185623	249.443	1.12363	0.00269
9.67997	1766.16	0.185809	249.861	1.12475	0.00261
9.68998	1769.05	0.186037	250.269	1.12613	0.00281
9.69999	1771.96	0.186244	250.681	1.12738	0.00287
9.71	1774.85	0.18643	251.09	1.12851	0.00282
9.71995	1777.68	0.186616	251.49	1.12964	0.00279
9.72996	1780.5	0.186822	251.889	1.13088	0.00288
9.73997	1783.39	0.187029	252.298	1.13214	0.00295
9.74998	1786.33	0.187235	252.714	1.13338	0.003
9.75999	1789.27	0.187421	253.13	1.13451	0.00292
9.77	1792.13	0.187607	253.535	1.13564	0.00288
9.77995	1794.94	0.187793	253.932	1.13676	0.00285
9.78996	1797.75	0.188	254.33	1.13801	0.00296
9.79997	1800.55	0.188186	254.726	1.13914	0.00294
9.80998	1803.35	0.188372	255.122	1.14027	0.00292
9.81999	1806.21	0.188599	255.526	1.14164	0.00312
9.83	1809.1	0.188786	255.935	1.14277	0.00308
9.84001	1811.93	0.188972	256.336	1.1439	0.00304
9.84996	1814.68	0.189178	256.725	1.14515	0.00317
9.85997	1817.43	0.189406	257.114	1.14653	0.00342
9.86998	1820.22	0.189592	257.508	1.14765	0.00341
9.87999	1823.1	0.189799	257.916	1.1489	0.00348
9.89	1825.96	0.189985	258.32	1.15003	0.00344
9.9	1828.86	0.190171	258.731	1.15116	0.00338
9.90995	1831.72	0.190377	259.135	1.1524	0.00346
9.91996	1834.47	0.190584	259.524	1.15366	0.00359
9.92997	1837.25	0.19077	259.918	1.15478	0.00357
9.93998	1840.16	0.190977	260.329	1.15604	0.00364
9.94999	1843.07	0.191163	260.741	1.15716	0.00357
9.96	1846.03	0.19137	261.16	1.15841	0.00362
9.96995	1848.97	0.191577	261.576	1.15967	0.00367
9.97996	1851.86	0.191783	261.985	1.16091	0.00373
9.98997	1854.8	0.19199	262.401	1.16217	0.00378
9.99998	1857.74	0.192176	262.816	1.16329	0.00371
10.01	1860.72	0.192361	263.238	1.16441	0.00361
10.02	1863.82	0.192568	263.677	1.16567	0.00359
10.0299	1866.89	0.192795	264.111	1.16704	0.00371
10.04	1869.86	0.192982	264.531	1.16817	0.00363
10.05	1872.86	0.193188	264.955	1.16942	0.00365
10.06	1875.85	0.193395	265.378	1.17067	0.00368
10.07	1878.86	0.193602	265.804	1.17192	0.0037
10.08	1881.89	0.193809	266.233	1.17318	0.00372
10.09	1884.91	0.193995	266.66	1.1743	0.00361
10.1	1887.89	0.194202	267.082	1.17556	0.00364
10.11	1890.83	0.194388	267.498	1.17668	0.00357
10.12	1893.66	0.194594	267.898	1.17793	0.00366
10.13	1896.55	0.194801	268.307	1.17918	0.00373
10.14	1899.44	0.195028	268.716	1.18056	0.00392
10.15	1902.36	0.195215	269.129	1.18169	0.00386
10.16	1905.24	0.195401	269.536	1.18281	0.00381
10.17	1908.11	0.195587	269.942	1.18394	0.00376
10.18	1911.02	0.195793	270.354	1.18519	0.00382
10.19	1913.85	0.196021	270.754	1.18657	0.00404
10.2	1916.72	0.196207	271.16	1.18769	0.00399
10.21	1919.63	0.196393	271.572	1.18882	0.00393
10.22	1922.56	0.196599	271.987	1.19007	0.00398
10.23	1925.46	0.196785	272.397	1.19119	0.00392
10.24	1928.38	0.196992	272.81	1.19245	0.00398
10.25	1931.21	0.197198	273.21	1.19369	0.00407
10.26	1934.11	0.197405	273.621	1.19495	0.00413
10.27	1937.06	0.197591	274.038	1.19607	0.00405
10.28	1939.96	0.197798	274.448	1.19732	0.00412
10.2899	1942.94	0.198005	274.87	1.19858	0.00416
10.3	1945.89	0.198191	275.287	1.1997	0.00408
10.31	1948.74	0.198398	275.69	1.20096	0.00416
10.32	1951.61	0.198604	276.096	1.2022	0.00424
10.33	1954.5	0.19879	276.505	1.20333	0.00418
10.34	1957.3	0.198997	276.901	1.20458	0.00429
10.35	1960.24	0.199183	277.317	1.20571	0.00421
10.36	1963.06	0.199369	277.716	1.20683	0.00419
10.37	1965.86	0.199576	278.112	1.20809	0.00429
10.38	1968.71	0.199783	278.515	1.20934	0.00438
10.39	1971.53	0.199989	278.914	1.21059	0.00448
10.4	1974.31	0.200176	279.308	1.21172	0.00447
10.41	1977.19	0.200362	279.715	1.21285	0.00442
10.42	1980.1	0.200568	280.127	1.21409	0.00448
10.43	1983.05	0.200754	280.544	1.21522	0.0044
10.44	1986.03	0.200982	280.966	1.2166	0.00456
10.45	1988.94	0.201168	281.377	1.21772	0.00449
10.46	1991.96	0.201375	281.805	1.21898	0.00451
10.47	1995.03	0.201601	282.239	1.22035	0.00463
10.48	1998	0.201787	282.659	1.22147	0.00454
10.49	2000.99	0.201994	283.082	1.22272	0.00457
10.5	2004.06	0.202221	283.516	1.2241	0.00469
10.51	2007.06	0.202428	283.941	1.22535	0.00471
10.52	2010.03	0.202614	284.361	1.22648	0.00462
10.53	2012.86	0.2028	284.761	1.2276	0.00459
10.5399	2015.72	0.203028	285.166	1.22898	0.0048
10.55	2018.63	0.203214	285.578	1.23011	0.00474
10.56	2021.55	0.2034	285.991	1.23123	0.00467
10.57	2024.46	0.203586	286.402	1.23236	0.00461
10.58	2027.42	0.203772	286.821	1.23349	0.00452
10.59	2030.39	0.203979	287.241	1.23474	0.00456
10.6	2033.28	0.204185	287.65	1.23599	0.00463
10.61	2036.25	0.204392	288.07	1.23724	0.00467
10.62	2039.19	0.204599	288.486	1.23849	0.00472
10.63	2042.17	0.204806	288.908	1.23975	0.00475
10.64	2045.21	0.205012	289.338	1.24099	0.00476
10.65	2048.17	0.205178	289.757	1.242	0.00455
10.66	2051.11	0.205385	290.173	1.24325	0.0046
10.67	2054.05	0.205591	290.589	1.2445	0.00465
10.68	2056.91	0.205777	290.993	1.24562	0.0046
10.69	2059.88	0.205964	291.413	1.24676	0.00452
10.7	2062.8	0.20617	291.827	1.248	0.00457
10.71	2065.71	0.206377	292.238	1.24926	0.00464
10.72	2068.64	0.206583	292.653	1.2505	0.00469
10.73	2071.61	0.206769	293.073	1.25163	0.0046
10.74	2074.56	0.206976	293.49	1.25288	0.00464
10.75	2077.5	0.207162	293.906	1.25401	0.00457
10.76	2080.36	0.207368	294.311	1.25525	0.00465
10.77	2083.28	0.207575	294.724	1.25651	0.0047
10.78	2086.27	0.207761	295.147	1.25763	0.00461
10.7899	2089.21	0.207947	295.563	1.25876	0.00453
10.8	2092.17	0.208133	295.982	1.25988	0.00445
10.81	2095.14	0.20834	296.402	1.26114	0.00449
10.82	2098.08	0.208547	296.818	1.26239	0.00454
10.83	2101.03	0.208754	297.235	1.26364	0.00458
10.84	2104.02	0.20896	297.658	1.26489	0.00461
10.85	2107.02	0.209146	298.082	1.26602	0.00451
10.86	2110.08	0.209353	298.515	1.26727	0.00451
10.87	2113.14	0.20956	298.948	1.26852	0.00451
10.88	2116.21	0.209746	299.382	1.26965	0.00438
10.89	2119.16	0.209932	299.8	1.27077	0.0043
10.9	2122.16	0.210139	300.224	1.27203	0.00433
10.91	2125.11	0.210387	300.642	1.27353	0.00462
10.92	2128.17	0.210594	301.074	1.27478	0.00462
10.93	2131.17	0.21078	301.499	1.27591	0.00452
10.94	2134.21	0.210966	301.929	1.27703	0.00441
10.95	2137.21	0.211152	302.353	1.27816	0.00431
10.96	2140.17	0.211359	302.772	1.27941	0.00435
10.97	2143.08	0.211565	303.184	1.28066	0.00441
10.98	2146.03	0.21175	303.601	1.28178	0.00432
10.99	2149.11	0.211957	304.037	1.28303	0.00431
11	2152.11	0.212164	304.461	1.28429	0.00434
11.01	2155.17	0.212371	304.894	1.28554	0.00434
11.02	2158.13	0.212577	305.313	1.28679	0.00438
11.03	2161.13	0.212764	305.737	1.28792	0.00428
11.0399	2164.11	0.21297	306.159	1.28916	0.00431
11.05	2167.11	0.213156	306.583	1.29029	0.00421
11.06	2170.11	0.213363	307.008	1.29154	0.00424
11.07	2173.16	0.21357	307.439	1.2928	0.00424
11.08	2176.19	0.213777	307.868	1.29405	0.00426
11.09	2179.13	0.213963	308.284	1.29518	0.00418
11.1	2182.16	0.214149	308.712	1.2963	0.00407
11.11	2185.14	0.214356	309.134	1.29755	0.0041
11.12	2188.21	0.214562	309.568	1.2988	0.0041
11.13	2191.24	0.214769	309.997	1.30005	0.00411
11.14	2194.22	0.214976	310.419	1.30131	0.00414
11.15	2197.19	0.215183	310.839	1.30256	0.00418
11.16	2200.24	0.215369	311.27	1.30369	0.00406
11.17	2203.17	0.215555	311.685	1.30481	0.00399
11.18	2206.13	0.215741	312.104	1.30594	0.0039
11.19	2209.06	0.215947	312.518	1.30719	0.00395
11.2	2211.97	0.216134	312.93	1.30832	0.0039
11.21	2214.91	0.21634	313.346	1.30956	0.00394
11.22	2217.75	0.216547	313.747	1.31082	0.00403
11.23	2220.58	0.216732	314.148	1.31194	0.004
11.24	2223.49	0.216939	314.559	1.31319	0.00406
11.25	2226.46	0.217125	314.98	1.31432	0.00397
11.26	2229.41	0.217332	315.397	1.31557	0.00402
11.27	2232.39	0.217518	315.819	1.31669	0.00392
11.28	2235.33	0.217745	316.235	1.31807	0.0041
11.2899	2238.3	0.217911	316.655	1.31907	0.00389
11.3	2241.31	0.218117	317.08	1.32032	0.0039
11.31	2244.33	0.218324	317.508	1.32157	0.00392
11.32	2247.46	0.218531	317.951	1.32283	0.00389
11.33	2250.6	0.218738	318.395	1.32408	0.00386
11.34	2253.64	0.218924	318.825	1.32521	0.00375
11.35	2256.61	0.21913	319.245	1.32645	0.00378
11.36	2259.56	0.219337	319.662	1.32771	0.00383
11.37	2262.58	0.219565	320.09	1.32909	0.00397
11.38	2265.64	0.219751	320.522	1.33021	0.00385
11.39	2268.72	0.219916	320.958	1.33121	0.00359
11.4	2271.75	0.220102	321.387	1.33234	0.00347
11.41	2274.77	0.220309	321.814	1.33359	0.00349
11.42	2277.72	0.220536	322.231	1.33496	0.00366
11.43	2280.77	0.220764	322.663	1.33634	0.00379
11.44	2283.83	0.220929	323.096	1.33734	0.00354
11.45	2286.94	0.221115	323.536	1.33847	0.00339
11.46	2290.05	0.221343	323.976	1.33985	0.0035
11.47	2293.11	0.221549	324.409	1.3411	0.0035
11.48	2296.06	0.221755	324.826	1.34234	0.00354
11.49	2298.99	0.221962	325.241	1.3436	0.00359
11.5	2301.99	0.222148	325.665	1.34472	0.00349
11.51	2304.99	0.222375	326.089	1.3461	0.00364
11.52	2308.02	0.222541	326.518	1.3471	0.00341
11.53	2311.02	0.222748	326.942	1.34835	0.00343
11.5399	2313.97	0.222954	327.36	1.3496	0.00347
11.55	2317.03	0.22314	327.793	1.35073	0.00335
11.56	2320.02	0.223326	328.216	1.35185	0.00325
11.57	2322.96	0.223554	328.632	1.35323	0.00343
11.58	2325.97	0.22374	329.057	1.35436	0.00333
11.59	2329.06	0.223967	329.495	1.35573	0.00344
11.6	2332.06	0.224153	329.919	1.35686	0.00334
11.61	2335.13	0.22436	330.353	1.35811	0.00333
11.62	2338.13	0.224567	330.778	1.35936	0.00336
11.63	2341.11	0.224732	331.199	1.36036	0.00314
11.64	2344.14	0.224939	331.628	1.36162	0.00315
11.65	2347.05	0.225146	332.04	1.36287	0.00322
11.66	2350.05	0.225353	332.464	1.36412	0.00324
11.67	2353.06	0.225539	332.89	1.36525	0.00314
11.68	2356.05	0.225725	333.313	1.36637	0.00304
11.69	2358.97	0.225931	333.726	1.36762	0.0031
11.7	2361.91	0.226097	334.142	1.36863	0.0029
11.71	2364.83	0.226304	334.555	1.36988	0.00296
11.72	2367.83	0.22649	334.979	1.371	0.00286
11.73	2370.75	0.226716	335.393	1.37237	0.00303
11.74	2373.72	0.226902	335.813	1.3735	0.00294
11.75	2376.71	0.227109	336.236	1.37475	0.00297
11.76	2379.72	0.227295	336.662	1.37588	0.00287
11.77	2382.81	0.227502	337.099	1.37713	0.00286
11.78	2385.94	0.227708	337.541	1.37838	0.00282
11.7899	2389	0.227895	337.974	1.37951	0.00271
11.8	2392.05	0.228101	338.406	1.38076	0.00271
11.81	2395.11	0.228329	338.839	1.38214	0.00283
11.82	2398.17	0.228535	339.272	1.38338	0.00283
11.83	2401.25	0.228701	339.707	1.38439	0.00258
11.84	2404.31	0.228887	340.14	1.38551	0.00245
11.85	2407.44	0.229094	340.583	1.38677	0.00242
11.86	2410.49	0.229321	341.015	1.38814	0.00255
11.87	2413.47	0.229528	341.436	1.38939	0.00258
11.88	2416.47	0.229714	341.861	1.39052	0.00248
11.89	2419.6	0.2299	342.303	1.39165	0.00233
11.9	2422.71	0.230127	342.743	1.39302	0.00243
11.91	2425.81	0.230314	343.182	1.39415	0.0023
11.92	2428.94	0.23052	343.625	1.3954	0.00226
11.93	2432.11	0.230748	344.073	1.39678	0.00235
11.94	2435.22	0.230954	344.513	1.39803	0.00232
11.95	2438.24	0.231141	344.94	1.39916	0.00222
11.96	2441.3	0.231347	345.373	1.40041	0.00222
11.97	2444.38	0.231554	345.809	1.40166	0.00221
11.98	2447.42	0.231739	346.239	1.40278	0.00209
11.99	2450.47	0.231925	346.671	1.4039	0.00197
12	2453.56	0.232153	347.108	1.40528	0.00208
12.01	2456.58	0.232359	347.535	1.40653	0.0021
12.02	2459.55	0.232545	347.955	1.40766	0.00201
12.03	2462.55	0.232752	348.38	1.40891	0.00203
12.0399	2465.63	0.232918	348.815	1.40992	0.00178
12.05	2468.81	0.233124	349.265	1.41116	0.00173
12.06	2471.99	0.233331	349.715	1.41242	0.00168
12.07	2475.14	0.233538	350.161	1.41367	0.00164
12.08	2478.21	0.233745	350.595	1.41492	0.00164
12.09	2481.22	0.233972	351.021	1.4163	0.00178
12.1	2484.22	0.234158	351.445	1.41742	0.00168
12.11	2487.27	0.234365	351.877	1.41867	0.00169
12.12	2490.28	0.234551	352.303	1.4198	0.00158
12.13	2493.3	0.234737	352.73	1.42093	0.00148
12.14	2496.24	0.234923	353.146	1.42205	0.0014
12.15	2499.16	0.235109	353.559	1.42318	0.00133
12.16	2502.06	0.235316	353.969	1.42443	0.0014
12.17	2504.99	0.235523	354.384	1.42568	0.00145
12.18	2507.94	0.235709	354.801	1.42681	0.00137
12.19	2510.88	0.235895	355.217	1.42794	0.0013
12.2	2513.81	0.236101	355.631	1.42918	0.00135
12.21	2516.74	0.236308	356.046	1.43044	0.0014
12.22	2519.64	0.236536	356.456	1.43182	0.0016
12.23	2522.5	0.236742	356.861	1.43306	0.00167
12.24	2525.46	0.236927	357.279	1.43418	0.00158
12.25	2528.35	0.237134	357.688	1.43544	0.00165
12.26	2531.28	0.23732	358.103	1.43656	0.00158
12.27	2534.24	0.237506	358.522	1.43769	0.0015
12.28	2537.22	0.237713	358.943	1.43894	0.00153
12.2899	2540.16	0.237899	359.359	1.44007	0.00146
12.3	2543.19	0.238106	359.788	1.44132	0.00147
12.31	2546.3	0.238333	360.228	1.44269	0.00157
12.32	2549.42	0.238519	360.669	1.44382	0.00142
12.33	2552.53	0.238706	361.109	1.44495	0.00128
12.34	2555.61	0.238912	361.545	1.4462	0.00127
12.35	2558.66	0.23914	361.976	1.44758	0.0014
12.36	2561.71	0.239326	362.408	1.4487	0.00128
12.37	2564.8	0.239533	362.845	1.44996	0.00127
12.38	2567.94	0.239739	363.289	1.4512	0.00124
12.39	2571.13	0.239946	363.74	1.45246	0.00118
12.4	2574.24	0.240153	364.18	1.45371	0.00117
12.41	2577.27	0.24036	364.609	1.45496	0.00118
12.42	2580.35	0.240546	365.045	1.45609	0.00105
12.43	2583.41	0.240773	365.478	1.45746	0.00117
12.44	2586.53	0.240959	365.919	1.45859	0.00102
12.45	2589.64	0.241145	366.359	1.45972	0.000874117
12.46	2592.8	0.241352	366.806	1.46097	0.000835096
12.47	2595.88	0.241538	367.242	1.46209	0.000701666
12.48	2598.88	0.241724	367.666	1.46322	0.000600947
12.49	2601.96	0.24193	368.102	1.46447	0.000588582
12.5	2604.94	0.242157	368.524	1.46584	0.000744224
12.51	2607.97	0.242385	368.952	1.46722	0.000885475
12.52	2611	0.242571	369.381	1.46835	0.000772489
12.53	2614.03	0.242757	369.81	1.46947	0.000659503
12.5399	2617.1	0.242964	370.244	1.47073	0.000657281
12.55	2620.06	0.24315	370.663	1.47185	0.000572916
12.56	2622.99	0.243336	371.077	1.47298	0.000500818
12.57	2625.94	0.243542	371.495	1.47423	0.000541607
12.58	2628.91	0.243749	371.915	1.47548	0.000580273
12.59	2631.91	0.243956	372.339	1.47673	0.000606672
12.6	2634.96	0.244121	372.771	1.47773	0.000358389
12.61	2637.99	0.244328	373.199	1.47898	0.000372522
12.62	2640.89	0.244493	373.61	1.47998	0.000185571
12.63	2643.89	0.2447	374.034	1.48123	0.00021197
12.64	2646.91	0.244907	374.461	1.48249	0.000230192
12.65	2649.96	0.245114	374.893	1.48374	0.000236147
12.66	2653.06	0.24532	375.331	1.48499	0.000215605
12.67	2656.08	0.245527	375.758	1.48624	0.000233826
12.68	2659.13	0.245734	376.19	1.48749	0.000239781
12.69	2662.11	0.24592	376.612	1.48862	0.000147239
12.7	2665.08	0.246106	377.032	1.48975	5.87859e-05
12.71	2668.14	0.246313	377.465	1.491	6.06523e-05
12.72	2671.33	0.246499	377.916	1.49212	-0.000117754
12.73	2674.42	0.246706	378.353	1.49338	-0.000128154
12.74	2677.44	0.24687	378.78	1.49437	-0.000370223
12.75	2680.46	0.247098	379.208	1.49575	-0.000224883
12.76	2683.52	0.247304	379.64	1.497	-0.00022907
12.77	2686.67	0.247511	380.086	1.49825	-0.000264002
12.78	2689.81	0.247697	380.53	1.49938	-0.000421964
12.7899	2692.91	0.247883	380.969	1.5005	-0.000563572
12.8	2696.05	0.248111	381.413	1.50188	-0.000467297
12.81	2699.11	0.248297	381.846	1.50301	-0.000592549
12.82	2702.06	0.248524	382.263	1.50438	-0.000424641
12.83	2705.1	0.24871	382.693	1.50551	-0.000541716
12.84	2708.22	0.248896	383.135	1.50663	-0.0006915
12.85	2711.38	0.249124	383.582	1.50801	-0.000603403
12.86	2714.44	0.24933	384.015	1.50926	-0.00060759
12.87	2717.47	0.249496	384.443	1.51027	-0.000841641
12.88	2720.52	0.249703	384.875	1.51152	-0.000835686
12.89	2723.6	0.24993	385.311	1.51289	-0.000720932
12.9	2726.77	0.250116	385.759	1.51402	-0.00089116
12.91	2729.86	0.250302	386.196	1.51515	-0.00103
12.92	2733.02	0.25053	386.643	1.51653	-0.000940582
12.93	2736.11	0.250736	387.08	1.51777	-0.000957035
12.94	2739.16	0.250943	387.512	1.51903	-0.00095108
12.95	2742.25	0.25115	387.949	1.52028	-0.000961479
12.96	2745.41	0.251336	388.396	1.5214	-0.00113
12.97	2748.61	0.251522	388.849	1.52253	-0.00131
12.98	2751.77	0.251729	389.296	1.52378	-0.00135
12.99	2755.02	0.251934	389.756	1.52502	-0.00144
13	2758.13	0.252141	390.196	1.52628	-0.00146
13.01	2761.28	0.252348	390.641	1.52753	-0.00149
13.02	2764.41	0.252555	391.084	1.52878	-0.00152
13.03	2767.56	0.252741	391.53	1.52991	-0.00168
13.0399	2770.71	0.252948	391.975	1.53116	-0.00171
13.05	2773.85	0.253175	392.42	1.53254	-0.00162
13.06	2776.89	0.25334	392.85	1.53354	-0.00187
13.07	2779.88	0.253547	393.273	1.53479	-0.00184
13.08	2782.89	0.253754	393.698	1.53604	-0.00182
13.09	2785.85	0.25394	394.117	1.53717	-0.0019
13.1	2788.89	0.254126	394.547	1.53829	-0.00202
13.11	2792.02	0.254333	394.99	1.53955	-0.00204
13.12	2795.19	0.254519	395.438	1.54067	-0.00221
13.13	2798.27	0.254726	395.874	1.54192	-0.00222
13.14	2801.33	0.254912	396.307	1.54305	-0.00235
13.15	2804.36	0.255139	396.736	1.54442	-0.00221
13.16	2807.44	0.255366	397.172	1.5458	-0.0021
13.17	2810.58	0.255532	397.616	1.5468	-0.00237
13.18	2813.69	0.255739	398.056	1.54806	-0.00239
13.19	2816.88	0.255925	398.507	1.54918	-0.00257
13.2	2820	0.256111	398.948	1.55031	-0.00272
13.21	2823.06	0.256297	399.381	1.55143	-0.00285
13.22	2826.19	0.256524	399.824	1.55281	-0.00275
13.23	2829.35	0.256731	400.271	1.55406	-0.00279
13.24	2832.58	0.256916	400.728	1.55518	-0.00299
13.25	2835.75	0.257123	401.177	1.55643	-0.00304
13.26	2838.99	0.257309	401.635	1.55756	-0.00323
13.27	2842.17	0.257536	402.085	1.55893	-0.00316
13.28	2845.36	0.257722	402.536	1.56006	-0.00334
13.2899	2848.5	0.257929	402.98	1.56131	-0.00337
13.3	2851.61	0.258136	403.42	1.56257	-0.00339
13.31	2854.71	0.258343	403.859	1.56382	-0.0034
13.32	2857.83	0.25857	404.3	1.56519	-0.0033
13.33	2860.88	0.258756	404.732	1.56632	-0.00343
13.34	2863.92	0.258942	405.162	1.56745	-0.00354
13.35	2867.1	0.259128	405.612	1.56857	-0.00372
13.36	2870.27	0.259335	406.06	1.56982	-0.00376
13.37	2873.44	0.259542	406.509	1.57108	-0.0038
13.38	2876.63	0.259749	406.96	1.57233	-0.00385
13.39	2879.74	0.259976	407.4	1.5737	-0.00375
13.4	2882.85	0.260162	407.84	1.57483	-0.0039
13.41	2885.92	0.260369	408.274	1.57608	-0.0039
13.42	2888.91	0.260576	408.697	1.57734	-0.00387
13.43	2891.99	0.260762	409.133	1.57846	-0.004
13.44	2895.14	0.260948	409.579	1.57959	-0.00416
13.45	2898.17	0.261134	410.007	1.58071	-0.00428
13.46	2901.19	0.26132	410.434	1.58184	-0.00439
13.47	2904.16	0.261527	410.855	1.58309	-0.00435
13.48	2907.24	0.261754	411.29	1.58447	-0.00423
13.49	2910.33	0.261939	411.727	1.58559	-0.00438
13.5	2913.46	0.262146	412.17	1.58684	-0.0044
13.51	2916.67	0.262311	412.624	1.58784	-0.00472
13.52	2919.88	0.262559	413.079	1.58934	-0.00453
13.53	2922.99	0.262745	413.519	1.59047	-0.00467
13.5399	2926.03	0.262931	413.949	1.59159	-0.00479
13.55	2929.1	0.263138	414.383	1.59285	-0.00479
13.56	2932.28	0.263345	414.833	1.5941	-0.00484
13.57	2935.41	0.263552	415.276	1.59535	-0.00487
13.58	2938.41	0.263738	415.7	1.59648	-0.00497
13.59	2941.39	0.263924	416.122	1.5976	-0.00506
13.6	2944.46	0.264131	416.556	1.59886	-0.00506
13.61	2947.53	0.264337	416.99	1.6001	-0.00507
13.62	2950.61	0.264523	417.426	1.60123	-0.0052
13.63	2953.74	0.26473	417.869	1.60248	-0.00523
13.64	2956.89	0.264916	418.314	1.60361	-0.00539
13.65	2959.99	0.265144	418.753	1.60499	-0.00528
13.66	2962.94	0.26535	419.17	1.60623	-0.00524
13.67	2965.96	0.265537	419.598	1.60737	-0.00534
13.68	2969.11	0.265723	420.043	1.60849	-0.0055
13.69	2972.24	0.265929	420.486	1.60974	-0.00554
13.7	2975.38	0.266115	420.93	1.61087	-0.0057
13.71	2978.39	0.266322	421.356	1.61212	-0.00567
13.72	2981.49	0.266529	421.795	1.61337	-0.00569
13.73	2984.63	0.266715	422.239	1.6145	-0.00585
13.74	2987.75	0.266942	422.68	1.61587	-0.00575
13.75	2990.96	0.267127	423.134	1.61699	-0.00594
13.76	2994.19	0.267334	423.591	1.61824	-0.00601
13.77	2997.41	0.267541	424.047	1.6195	-0.00607
13.78	3000.53	0.267727	424.488	1.62062	-0.00622
13.7899	3003.69	0.267934	424.935	1.62188	-0.00626
13.8	3006.8	0.26812	425.375	1.623	-0.00641
13.81	3009.96	0.268327	425.822	1.62426	-0.00644
13.82	3013.16	0.268513	426.275	1.62538	-0.00663
13.83	3016.38	0.26874	426.73	1.62676	-0.00657
13.84	3019.44	0.268926	427.163	1.62788	-0.00669
13.85	3022.49	0.269133	427.595	1.62913	-0.00669
13.86	3025.52	0.26934	428.024	1.63039	-0.00667
13.87	3028.67	0.269567	428.469	1.63176	-0.00659
13.88	3031.89	0.269753	428.925	1.63289	-0.00678
13.89	3035.1	0.26996	429.379	1.63414	-0.00684
13.9	3038.28	0.270167	429.829	1.63539	-0.00689
13.91	3041.38	0.270373	430.267	1.63664	-0.00691
13.92	3044.42	0.270539	430.697	1.63765	-0.00714
13.93	3047.47	0.270746	431.129	1.6389	-0.00714
13.94	3050.66	0.270952	431.58	1.64015	-0.0072
13.95	3053.85	0.271138	432.031	1.64127	-0.00737
13.96	3057.14	0.271345	432.497	1.64252	-0.00747
13.97	3060.25	0.271552	432.937	1.64378	-0.00749
13.98	3063.27	0.271759	433.364	1.64503	-0.00747
13.99	3066.38	0.271965	433.804	1.64628	-0.00749
14	3069.49	0.272171	434.244	1.64752	-0.00752
14.01	3072.64	0.272378	434.69	1.64878	-0.00755
14.02	3075.78	0.272564	435.134	1.6499	-0.00771
14.03	3078.91	0.27275	435.577	1.65103	-0.00786
14.0399	3081.96	0.272936	436.008	1.65215	-0.00798
14.05	3085.02	0.273122	436.441	1.65328	-0.00811
14.06	3088.05	0.273329	436.87	1.65453	-0.0081
14.07	3091.16	0.273536	437.31	1.65579	-0.00811
14.08	3094.38	0.273742	437.765	1.65703	-0.00818
14.09	3097.53	0.273929	438.211	1.65817	-0.00834
14.1	3100.66	0.274135	438.654	1.65941	-0.00837
14.11	3103.71	0.274342	439.085	1.66067	-0.00837
14.12	3106.81	0.274528	439.524	1.66179	-0.00851
14.13	3110.02	0.274735	439.978	1.66304	-0.00857
14.14	3113.22	0.274921	440.431	1.66417	-0.00875
14.15	3116.42	0.275148	440.883	1.66554	-0.00868
14.16	3119.6	0.275355	441.333	1.6668	-0.00873
14.17	3122.69	0.275541	441.77	1.66792	-0.00887
14.18	3125.69	0.275748	442.195	1.66918	-0.00884
14.19	3128.81	0.275934	442.636	1.6703	-0.00899
14.2	3132.03	0.27612	443.092	1.67143	-0.00918
14.21	3135.3	0.276327	443.554	1.67268	-0.00927
14.22	3138.46	0.276534	444.001	1.67393	-0.00931
14.23	3141.6	0.27674	444.445	1.67518	-0.00934
14.24	3144.86	0.276947	444.907	1.67643	-0.00942
14.25	3148.16	0.277153	445.374	1.67768	-0.00953
14.26	3151.46	0.277339	445.84	1.67881	-0.00975
14.27	3154.77	0.277546	446.309	1.68006	-0.00985
14.28	3158.08	0.277773	446.777	1.68143	-0.00983
14.2899	3161.31	0.277959	447.234	1.68256	-0.01002
14.3	3164.52	0.278145	447.688	1.68369	-0.01021
14.31	3167.8	0.278352	448.152	1.68494	-0.0103
14.32	3171.16	0.278559	448.627	1.68619	-0.01042
14.33	3174.35	0.278745	449.079	1.68732	-0.0106
14.34	3177.52	0.278972	449.527	1.68869	-0.01052
14.35	3180.66	0.279179	449.971	1.68995	-0.01055
14.36	3183.77	0.279365	450.411	1.69107	-0.0107
14.37	3186.96	0.279572	450.863	1.69232	-0.01075
14.38	3190.14	0.279799	451.312	1.6937	-0.01067
14.39	3193.36	0.279965	451.768	1.6947	-0.01098
14.4	3196.56	0.280171	452.221	1.69595	-0.01105
14.41	3199.64	0.280378	452.656	1.6972	-0.01105
14.42	3202.72	0.280585	453.092	1.69846	-0.01106
14.43	3205.88	0.280771	453.539	1.69958	-0.01122
14.44	3208.96	0.280957	453.975	1.70071	-0.01136
14.45	3212.05	0.281164	454.412	1.70196	-0.01137
14.46	3215.22	0.28137	454.861	1.70321	-0.01142
14.47	3218.22	0.281536	455.285	1.70421	-0.01164
14.48	3221.24	0.281743	455.712	1.70547	-0.01162
14.49	3224.28	0.28197	456.142	1.70684	-0.01149
14.5	3227.31	0.282135	456.571	1.70784	-0.01173
14.51	3230.42	0.282341	457.011	1.70909	-0.01175
14.52	3233.52	0.282548	457.45	1.71034	-0.01177
14.53	3236.63	0.282734	457.889	1.71146	-0.01192
14.5399	3239.72	0.282941	458.327	1.71272	-0.01193
14.55	3242.85	0.283147	458.769	1.71396	-0.01196
14.56	3245.94	0.283334	459.207	1.7151	-0.01209
14.57	3249.1	0.28354	459.654	1.71634	-0.01213
14.58	3252.24	0.283747	460.098	1.7176	-0.01217
14.59	3255.36	0.283954	460.539	1.71885	-0.01219
14.6	3258.52	0.28414	460.986	1.71998	-0.01235
14.61	3261.64	0.284347	461.428	1.72123	-0.01238
14.62	3264.78	0.284533	461.872	1.72235	-0.01254
14.63	3267.94	0.28476	462.319	1.72373	-0.01245
14.64	3271.11	0.284967	462.767	1.72498	-0.0125
14.65	3274.28	0.285153	463.216	1.72611	-0.01267
14.66	3277.41	0.285339	463.659	1.72723	-0.01282
14.67	3280.58	0.285546	464.107	1.72849	-0.01286
14.68	3283.74	0.285773	464.554	1.72986	-0.01278
14.69	3286.92	0.285959	465.004	1.73099	-0.01296
14.7	3290.11	0.286145	465.455	1.73211	-0.01313
14.71	3293.3	0.286352	465.907	1.73337	-0.01319
14.72	3296.42	0.286559	466.348	1.73462	-0.01321
14.73	3299.55	0.286766	466.791	1.73587	-0.01323
14.74	3302.72	0.286993	467.239	1.73725	-0.01316
14.75	3305.91	0.287178	467.691	1.73837	-0.01334
14.76	3309.22	0.287364	468.159	1.73949	-0.01357
14.77	3312.53	0.287571	468.627	1.74074	-0.01367
14.78	3315.86	0.287778	469.098	1.742	-0.01378
14.7899	3319.1	0.287984	469.557	1.74324	-0.01386
14.8	3322.35	0.288212	470.016	1.74462	-0.0138
14.81	3325.63	0.288419	470.48	1.74588	-0.01389
14.82	3328.92	0.288625	470.946	1.74712	-0.01399
14.83	3332.17	0.288811	471.406	1.74825	-0.01419
14.84	3335.41	0.289018	471.864	1.7495	-0.01427
14.85	3338.58	0.289225	472.312	1.75076	-0.01431
14.86	3341.66	0.289411	472.748	1.75188	-0.01444
14.87	3344.78	0.289618	473.19	1.75314	-0.01446
14.88	3347.88	0.289804	473.628	1.75426	-0.01461
14.89	3350.97	0.290011	474.065	1.75551	-0.01462
14.9	3354.08	0.290197	474.505	1.75664	-0.01476
14.91	3357.21	0.290424	474.948	1.75801	-0.01467
14.92	3360.38	0.290631	475.397	1.75927	-0.01471
14.93	3363.39	0.290796	475.822	1.76027	-0.01494
14.94	3366.49	0.291003	476.261	1.76152	-0.01496
14.95	3369.58	0.29121	476.698	1.76277	-0.01497
14.96	3372.66	0.291416	477.134	1.76402	-0.01498
14.97	3375.71	0.291603	477.565	1.76515	-0.0151
14.98	3378.78	0.291789	478	1.76628	-0.01522
14.99	3381.91	0.291995	478.442	1.76752	-0.01526
15	3384.92	0.292222	478.868	1.7689	-0.01511
15.01	3387.97	0.292408	479.3	1.77002	-0.01524
15.02	3391.1	0.292594	479.743	1.77115	-0.01539
15.03	3394.28	0.292801	480.192	1.7724	-0.01544
15.0399	3397.42	0.292987	480.637	1.77353	-0.01559
15.05	3400.56	0.293193	481.081	1.77478	-0.01563
15.06	3403.66	0.2934	481.519	1.77603	-0.01565
15.07	3406.8	0.293607	481.964	1.77728	-0.01568
15.08	3409.97	0.293814	482.412	1.77854	-0.01572
15.09	3413.14	0.294	482.861	1.77966	-0.01589
15.1	3416.28	0.294207	483.305	1.78091	-0.01592
15.11	3419.49	0.294393	483.759	1.78204	-0.01611
15.12	3422.52	0.294599	484.188	1.78329	-0.0161
15.13	3425.68	0.294785	484.635	1.78441	-0.01627
15.14	3428.86	0.294992	485.084	1.78567	-0.01631
15.15	3432.07	0.295199	485.539	1.78692	-0.01637
15.16	3435.32	0.295406	485.998	1.78817	-0.01645
15.17	3438.47	0.295612	486.444	1.78942	-0.01649
15.18	3441.66	0.295819	486.895	1.79067	-0.01654
15.19	3444.82	0.296005	487.342	1.7918	-0.01671
15.2	3448.08	0.296212	487.804	1.79305	-0.01679
15.21	3451.28	0.296398	488.256	1.79418	-0.01697
15.22	3454.58	0.296625	488.723	1.79555	-0.01694
15.23	3457.83	0.296832	489.183	1.7968	-0.01702
15.24	3461.05	0.297039	489.638	1.79806	-0.01708
15.25	3464.21	0.297246	490.085	1.79931	-0.01712
15.26	3467.43	0.297432	490.541	1.80044	-0.01731
15.27	3470.71	0.297618	491.005	1.80156	-0.01753
15.28	3473.97	0.297844	491.466	1.80293	-0.01749
15.29	3477.27	0.29803	491.933	1.80406	-0.01772
15.2999	3480.47	0.298237	492.386	1.80531	-0.01777
15.31	3483.71	0.298444	492.844	1.80656	-0.01784
15.32	3486.86	0.29863	493.29	1.80769	-0.01801
15.33	3490.07	0.298837	493.744	1.80894	-0.01806
15.34	3493.22	0.299023	494.19	1.81007	-0.01823
15.35	3496.39	0.299229	494.638	1.81131	-0.01828
15.36	3499.47	0.299457	495.074	1.81269	-0.01816
15.37	3502.52	0.299643	495.505	1.81382	-0.01828
15.38	3505.57	0.299829	495.937	1.81495	-0.0184
15.39	3508.64	0.299994	496.371	1.81594	-0.01865
15.4	3511.77	0.300201	496.814	1.8172	-0.01868
15.41	3514.83	0.300408	497.247	1.81845	-0.01868
15.42	3517.94	0.300635	497.687	1.81982	-0.01858
15.43	3521.05	0.300821	498.127	1.82095	-0.01872
15.44	3524.14	0.301007	498.564	1.82208	-0.01886
15.45	3527.32	0.301194	499.014	1.82321	-0.01903
15.46	3530.5	0.30138	499.464	1.82433	-0.0192
15.47	3533.71	0.301607	499.918	1.82571	-0.01914
15.48	3536.86	0.301793	500.363	1.82683	-0.0193
15.49	3539.99	0.302	500.806	1.82809	-0.01933
15.5	3543.02	0.302207	501.235	1.82934	-0.01932
15.51	3546.14	0.302393	501.676	1.83047	-0.01947
15.52	3549.28	0.302599	502.12	1.83171	-0.0195
15.53	3552.36	0.302806	502.556	1.83297	-0.01951
15.54	3555.55	0.303012	503.007	1.83421	-0.01957
15.5499	3558.61	0.303198	503.44	1.83534	-0.01969
15.56	3561.68	0.303363	503.875	1.83634	-0.01995
15.57	3564.75	0.30357	504.309	1.83759	-0.01995
15.58	3567.89	0.303777	504.753	1.83884	-0.01998
15.59	3571	0.303984	505.193	1.8401	-0.02
15.6	3574.21	0.30419	505.647	1.84134	-0.02006
15.61	3577.39	0.304376	506.097	1.84247	-0.02024
15.62	3580.53	0.304604	506.541	1.84385	-0.02014
15.63	3583.66	0.304769	506.984	1.84485	-0.02042
15.64	3586.71	0.304976	507.416	1.8461	-0.02042
15.65	3589.75	0.305203	507.846	1.84748	-0.02029
15.66	3592.94	0.30541	508.297	1.84873	-0.02034
15.67	3596.16	0.305596	508.753	1.84985	-0.02053
15.68	3599.33	0.305782	509.201	1.85098	-0.0207
15.69	3602.52	0.305989	509.652	1.85223	-0.02075
15.7	3605.63	0.306175	510.092	1.85336	-0.0209
15.71	3608.75	0.306382	510.534	1.85461	-0.02092
15.72	3611.93	0.306609	510.984	1.85599	-0.02084
15.73	3615.1	0.306816	511.432	1.85724	-0.02089
15.74	3618.43	0.307002	511.903	1.85837	-0.02112
15.75	3621.75	0.307209	512.373	1.85962	-0.02123
15.76	3624.96	0.307416	512.827	1.86087	-0.02129
15.77	3628.1	0.307602	513.271	1.862	-0.02145
15.78	3631.28	0.307829	513.721	1.86337	-0.02137
15.79	3634.49	0.308035	514.175	1.86462	-0.02144
15.7999	3637.72	0.308242	514.632	1.86587	-0.0215
15.81	3640.93	0.308428	515.086	1.867	-0.02169
15.82	3644.11	0.308614	515.536	1.86812	-0.02187
15.83	3647.28	0.308821	515.985	1.86938	-0.02191
15.84	3650.36	0.309007	516.42	1.8705	-0.02204
15.85	3653.44	0.309213	516.856	1.87175	-0.02205
15.86	3656.64	0.30942	517.309	1.873	-0.02211
15.87	3659.85	0.309627	517.763	1.87426	-0.02217
15.88	3663	0.309813	518.208	1.87538	-0.02233
15.89	3666.07	0.31002	518.643	1.87663	-0.02233
15.9	3669.08	0.310226	519.069	1.87788	-0.02232
15.91	3672.16	0.310433	519.504	1.87913	-0.02232
15.92	3675.3	0.310619	519.949	1.88026	-0.02248
15.93	3678.44	0.310805	520.393	1.88139	-0.02264
15.94	3681.58	0.311012	520.837	1.88264	-0.02267
15.95	3684.71	0.311178	521.28	1.88364	-0.02295
15.96	3687.74	0.311384	521.708	1.88489	-0.02294
15.97	3690.82	0.311591	522.144	1.88614	-0.02294
15.98	3693.94	0.311798	522.586	1.8874	-0.02297
15.99	3697.21	0.311963	523.048	1.8884	-0.0233
16	3700.47	0.312191	523.509	1.88978	-0.02326
16.01	3703.63	0.312377	523.956	1.8909	-0.02342
16.02	3706.74	0.312583	524.396	1.89215	-0.02345
16.03	3709.91	0.312811	524.845	1.89353	-0.02336
16.04	3713.1	0.312996	525.296	1.89465	-0.02355
16.0499	3716.32	0.313182	525.752	1.89577	-0.02374
16.06	3719.58	0.313368	526.213	1.8969	-0.02395
16.07	3722.78	0.313575	526.666	1.89815	-0.024
16.08	3725.94	0.313782	527.113	1.89941	-0.02404
16.09	3729.1	0.313988	527.56	1.90065	-0.02409
16.1	3732.35	0.314195	528.02	1.90191	-0.02416
16.11	3735.6	0.314422	528.479	1.90328	-0.02412
16.12	3738.85	0.314629	528.939	1.90453	-0.02419
16.13	3742.03	0.314815	529.389	1.90566	-0.02437
16.14	3745.24	0.315043	529.843	1.90704	-0.0243
16.15	3748.35	0.315229	530.283	1.90817	-0.02444
16.16	3751.57	0.315436	530.739	1.90942	-0.02451
16.17	3754.78	0.315622	531.193	1.91054	-0.02469
16.18	3758.11	0.315828	531.664	1.91179	-0.02481
16.19	3761.33	0.316035	532.119	1.91304	-0.02487
16.2	3764.49	0.316242	532.566	1.9143	-0.02491
16.21	3767.58	0.316469	533.004	1.91567	-0.0248
16.22	3770.74	0.316655	533.451	1.9168	-0.02497
16.23	3773.96	0.316841	533.906	1.91792	-0.02516
16.24	3777.16	0.317027	534.359	1.91905	-0.02534
16.25	3780.36	0.317214	534.812	1.92018	-0.02552
16.26	3783.46	0.31742	535.25	1.92143	-0.02554
16.27	3786.61	0.317648	535.696	1.92281	-0.02544
16.28	3789.74	0.317834	536.139	1.92393	-0.0256
16.29	3792.89	0.318019	536.584	1.92505	-0.02577
16.2999	3796.07	0.318205	537.034	1.92618	-0.02594
16.31	3799.3	0.318391	537.491	1.92731	-0.02614
16.32	3802.52	0.318618	537.947	1.92868	-0.02608
16.33	3805.63	0.318805	538.387	1.92981	-0.02622
16.34	3808.77	0.318991	538.831	1.93094	-0.02638
16.35	3811.94	0.319197	539.279	1.93219	-0.02643
16.36	3815.16	0.319404	539.735	1.93344	-0.02649
16.37	3818.36	0.319611	540.187	1.93469	-0.02654
16.38	3821.49	0.319797	540.63	1.93582	-0.0267
16.39	3824.63	0.319983	541.074	1.93694	-0.02686
16.4	3827.77	0.32019	541.519	1.9382	-0.02689
16.41	3830.93	0.320376	541.966	1.93932	-0.02705
16.42	3834.05	0.320603	542.407	1.9407	-0.02695
16.43	3837.24	0.320769	542.858	1.9417	-0.02725
16.44	3840.47	0.320975	543.315	1.94295	-0.02733
16.45	3843.71	0.321182	543.774	1.9442	-0.0274
16.46	3846.88	0.321368	544.222	1.94533	-0.02757
16.47	3850.03	0.321575	544.668	1.94658	-0.0276
16.48	3853.24	0.321782	545.122	1.94783	-0.02766
16.49	3856.49	0.322009	545.582	1.94921	-0.02762
16.5	3859.75	0.322216	546.043	1.95046	-0.0277
16.51	3862.99	0.322402	546.501	1.95159	-0.0279
16.52	3866.21	0.322609	546.957	1.95284	-0.02796
16.53	3869.43	0.322836	547.412	1.95421	-0.0279
16.54	3872.68	0.323001	547.872	1.95521	-0.02823
16.5499	3875.93	0.323187	548.332	1.95634	-0.02844
16.56	3879.22	0.323414	548.797	1.95771	-0.02841
16.57	3882.49	0.3236	549.26	1.95884	-0.02862
16.58	3885.68	0.323807	549.711	1.96009	-0.02867
16.59	3888.75	0.324014	550.146	1.96134	-0.02867
16.6	3891.82	0.32422	550.58	1.96259	-0.02868
16.61	3894.96	0.324427	551.024	1.96384	-0.02871
16.62	3898.18	0.324613	551.48	1.96497	-0.0289
16.63	3901.39	0.32482	551.934	1.96622	-0.02896
16.64	3904.47	0.325006	552.37	1.96735	-0.0291
16.65	3907.52	0.325192	552.801	1.96847	-0.02922
16.66	3910.58	0.325399	553.234	1.96973	-0.02921
16.67	3913.75	0.325626	553.682	1.9711	-0.02914
16.68	3916.91	0.325833	554.129	1.97235	-0.02918
16.69	3920.19	0.326019	554.593	1.97348	-0.02939
16.7	3923.44	0.326226	555.053	1.97473	-0.02947
16.71	3926.6	0.326433	555.5	1.97599	-0.02951
16.72	3929.71	0.326639	555.94	1.97723	-0.02953
16.73	3932.77	0.326825	556.373	1.97836	-0.02966
16.74	3935.93	0.327032	556.82	1.97961	-0.02969
16.75	3939.08	0.32726	557.266	1.98099	-0.0296
16.76	3942.19	0.327446	557.706	1.98212	-0.02975
16.77	3945.22	0.327632	558.134	1.98324	-0.02986
16.78	3948.27	0.327818	558.566	1.98437	-0.02998
16.79	3951.33	0.328024	558.999	1.98562	-0.02999
16.7999	3954.5	0.32821	559.447	1.98674	-0.03016
16.81	3957.75	0.328416	559.907	1.98799	-0.03024
16.82	3960.94	0.328623	560.358	1.98924	-0.03029
16.83	3964.11	0.328809	560.807	1.99037	-0.03046
16.84	3967.28	0.329037	561.255	1.99175	-0.03038
16.85	3970.39	0.329243	561.695	1.993	-0.0304
16.86	3973.52	0.329429	562.138	1.99412	-0.03055
16.87	3976.71	0.329615	562.589	1.99525	-0.03073
16.88	3979.91	0.329822	563.042	1.9965	-0.03079
16.89	3983.02	0.330029	563.482	1.99775	-0.03081
16.9	3986.07	0.330215	563.914	1.99888	-0.03093
16.91	3989.05	0.330401	564.335	2.00001	-0.03102
16.92	3992.1	0.330608	564.767	2.00126	-0.03101
16.93	3995.21	0.330815	565.207	2.00251	-0.03103
16.94	3998.35	0.331001	565.651	2.00364	-0.03119
16.95	4001.58	0.331228	566.108	2.00501	-0.03114
16.96	4004.75	0.331414	566.556	2.00614	-0.03131
16.97	4007.88	0.33158	566.999	2.00714	-0.03158
16.98	4010.97	0.331807	567.436	2.00852	-0.03147
16.99	4014.13	0.331993	567.883	2.00964	-0.03164
17	4017.3	0.332179	568.332	2.01077	-0.03181
17.01	4020.53	0.332407	568.789	2.01215	-0.03175
17.02	4023.78	0.332613	569.248	2.0134	-0.03183
17.03	4027.03	0.332799	569.708	2.01452	-0.03203
17.04	4030.21	0.333006	570.158	2.01577	-0.03208
17.0499	4033.41	0.333212	570.611	2.01702	-0.03214
17.06	4036.64	0.333419	571.068	2.01827	-0.03221
17.07	4039.94	0.333625	571.535	2.01952	-0.03231
17.08	4043.21	0.333832	571.997	2.02077	-0.0324
17.09	4046.47	0.334039	572.458	2.02203	-0.03248
17.1	4049.61	0.334225	572.903	2.02315	-0.03263
17.11	4052.77	0.334452	573.35	2.02453	-0.03255
17.12	4055.91	0.334659	573.794	2.02578	-0.03258
17.13	4059.05	0.334866	574.238	2.02703	-0.03261
17.14	4062.19	0.335052	574.682	2.02816	-0.03277
17.15	4065.35	0.335259	575.129	2.02941	-0.03281
17.16	4068.46	0.335445	575.569	2.03054	-0.03296
17.17	4071.49	0.335652	575.998	2.03179	-0.03294
17.18	4074.58	0.335838	576.435	2.03292	-0.03308
17.19	4077.71	0.336065	576.878	2.03429	-0.03299
17.2	4080.89	0.336272	577.328	2.03554	-0.03303
17.21	4084.02	0.336458	577.771	2.03667	-0.03319
17.22	4087.1	0.336644	578.206	2.0378	-0.03332
17.23	4090.18	0.336851	578.642	2.03905	-0.03333
17.24	4093.18	0.337057	579.067	2.0403	-0.03331
17.25	4096.22	0.337223	579.497	2.0413	-0.03354
17.26	4099.35	0.33743	579.939	2.04255	-0.03357
17.27	4102.47	0.337636	580.381	2.0438	-0.0336
17.28	4105.52	0.337822	580.812	2.04493	-0.03372
17.29	4108.57	0.338008	581.244	2.04605	-0.03384
17.2999	4111.63	0.338214	581.677	2.0473	-0.03385
17.31	4114.77	0.338421	582.121	2.04855	-0.03388
17.32	4117.89	0.338628	582.562	2.04981	-0.0339
17.33	4121.05	0.338814	583.009	2.05093	-0.03407
17.34	4124.22	0.339021	583.458	2.05219	-0.03411
17.35	4127.39	0.339207	583.906	2.05331	-0.03428
17.36	4130.52	0.339393	584.349	2.05444	-0.03443
17.37	4133.61	0.339599	584.786	2.05568	-0.03445
17.38	4136.82	0.339786	585.24	2.05682	-0.03463
17.39	4140.05	0.339992	585.697	2.05806	-0.0347
17.4	4143.21	0.340178	586.144	2.05919	-0.03487
17.41	4146.32	0.340385	586.584	2.06044	-0.03489
17.42	4149.41	0.340592	587.021	2.06169	-0.0349
17.43	4152.57	0.340778	587.468	2.06282	-0.03506
17.44	4155.86	0.340985	587.934	2.06407	-0.03516
17.45	4159.08	0.341191	588.389	2.06532	-0.03523
17.46	4162.39	0.341398	588.858	2.06657	-0.03533
17.47	4165.72	0.341605	589.329	2.06783	-0.03544
17.48	4168.88	0.341812	589.776	2.06908	-0.03547
17.49	4172	0.342018	590.217	2.07033	-0.0355
17.5	4175.22	0.342246	590.673	2.07171	-0.03544
17.51	4178.43	0.342432	591.127	2.07283	-0.03563
17.52	4181.71	0.342618	591.591	2.07396	-0.03584
17.53	4184.96	0.342804	592.051	2.07508	-0.03604
17.54	4188.1	0.343011	592.495	2.07634	-0.03608
17.5499	4191.22	0.343217	592.936	2.07758	-0.0361
17.56	4194.32	0.343423	593.375	2.07883	-0.03612
17.57	4197.39	0.343609	593.809	2.07996	-0.03625
17.58	4200.63	0.343816	594.268	2.08121	-0.03633
17.59	4203.88	0.344023	594.727	2.08246	-0.0364
17.6	4207.07	0.344209	595.179	2.08359	-0.03658
17.61	4210.22	0.344416	595.624	2.08484	-0.03661
17.62	4213.33	0.344622	596.064	2.08609	-0.03664
17.63	4216.47	0.344829	596.508	2.08734	-0.03667
17.64	4219.61	0.344995	596.953	2.08835	-0.03695
17.65	4222.8	0.345222	597.404	2.08972	-0.03688
17.66	4225.94	0.345429	597.848	2.09097	-0.03691
17.67	4229	0.345615	598.281	2.0921	-0.03704
17.68	4231.97	0.345822	598.701	2.09335	-0.037
17.69	4235.05	0.346028	599.137	2.0946	-0.03701
17.7	4238.24	0.346235	599.588	2.09585	-0.03706
17.71	4241.41	0.346421	600.037	2.09698	-0.03723
17.72	4244.55	0.346628	600.481	2.09823	-0.03726
17.73	4247.68	0.346835	600.924	2.09949	-0.03729
17.74	4250.77	0.347062	601.361	2.10086	-0.03718
17.75	4253.78	0.347227	601.787	2.10186	-0.03741
17.76	4256.89	0.347434	602.227	2.10311	-0.03743
17.77	4260.02	0.347641	602.67	2.10436	-0.03746
17.78	4263.19	0.347827	603.118	2.10549	-0.03763
17.79	4266.22	0.348034	603.547	2.10674	-0.03761
17.7999	4269.18	0.348219	603.965	2.10786	-0.0377
17.81	4272.22	0.348405	604.395	2.10899	-0.03782
17.82	4275.25	0.348612	604.824	2.11024	-0.0378
17.83	4278.35	0.348818	605.263	2.11149	-0.03783
17.84	4281.46	0.349005	605.703	2.11262	-0.03796
17.85	4284.58	0.349211	606.144	2.11387	-0.03799
17.86	4287.58	0.349418	606.568	2.11512	-0.03797
17.87	4290.63	0.349625	607	2.11637	-0.03796
17.88	4293.69	0.349811	607.433	2.1175	-0.03809
17.89	4296.88	0.349997	607.884	2.11863	-0.03826
17.9	4300.05	0.350183	608.333	2.11975	-0.03843
17.91	4303.16	0.35039	608.773	2.121	-0.03845
17.92	4306.27	0.350596	609.213	2.12225	-0.03848
17.93	4309.28	0.350824	609.638	2.12363	-0.03833
17.94	4312.28	0.35101	610.063	2.12476	-0.03843
17.95	4315.36	0.351217	610.499	2.12601	-0.03844
17.96	4318.55	0.351403	610.95	2.12714	-0.03861
17.97	4321.82	0.35161	611.412	2.12839	-0.0387
17.98	4325	0.351796	611.862	2.12952	-0.03887
17.99	4328.11	0.352023	612.302	2.13089	-0.03877
18	4331.19	0.35223	612.738	2.13214	-0.03878
18.01	4334.33	0.352416	613.182	2.13327	-0.03893
18.02	4337.6	0.352623	613.645	2.13452	-0.03902
18.03	4340.91	0.35285	614.113	2.1359	-0.039
18.04	4344.22	0.353036	614.581	2.13702	-0.03923
18.0499	4347.44	0.353222	615.037	2.13815	-0.03942
18.06	4350.61	0.353428	615.485	2.13939	-0.03946
18.07	4353.71	0.353635	615.924	2.14065	-0.03948
18.08	4356.89	0.353841	616.374	2.14189	-0.03953
18.09	4360.16	0.354048	616.836	2.14315	-0.03962
18.1	4363.41	0.354234	617.296	2.14427	-0.03982
18.11	4366.57	0.35442	617.743	2.1454	-0.03999
18.12	4369.64	0.354627	618.178	2.14665	-0.03999
18.13	4372.68	0.354834	618.608	2.14791	-0.03998
18.14	4375.66	0.355041	619.029	2.14916	-0.03994
18.15	4378.72	0.355227	619.462	2.15028	-0.04007
18.16	4381.88	0.355433	619.909	2.15153	-0.04011
18.17	4385.07	0.35564	620.361	2.15278	-0.04016
18.18	4388.13	0.355826	620.793	2.15391	-0.04029
18.19	4390.99	0.356033	621.198	2.15516	-0.04021
18.2	4393.89	0.35624	621.608	2.15642	-0.04014
18.21	4396.94	0.356446	622.04	2.15766	-0.04014
18.22	4400.02	0.356633	622.476	2.1588	-0.04027
18.23	4403.1	0.356819	622.911	2.15992	-0.0404
18.24	4406.18	0.357005	623.347	2.16105	-0.04053
18.25	4409.21	0.357211	623.776	2.16229	-0.04053
18.26	4412.11	0.357398	624.186	2.16343	-0.04058
18.27	4414.99	0.357625	624.593	2.1648	-0.04038
18.28	4417.97	0.357811	625.015	2.16593	-0.04048
18.29	4421.05	0.358018	625.451	2.16718	-0.04048
18.2999	4424.14	0.358204	625.888	2.16831	-0.04062
18.31	4427.14	0.358389	626.312	2.16942	-0.04073
18.32	4430.03	0.358575	626.721	2.17055	-0.04078
18.33	4432.97	0.358782	627.137	2.1718	-0.04073
18.34	4435.99	0.358988	627.564	2.17305	-0.04072
18.35	4439.1	0.359175	628.004	2.17418	-0.04086
18.36	4442.22	0.359381	628.446	2.17543	-0.04089
18.37	4445.35	0.359567	628.888	2.17656	-0.04104
18.38	4448.5	0.359774	629.334	2.17781	-0.04108
18.39	4451.61	0.360002	629.774	2.17919	-0.04097
18.4	4454.74	0.360167	630.217	2.18019	-0.04125
18.41	4457.94	0.360374	630.669	2.18144	-0.0413
18.42	4461.1	0.360601	631.117	2.18281	-0.04122
18.43	4464.28	0.360787	631.566	2.18394	-0.0414
18.44	4467.43	0.360973	632.012	2.18507	-0.04156
18.45	4470.5	0.361201	632.446	2.18645	-0.04143
18.46	4473.61	0.361387	632.886	2.18757	-0.04158
18.47	4476.77	0.361594	633.333	2.18883	-0.04162
18.48	4479.89	0.36178	633.775	2.18995	-0.04177
18.49	4483.05	0.361986	634.222	2.1912	-0.04181
18.5	4486.21	0.362193	634.669	2.19245	-0.04185
18.51	4489.32	0.3624	635.109	2.1937	-0.04187
18.52	4492.53	0.362607	635.563	2.19496	-0.04193
18.53	4495.78	0.362793	636.023	2.19608	-0.04213
18.54	4498.96	0.362999	636.473	2.19733	-0.04219
18.5499	4502.18	0.363206	636.928	2.19858	-0.04225
18.56	4505.28	0.363391	637.367	2.1997	-0.0424
18.57	4508.35	0.363639	637.801	2.2012	-0.04215
18.58	4511.43	0.363846	638.237	2.20246	-0.04216
18.59	4514.49	0.363991	638.67	2.20334	-0.04253
18.6	4517.61	0.364177	639.111	2.20446	-0.04268
18.61	4520.74	0.364384	639.554	2.20571	-0.04271
18.62	4523.83	0.36459	639.991	2.20696	-0.04272
18.63	4526.83	0.364797	640.415	2.20821	-0.0427
18.64	4529.86	0.365004	640.844	2.20947	-0.04268
18.65	4532.97	0.365211	641.284	2.21072	-0.0427
18.66	4536.11	0.365397	641.728	2.21185	-0.04286
18.67	4539.24	0.365583	642.171	2.21297	-0.04301
18.68	4542.35	0.36579	642.611	2.21423	-0.04303
18.69	4545.38	0.366017	643.04	2.2156	-0.0429
18.7	4548.33	0.366203	643.457	2.21673	-0.04298
18.71	4551.3	0.36641	643.877	2.21798	-0.04294
18.72	4554.24	0.366596	644.293	2.2191	-0.04301
18.73	4557.27	0.366782	644.722	2.22023	-0.04313
18.74	4560.32	0.366968	645.153	2.22136	-0.04325
18.75	4563.22	0.367195	645.564	2.22273	-0.04306
18.76	4566.19	0.367402	645.984	2.22398	-0.04302
18.77	4569.14	0.367609	646.401	2.22524	-0.04298
18.78	4572.1	0.367795	646.82	2.22636	-0.04306
18.79	4575.11	0.367981	647.246	2.22749	-0.04316
18.7999	4578.13	0.368188	647.673	2.22874	-0.04315
18.81	4581.16	0.368373	648.102	2.22986	-0.04327
18.82	4584.13	0.36858	648.522	2.23111	-0.04323
18.83	4587.11	0.368766	648.943	2.23224	-0.04332
18.84	4590.07	0.368972	649.362	2.23349	-0.04328
18.85	4593.07	0.369179	649.786	2.23474	-0.04326
18.86	4596.03	0.369365	650.205	2.23587	-0.04334
18.87	4599.02	0.369593	650.628	2.23725	-0.04318
18.88	4602.05	0.369799	651.057	2.23849	-0.04317
18.89	4605.13	0.369965	651.493	2.2395	-0.04343
18.9	4608.14	0.370172	651.918	2.24075	-0.04341
18.91	4611.16	0.370378	652.346	2.242	-0.04339
18.92	4614.19	0.370585	652.774	2.24325	-0.04338
18.93	4617.25	0.370792	653.207	2.2445	-0.04338
18.94	4620.32	0.370999	653.642	2.24576	-0.04338
18.95	4623.36	0.371164	654.072	2.24676	-0.04363
18.96	4626.43	0.371391	654.506	2.24813	-0.04351
18.97	4629.49	0.371577	654.939	2.24926	-0.04363
18.98	4632.5	0.371825	655.365	2.25076	-0.04336
18.99	4635.39	0.372012	655.774	2.25189	-0.04341
19	4638.38	0.372198	656.197	2.25301	-0.04351
19.01	4641.46	0.372446	656.632	2.25452	-0.04327
19.02	4644.49	0.372611	657.061	2.25551	-0.04351
19.03	4647.46	0.372777	657.481	2.25652	-0.04372
19.04	4650.43	0.372983	657.901	2.25777	-0.04368
19.0499	4653.44	0.37319	658.327	2.25902	-0.04366
19.06	4656.49	0.373396	658.759	2.26027	-0.04366
19.07	4659.43	0.373603	659.174	2.26152	-0.04361
19.08	4662.49	0.373789	659.607	2.26265	-0.04373
19.09	4665.63	0.373975	660.052	2.26377	-0.04389
19.1	4668.68	0.374182	660.483	2.26502	-0.04389
19.11	4671.68	0.374368	660.908	2.26615	-0.04399
19.12	4674.61	0.374595	661.322	2.26752	-0.04381
19.13	4677.58	0.374802	661.742	2.26878	-0.04377
19.14	4680.55	0.374967	662.162	2.26978	-0.04399
19.15	4683.61	0.375174	662.595	2.27103	-0.04399
19.16	4686.6	0.375381	663.018	2.27228	-0.04396
19.17	4689.66	0.375546	663.451	2.27328	-0.04421
19.18	4692.63	0.375753	663.871	2.27453	-0.04417
19.19	4695.58	0.37596	664.289	2.27579	-0.04412
19.2	4698.63	0.376166	664.72	2.27703	-0.04412
19.21	4701.57	0.376373	665.136	2.27829	-0.04407
19.22	4704.61	0.37658	665.566	2.27954	-0.04406
19.23	4707.6	0.376787	665.989	2.28079	-0.04403
19.24	4710.61	0.376952	666.415	2.28179	-0.04426
19.25	4713.5	0.377159	666.824	2.28304	-0.04419
19.26	4716.49	0.377345	667.247	2.28417	-0.04429
19.27	4719.46	0.377531	667.667	2.2853	-0.04438
19.28	4722.44	0.377738	668.089	2.28655	-0.04434
19.29	4725.46	0.377965	668.516	2.28792	-0.0442
19.2999	4728.41	0.378172	668.933	2.28918	-0.04416
19.31	4731.41	0.378378	669.358	2.29042	-0.04414
19.32	4734.41	0.378543	669.782	2.29142	-0.04436
19.33	4737.41	0.37877	670.206	2.2928	-0.04422
19.34	4740.43	0.378956	670.634	2.29392	-0.04433
19.35	4743.43	0.379142	671.058	2.29505	-0.04443
19.36	4746.46	0.379349	671.487	2.2963	-0.04441
19.37	4749.44	0.379556	671.908	2.29755	-0.04438
19.38	4752.41	0.379763	672.328	2.29881	-0.04434
19.39	4755.44	0.379969	672.757	2.30005	-0.04433
19.4	4758.41	0.380176	673.177	2.30131	-0.04429
19.41	4761.43	0.380383	673.605	2.30256	-0.04427
19.42	4764.39	0.380548	674.023	2.30356	-0.04448
19.43	4767.46	0.380776	674.458	2.30494	-0.04436
19.44	4770.41	0.380962	674.875	2.30607	-0.04444
19.45	4773.36	0.381148	675.292	2.30719	-0.04452
19.46	4776.27	0.381334	675.704	2.30832	-0.04458
19.47	4779.25	0.381541	676.126	2.30957	-0.04455
19.48	4782.22	0.381748	676.546	2.31082	-0.04451
19.49	4785.14	0.381954	676.959	2.31207	-0.04446
19.5	4788.1	0.382161	677.378	2.31332	-0.04442
19.51	4791.03	0.382347	677.792	2.31445	-0.04449
19.52	4793.96	0.382554	678.207	2.3157	-0.04443
19.53	4796.86	0.382761	678.617	2.31696	-0.04437
19.54	4799.88	0.382947	679.044	2.31808	-0.04447
19.5499	4802.99	0.383153	679.484	2.31933	-0.0445
19.56	4806.07	0.38336	679.92	2.32058	-0.04451
19.57	4809.07	0.383525	680.344	2.32158	-0.04473
19.58	4812.1	0.383731	680.773	2.32283	-0.04472
19.59	4815.08	0.383979	681.194	2.32433	-0.04444
19.6	4818.05	0.384165	681.615	2.32545	-0.04453
19.61	4821.1	0.384352	682.046	2.32659	-0.04465
19.62	4824.16	0.384558	682.479	2.32783	-0.04465
19.63	4827.24	0.384765	682.915	2.32909	-0.04466
19.64	4830.3	0.384972	683.348	2.33034	-0.04465
19.65	4833.25	0.385158	683.765	2.33146	-0.04473
19.66	4836.19	0.385344	684.181	2.33259	-0.04481
19.67	4839.21	0.385551	684.608	2.33384	-0.04479
19.68	4842.14	0.385778	685.023	2.33522	-0.04462
19.69	4845.08	0.385964	685.439	2.33634	-0.04469
19.7	4848.1	0.386171	685.866	2.3376	-0.04467
19.71	4851.07	0.386357	686.286	2.33872	-0.04476
19.72	4854.03	0.386522	686.705	2.33972	-0.04497
19.73	4856.99	0.386729	687.124	2.34097	-0.04493
19.74	4859.88	0.386915	687.532	2.3421	-0.04499
19.75	4862.8	0.387122	687.945	2.34335	-0.04493
19.76	4865.82	0.387329	688.373	2.34461	-0.04491
19.77	4868.77	0.387535	688.79	2.34585	-0.04487
19.78	4871.78	0.387722	689.216	2.34699	-0.04497
19.79	4874.75	0.387928	689.636	2.34823	-0.04494
19.7999	4877.72	0.388135	690.056	2.34949	-0.0449
19.81	4880.63	0.388342	690.468	2.35074	-0.04483
19.82	4883.61	0.388527	690.889	2.35186	-0.04493
19.83	4886.6	0.388713	691.312	2.35298	-0.04503
19.84	4889.61	0.388899	691.738	2.35411	-0.04513
19.85	4892.55	0.389106	692.154	2.35536	-0.04508
19.86	4895.43	0.389313	692.562	2.35662	-0.04501
19.87	4898.35	0.389519	692.975	2.35786	-0.04495
19.88	4901.24	0.389747	693.384	2.35924	-0.04476
19.89	4904.19	0.389933	693.801	2.36037	-0.04484
19.9	4907.18	0.39014	694.224	2.36162	-0.04481
19.91	4910.1	0.390346	694.637	2.36287	-0.04475
19.92	4912.94	0.390553	695.039	2.36412	-0.04466
19.93	4915.83	0.390739	695.448	2.36525	-0.04472
19.94	4918.66	0.390946	695.848	2.3665	-0.04462
19.95	4921.53	0.391132	696.254	2.36763	-0.04467
19.96	4924.44	0.391318	696.666	2.36875	-0.04473
19.97	4927.41	0.391525	697.086	2.37001	-0.04469
19.98	4930.32	0.391752	697.498	2.37138	-0.04451
19.99	4933.27	0.391918	697.915	2.37238	-0.04471
20	4936.16	0.392124	698.324	2.37363	-0.04464
20.01	4939.08	0.392331	698.737	2.37488	-0.04459
20.02	4942.03	0.392538	699.154	2.37614	-0.04454
20.03	4944.99	0.392724	699.573	2.37726	-0.04462
20.04	4947.93	0.392951	699.989	2.37864	-0.04445
20.0499	4950.85	0.393158	700.402	2.37989	-0.04439
20.06	4953.72	0.393344	700.808	2.38102	-0.04444
20.07	4956.49	0.39355	701.2	2.38226	-0.04433
20.08	4959.41	0.393736	701.613	2.38339	-0.04439
20.09	4962.25	0.393922	702.015	2.38452	-0.04443
20.1	4965.16	0.394108	702.426	2.38564	-0.04449
20.11	4968.1	0.394315	702.842	2.38689	-0.04444
20.12	4971.04	0.394522	703.258	2.38815	-0.04439
20.13	4973.9	0.394728	703.663	2.38939	-0.04431
20.14	4976.84	0.394914	704.079	2.39052	-0.04439
20.15	4979.76	0.395142	704.492	2.3919	-0.0442
20.16	4982.68	0.395328	704.905	2.39303	-0.04427
20.17	4985.65	0.395514	705.325	2.39415	-0.04436
20.18	4988.51	0.395721	705.73	2.39541	-0.04428
20.19	4991.43	0.395927	706.143	2.39665	-0.04422
20.2	4994.39	0.396093	706.562	2.39766	-0.04443
20.21	4997.29	0.396279	706.972	2.39878	-0.04449
20.22	5000.2	0.396506	707.384	2.40016	-0.0443
20.23	5003.15	0.396692	707.801	2.40128	-0.04438
20.24	5006.07	0.396899	708.214	2.40254	-0.04433
20.25	5009.04	0.397127	708.634	2.40392	-0.04416
20.26	5012.06	0.397292	709.061	2.40492	-0.0444
20.27	5015.06	0.397478	709.486	2.40604	-0.0445
20.28	5018.09	0.397685	709.915	2.40729	-0.04448
20.29	5021.03	0.397912	710.33	2.40867	-0.04431
20.3	5023.9	0.398119	710.736	2.40992	-0.04423
20.3099	5026.81	0.398326	711.148	2.41117	-0.04417
20.32	5029.81	0.398512	711.573	2.4123	-0.04427
20.33	5032.76	0.398698	711.99	2.41343	-0.04435
20.34	5035.68	0.398905	712.403	2.41468	-0.04429
20.35	5038.54	0.399132	712.808	2.41605	-0.04408
20.36	5041.43	0.399317	713.216	2.41717	-0.04415
20.37	5044.34	0.399544	713.628	2.41855	-0.04396
20.38	5047.31	0.399731	714.048	2.41968	-0.04404
20.39	5050.29	0.399937	714.47	2.42093	-0.04402
20.4	5053.21	0.400123	714.883	2.42205	-0.04408
20.41	5056.09	0.40033	715.29	2.42331	-0.04401
20.42	5058.95	0.400537	715.695	2.42456	-0.04392
20.43	5061.73	0.400744	716.088	2.42581	-0.04381
20.44	5064.59	0.40093	716.493	2.42694	-0.04385
20.45	5067.48	0.401136	716.902	2.42818	-0.04379
20.46	5070.36	0.401343	717.309	2.42944	-0.04371
20.47	5073.15	0.401529	717.704	2.43056	-0.04373
20.48	5075.95	0.401715	718.1	2.43169	-0.04374
20.49	5078.78	0.401922	718.5	2.43294	-0.04365
20.5	5081.61	0.402129	718.901	2.43419	-0.04355
20.51	5084.43	0.402356	719.3	2.43557	-0.04333
20.52	5087.15	0.402542	719.685	2.43669	-0.04332
20.53	5089.95	0.402728	720.081	2.43782	-0.04334
20.54	5092.7	0.402935	720.47	2.43907	-0.04321
20.55	5095.45	0.403121	720.859	2.4402	-0.04321
20.5599	5098.17	0.403328	721.244	2.44145	-0.04307
20.57	5100.86	0.403535	721.624	2.44271	-0.04291
20.58	5103.48	0.403741	721.995	2.44395	-0.04274
20.59	5106.15	0.403928	722.372	2.44508	-0.0427
20.6	5108.86	0.404134	722.756	2.44633	-0.04256
20.61	5111.56	0.404319	723.138	2.44745	-0.04254
20.62	5114.31	0.404526	723.527	2.4487	-0.04241
20.63	5117.04	0.404733	723.913	2.44996	-0.04228
20.64	5119.86	0.40494	724.312	2.45121	-0.04218
20.65	5122.64	0.405105	724.705	2.45221	-0.04231
20.66	5125.5	0.405312	725.11	2.45346	-0.04223
20.67	5128.37	0.405519	725.516	2.45472	-0.04215
20.68	5131.21	0.405725	725.918	2.45596	-0.04207
20.69	5134.06	0.405911	726.321	2.45709	-0.04211
20.7	5136.9	0.406097	726.723	2.45821	-0.04214
20.71	5139.75	0.406263	727.126	2.45922	-0.0423
20.72	5142.71	0.40649	727.545	2.46059	-0.04214
20.73	5145.65	0.406697	727.961	2.46185	-0.04209
20.74	5148.53	0.406904	728.368	2.4631	-0.04201
20.75	5151.39	0.40709	728.773	2.46423	-0.04205
20.76	5154.28	0.407297	729.181	2.46548	-0.04198
20.77	5157.18	0.407503	729.592	2.46673	-0.04192
20.78	5160.17	0.407689	730.015	2.46785	-0.04202
20.79	5163.17	0.407875	730.439	2.46898	-0.04212
20.8	5166.12	0.408103	730.856	2.47036	-0.04194
20.8099	5169.14	0.40831	731.284	2.47161	-0.04193
20.82	5172.03	0.408516	731.693	2.47286	-0.04186
20.83	5174.96	0.408723	732.107	2.47411	-0.04181
20.84	5177.86	0.40893	732.517	2.47536	-0.04174
20.85	5180.86	0.409116	732.942	2.47649	-0.04184
20.86	5183.79	0.409322	733.356	2.47774	-0.04179
20.87	5186.65	0.409549	733.761	2.47911	-0.04159
20.88	5189.53	0.409756	734.168	2.48036	-0.04151
20.89	5192.36	0.409942	734.569	2.48149	-0.04154
20.9	5195.2	0.410149	734.97	2.48274	-0.04145
20.91	5197.96	0.410335	735.361	2.48387	-0.04145
20.92	5200.76	0.410542	735.757	2.48512	-0.04134
20.93	5203.51	0.410769	736.146	2.4865	-0.04109
20.94	5206.32	0.410955	736.544	2.48762	-0.04112
20.95	5209.04	0.411141	736.928	2.48875	-0.0411
20.96	5211.92	0.411327	737.336	2.48987	-0.04116
20.97	5214.71	0.411513	737.731	2.491	-0.04117
20.98	5217.36	0.411741	738.105	2.49238	-0.04087
20.99	5220	0.411947	738.479	2.49363	-0.04071
21	5222.81	0.412154	738.876	2.49488	-0.0406
21.01	5225.53	0.41234	739.261	2.496	-0.04059
21.02	5228.28	0.412547	739.65	2.49726	-0.04046
21.03	5231	0.412754	740.035	2.49851	-0.04032
21.04	5233.75	0.41294	740.424	2.49964	-0.04032
21.05	5236.45	0.413126	740.806	2.50076	-0.0403
21.0599	5239.01	0.413312	741.168	2.50189	-0.04022
21.07	5241.75	0.413498	741.556	2.50301	-0.04021
21.08	5244.56	0.413705	741.953	2.50427	-0.04011
21.09	5247.37	0.413932	742.351	2.50564	-0.03988
21.1	5249.98	0.414118	742.72	2.50677	-0.03982
21.11	5252.75	0.414324	743.112	2.50801	-0.03971
21.12	5255.48	0.414531	743.498	2.50927	-0.03957
21.13	5258.2	0.414696	743.883	2.51027	-0.03968
21.14	5260.9	0.414903	744.265	2.51152	-0.03954
21.15	5263.59	0.41511	744.646	2.51277	-0.03938
21.16	5266.29	0.415316	745.028	2.51402	-0.03924
21.17	5269.04	0.415523	745.417	2.51527	-0.03911
21.18	5271.76	0.415689	745.801	2.51628	-0.03922
21.19	5274.45	0.415875	746.182	2.5174	-0.03919
[truncated: 2,738 more rows]
