# Supplementary material for: Data regarding the influence of Al, Ti, and C additions to as-cast Al0.6CoCrFeNi compositionally complex alloys on microstructures and mechanical properties
Source: Data Brief. 2019 Nov 4;27:104742. doi: 10.1016/j.dib.2019.104742 (PMC6864337; doi:10.1016/j.dib.2019.104742)
Supplement: Multimedia component 1 [file mmc1.zip › data in brief_supplementary material zip/Tensile test data/Ti3C0.25/Tensile Test_Ti3C0.25-RT-2nd_Not selected.xlsx]

## Sheet: Sheet1
Alloy Name	Ti3C0.25-RT-2nd
Sample height	30	mm
Gauge diameter	3.01	mm
Gauge length	16.67	mm
Time	Force	Crosshead Displacement	Engineering Stress	Engineering Strain	Engineering Plastic Strain
s	N	mm	MPa	%	%
0	71.7285	0	10.0802	0	-0.42913
0.0800171	71.4455	-4.13891e-05	10.0404	-0.000248285	-0.42927
0.109985	71.3592	-4.13891e-05	10.0283	-0.000248285	-0.42923
0.130005	71.3748	-4.13891e-05	10.0305	-0.000248285	-0.42924
0.140015	71.4141	-4.13891e-05	10.036	-0.000248285	-0.42925
0.140015	71.4141	-4.13891e-05	10.036	-0.000248285	-0.42925
0.25	71.3905	2.05756e-05	10.0327	0.000123429	-0.42887
0.359985	71.5394	6.19648e-05	10.0536	0.000371714	-0.42868
0.429993	72.9295	0.000165223	10.249	0.00099114	-0.42863
0.450012	74.0154	0.000454187	10.4016	0.00272	-0.42734
0.469971	75.4373	0.00082612	10.6014	0.00496	-0.42568
0.48999	77.2537	0.00121903	10.8567	0.00731	-0.42406
0.51001	79.1716	0.00161195	11.1262	0.00967	-0.42249
0.52002	80.1716	0.00179791	11.2667	0.01079	-0.42178
0.529968	81.2263	0.00200486	11.4149	0.01203	-0.42096
0.539978	82.2498	0.00221085	11.5588	0.01326	-0.42014
0.549988	83.4216	0.0024178	11.7235	0.0145	-0.41938
0.559998	84.5076	0.00262475	11.8761	0.01575	-0.41858
0.570007	85.6638	0.0028317	12.0386	0.01699	-0.41781
0.580017	86.7576	0.00301766	12.1923	0.0181	-0.41714
0.590027	87.8748	0.00324464	12.3493	0.01946	-0.41623
0.599976	88.992	0.0034306	12.5063	0.02058	-0.41557
0.609985	90.1326	0.00363755	12.6666	0.02182	-0.41479
0.619995	91.1873	0.0038445	12.8148	0.02306	-0.41397
0.630005	92.242	0.00403047	12.963	0.02418	-0.41329
0.640015	93.2888	0.00423741	13.1101	0.02542	-0.41247
0.650024	94.2966	0.00444341	13.2517	0.02666	-0.41164
0.669983	96.2693	0.0048573	13.529	0.02914	-0.40996
0.690002	98.2107	0.00525021	13.8018	0.03149	-0.40839
0.710022	100.129	0.00562215	14.0714	0.03373	-0.40694
0.72998	102.07	0.00603509	14.3442	0.0362	-0.40525
0.73999	103.086	0.00624204	14.487	0.03744	-0.40443
0.75	104.086	0.00644898	14.6275	0.03869	-0.40359
0.76001	105.109	0.00663495	14.7712	0.0398	-0.40289
0.779968	107.16	0.00704789	15.0595	0.04228	-0.40125
0.789978	108.191	0.00723386	15.2044	0.04339	-0.40055
0.799988	109.261	0.00741982	15.3547	0.04451	-0.39987
0.809998	110.386	0.00762677	15.5128	0.04575	-0.39908
0.820007	111.519	0.00783372	15.6721	0.04699	-0.3983
0.830017	112.597	0.00801968	15.8235	0.04811	-0.39762
0.840027	113.668	0.00822663	15.9741	0.04935	-0.39682
0.849976	114.754	0.00845361	16.1267	0.05071	-0.3959
0.859985	115.808	0.00863957	16.2748	0.05183	-0.39521
0.869995	116.965	0.00882554	16.4374	0.05294	-0.39456
0.880005	118.027	0.00901151	16.5866	0.05406	-0.39388
0.890015	119.09	0.00921845	16.736	0.0553	-0.39307
0.909973	121.105	0.00963235	17.0192	0.05778	-0.39141
0.919983	122.136	0.00981831	17.1641	0.0589	-0.39071
0.929993	123.215	0.0100043	17.3157	0.06001	-0.39003
0.940002	124.285	0.0101902	17.4661	0.06113	-0.38935
0.950012	125.379	0.0104172	17.6198	0.06249	-0.38843
0.960022	126.558	0.0106242	17.7855	0.06373	-0.38767
0.969971	127.668	0.0108101	17.9415	0.06485	-0.38701
0.97998	128.84	0.0110171	18.1062	0.06609	-0.38624
0.98999	129.996	0.011224	18.2687	0.06733	-0.38547
1	131.285	0.01143	18.4498	0.06857	-0.38476
1.01001	132.511	0.011616	18.6221	0.06968	-0.38414
1.02002	133.722	0.0118229	18.7923	0.07092	-0.38339
1.02997	134.988	0.0120509	18.9702	0.07229	-0.38254
1.03998	136.215	0.0122368	19.1426	0.07341	-0.38192
1.04999	137.41	0.0124428	19.3106	0.07464	-0.38117
1.06	138.621	0.0126297	19.4808	0.07576	-0.38054
1.07001	139.808	0.0128357	19.6476	0.077	-0.37979
1.08002	140.933	0.0130427	19.8057	0.07824	-0.379
1.09003	142.121	0.0132496	19.9726	0.07948	-0.37824
1.09998	143.246	0.0134766	20.1307	0.08084	-0.37734
1.10999	144.426	0.0136836	20.2966	0.08209	-0.37658
1.12	145.558	0.0138695	20.4556	0.0832	-0.37592
1.13	146.754	0.0140555	20.6237	0.08432	-0.37529
1.14001	147.941	0.0142624	20.7905	0.08556	-0.37453
1.15002	149.183	0.0144694	20.9651	0.0868	-0.37379
1.15997	150.332	0.0146754	21.1266	0.08803	-0.37302
1.16998	151.551	0.0148823	21.2979	0.08928	-0.37228
1.17999	152.824	0.0150683	21.4768	0.09039	-0.37168
1.19	154.058	0.0152543	21.6502	0.09151	-0.37107
1.20001	155.308	0.0154612	21.8258	0.09275	-0.37033
1.21002	156.519	0.0156682	21.996	0.09399	-0.36958
1.21997	157.746	0.0158331	22.1685	0.09498	-0.36909
1.22998	158.957	0.0160401	22.3386	0.09622	-0.36834
1.23999	160.199	0.016247	22.5132	0.09746	-0.3676
1.25	161.426	0.016433	22.6856	0.09858	-0.36699
1.26001	162.652	0.016639	22.8579	0.09981	-0.36625
1.27002	163.933	0.0168459	23.0379	0.10106	-0.36553
1.27997	165.136	0.0170319	23.207	0.10217	-0.3649
1.28998	166.433	0.0172389	23.3893	0.10341	-0.36419
1.29999	167.683	0.0174248	23.5649	0.10453	-0.36358
1.31	168.941	0.0176318	23.7417	0.10577	-0.36285
1.32001	170.277	0.0178177	23.9295	0.10688	-0.36228
1.33002	171.543	0.0180247	24.1074	0.10813	-0.36155
1.34003	172.769	0.0182307	24.2797	0.10936	-0.36081
1.34998	174.011	0.0184376	24.4542	0.1106	-0.36007
1.35999	175.301	0.0186446	24.6355	0.11185	-0.35936
1.37	176.465	0.0188096	24.7991	0.11284	-0.35884
1.38	177.746	0.0190165	24.9791	0.11408	-0.35812
1.39001	178.988	0.0192235	25.1536	0.11532	-0.35738
1.40002	180.238	0.0194304	25.3293	0.11656	-0.35665
1.40997	181.566	0.0196364	25.5159	0.11779	-0.35595
1.41998	182.816	0.0198433	25.6916	0.11904	-0.35522
1.42999	184.129	0.0200293	25.8761	0.12015	-0.35463
1.44	185.363	0.0202363	26.0495	0.12139	-0.35389
1.45001	186.636	0.0204432	26.2284	0.12263	-0.35317
1.46002	187.886	0.0206702	26.4041	0.124	-0.35232
1.46997	189.254	0.0208561	26.5964	0.12511	-0.35176
1.47998	190.621	0.0210421	26.7885	0.12623	-0.3512
1.48999	191.949	0.0212491	26.9751	0.12747	-0.35049
1.5	193.277	0.021456	27.1617	0.12871	-0.34979
1.51001	194.636	0.021662	27.3527	0.12995	-0.34911
1.52002	196.004	0.0218689	27.545	0.13119	-0.34842
1.52997	197.285	0.0220759	27.725	0.13243	-0.3477
1.53998	198.668	0.0222619	27.9193	0.13354	-0.34715
1.54999	199.972	0.0224688	28.1026	0.13479	-0.34644
1.56	201.316	0.0226548	28.2915	0.1359	-0.34587
1.57001	202.683	0.0228617	28.4836	0.13714	-0.34518
1.58002	203.957	0.0230477	28.6626	0.13826	-0.34458
1.59003	205.285	0.0232537	28.8492	0.13949	-0.34388
1.59998	206.668	0.0234606	29.0436	0.14074	-0.34321
1.60999	207.972	0.0236676	29.2268	0.14198	-0.34249
1.62	209.269	0.0238745	29.4091	0.14322	-0.34178
1.63	210.691	0.0240605	29.609	0.14433	-0.34124
1.64001	212.121	0.0242674	29.8099	0.14558	-0.34058
1.65002	213.566	0.0244734	30.013	0.14681	-0.33993
1.65997	215.004	0.0246594	30.2151	0.14793	-0.3394
1.66998	216.394	0.0248454	30.4104	0.14904	-0.33885
1.67999	217.777	0.0250523	30.6048	0.15028	-0.33817
1.69	219.191	0.0252593	30.8035	0.15153	-0.3375
1.70001	220.566	0.0254452	30.9967	0.15264	-0.33695
1.71002	221.965	0.0256522	31.1933	0.15388	-0.33627
1.71997	223.324	0.0258582	31.3843	0.15512	-0.33559
1.72998	224.691	0.0260451	31.5764	0.15624	-0.33502
1.73999	226.043	0.0262311	31.7664	0.15736	-0.33446
1.75	227.441	0.026437	31.9629	0.15859	-0.33379
1.76001	228.84	0.026644	32.1595	0.15983	-0.33311
1.77002	230.199	0.02683	32.3505	0.16095	-0.33255
1.77997	231.597	0.0270159	32.5469	0.16206	-0.332
1.78998	232.988	0.0272439	32.7424	0.16343	-0.3312
1.79999	234.402	0.0274298	32.9411	0.16455	-0.33066
1.81	235.793	0.0276368	33.1366	0.16579	-0.32998
1.82001	237.176	0.0278227	33.331	0.1669	-0.32943
1.83002	238.543	0.0280497	33.5231	0.16826	-0.32862
1.84003	239.941	0.0282357	33.7195	0.16938	-0.32807
1.84998	241.363	0.0284426	33.9194	0.17062	-0.32741
1.85999	242.832	0.0286076	34.1258	0.17161	-0.32702
1.87	244.316	0.0288146	34.3344	0.17285	-0.32638
1.88	245.84	0.0290215	34.5485	0.17409	-0.32576
1.89001	247.308	0.0292275	34.7548	0.17533	-0.32512
1.90002	248.691	0.0294344	34.9492	0.17657	-0.32444
1.90997	250.144	0.0296414	35.1534	0.17781	-0.32379
1.91998	251.597	0.0298483	35.3576	0.17905	-0.32314
1.92999	253.066	0.0300343	35.564	0.18017	-0.32262
1.94	254.597	0.0302203	35.7792	0.18129	-0.32212
1.95001	256.058	0.0304272	35.9845	0.18253	-0.32147
1.96002	257.441	0.0306542	36.1789	0.18389	-0.32067
1.96997	258.855	0.0308402	36.3776	0.185	-0.32013
1.97998	260.199	0.0310471	36.5665	0.18625	-0.31944
1.98999	261.582	0.0312541	36.7608	0.18749	-0.31876
2	263.027	0.03146	36.9639	0.18872	-0.31811
2.01001	264.441	0.031667	37.1626	0.18996	-0.31744
2.02002	265.933	0.031853	37.3723	0.19108	-0.31693
2.02997	267.426	0.0320599	37.5821	0.19232	-0.3163
2.03998	268.894	0.0322669	37.7884	0.19356	-0.31565
2.04999	270.386	0.0324938	37.998	0.19492	-0.3149
2.06	271.894	0.0326798	38.21	0.19604	-0.31439
2.07001	273.402	0.0328867	38.4219	0.19728	-0.31377
2.08002	274.949	0.0330937	38.6393	0.19852	-0.31315
2.09003	276.449	0.0333207	38.8501	0.19988	-0.3124
2.09998	277.965	0.0335066	39.0632	0.201	-0.3119
2.10999	279.504	0.0336926	39.2794	0.20212	-0.31141
2.12	280.949	0.0338995	39.4825	0.20336	-0.31075
2.13	282.347	0.0340645	39.679	0.20435	-0.31033
2.14001	283.785	0.0342715	39.8811	0.20559	-0.30968
2.15002	285.238	0.0344994	40.0852	0.20696	-0.3089
2.15997	286.793	0.0346434	40.3038	0.20782	-0.30867
2.16998	288.324	0.0348504	40.5189	0.20906	-0.30805
2.17999	289.84	0.0350573	40.732	0.2103	-0.30742
2.19	291.457	0.0352643	40.9592	0.21154	-0.30684
2.20001	293.027	0.0354702	41.1799	0.21278	-0.30624
2.21002	294.613	0.0356562	41.4027	0.21389	-0.30577
2.21997	296.215	0.0358422	41.6279	0.21501	-0.3053
2.22998	297.847	0.0360491	41.8572	0.21625	-0.30472
2.23999	299.363	0.0362561	42.0703	0.21749	-0.3041
2.25	300.933	0.036442	42.2909	0.21861	-0.30362
2.26001	302.418	0.036628	42.4996	0.21972	-0.30311
2.27002	303.98	0.036835	42.7191	0.22097	-0.3025
2.27997	305.511	0.0370209	42.9343	0.22208	-0.30201
2.28998	307.082	0.0372279	43.155	0.22332	-0.3014
2.29999	308.605	0.0374138	43.3691	0.22444	-0.30091
2.31	310.121	0.0376408	43.5821	0.2258	-0.30016
2.32001	311.715	0.0378478	43.8061	0.22704	-0.29957
2.33002	313.324	0.0380337	44.0322	0.22816	-0.2991
2.34003	314.988	0.0382407	44.2661	0.2294	-0.29854
2.34998	316.613	0.0384467	44.4945	0.23063	-0.29796
2.35999	318.254	0.0386536	44.7251	0.23188	-0.29739
2.37	319.847	0.0388396	44.9489	0.23299	-0.29692
2.38	321.551	0.0390465	45.1884	0.23423	-0.29637
2.39001	323.168	0.0392325	45.4156	0.23535	-0.29591
2.40002	324.847	0.0394604	45.6516	0.23672	-0.29523
2.40997	326.535	0.0396464	45.8888	0.23783	-0.2948
2.41998	328.207	0.0398524	46.1238	0.23907	-0.29424
2.42999	329.808	0.0400593	46.3488	0.24031	-0.29365
2.44	331.433	0.0402873	46.5772	0.24168	-0.29294
2.45001	333.097	0.0404732	46.811	0.24279	-0.2925
2.46002	334.738	0.0406592	47.0416	0.24391	-0.29205
2.46997	336.371	0.0408652	47.2711	0.24514	-0.29148
2.47998	338.004	0.0410521	47.5006	0.24626	-0.29102
2.48999	339.605	0.0412581	47.7256	0.2475	-0.29044
2.5	341.254	0.041486	47.9573	0.24887	-0.28974
2.51001	342.957	0.041692	48.1966	0.2501	-0.28919
2.52002	344.597	0.041899	48.4271	0.25134	-0.28862
2.52997	346.308	0.0421059	48.6676	0.25258	-0.28807
2.53998	347.972	0.0423129	48.9014	0.25383	-0.28751
2.54999	349.597	0.0425189	49.1298	0.25506	-0.28693
2.56	351.324	0.0427048	49.3725	0.25618	-0.28652
2.57001	353.113	0.0429118	49.6239	0.25742	-0.286
2.58002	354.801	0.0431187	49.8611	0.25866	-0.28545
2.59003	356.527	0.0433257	50.1037	0.2599	-0.28491
2.59998	358.199	0.0435317	50.3386	0.26114	-0.28435
2.60999	359.808	0.0437386	50.5648	0.26238	-0.28376
2.62	361.504	0.0439246	50.8031	0.26349	-0.28333
2.63	363.207	0.0441315	51.0424	0.26474	-0.28279
2.64001	364.941	0.0443175	51.2861	0.26585	-0.28237
2.65002	366.715	0.0445454	51.5354	0.26722	-0.28173
2.65997	368.394	0.0447104	51.7714	0.26821	-0.28142
2.66998	370.051	0.0448964	52.0042	0.26932	-0.28098
2.67999	371.777	0.0451033	52.2468	0.27057	-0.28044
2.69	373.535	0.0453103	52.4939	0.27181	-0.27991
2.70001	375.293	0.0455163	52.7409	0.27304	-0.27939
2.71002	377.105	0.0457232	52.9956	0.27428	-0.27888
2.71997	378.863	0.0459301	53.2426	0.27553	-0.27835
2.72998	380.621	0.0461161	53.4897	0.27664	-0.27795
2.73999	382.324	0.0463231	53.729	0.27788	-0.2774
2.75	384.043	0.046509	53.9706	0.279	-0.27699
2.76001	385.761	0.046715	54.212	0.28023	-0.27645
2.77002	387.457	0.046922	54.4504	0.28148	-0.2759
2.77997	389.183	0.0471079	54.6929	0.28259	-0.27548
2.78998	390.871	0.0472939	54.9301	0.28371	-0.27505
2.79999	392.652	0.0475008	55.1804	0.28495	-0.27453
2.81	394.371	0.0477078	55.422	0.28619	-0.27399
2.82001	396.097	0.0478938	55.6645	0.28731	-0.27357
2.83002	397.808	0.0480797	55.905	0.28842	-0.27315
2.84003	399.676	0.0482867	56.1675	0.28966	-0.27267
2.84998	401.465	0.0484927	56.4189	0.2909	-0.27216
2.85999	403.347	0.0486996	56.6834	0.29214	-0.27169
2.87	405.246	0.0489066	56.9503	0.29338	-0.27122
2.88	407.097	0.0491135	57.2104	0.29462	-0.27073
2.89001	408.91	0.0493195	57.4652	0.29586	-0.27023
2.90002	410.715	0.0495265	57.7189	0.2971	-0.26972
2.90997	412.574	0.0497334	57.9801	0.29834	-0.26923
2.91998	414.441	0.0499194	58.2425	0.29946	-0.26887
2.92999	416.34	0.0501053	58.5093	0.30057	-0.26853
2.94	418.136	0.0503123	58.7617	0.30181	-0.26802
2.95001	419.972	0.0505192	59.0198	0.30305	-0.26752
2.96002	421.73	0.0507462	59.2668	0.30442	-0.26688
2.96997	423.527	0.0509322	59.5194	0.30553	-0.26649
2.97998	425.347	0.0511391	59.7751	0.30677	-0.26599
2.98999	427.121	0.0513461	60.0244	0.30801	-0.26547
3	428.926	0.0515521	60.2781	0.30925	-0.26496
3.01001	430.722	0.051759	60.5305	0.31049	-0.26445
3.02002	432.558	0.051945	60.7885	0.31161	-0.26408
3.02997	434.347	0.0521309	61.0399	0.31272	-0.26369
3.03998	436.136	0.0523379	61.2913	0.31396	-0.26318
3.04999	437.879	0.0525448	61.5363	0.31521	-0.26264
3.06	439.652	0.0527508	61.7854	0.31644	-0.26213
3.07001	441.386	0.0529578	62.0291	0.31768	-0.26159
3.08002	443.176	0.0531237	62.2807	0.31868	-0.26132
3.09003	445.004	0.0533297	62.5376	0.31991	-0.26083
3.09998	446.746	0.0535367	62.7824	0.32116	-0.2603
3.10999	448.48	0.0537436	63.0261	0.3224	-0.25976
3.12	450.277	0.0539296	63.2786	0.32351	-0.25937
3.13	452.152	0.0541155	63.5421	0.32463	-0.25902
3.14001	454.019	0.0543015	63.8045	0.32574	-0.25866
3.15002	455.918	0.0544875	64.0713	0.32686	-0.25832
3.15997	457.761	0.0547154	64.3303	0.32823	-0.2577
3.16998	459.597	0.0549214	64.5884	0.32946	-0.25721
3.17999	461.465	0.0551074	64.8509	0.33058	-0.25685
3.19	463.347	0.0553143	65.1154	0.33182	-0.25638
3.20001	465.277	0.0555003	65.3866	0.33294	-0.25604
3.21002	467.176	0.0556862	65.6535	0.33405	-0.2557
3.21997	469.019	0.0559142	65.9125	0.33542	-0.25508
3.22998	470.894	0.0561001	66.176	0.33653	-0.25473
3.23999	472.785	0.0563071	66.4417	0.33778	-0.25425
3.25	474.777	0.056493	66.7216	0.33889	-0.25395
3.26001	476.746	0.056699	66.9984	0.34013	-0.25351
3.27002	478.699	0.056885	67.2728	0.34124	-0.25319
3.27997	480.636	0.0571129	67.545	0.34261	-0.25261
3.28998	482.605	0.0573399	67.8217	0.34397	-0.25205
3.29999	484.582	0.0575058	68.0996	0.34497	-0.25185
3.31	486.629	0.0576918	68.3872	0.34608	-0.25157
3.32001	488.644	0.0578988	68.6704	0.34732	-0.25115
3.33002	490.613	0.0580847	68.9471	0.34844	-0.25083
3.34003	492.582	0.0582907	69.2238	0.34967	-0.25039
3.34998	494.48	0.0584977	69.4906	0.35092	-0.24992
3.35999	496.379	0.0587046	69.7574	0.35216	-0.24945
3.37	498.394	0.0588906	70.0406	0.35327	-0.24916
3.38	500.41	0.0590975	70.3239	0.35451	-0.24873
3.39001	502.386	0.0593035	70.6016	0.35575	-0.2483
3.40002	504.301	0.0594895	70.8707	0.35687	-0.24796
3.40997	506.215	0.0596964	71.1397	0.35811	-0.2475
3.41998	508.16	0.0599244	71.413	0.35947	-0.24692
3.42999	510.105	0.0601304	71.6864	0.36071	-0.24648
3.44	512.019	0.0603163	71.9554	0.36183	-0.24614
3.45001	513.965	0.0605032	72.2288	0.36295	-0.24581
3.46002	516.027	0.0607302	72.5186	0.36431	-0.24528
3.46997	517.965	0.0608952	72.791	0.3653	-0.24508
3.47998	519.871	0.0611022	73.0588	0.36654	-0.24461
3.48999	521.816	0.0613091	73.3322	0.36778	-0.24416
3.5	523.832	0.0615571	73.6155	0.36927	-0.24349
3.51001	525.785	0.061764	73.8899	0.37051	-0.24304
3.52002	527.699	0.061929	74.1589	0.3715	-0.24283
3.52997	529.66	0.0621359	74.4345	0.37274	-0.24239
3.53998	531.597	0.0623429	74.7067	0.37398	-0.24193
3.54999	533.566	0.0625288	74.9834	0.3751	-0.24162
3.56	535.449	0.0627148	75.2481	0.37621	-0.24127
3.57001	537.402	0.0629218	75.5225	0.37746	-0.24082
3.58002	539.34	0.0631077	75.7949	0.37857	-0.24049
3.59003	541.269	0.0633137	76.066	0.37981	-0.24004
3.60003	543.182	0.0635419	76.3348	0.38118	-0.23945
3.60998	545.135	0.0637069	76.6093	0.38216	-0.23925
3.61999	547.112	0.0638929	76.8871	0.38328	-0.23894
3.63	548.994	0.0641198	77.1516	0.38464	-0.23834
3.64	550.916	0.0643058	77.4217	0.38576	-0.238
3.65001	552.822	0.0645128	77.6895	0.387	-0.23754
3.66002	554.776	0.0647197	77.9641	0.38824	-0.23709
3.66997	556.674	0.0648847	78.2309	0.38923	-0.23687
3.67998	558.565	0.0650916	78.4966	0.39047	-0.2364
3.68999	560.533	0.0652986	78.7732	0.39171	-0.23595
3.7	562.455	0.0654845	79.0433	0.39283	-0.23562
3.71001	564.471	0.0656915	79.3266	0.39407	-0.2352
3.72002	566.518	0.0659185	79.6143	0.39543	-0.23467
3.72997	568.658	0.0661044	79.915	0.39655	-0.23442
3.73998	570.705	0.0662904	80.2027	0.39766	-0.23414
3.74999	572.783	0.0664973	80.4947	0.3989	-0.23374
3.76	574.862	0.0666833	80.7869	0.40002	-0.23347
3.77001	576.908	0.0669112	81.0744	0.40139	-0.23293
3.78002	579.049	0.0670972	81.3753	0.4025	-0.23269
3.78997	581.127	0.0672832	81.6673	0.40362	-0.23241
3.79998	583.221	0.0674892	81.9616	0.40485	-0.23203
3.80999	585.221	0.0676961	82.2426	0.4061	-0.2316
3.82	587.221	0.067924	82.5237	0.40746	-0.23105
3.83001	589.197	0.06813	82.8014	0.4087	-0.23061
3.84002	591.213	0.068316	83.0847	0.40981	-0.23032
3.85003	593.197	0.068523	83.3635	0.41106	-0.22988
3.85998	595.158	0.0687299	83.6391	0.4123	-0.22943
3.86999	597.127	0.0689159	83.9158	0.41341	-0.22912
3.88	599.033	0.0691228	84.1837	0.41465	-0.22865
3.89	600.885	0.0693288	84.4439	0.41589	-0.22817
3.90001	602.737	0.0695358	84.7042	0.41713	-0.22768
3.91002	604.565	0.0697427	84.9611	0.41837	-0.22718
3.91997	606.432	0.0699287	85.2235	0.41949	-0.22682
3.92998	608.268	0.0701146	85.4815	0.4206	-0.22645
3.93999	610.08	0.0703216	85.7361	0.42185	-0.22595
3.95	611.807	0.0705285	85.9788	0.42309	-0.22541
3.96001	613.518	0.0707555	86.2193	0.42445	-0.22474
3.97002	615.276	0.0709415	86.4664	0.42556	-0.22434
3.97997	616.955	0.0711484	86.7023	0.42681	-0.22378
3.98998	618.612	0.0713344	86.9352	0.42792	-0.22334
3.99999	620.182	0.0715204	87.1558	0.42904	-0.22286
4.01	621.776	0.0717273	87.3798	0.43028	-0.22227
4.02001	623.229	0.0719342	87.584	0.43152	-0.22161
4.03002	624.619	0.0721202	87.7793	0.43263	-0.22106
4.03997	626.08	0.0723262	87.9847	0.43387	-0.22042
4.04998	627.541	0.0725122	88.19	0.43499	-0.2199
4.05999	628.924	0.0727191	88.3843	0.43623	-0.21922
4.07	630.213	0.0729261	88.5655	0.43747	-0.2185
4.08001	631.572	0.073112	88.7565	0.43858	-0.21794
4.09002	632.963	0.073319	88.9519	0.43983	-0.21726
4.10003	634.322	0.0735049	89.1429	0.44094	-0.2167
4.10998	635.713	0.0736699	89.3384	0.44193	-0.21627
4.11999	637.088	0.0738979	89.5316	0.4433	-0.21546
4.13	638.533	0.0740838	89.7347	0.44441	-0.21493
4.14	639.916	0.0742698	89.9291	0.44553	-0.21438
4.15001	641.291	0.0744968	90.1223	0.44689	-0.21358
4.16002	642.697	0.0747037	90.3199	0.44813	-0.21291
4.16997	644.197	0.0748897	90.5307	0.44925	-0.2124
4.17998	645.69	0.0750756	90.7405	0.45036	-0.21189
4.18999	647.127	0.0752826	90.9424	0.45161	-0.21123
4.2	648.612	0.0754895	91.1511	0.45285	-0.2106
4.21001	650.026	0.0756955	91.3499	0.45408	-0.20993
4.22002	651.432	0.0759235	91.5474	0.45545	-0.20914
4.22997	652.822	0.0760885	91.7428	0.45644	-0.20871
4.23998	654.276	0.0762744	91.9471	0.45755	-0.20819
4.24999	655.791	0.0765023	92.16	0.45892	-0.20744
4.26	657.307	0.0767083	92.3731	0.46016	-0.20682
4.27001	658.744	0.0769153	92.575	0.4614	-0.20616
4.28002	660.174	0.0771013	92.776	0.46252	-0.20562
4.28997	661.697	0.0773082	92.99	0.46376	-0.205
4.29998	663.197	0.0775151	93.2008	0.465	-0.20437
4.30999	664.697	0.0777011	93.4116	0.46611	-0.20386
4.32	666.291	0.0779281	93.6356	0.46748	-0.20315
4.33001	667.932	0.078156	93.8662	0.46884	-0.20245
4.34002	669.487	0.0783	94.0848	0.46971	-0.20222
4.35003	671.104	0.078507	94.312	0.47095	-0.20163
4.35998	672.697	0.0787349	94.5359	0.47231	-0.20091
4.36999	674.362	0.0789409	94.7699	0.47355	-0.20035
4.38	676.033	0.0791269	95.0047	0.47467	-0.19991
4.39	677.721	0.0793338	95.2419	0.47591	-0.19936
4.40001	679.401	0.0795408	95.478	0.47715	-0.1988
4.41002	681.127	0.0797477	95.7206	0.47839	-0.19826
4.41997	682.807	0.0799337	95.9566	0.47951	-0.19783
4.42998	684.432	0.0801196	96.185	0.48062	-0.19737
4.43999	686.174	0.0803266	96.4298	0.48186	-0.19684
4.45	687.807	0.0805326	96.6593	0.4831	-0.19626
4.46001	689.494	0.0807395	96.8964	0.48434	-0.19571
4.47002	691.197	0.0809665	97.1357	0.4857	-0.19504
4.47997	692.893	0.0811525	97.3741	0.48682	-0.19461
4.48998	694.557	0.0813394	97.6079	0.48794	-0.19416
4.49999	696.307	0.0815253	97.8538	0.48905	-0.19376
4.51	698.057	0.0817523	98.0998	0.49042	-0.19311
4.52001	699.854	0.0819593	98.3523	0.49166	-0.1926
4.53002	701.635	0.0821243	98.6026	0.49265	-0.19233
4.53997	703.33	0.0823312	98.8408	0.49389	-0.19178
4.54998	705.096	0.0825172	99.089	0.495	-0.19138
4.55999	706.869	0.0827441	99.3381	0.49637	-0.19074
4.57	708.58	0.0829311	99.5786	0.49749	-0.19031
4.58001	710.268	0.083117	99.8158	0.4986	-0.18988
4.59002	711.987	0.083323	100.057	0.49984	-0.18935
4.60003	713.666	0.083509	100.293	0.50095	-0.18891
4.60998	715.362	0.0837159	100.532	0.50219	-0.18836
4.61999	717.026	0.0838819	100.766	0.50319	-0.18804
4.63	718.729	0.0840879	101.005	0.50443	-0.1875
4.64	720.479	0.0843158	101.251	0.50579	-0.18684
4.65001	722.299	0.0845018	101.507	0.50691	-0.18646
4.66002	724.112	0.0846877	101.761	0.50802	-0.18608
4.66997	725.994	0.0848737	102.026	0.50914	-0.18573
4.67998	727.94	0.0851007	102.299	0.5105	-0.18516
4.68999	729.862	0.0852866	102.569	0.51162	-0.18483
4.7	731.83	0.0855146	102.846	0.51299	-0.18426
4.71001	733.713	0.0857215	103.111	0.51423	-0.18378
4.72002	735.666	0.0859275	103.385	0.51546	-0.18334
4.72997	737.635	0.0861135	103.662	0.51658	-0.18302
4.73998	739.58	0.0863204	103.935	0.51782	-0.18257
4.74999	741.533	0.0865064	104.21	0.51893	-0.18225
4.76	743.44	0.0867133	104.478	0.52018	-0.18178
4.77001	745.338	0.0869203	104.744	0.52142	-0.18131
4.78002	747.276	0.0871272	105.017	0.52266	-0.18086
4.78997	749.174	0.0873332	105.283	0.52389	-0.18039
4.79998	751.08	0.0875192	105.551	0.52501	-0.18005
4.80999	753.096	0.0877261	105.835	0.52625	-0.17963
4.82	755.08	0.0879541	106.113	0.52762	-0.17907
4.83001	757.002	0.0881601	106.383	0.52885	-0.17861
4.84002	758.924	0.088346	106.654	0.52997	-0.17828
4.85003	760.721	0.088553	106.906	0.53121	-0.17777
4.85998	762.69	0.0887809	107.183	0.53258	-0.1772
4.86999	764.651	0.0889459	107.458	0.53357	-0.177
4.88	766.58	0.0891528	107.729	0.53481	-0.17655
4.89	768.518	0.0893388	108.002	0.53593	-0.17622
4.90001	770.494	0.0895448	108.28	0.53716	-0.17579
4.91002	772.416	0.0897517	108.55	0.5384	-0.17532
4.91997	774.338	0.0899797	108.82	0.53977	-0.17474
4.92998	776.299	0.0901857	109.095	0.54101	-0.1743
4.93999	778.252	0.0903716	109.37	0.54212	-0.17398
4.95	780.252	0.0905586	109.651	0.54324	-0.17367
4.96001	782.119	0.0907645	109.913	0.54448	-0.17319
4.97002	783.979	0.0909505	110.175	0.54559	-0.17283
4.97997	785.869	0.0911575	110.44	0.54684	-0.17236
4.98998	787.799	0.0913234	110.711	0.54783	-0.17214
4.99999	789.674	0.0915294	110.975	0.54907	-0.17167
5.01	791.588	0.0917363	111.244	0.55031	-0.17121
5.02001	793.479	0.0919223	111.51	0.55142	-0.17086
5.03002	795.377	0.0921502	111.776	0.55279	-0.17026
5.03997	797.283	0.0923362	112.044	0.55391	-0.16992
5.04998	799.174	0.0925222	112.31	0.55502	-0.16957
5.05999	801.143	0.0927282	112.587	0.55626	-0.16914
5.07	803.143	0.0929151	112.868	0.55738	-0.16883
5.08001	805.096	0.093101	113.142	0.55849	-0.16851
5.09002	807.057	0.093307	113.418	0.55973	-0.16807
5.10003	809.057	0.093493	113.699	0.56085	-0.16776
5.10998	811.041	0.0937	113.978	0.56209	-0.16733
5.11999	813.018	0.0939069	114.256	0.56333	-0.16689
5.13	814.994	0.0940929	114.533	0.56444	-0.16658
5.14	817.026	0.0942998	114.819	0.56569	-0.16616
5.15001	819.072	0.0945058	115.106	0.56692	-0.16576
5.16002	821.033	0.0947128	115.382	0.56816	-0.16531
5.16997	822.971	0.0948987	115.654	0.56928	-0.16498
5.17998	824.94	0.0951057	115.931	0.57052	-0.16454
5.18999	826.908	0.0952916	116.208	0.57164	-0.16422
5.2	828.885	0.0954986	116.485	0.57288	-0.16379
5.21001	830.877	0.0957055	116.765	0.57412	-0.16335
5.22002	832.846	0.0959115	117.042	0.57535	-0.16292
5.22997	834.862	0.0960975	117.325	0.57647	-0.16262
5.23998	836.807	0.0963254	117.599	0.57784	-0.16204
5.24999	838.791	0.0965114	117.877	0.57895	-0.16173
5.26	840.807	0.0966974	118.161	0.58007	-0.16144
5.27001	842.869	0.0969043	118.451	0.58131	-0.16103
5.28002	844.901	0.0970903	118.736	0.58243	-0.16074
5.28997	846.947	0.0972972	119.024	0.58367	-0.16033
5.29998	848.979	0.0975242	119.309	0.58503	-0.1598
5.30999	851.026	0.0977311	119.597	0.58627	-0.15939
5.32	853.119	0.0978961	119.891	0.58726	-0.15925
5.33001	855.182	0.098124	120.181	0.58863	-0.15872
5.34002	857.338	0.09831	120.484	0.58974	-0.15848
5.35003	859.447	0.098516	120.78	0.59098	-0.1581
5.35998	861.619	0.098702	121.086	0.59209	-0.15786
5.36999	863.791	0.0989089	121.391	0.59333	-0.15751
5.38	865.901	0.0991369	121.687	0.5947	-0.157
5.39	868.026	0.0993428	121.986	0.59594	-0.15662
5.40001	870.182	0.0995498	122.289	0.59718	-0.15626
5.41002	872.338	0.0997567	122.592	0.59842	-0.15589
5.41997	874.494	0.0999427	122.895	0.59954	-0.15565
5.42998	876.635	0.100129	123.196	0.60065	-0.1554
5.43999	878.744	0.100356	123.492	0.60202	-0.1549
5.45	880.838	0.100543	123.786	0.60314	-0.15463
5.46001	882.947	0.100749	124.083	0.60437	-0.15425
5.47002	885.119	0.100935	124.388	0.60549	-0.15401
5.47997	887.276	0.10112	124.691	0.6066	-0.15378
5.48998	889.51	0.101327	125.005	0.60784	-0.15345
5.49999	891.635	0.101534	125.304	0.60908	-0.15307
5.51	893.791	0.10172	125.607	0.6102	-0.15283
5.52001	895.994	0.101927	125.916	0.61144	-0.15248
5.53002	898.151	0.102113	126.22	0.61256	-0.15224
5.53997	900.385	0.102299	126.533	0.61367	-0.15203
5.54998	902.619	0.102485	126.847	0.61479	-0.15182
5.55999	904.76	0.102692	127.148	0.61603	-0.15145
5.57	906.885	0.102898	127.447	0.61726	-0.15108
5.58001	909.072	0.103126	127.754	0.61863	-0.1506
5.59002	911.213	0.103291	128.055	0.61962	-0.15048
5.60003	913.401	0.103498	128.363	0.62086	-0.15013
5.60998	915.572	0.103705	128.668	0.62211	-0.14977
5.61999	917.697	0.103912	128.966	0.62335	-0.14939
5.63	919.901	0.104118	129.276	0.62458	-0.14905
5.64	921.979	0.104304	129.568	0.6257	-0.14878
5.65001	924.072	0.104511	129.862	0.62694	-0.14838
5.66002	926.276	0.104718	130.172	0.62818	-0.14804
5.66997	928.479	0.104945	130.482	0.62954	-0.14757
5.67998	930.666	0.105131	130.789	0.63066	-0.14734
5.68999	932.869	0.105317	131.099	0.63178	-0.14712
5.7	935.088	0.105524	131.41	0.63302	-0.14678
5.71001	937.229	0.10571	131.711	0.63413	-0.14654
5.72002	939.385	0.105917	132.014	0.63537	-0.14617
5.72997	941.526	0.106143	132.315	0.63673	-0.14568
5.73998	943.776	0.106329	132.631	0.63785	-0.14548
5.74999	946.072	0.106536	132.954	0.63909	-0.14517
5.76	948.338	0.106722	133.272	0.6402	-0.14498
5.77001	950.541	0.106929	133.582	0.64145	-0.14463
5.78002	952.776	0.107115	133.896	0.64256	-0.14442
5.78997	954.885	0.107363	134.192	0.64405	-0.14379
5.79998	956.979	0.10757	134.487	0.64529	-0.1434
5.80999	959.213	0.107756	134.801	0.64641	-0.14319
5.82	961.447	0.107942	135.115	0.64752	-0.14298
5.83001	963.682	0.108128	135.429	0.64864	-0.14277
5.84002	965.932	0.108335	135.745	0.64988	-0.14245
5.85003	968.104	0.108542	136.05	0.65112	-0.14209
5.85998	970.291	0.108748	136.358	0.65236	-0.14174
5.86999	972.432	0.108955	136.658	0.6536	-0.14137
5.88	974.604	0.109141	136.964	0.65472	-0.14113
5.89	976.838	0.109327	137.278	0.65583	-0.14093
5.90001	979.104	0.109513	137.596	0.65695	-0.14073
5.91002	981.26	0.10972	137.899	0.65819	-0.14036
5.91997	983.369	0.109948	138.195	0.65956	-0.13985
5.92998	985.479	0.110134	138.492	0.66067	-0.13959
5.93999	987.557	0.11034	138.784	0.66191	-0.1392
5.95	989.713	0.110506	139.087	0.6629	-0.13908
5.96001	991.869	0.110692	139.39	0.66402	-0.13884
5.97002	994.104	0.110878	139.704	0.66513	-0.13863
5.97997	996.229	0.111105	140.003	0.6665	-0.13814
5.98998	998.385	0.111311	140.306	0.66773	-0.13778
5.99999	1000.54	0.111497	140.608	0.66885	-0.13753
6.01	1002.71	0.111704	140.913	0.67009	-0.13717
6.02001	1004.95	0.111911	141.228	0.67133	-0.13684
6.03002	1007.2	0.112117	141.544	0.67257	-0.13652
6.03997	1009.4	0.112304	141.854	0.67369	-0.13629
6.04998	1011.65	0.11249	142.17	0.67481	-0.13609
6.05999	1013.87	0.112696	142.482	0.67604	-0.13576
6.07	1016.03	0.112882	142.785	0.67716	-0.13552
6.08001	1018.23	0.113089	143.095	0.6784	-0.13517
6.09002	1020.42	0.113275	143.402	0.67951	-0.13494
6.10003	1022.68	0.113482	143.72	0.68076	-0.13462
6.10998	1024.95	0.113689	144.039	0.682	-0.1343
6.11999	1027.26	0.113896	144.364	0.68324	-0.134
6.13	1029.56	0.114082	144.687	0.68436	-0.13381
6.14	1031.87	0.114268	145.011	0.68547	-0.13364
6.15001	1034.1	0.114474	145.325	0.68671	-0.13331
6.16002	1036.39	0.114681	145.647	0.68795	-0.133
6.16997	1038.67	0.114888	145.967	0.68919	-0.13268
6.17998	1040.99	0.115095	146.293	0.69043	-0.13238
6.18999	1043.35	0.115301	146.625	0.69167	-0.1321
6.2	1045.7	0.115467	146.955	0.69266	-0.13206
6.21001	1048.09	0.115694	147.291	0.69403	-0.13167
6.22002	1050.4	0.11588	147.615	0.69514	-0.13149
6.22997	1052.74	0.116087	147.944	0.69638	-0.1312
6.23998	1055.06	0.116313	148.27	0.69774	-0.13079
6.24999	1057.39	0.1165	148.598	0.69886	-0.13061
6.26	1059.67	0.116706	148.918	0.7001	-0.1303
6.27001	1062.06	0.116913	149.254	0.70134	-0.13003
6.28002	1064.4	0.11712	149.583	0.70258	-0.12974
6.28997	1066.68	0.117306	149.903	0.7037	-0.12955
6.29998	1068.96	0.117492	150.224	0.70481	-0.12936
6.30999	1071.21	0.117719	150.54	0.70617	-0.12891
6.32	1073.51	0.117905	150.863	0.70729	-0.12873
6.33001	1075.79	0.118112	151.184	0.70853	-0.12842
6.34002	1078.1	0.118298	151.508	0.70965	-0.12824
6.35003	1080.43	0.118505	151.836	0.71089	-0.12794
6.35998	1082.73	0.118691	152.159	0.712	-0.12776
6.36999	1084.98	0.118898	152.475	0.71325	-0.12743
6.38	1087.21	0.119105	152.788	0.71449	-0.1271
6.39	1089.53	0.119311	153.114	0.71572	-0.1268
6.40001	1091.82	0.119518	153.436	0.71696	-0.12649
6.41002	1094.17	0.119704	153.767	0.71808	-0.12633
6.41997	1096.51	0.11987	154.095	0.71908	-0.12629
6.42998	1098.81	0.120076	154.419	0.72031	-0.12598
6.43999	1101.12	0.120283	154.743	0.72155	-0.12568
6.45	1103.48	0.120469	155.075	0.72267	-0.12552
6.46001	1105.85	0.120697	155.408	0.72404	-0.12512
6.47002	1108.26	0.120903	155.747	0.72527	-0.12486
6.47997	1110.67	0.121089	156.085	0.72639	-0.12473
6.48998	1112.95	0.121295	156.406	0.72762	-0.12442
6.49999	1115.29	0.121502	156.735	0.72887	-0.12412
6.51	1117.6	0.121709	157.059	0.73011	-0.12382
6.52001	1119.85	0.121874	157.375	0.7311	-0.12374
6.53002	1122.21	0.122081	157.707	0.73234	-0.12346
6.53997	1124.6	0.122267	158.043	0.73346	-0.12332
6.54998	1126.95	0.122474	158.373	0.7347	-0.12303
6.55999	1129.32	0.12266	158.706	0.73581	-0.12288
6.57	1131.76	0.122866	159.049	0.73705	-0.12263
6.58001	1134.14	0.123073	159.384	0.73829	-0.12236
6.59002	1136.59	0.12328	159.728	0.73953	-0.12211
6.60003	1139.06	0.123487	160.075	0.74077	-0.12187
6.60998	1141.49	0.123693	160.417	0.74201	-0.12162
6.61999	1143.96	0.1239	160.764	0.74325	-0.12138
6.63	1146.45	0.124086	161.114	0.74437	-0.12128
6.64	1148.9	0.124293	161.458	0.74561	-0.12103
6.65001	1151.37	0.1245	161.805	0.74685	-0.12079
6.66002	1153.81	0.124686	162.148	0.74797	-0.12067
6.66997	1156.17	0.124913	162.48	0.74933	-0.12027
6.67998	1158.65	0.12512	162.828	0.75057	-0.12003
6.68999	1161.15	0.125306	163.179	0.75169	-0.11993
6.7	1163.54	0.125513	163.515	0.75293	-0.11966
6.71001	1165.96	0.12572	163.855	0.75417	-0.1194
6.72002	1168.39	0.125947	164.197	0.75553	-0.11903
6.72997	1170.74	0.126133	164.527	0.75665	-0.11887
6.73998	1173.06	0.126297	164.853	0.75763	-0.11882
6.74999	1175.45	0.126484	165.189	0.75875	-0.11867
6.76	1177.84	0.12667	165.525	0.75987	-0.11853
6.77001	1180.09	0.126876	165.841	0.7611	-0.11821
6.78002	1182.43	0.127083	166.17	0.76235	-0.11791
6.78997	1184.73	0.12729	166.493	0.76359	-0.11761
6.79998	1187.09	0.127476	166.825	0.7647	-0.11745
6.80999	1189.45	0.127662	167.157	0.76582	-0.11729
6.82	1191.85	0.127889	167.494	0.76718	-0.11691
6.83001	1194.26	0.128075	167.832	0.7683	-0.11677
6.84002	1196.64	0.128282	168.167	0.76954	-0.11649
6.85003	1198.99	0.128489	168.497	0.77078	-0.11621
6.85998	1201.32	0.128696	168.825	0.77202	-0.11591
6.86999	1203.79	0.128902	169.172	0.77326	-0.11568
6.88	1206.28	0.129089	169.522	0.77438	-0.11557
6.89	1208.81	0.129275	169.877	0.77549	-0.11548
6.90001	1211.26	0.129481	170.222	0.77673	-0.11524
6.91002	1213.71	0.129688	170.566	0.77797	-0.11499
6.91997	1216.15	0.129895	170.909	0.77921	-0.11474
6.92998	1218.51	0.130081	171.24	0.78033	-0.11458
6.93999	1221.03	0.130267	171.595	0.78145	-0.11449
6.95	1223.42	0.130474	171.93	0.78269	-0.11422
6.96001	1225.87	0.13066	172.275	0.7838	-0.1141
6.97002	1228.24	0.130846	172.608	0.78492	-0.11395
6.97997	1230.49	0.131053	172.924	0.78616	-0.11362
6.98998	1232.73	0.131259	173.239	0.7874	-0.11329
6.99999	1235.14	0.131444	173.577	0.78851	-0.11316
7.01	1237.56	0.131651	173.918	0.78975	-0.1129
7.02001	1239.93	0.131858	174.251	0.79099	-0.11262
7.03002	1242.39	0.132044	174.596	0.79211	-0.11251
7.03997	1244.74	0.132251	174.927	0.79335	-0.11222
7.04998	1247.21	0.132458	175.274	0.79459	-0.11198
7.05999	1249.71	0.132664	175.625	0.79582	-0.11176
7.07	1252.26	0.13285	175.983	0.79694	-0.11168
7.08001	1254.79	0.133036	176.339	0.79806	-0.11159
7.09002	1257.35	0.133264	176.699	0.79942	-0.11127
7.10003	1259.84	0.133471	177.049	0.80067	-0.11104
7.10998	1262.28	0.133657	177.392	0.80178	-0.11091
7.11999	1264.76	0.133843	177.74	0.8029	-0.1108
7.13	1267.26	0.13407	178.091	0.80426	-0.11046
7.14	1269.78	0.134277	178.446	0.8055	-0.11024
7.15001	1272.28	0.134463	178.797	0.80662	-0.11014
7.16002	1274.7	0.13467	179.137	0.80786	-0.10988
7.16997	1277.14	0.134856	179.48	0.80897	-0.10975
7.17998	1279.67	0.135063	179.835	0.81022	-0.10954
7.18999	1282.15	0.135269	180.184	0.81145	-0.10931
7.2	1284.62	0.135455	180.531	0.81257	-0.1092
7.21001	1287.15	0.135641	180.887	0.81368	-0.10911
7.22002	1289.7	0.135848	181.245	0.81493	-0.1089
7.22997	1292.23	0.136055	181.6	0.81617	-0.10869
7.23998	1294.71	0.136261	181.949	0.8174	-0.10846
7.24999	1297.23	0.136467	182.303	0.81864	-0.10825
7.26	1299.74	0.136674	182.656	0.81988	-0.10803
7.27001	1302.26	0.13686	183.01	0.821	-0.10793
7.28002	1304.71	0.137067	183.354	0.82224	-0.10769
7.28997	1307.15	0.137253	183.697	0.82335	-0.10756
7.29998	1309.64	0.13746	184.047	0.8246	-0.10733
7.30999	1312.14	0.137646	184.398	0.82571	-0.10723
7.32	1314.6	0.137853	184.744	0.82695	-0.10699
7.33001	1317.03	0.138059	185.086	0.82819	-0.10674
7.34002	1319.56	0.138287	185.441	0.82956	-0.1064
7.35003	1321.98	0.138473	185.781	0.83067	-0.10627
7.35998	1324.39	0.13868	186.12	0.83191	-0.10601
7.36999	1326.79	0.138866	186.457	0.83303	-0.10586
7.38	1329.24	0.139073	186.802	0.83427	-0.10562
7.39	1331.7	0.139259	187.147	0.83539	-0.1055
7.40001	1334.15	0.139445	187.492	0.8365	-0.10538
7.41002	1336.54	0.139651	187.827	0.83774	-0.10512
7.41997	1338.98	0.139837	188.17	0.83885	-0.10499
7.42998	1341.42	0.140024	188.513	0.83998	-0.10486
7.43999	1343.71	0.14023	188.835	0.84121	-0.10455
7.45	1346.07	0.140437	189.167	0.84245	-0.10427
7.46001	1348.62	0.140644	189.525	0.8437	-0.10407
7.47002	1351.17	0.14083	189.883	0.84481	-0.10399
7.47997	1353.67	0.141016	190.235	0.84593	-0.10388
7.48998	1356.2	0.141222	190.59	0.84716	-0.10368
7.49999	1358.73	0.141428	190.946	0.8484	-0.10347
7.51	1361.29	0.141635	191.306	0.84964	-0.10327
7.52001	1363.82	0.141842	191.661	0.85088	-0.10305
7.53002	1366.45	0.142049	192.031	0.85212	-0.10288
7.53997	1369.12	0.142255	192.406	0.85336	-0.10273
7.54998	1371.84	0.142442	192.788	0.85448	-0.10271
7.55999	1374.42	0.142648	193.151	0.85572	-0.10252
7.57	1377.01	0.142834	193.515	0.85683	-0.10246
7.58001	1379.59	0.143041	193.877	0.85807	-0.10226
7.59002	1382.17	0.143248	194.24	0.85932	-0.10207
7.60003	1384.73	0.143455	194.6	0.86056	-0.10187
7.60998	1387.32	0.143641	194.964	0.86167	-0.10181
7.61999	1389.84	0.143827	195.318	0.86279	-0.10171
7.63	1392.43	0.144033	195.682	0.86403	-0.10153
7.64	1394.99	0.14424	196.042	0.86527	-0.10133
7.65001	1397.53	0.144426	196.399	0.86638	-0.10124
7.66002	1400.06	0.144633	196.754	0.86762	-0.10103
7.66997	1402.6	0.144819	197.111	0.86874	-0.10094
7.67998	1405.18	0.145067	197.474	0.87023	-0.10051
7.68999	1407.78	0.145253	197.839	0.87134	-0.10045
7.7	1410.4	0.145439	198.207	0.87246	-0.10039
7.71001	1412.98	0.145646	198.57	0.8737	-0.1002
7.72002	1415.6	0.145874	198.938	0.87507	-0.0999
7.72997	1418.15	0.14606	199.296	0.87618	-0.09982
7.73998	1420.67	0.146266	199.65	0.87742	-0.0996
7.74999	1423.23	0.146451	200.01	0.87853	-0.09953
7.76	1425.85	0.146638	200.378	0.87965	-0.09948
7.77001	1428.4	0.146844	200.737	0.88089	-0.09928
7.78002	1430.92	0.147051	201.091	0.88213	-0.09906
7.78997	1433.43	0.147258	201.444	0.88337	-0.09884
7.79998	1435.95	0.147465	201.798	0.88461	-0.09862
7.80999	1438.46	0.147671	202.151	0.88585	-0.0984
7.82	1441.03	0.147837	202.512	0.88684	-0.09845
7.83001	1443.62	0.148023	202.876	0.88796	-0.09839
7.84002	1446.21	0.148229	203.24	0.8892	-0.0982
7.85003	1448.79	0.148416	203.602	0.89032	-0.09813
7.85998	1451.34	0.148643	203.961	0.89168	-0.0978
7.86999	1454.01	0.14885	204.336	0.89292	-0.09764
7.88	1456.64	0.149036	204.705	0.89404	-0.0976
7.89	1459.21	0.149222	205.067	0.89515	-0.09753
7.90001	1461.7	0.149429	205.417	0.89639	-0.09729
7.91002	1464.26	0.149635	205.776	0.89763	-0.0971
7.91997	1466.78	0.149821	206.13	0.89875	-0.09701
7.92998	1469.23	0.150028	206.475	0.89999	-0.09676
7.93999	1471.74	0.150214	206.827	0.9011	-0.09666
7.95	1474.24	0.1504	207.179	0.90222	-0.09656
7.96001	1476.79	0.150607	207.537	0.90346	-0.09636
7.97002	1479.18	0.150835	207.873	0.90483	-0.09596
7.97997	1481.64	0.151041	208.219	0.90606	-0.09572
7.98998	1484.14	0.151227	208.57	0.90718	-0.09562
7.99999	1486.71	0.151413	208.931	0.9083	-0.09555
8.01	1489.24	0.151619	209.287	0.90953	-0.09534
8.02001	1491.85	0.151826	209.654	0.91077	-0.09516
8.03002	1494.45	0.152033	210.019	0.91202	-0.09498
8.03997	1497.03	0.152239	210.382	0.91325	-0.09479
8.04998	1499.59	0.152425	210.741	0.91437	-0.09471
8.05999	1502.1	0.152632	211.094	0.91561	-0.09449
8.07	1504.74	0.152839	211.465	0.91685	-0.09432
8.08001	1507.35	0.153046	211.832	0.91809	-0.09414
8.09002	1510.01	0.153232	212.206	0.91921	-0.0941
8.10003	1512.64	0.153418	212.575	0.92032	-0.09406
8.10998	1515.24	0.153645	212.941	0.92169	-0.09375
8.11999	1517.87	0.153852	213.31	0.92293	-0.09358
8.13	1520.51	0.154059	213.681	0.92417	-0.09341
8.14	1523.18	0.154245	214.056	0.92528	-0.09338
8.15001	1525.92	0.154452	214.442	0.92653	-0.09325
8.16002	1528.64	0.154638	214.824	0.92764	-0.09324
8.16997	1531.35	0.154844	215.205	0.92888	-0.0931
8.17998	1534.1	0.155051	215.591	0.93012	-0.09298
8.18999	1536.84	0.155237	215.976	0.93124	-0.09297
8.2	1539.49	0.155444	216.349	0.93248	-0.09281
8.21001	1542.17	0.155651	216.725	0.93372	-0.09265
8.22002	1544.85	0.155858	217.102	0.93496	-0.0925
8.22997	1547.49	0.156064	217.473	0.9362	-0.09234
8.23998	1550.1	0.156271	217.84	0.93744	-0.09216
8.24999	1552.7	0.156456	218.205	0.93855	-0.0921
8.26	1555.28	0.156663	218.568	0.93979	-0.09191
8.27001	1557.85	0.156849	218.929	0.94091	-0.09184
8.28002	1560.42	0.157056	219.29	0.94215	-0.09164
8.28997	1562.89	0.157242	219.637	0.94326	-0.09153
8.29998	1565.43	0.157448	219.994	0.9445	-0.09132
8.30999	1568.04	0.157655	220.361	0.94574	-0.09114
8.32	1570.62	0.157841	220.723	0.94686	-0.09107
8.33001	1573.23	0.158027	221.09	0.94797	-0.09102
8.34002	1575.82	0.158213	221.454	0.94909	-0.09095
8.35003	1578.4	0.158441	221.817	0.95046	-0.09063
8.35998	1580.95	0.158648	222.175	0.9517	-0.09043
8.36999	1583.53	0.158834	222.538	0.95281	-0.09036
8.38	1586.07	0.15902	222.895	0.95393	-0.09027
8.39	1588.79	0.159206	223.277	0.95504	-0.09026
8.40001	1591.43	0.159413	223.648	0.95629	-0.09009
8.41002	1594.1	0.15964	224.023	0.95765	-0.08982
8.41997	1596.73	0.159847	224.393	0.95889	-0.08964
8.42998	1599.32	0.160033	224.757	0.96001	-0.08958
8.43999	1601.9	0.16024	225.119	0.96125	-0.08939
8.45	1604.57	0.160446	225.494	0.96248	-0.08923
8.46001	1607.24	0.160653	225.87	0.96373	-0.08908
8.47002	1609.87	0.160839	226.239	0.96484	-0.08903
8.47997	1612.54	0.161025	226.614	0.96596	-0.089
8.48998	1615.17	0.161211	226.984	0.96707	-0.08895
8.49999	1617.82	0.161397	227.356	0.96819	-0.08891
8.51	1620.39	0.161624	227.718	0.96955	-0.08859
8.52001	1622.99	0.16181	228.083	0.97067	-0.08853
8.53002	1625.64	0.162017	228.455	0.97191	-0.08837
8.53997	1628.32	0.162223	228.832	0.97314	-0.08822
8.54998	1630.95	0.16243	229.202	0.97439	-0.08805
8.55999	1633.6	0.162637	229.574	0.97563	-0.08788
8.57	1636.32	0.162844	229.956	0.97687	-0.08775
8.58001	1639.07	0.16305	230.343	0.9781	-0.08763
8.59002	1641.71	0.163236	230.714	0.97922	-0.08758
8.60003	1644.4	0.163443	231.092	0.98046	-0.08743
8.61003	1647.07	0.16365	231.467	0.9817	-0.08728
8.61998	1649.69	0.163856	231.835	0.98294	-0.0871
8.62999	1652.38	0.164084	232.213	0.98431	-0.08683
8.64	1655.1	0.164249	232.596	0.9853	-0.08694
8.65	1657.79	0.164456	232.974	0.98654	-0.0868
8.66001	1660.4	0.164663	233.34	0.98778	-0.08661
8.67002	1662.97	0.164869	233.702	0.98902	-0.08642
8.67997	1665.61	0.165076	234.073	0.99026	-0.08625
8.68998	1668.29	0.165241	234.449	0.99125	-0.08635
8.69999	1670.97	0.165428	234.826	0.99237	-0.08632
8.71	1673.69	0.165614	235.208	0.99349	-0.08631
8.72001	1676.46	0.165841	235.597	0.99485	-0.08607
8.73002	1679.16	0.166068	235.977	0.99621	-0.0858
8.73997	1681.77	0.166255	236.344	0.99733	-0.08574
8.74998	1684.44	0.166461	236.719	0.99857	-0.08559
8.75999	1687.16	0.166647	237.101	0.99968	-0.08558
8.77	1689.94	0.166854	237.492	1.00092	-0.08547
8.78001	1692.58	0.167061	237.863	1.00217	-0.0853
8.79002	1695.24	0.167247	238.237	1.00328	-0.08526
8.79997	1697.9	0.167454	238.61	1.00452	-0.0851
8.80998	1700.54	0.16764	238.981	1.00564	-0.08506
8.81999	1703.1	0.167826	239.341	1.00675	-0.08498
8.83	1705.63	0.168033	239.697	1.008	-0.08477
8.84001	1708.24	0.168239	240.063	1.00923	-0.08459
8.85002	1710.9	0.168425	240.437	1.01035	-0.08456
8.86003	1713.57	0.168632	240.812	1.01159	-0.0844
8.86998	1716.16	0.168797	241.176	1.01258	-0.08446
8.87999	1718.77	0.169003	241.543	1.01382	-0.08429
8.89	1721.43	0.16921	241.917	1.01506	-0.08413
8.9	1724.01	0.169417	242.28	1.0163	-0.08393
8.91001	1726.65	0.169624	242.651	1.01754	-0.08376
8.92002	1729.32	0.16983	243.026	1.01878	-0.08361
8.92997	1732.15	0.170016	243.424	1.01989	-0.08364
8.93998	1734.94	0.170202	243.816	1.02101	-0.08366
8.94999	1737.68	0.170409	244.201	1.02225	-0.08353
8.96	1740.33	0.170616	244.573	1.02349	-0.08337
8.97001	1742.99	0.170823	244.947	1.02473	-0.08321
8.98002	1745.68	0.171029	245.325	1.02597	-0.08306
8.98997	1748.4	0.171236	245.707	1.02721	-0.08293
8.99998	1751.1	0.171443	246.087	1.02845	-0.08278
9.00999	1753.86	0.171608	246.475	1.02944	-0.08291
9.02	1756.61	0.171815	246.861	1.03068	-0.08279
9.03001	1759.29	0.172001	247.238	1.0318	-0.08276
9.04002	1761.97	0.172208	247.614	1.03304	-0.08261
9.04997	1764.61	0.172415	247.985	1.03428	-0.08244
9.05998	1767.33	0.172621	248.368	1.03552	-0.08231
9.06999	1770.08	0.172849	248.754	1.03689	-0.08206
9.08	1772.86	0.173056	249.145	1.03813	-0.08194
9.09001	1775.65	0.173242	249.537	1.03924	-0.08196
9.10002	1778.44	0.173428	249.929	1.04036	-0.08198
9.11003	1781.15	0.173655	250.31	1.04172	-0.08172
9.11998	1783.9	0.17384	250.696	1.04283	-0.08172
9.12999	1786.61	0.174068	251.077	1.0442	-0.08146
9.14	1789.3	0.174254	251.455	1.04531	-0.08143
9.15	1791.96	0.17444	251.829	1.04643	-0.0814
9.16001	1794.61	0.174626	252.201	1.04755	-0.08136
9.17002	1797.33	0.174853	252.583	1.04891	-0.0811
9.17997	1799.96	0.175039	252.953	1.05002	-0.08105
9.18998	1802.57	0.175225	253.32	1.05114	-0.081
9.19999	1805.24	0.175412	253.695	1.05226	-0.08096
9.21	1807.99	0.175639	254.082	1.05362	-0.08072
9.22001	1810.68	0.175846	254.46	1.05487	-0.08057
9.23002	1813.43	0.176073	254.846	1.05623	-0.08032
9.23997	1816.22	0.176259	255.238	1.05734	-0.08034
9.24998	1819.05	0.176466	255.636	1.05858	-0.08025
9.25999	1821.93	0.176652	256.041	1.0597	-0.0803
9.27	1824.65	0.176859	256.423	1.06094	-0.08016
9.28001	1827.44	0.177065	256.815	1.06218	-0.08006
9.29002	1830.19	0.177272	257.201	1.06342	-0.07994
9.29997	1832.93	0.177479	257.586	1.06466	-0.07981
9.30998	1835.63	0.177644	257.966	1.06565	-0.07992
9.31999	1838.36	0.177851	258.35	1.06689	-0.07978
9.33	1841.02	0.178058	258.723	1.06813	-0.07962
9.34001	1843.6	0.178244	259.086	1.06925	-0.07955
9.35002	1846.27	0.17843	259.461	1.07037	-0.07952
9.36003	1848.97	0.178637	259.841	1.07161	-0.07938
9.36998	1851.8	0.178843	260.238	1.07284	-0.07929
9.37999	1854.61	0.179029	260.633	1.07396	-0.07932
9.39	1857.51	0.179235	261.041	1.07519	-0.07926
9.4	1860.36	0.179442	261.441	1.07644	-0.07917
9.41001	1863.27	0.179628	261.85	1.07755	-0.07924
9.42002	1866.16	0.179814	262.256	1.07867	-0.0793
9.42997	1869.1	0.180021	262.67	1.07991	-0.07925
9.43998	1872.04	0.180228	263.083	1.08115	-0.0792
9.44999	1874.93	0.180455	263.489	1.08251	-0.07901
9.46	1877.82	0.180662	263.895	1.08376	-0.07895
9.47001	1880.66	0.180869	264.294	1.085	-0.07886
9.48002	1883.46	0.181055	264.688	1.08611	-0.07888
9.48997	1886.21	0.181241	265.074	1.08723	-0.07888
9.49998	1889.01	0.181468	265.468	1.08859	-0.07866
9.50999	1891.8	0.181654	265.86	1.08971	-0.07867
9.52	1894.58	0.181861	266.25	1.09095	-0.07856
9.53001	1897.4	0.182068	266.647	1.09219	-0.07847
9.54002	1900.13	0.182275	267.03	1.09343	-0.07833
9.54997	1902.91	0.182461	267.421	1.09455	-0.07835
9.55998	1905.72	0.182688	267.816	1.09591	-0.07813
9.56999	1908.43	0.182874	268.197	1.09702	-0.07811
9.58	1911.22	0.18306	268.589	1.09814	-0.07813
9.59001	1914.04	0.183267	268.985	1.09938	-0.07803
9.60002	1916.76	0.183474	269.367	1.10062	-0.07789
9.61003	1919.44	0.18366	269.744	1.10174	-0.07787
9.61998	1922.16	0.183845	270.126	1.10285	-0.07786
9.62999	1924.83	0.184052	270.501	1.10409	-0.0777
9.64	1927.61	0.184258	270.892	1.10533	-0.0776
9.65	1930.33	0.184444	271.274	1.10644	-0.07759
9.66001	1933.02	0.184651	271.652	1.10768	-0.07744
9.67002	1935.8	0.184858	272.043	1.10893	-0.07733
9.67997	1938.6	0.185044	272.437	1.11004	-0.07735
9.68998	1941.3	0.18523	272.816	1.11116	-0.07733
9.69999	1944.01	0.185437	273.197	1.1124	-0.07719
9.71	1946.83	0.185644	273.593	1.11364	-0.07709
9.72001	1949.63	0.18585	273.987	1.11488	-0.07699
9.73002	1952.43	0.186036	274.38	1.11599	-0.07701
9.73997	1955.24	0.186222	274.775	1.11711	-0.07704
9.74998	1957.99	0.186429	275.161	1.11835	-0.07691
9.75999	1960.71	0.186657	275.544	1.11972	-0.07665
9.77	1963.43	0.186863	275.926	1.12095	-0.07652
9.78001	1966.18	0.18707	276.312	1.1222	-0.0764
9.79002	1968.96	0.187236	276.703	1.12319	-0.07653
9.79997	1971.85	0.187442	277.109	1.12443	-0.07647
9.80998	1974.68	0.187628	277.507	1.12554	-0.0765
9.81999	1977.47	0.187835	277.899	1.12678	-0.07639
9.83	1980.24	0.188021	278.288	1.1279	-0.0764
9.84001	1983.02	0.188249	278.679	1.12927	-0.07616
9.85002	1985.85	0.188435	279.077	1.13038	-0.0762
9.86003	1988.71	0.188641	279.479	1.13162	-0.07612
9.86998	1991.58	0.188847	279.882	1.13286	-0.07605
9.87999	1994.43	0.189054	280.282	1.1341	-0.07597
9.89	1997.3	0.18924	280.686	1.13521	-0.07602
9.9	2000.1	0.189447	281.079	1.13645	-0.07591
9.91001	2002.82	0.189653	281.462	1.13769	-0.07578
9.92002	2005.52	0.18986	281.841	1.13893	-0.07564
9.92997	2008.4	0.190046	282.246	1.14005	-0.07569
9.93998	2011.21	0.190253	282.641	1.14129	-0.07559
9.94999	2014.1	0.190439	283.047	1.14241	-0.07565
9.96	2016.88	0.190646	283.437	1.14365	-0.07554
9.97001	2019.65	0.190853	283.827	1.14489	-0.07542
9.98002	2022.38	0.191039	284.21	1.146	-0.07541
9.98997	2025.13	0.191245	284.597	1.14724	-0.07529
9.99998	2027.93	0.191432	284.99	1.14836	-0.07531
10.01	2030.85	0.191638	285.401	1.1496	-0.07526
10.02	2033.76	0.191824	285.81	1.15071	-0.07533
10.03	2036.55	0.192052	286.202	1.15208	-0.07509
10.04	2039.41	0.192259	286.604	1.15332	-0.07501
10.05	2042.18	0.192465	286.993	1.15456	-0.0749
10.06	2045.01	0.192672	287.391	1.1558	-0.07481
10.07	2047.83	0.192858	287.787	1.15692	-0.07484
10.08	2050.66	0.193065	288.185	1.15816	-0.07475
10.09	2053.52	0.193272	288.587	1.1594	-0.07467
10.1	2056.35	0.193478	288.984	1.16064	-0.07458
10.11	2059.13	0.193644	289.375	1.16163	-0.07471
10.12	2061.9	0.193829	289.764	1.16274	-0.07473
10.13	2064.66	0.194056	290.152	1.1641	-0.07449
10.14	2067.44	0.194263	290.543	1.16534	-0.07437
10.15	2070.29	0.194449	290.943	1.16646	-0.07442
10.16	2073.08	0.194635	291.335	1.16758	-0.07443
10.17	2075.96	0.194842	291.74	1.16882	-0.07436
10.18	2078.82	0.195069	292.142	1.17018	-0.07416
10.19	2081.6	0.195255	292.533	1.1713	-0.07417
10.2	2084.38	0.195462	292.923	1.17254	-0.07406
10.21	2087.21	0.195669	293.321	1.17378	-0.07397
10.22	2090.08	0.195855	293.724	1.1749	-0.07402
10.23	2092.91	0.196062	294.122	1.17614	-0.07393
10.24	2095.69	0.196248	294.513	1.17725	-0.07394
10.25	2098.52	0.196455	294.911	1.17849	-0.07385
10.26	2101.35	0.196661	295.308	1.17973	-0.07376
10.27	2104.08	0.196847	295.692	1.18085	-0.07375
10.28	2106.82	0.197033	296.077	1.18196	-0.07375
10.29	2109.65	0.19724	296.475	1.1832	-0.07366
10.3	2112.4	0.197447	296.861	1.18445	-0.07353
10.31	2115.16	0.197633	297.249	1.18556	-0.07354
10.32	2117.94	0.197819	297.64	1.18668	-0.07355
10.33	2120.77	0.198046	298.037	1.18804	-0.07334
10.34	2123.61	0.198233	298.436	1.18916	-0.07337
10.35	2126.38	0.198439	298.826	1.1904	-0.07326
10.36	2129.22	0.198646	299.225	1.19164	-0.07317
10.37	2132.15	0.198852	299.637	1.19287	-0.07313
10.38	2135.07	0.199059	300.047	1.19412	-0.07307
10.39	2137.96	0.199245	300.453	1.19523	-0.07313
10.4	2140.91	0.199451	300.868	1.19647	-0.07309
10.41	2143.83	0.199658	301.278	1.19771	-0.07304
10.42	2146.72	0.199844	301.684	1.19882	-0.0731
10.43	2149.66	0.200072	302.097	1.20019	-0.07292
10.44	2152.52	0.200258	302.499	1.20131	-0.07297
10.45	2155.46	0.200464	302.912	1.20254	-0.07293
10.46	2158.33	0.200692	303.316	1.20391	-0.07272
10.47	2161.16	0.200878	303.713	1.20503	-0.07276
10.48	2164.04	0.201064	304.118	1.20614	-0.07281
10.49	2166.96	0.201271	304.529	1.20738	-0.07276
10.5	2169.93	0.201457	304.946	1.2085	-0.07285
10.51	2172.85	0.201643	305.356	1.20962	-0.07292
10.52	2175.76	0.20187	305.765	1.21098	-0.07274
10.53	2178.6	0.202098	306.164	1.21235	-0.07252
10.54	2181.57	0.202305	306.582	1.21359	-0.07249
10.55	2184.46	0.202491	306.988	1.2147	-0.07255
10.56	2187.35	0.202677	307.394	1.21582	-0.0726
10.57	2190.27	0.202883	307.804	1.21705	-0.07255
10.58	2193.15	0.203069	308.209	1.21817	-0.07261
10.59	2195.96	0.203276	308.604	1.21941	-0.07251
10.6	2198.79	0.203483	309.002	1.22065	-0.07241
10.61	2201.57	0.20369	309.392	1.2219	-0.0723
10.62	2204.4	0.203896	309.79	1.22313	-0.07222
10.63	2207.19	0.204082	310.182	1.22425	-0.07223
10.64	2209.9	0.204268	310.563	1.22536	-0.07222
10.65	2212.66	0.204474	310.951	1.2266	-0.0721
10.66	2215.52	0.204681	311.353	1.22784	-0.07202
10.67	2218.33	0.204867	311.748	1.22896	-0.07205
10.68	2221.15	0.205053	312.144	1.23007	-0.07208
10.69	2223.97	0.205239	312.54	1.23119	-0.07211
10.7	2226.74	0.205446	312.93	1.23243	-0.07199
10.71	2229.6	0.205653	313.332	1.23367	-0.07191
10.72	2232.4	0.205839	313.725	1.23479	-0.07193
10.73	2235.24	0.206046	314.124	1.23603	-0.07184
10.74	2238.1	0.206252	314.526	1.23726	-0.07177
10.75	2240.88	0.20648	314.917	1.23863	-0.07153
10.76	2243.6	0.206666	315.299	1.23975	-0.07152
10.77	2246.4	0.206873	315.692	1.24099	-0.07142
10.78	2249.13	0.207079	316.076	1.24223	-0.07129
10.79	2251.97	0.207265	316.475	1.24334	-0.07133
10.8	2254.82	0.207431	316.876	1.24434	-0.07149
10.81	2257.63	0.207638	317.271	1.24558	-0.07139
10.82	2260.54	0.207844	317.68	1.24681	-0.07133
10.83	2263.4	0.20803	318.082	1.24793	-0.07138
10.84	2266.27	0.208258	318.485	1.2493	-0.07118
10.85	2269.21	0.208465	318.898	1.25054	-0.07113
10.86	2272.15	0.208671	319.311	1.25178	-0.07109
10.87	2275.02	0.208857	319.715	1.25289	-0.07114
10.88	2277.99	0.209063	320.132	1.25413	-0.07111
10.89	2280.86	0.20927	320.535	1.25537	-0.07103
10.9	2283.74	0.209477	320.94	1.25661	-0.07096
10.91	2286.6	0.209663	321.342	1.25773	-0.07101
10.92	2289.46	0.20987	321.744	1.25897	-0.07093
10.93	2292.36	0.210076	322.151	1.2602	-0.07087
10.94	2295.3	0.210283	322.565	1.26145	-0.07082
10.95	2298.33	0.21049	322.99	1.26269	-0.07081
10.96	2301.26	0.210697	323.402	1.26393	-0.07076
10.97	2304.29	0.210903	323.828	1.26516	-0.07075
10.98	2307.26	0.21111	324.245	1.26641	-0.07072
10.99	2310.26	0.211317	324.667	1.26765	-0.0707
11	2313.26	0.211524	325.088	1.26889	-0.07067
11.01	2316.27	0.21171	325.511	1.27001	-0.07078
11.02	2319.24	0.211916	325.929	1.27124	-0.07075
11.03	2322.13	0.212123	326.335	1.27248	-0.07068
11.04	2325.05	0.21233	326.745	1.27373	-0.07063
11.05	2327.9	0.212516	327.146	1.27484	-0.07067
11.06	2330.8	0.212723	327.553	1.27608	-0.0706
11.07	2333.72	0.212909	327.964	1.2772	-0.07067
11.08	2336.66	0.213115	328.377	1.27843	-0.07063
11.09	2339.58	0.213322	328.787	1.27968	-0.07058
11.1	2342.49	0.213529	329.196	1.28092	-0.07052
11.11	2345.33	0.213736	329.595	1.28216	-0.07043
11.12	2348.19	0.213942	329.997	1.2834	-0.07035
11.13	2351.1	0.214148	330.406	1.28463	-0.0703
11.14	2353.99	0.214334	330.812	1.28575	-0.07036
11.15	2356.88	0.214541	331.219	1.28699	-0.07029
11.16	2359.8	0.214727	331.629	1.2881	-0.07036
11.17	2362.58	0.214893	332.02	1.2891	-0.07049
11.18	2365.36	0.215099	332.41	1.29034	-0.07039
11.19	2368.18	0.215327	332.807	1.2917	-0.07016
11.2	2370.99	0.215513	333.201	1.29282	-0.07019
11.21	2373.88	0.21572	333.608	1.29406	-0.07012
11.22	2376.86	0.215926	334.026	1.2953	-0.0701
11.23	2379.74	0.216112	334.431	1.29641	-0.07015
11.24	2382.58	0.216319	334.83	1.29765	-0.07006
11.25	2385.43	0.216505	335.231	1.29877	-0.0701
11.26	2388.26	0.216712	335.628	1.30001	-0.07001
11.27	2391.18	0.216898	336.039	1.30113	-0.07008
11.28	2394.05	0.217084	336.442	1.30224	-0.07013
11.29	2396.94	0.217291	336.848	1.30349	-0.07006
11.3	2399.83	0.217498	337.254	1.30473	-0.07
11.31	2402.68	0.217704	337.655	1.30596	-0.06992
11.32	2405.49	0.217911	338.05	1.3072	-0.06982
11.33	2408.43	0.218118	338.463	1.30845	-0.06977
11.34	2411.33	0.218304	338.871	1.30956	-0.06983
11.35	2414.33	0.218511	339.292	1.3108	-0.06981
11.36	2417.26	0.218717	339.704	1.31204	-0.06976
11.37	2420.24	0.218945	340.123	1.31341	-0.06961
11.38	2423.26	0.21913	340.547	1.31452	-0.06972
11.39	2426.27	0.219316	340.97	1.31563	-0.06983
11.4	2429.29	0.219523	341.394	1.31687	-0.06981
11.41	2432.38	0.219729	341.829	1.31811	-0.06983
11.42	2435.35	0.219957	342.246	1.31948	-0.06967
11.43	2438.3	0.220143	342.661	1.32059	-0.06975
11.44	2441.29	0.22035	343.081	1.32184	-0.06973
11.45	2444.22	0.220556	343.493	1.32307	-0.06968
11.46	2447.22	0.220743	343.914	1.32419	-0.06978
11.47	2450.15	0.220929	344.326	1.32531	-0.06985
11.48	2453.07	0.221135	344.736	1.32654	-0.0698
11.49	2455.97	0.221342	345.144	1.32779	-0.06974
11.5	2458.86	0.221549	345.55	1.32903	-0.06967
11.51	2461.72	0.221735	345.952	1.33014	-0.06972
11.52	2464.65	0.221962	346.364	1.33151	-0.06955
11.53	2467.55	0.222128	346.771	1.3325	-0.06973
11.54	2470.52	0.222334	347.189	1.33374	-0.0697
11.55	2473.38	0.222541	347.591	1.33498	-0.06962
11.56	2476.26	0.222748	347.995	1.33622	-0.06955
11.57	2479.16	0.222913	348.403	1.33721	-0.06973
11.58	2482.04	0.22312	348.808	1.33845	-0.06966
11.59	2484.88	0.223327	349.207	1.33969	-0.06957
11.6	2487.77	0.223513	349.613	1.34081	-0.06963
11.61	2490.65	0.223699	350.018	1.34193	-0.06969
11.62	2493.55	0.223906	350.425	1.34317	-0.06962
11.63	2496.36	0.224091	350.82	1.34428	-0.06965
11.64	2499.05	0.224298	351.198	1.34552	-0.0695
11.65	2501.88	0.224504	351.596	1.34675	-0.06942
11.66	2504.65	0.224711	351.985	1.348	-0.0693
11.67	2507.41	0.224918	352.373	1.34924	-0.06918
11.68	2510.19	0.225125	352.764	1.35048	-0.06907
11.69	2513.01	0.225311	353.16	1.3516	-0.0691
11.7	2515.83	0.225497	353.556	1.35271	-0.06913
11.71	2518.63	0.225703	353.95	1.35395	-0.06903
11.72	2521.43	0.22589	354.343	1.35507	-0.06904
11.73	2524.24	0.226117	354.738	1.35643	-0.06882
11.74	2527.15	0.226303	355.147	1.35755	-0.06889
11.75	2530.04	0.22651	355.553	1.35879	-0.06882
11.76	2532.97	0.226696	355.965	1.3599	-0.0689
11.77	2535.88	0.226923	356.374	1.36127	-0.06872
11.78	2538.8	0.227109	356.784	1.36238	-0.06879
11.79	2541.79	0.227295	357.204	1.3635	-0.06889
11.8	2544.71	0.227502	357.615	1.36474	-0.06883
11.81	2547.58	0.227709	358.018	1.36598	-0.06875
11.82	2550.52	0.227916	358.431	1.36722	-0.06871
11.83	2553.54	0.228102	358.856	1.36834	-0.06882
11.84	2556.54	0.228309	359.277	1.36958	-0.06879
11.85	2559.51	0.228515	359.695	1.37082	-0.06876
11.86	2562.41	0.228701	360.102	1.37193	-0.06883
11.87	2565.38	0.228929	360.52	1.3733	-0.06866
11.88	2568.32	0.229094	360.933	1.37429	-0.06887
11.89	2571.29	0.2293	361.35	1.37552	-0.06884
11.9	2574.32	0.229486	361.776	1.37664	-0.06895
11.91	2577.36	0.229713	362.203	1.378	-0.06883
11.92	2580.36	0.22992	362.625	1.37924	-0.0688
11.93	2583.33	0.230106	363.042	1.38036	-0.06889
11.94	2586.35	0.230334	363.467	1.38173	-0.06875
11.95	2589.32	0.23052	363.884	1.38284	-0.06884
11.96	2592.36	0.230726	364.311	1.38408	-0.06884
11.97	2595.41	0.230933	364.74	1.38532	-0.06884
11.98	2598.4	0.23114	365.16	1.38656	-0.06881
11.99	2601.35	0.231347	365.575	1.3878	-0.06877
12	2604.19	0.231512	365.974	1.38879	-0.06893
12.01	2607.13	0.231719	366.387	1.39004	-0.06889
12.02	2610.04	0.231926	366.796	1.39128	-0.06883
12.03	2613.04	0.232112	367.217	1.39239	-0.06893
12.04	2615.97	0.232298	367.629	1.39351	-0.069
12.05	2618.96	0.232525	368.049	1.39487	-0.06886
12.06	2621.9	0.232711	368.462	1.39599	-0.06893
12.07	2624.82	0.232939	368.873	1.39735	-0.06875
12.08	2627.8	0.233125	369.292	1.39847	-0.06885
12.09	2630.72	0.233311	369.702	1.39959	-0.06892
12.1	2633.71	0.233497	370.122	1.4007	-0.06902
12.11	2636.74	0.233704	370.548	1.40194	-0.069
12.12	2639.76	0.23391	370.972	1.40318	-0.069
12.13	2642.71	0.234117	371.387	1.40442	-0.06895
12.14	2645.69	0.234302	371.806	1.40553	-0.06905
12.15	2648.71	0.234509	372.23	1.40677	-0.06904
12.16	2651.77	0.234695	372.66	1.40789	-0.06916
12.17	2654.85	0.234902	373.093	1.40913	-0.06917
12.18	2657.88	0.235109	373.519	1.41037	-0.06916
12.19	2660.91	0.235315	373.945	1.41161	-0.06916
12.2	2664.01	0.235501	374.38	1.41272	-0.0693
12.21	2667.01	0.235687	374.802	1.41384	-0.0694
12.22	2670.07	0.235874	375.232	1.41496	-0.06952
12.23	2673.13	0.236101	375.662	1.41632	-0.06941
12.24	2676.18	0.236287	376.091	1.41744	-0.06953
12.25	2679.26	0.236514	376.523	1.4188	-0.06942
12.26	2682.27	0.236721	376.946	1.42004	-0.0694
12.27	2685.27	0.236907	377.368	1.42116	-0.0695
12.28	2688.36	0.237093	377.802	1.42227	-0.06964
12.29	2691.46	0.2373	378.238	1.42352	-0.06966
12.3	2694.54	0.237528	378.671	1.42488	-0.06954
12.31	2697.6	0.237734	379.101	1.42612	-0.06955
12.32	2700.68	0.237941	379.534	1.42736	-0.06956
12.33	2703.72	0.238168	379.961	1.42872	-0.06943
12.34	2706.74	0.238355	380.385	1.42984	-0.06954
12.35	2709.71	0.238541	380.803	1.43096	-0.06963
12.36	2712.69	0.238747	381.221	1.4322	-0.0696
12.37	2715.69	0.238954	381.643	1.43344	-0.06958
12.38	2718.66	0.23916	382.06	1.43467	-0.06955
12.39	2721.65	0.239346	382.481	1.43579	-0.06965
12.4	2724.63	0.239532	382.899	1.4369	-0.06974
12.41	2727.65	0.239739	383.324	1.43815	-0.06973
12.42	2730.55	0.239945	383.731	1.43938	-0.06967
12.43	2733.51	0.240152	384.147	1.44062	-0.06963
12.44	2736.49	0.240359	384.566	1.44187	-0.0696
12.45	2739.44	0.240545	384.981	1.44298	-0.06968
12.46	2742.43	0.240731	385.401	1.4441	-0.06978
12.47	2745.38	0.240917	385.815	1.44521	-0.06986
12.48	2748.32	0.241124	386.229	1.44645	-0.06981
12.49	2751.29	0.241331	386.646	1.4477	-0.06978
12.5	2754.21	0.241517	387.056	1.44881	-0.06985
12.51	2757.13	0.241724	387.467	1.45005	-0.06979
12.52	2760.13	0.24193	387.888	1.45129	-0.06977
12.53	2763.08	0.242116	388.303	1.45241	-0.06986
12.54	2766.01	0.242302	388.715	1.45352	-0.06993
12.55	2769.01	0.242509	389.136	1.45476	-0.06991
12.56	2771.99	0.242737	389.555	1.45613	-0.06975
12.57	2774.94	0.242923	389.97	1.45725	-0.06983
12.58	2777.94	0.243088	390.391	1.45824	-0.07006
12.59	2780.86	0.243315	390.802	1.4596	-0.06989
12.6	2783.9	0.243502	391.229	1.46072	-0.07
12.61	2786.88	0.243688	391.648	1.46184	-0.07009
12.62	2789.83	0.243874	392.062	1.46295	-0.07018
12.63	2792.79	0.24408	392.478	1.46419	-0.07014
12.64	2795.82	0.244286	392.904	1.46542	-0.07014
12.65	2798.8	0.244493	393.323	1.46666	-0.07011
12.66	2801.76	0.2447	393.739	1.46791	-0.07007
12.67	2804.8	0.244906	394.166	1.46914	-0.07007
12.68	2807.88	0.245093	394.599	1.47026	-0.07019
12.69	2811.01	0.245279	395.039	1.47138	-0.07035
12.7	2814.05	0.245485	395.466	1.47262	-0.07035
12.71	2817.15	0.245692	395.901	1.47386	-0.07037
12.72	2820.24	0.245899	396.336	1.4751	-0.07038
12.73	2823.36	0.246106	396.774	1.47634	-0.07041
12.74	2826.46	0.246312	397.21	1.47758	-0.07043
12.75	2829.55	0.246478	397.644	1.47857	-0.07069
12.76	2832.65	0.246705	398.08	1.47993	-0.07059
12.77	2835.8	0.246912	398.522	1.48118	-0.07062
12.78	2838.8	0.247139	398.944	1.48254	-0.07048
12.79	2841.77	0.247346	399.361	1.48378	-0.07044
12.8	2844.76	0.247511	399.782	1.48477	-0.07067
12.81	2847.79	0.247718	400.207	1.48601	-0.07066
12.82	2850.8	0.247904	400.63	1.48713	-0.07076
12.83	2853.83	0.248111	401.056	1.48837	-0.07075
12.84	2856.93	0.248318	401.492	1.48961	-0.07077
12.85	2860.07	0.248504	401.933	1.49073	-0.07093
12.86	2863.1	0.248711	402.359	1.49197	-0.07092
12.87	2866.16	0.248938	402.789	1.49333	-0.0708
12.88	2869.18	0.249145	403.213	1.49457	-0.07079
12.89	2872.19	0.249371	403.636	1.49593	-0.07065
12.9	2875.26	0.249516	404.068	1.4968	-0.07103
12.91	2878.24	0.249723	404.487	1.49804	-0.071
12.92	2881.29	0.249929	404.915	1.49927	-0.071
12.93	2884.38	0.250116	405.349	1.5004	-0.07113
12.94	2887.36	0.250322	405.768	1.50163	-0.07111
12.95	2890.33	0.250508	406.186	1.50275	-0.0712
12.96	2893.43	0.250715	406.621	1.50399	-0.07122
12.97	2896.43	0.250943	407.043	1.50536	-0.07107
12.98	2899.52	0.251149	407.477	1.50659	-0.07109
12.99	2902.66	0.251356	407.918	1.50783	-0.07112
13	2905.66	0.251521	408.34	1.50882	-0.07135
13.01	2908.65	0.251728	408.76	1.51007	-0.07132
13.02	2911.65	0.251935	409.182	1.51131	-0.0713
13.03	2914.51	0.252142	409.584	1.51255	-0.07122
13.04	2917.44	0.252328	409.995	1.51367	-0.07129
13.05	2920.36	0.252514	410.406	1.51478	-0.07136
13.06	2923.22	0.252721	410.808	1.51602	-0.07128
13.07	2926.18	0.252927	411.224	1.51726	-0.07125
13.08	2929.1	0.253134	411.634	1.5185	-0.07119
13.09	2931.96	0.253341	412.036	1.51974	-0.07111
13.1	2934.88	0.253527	412.446	1.52086	-0.07118
13.11	2937.94	0.253692	412.876	1.52185	-0.07144
13.12	2940.97	0.253899	413.302	1.52309	-0.07143
13.13	2944.04	0.254106	413.734	1.52433	-0.07143
13.14	2947.04	0.254312	414.155	1.52557	-0.07141
13.15	2950.07	0.254518	414.581	1.5268	-0.07141
13.16	2953.16	0.254725	415.015	1.52804	-0.07142
13.17	2956.18	0.254911	415.44	1.52916	-0.07153
13.18	2959.24	0.255076	415.87	1.53015	-0.07179
13.19	2962.38	0.255304	416.311	1.53152	-0.07169
13.2	2965.52	0.255531	416.752	1.53288	-0.07161
13.21	2968.61	0.255717	417.187	1.534	-0.07175
13.22	2971.76	0.255903	417.629	1.53511	-0.07191
13.23	2974.96	0.25611	418.079	1.53635	-0.07197
13.24	2978.18	0.256317	418.531	1.53759	-0.07203
13.25	2981.41	0.256503	418.985	1.53871	-0.07223
13.26	2984.61	0.25673	419.435	1.54007	-0.07217
13.27	2987.79	0.256937	419.882	1.54131	-0.07222
13.28	2990.93	0.257144	420.323	1.54256	-0.07225
13.29	2994.08	0.257351	420.766	1.5438	-0.07229
13.3	2997.24	0.257557	421.21	1.54503	-0.07234
13.31	3000.46	0.257744	421.662	1.54615	-0.07252
13.32	3003.57	0.25795	422.1	1.54739	-0.07255
13.33	3006.58	0.258136	422.523	1.54851	-0.07266
13.34	3009.63	0.258364	422.951	1.54987	-0.07253
13.35	3012.61	0.25855	423.37	1.55099	-0.07262
13.36	3015.57	0.258757	423.786	1.55223	-0.07258
13.37	3018.66	0.258943	424.22	1.55335	-0.07272
13.38	3021.83	0.259149	424.666	1.55458	-0.07277
13.39	3024.9	0.259356	425.097	1.55582	-0.07278
13.4	3027.97	0.259562	425.529	1.55706	-0.07279
13.41	3030.91	0.259748	425.942	1.55818	-0.07287
13.42	3033.88	0.259955	426.359	1.55942	-0.07283
13.43	3036.9	0.260162	426.784	1.56066	-0.07282
13.44	3039.91	0.260368	427.207	1.5619	-0.07281
13.45	3043.01	0.260534	427.642	1.56289	-0.07307
13.46	3046.08	0.260699	428.074	1.56388	-0.07333
13.47	3049.05	0.260906	428.491	1.56512	-0.07329
13.48	3051.99	0.261113	428.904	1.56636	-0.07324
13.49	3054.97	0.261319	429.323	1.5676	-0.07322
13.5	3057.96	0.261526	429.743	1.56884	-0.07319
13.51	3061.05	0.261712	430.177	1.56996	-0.07333
13.52	3064.16	0.261919	430.614	1.5712	-0.07335
13.53	3067.18	0.262105	431.039	1.57232	-0.07346
13.54	3070.19	0.262332	431.462	1.57368	-0.07332
13.55	3073.22	0.262518	431.888	1.57479	-0.07344
13.56	3076.29	0.262705	432.319	1.57591	-0.07356
13.57	3079.4	0.262891	432.756	1.57703	-0.07371
13.58	3082.51	0.263097	433.193	1.57827	-0.07374
13.59	3085.58	0.263304	433.625	1.57951	-0.07374
13.6	3088.68	0.263511	434.06	1.58075	-0.07376
13.61	3091.71	0.263718	434.486	1.58199	-0.07375
13.62	3094.71	0.263924	434.908	1.58323	-0.07373
13.63	3097.79	0.264089	435.341	1.58422	-0.07399
13.64	3100.95	0.264296	435.785	1.58546	-0.07403
13.65	3104.06	0.264502	436.222	1.58669	-0.07406
13.66	3107.2	0.264709	436.663	1.58794	-0.0741
13.67	3110.31	0.264916	437.1	1.58918	-0.07412
13.68	3113.32	0.265123	437.523	1.59042	-0.0741
13.69	3116.35	0.265329	437.949	1.59166	-0.07409
13.7	3119.45	0.265515	438.384	1.59277	-0.07424
13.71	3122.51	0.265722	438.815	1.59401	-0.07424
13.72	3125.57	0.265908	439.245	1.59513	-0.07436
13.73	3128.67	0.266115	439.68	1.59637	-0.07438
13.74	3131.71	0.266322	440.107	1.59761	-0.07437
13.75	3134.84	0.266508	440.547	1.59873	-0.07453
13.76	3137.98	0.266694	440.989	1.59984	-0.07469
13.77	3141.21	0.266921	441.442	1.60121	-0.07464
13.78	3144.49	0.267107	441.903	1.60232	-0.07486
13.79	3147.79	0.267314	442.367	1.60356	-0.07495
13.8	3151.01	0.2675	442.82	1.60468	-0.07515
13.81	3154.24	0.267748	443.274	1.60617	-0.07497
13.82	3157.51	0.267976	443.733	1.60753	-0.07493
13.83	3160.74	0.268141	444.187	1.60852	-0.07525
13.84	3163.93	0.268348	444.635	1.60977	-0.07531
13.85	3167.07	0.268533	445.077	1.61088	-0.07547
13.86	3170.18	0.26874	445.514	1.61212	-0.07549
13.87	3173.21	0.268926	445.94	1.61323	-0.07561
13.88	3176.26	0.269133	446.368	1.61448	-0.07561
13.89	3179.31	0.26936	446.797	1.61584	-0.07548
13.9	3182.37	0.269546	447.227	1.61695	-0.07561
13.91	3185.42	0.269732	447.655	1.61807	-0.07573
13.92	3188.45	0.269918	448.081	1.61918	-0.07585
13.93	3191.48	0.270146	448.507	1.62055	-0.07571
13.94	3194.49	0.270332	448.93	1.62167	-0.07582
13.95	3197.51	0.270518	449.354	1.62278	-0.07593
13.96	3200.56	0.270704	449.783	1.6239	-0.07605
13.97	3203.57	0.270911	450.206	1.62514	-0.07603
13.98	3206.65	0.271097	450.639	1.62626	-0.07617
13.99	3209.67	0.271303	451.063	1.62749	-0.07616
14	3212.68	0.271531	451.486	1.62886	-0.07601
14.01	3215.76	0.271717	451.919	1.62998	-0.07615
14.02	3218.85	0.271944	452.353	1.63134	-0.07604
14.03	3221.92	0.27211	452.785	1.63233	-0.07629
14.04	3225.01	0.272317	453.219	1.63358	-0.07631
14.05	3228.09	0.272523	453.652	1.63481	-0.07632
14.06	3231.1	0.272709	454.075	1.63593	-0.07643
14.07	3234.1	0.272895	454.497	1.63704	-0.07653
14.08	3237.15	0.273123	454.925	1.63841	-0.0764
14.09	3240.2	0.273309	455.354	1.63953	-0.07653
14.1	3243.28	0.273495	455.787	1.64064	-0.07666
14.11	3246.34	0.273701	456.217	1.64188	-0.07667
14.12	3249.42	0.273887	456.649	1.64299	-0.0768
14.13	3252.53	0.274094	457.087	1.64424	-0.07682
14.14	3255.64	0.2743	457.524	1.64547	-0.07685
14.15	3258.76	0.274507	457.962	1.64671	-0.07688
14.16	3261.98	0.274714	458.415	1.64795	-0.07694
14.17	3265.23	0.274921	458.871	1.6492	-0.07702
14.18	3268.43	0.275127	459.321	1.65043	-0.07709
14.19	3271.65	0.275334	459.774	1.65167	-0.07715
14.2	3274.79	0.275541	460.215	1.65292	-0.07719
14.21	3277.93	0.275748	460.656	1.65416	-0.07722
14.22	3281.14	0.275975	461.107	1.65552	-0.07716
14.23	3284.32	0.276161	461.554	1.65663	-0.07734
14.24	3287.51	0.276326	462.002	1.65762	-0.07764
14.25	3290.64	0.276533	462.442	1.65887	-0.07767
14.26	3293.74	0.27674	462.878	1.66011	-0.07769
14.27	3296.87	0.276947	463.318	1.66135	-0.07772
14.28	3299.95	0.277153	463.751	1.66259	-0.07773
14.29	3303.03	0.277319	464.183	1.66358	-0.07799
14.3	3306.18	0.277526	464.626	1.66482	-0.07803
14.31	3309.35	0.277732	465.072	1.66606	-0.07808
14.32	3312.49	0.277939	465.513	1.6673	-0.07811
14.33	3315.57	0.278146	465.946	1.66854	-0.07812
14.34	3318.62	0.278332	466.374	1.66966	-0.07824
14.35	3321.73	0.278538	466.811	1.67089	-0.07827
14.36	3324.78	0.278744	467.24	1.67213	-0.07828
14.37	3327.81	0.27893	467.666	1.67325	-0.07839
14.38	3330.84	0.279117	468.092	1.67437	-0.0785
14.39	3333.82	0.279323	468.51	1.6756	-0.07847
14.4	3336.78	0.279509	468.926	1.67672	-0.07856
14.41	3339.76	0.279716	469.345	1.67796	-0.07853
14.42	3342.74	0.279902	469.764	1.67908	-0.07862
14.43	3345.81	0.280088	470.195	1.68019	-0.07875
14.44	3348.87	0.280295	470.625	1.68143	-0.07876
14.45	3351.93	0.280502	471.055	1.68268	-0.07876
14.46	3354.95	0.280729	471.48	1.68404	-0.07862
14.47	3357.96	0.280936	471.903	1.68528	-0.0786
14.48	3361.09	0.281143	472.343	1.68652	-0.07863
14.49	3364.18	0.281329	472.777	1.68764	-0.07877
14.5	3367.31	0.281494	473.217	1.68863	-0.07905
14.51	3370.34	0.281701	473.643	1.68987	-0.07904
14.52	3373.39	0.281908	474.071	1.69111	-0.07904
14.53	3376.4	0.282114	474.494	1.69235	-0.07903
14.54	3379.46	0.2823	474.924	1.69346	-0.07915
14.55	3382.53	0.282487	475.356	1.69458	-0.07928
14.56	3385.65	0.282693	475.794	1.69582	-0.07931
14.57	3388.74	0.282879	476.228	1.69693	-0.07945
14.58	3391.76	0.283086	476.653	1.69818	-0.07943
14.59	3394.89	0.283293	477.093	1.69942	-0.07946
14.6	3397.99	0.283479	477.528	1.70053	-0.07961
14.61	3401.14	0.283685	477.971	1.70177	-0.07965
14.62	3404.24	0.283891	478.407	1.70301	-0.07967
14.63	3407.37	0.284098	478.847	1.70425	-0.0797
14.64	3410.46	0.284305	479.281	1.70549	-0.07972
14.65	3413.53	0.284491	479.712	1.7066	-0.07985
14.66	3416.53	0.284677	480.134	1.70772	-0.07995
14.67	3419.65	0.284905	480.572	1.70909	-0.07985
14.68	3422.74	0.285091	481.007	1.7102	-0.07999
14.69	3425.89	0.285297	481.449	1.71144	-0.08003
14.7	3428.98	0.285483	481.884	1.71256	-0.08017
14.71	3432.12	0.28569	482.325	1.7138	-0.08021
14.72	3435.21	0.285918	482.759	1.71516	-0.08009
14.73	3438.31	0.286104	483.195	1.71628	-0.08024
14.74	3441.4	0.28629	483.629	1.7174	-0.08037
14.75	3444.56	0.286517	484.073	1.71876	-0.0803
14.76	3447.71	0.286703	484.516	1.71987	-0.08046
14.77	3450.73	0.28691	484.94	1.72112	-0.08045
14.78	3453.87	0.287096	485.381	1.72223	-0.0806
14.79	3456.93	0.287282	485.811	1.72335	-0.08073
14.8	3460.03	0.287489	486.247	1.72459	-0.08075
14.81	3463.14	0.287696	486.684	1.72583	-0.08077
14.82	3466.26	0.287902	487.123	1.72707	-0.0808
14.83	3469.4	0.288109	487.564	1.72831	-0.08084
14.84	3472.56	0.288275	488.008	1.7293	-0.08112
14.85	3475.65	0.288502	488.442	1.73067	-0.08102
14.86	3478.82	0.288708	488.888	1.7319	-0.08107
14.87	3482.03	0.288914	489.339	1.73314	-0.08114
14.88	3485.14	0.289101	489.776	1.73426	-0.08128
14.89	3488.29	0.289307	490.219	1.73549	-0.08132
14.9	3491.39	0.289514	490.654	1.73674	-0.08134
14.91	3494.4	0.289721	491.077	1.73798	-0.08132
14.92	3497.45	0.289927	491.506	1.73921	-0.08132
14.93	3500.48	0.290114	491.932	1.74034	-0.08143
14.94	3503.56	0.290279	492.364	1.74133	-0.08169
14.95	3506.62	0.290486	492.794	1.74257	-0.08169
14.96	3509.6	0.290692	493.213	1.7438	-0.08167
14.97	3512.59	0.290899	493.633	1.74504	-0.08164
14.98	3515.6	0.291085	494.056	1.74616	-0.08175
14.99	3518.54	0.291271	494.47	1.74728	-0.08183
15	3521.6	0.291478	494.9	1.74852	-0.08183
15.01	3524.68	0.291685	495.332	1.74976	-0.08184
15.02	3527.68	0.291871	495.754	1.75088	-0.08194
15.03	3530.74	0.292078	496.184	1.75212	-0.08194
15.04	3533.81	0.292284	496.616	1.75335	-0.08195
15.05	3536.92	0.292471	497.053	1.75448	-0.08209
15.06	3540.03	0.292657	497.49	1.75559	-0.08224
15.07	3543.17	0.292863	497.931	1.75683	-0.08228
15.08	3546.32	0.293091	498.374	1.75819	-0.08219
15.09	3549.48	0.293298	498.818	1.75944	-0.08223
15.1	3552.54	0.293484	499.248	1.76055	-0.08236
15.11	3555.64	0.293669	499.683	1.76166	-0.08251
15.12	3558.74	0.293896	500.119	1.76302	-0.08241
15.13	3561.85	0.294082	500.556	1.76414	-0.08255
15.14	3564.99	0.294268	500.997	1.76525	-0.08271
15.15	3568.12	0.294496	501.437	1.76662	-0.08262
15.16	3571.26	0.294702	501.879	1.76786	-0.08266
15.17	3574.23	0.294909	502.296	1.7691	-0.08262
15.18	3577.17	0.295137	502.709	1.77047	-0.08245
15.19	3580.18	0.295343	503.132	1.7717	-0.08244
15.2	3583.2	0.29555	503.556	1.77295	-0.08242
15.21	3586.2	0.295715	503.978	1.77394	-0.08265
15.22	3589.28	0.295881	504.411	1.77493	-0.0829
15.23	3592.31	0.296088	504.837	1.77617	-0.08289
15.24	3595.23	0.296274	505.247	1.77729	-0.08296
15.25	3598.17	0.29646	505.66	1.7784	-0.08304
15.26	3601.21	0.296667	506.087	1.77965	-0.08303
15.27	3604.32	0.296894	506.525	1.78101	-0.08294
15.28	3607.48	0.29708	506.969	1.78212	-0.0831
15.29	3610.59	0.297266	507.406	1.78324	-0.08325
15.3	3613.74	0.297494	507.848	1.78461	-0.08316
15.31	3616.89	0.29768	508.291	1.78572	-0.08333
15.32	3620.1	0.297886	508.742	1.78696	-0.08339
15.33	3623.24	0.298072	509.183	1.78807	-0.08355
15.34	3626.43	0.298279	509.632	1.78932	-0.08361
15.35	3629.54	0.298486	510.069	1.79056	-0.08363
15.36	3632.57	0.298692	510.495	1.79179	-0.08362
15.37	3635.68	0.298878	510.932	1.79291	-0.08377
15.38	3638.73	0.299064	511.36	1.79403	-0.08389
15.39	3641.87	0.299271	511.802	1.79527	-0.08393
15.4	3644.9	0.299457	512.227	1.79638	-0.08404
15.41	3647.95	0.299663	512.656	1.79762	-0.08405
15.42	3650.89	0.29987	513.069	1.79886	-0.084
15.43	3653.9	0.300077	513.492	1.8001	-0.08398
15.44	3656.93	0.300263	513.918	1.80122	-0.08409
15.45	3660.01	0.300449	514.351	1.80233	-0.08423
15.46	3663.14	0.300635	514.791	1.80345	-0.08438
15.47	3666.28	0.300842	515.232	1.80469	-0.08442
15.48	3669.43	0.301049	515.675	1.80593	-0.08446
15.49	3672.51	0.301255	516.107	1.80717	-0.08447
15.5	3675.64	0.301462	516.547	1.80841	-0.0845
15.51	3678.78	0.301669	516.989	1.80965	-0.08453
15.52	3681.96	0.301876	517.435	1.81089	-0.08458
15.53	3685.14	0.302062	517.882	1.81201	-0.08476
15.54	3688.26	0.302268	518.321	1.81325	-0.08479
15.55	3691.42	0.302475	518.765	1.81449	-0.08483
15.56	3694.49	0.302661	519.196	1.8156	-0.08496
15.57	3697.57	0.302868	519.629	1.81684	-0.08497
15.58	3700.65	0.303075	520.062	1.81809	-0.08498
15.59	3703.76	0.303261	520.499	1.8192	-0.08513
15.6	3706.93	0.303447	520.945	1.82032	-0.0853
15.61	3710.06	0.303654	521.384	1.82156	-0.08533
15.62	3713.17	0.30388	521.821	1.82292	-0.08524
15.63	3716.28	0.304066	522.259	1.82403	-0.08539
15.64	3719.46	0.304273	522.705	1.82527	-0.08544
15.65	3722.54	0.30448	523.138	1.82651	-0.08545
15.66	3725.67	0.304686	523.578	1.82775	-0.08548
15.67	3728.79	0.304893	524.017	1.82899	-0.08551
15.68	3731.9	0.305079	524.454	1.83011	-0.08565
15.69	3734.98	0.305265	524.887	1.83122	-0.08579
15.7	3738.09	0.305451	525.324	1.83234	-0.08594
15.71	3741.14	0.305679	525.752	1.83371	-0.08581
15.72	3744.23	0.305886	526.186	1.83495	-0.08582
15.73	3747.37	0.306072	526.628	1.83606	-0.08598
15.74	3750.43	0.306258	527.058	1.83718	-0.08611
15.75	3753.56	0.306464	527.498	1.83842	-0.08614
15.76	3756.7	0.306671	527.939	1.83966	-0.08618
15.77	3759.78	0.306899	528.372	1.84103	-0.08606
15.78	3762.82	0.307085	528.799	1.84214	-0.08618
15.79	3765.93	0.30725	529.236	1.84313	-0.08645
15.8	3768.99	0.307477	529.666	1.84449	-0.08633
15.81	3772.09	0.307664	530.102	1.84561	-0.08647
15.82	3775.14	0.30787	530.53	1.84685	-0.08647
15.83	3778.15	0.308056	530.953	1.84797	-0.08658
15.84	3781.24	0.308242	531.388	1.84908	-0.08672
15.85	3784.34	0.308449	531.823	1.85032	-0.08674
15.86	3787.39	0.308635	532.252	1.85144	-0.08686
15.87	3790.49	0.308841	532.687	1.85268	-0.08688
15.88	3793.7	0.309048	533.139	1.85392	-0.08695
15.89	3796.76	0.309213	533.569	1.85491	-0.0872
15.9	3799.79	0.309441	533.994	1.85627	-0.08706
15.91	3802.85	0.309647	534.424	1.85751	-0.08707
15.92	3805.95	0.309854	534.86	1.85875	-0.08709
15.93	3809.03	0.31004	535.293	1.85987	-0.08722
15.94	3812.09	0.310226	535.723	1.86098	-0.08735
15.95	3815.09	0.310412	536.145	1.8621	-0.08745
15.96	3818.1	0.310619	536.568	1.86334	-0.08743
15.97	3821.17	0.310826	536.999	1.86458	-0.08744
15.98	3824.26	0.311033	537.433	1.86582	-0.08745
15.99	3827.4	0.311239	537.875	1.86706	-0.08749
16	3830.59	0.311425	538.323	1.86818	-0.08767
16.01	3833.79	0.311632	538.773	1.86942	-0.08773
16.02	3836.92	0.311839	539.212	1.87066	-0.08776
16.03	3840.06	0.312046	539.654	1.8719	-0.08779
16.04	3843.18	0.312273	540.092	1.87326	-0.0877
16.05	3846.37	0.312459	540.54	1.87438	-0.08788
16.06	3849.6	0.312645	540.994	1.87549	-0.08807
16.07	3852.71	0.312852	541.431	1.87674	-0.08809
16.08	3855.78	0.313059	541.863	1.87798	-0.0881
16.09	3858.93	0.313245	542.306	1.87909	-0.08826
16.1	3862.06	0.313452	542.745	1.88034	-0.08829
16.11	3865.14	0.313658	543.178	1.88157	-0.08831
16.12	3868.26	0.313864	543.617	1.88281	-0.08834
16.13	3871.37	0.314071	544.054	1.88405	-0.08836
16.14	3874.4	0.314278	544.48	1.88529	-0.08835
16.15	3877.53	0.314464	544.919	1.88641	-0.0885
16.16	3880.53	0.31465	545.341	1.88752	-0.08861
16.17	3883.62	0.314856	545.775	1.88876	-0.08863
16.18	3886.68	0.315063	546.205	1.89	-0.08863
16.19	3889.7	0.315249	546.63	1.89112	-0.08874
16.2	3892.68	0.315477	547.048	1.89248	-0.08858
16.21	3895.71	0.315642	547.474	1.89347	-0.08882
16.22	3898.71	0.315849	547.896	1.89472	-0.0888
16.23	3901.73	0.316056	548.32	1.89596	-0.08878
16.24	3904.87	0.316262	548.762	1.89719	-0.08882
16.25	3907.87	0.316469	549.183	1.89843	-0.0888
16.26	3910.92	0.316655	549.612	1.89955	-0.08892
16.27	3913.9	0.316862	550.031	1.90079	-0.08889
16.28	3916.89	0.317069	550.451	1.90203	-0.08886
16.29	3919.87	0.317255	550.87	1.90315	-0.08896
16.3	3922.92	0.317441	551.298	1.90427	-0.08908
16.31	3925.95	0.317627	551.724	1.90538	-0.0892
16.32	3929.03	0.317834	552.157	1.90662	-0.08921
16.33	3932.09	0.31802	552.587	1.90774	-0.08933
16.34	3935.14	0.318226	553.016	1.90897	-0.08934
16.35	3938.17	0.318433	553.441	1.91022	-0.08933
16.36	3941.31	0.31864	553.883	1.91146	-0.08936
16.37	3944.48	0.318846	554.328	1.91269	-0.08941
16.38	3947.68	0.319052	554.778	1.91393	-0.08947
16.39	3950.81	0.319238	555.218	1.91504	-0.08963
16.4	3953.95	0.319404	555.659	1.91604	-0.08991
16.41	3957.07	0.319611	556.097	1.91728	-0.08994
16.42	3960.23	0.319817	556.541	1.91852	-0.08998
16.43	3963.31	0.320045	556.974	1.91989	-0.08987
16.44	3966.35	0.320231	557.402	1.921	-0.08999
16.45	3969.48	0.320438	557.841	1.92224	-0.09001
16.46	3972.51	0.320624	558.267	1.92336	-0.09013
16.47	3975.51	0.32083	558.689	1.9246	-0.09011
16.48	3978.49	0.321017	559.108	1.92572	-0.0902
16.49	3981.59	0.321223	559.543	1.92695	-0.09022
16.5	3984.7	0.321409	559.98	1.92807	-0.09037
16.51	3987.78	0.321616	560.413	1.92931	-0.09038
16.52	3990.82	0.321823	560.84	1.93055	-0.09037
16.53	3993.9	0.322009	561.273	1.93167	-0.09051
16.54	3997.1	0.322216	561.723	1.93291	-0.09057
16.55	4000.23	0.322422	562.163	1.93415	-0.0906
16.56	4003.43	0.322629	562.612	1.93539	-0.09066
16.57	4006.6	0.322836	563.058	1.93663	-0.09071
16.58	4009.76	0.323043	563.502	1.93787	-0.09075
16.59	4012.92	0.323249	563.946	1.93911	-0.0908
16.6	4016.01	0.323456	564.38	1.94035	-0.09081
16.61	4019.14	0.323642	564.82	1.94146	-0.09096
16.62	4022.29	0.323828	565.263	1.94258	-0.09113
16.63	4025.48	0.324034	565.711	1.94382	-0.09119
16.64	4028.62	0.324241	566.153	1.94506	-0.09122
16.65	4031.71	0.324448	566.587	1.9463	-0.09124
16.66	4034.74	0.324634	567.013	1.94741	-0.09135
16.67	4037.87	0.324861	567.452	1.94878	-0.09126
16.68	4040.96	0.325068	567.887	1.95002	-0.09127
16.69	4044.01	0.325254	568.315	1.95113	-0.0914
16.7	4047.07	0.32544	568.745	1.95225	-0.09152
16.71	4050.2	0.325667	569.185	1.95361	-0.09143
16.72	4053.23	0.325853	569.611	1.95473	-0.09155
16.73	4056.2	0.32604	570.028	1.95585	-0.09163
16.74	4059.24	0.326246	570.456	1.95708	-0.09163
16.75	4062.32	0.326453	570.888	1.95833	-0.09164
16.76	4065.39	0.326639	571.32	1.95944	-0.09177
16.77	4068.48	0.326846	571.754	1.96068	-0.09178
16.78	4071.65	0.327032	572.2	1.9618	-0.09196
16.79	4074.74	0.327239	572.634	1.96304	-0.09197
16.8	4077.78	0.327445	573.061	1.96428	-0.09197
16.81	4080.79	0.327652	573.484	1.96552	-0.09195
16.82	4083.89	0.327838	573.92	1.96663	-0.09209
16.83	4086.95	0.328045	574.35	1.96788	-0.09209
16.84	4089.92	0.328252	574.767	1.96912	-0.09206
16.85	4092.92	0.328417	575.189	1.97011	-0.09229
16.86	4095.98	0.328624	575.619	1.97135	-0.09229
16.87	4099.07	0.328831	576.053	1.97259	-0.0923
16.88	4102.15	0.329016	576.486	1.9737	-0.09244
16.89	4105.29	0.329222	576.927	1.97494	-0.09248
16.9	4108.51	0.329429	577.38	1.97618	-0.09255
16.91	4111.68	0.329615	577.825	1.97729	-0.09272
16.92	4114.79	0.329822	578.262	1.97854	-0.09274
16.93	4117.93	0.330029	578.703	1.97978	-0.09278
16.94	4121.09	0.330236	579.148	1.98102	-0.09282
16.95	4124.26	0.330442	579.593	1.98226	-0.09287
16.96	4127.42	0.330649	580.037	1.9835	-0.09291
16.97	4130.53	0.330814	580.474	1.98449	-0.09318
16.98	4133.56	0.331042	580.9	1.98585	-0.09305
16.99	4136.53	0.331249	581.317	1.9871	-0.09301
17	4139.57	0.331455	581.745	1.98833	-0.09301
17.01	4142.6	0.331662	582.17	1.98957	-0.093
17.02	4145.67	0.331848	582.602	1.99069	-0.09313
17.03	4148.82	0.332055	583.045	1.99193	-0.09317
17.04	4151.89	0.332262	583.476	1.99317	-0.09317
17.05	4154.99	0.332448	583.912	1.99429	-0.09332
17.06	4158.09	0.332654	584.347	1.99552	-0.09334
17.07	4161.07	0.332861	584.766	1.99677	-0.09331
17.08	4164.18	0.333047	585.203	1.99788	-0.09346
17.09	4167.31	0.333254	585.643	1.99912	-0.09349
17.1	4170.35	0.333461	586.07	2.00037	-0.09348
17.11	4173.42	0.333668	586.502	2.00161	-0.09348
17.12	4176.48	0.333874	586.932	2.00284	-0.09349
17.13	4179.53	0.33406	587.36	2.00396	-0.09361
17.14	4182.57	0.334266	587.788	2.00519	-0.09361
17.15	4185.53	0.334473	588.203	2.00644	-0.09357
17.16	4188.57	0.334638	588.631	2.00743	-0.09382
17.17	4191.6	0.334866	589.057	2.00879	-0.09368
17.18	4194.59	0.335072	589.477	2.01003	-0.09366
17.19	4197.56	0.335259	589.894	2.01115	-0.09374
17.2	4200.53	0.335445	590.311	2.01227	-0.09383
17.21	4203.51	0.335651	590.73	2.0135	-0.09381
17.22	4206.51	0.335837	591.152	2.01462	-0.09391
17.23	4209.48	0.336065	591.569	2.01599	-0.09375
17.24	4212.48	0.336251	591.991	2.0171	-0.09385
17.25	4215.45	0.336437	592.408	2.01822	-0.09394
17.26	4218.4	0.336644	592.823	2.01946	-0.0939
17.27	4221.35	0.33685	593.237	2.0207	-0.09386
17.28	4224.29	0.337057	593.651	2.02194	-0.09382
17.29	4227.26	0.337243	594.068	2.02305	-0.09391
17.3	4230.21	0.33745	594.482	2.0243	-0.09386
17.31	4233.18	0.337636	594.9	2.02541	-0.09395
17.32	4236.1	0.337822	595.31	2.02653	-0.09402
17.33	4239.07	0.338008	595.728	2.02764	-0.09411
17.34	4242.07	0.338215	596.149	2.02888	-0.09409
17.35	4245.06	0.338422	596.569	2.03013	-0.09406
17.36	4248.04	0.338629	596.988	2.03137	-0.09403
17.37	4251.07	0.338835	597.414	2.0326	-0.09403
17.38	4254.1	0.339042	597.84	2.03385	-0.09402
17.39	4257.15	0.339206	598.268	2.03483	-0.09427
17.4	4260.26	0.339392	598.705	2.03594	-0.09442
17.41	4263.4	0.33962	599.147	2.03731	-0.09433
17.42	4266.51	0.339827	599.584	2.03855	-0.09435
17.43	4269.62	0.340033	600.021	2.03979	-0.09437
17.44	4272.65	0.340219	600.447	2.04091	-0.09449
17.45	4275.73	0.340426	600.88	2.04215	-0.0945
17.46	4278.81	0.340612	601.312	2.04326	-0.09463
17.47	4281.9	0.340819	601.747	2.04451	-0.09465
17.48	4284.99	0.341026	602.181	2.04575	-0.09466
17.49	4288.09	0.341212	602.616	2.04686	-0.0948
17.5	4291.1	0.341419	603.039	2.0481	-0.09478
17.51	4294.09	0.341625	603.46	2.04934	-0.09476
17.52	4296.99	0.341853	603.867	2.05071	-0.09457
17.53	4299.98	0.342018	604.287	2.0517	-0.0948
17.54	4303.04	0.342225	604.717	2.05294	-0.0948
17.55	4306.14	0.342432	605.153	2.05418	-0.09482
17.56	4309.14	0.342618	605.575	2.0553	-0.09492
17.57	4312.12	0.342845	605.994	2.05666	-0.09477
17.58	4315.17	0.343031	606.422	2.05777	-0.09489
17.59	4318.18	0.343217	606.845	2.05889	-0.095
17.6	4321.23	0.343424	607.274	2.06013	-0.09499
17.61	4324.26	0.343631	607.7	2.06137	-0.09498
17.62	4327.45	0.343838	608.148	2.06262	-0.09504
17.63	4330.54	0.344044	608.582	2.06385	-0.09506
17.64	4333.64	0.34425	609.018	2.06509	-0.09508
17.65	4336.76	0.344436	609.456	2.0662	-0.09523
17.66	4339.92	0.344643	609.9	2.06744	-0.09527
17.67	4343.07	0.34485	610.343	2.06869	-0.09531
17.68	4346.17	0.345056	610.779	2.06992	-0.09533
17.69	4349.21	0.345263	611.206	2.07116	-0.09533
17.7	4352.26	0.34547	611.634	2.07241	-0.09532
17.71	4355.31	0.345677	612.063	2.07365	-0.09532
17.72	4358.32	0.345863	612.486	2.07476	-0.09543
17.73	4361.35	0.346028	612.912	2.07575	-0.09567
17.74	4364.34	0.346235	613.332	2.07699	-0.09564
17.75	4367.34	0.346442	613.754	2.07824	-0.09562
17.76	4370.32	0.346669	614.173	2.0796	-0.09547
17.77	4373.24	0.346855	614.583	2.08071	-0.09554
17.78	4376.2	0.347041	614.999	2.08183	-0.09562
17.79	4379.15	0.347248	615.413	2.08307	-0.09558
17.8	4382.09	0.347434	615.827	2.08419	-0.09566
17.81	4385.07	0.347641	616.245	2.08543	-0.09563
17.82	4388.04	0.347827	616.663	2.08654	-0.09572
17.83	4390.98	0.348034	617.076	2.08779	-0.09567
17.84	4393.99	0.34822	617.499	2.0889	-0.09578
17.85	4396.89	0.348426	617.906	2.09014	-0.09572
17.86	4399.78	0.348633	618.313	2.09138	-0.09565
17.87	4402.7	0.34884	618.723	2.09262	-0.0956
17.88	4405.71	0.349046	619.146	2.09386	-0.09558
17.89	4408.78	0.349232	619.577	2.09497	-0.09571
17.9	4411.89	0.349418	620.014	2.09609	-0.09586
17.91	4414.92	0.349625	620.44	2.09733	-0.09585
17.92	4417.93	0.349831	620.863	2.09857	-0.09584
17.93	4421.1	0.350038	621.309	2.09981	-0.09588
17.94	4424.15	0.350224	621.737	2.10092	-0.096
17.95	4427.34	0.35041	622.186	2.10204	-0.09618
17.96	4430.6	0.350638	622.644	2.10341	-0.09614
17.97	4433.87	0.350844	623.103	2.10464	-0.09623
17.98	4437.06	0.351051	623.552	2.10588	-0.09629
17.99	4440.35	0.351258	624.014	2.10713	-0.09638
18	4443.51	0.351465	624.458	2.10837	-0.09642
18.01	4446.64	0.351671	624.898	2.1096	-0.09646
18.02	4449.84	0.351878	625.348	2.11085	-0.09652
18.03	4452.9	0.352085	625.778	2.11209	-0.09652
18.04	4455.98	0.352271	626.211	2.1132	-0.09665
18.05	4459.01	0.352478	626.636	2.11445	-0.09664
18.06	4461.95	0.352664	627.049	2.11556	-0.09672
18.07	4464.9	0.35287	627.464	2.1168	-0.09668
18.08	4467.87	0.353057	627.881	2.11792	-0.09677
18.09	4470.73	0.353263	628.283	2.11915	-0.09669
18.1	4473.67	0.353449	628.697	2.12027	-0.09677
18.11	4476.7	0.353677	629.122	2.12164	-0.09664
18.12	4479.62	0.353863	629.533	2.12275	-0.09671
18.13	4482.51	0.354049	629.939	2.12387	-0.09676
18.14	4485.51	0.354234	630.36	2.12498	-0.09687
18.15	4488.56	0.354441	630.789	2.12622	-0.09687
18.16	4491.6	0.354668	631.216	2.12758	-0.09674
18.17	4494.6	0.354854	631.638	2.1287	-0.09684
18.18	4497.54	0.35504	632.051	2.12981	-0.09692
18.19	4500.53	0.355247	632.471	2.13106	-0.0969
18.2	4503.51	0.355454	632.89	2.1323	-0.09686
18.21	4506.45	0.355661	633.303	2.13354	-0.09682
18.22	4509.45	0.355847	633.725	2.13466	-0.09692
18.23	4512.48	0.356053	634.151	2.13589	-0.09691
18.24	4515.42	0.35624	634.564	2.13701	-0.09699
18.25	4518.34	0.356446	634.974	2.13825	-0.09694
18.26	4521.2	0.356653	635.376	2.13949	-0.09686
18.27	4524.17	0.356839	635.793	2.14061	-0.09695
18.28	4527.21	0.357025	636.221	2.14172	-0.09707
18.29	4530.17	0.357232	636.637	2.14296	-0.09703
18.3	4533.14	0.357439	637.054	2.14421	-0.09699
18.31	4536.17	0.357666	637.48	2.14557	-0.09686
18.32	4539.12	0.357852	637.894	2.14668	-0.09694
18.33	4542.14	0.358038	638.319	2.1478	-0.09705
18.34	4545.17	0.358224	638.745	2.14891	-0.09717
18.35	4548.1	0.358431	639.156	2.15016	-0.09712
18.36	4551.14	0.358658	639.584	2.15152	-0.09699
18.37	4554.1	0.358845	640	2.15264	-0.09707
18.38	4557.06	0.359051	640.416	2.15388	-0.09704
18.39	4560.06	0.359257	640.837	2.15511	-0.09702
18.4	4563.04	0.359443	641.256	2.15623	-0.09711
18.41	4565.98	0.359671	641.669	2.15759	-0.09694
18.42	4568.9	0.359877	642.079	2.15883	-0.09689
18.43	4571.78	0.360084	642.484	2.16007	-0.09682
18.44	4574.73	0.360249	642.899	2.16106	-0.09703
18.45	4577.68	0.360456	643.313	2.1623	-0.09698
18.46	4580.7	0.360642	643.738	2.16342	-0.09709
18.47	4583.64	0.360828	644.151	2.16454	-0.09717
18.48	4586.6	0.361056	644.567	2.1659	-0.09701
18.49	4589.56	0.361262	644.983	2.16714	-0.09697
18.5	4592.51	0.361449	645.397	2.16826	-0.09705
18.51	4595.48	0.361676	645.815	2.16962	-0.09689
18.52	4598.57	0.361862	646.249	2.17074	-0.09703
18.53	4601.68	0.362069	646.686	2.17198	-0.09706
18.54	4604.7	0.362255	647.111	2.1731	-0.09717
18.55	4607.74	0.362462	647.538	2.17434	-0.09716
18.56	4610.74	0.362689	647.959	2.1757	-0.09702
18.57	4613.68	0.362896	648.373	2.17694	-0.09697
18.58	4616.54	0.363082	648.774	2.17806	-0.09701
18.59	4619.48	0.363289	649.188	2.1793	-0.09697
18.6	4622.42	0.363475	649.601	2.18041	-0.09704
18.61	4625.37	0.363681	650.015	2.18165	-0.09701
18.62	4628.28	0.363847	650.424	2.18265	-0.09719
18.63	4631.14	0.364054	650.826	2.18389	-0.09711
18.64	4634.01	0.36426	651.23	2.18512	-0.09704
18.65	4636.87	0.364467	651.631	2.18636	-0.09696
18.66	4639.72	0.364673	652.032	2.1876	-0.09689
18.67	4642.67	0.364859	652.447	2.18872	-0.09697
18.68	4645.69	0.365045	652.871	2.18983	-0.09708
18.69	4648.64	0.365252	653.286	2.19107	-0.09703
18.7	4651.54	0.365458	653.693	2.19231	-0.09698
18.71	4654.45	0.365665	654.102	2.19355	-0.09692
18.72	4657.34	0.365872	654.508	2.19479	-0.09685
18.73	4660.23	0.366079	654.914	2.19603	-0.09678
18.74	4663.2	0.366244	655.332	2.19702	-0.097
18.75	4666.17	0.36643	655.749	2.19814	-0.09709
18.76	4669.19	0.366658	656.173	2.19951	-0.09695
18.77	4672.11	0.366844	656.584	2.20062	-0.09702
18.78	4675.06	0.36705	656.998	2.20186	-0.09698
18.79	4677.94	0.367257	657.403	2.2031	-0.09691
18.8	4680.89	0.367443	657.818	2.20422	-0.09699
18.81	4683.84	0.36765	658.232	2.20546	-0.09695
18.82	4686.79	0.367857	658.647	2.2067	-0.0969
18.83	4689.81	0.368022	659.071	2.20769	-0.09714
18.84	4692.72	0.368229	659.48	2.20893	-0.09708
18.85	4695.61	0.368436	659.886	2.21017	-0.09701
18.86	4698.45	0.368642	660.285	2.21141	-0.09693
18.87	4701.45	0.368849	660.707	2.21265	-0.09691
18.88	4704.47	0.369056	661.131	2.21389	-0.09689
18.89	4707.51	0.369263	661.559	2.21513	-0.09688
18.9	4710.64	0.369449	661.999	2.21625	-0.09704
18.91	4713.7	0.369655	662.429	2.21749	-0.09705
18.92	4716.72	0.369861	662.853	2.21872	-0.09704
18.93	4719.65	0.370068	663.265	2.21996	-0.09699
18.94	4722.7	0.370275	663.693	2.22121	-0.09698
18.95	4725.75	0.370502	664.122	2.22257	-0.09686
18.96	4728.79	0.370667	664.549	2.22356	-0.09711
18.97	4731.75	0.370854	664.965	2.22468	-0.09719
18.98	4734.69	0.37106	665.378	2.22591	-0.09714
18.99	4737.67	0.371288	665.797	2.22728	-0.09699
19	4740.56	0.371494	666.203	2.22852	-0.09692
19.01	4743.47	0.371681	666.612	2.22964	-0.09698
19.02	4746.33	0.371867	667.014	2.23076	-0.09703
19.03	4749.31	0.372094	667.433	2.23212	-0.09688
19.04	4752.29	0.372301	667.852	2.23336	-0.09685
19.05	4755.23	0.372487	668.265	2.23448	-0.09693
19.06	4758.17	0.372673	668.678	2.23559	-0.097
19.07	4761.11	0.372859	669.091	2.23671	-0.09708
19.08	4764.04	0.373066	669.503	2.23795	-0.09703
19.09	4766.9	0.373272	669.905	2.23918	-0.09696
19.1	4769.84	0.373459	670.318	2.24031	-0.09703
19.11	4772.72	0.373665	670.723	2.24154	-0.09696
19.12	4775.69	0.373851	671.14	2.24266	-0.09705
19.13	4778.48	0.374079	671.532	2.24403	-0.09682
19.14	4781.26	0.374265	671.923	2.24514	-0.09683
19.15	4784.04	0.374472	672.314	2.24638	-0.09672
19.16	4786.86	0.374678	672.71	2.24762	-0.09663
19.17	4789.72	0.374864	673.112	2.24873	-0.09668
19.18	4792.56	0.375029	673.511	2.24972	-0.09684
19.19	4795.4	0.375236	673.91	2.25097	-0.09675
19.2	4798.25	0.375442	674.311	2.2522	-0.09667
19.21	4801.08	0.375628	674.708	2.25332	-0.09671
19.22	4803.9	0.375856	675.105	2.25469	-0.09648
19.23	4806.83	0.376063	675.516	2.25593	-0.09643
19.24	4809.75	0.376249	675.927	2.25704	-0.0965
19.25	4812.69	0.376455	676.34	2.25828	-0.09646
19.26	4815.65	0.376642	676.756	2.2594	-0.09654
19.27	4818.56	0.376848	677.165	2.26064	-0.09649
19.28	4821.4	0.377055	677.564	2.26188	-0.0964
19.29	4824.36	0.377262	677.98	2.26312	-0.09636
19.3	4827.29	0.377468	678.392	2.26436	-0.09631
19.31	4830.26	0.377655	678.809	2.26548	-0.0964
19.32	4833.33	0.377861	679.24	2.26671	-0.09641
19.33	4836.26	0.378068	679.652	2.26795	-0.09636
19.34	4839.15	0.378275	680.058	2.2692	-0.09629
19.35	4842.08	0.378461	680.47	2.27031	-0.09636
19.36	4844.94	0.378688	680.872	2.27167	-0.09616
19.37	4847.79	0.378895	681.273	2.27292	-0.09608
19.38	4850.69	0.37906	681.68	2.27391	-0.09627
19.39	4853.5	0.379267	682.075	2.27515	-0.09617
19.4	4856.39	0.379474	682.481	2.27639	-0.0961
19.41	4859.28	0.379681	682.887	2.27763	-0.09603
19.42	4862.08	0.379866	683.281	2.27874	-0.09606
19.43	4864.95	0.380052	683.684	2.27986	-0.09611
19.44	4867.83	0.3803	684.089	2.28134	-0.09579
19.45	4870.75	0.380507	684.499	2.28259	-0.09574
19.46	4873.73	0.380693	684.918	2.2837	-0.09583
19.47	4876.7	0.38092	685.335	2.28506	-0.09568
19.48	4879.7	0.381106	685.757	2.28618	-0.09578
19.49	4882.72	0.381313	686.181	2.28742	-0.09576
19.5	4885.65	0.381499	686.593	2.28854	-0.09584
19.51	4888.53	0.381727	686.998	2.2899	-0.09564
19.52	4891.48	0.381933	687.412	2.29114	-0.0956
19.53	4894.37	0.38214	687.819	2.29238	-0.09553
19.54	4897.42	0.382326	688.247	2.2935	-0.09566
19.55	4900.36	0.382512	688.66	2.29461	-0.09573
19.56	4903.23	0.38274	689.064	2.29598	-0.09553
19.57	4906.08	0.382946	689.464	2.29722	-0.09545
19.58	4908.94	0.383153	689.866	2.29846	-0.09537
19.59	4911.79	0.383339	690.267	2.29957	-0.09542
19.6	4914.62	0.383525	690.664	2.30069	-0.09545
19.61	4917.53	0.383711	691.073	2.30181	-0.09552
19.62	4920.37	0.383897	691.472	2.30292	-0.09555
19.63	4923.25	0.384104	691.877	2.30416	-0.09548
19.64	4926.04	0.384311	692.269	2.3054	-0.09537
19.65	4928.83	0.384518	692.661	2.30665	-0.09526
19.66	4931.67	0.384724	693.06	2.30788	-0.09518
19.67	4934.56	0.38493	693.467	2.30912	-0.09512
19.68	4937.37	0.385137	693.862	2.31036	-0.09502
19.69	4940.15	0.385344	694.252	2.3116	-0.09491
19.7	4942.9	0.38553	694.639	2.31272	-0.09491
19.71	4945.65	0.385695	695.025	2.31371	-0.09504
19.72	4948.48	0.385902	695.423	2.31495	-0.09494
19.73	4951.28	0.386109	695.816	2.31619	-0.09484
19.74	4954.09	0.386295	696.211	2.31731	-0.09486
19.75	4956.94	0.386501	696.612	2.31854	-0.09479
19.76	4959.73	0.386708	697.004	2.31978	-0.09468
19.77	4962.53	0.386915	697.397	2.32103	-0.09457
19.78	4965.34	0.387122	697.792	2.32227	-0.09447
19.79	4968.26	0.387328	698.203	2.3235	-0.09442
19.8	4971.23	0.387514	698.62	2.32462	-0.09451
19.81	4974.15	0.387721	699.03	2.32586	-0.09446
19.82	4977.03	0.387928	699.435	2.3271	-0.09439
19.83	4979.94	0.388114	699.844	2.32822	-0.09445
19.84	4982.78	0.388321	700.243	2.32946	-0.09436
19.85	4985.67	0.388528	700.649	2.3307	-0.0943
19.86	4988.59	0.388734	701.06	2.33194	-0.09425
19.87	4991.5	0.38892	701.469	2.33305	-0.09431
19.88	4994.47	0.389148	701.886	2.33442	-0.09415
19.89	4997.36	0.389355	702.292	2.33566	-0.09408
19.9	5000.23	0.389541	702.695	2.33678	-0.09413
19.91	5003.11	0.389727	703.1	2.33789	-0.09419
19.92	5005.97	0.389933	703.502	2.33913	-0.09411
19.93	5008.81	0.39016	703.901	2.34049	-0.0939
19.94	5011.7	0.390346	704.307	2.34161	-0.09396
19.95	5014.62	0.390553	704.718	2.34285	-0.09391
19.96	5017.5	0.390739	705.122	2.34397	-0.09396
19.97	5020.37	0.390925	705.526	2.34508	-0.09401
19.98	5023.19	0.391132	705.922	2.34632	-0.09391
19.99	5026.08	0.391338	706.328	2.34756	-0.09385
20	5028.95	0.391545	706.731	2.3488	-0.09378
20.01	5031.84	0.391731	707.138	2.34992	-0.09383
20.02	5034.72	0.391917	707.542	2.35103	-0.09389
20.03	5037.59	0.392124	707.946	2.35227	-0.09381
20.04	5040.47	0.392331	708.35	2.35352	-0.09374
20.05	5043.2	0.392537	708.734	2.35475	-0.09361
20.06	5045.98	0.392744	709.125	2.35599	-0.0935
20.07	5048.76	0.392951	709.515	2.35723	-0.09339
20.08	5051.53	0.393137	709.905	2.35835	-0.0934
20.09	5054.22	0.393323	710.283	2.35947	-0.09337
20.1	5056.95	0.39353	710.666	2.36071	-0.09324
20.11	5059.67	0.393737	711.049	2.36195	-0.0931
20.12	5062.37	0.393923	711.428	2.36307	-0.09309
20.13	5065.19	0.394109	711.824	2.36418	-0.09311
20.14	5067.97	0.394316	712.215	2.36542	-0.093
20.15	5070.72	0.394522	712.602	2.36666	-0.09288
20.16	5073.42	0.394688	712.981	2.36765	-0.09298
20.17	5076.11	0.394915	713.359	2.36902	-0.09272
20.18	5078.83	0.395121	713.741	2.37025	-0.09258
20.19	5081.5	0.395307	714.116	2.37137	-0.09255
20.2	5084.15	0.395493	714.489	2.37248	-0.09251
20.21	5086.76	0.395679	714.856	2.3736	-0.09246
20.22	5089.45	0.395886	715.234	2.37484	-0.09231
20.23	5092.04	0.396093	715.598	2.37608	-0.09212
20.24	5094.64	0.396299	715.963	2.37732	-0.09194
20.25	5097.31	0.396506	716.338	2.37856	-0.09178
20.26	5100.09	0.396713	716.729	2.3798	-0.09167
20.27	5102.87	0.39692	717.12	2.38104	-0.09156
20.28	5105.64	0.397085	717.509	2.38203	-0.09169
20.29	5108.42	0.397292	717.9	2.38328	-0.09158
20.3	5111.22	0.397519	718.293	2.38464	-0.09135
20.31	5114.11	0.397726	718.699	2.38588	-0.09129
20.32	5116.89	0.397912	719.09	2.38699	-0.0913
20.33	5119.72	0.398119	719.488	2.38824	-0.09121
20.34	5122.58	0.398325	719.89	2.38947	-0.09113
20.35	5125.42	0.398532	720.289	2.39071	-0.09105
20.36	5128.15	0.398698	720.672	2.39171	-0.09116
20.37	5130.9	0.398904	721.059	2.39295	-0.09104
20.38	5133.7	0.399111	721.452	2.39419	-0.09094
[truncated: 2,552 more rows]
