# Supplementary material for: Data regarding the influence of Al, Ti, and C additions to as-cast Al0.6CoCrFeNi compositionally complex alloys on microstructures and mechanical properties
Source: Data Brief. 2019 Nov 4;27:104742. doi: 10.1016/j.dib.2019.104742 (PMC6864337; doi:10.1016/j.dib.2019.104742)
Supplement: Multimedia component 1 [file mmc1.zip › data in brief_supplementary material zip/XRD data/Al13_XRD.xlsx]

## Sheet: Sheet1
Alloy Name	Al13
2θ	Intensity
°	counts
20.005	2400
20.0113	2494
20.0176	2416
20.0238	2394
20.0301	2416
20.0364	2385
20.0426	2374
20.0489	2418
20.0552	2331
20.0614	2423
20.0677	2509
20.074	2322
20.0802	2376
20.0865	2358
20.0928	2353
20.099	2379
20.1053	2353
20.1116	2343
20.1178	2433
20.1241	2385
20.1304	2421
20.1366	2398
20.1429	2319
20.1492	2411
20.1554	2330
20.1617	2345
20.168	2324
20.1742	2387
20.1805	2396
20.1868	2323
20.193	2318
20.1993	2425
20.2056	2369
20.2118	2356
20.2181	2394
20.2244	2429
20.2306	2325
20.2369	2350
20.2432	2426
20.2494	2383
20.2557	2360
20.262	2379
20.2682	2470
20.2745	2475
20.2808	2348
20.287	2354
20.2933	2388
20.2996	2404
20.3058	2367
20.3121	2356
20.3184	2342
20.3246	2343
20.3309	2404
20.3372	2508
20.3434	2375
20.3497	2387
20.356	2337
20.3622	2351
20.3685	2384
20.3748	2343
20.381	2380
20.3873	2480
20.3936	2393
20.3998	2375
20.4061	2379
20.4124	2392
20.4186	2371
20.4249	2428
20.4312	2439
20.4374	2433
20.4437	2314
20.45	2359
20.4562	2309
20.4625	2375
20.4688	2422
20.475	2370
20.4813	2385
20.4876	2354
20.4938	2362
20.5001	2391
20.5064	2338
20.5126	2321
20.5189	2379
20.5252	2403
20.5314	2257
20.5377	2443
20.544	2429
20.5502	2447
20.5565	2428
20.5628	2357
20.569	2391
20.5753	2320
20.5816	2323
20.5878	2395
20.5941	2361
20.6004	2368
20.6066	2297
20.6129	2396
20.6192	2415
20.6254	2436
20.6317	2340
20.638	2453
20.6442	2392
20.6505	2424
20.6568	2378
20.663	2379
20.6693	2378
20.6756	2475
20.6818	2406
20.6881	2389
20.6944	2392
20.7006	2439
20.7069	2418
20.7132	2415
20.7194	2311
20.7257	2375
20.732	2396
20.7382	2331
20.7445	2421
20.7508	2374
20.757	2481
20.7633	2378
20.7696	2429
20.7758	2338
20.7821	2330
20.7884	2363
20.7946	2413
20.8009	2376
20.8072	2307
20.8134	2405
20.8197	2395
20.826	2454
20.8322	2420
20.8385	2310
20.8448	2436
20.851	2369
20.8573	2340
20.8636	2391
20.8698	2337
20.8761	2329
20.8824	2461
20.8886	2359
20.8949	2384
20.9012	2536
20.9074	2318
20.9137	2363
20.92	2336
20.9262	2490
20.9325	2285
20.9388	2259
20.945	2368
20.9513	2478
20.9576	2472
20.9638	2413
20.9701	2464
20.9764	2405
20.9826	2373
20.9889	2412
20.9952	2368
21.0014	2348
21.0077	2388
21.014	2387
21.0202	2481
21.0265	2382
21.0328	2415
21.039	2425
21.0453	2447
21.0516	2345
21.0578	2447
21.0641	2386
21.0704	2438
21.0766	2341
21.0829	2378
21.0892	2434
21.0954	2315
21.1017	2398
21.108	2366
21.1142	2291
21.1205	2428
21.1268	2438
21.133	2310
21.1393	2369
21.1456	2372
21.1518	2341
21.1581	2391
21.1644	2374
21.1706	2368
21.1769	2339
21.1832	2391
21.1894	2457
21.1957	2350
21.202	2351
21.2082	2394
21.2145	2478
21.2208	2376
21.227	2413
21.2333	2352
21.2396	2431
21.2459	2473
21.2521	2396
21.2584	2396
21.2646	2464
21.2709	2442
21.2772	2435
21.2834	2423
21.2897	2342
21.296	2367
21.3023	2427
21.3085	2411
21.3148	2403
21.321	2387
21.3273	2411
21.3336	2301
21.3398	2444
21.3461	2362
21.3524	2417
21.3587	2322
21.3649	2390
21.3712	2439
21.3774	2384
21.3837	2392
21.39	2417
21.3962	2416
21.4025	2372
21.4088	2418
21.4151	2304
21.4213	2344
21.4276	2373
21.4338	2456
21.4401	2442
21.4464	2398
21.4526	2388
21.4589	2363
21.4652	2407
21.4715	2469
21.4777	2333
21.484	2322
21.4902	2382
21.4965	2373
21.5028	2319
21.509	2389
21.5153	2369
21.5216	2405
21.5279	2341
21.5341	2359
21.5404	2360
21.5466	2425
21.5529	2359
21.5592	2336
21.5654	2237
21.5717	2361
21.578	2327
21.5843	2418
21.5905	2396
21.5968	2383
21.603	2341
21.6093	2415
21.6156	2432
21.6218	2468
21.6281	2458
21.6344	2411
21.6407	2344
21.6469	2395
21.6532	2480
21.6594	2373
21.6657	2311
21.672	2372
21.6782	2487
21.6845	2435
21.6908	2537
21.6971	2455
21.7033	2453
21.7096	2336
21.7158	2385
21.7221	2363
21.7284	2368
21.7346	2385
21.7409	2396
21.7472	2454
21.7535	2452
21.7597	2382
21.766	2412
21.7722	2425
21.7785	2427
21.7848	2368
21.791	2404
21.7973	2408
21.8036	2392
21.8099	2429
21.8161	2396
21.8224	2352
21.8286	2343
21.8349	2359
21.8412	2378
21.8474	2313
21.8537	2475
21.86	2389
21.8663	2388
21.8725	2305
21.8788	2376
21.885	2361
21.8913	2370
21.8976	2408
21.9038	2449
21.9101	2312
21.9164	2403
21.9227	2408
21.9289	2284
21.9352	2356
21.9414	2445
21.9477	2402
21.954	2376
21.9602	2419
21.9665	2411
21.9728	2450
21.9791	2314
21.9853	2338
21.9916	2304
21.9978	2382
22.0041	2341
22.0104	2405
22.0166	2393
22.0229	2374
22.0292	2385
22.0355	2344
22.0417	2389
22.048	2444
22.0542	2438
22.0605	2367
22.0668	2388
22.073	2407
22.0793	2395
22.0856	2394
22.0919	2334
22.0981	2377
22.1044	2328
22.1106	2337
22.1169	2392
22.1232	2433
22.1294	2284
22.1357	2419
22.142	2426
22.1483	2457
22.1545	2372
22.1608	2433
22.167	2352
22.1733	2477
22.1796	2386
22.1858	2457
22.1921	2458
22.1984	2421
22.2047	2401
22.2109	2337
22.2172	2345
22.2234	2413
22.2297	2429
22.236	2402
22.2422	2338
22.2485	2392
22.2548	2452
22.2611	2358
22.2673	2462
22.2736	2396
22.2798	2386
22.2861	2382
22.2924	2329
22.2987	2328
22.3049	2321
22.3112	2355
22.3175	2513
22.3237	2367
22.33	2306
22.3363	2355
22.3425	2346
22.3488	2415
22.3551	2376
22.3613	2310
22.3676	2419
22.3739	2371
22.3801	2351
22.3864	2340
22.3927	2416
22.3989	2308
22.4052	2471
22.4115	2323
22.4177	2256
22.424	2380
22.4303	2451
22.4365	2382
22.4428	2348
22.4491	2402
22.4553	2353
22.4616	2417
22.4679	2343
22.4741	2372
22.4804	2360
22.4867	2464
22.4929	2364
22.4992	2418
22.5055	2385
22.5117	2416
22.518	2356
22.5243	2367
22.5305	2462
22.5368	2362
22.5431	2334
22.5493	2309
22.5556	2386
22.5619	2325
22.5681	2379
22.5744	2347
22.5807	2459
22.5869	2345
22.5932	2435
22.5995	2432
22.6057	2514
22.612	2458
22.6183	2385
22.6245	2413
22.6308	2353
22.6371	2467
22.6433	2396
22.6496	2376
22.6559	2416
22.6621	2458
22.6684	2436
22.6747	2435
22.6809	2394
22.6872	2419
22.6935	2375
22.6997	2370
22.706	2437
22.7123	2368
22.7185	2357
22.7248	2330
22.7311	2406
22.7373	2471
22.7436	2441
22.7499	2354
22.7561	2420
22.7624	2465
22.7687	2388
22.7749	2395
22.7812	2310
22.7875	2367
22.7937	2505
22.8	2347
22.8063	2476
22.8125	2410
22.8188	2343
22.8251	2371
22.8313	2417
22.8376	2346
22.8439	2327
22.8501	2399
22.8564	2338
22.8627	2363
22.8689	2368
22.8752	2328
22.8815	2384
22.8877	2357
22.894	2423
22.9003	2273
22.9065	2387
22.9128	2374
22.9191	2290
22.9253	2373
22.9316	2427
22.9379	2292
22.9441	2347
22.9504	2441
22.9567	2513
22.9629	2431
22.9692	2418
22.9755	2438
22.9817	2454
22.988	2319
22.9943	2406
23.0005	2374
23.0068	2375
23.0131	2405
23.0193	2422
23.0256	2443
23.0319	2403
23.0381	2482
23.0444	2439
23.0507	2369
23.0569	2331
23.0632	2344
23.0695	2368
23.0757	2338
23.082	2331
23.0883	2443
23.0945	2449
23.1008	2407
23.1071	2411
23.1133	2270
23.1196	2406
23.1259	2369
23.1321	2334
23.1384	2416
23.1447	2393
23.1509	2438
23.1572	2390
23.1635	2306
23.1697	2426
23.176	2472
23.1823	2355
23.1885	2441
23.1948	2404
23.2011	2427
23.2073	2458
23.2136	2421
23.2199	2371
23.2261	2437
23.2324	2364
23.2387	2295
23.2449	2453
23.2512	2370
23.2575	2460
23.2637	2456
23.27	2391
23.2763	2358
23.2825	2385
23.2888	2404
23.2951	2370
23.3013	2367
23.3076	2377
23.3139	2355
23.3201	2356
23.3264	2393
23.3327	2403
23.3389	2417
23.3452	2369
23.3515	2334
23.3577	2347
23.364	2401
23.3703	2345
23.3765	2441
23.3828	2295
23.3891	2331
23.3953	2411
23.4016	2400
23.4079	2421
23.4141	2465
23.4204	2392
23.4267	2366
23.4329	2344
23.4392	2380
23.4455	2361
23.4517	2293
23.458	2362
23.4643	2396
23.4705	2392
23.4768	2410
23.4831	2390
23.4893	2422
23.4956	2369
23.5019	2314
23.5081	2402
23.5144	2334
23.5207	2403
23.5269	2447
23.5332	2428
23.5395	2448
23.5457	2424
23.552	2392
23.5583	2409
23.5645	2315
23.5708	2333
23.5771	2396
23.5833	2323
23.5896	2364
23.5959	2416
23.6021	2392
23.6084	2399
23.6147	2324
23.6209	2328
23.6272	2406
23.6335	2375
23.6397	2350
23.646	2345
23.6523	2321
23.6585	2444
23.6648	2318
23.6711	2390
23.6773	2403
23.6836	2362
23.6899	2391
23.6961	2383
23.7024	2454
23.7087	2416
23.7149	2398
23.7212	2340
23.7275	2425
23.7337	2422
23.74	2498
23.7463	2417
23.7525	2392
23.7588	2447
23.7651	2415
23.7713	2420
23.7776	2305
23.7839	2396
23.7901	2393
23.7964	2307
23.8027	2286
23.8089	2335
23.8152	2356
23.8215	2394
23.8277	2418
23.834	2393
23.8403	2260
23.8465	2416
23.8528	2353
23.8591	2466
23.8653	2336
23.8716	2362
23.8779	2367
23.8841	2304
23.8904	2347
23.8967	2394
23.9029	2342
23.9092	2336
23.9155	2448
23.9217	2348
23.928	2350
23.9343	2363
23.9405	2343
23.9468	2408
23.9531	2369
23.9593	2407
23.9656	2366
23.9719	2276
23.9781	2348
23.9844	2411
23.9907	2392
23.9969	2268
24.0032	2398
24.0095	2522
24.0157	2408
24.022	2408
24.0283	2420
24.0345	2337
24.0408	2364
24.0471	2429
24.0533	2404
24.0596	2371
24.0659	2369
24.0721	2382
24.0784	2411
24.0847	2307
24.0909	2356
24.0972	2348
24.1035	2357
24.1097	2320
24.116	2393
24.1223	2453
24.1285	2292
24.1348	2389
24.1411	2467
24.1473	2329
24.1536	2315
24.1599	2423
24.1661	2345
24.1724	2392
24.1787	2439
24.1849	2419
24.1912	2314
24.1975	2400
24.2037	2354
24.21	2284
24.2163	2359
24.2225	2359
24.2288	2403
24.2351	2395
24.2413	2307
24.2476	2436
24.2539	2394
24.2601	2467
24.2664	2346
24.2727	2415
24.2789	2323
24.2852	2404
24.2915	2434
24.2977	2354
24.304	2405
24.3103	2481
24.3165	2458
24.3228	2388
24.3291	2402
24.3353	2385
24.3416	2352
24.3479	2347
24.3541	2432
24.3604	2319
24.3667	2338
24.3729	2308
24.3792	2445
24.3855	2353
24.3917	2420
24.398	2482
24.4043	2366
24.4105	2346
24.4168	2310
24.4231	2328
24.4293	2448
24.4356	2340
24.4419	2376
24.4481	2454
24.4544	2369
24.4607	2357
24.4669	2388
24.4732	2324
24.4795	2347
24.4857	2353
24.492	2447
24.4983	2364
24.5045	2505
24.5108	2469
24.5171	2369
24.5233	2358
24.5296	2358
24.5359	2297
24.5421	2428
24.5484	2439
24.5547	2415
24.5609	2416
24.5672	2322
24.5735	2336
24.5797	2425
24.586	2281
24.5923	2346
24.5985	2487
24.6048	2346
24.6111	2362
24.6173	2375
24.6236	2438
24.6299	2281
24.6361	2401
24.6424	2406
24.6487	2404
24.6549	2407
24.6612	2358
24.6675	2317
24.6737	2405
24.68	2378
24.6863	2433
24.6925	2396
24.6988	2292
24.7051	2269
24.7113	2335
24.7176	2405
24.7239	2401
24.7301	2386
24.7364	2396
24.7427	2441
24.7489	2399
24.7552	2358
24.7615	2429
24.7677	2478
24.774	2363
24.7803	2409
24.7865	2386
24.7928	2279
24.7991	2359
24.8054	2310
24.8116	2360
24.8179	2399
24.8241	2428
24.8304	2391
24.8367	2338
24.8429	2252
24.8492	2399
24.8555	2335
24.8618	2345
24.868	2418
24.8743	2396
24.8805	2407
24.8868	2400
24.8931	2363
24.8993	2405
24.9056	2402
24.9119	2357
24.9182	2480
24.9244	2310
24.9307	2358
24.9369	2403
24.9432	2359
24.9495	2346
24.9557	2421
24.962	2450
24.9683	2372
24.9746	2359
24.9808	2372
24.9871	2361
24.9933	2489
24.9996	2278
25.0059	2357
25.0121	2343
25.0184	2313
25.0247	2321
25.031	2348
25.0372	2390
25.0435	2468
25.0497	2438
25.056	2276
25.0623	2418
25.0685	2334
25.0748	2399
25.0811	2385
25.0874	2412
25.0936	2360
25.0999	2351
25.1061	2363
25.1124	2417
25.1187	2419
25.1249	2409
25.1312	2391
25.1375	2328
25.1438	2447
25.15	2323
25.1563	2318
25.1625	2423
25.1688	2356
25.1751	2382
25.1813	2246
25.1876	2334
25.1939	2335
25.2002	2375
25.2064	2400
25.2127	2317
25.2189	2387
25.2252	2376
25.2315	2374
25.2377	2382
25.244	2384
25.2503	2389
25.2566	2353
25.2628	2329
25.2691	2419
25.2753	2352
25.2816	2270
25.2879	2293
25.2941	2403
25.3004	2403
25.3067	2420
25.313	2342
25.3192	2285
25.3255	2406
25.3317	2329
25.338	2321
25.3443	2383
25.3505	2385
25.3568	2313
25.3631	2370
25.3694	2387
25.3756	2395
25.3819	2346
25.3881	2373
25.3944	2336
25.4007	2315
25.4069	2360
25.4132	2407
25.4195	2374
25.4258	2395
25.432	2423
25.4383	2359
25.4445	2390
25.4508	2322
25.4571	2391
25.4633	2398
25.4696	2343
25.4759	2315
25.4822	2406
25.4884	2437
25.4947	2363
25.5009	2404
25.5072	2454
25.5135	2313
25.5197	2295
25.526	2341
25.5323	2342
25.5386	2429
25.5448	2392
25.5511	2253
25.5573	2363
25.5636	2362
25.5699	2336
25.5761	2307
25.5824	2373
25.5887	2273
25.595	2294
25.6012	2280
25.6075	2354
25.6137	2308
25.62	2391
25.6263	2338
25.6325	2315
25.6388	2360
25.6451	2384
25.6514	2451
25.6576	2388
25.6639	2308
25.6701	2333
25.6764	2401
25.6827	2369
25.6889	2445
25.6952	2486
25.7015	2376
25.7078	2375
25.714	2378
25.7203	2356
25.7265	2465
25.7328	2327
25.7391	2333
25.7453	2317
25.7516	2317
25.7579	2257
25.7642	2445
25.7704	2434
25.7767	2388
25.7829	2359
25.7892	2352
25.7955	2319
25.8017	2369
25.808	2307
25.8143	2351
25.8206	2265
25.8268	2415
25.8331	2359
25.8394	2318
25.8456	2315
25.8519	2404
25.8582	2339
25.8644	2282
25.8707	2379
25.877	2313
25.8832	2403
25.8895	2384
25.8958	2456
25.902	2337
25.9083	2347
25.9146	2383
25.9208	2296
25.9271	2388
25.9334	2336
25.9396	2344
25.9459	2366
25.9522	2464
25.9584	2331
25.9647	2390
25.971	2428
25.9772	2409
25.9835	2363
25.9898	2390
25.996	2390
26.0023	2359
26.0086	2302
26.0148	2368
26.0211	2328
26.0274	2383
26.0336	2338
26.0399	2317
26.0462	2392
26.0524	2369
26.0587	2369
26.065	2408
26.0712	2359
26.0775	2432
26.0838	2423
26.09	2402
26.0963	2337
26.1026	2288
26.1088	2382
26.1151	2370
26.1214	2280
26.1276	2325
26.1339	2400
26.1402	2372
26.1464	2371
26.1527	2341
26.159	2384
26.1652	2313
26.1715	2456
26.1778	2350
26.184	2302
26.1903	2398
26.1966	2374
26.2028	2308
26.2091	2274
26.2154	2413
26.2216	2390
26.2279	2368
26.2342	2362
26.2404	2369
26.2467	2376
26.253	2419
26.2592	2347
26.2655	2450
26.2718	2313
26.278	2313
26.2843	2372
26.2906	2389
26.2968	2307
26.3031	2402
26.3094	2340
26.3156	2364
26.3219	2371
26.3282	2248
26.3344	2322
26.3407	2394
26.347	2288
26.3532	2338
26.3595	2340
26.3658	2380
26.372	2333
26.3783	2374
26.3846	2323
26.3908	2398
26.3971	2388
26.4034	2358
26.4096	2361
26.4159	2292
26.4222	2358
26.4284	2399
26.4347	2383
26.441	2303
26.4472	2328
26.4535	2277
26.4598	2361
26.466	2315
26.4723	2410
26.4786	2292
26.4848	2459
26.4911	2333
26.4974	2379
26.5036	2383
26.5099	2418
26.5162	2390
26.5224	2404
26.5287	2385
26.535	2293
26.5412	2367
26.5475	2394
26.5538	2271
26.56	2408
26.5663	2319
26.5726	2330
26.5788	2391
26.5851	2422
26.5914	2389
26.5976	2346
26.6039	2410
26.6102	2359
26.6164	2429
26.6227	2368
26.629	2270
26.6352	2355
26.6415	2320
26.6478	2290
26.654	2440
26.6603	2406
26.6666	2341
26.6728	2376
26.6791	2410
26.6854	2474
26.6916	2336
26.6979	2228
26.7042	2328
26.7104	2428
26.7167	2407
26.723	2294
26.7292	2415
26.7355	2346
26.7418	2285
26.748	2393
26.7543	2433
26.7606	2382
26.7668	2453
26.7731	2367
26.7794	2324
26.7856	2318
26.7919	2358
26.7982	2331
26.8044	2287
26.8107	2353
26.817	2337
26.8232	2424
26.8295	2302
26.8358	2379
26.842	2396
26.8483	2486
26.8546	2369
26.8608	2423
26.8671	2352
26.8734	2322
26.8796	2345
26.8859	2329
26.8922	2321
26.8984	2367
26.9047	2398
26.911	2432
26.9172	2255
26.9235	2306
26.9298	2398
26.936	2368
26.9423	2274
26.9486	2320
26.9548	2380
26.9611	2258
26.9674	2380
26.9736	2338
26.9799	2425
26.9862	2313
26.9924	2266
26.9987	2333
27.005	2405
27.0112	2347
27.0175	2297
27.0238	2334
27.03	2347
27.0363	2367
27.0426	2322
27.0488	2336
27.0551	2354
27.0614	2357
27.0676	2313
27.0739	2330
27.0802	2412
27.0864	2329
27.0927	2373
27.099	2394
27.1052	2398
27.1115	2383
27.1178	2331
27.124	2331
27.1303	2445
27.1366	2315
27.1428	2373
27.1491	2301
27.1554	2437
27.1616	2426
27.1679	2354
27.1742	2389
27.1804	2419
27.1867	2330
27.193	2399
27.1992	2330
27.2055	2461
27.2118	2388
27.218	2322
27.2243	2274
27.2306	2257
27.2368	2413
27.2431	2307
27.2494	2341
27.2556	2345
27.2619	2299
27.2682	2310
27.2744	2370
27.2807	2341
27.287	2366
27.2932	2361
27.2995	2355
27.3058	2339
27.312	2404
27.3183	2402
27.3246	2299
27.3308	2336
27.3371	2390
27.3434	2428
27.3496	2307
27.3559	2302
27.3622	2402
27.3684	2335
27.3747	2322
27.381	2351
27.3872	2333
27.3935	2391
27.3998	2407
27.406	2408
27.4123	2340
27.4186	2304
27.4248	2303
27.4311	2434
27.4374	2345
27.4436	2371
27.4499	2423
27.4562	2354
27.4624	2273
27.4687	2425
27.475	2487
27.4812	2319
27.4875	2410
27.4938	2340
27.5	2388
27.5063	2403
27.5126	2331
27.5188	2335
27.5251	2390
27.5314	2338
27.5376	2291
27.5439	2318
27.5502	2392
27.5564	2338
27.5627	2345
27.569	2299
27.5752	2417
27.5815	2311
27.5878	2360
27.594	2344
27.6003	2407
27.6066	2406
27.6128	2398
27.6191	2394
27.6254	2405
27.6316	2465
27.6379	2324
27.6442	2391
27.6504	2326
27.6567	2354
27.663	2405
27.6692	2392
27.6755	2346
27.6818	2339
27.688	2389
27.6943	2411
27.7006	2361
27.7068	2328
27.7131	2339
27.7194	2395
27.7256	2361
27.7319	2388
27.7382	2295
27.7444	2336
27.7507	2313
27.757	2346
27.7632	2361
27.7695	2413
27.7758	2366
27.782	2363
27.7883	2405
27.7946	2304
27.8008	2361
27.8071	2304
27.8134	2362
27.8196	2318
27.8259	2384
27.8322	2376
27.8384	2361
27.8447	2331
27.851	2301
27.8572	2336
27.8635	2329
27.8698	2293
27.876	2328
27.8823	2350
27.8886	2285
27.8948	2281
27.9011	2384
27.9074	2436
27.9136	2347
27.9199	2341
27.9262	2366
27.9324	2309
27.9387	2199
27.945	2330
27.9512	2417
27.9575	2166
27.9638	2493
27.97	2437
27.9763	2328
27.9826	2344
27.9888	2335
27.9951	2305
28.0014	2292
28.0076	2335
28.0139	2403
28.0202	2383
28.0264	2306
28.0327	2297
28.039	2372
28.0452	2335
28.0515	2350
28.0578	2325
28.064	2375
28.0703	2297
28.0766	2436
28.0828	2358
28.0891	2442
28.0954	2419
28.1016	2363
28.1079	2362
28.1142	2338
28.1204	2378
28.1267	2319
28.133	2352
28.1392	2309
28.1455	2313
28.1518	2351
28.158	2339
28.1643	2327
28.1706	2392
28.1768	2399
28.1831	2272
28.1894	2352
28.1956	2310
28.2019	2372
28.2082	2309
28.2144	2351
28.2207	2318
28.227	2364
28.2332	2350
28.2395	2346
28.2458	2406
28.252	2411
28.2583	2310
28.2646	2355
28.2708	2285
28.2771	2380
28.2834	2345
28.2897	2390
28.2959	2317
28.3022	2229
28.3085	2343
28.3147	2313
28.321	2357
28.3272	2324
28.3335	2379
28.3398	2345
28.3461	2369
28.3523	2339
28.3586	2382
28.3649	2376
28.3711	2410
28.3774	2429
28.3836	2387
28.3899	2396
28.3962	2392
28.4025	2351
28.4087	2396
28.415	2343
28.4213	2377
28.4275	2296
28.4338	2359
28.44	2371
28.4463	2350
28.4526	2279
28.4589	2331
28.4651	2343
28.4714	2329
28.4777	2263
28.4839	2229
28.4902	2330
28.4964	2476
28.5027	2295
28.509	2378
28.5153	2412
28.5215	2266
28.5278	2412
28.5341	2310
28.5403	2294
28.5466	2383
28.5528	2346
28.5591	2390
28.5654	2386
28.5717	2374
28.5779	2449
28.5842	2301
28.5905	2274
28.5967	2317
28.603	2359
28.6092	2340
28.6155	2281
28.6218	2380
28.6281	2383
28.6343	2350
28.6406	2363
28.6469	2379
28.6531	2370
28.6594	2433
28.6656	2409
28.6719	2359
28.6782	2262
28.6844	2428
28.6907	2362
28.697	2335
28.7033	2306
28.7095	2382
28.7158	2435
28.722	2271
28.7283	2325
28.7346	2396
28.7408	2263
28.7471	2257
28.7534	2395
28.7597	2271
28.7659	2379
28.7722	2323
28.7784	2370
28.7847	2374
28.791	2334
28.7972	2321
28.8035	2339
28.8098	2323
28.8161	2310
28.8223	2356
28.8286	2344
28.8348	2384
28.8411	2459
28.8474	2359
28.8536	2334
28.8599	2351
28.8662	2364
28.8725	2344
28.8787	2386
28.885	2322
28.8912	2254
28.8975	2305
28.9038	2323
28.91	2325
28.9163	2389
28.9226	2360
28.9289	2270
28.9351	2396
28.9414	2355
28.9476	2276
28.9539	2299
28.9602	2389
28.9664	2345
28.9727	2325
28.979	2345
28.9853	2287
28.9915	2285
28.9978	2223
29.004	2233
29.0103	2318
29.0166	2387
29.0228	2383
29.0291	2344
29.0354	2382
29.0417	2333
29.0479	2367
29.0542	2361
29.0604	2282
29.0667	2440
29.073	2273
29.0792	2297
29.0855	2285
29.0918	2341
29.0981	2304
29.1043	2298
29.1106	2303
29.1168	2382
29.1231	2250
29.1294	2366
29.1356	2401
29.1419	2355
29.1482	2373
29.1545	2396
29.1607	2348
29.167	2374
29.1732	2258
29.1795	2285
29.1858	2398
29.192	2236
29.1983	2385
29.2046	2391
29.2109	2302
29.2171	2289
29.2234	2378
29.2296	2370
29.2359	2394
29.2422	2311
29.2484	2298
29.2547	2340
29.261	2327
29.2673	2358
29.2735	2373
29.2798	2312
29.286	2407
29.2923	2407
29.2986	2394
29.3048	2396
29.3111	2425
29.3174	2224
29.3237	2339
29.3299	2334
29.3362	2378
29.3424	2413
29.3487	2368
29.355	2249
29.3613	2339
29.3675	2362
29.3738	2255
29.3801	2404
29.3863	2373
29.3926	2298
29.3989	2359
29.4051	2326
29.4114	2319
29.4177	2396
29.4239	2272
29.4302	2428
29.4365	2371
29.4427	2372
29.449	2345
29.4553	2323
29.4615	2315
29.4678	2324
29.4741	2385
29.4803	2324
29.4866	2288
29.4929	2374
29.4991	2322
29.5054	2373
29.5117	2326
29.5179	2374
29.5242	2364
29.5305	2290
29.5367	2265
29.543	2327
29.5493	2336
29.5555	2285
29.5618	2321
29.5681	2487
29.5743	2416
29.5806	2265
29.5869	2341
29.5931	2324
29.5994	2364
29.6057	2307
29.6119	2408
29.6182	2255
29.6245	2330
29.6307	2377
29.637	2344
29.6433	2415
29.6495	2303
29.6558	2276
29.6621	2291
29.6683	2282
29.6746	2359
29.6809	2359
29.6871	2298
29.6934	2405
29.6997	2264
29.7059	2330
29.7122	2343
29.7185	2437
29.7247	2274
29.731	2352
29.7373	2351
29.7435	2408
29.7498	2437
29.7561	2429
29.7623	2354
29.7686	2342
29.7749	2424
29.7811	2399
29.7874	2429
29.7937	2412
29.7999	2242
29.8062	2377
29.8125	2362
29.8187	2334
29.825	2327
29.8313	2309
29.8375	2293
29.8438	2312
29.8501	2372
29.8563	2425
29.8626	2318
29.8689	2336
29.8751	2376
29.8814	2274
29.8877	2328
29.8939	2366
29.9002	2364
29.9065	2360
29.9127	2335
29.919	2384
29.9253	2404
29.9315	2445
29.9378	2354
29.9441	2334
29.9503	2405
29.9566	2394
29.9629	2272
29.9691	2357
29.9754	2357
29.9817	2311
29.9879	2329
29.9942	2388
30.0005	2385
30.0067	2338
30.013	2302
30.0193	2272
30.0255	2249
30.0318	2368
30.0381	2348
30.0443	2388
30.0506	2292
30.0569	2268
30.0631	2314
30.0694	2343
30.0757	2264
30.0819	2334
30.0882	2356
30.0945	2352
30.1007	2329
30.107	2296
30.1133	2345
30.1195	2296
30.1258	2317
30.1321	2235
30.1383	2395
30.1446	2383
30.1509	2375
30.1571	2403
30.1634	2366
30.1697	2311
30.1759	2306
30.1822	2385
30.1885	2321
30.1947	2296
30.201	2252
30.2073	2293
30.2135	2318
30.2198	2286
30.2261	2311
30.2323	2407
30.2386	2339
30.2449	2428
30.2511	2346
30.2574	2333
30.2637	2298
30.2699	2330
30.2762	2393
30.2825	2357
30.2887	2371
30.295	2396
30.3013	2330
30.3075	2320
30.3138	2368
30.3201	2254
30.3263	2394
30.3326	2359
30.3389	2355
30.3451	2313
30.3514	2313
30.3577	2341
30.3639	2360
30.3702	2443
30.3765	2324
30.3827	2354
30.389	2321
30.3953	2392
30.4015	2346
30.4078	2410
30.4141	2338
30.4203	2330
30.4266	2372
30.4329	2302
30.4391	2358
30.4454	2330
30.4517	2345
30.4579	2371
30.4642	2336
30.4705	2392
30.4767	2351
30.483	2289
30.4893	2291
30.4955	2310
30.5018	2408
30.5081	2305
30.5143	2252
30.5206	2311
30.5269	2249
30.5331	2354
30.5394	2449
30.5457	2356
30.5519	2289
30.5582	2273
30.5645	2320
30.5707	2343
30.577	2282
30.5833	2348
30.5895	2376
30.5958	2405
30.6021	2368
30.6083	2361
30.6146	2287
30.6209	2319
30.6271	2337
30.6334	2289
30.6397	2333
30.6459	2389
30.6522	2431
30.6585	2347
30.6647	2304
30.671	2292
30.6773	2398
30.6835	2319
30.6898	2274
30.6961	2382
30.7023	2394
30.7086	2344
30.7149	2382
30.7211	2399
30.7274	2352
30.7337	2385
30.7399	2303
30.7462	2440
30.7525	2338
30.7587	2327
30.765	2394
30.7713	2387
30.7775	2348
30.7838	2289
30.7901	2342
30.7963	2331
30.8026	2372
30.8089	2357
30.8151	2383
30.8214	2367
30.8277	2411
30.8339	2407
30.8402	2419
30.8465	2335
30.8527	2353
30.859	2360
30.8653	2392
30.8715	2407
30.8778	2363
30.8841	2458
30.8903	2419
30.8966	2364
30.9029	2453
30.9091	2478
30.9154	2361
30.9217	2363
30.9279	2485
30.9342	2469
30.9405	2424
30.9467	2342
30.953	2411
30.9593	2374
30.9655	2469
30.9718	2413
30.9781	2535
30.9843	2460
30.9906	2498
30.9969	2404
31.0031	2467
31.0094	2565
31.0157	2462
31.0219	2508
31.0282	2538
31.0345	2505
31.0407	2557
31.047	2537
31.0533	2404
31.0595	2437
31.0658	2400
31.0721	2403
31.0783	2568
31.0846	2532
31.0909	2472
31.0971	2504
31.1034	2509
31.1097	2371
31.1159	2494
31.1222	2379
31.1285	2442
31.1347	2413
31.141	2568
31.1473	2440
31.1535	2475
31.1598	2423
31.1661	2404
31.1723	2418
31.1786	2393
31.1849	2438
31.1911	2361
31.1974	2385
31.2037	2340
31.2099	2356
31.2162	2368
31.2225	2342
31.2287	2304
31.235	2368
31.2413	2378
31.2475	2315
31.2538	2363
31.2601	2340
31.2663	2266
31.2726	2281
31.2789	2399
31.2851	2377
31.2914	2266
31.2977	2379
31.3039	2438
31.3102	2385
31.3165	2369
31.3227	2314
31.329	2346
31.3353	2385
31.3415	2339
31.3478	2433
31.3541	2370
31.3603	2272
31.3666	2308
31.3729	2339
31.3791	2334
31.3854	2284
31.3917	2351
31.3979	2392
31.4042	2298
31.4105	2407
31.4167	2265
31.423	2338
31.4293	2308
31.4355	2423
31.4418	2293
31.4481	2378
31.4543	2324
31.4606	2383
31.4669	2315
31.4731	2322
31.4794	2374
31.4857	2333
31.4919	2359
31.4982	2294
31.5045	2308
31.5107	2281
31.517	2385
31.5233	2405
31.5295	2318
31.5358	2369
31.5421	2326
31.5483	2345
31.5546	2315
31.5609	2309
31.5671	2405
31.5734	2294
31.5797	2348
31.5859	2422
31.5922	2306
31.5985	2343
31.6047	2341
31.611	2341
31.6173	2392
31.6235	2297
31.6298	2244
31.6361	2363
31.6423	2357
31.6486	2382
31.6549	2311
31.6611	2380
31.6674	2249
31.6737	2317
31.6799	2407
31.6862	2295
31.6925	2393
31.6987	2319
31.705	2361
31.7113	2413
31.7175	2356
31.7238	2375
31.7301	2273
31.7363	2374
31.7426	2358
31.7489	2337
31.7551	2310
31.7614	2329
31.7677	2282
31.7739	2217
31.7802	2242
31.7865	2450
31.7927	2311
31.799	2334
31.8053	2264
31.8115	2393
31.8178	2392
31.8241	2405
31.8303	2303
31.8366	2272
31.8429	2281
31.8492	2303
31.8554	2271
31.8617	2350
31.868	2237
31.8742	2273
31.8805	2306
31.8867	2348
31.893	2312
31.8993	2370
31.9056	2269
31.9118	2356
31.9181	2447
31.9244	2345
31.9306	2294
31.9369	2366
31.9431	2375
31.9494	2400
31.9557	2388
31.962	2297
31.9682	2333
31.9745	2242
31.9808	2326
31.987	2328
31.9933	2276
31.9995	2395
32.0058	2310
32.0121	2272
32.0183	2344
32.0246	2292
32.0309	2322
32.0371	2344
32.0434	2314
32.0497	2254
32.056	2311
32.0622	2342
32.0685	2247
32.0748	2230
32.081	2270
32.0873	2271
32.0936	2226
32.0998	2315
32.1061	2315
32.1123	2374
32.1186	2372
32.1249	2342
32.1311	2315
32.1374	2226
32.1437	2416
32.1499	2303
32.1562	2374
32.1625	2378
32.1688	2393
32.175	2308
32.1813	2237
32.1876	2341
32.1938	2378
32.2001	2303
32.2064	2337
32.2126	2351
32.2189	2410
32.2251	2324
32.2314	2229
32.2377	2382
32.2439	2383
32.2502	2297
32.2565	2330
32.2627	2306
32.269	2331
32.2753	2359
32.2816	2276
32.2878	2384
32.2941	2317
32.3004	2366
32.3066	2237
32.3129	2328
32.3192	2325
32.3254	2347
32.3317	2314
32.3379	2296
32.3442	2291
32.3505	2263
32.3567	2401
32.363	2359
32.3693	2338
32.3755	2330
32.3818	2291
32.3881	2329
32.3944	2274
32.4006	2312
32.4069	2422
32.4132	2238
32.4194	2207
32.4257	2322
32.432	2369
32.4382	2363
32.4445	2402
32.4507	2294
32.457	2239
32.4633	2261
32.4695	2348
32.4758	2377
32.4821	2370
32.4883	2373
32.4946	2315
32.5009	2341
32.5072	2410
32.5134	2247
[truncated: 13,960 more rows]
