# Supplementary material for: Data regarding the influence of Al, Ti, and C additions to as-cast Al0.6CoCrFeNi compositionally complex alloys on microstructures and mechanical properties
Source: Data Brief. 2019 Nov 4;27:104742. doi: 10.1016/j.dib.2019.104742 (PMC6864337; doi:10.1016/j.dib.2019.104742)
Supplement: Multimedia component 1 [file mmc1.zip › data in brief_supplementary material zip/XRD data/Al16_XRD.xlsx]

## Sheet: Sheet1
Alloy Name	Al16
2θ	Intensity
°	counts
20.005	2135
20.0113	2144
20.0176	2107
20.0238	2096
20.0301	2080
20.0364	2046
20.0426	2112
20.0489	2108
20.0552	2108
20.0614	2030
20.0677	2152
20.074	2050
20.0802	2113
20.0865	1928
20.0928	2035
20.099	2037
20.1053	2107
20.1116	2134
20.1178	2201
20.1241	2064
20.1304	2079
20.1366	2192
20.1429	2020
20.1492	2044
20.1554	2092
20.1617	2109
20.168	2060
20.1742	2067
20.1805	2106
20.1868	2128
20.193	2121
20.1993	2166
20.2056	2057
20.2118	2041
20.2181	2077
20.2244	2085
20.2306	2094
20.2369	2090
20.2432	2135
20.2494	2083
20.2557	2099
20.262	2094
20.2682	2056
20.2745	2014
20.2808	2133
20.287	2046
20.2933	2125
20.2996	2183
20.3058	2152
20.3121	2154
20.3184	2158
20.3246	2066
20.3309	2188
20.3372	2150
20.3434	2002
20.3497	2123
20.356	2053
20.3622	2030
20.3685	2060
20.3748	2081
20.381	2084
20.3873	1993
20.3936	2142
20.3998	2029
20.4061	2045
20.4124	2112
20.4186	2032
20.4249	2137
20.4312	2126
20.4374	2090
20.4437	2134
20.45	2100
20.4562	2036
20.4625	2181
20.4688	2051
20.475	2080
20.4813	2105
20.4876	2052
20.4938	2124
20.5001	2069
20.5064	2068
20.5126	2028
20.5189	2106
20.5252	2125
20.5314	2129
20.5377	2048
20.544	2158
20.5502	2181
20.5565	2164
20.5628	2098
20.569	2110
20.5753	2083
20.5816	2073
20.5878	2117
20.5941	2122
20.6004	2097
20.6066	2109
20.6129	2081
20.6192	2034
20.6254	2108
20.6317	2082
20.638	2063
20.6442	2099
20.6505	2015
20.6568	2047
20.663	2172
20.6693	2078
20.6756	2155
20.6818	2036
20.6881	2110
20.6944	2177
20.7006	2139
20.7069	2197
20.7132	2207
20.7194	2101
20.7257	2108
20.732	2075
20.7382	2056
20.7445	2112
20.7508	2087
20.757	2053
20.7633	2033
20.7696	2158
20.7758	2083
20.7821	2111
20.7884	2131
20.7946	2175
20.8009	2122
20.8072	2060
20.8134	2073
20.8197	2118
20.826	2145
20.8322	2152
20.8385	2140
20.8448	2159
20.851	2108
20.8573	2050
20.8636	2164
20.8698	2101
20.8761	2090
20.8824	2130
20.8886	2002
20.8949	1978
20.9012	2132
20.9074	2072
20.9137	2035
20.92	2126
20.9262	2063
20.9325	2160
20.9388	2112
20.945	2197
20.9513	2109
20.9576	2126
20.9638	2067
20.9701	2170
20.9764	2070
20.9826	2114
20.9889	2157
20.9952	2084
21.0014	2134
21.0077	2128
21.014	2171
21.0202	2130
21.0265	2050
21.0328	2109
21.039	2064
21.0453	2122
21.0516	2105
21.0578	2159
21.0641	2061
21.0704	2061
21.0766	2110
21.0829	2073
21.0892	2183
21.0954	2100
21.1017	2113
21.108	2129
21.1142	2100
21.1205	2139
21.1268	2152
21.133	2126
21.1393	2073
21.1456	2142
21.1518	2147
21.1581	2221
21.1644	2112
21.1706	2148
21.1769	2115
21.1832	2127
21.1894	2158
21.1957	2087
21.202	2127
21.2082	2098
21.2145	2150
21.2208	1949
21.227	2126
21.2333	2082
21.2396	2079
21.2459	2092
21.2521	2142
21.2584	2140
21.2646	2093
21.2709	2085
21.2772	2163
21.2834	2145
21.2897	2116
21.296	2138
21.3023	2090
21.3085	2015
21.3148	2165
21.321	2191
21.3273	2126
21.3336	2105
21.3398	2047
21.3461	2112
21.3524	2100
21.3587	2129
21.3649	2119
21.3712	2053
21.3774	2080
21.3837	2083
21.39	2192
21.3962	2112
21.4025	2091
21.4088	2090
21.4151	2119
21.4213	2056
21.4276	2024
21.4338	2137
21.4401	2167
21.4464	2204
21.4526	2080
21.4589	2114
21.4652	2211
21.4715	2144
21.4777	2049
21.484	2220
21.4902	2072
21.4965	2093
21.5028	2114
21.509	2053
21.5153	2093
21.5216	2142
21.5279	2116
21.5341	2046
21.5404	2098
21.5466	2147
21.5529	2098
21.5592	2085
21.5654	2099
21.5717	2157
21.578	2111
21.5843	2081
21.5905	2091
21.5968	2067
21.603	2092
21.6093	2058
21.6156	2099
21.6218	2180
21.6281	2031
21.6344	2049
21.6407	2078
21.6469	2123
21.6532	2134
21.6594	2082
21.6657	2091
21.672	2152
21.6782	2147
21.6845	2031
21.6908	2047
21.6971	2097
21.7033	2116
21.7096	2149
21.7158	2079
21.7221	2176
21.7284	2160
21.7346	2020
21.7409	2189
21.7472	2070
21.7535	2105
21.7597	2167
21.766	1959
21.7722	2175
21.7785	2155
21.7848	2188
21.791	2097
21.7973	2220
21.8036	2081
21.8099	2093
21.8161	2116
21.8224	2121
21.8286	2087
21.8349	2075
21.8412	2066
21.8474	2057
21.8537	2034
21.86	2103
21.8663	2100
21.8725	2087
21.8788	2100
21.885	2074
21.8913	2188
21.8976	2072
21.9038	2103
21.9101	2100
21.9164	2103
21.9227	2065
21.9289	2097
21.9352	2122
21.9414	2108
21.9477	2108
21.954	2175
21.9602	2110
21.9665	2109
21.9728	2060
21.9791	2177
21.9853	2119
21.9916	2129
21.9978	2206
22.0041	2091
22.0104	2018
22.0166	2179
22.0229	2241
22.0292	2154
22.0355	2161
22.0417	2094
22.048	2141
22.0542	2095
22.0605	2129
22.0668	2180
22.073	2144
22.0793	2112
22.0856	2121
22.0919	2053
22.0981	2175
22.1044	2067
22.1106	2101
22.1169	2211
22.1232	2161
22.1294	2163
22.1357	2102
22.142	2069
22.1483	2204
22.1545	2140
22.1608	2146
22.167	2113
22.1733	2191
22.1796	2130
22.1858	2107
22.1921	2067
22.1984	2123
22.2047	2139
22.2109	2108
22.2172	2059
22.2234	2141
22.2297	2059
22.236	2109
22.2422	2160
22.2485	2154
22.2548	2205
22.2611	2158
22.2673	2107
22.2736	2051
22.2798	2089
22.2861	2188
22.2924	2162
22.2987	2161
22.3049	2125
22.3112	2133
22.3175	2078
22.3237	2080
22.33	2027
22.3363	2051
22.3425	2163
22.3488	2113
22.3551	2163
22.3613	2042
22.3676	2081
22.3739	2047
22.3801	2139
22.3864	2192
22.3927	2046
22.3989	2102
22.4052	2110
22.4115	2138
22.4177	2192
22.424	2052
22.4303	2100
22.4365	2070
22.4428	2174
22.4491	2145
22.4553	2117
22.4616	2074
22.4679	2108
22.4741	2053
22.4804	2110
22.4867	2155
22.4929	2116
22.4992	2123
22.5055	2135
22.5117	2121
22.518	2200
22.5243	2140
22.5305	2113
22.5368	2140
22.5431	2073
22.5493	2132
22.5556	2246
22.5619	2053
22.5681	2140
22.5744	2134
22.5807	2125
22.5869	2163
22.5932	2118
22.5995	2067
22.6057	2192
22.612	2091
22.6183	2074
22.6245	2173
22.6308	2154
22.6371	2189
22.6433	2118
22.6496	2172
22.6559	2131
22.6621	2126
22.6684	2089
22.6747	2074
22.6809	2148
22.6872	2091
22.6935	2126
22.6997	2050
22.706	2131
22.7123	2149
22.7185	2110
22.7248	2193
22.7311	2171
22.7373	2119
22.7436	2163
22.7499	2113
22.7561	2158
22.7624	2096
22.7687	2221
22.7749	2086
22.7812	2135
22.7875	2110
22.7937	2121
22.8	2157
22.8063	2113
22.8125	2215
22.8188	2163
22.8251	2093
22.8313	2129
22.8376	1972
22.8439	2109
22.8501	2214
22.8564	2045
22.8627	2149
22.8689	2111
22.8752	1983
22.8815	2067
22.8877	2180
22.894	2189
22.9003	2144
22.9065	2124
22.9128	2090
22.9191	2228
22.9253	2116
22.9316	2077
22.9379	2147
22.9441	2073
22.9504	2134
22.9567	2081
22.9629	2003
22.9692	2162
22.9755	2094
22.9817	2109
22.988	2113
22.9943	2134
23.0005	2067
23.0068	2220
23.0131	2107
23.0193	1991
23.0256	2109
23.0319	2076
23.0381	2119
23.0444	2034
23.0507	2110
23.0569	2124
23.0632	2141
23.0695	2089
23.0757	2106
23.082	2147
23.0883	2155
23.0945	2061
23.1008	2186
23.1071	1993
23.1133	2085
23.1196	2058
23.1259	2139
23.1321	2116
23.1384	2117
23.1447	2053
23.1509	2079
23.1572	2012
23.1635	2128
23.1697	2127
23.176	2050
23.1823	2207
23.1885	2140
23.1948	2105
23.2011	2084
23.2073	2276
23.2136	2147
23.2199	2235
23.2261	2128
23.2324	2179
23.2387	2133
23.2449	2145
23.2512	2165
23.2575	2081
23.2637	2127
23.27	2154
23.2763	2127
23.2825	2114
23.2888	2008
23.2951	2077
23.3013	2116
23.3076	2152
23.3139	2099
23.3201	2107
23.3264	2064
23.3327	2061
23.3389	2127
23.3452	2123
23.3515	2263
23.3577	2154
23.364	2194
23.3703	2106
23.3765	1998
23.3828	2108
23.3891	2156
23.3953	2110
23.4016	2076
23.4079	2046
23.4141	2092
23.4204	2161
23.4267	2133
23.4329	2140
23.4392	2171
23.4455	2080
23.4517	2198
23.458	2144
23.4643	2051
23.4705	2121
23.4768	2101
23.4831	2242
23.4893	2107
23.4956	2149
23.5019	2046
23.5081	2168
23.5144	2047
23.5207	2141
23.5269	2057
23.5332	2144
23.5395	2163
23.5457	2090
23.552	2124
23.5583	2219
23.5645	2041
23.5708	2118
23.5771	2114
23.5833	2062
23.5896	2105
23.5959	2083
23.6021	2098
23.6084	2146
23.6147	2024
23.6209	2116
23.6272	2070
23.6335	2086
23.6397	2087
23.646	2195
23.6523	2189
23.6585	2160
23.6648	2074
23.6711	2114
23.6773	2068
23.6836	2201
23.6899	1989
23.6961	2188
23.7024	2156
23.7087	2077
23.7149	2223
23.7212	2051
23.7275	2082
23.7337	2005
23.74	2090
23.7463	2109
23.7525	2083
23.7588	2130
23.7651	2091
23.7713	2080
23.7776	2070
23.7839	2199
23.7901	2145
23.7964	2087
23.8027	2160
23.8089	2112
23.8152	2168
23.8215	2106
23.8277	2117
23.834	2081
23.8403	2084
23.8465	2156
23.8528	2206
23.8591	2138
23.8653	2080
23.8716	2073
23.8779	2081
23.8841	2183
23.8904	2128
23.8967	2129
23.9029	2042
23.9092	2200
23.9155	2084
23.9217	2118
23.928	2045
23.9343	2077
23.9405	2043
23.9468	2142
23.9531	2093
23.9593	2064
23.9656	2113
23.9719	2102
23.9781	2090
23.9844	2035
23.9907	2067
23.9969	2206
24.0032	2180
24.0095	2049
24.0157	2197
24.022	2110
24.0283	2217
24.0345	2124
24.0408	2254
24.0471	2018
24.0533	2165
24.0596	2150
24.0659	2033
24.0721	2127
24.0784	2090
24.0847	2032
24.0909	2080
24.0972	2151
24.1035	2212
24.1097	2140
24.116	2132
24.1223	2171
24.1285	2149
24.1348	2239
24.1411	2074
24.1473	2105
24.1536	2128
24.1599	2119
24.1661	2082
24.1724	2139
24.1787	2063
24.1849	2049
24.1912	2103
24.1975	2097
24.2037	2129
24.21	2134
24.2163	2144
24.2225	2010
24.2288	2152
24.2351	2060
24.2413	2114
24.2476	2108
24.2539	2177
24.2601	2064
24.2664	2082
24.2727	2197
24.2789	2086
24.2852	2090
24.2915	2130
24.2977	2099
24.304	2065
24.3103	2097
24.3165	2095
24.3228	2096
24.3291	2119
24.3353	2200
24.3416	2200
24.3479	2147
24.3541	2065
24.3604	2111
24.3667	2228
24.3729	2001
24.3792	2188
24.3855	2045
24.3917	2139
24.398	2045
24.4043	2111
24.4105	2111
24.4168	2107
24.4231	2073
24.4293	2085
24.4356	2119
24.4419	2158
24.4481	2063
24.4544	2067
24.4607	2047
24.4669	2135
24.4732	2128
24.4795	2085
24.4857	2098
24.492	2103
24.4983	2165
24.5045	2069
24.5108	2213
24.5171	2129
24.5233	2105
24.5296	2172
24.5359	2196
24.5421	2122
24.5484	2074
24.5547	2091
24.5609	2085
24.5672	2135
24.5735	2093
24.5797	2113
24.586	2137
24.5923	2152
24.5985	2247
24.6048	2152
24.6111	2162
24.6173	2198
24.6236	2115
24.6299	2060
24.6361	2041
24.6424	2081
24.6487	2160
24.6549	2072
24.6612	2243
24.6675	2063
24.6737	2131
24.68	2110
24.6863	2128
24.6925	2094
24.6988	2073
24.7051	2059
24.7113	2138
24.7176	2152
24.7239	2069
24.7301	2103
24.7364	2143
24.7427	2155
24.7489	2100
24.7552	2196
24.7615	2085
24.7677	2041
24.774	2137
24.7803	2198
24.7865	2070
24.7928	2150
24.7991	2206
24.8054	2076
24.8116	2080
24.8179	2163
24.8241	2047
24.8304	2044
24.8367	2165
24.8429	2135
24.8492	2132
24.8555	2031
24.8618	2178
24.868	2050
24.8743	2091
24.8805	2085
24.8868	2019
24.8931	2108
24.8993	2151
24.9056	2163
24.9119	2034
24.9182	2145
24.9244	2072
24.9307	2066
24.9369	2099
24.9432	2148
24.9495	2028
24.9557	2122
24.962	2052
24.9683	2073
24.9746	2065
24.9808	2140
24.9871	2179
24.9933	2013
24.9996	2077
25.0059	2163
25.0121	2178
25.0184	2132
25.0247	2130
25.031	2075
25.0372	2109
25.0435	2059
25.0497	2145
25.056	2078
25.0623	2100
25.0685	2155
25.0748	2112
25.0811	2118
25.0874	2145
25.0936	2138
25.0999	2092
25.1061	2069
25.1124	2097
25.1187	2115
25.1249	2137
25.1312	2012
25.1375	2032
25.1438	2188
25.15	2150
25.1563	2137
25.1625	2192
25.1688	2130
25.1751	2158
25.1813	2098
25.1876	1969
25.1939	2155
25.2002	2066
25.2064	2113
25.2127	2144
25.2189	2094
25.2252	2145
25.2315	2049
25.2377	2203
25.244	2064
25.2503	2182
25.2566	2152
25.2628	2060
25.2691	2059
25.2753	2065
25.2816	2079
25.2879	2142
25.2941	2116
25.3004	2196
25.3067	2139
25.313	2135
25.3192	2040
25.3255	2131
25.3317	2149
25.338	2103
25.3443	2046
25.3505	2091
25.3568	2146
25.3631	2078
25.3694	2096
25.3756	2135
25.3819	2049
25.3881	2123
25.3944	2125
25.4007	2138
25.4069	2045
25.4132	2095
25.4195	2108
25.4258	2086
25.432	2124
25.4383	2063
25.4445	2082
25.4508	2102
25.4571	2063
25.4633	2077
25.4696	2113
25.4759	2114
25.4822	2069
25.4884	2061
25.4947	2012
25.5009	2194
25.5072	2076
25.5135	2109
25.5197	2085
25.526	2127
25.5323	2118
25.5386	2119
25.5448	2117
25.5511	2079
25.5573	2156
25.5636	2139
25.5699	2098
25.5761	2110
25.5824	2097
25.5887	2097
25.595	2065
25.6012	2129
25.6075	2090
25.6137	2128
25.62	2151
25.6263	2017
25.6325	2093
25.6388	2059
25.6451	2092
25.6514	2118
25.6576	2171
25.6639	2034
25.6701	2065
25.6764	2089
25.6827	2109
25.6889	2086
25.6952	2126
25.7015	2123
25.7078	2143
25.714	2027
25.7203	2145
25.7265	2112
25.7328	2089
25.7391	2189
25.7453	2109
25.7516	2183
25.7579	2063
25.7642	2161
25.7704	2031
25.7767	2083
25.7829	2207
25.7892	2056
25.7955	2059
25.8017	2140
25.808	2181
25.8143	2156
25.8206	2038
25.8268	2159
25.8331	2100
25.8394	2121
25.8456	2129
25.8519	2101
25.8582	2095
25.8644	2147
25.8707	2091
25.877	2217
25.8832	2087
25.8895	2127
25.8958	2175
25.902	2151
25.9083	2151
25.9146	2138
25.9208	2096
25.9271	2265
25.9334	2097
25.9396	2137
25.9459	2118
25.9522	2156
25.9584	2144
25.9647	2150
25.971	2207
25.9772	2140
25.9835	2066
25.9898	2077
25.996	2070
26.0023	2192
26.0086	2045
26.0148	2124
26.0211	2161
26.0274	2040
26.0336	2083
26.0399	2068
26.0462	2144
26.0524	2078
26.0587	2140
26.065	2131
26.0712	2155
26.0775	2091
26.0838	2121
26.09	2077
26.0963	2172
26.1026	2128
26.1088	2127
26.1151	2149
26.1214	2096
26.1276	2134
26.1339	2093
26.1402	2062
26.1464	2110
26.1527	2060
26.159	2033
26.1652	2128
26.1715	2093
26.1778	2094
26.184	2102
26.1903	2072
26.1966	2081
26.2028	2162
26.2091	2094
26.2154	2114
26.2216	2151
26.2279	2093
26.2342	2078
26.2404	2097
26.2467	2097
26.253	2083
26.2592	2030
26.2655	2129
26.2718	2165
26.278	2112
26.2843	2041
26.2906	2079
26.2968	2134
26.3031	2165
26.3094	2114
26.3156	2125
26.3219	2101
26.3282	2034
26.3344	2008
26.3407	2087
26.347	2019
26.3532	2180
26.3595	2178
26.3658	2126
26.372	2019
26.3783	2121
26.3846	2238
26.3908	2143
26.3971	2095
26.4034	2047
26.4096	2053
26.4159	2108
26.4222	2107
26.4284	2124
26.4347	2131
26.441	2083
26.4472	2144
26.4535	2177
26.4598	2109
26.466	2192
26.4723	2106
26.4786	2118
26.4848	2066
26.4911	2021
26.4974	2164
26.5036	2171
26.5099	2127
26.5162	2164
26.5224	2184
26.5287	2197
26.535	2209
26.5412	2147
26.5475	2146
26.5538	2124
26.56	2110
26.5663	2061
26.5726	2112
26.5788	2061
26.5851	2115
26.5914	2106
26.5976	2086
26.6039	2091
26.6102	2127
26.6164	2121
26.6227	2090
26.629	2103
26.6352	2129
26.6415	2122
26.6478	2122
26.654	2090
26.6603	1986
26.6666	2076
26.6728	2180
26.6791	2065
26.6854	2191
26.6916	2091
26.6979	2154
26.7042	2099
26.7104	2196
26.7167	2091
26.723	2162
26.7292	2100
26.7355	2080
26.7418	2025
26.748	2025
26.7543	2179
26.7606	2066
26.7668	2125
26.7731	2100
26.7794	2122
26.7856	2083
26.7919	2107
26.7982	2164
26.8044	2213
26.8107	2082
26.817	2162
26.8232	2101
26.8295	2097
26.8358	2114
26.842	2177
26.8483	2069
26.8546	2097
26.8608	2165
26.8671	2027
26.8734	2106
26.8796	2140
26.8859	2048
26.8922	2057
26.8984	2165
26.9047	2086
26.911	2076
26.9172	2126
26.9235	2099
26.9298	2073
26.936	2052
26.9423	2102
26.9486	2220
26.9548	2075
26.9611	2143
26.9674	2216
26.9736	2147
26.9799	2131
26.9862	2137
26.9924	2003
26.9987	2049
27.005	2034
27.0112	2051
27.0175	2082
27.0238	2100
27.03	2146
27.0363	2118
27.0426	2156
27.0488	2134
27.0551	1987
27.0614	2109
27.0676	2151
27.0739	2130
27.0802	2060
27.0864	2091
27.0927	2035
27.099	2081
27.1052	2097
27.1115	2049
27.1178	2083
27.124	2129
27.1303	2085
27.1366	2144
27.1428	2154
27.1491	2152
27.1554	2113
27.1616	2046
27.1679	2201
27.1742	2085
27.1804	2145
27.1867	2157
27.193	2173
27.1992	2154
27.2055	2068
27.2118	2047
27.218	2062
27.2243	2089
27.2306	2112
27.2368	2051
27.2431	2099
27.2494	2051
27.2556	2167
27.2619	2087
27.2682	2077
27.2744	2102
27.2807	2085
27.287	2100
27.2932	1987
27.2995	2060
27.3058	2127
27.312	2122
27.3183	2087
27.3246	2126
27.3308	2112
27.3371	2131
27.3434	2114
27.3496	2149
27.3559	2189
27.3622	2040
27.3684	2129
27.3747	2092
27.381	2054
27.3872	2116
27.3935	2131
27.3998	2158
27.406	2094
27.4123	2091
27.4186	2214
27.4248	2089
27.4311	2114
27.4374	2099
27.4436	2108
27.4499	2084
27.4562	2203
27.4624	2081
27.4687	2018
27.475	2160
27.4812	2052
27.4875	2123
27.4938	2132
27.5	2130
27.5063	2170
27.5126	2098
27.5188	2106
27.5251	2113
27.5314	2177
27.5376	2087
27.5439	2127
27.5502	2122
27.5564	2093
27.5627	2097
27.569	2072
27.5752	2001
27.5815	2084
27.5878	2117
27.594	2060
27.6003	2094
27.6066	2079
27.6128	2101
27.6191	2026
27.6254	2095
27.6316	2103
27.6379	2072
27.6442	2048
27.6504	2067
27.6567	2064
27.663	2079
27.6692	2045
27.6755	2152
27.6818	2011
27.688	2188
27.6943	2127
27.7006	2069
27.7068	2116
27.7131	2118
27.7194	2135
27.7256	2069
27.7319	2184
27.7382	2160
27.7444	2089
27.7507	2158
27.757	2117
27.7632	2158
27.7695	2031
27.7758	2097
27.782	2091
27.7883	2148
27.7946	2098
27.8008	2112
27.8071	2080
27.8134	2087
27.8196	2116
27.8259	2051
27.8322	2119
27.8384	2051
27.8447	2131
27.851	2116
27.8572	2084
27.8635	2098
27.8698	2132
27.876	2116
27.8823	2048
27.8886	2105
27.8948	2163
27.9011	2126
27.9074	2094
27.9136	2062
27.9199	2124
27.9262	2069
27.9324	2108
27.9387	2111
27.945	2138
27.9512	2097
27.9575	2122
27.9638	2047
27.97	2165
27.9763	2050
27.9826	2149
27.9888	2186
27.9951	2135
28.0014	2188
28.0076	2124
28.0139	2076
28.0202	2061
28.0264	2118
28.0327	2143
28.039	2052
28.0452	2151
28.0515	2244
28.0578	2105
28.064	2244
28.0703	2089
28.0766	2072
28.0828	2089
28.0891	2128
28.0954	2100
28.1016	2065
28.1079	2102
28.1142	2083
28.1204	2135
28.1267	2155
28.133	2115
28.1392	2164
28.1455	2176
28.1518	2059
28.158	2040
28.1643	2069
28.1706	2053
28.1768	2047
28.1831	2057
28.1894	2116
28.1956	2082
28.2019	2156
28.2082	2092
28.2144	2085
28.2207	2105
28.227	2009
28.2332	2054
28.2395	2115
28.2458	2028
28.252	2099
28.2583	2044
28.2646	2077
28.2708	2047
28.2771	2128
28.2834	2127
28.2897	2186
28.2959	2176
28.3022	1999
28.3085	2180
28.3147	2046
28.321	2084
28.3272	2046
28.3335	1986
28.3398	2093
28.3461	2107
28.3523	2158
28.3586	2208
28.3649	2122
28.3711	2043
28.3774	2100
28.3836	2115
28.3899	2132
28.3962	2089
28.4025	2099
28.4087	2041
28.415	2149
28.4213	2024
28.4275	2020
28.4338	2122
28.44	2102
28.4463	2058
28.4526	2155
28.4589	2155
28.4651	2073
28.4714	2086
28.4777	2121
28.4839	2148
28.4902	2122
28.4964	2043
28.5027	2085
28.509	2107
28.5153	2052
28.5215	2124
28.5278	2045
28.5341	2031
28.5403	2080
28.5466	2060
28.5528	2110
28.5591	2082
28.5654	2095
28.5717	2119
28.5779	2089
28.5842	2077
28.5905	1994
28.5967	2112
28.603	2128
28.6092	2161
28.6155	2166
28.6218	2100
28.6281	2090
28.6343	2031
28.6406	2067
28.6469	2131
28.6531	2164
28.6594	2142
28.6656	2075
28.6719	2145
28.6782	2030
28.6844	2048
28.6907	2116
28.697	2103
28.7033	2027
28.7095	2069
28.7158	2182
28.722	2152
28.7283	2087
28.7346	2127
28.7408	2177
28.7471	2062
28.7534	2097
28.7597	2045
28.7659	2163
28.7722	2085
28.7784	2106
28.7847	2067
28.791	2123
28.7972	2037
28.8035	2123
28.8098	2110
28.8161	2031
28.8223	2047
28.8286	2149
28.8348	2052
28.8411	2051
28.8474	2092
28.8536	2096
28.8599	2053
28.8662	2209
28.8725	2013
28.8787	2151
28.885	2210
28.8912	2166
28.8975	2064
28.9038	2068
28.91	2095
28.9163	2142
28.9226	2030
28.9289	2132
28.9351	2158
28.9414	2067
28.9476	2037
28.9539	2135
28.9602	2109
28.9664	2034
28.9727	2124
28.979	2172
28.9853	2058
28.9915	2030
28.9978	2100
29.004	2138
29.0103	2114
29.0166	2030
29.0228	2048
29.0291	2096
29.0354	2110
29.0417	2096
29.0479	2053
29.0542	2129
29.0604	2143
29.0667	2029
29.073	2076
29.0792	2114
29.0855	2112
29.0918	2066
29.0981	2044
29.1043	2137
29.1106	2100
29.1168	2068
29.1231	2154
29.1294	2108
29.1356	2100
29.1419	2090
29.1482	2125
29.1545	2103
29.1607	2156
29.167	2068
29.1732	2105
29.1795	2098
29.1858	1995
29.192	2103
29.1983	2126
29.2046	2112
29.2109	2180
29.2171	2097
29.2234	2190
29.2296	2082
29.2359	1979
29.2422	2135
29.2484	2099
29.2547	2077
29.261	2013
29.2673	2139
29.2735	2106
29.2798	2002
29.286	2108
29.2923	2108
29.2986	2121
29.3048	2100
29.3111	2115
29.3174	2018
29.3237	2116
29.3299	2117
29.3362	2099
29.3424	2098
29.3487	2076
29.355	2062
29.3613	2105
29.3675	2100
29.3738	2212
29.3801	2103
29.3863	2118
29.3926	2131
29.3989	2133
29.4051	2086
29.4114	2166
29.4177	2184
29.4239	2151
29.4302	2114
29.4365	2086
29.4427	2049
29.449	2127
29.4553	2074
29.4615	2073
29.4678	2110
29.4741	2079
29.4803	2134
29.4866	2101
29.4929	2155
29.4991	2109
29.5054	2158
29.5117	2114
29.5179	2094
29.5242	2219
29.5305	2156
29.5367	2070
29.543	2068
29.5493	2056
29.5555	2059
29.5618	2047
29.5681	2108
29.5743	2189
29.5806	2129
29.5869	1978
29.5931	2085
29.5994	2045
29.6057	2118
29.6119	2091
29.6182	2064
29.6245	2137
29.6307	2138
29.637	2145
29.6433	2080
29.6495	2082
29.6558	2144
29.6621	2123
29.6683	2096
29.6746	2118
29.6809	2072
29.6871	2103
29.6934	2122
29.6997	2050
29.7059	2064
29.7122	2086
29.7185	2034
29.7247	2077
29.731	2097
29.7373	2003
29.7435	2029
29.7498	2139
29.7561	1989
29.7623	2163
29.7686	2065
29.7749	2059
29.7811	1993
29.7874	2126
29.7937	2106
29.7999	2111
29.8062	2141
29.8125	2113
29.8187	2103
29.825	2065
29.8313	2082
29.8375	2139
29.8438	2108
29.8501	2159
29.8563	2145
29.8626	2101
29.8689	2038
29.8751	2223
29.8814	2112
29.8877	2117
29.8939	2141
29.9002	2106
29.9065	2219
29.9127	2131
29.919	2102
29.9253	2053
29.9315	2092
29.9378	2021
29.9441	2035
29.9503	2056
29.9566	2114
29.9629	2113
29.9691	2080
29.9754	2085
29.9817	2108
29.9879	2061
29.9942	2050
30.0005	2089
30.0067	2029
30.013	2129
30.0193	2094
30.0255	2145
30.0318	2123
30.0381	2080
30.0443	2011
30.0506	2018
30.0569	2109
30.0631	2108
30.0694	2167
30.0757	2101
30.0819	2089
30.0882	2123
30.0945	2167
30.1007	2143
30.107	2085
30.1133	2134
30.1195	2054
30.1258	2099
30.1321	2154
30.1383	2025
30.1446	2122
30.1509	2069
30.1571	2124
30.1634	2057
30.1697	2075
30.1759	2034
30.1822	2073
30.1885	2105
30.1947	2060
30.201	2089
30.2073	2101
30.2135	2084
30.2198	2007
30.2261	2112
30.2323	2107
30.2386	2132
30.2449	2196
30.2511	2034
30.2574	2094
30.2637	2194
30.2699	2037
30.2762	2133
30.2825	2077
30.2887	2117
30.295	2172
30.3013	2170
30.3075	2109
30.3138	2049
30.3201	2107
30.3263	2033
30.3326	2059
30.3389	2130
30.3451	2126
30.3514	2077
30.3577	2134
30.3639	2103
30.3702	2081
30.3765	2068
30.3827	2173
30.389	2124
30.3953	2109
30.4015	2096
30.4078	2080
30.4141	2192
30.4203	2190
30.4266	2070
30.4329	2043
30.4391	2125
30.4454	2095
30.4517	2048
30.4579	2014
30.4642	2014
30.4705	2144
30.4767	2077
30.483	2146
30.4893	2047
30.4955	2131
30.5018	2020
30.5081	2095
30.5143	2051
30.5206	2154
30.5269	2040
30.5331	2081
30.5394	2157
30.5457	2157
30.5519	2090
30.5582	2156
30.5645	2140
30.5707	2030
30.577	2137
30.5833	2060
30.5895	2110
30.5958	2131
30.6021	2112
30.6083	2078
30.6146	2180
30.6209	2114
30.6271	2077
30.6334	2122
30.6397	2077
30.6459	2161
30.6522	2152
30.6585	2100
30.6647	2144
30.671	2126
30.6773	2105
30.6835	2092
30.6898	2107
30.6961	2139
30.7023	2112
30.7086	2154
30.7149	2079
30.7211	2133
30.7274	2158
30.7337	2132
30.7399	2127
30.7462	2173
30.7525	2131
30.7587	2163
30.765	2160
30.7713	2143
30.7775	2087
30.7838	2171
30.7901	2114
30.7963	2128
30.8026	2197
30.8089	2122
30.8151	2197
30.8214	2181
30.8277	2175
30.8339	2119
30.8402	2070
30.8465	2177
30.8527	2160
30.859	2164
30.8653	2206
30.8715	2144
30.8778	2035
30.8841	2034
30.8903	2177
30.8966	2187
30.9029	2125
30.9091	2154
30.9154	2124
30.9217	2107
30.9279	2078
30.9342	2168
30.9405	2144
30.9467	2227
30.953	2260
30.9593	2117
30.9655	2146
30.9718	2092
30.9781	2186
30.9843	2148
30.9906	2197
30.9969	2112
31.0031	2217
31.0094	2152
31.0157	2155
31.0219	2118
31.0282	2209
31.0345	2163
31.0407	2165
31.047	2208
31.0533	2242
31.0595	2161
31.0658	2236
31.0721	2167
31.0783	2098
31.0846	2139
31.0909	2129
31.0971	2113
31.1034	2189
31.1097	2143
31.1159	2089
31.1222	2203
31.1285	2146
31.1347	2119
31.141	2128
31.1473	2073
31.1535	2172
31.1598	2183
31.1661	2156
31.1723	2061
31.1786	2189
31.1849	2148
31.1911	2106
31.1974	2176
31.2037	2091
31.2099	2127
31.2162	2221
31.2225	2161
31.2287	2189
31.235	2187
31.2413	2206
31.2475	2191
31.2538	2154
31.2601	2081
31.2663	2129
31.2726	2170
31.2789	2172
31.2851	2102
31.2914	2161
31.2977	2067
31.3039	2109
31.3102	2121
31.3165	2080
31.3227	2096
31.329	2137
31.3353	2105
31.3415	2096
31.3478	2138
31.3541	2131
31.3603	2058
31.3666	2212
31.3729	2072
31.3791	2157
31.3854	2093
31.3917	2164
31.3979	2074
31.4042	2167
31.4105	2109
31.4167	2128
31.423	2118
31.4293	2113
31.4355	2155
31.4418	2130
31.4481	2061
31.4543	2107
31.4606	2124
31.4669	2179
31.4731	2009
31.4794	2077
31.4857	2156
31.4919	2236
31.4982	2143
31.5045	2115
31.5107	2135
31.517	2205
31.5233	2090
31.5295	2011
31.5358	2097
31.5421	2156
31.5483	2091
31.5546	2109
31.5609	2052
31.5671	2150
31.5734	2091
31.5797	2191
31.5859	2016
31.5922	2036
31.5985	2072
31.6047	2133
31.611	2079
31.6173	2117
31.6235	2074
31.6298	2052
31.6361	2103
31.6423	2126
31.6486	2113
31.6549	2091
31.6611	2101
31.6674	2168
31.6737	2031
31.6799	2075
31.6862	2112
31.6925	2090
31.6987	2105
31.705	2138
31.7113	2069
31.7175	2135
31.7238	2038
31.7301	2075
31.7363	2075
31.7426	2119
31.7489	2041
31.7551	2080
31.7614	2068
31.7677	2134
31.7739	2081
31.7802	2030
31.7865	2131
31.7927	2084
31.799	2103
31.8053	2108
31.8115	2134
31.8178	2133
31.8241	2044
31.8303	2116
31.8366	2035
31.8429	2029
31.8492	2074
31.8554	2133
31.8617	2059
31.868	2164
31.8742	2066
31.8805	2091
31.8867	2127
31.893	2068
31.8993	2207
31.9056	2040
31.9118	2100
31.9181	2119
31.9244	2122
31.9306	2042
31.9369	2036
31.9431	1994
31.9494	2122
31.9557	2105
31.962	2133
31.9682	2112
31.9745	2097
31.9808	2129
31.987	2034
31.9933	2129
31.9995	2021
32.0058	2091
32.0121	2122
32.0183	2062
32.0246	2094
32.0309	2086
32.0371	2179
32.0434	2150
32.0497	2075
32.056	2033
32.0622	2165
32.0685	2058
32.0748	2122
32.081	2060
32.0873	1996
32.0936	2121
32.0998	2045
32.1061	2089
32.1123	2108
32.1186	2171
32.1249	2037
32.1311	2064
32.1374	2077
32.1437	2046
32.1499	2070
32.1562	2084
32.1625	2048
32.1688	2087
32.175	2091
32.1813	2105
32.1876	2114
32.1938	2073
32.2001	2021
32.2064	2050
32.2126	2075
32.2189	2107
32.2251	2050
32.2314	2078
32.2377	2050
32.2439	2107
32.2502	2103
32.2565	2114
32.2627	2112
32.269	2131
32.2753	2123
32.2816	2105
32.2878	2056
32.2941	2116
32.3004	2111
32.3066	2000
32.3129	2078
32.3192	2144
32.3254	2067
32.3317	2023
32.3379	2101
32.3442	2065
32.3505	2087
32.3567	2073
32.363	2175
32.3693	2085
32.3755	2103
32.3818	2040
32.3881	2041
32.3944	2064
32.4006	2096
32.4069	2119
32.4132	2128
32.4194	2007
32.4257	2121
32.432	2067
32.4382	1974
32.4445	2112
32.4507	2123
32.457	2093
32.4633	2129
32.4695	2072
32.4758	1974
32.4821	2002
32.4883	2068
32.4946	2091
32.5009	2048
32.5072	2102
32.5134	2143
[truncated: 13,960 more rows]
