# Supplementary material for: Data regarding the influence of Al, Ti, and C additions to as-cast Al0.6CoCrFeNi compositionally complex alloys on microstructures and mechanical properties
Source: Data Brief. 2019 Nov 4;27:104742. doi: 10.1016/j.dib.2019.104742 (PMC6864337; doi:10.1016/j.dib.2019.104742)
Supplement: Multimedia component 1 [file mmc1.zip › data in brief_supplementary material zip/XRD data/C0.25_XRD.xlsx]

## Sheet: Sheet1
Alloy Name	C0.25
2θ	Intensity
°	counts
20.005	2158
20.0113	2079
20.0176	2126
20.0238	2075
20.0301	2094
20.0364	2107
20.0426	2131
20.0489	2134
20.0552	2141
20.0614	2090
20.0677	2109
20.074	2063
20.0802	2057
20.0865	2090
20.0928	2147
20.099	1988
20.1053	2122
20.1116	2049
20.1178	2061
20.1241	2130
20.1304	2129
20.1366	2002
20.1429	2119
20.1492	2111
20.1554	2030
20.1617	2064
20.168	2024
20.1742	2079
20.1805	2057
20.1868	2016
20.193	2119
20.1993	2109
20.2056	2060
20.2118	2232
20.2181	2110
20.2244	2094
20.2306	2024
20.2369	2091
20.2432	2011
20.2494	2114
20.2557	2161
20.262	2012
20.2682	2094
20.2745	2127
20.2808	2176
20.287	2174
20.2933	2165
20.2996	2102
20.3058	2126
20.3121	2069
20.3184	2131
20.3246	2171
20.3309	2152
20.3372	2122
20.3434	2116
20.3497	2103
20.356	2147
20.3622	2034
20.3685	2154
20.3748	2098
20.381	2014
20.3873	2147
20.3936	2080
20.3998	2170
20.4061	2085
20.4124	2093
20.4186	2160
20.4249	2131
20.4312	2118
20.4374	2115
20.4437	2043
20.45	2176
20.4562	2054
20.4625	2163
20.4688	2134
20.475	2117
20.4813	2149
20.4876	2099
20.4938	2062
20.5001	2108
20.5064	2152
20.5126	2068
20.5189	2109
20.5252	2096
20.5314	2072
20.5377	2069
20.544	2070
20.5502	2065
20.5565	2072
20.5628	2140
20.569	2062
20.5753	2090
20.5816	2032
20.5878	2100
20.5941	2050
20.6004	2138
20.6066	2087
20.6129	2084
20.6192	2112
20.6254	2141
20.6317	2116
20.638	2133
20.6442	2103
20.6505	2121
20.6568	2130
20.663	2084
20.6693	1987
20.6756	2079
20.6818	2019
20.6881	2130
20.6944	2094
20.7006	2180
20.7069	2172
20.7132	2032
20.7194	2138
20.7257	2098
20.732	2154
20.7382	2096
20.7445	2119
20.7508	2063
20.757	2115
20.7633	2187
20.7696	2076
20.7758	2111
20.7821	2142
20.7884	2083
20.7946	2037
20.8009	2143
20.8072	2154
20.8134	2116
20.8197	2090
20.826	2111
20.8322	2147
20.8385	2078
20.8448	2107
20.851	2118
20.8573	2078
20.8636	2045
20.8698	2033
20.8761	2168
20.8824	2081
20.8886	2063
20.8949	2116
20.9012	2114
20.9074	2054
20.9137	2091
20.92	2143
20.9262	2106
20.9325	2137
20.9388	2085
20.945	2102
20.9513	2158
20.9576	2148
20.9638	2124
20.9701	2023
20.9764	2138
20.9826	2123
20.9889	2041
20.9952	2075
21.0014	2127
21.0077	2086
21.014	2028
21.0202	2072
21.0265	2090
21.0328	2097
21.039	2131
21.0453	2148
21.0516	2119
21.0578	2124
21.0641	2119
21.0704	2073
21.0766	2146
21.0829	2149
21.0892	2096
21.0954	2134
21.1017	2084
21.108	2114
21.1142	2068
21.1205	2131
21.1268	2201
21.133	2156
21.1393	2085
21.1456	2159
21.1518	2077
21.1581	2173
21.1644	2073
21.1706	2070
21.1769	2105
21.1832	2141
21.1894	2090
21.1957	2106
21.202	2031
21.2082	2105
21.2145	2085
21.2208	2162
21.227	2078
21.2333	2097
21.2396	2079
21.2459	2082
21.2521	2182
21.2584	2242
21.2646	2133
21.2709	2046
21.2772	2062
21.2834	2062
21.2897	2156
21.296	2058
21.3023	2096
21.3085	2135
21.3148	2025
21.321	2081
21.3273	2095
21.3336	2052
21.3398	2128
21.3461	2094
21.3524	2106
21.3587	2103
21.3649	2135
21.3712	2111
21.3774	2140
21.3837	2029
21.39	2098
21.3962	2162
21.4025	2052
21.4088	2081
21.4151	2099
21.4213	2100
21.4276	2000
21.4338	2009
21.4401	2078
21.4464	2033
21.4526	2122
21.4589	2048
21.4652	2056
21.4715	2103
21.4777	2139
21.484	2170
21.4902	2027
21.4965	2099
21.5028	2081
21.509	2008
21.5153	2034
21.5216	2122
21.5279	2066
21.5341	2115
21.5404	2017
21.5466	2176
21.5529	2075
21.5592	2075
21.5654	2064
21.5717	2049
21.578	2140
21.5843	2172
21.5905	2108
21.5968	2109
21.603	2132
21.6093	2099
21.6156	2082
21.6218	2067
21.6281	2053
21.6344	2032
21.6407	2138
21.6469	2005
21.6532	2090
21.6594	2062
21.6657	2079
21.672	2139
21.6782	2091
21.6845	2137
21.6908	2118
21.6971	2105
21.7033	2046
21.7096	2195
21.7158	2089
21.7221	2138
21.7284	2116
21.7346	2193
21.7409	2087
21.7472	2091
21.7535	2078
21.7597	2143
21.766	2158
21.7722	2133
21.7785	2010
21.7848	2081
21.791	2090
21.7973	2146
21.8036	2091
21.8099	2097
21.8161	2164
21.8224	2063
21.8286	2108
21.8349	2024
21.8412	2066
21.8474	2128
21.8537	1986
21.86	2008
21.8663	2129
21.8725	2099
21.8788	2110
21.885	2108
21.8913	2148
21.8976	2076
21.9038	2012
21.9101	2142
21.9164	2124
21.9227	2074
21.9289	2115
21.9352	2094
21.9414	2053
21.9477	2145
21.954	2129
21.9602	2048
21.9665	2087
21.9728	2102
21.9791	2081
21.9853	2059
21.9916	2167
21.9978	2065
22.0041	2138
22.0104	2145
22.0166	2070
22.0229	2068
22.0292	2042
22.0355	1985
22.0417	2029
22.048	2060
22.0542	2131
22.0605	2058
22.0668	2139
22.073	2085
22.0793	2067
22.0856	2004
22.0919	2200
22.0981	1991
22.1044	2066
22.1106	2076
22.1169	2110
22.1232	2090
22.1294	2091
22.1357	2043
22.142	2064
22.1483	2093
22.1545	2083
22.1608	2125
22.167	2116
22.1733	2117
22.1796	2093
22.1858	2116
22.1921	2097
22.1984	2080
22.2047	2078
22.2109	2147
22.2172	2137
22.2234	2139
22.2297	2118
22.236	2045
22.2422	2090
22.2485	2090
22.2548	2023
22.2611	2079
22.2673	2063
22.2736	2043
22.2798	2070
22.2861	2142
22.2924	2174
22.2987	2089
22.3049	2131
22.3112	2133
22.3175	2045
22.3237	2062
22.33	2082
22.3363	2162
22.3425	2137
22.3488	2108
22.3551	2063
22.3613	2062
22.3676	2097
22.3739	2069
22.3801	2091
22.3864	2058
22.3927	2083
22.3989	2090
22.4052	2148
22.4115	2197
22.4177	2079
22.424	2102
22.4303	2053
22.4365	2099
22.4428	2094
22.4491	2156
22.4553	2166
22.4616	2114
22.4679	2042
22.4741	2096
22.4804	2016
22.4867	1995
22.4929	2067
22.4992	2093
22.5055	2094
22.5117	2089
22.518	2095
22.5243	2167
22.5305	1985
22.5368	1986
22.5431	1989
22.5493	2105
22.5556	2033
22.5619	2089
22.5681	2110
22.5744	2100
22.5807	2164
22.5869	2101
22.5932	2143
22.5995	1998
22.6057	2207
22.612	2114
22.6183	2075
22.6245	2062
22.6308	2063
22.6371	2038
22.6433	2171
22.6496	2065
22.6559	2127
22.6621	1926
22.6684	2106
22.6747	2035
22.6809	2179
22.6872	2046
22.6935	2141
22.6997	2149
22.706	2016
22.7123	2144
22.7185	2097
22.7248	2069
22.7311	2062
22.7373	2142
22.7436	2047
22.7499	2110
22.7561	2143
22.7624	2130
22.7687	2032
22.7749	2119
22.7812	2141
22.7875	1988
22.7937	2078
22.8	2214
22.8063	2040
22.8125	2080
22.8188	2157
22.8251	2035
22.8313	2063
22.8376	2127
22.8439	2072
22.8501	2097
22.8564	2083
22.8627	2085
22.8689	2098
22.8752	2073
22.8815	2027
22.8877	2102
22.894	2027
22.9003	2099
22.9065	2138
22.9128	2028
22.9191	2064
22.9253	2098
22.9316	2035
22.9379	2062
22.9441	2044
22.9504	2078
22.9567	2112
22.9629	1988
22.9692	2095
22.9755	2091
22.9817	2002
22.988	2029
22.9943	2040
23.0005	2073
23.0068	2119
23.0131	2086
23.0193	2079
23.0256	2097
23.0319	2030
23.0381	2065
23.0444	2135
23.0507	2084
23.0569	2067
23.0632	2047
23.0695	2110
23.0757	2105
23.082	2069
23.0883	2067
23.0945	2096
23.1008	2122
23.1071	2070
23.1133	2171
23.1196	2066
23.1259	2109
23.1321	2144
23.1384	2132
23.1447	2122
23.1509	2060
23.1572	2090
23.1635	2052
23.1697	2026
23.176	2054
23.1823	2216
23.1885	2101
23.1948	2075
23.2011	2085
23.2073	2019
23.2136	2097
23.2199	2108
23.2261	2019
23.2324	2075
23.2387	2126
23.2449	2089
23.2512	2107
23.2575	2082
23.2637	1988
23.27	2030
23.2763	2025
23.2825	2076
23.2888	2054
23.2951	2024
23.3013	2075
23.3076	2084
23.3139	2034
23.3201	2073
23.3264	2037
23.3327	2102
23.3389	2062
23.3452	2072
23.3515	2010
23.3577	2134
23.364	2017
23.3703	2110
23.3765	2137
23.3828	2103
23.3891	2044
23.3953	2089
23.4016	2028
23.4079	2072
23.4141	2030
23.4204	2032
23.4267	2113
23.4329	2103
23.4392	2130
23.4455	2112
23.4517	2063
23.458	2013
23.4643	2084
23.4705	2044
23.4768	2143
23.4831	2086
23.4893	2052
23.4956	2125
23.5019	2075
23.5081	2094
23.5144	2054
23.5207	2085
23.5269	2114
23.5332	2144
23.5395	2113
23.5457	2080
23.552	2025
23.5583	1977
23.5645	2052
23.5708	2085
23.5771	2092
23.5833	2117
23.5896	2117
23.5959	2213
23.6021	2035
23.6084	2057
23.6147	1980
23.6209	2076
23.6272	2102
23.6335	2049
23.6397	2024
23.646	2078
23.6523	2052
23.6585	2085
23.6648	1999
23.6711	2122
23.6773	2036
23.6836	2046
23.6899	2125
23.6961	2093
23.7024	2109
23.7087	2024
23.7149	2077
23.7212	2045
23.7275	2149
23.7337	2113
23.74	2029
23.7463	2072
23.7525	2112
23.7588	2094
23.7651	2063
23.7713	2098
23.7776	2143
23.7839	2042
23.7901	2111
23.7964	2051
23.8027	2095
23.8089	2105
23.8152	2025
23.8215	2069
23.8277	2025
23.834	2080
23.8403	2155
23.8465	2047
23.8528	2106
23.8591	2021
23.8653	2021
23.8716	2037
23.8779	2074
23.8841	2072
23.8904	2176
23.8967	2121
23.9029	2042
23.9092	2119
23.9155	2050
23.9217	2130
23.928	2062
23.9343	2028
23.9405	2028
23.9468	2053
23.9531	2098
23.9593	2051
23.9656	2082
23.9719	2138
23.9781	2115
23.9844	2016
23.9907	2167
23.9969	1971
24.0032	2099
24.0095	2068
24.0157	2125
24.022	2057
24.0283	2060
24.0345	2064
24.0408	2090
24.0471	2106
24.0533	2084
24.0596	2103
24.0659	2101
24.0721	2103
24.0784	2056
24.0847	2138
24.0909	2003
24.0972	1998
24.1035	2098
24.1097	2089
24.116	2116
24.1223	2035
24.1285	2122
24.1348	2137
24.1411	2161
24.1473	2107
24.1536	2060
24.1599	2027
24.1661	2090
24.1724	2083
24.1787	2152
24.1849	2066
24.1912	2100
24.1975	2114
24.2037	2044
24.21	2033
24.2163	2072
24.2225	2067
24.2288	2091
24.2351	2146
24.2413	2034
24.2476	2080
24.2539	2096
24.2601	2066
24.2664	2095
24.2727	2025
24.2789	2063
24.2852	2132
24.2915	2078
24.2977	2046
24.304	2064
24.3103	1996
24.3165	2082
24.3228	2102
24.3291	2060
24.3353	2183
24.3416	2043
24.3479	2075
24.3541	2102
24.3604	2148
24.3667	2099
24.3729	2092
24.3792	2020
24.3855	2068
24.3917	2122
24.398	2009
24.4043	2245
24.4105	2045
24.4168	2139
24.4231	2037
24.4293	2086
24.4356	2116
24.4419	2062
24.4481	2138
24.4544	2080
24.4607	2100
24.4669	2041
24.4732	2003
24.4795	2138
24.4857	2119
24.492	2115
24.4983	2128
24.5045	2026
24.5108	2105
24.5171	2093
24.5233	2005
24.5296	2084
24.5359	2028
24.5421	2114
24.5484	1944
24.5547	2096
24.5609	2074
24.5672	2082
24.5735	2123
24.5797	2062
24.586	2118
24.5923	2155
24.5985	2135
24.6048	1982
24.6111	2128
24.6173	2060
24.6236	2086
24.6299	2093
24.6361	2052
24.6424	2138
24.6487	2064
24.6549	2085
24.6612	2076
24.6675	2038
24.6737	1976
24.68	2068
24.6863	2056
24.6925	2135
24.6988	2115
24.7051	2209
24.7113	2034
24.7176	1985
24.7239	2068
24.7301	2128
24.7364	2118
24.7427	2000
24.7489	2114
24.7552	2086
24.7615	2108
24.7677	2061
24.774	2023
24.7803	2079
24.7865	2002
24.7928	2010
24.7991	2060
24.8054	2064
24.8116	2073
24.8179	2056
24.8241	2052
24.8304	2084
24.8367	2132
24.8429	2008
24.8492	2027
24.8555	2082
24.8618	2070
24.868	2072
24.8743	2012
24.8805	2074
24.8868	1967
24.8931	2090
24.8993	2128
24.9056	2016
24.9119	2142
24.9182	2012
24.9244	1991
24.9307	2043
24.9369	2016
24.9432	2077
24.9495	2050
24.9557	2060
24.962	2096
24.9683	2068
24.9746	2064
24.9808	2078
24.9871	2117
24.9933	2034
24.9996	2068
25.0059	2034
25.0121	2050
25.0184	2078
25.0247	2044
25.031	2044
25.0372	2126
25.0435	2045
25.0497	2060
25.056	2128
25.0623	2009
25.0685	2170
25.0748	2097
25.0811	2051
25.0874	2149
25.0936	2048
25.0999	2052
25.1061	2041
25.1124	2023
25.1187	2113
25.1249	2031
25.1312	2099
25.1375	2093
25.1438	2113
25.15	2089
25.1563	1906
25.1625	2030
25.1688	2066
25.1751	2058
25.1813	2103
25.1876	2099
25.1939	2123
25.2002	2089
25.2064	2026
25.2127	2117
25.2189	2182
25.2252	2126
25.2315	2138
25.2377	2043
25.244	2114
25.2503	2036
25.2566	2057
25.2628	2138
25.2691	2028
25.2753	2101
25.2816	2110
25.2879	2112
25.2941	2081
25.3004	2062
25.3067	2018
25.313	2091
25.3192	2137
25.3255	2003
25.3317	2050
25.338	2096
25.3443	2049
25.3505	2027
25.3568	2029
25.3631	2122
25.3694	2069
25.3756	2108
25.3819	2126
25.3881	2052
25.3944	2084
25.4007	2131
25.4069	2087
25.4132	2076
25.4195	2025
25.4258	2095
25.432	2087
25.4383	2099
25.4445	2210
25.4508	2090
25.4571	2143
25.4633	2093
25.4696	2123
25.4759	2046
25.4822	2078
25.4884	2073
25.4947	2021
25.5009	2086
25.5072	2082
25.5135	2074
25.5197	2072
25.526	2110
25.5323	2054
25.5386	2094
25.5448	2144
25.5511	2035
25.5573	2062
25.5636	2102
25.5699	2069
25.5761	2125
25.5824	2046
25.5887	2135
25.595	2098
25.6012	2030
25.6075	2028
25.6137	2080
25.62	2134
25.6263	2085
25.6325	2054
25.6388	2070
25.6451	2058
25.6514	2025
25.6576	2079
25.6639	2123
25.6701	2127
25.6764	2062
25.6827	2074
25.6889	2075
25.6952	2082
25.7015	2061
25.7078	2176
25.714	2073
25.7203	2044
25.7265	2081
25.7328	2147
25.7391	2158
25.7453	2076
25.7516	2116
25.7579	2027
25.7642	2057
25.7704	2059
25.7767	2100
25.7829	2044
25.7892	2063
25.7955	2056
25.8017	2068
25.808	2048
25.8143	2091
25.8206	2094
25.8268	2099
25.8331	2097
25.8394	2043
25.8456	2102
25.8519	2130
25.8582	2080
25.8644	2103
25.8707	2050
25.877	2081
25.8832	2138
25.8895	1997
25.8958	2067
25.902	2046
25.9083	2032
25.9146	2034
25.9208	2044
25.9271	2081
25.9334	2124
25.9396	2076
25.9459	2101
25.9522	2025
25.9584	1995
25.9647	2100
25.971	2073
25.9772	2097
25.9835	2126
25.9898	1987
25.996	2056
26.0023	2134
26.0086	2018
26.0148	2038
26.0211	2090
26.0274	2037
26.0336	2070
26.0399	2113
26.0462	2127
26.0524	2099
26.0587	2101
26.065	2113
26.0712	2013
26.0775	2162
26.0838	2049
26.09	2038
26.0963	2132
26.1026	2053
26.1088	2141
26.1151	2008
26.1214	2122
26.1276	2116
26.1339	2098
26.1402	2064
26.1464	2100
26.1527	2081
26.159	1972
26.1652	2075
26.1715	2087
26.1778	2079
26.184	2102
26.1903	2141
26.1966	2090
26.2028	2100
26.2091	2013
26.2154	2116
26.2216	1999
26.2279	2121
26.2342	2171
26.2404	2112
26.2467	2103
26.253	2096
26.2592	2061
26.2655	2012
26.2718	2035
26.278	2034
26.2843	1992
26.2906	2167
26.2968	2081
26.3031	2116
26.3094	2052
26.3156	2019
26.3219	2073
26.3282	2097
26.3344	2089
26.3407	1978
26.347	2079
26.3532	2118
26.3595	1936
26.3658	2020
26.372	2047
26.3783	2059
26.3846	2072
26.3908	2045
26.3971	2035
26.4034	2105
26.4096	2091
26.4159	2046
26.4222	2161
26.4284	2011
26.4347	2129
26.441	2095
26.4472	2065
26.4535	2093
26.4598	2102
26.466	2024
26.4723	2045
26.4786	2077
26.4848	2093
26.4911	2015
26.4974	2070
26.5036	2118
26.5099	2060
26.5162	2065
26.5224	2080
26.5287	2041
26.535	2041
26.5412	2079
26.5475	2042
26.5538	2008
26.56	2044
26.5663	2095
26.5726	2060
26.5788	2102
26.5851	2042
26.5914	2191
26.5976	2046
26.6039	2041
26.6102	2091
26.6164	2085
26.6227	2008
26.629	2129
26.6352	2074
26.6415	2042
26.6478	2219
26.654	2042
26.6603	2035
26.6666	2156
26.6728	2014
26.6791	2081
26.6854	2095
26.6916	2099
26.6979	2057
26.7042	2017
26.7104	2151
26.7167	2047
26.723	2090
26.7292	2096
26.7355	2100
26.7418	2066
26.748	2118
26.7543	2030
26.7606	2121
26.7668	2069
26.7731	2075
26.7794	2182
26.7856	2101
26.7919	2103
26.7982	2156
26.8044	2040
26.8107	2107
26.817	2139
26.8232	1974
26.8295	2098
26.8358	2052
26.842	2084
26.8483	2145
26.8546	2077
26.8608	2024
26.8671	2099
26.8734	2114
26.8796	2081
26.8859	2033
26.8922	2029
26.8984	2070
26.9047	2073
26.911	2031
26.9172	2091
26.9235	2066
26.9298	1989
26.936	2042
26.9423	2033
26.9486	2004
26.9548	2063
26.9611	2020
26.9674	2016
26.9736	2099
26.9799	2193
26.9862	2091
26.9924	2115
26.9987	2078
27.005	2033
27.0112	2019
27.0175	2116
27.0238	2066
27.03	2031
27.0363	2077
27.0426	2078
27.0488	2020
27.0551	2117
27.0614	2130
27.0676	2035
27.0739	2060
27.0802	2121
27.0864	2141
27.0927	2100
27.099	2072
27.1052	2045
27.1115	2135
27.1178	2080
27.124	2016
27.1303	1992
27.1366	2099
27.1428	1984
27.1491	2059
27.1554	2047
27.1616	2079
27.1679	2059
27.1742	2121
27.1804	2009
27.1867	2015
27.193	2078
27.1992	1996
27.2055	2065
27.2118	2042
27.218	2040
27.2243	2021
27.2306	2047
27.2368	2062
27.2431	2054
27.2494	2062
27.2556	2005
27.2619	2025
27.2682	2030
27.2744	2075
27.2807	2029
27.287	2079
27.2932	2023
27.2995	2081
27.3058	2072
27.312	2054
27.3183	2061
27.3246	2058
27.3308	2015
27.3371	2046
27.3434	2096
27.3496	2062
27.3559	2107
27.3622	2093
27.3684	2061
27.3747	2034
27.381	1987
27.3872	2181
27.3935	2137
27.3998	2085
27.406	2066
27.4123	1987
27.4186	2176
27.4248	2141
27.4311	1928
27.4374	2058
27.4436	2051
27.4499	2070
27.4562	2070
27.4624	2035
27.4687	2075
27.475	2067
27.4812	2011
27.4875	2047
27.4938	2122
27.5	2075
27.5063	2094
27.5126	2123
27.5188	2048
27.5251	2138
27.5314	2056
27.5376	2106
27.5439	2033
27.5502	2101
27.5564	2111
27.5627	2107
27.569	1938
27.5752	2026
27.5815	2025
27.5878	2102
27.594	2138
27.6003	1994
27.6066	2175
27.6128	2191
27.6191	2047
27.6254	2073
27.6316	2090
27.6379	2109
27.6442	2119
27.6504	2151
27.6567	2095
27.663	2101
27.6692	2074
27.6755	2059
27.6818	2016
27.688	2057
27.6943	2019
27.7006	2103
27.7068	2030
27.7131	2076
27.7194	2142
27.7256	2125
27.7319	2056
27.7382	2097
27.7444	1977
27.7507	2081
27.757	2145
27.7632	2122
27.7695	2042
27.7758	2047
27.782	2076
27.7883	2126
27.7946	2087
27.8008	2059
27.8071	2028
27.8134	2018
27.8196	2067
27.8259	2038
27.8322	2036
27.8384	2060
27.8447	2148
27.851	2030
27.8572	2029
27.8635	2122
27.8698	2140
27.876	2011
27.8823	2067
27.8886	2077
27.8948	2001
27.9011	2024
27.9074	1976
27.9136	2028
27.9199	2081
27.9262	2081
27.9324	2044
27.9387	2065
27.945	2118
27.9512	2032
27.9575	2175
27.9638	2121
27.97	1988
27.9763	2182
27.9826	2049
27.9888	2084
27.9951	2103
28.0014	2181
28.0076	2083
28.0139	2040
28.0202	2072
28.0264	2066
28.0327	2012
28.039	2103
28.0452	1948
28.0515	2050
28.0578	2062
28.064	2133
28.0703	2198
28.0766	2058
28.0828	2095
28.0891	2042
28.0954	2014
28.1016	2030
28.1079	2101
28.1142	2023
28.1204	2096
28.1267	2097
28.133	2092
28.1392	2012
28.1455	2157
28.1518	2085
28.158	2046
28.1643	2074
28.1706	2128
28.1768	2127
28.1831	2066
28.1894	2073
28.1956	2082
28.2019	2034
28.2082	2060
28.2144	1985
28.2207	2072
28.227	2126
28.2332	2046
28.2395	2066
28.2458	1980
28.252	2124
28.2583	1982
28.2646	2144
28.2708	2114
28.2771	2014
28.2834	2067
28.2897	2137
28.2959	2060
28.3022	2097
28.3085	2105
28.3147	2073
28.321	2164
28.3272	2032
28.3335	2030
28.3398	2035
28.3461	2079
28.3523	2086
28.3586	2084
28.3649	2042
28.3711	2077
28.3774	2074
28.3836	2087
28.3899	2002
28.3962	2138
28.4025	2195
28.4087	2048
28.415	2041
28.4213	2105
28.4275	2137
28.4338	2115
28.44	2103
28.4463	2157
28.4526	2066
28.4589	2111
28.4651	2147
28.4714	2054
28.4777	2049
28.4839	2073
28.4902	2155
28.4964	2160
28.5027	2057
28.509	2102
28.5153	2001
28.5215	2083
28.5278	2097
28.5341	2092
28.5403	2086
28.5466	2102
28.5528	2109
28.5591	2032
28.5654	2067
28.5717	2065
28.5779	2029
28.5842	2003
28.5905	2101
28.5967	2133
28.603	2167
28.6092	2080
28.6155	2038
28.6218	2059
28.6281	2090
28.6343	2033
28.6406	2130
28.6469	2002
28.6531	2025
28.6594	2105
28.6656	2132
28.6719	2131
28.6782	2044
28.6844	1994
28.6907	1952
28.697	2066
28.7033	2052
28.7095	2058
28.7158	1993
28.722	2077
28.7283	2035
28.7346	2062
28.7408	2097
28.7471	2141
28.7534	2075
28.7597	2090
28.7659	2062
28.7722	2034
28.7784	2102
28.7847	2000
28.791	2066
28.7972	2053
28.8035	2098
28.8098	2086
28.8161	2118
28.8223	2098
28.8286	2069
28.8348	2090
28.8411	2061
28.8474	2171
28.8536	2057
28.8599	2078
28.8662	2048
28.8725	2086
28.8787	2087
28.885	2029
28.8912	2112
28.8975	2048
28.9038	2037
28.91	2082
28.9163	2026
28.9226	2096
28.9289	2086
28.9351	2049
28.9414	2033
28.9476	2085
28.9539	2070
28.9602	2083
28.9664	2012
28.9727	2089
28.979	2061
28.9853	2028
28.9915	1989
28.9978	2116
29.004	2054
29.0103	2100
29.0166	2129
29.0228	2085
29.0291	2097
29.0354	2119
29.0417	2091
29.0479	2101
29.0542	2076
29.0604	2078
29.0667	2124
29.073	2072
29.0792	2056
29.0855	2047
29.0918	2125
29.0981	2032
29.1043	2117
29.1106	2134
29.1168	2011
29.1231	1969
29.1294	2046
29.1356	2012
29.1419	2138
29.1482	2057
29.1545	1944
29.1607	2129
29.167	2101
29.1732	2062
29.1795	2032
29.1858	2043
29.192	2040
29.1983	2097
29.2046	2072
29.2109	2085
29.2171	2152
29.2234	2092
29.2296	2067
29.2359	2087
29.2422	2100
29.2484	2233
29.2547	2052
29.261	2066
29.2673	2101
29.2735	2050
29.2798	2015
29.286	2054
29.2923	2059
29.2986	2033
29.3048	2026
29.3111	2037
29.3174	2049
29.3237	2046
29.3299	2031
29.3362	2196
29.3424	1962
29.3487	2118
29.355	2124
29.3613	1987
29.3675	2113
29.3738	2093
29.3801	2132
29.3863	2011
29.3926	2040
29.3989	2093
29.4051	2124
29.4114	2042
29.4177	2096
29.4239	2027
29.4302	2028
29.4365	2009
29.4427	2115
29.449	2058
29.4553	2026
29.4615	2064
29.4678	2077
29.4741	2079
29.4803	2138
29.4866	2027
29.4929	2122
29.4991	2118
29.5054	2035
29.5117	2074
29.5179	2077
29.5242	2034
29.5305	2023
29.5367	2117
29.543	2084
29.5493	2077
29.5555	2050
29.5618	1975
29.5681	2150
29.5743	1910
29.5806	2049
29.5869	2108
29.5931	2075
29.5994	2043
29.6057	2043
29.6119	2087
29.6182	2067
29.6245	2032
29.6307	2043
29.637	2043
29.6433	2098
29.6495	2047
29.6558	2075
29.6621	2050
29.6683	2099
29.6746	2087
29.6809	2122
29.6871	2103
29.6934	1987
29.6997	2065
29.7059	1981
29.7122	2149
29.7185	2093
29.7247	2086
29.731	2060
29.7373	2057
29.7435	2106
29.7498	2087
29.7561	2110
29.7623	2092
29.7686	2069
29.7749	2089
29.7811	2037
29.7874	2160
29.7937	2057
29.7999	2165
29.8062	2053
29.8125	2059
29.8187	2068
29.825	2090
29.8313	2092
29.8375	2056
29.8438	2083
29.8501	2078
29.8563	2046
29.8626	2068
29.8689	2082
29.8751	2122
29.8814	2073
29.8877	2073
29.8939	1961
29.9002	2019
29.9065	2040
29.9127	2124
29.919	1962
29.9253	2043
29.9315	2160
29.9378	2041
29.9441	2139
29.9503	2073
29.9566	2125
29.9629	2081
29.9691	2033
29.9754	2045
29.9817	2048
29.9879	2072
29.9942	2046
30.0005	2140
30.0067	2122
30.013	2061
30.0193	2053
30.0255	2027
30.0318	2103
30.0381	2159
30.0443	2211
30.0506	2074
30.0569	2066
30.0631	2105
30.0694	2064
30.0757	2040
30.0819	2007
30.0882	2064
30.0945	2028
30.1007	2126
30.107	2098
30.1133	2108
30.1195	2037
30.1258	2085
30.1321	2154
30.1383	2051
30.1446	2135
30.1509	1998
30.1571	1993
30.1634	2026
30.1697	2101
30.1759	2101
30.1822	2145
30.1885	2029
30.1947	2007
30.201	2079
30.2073	2009
30.2135	2030
30.2198	2111
30.2261	2076
30.2323	2119
30.2386	2092
30.2449	2085
30.2511	2117
30.2574	2037
30.2637	2119
30.2699	2046
30.2762	2052
30.2825	2066
30.2887	2060
30.295	2063
30.3013	2025
30.3075	2050
30.3138	2080
30.3201	2119
30.3263	2059
30.3326	2090
30.3389	2125
30.3451	2100
30.3514	2099
30.3577	2105
30.3639	2032
30.3702	2038
30.3765	2053
30.3827	2091
30.389	2124
30.3953	1994
30.4015	2019
30.4078	2092
30.4141	1989
30.4203	2099
30.4266	2118
30.4329	2122
30.4391	2129
30.4454	2097
30.4517	2096
30.4579	2146
30.4642	2101
30.4705	2076
30.4767	2159
30.483	2098
30.4893	2068
30.4955	2085
30.5018	2074
30.5081	2050
30.5143	2134
30.5206	2114
30.5269	2086
30.5331	2044
30.5394	2062
30.5457	2079
30.5519	2097
30.5582	2119
30.5645	2122
30.5707	2003
30.577	2114
30.5833	2073
30.5895	2097
30.5958	2093
30.6021	1970
30.6083	2098
30.6146	2116
30.6209	2113
30.6271	2079
30.6334	2051
30.6397	2094
30.6459	2179
30.6522	2032
30.6585	2053
30.6647	2172
30.671	2019
30.6773	2043
30.6835	2145
30.6898	2090
30.6961	2160
30.7023	2067
30.7086	2063
30.7149	2070
30.7211	2109
30.7274	2113
30.7337	2077
30.7399	2066
30.7462	2078
30.7525	2155
30.7587	2107
30.765	2099
30.7713	2080
30.7775	2011
30.7838	2144
30.7901	2159
30.7963	2142
30.8026	2138
30.8089	2089
30.8151	2031
30.8214	2157
30.8277	2117
30.8339	2024
30.8402	2090
30.8465	2098
30.8527	2144
30.859	2122
30.8653	2025
30.8715	2158
30.8778	2085
30.8841	2143
30.8903	2081
30.8966	2096
30.9029	2131
30.9091	2046
30.9154	2178
30.9217	2068
30.9279	2174
30.9342	2065
30.9405	2167
30.9467	2073
30.953	2187
30.9593	2066
30.9655	2105
30.9718	2132
30.9781	2133
30.9843	2037
30.9906	2078
30.9969	2164
31.0031	2034
31.0094	2168
31.0157	2079
31.0219	2090
31.0282	2067
31.0345	2075
31.0407	2103
31.047	2079
31.0533	2029
31.0595	2147
31.0658	2097
31.0721	2025
31.0783	2050
31.0846	2091
31.0909	2060
31.0971	2054
31.1034	2103
31.1097	2175
31.1159	2119
31.1222	2045
31.1285	2148
31.1347	2107
31.141	2103
31.1473	2134
31.1535	2108
31.1598	2097
31.1661	2043
31.1723	2032
31.1786	2123
31.1849	2113
31.1911	2138
31.1974	2163
31.2037	2093
31.2099	2127
31.2162	2075
31.2225	2132
31.2287	2040
31.235	2004
31.2413	2078
31.2475	2060
31.2538	2147
31.2601	2113
31.2663	2133
31.2726	2000
31.2789	2143
31.2851	2040
31.2914	2075
31.2977	2145
31.3039	2220
31.3102	2075
31.3165	2203
31.3227	2050
31.329	2167
31.3353	2130
31.3415	1999
31.3478	2092
31.3541	2078
31.3603	2074
31.3666	2069
31.3729	2038
31.3791	2127
31.3854	2089
31.3917	2036
31.3979	2093
31.4042	2085
31.4105	2031
31.4167	2065
31.423	2083
31.4293	1994
31.4355	2089
31.4418	2059
31.4481	2117
31.4543	2070
31.4606	2129
31.4669	2049
31.4731	2125
31.4794	2095
31.4857	2117
31.4919	2076
31.4982	2119
31.5045	2062
31.5107	2066
31.517	2058
31.5233	2131
31.5295	2079
31.5358	2049
31.5421	1997
31.5483	2066
31.5546	2030
31.5609	2018
31.5671	2105
31.5734	2131
31.5797	2123
31.5859	2009
31.5922	2081
31.5985	2068
31.6047	1978
31.611	2069
31.6173	2223
31.6235	2072
31.6298	2054
31.6361	2044
31.6423	2035
31.6486	2073
31.6549	2103
31.6611	2103
31.6674	1967
31.6737	2023
31.6799	2034
31.6862	2075
31.6925	2099
31.6987	2070
31.705	2165
31.7113	2127
31.7175	2086
31.7238	2156
31.7301	2100
31.7363	2125
31.7426	2124
31.7489	2076
31.7551	2030
31.7614	2171
31.7677	2076
31.7739	2138
31.7802	2110
31.7865	2102
31.7927	2048
31.799	2110
31.8053	2106
31.8115	2015
31.8178	2121
31.8241	2060
31.8303	2079
31.8366	2127
31.8429	2019
31.8492	2047
31.8554	2122
31.8617	2132
31.868	2115
31.8742	2017
31.8805	2090
31.8867	2076
31.893	2064
31.8993	2121
31.9056	2068
31.9118	2151
31.9181	2129
31.9244	2043
31.9306	2101
31.9369	2014
31.9431	2043
31.9494	2083
31.9557	2165
31.962	2110
31.9682	2063
31.9745	2049
31.9808	2038
31.987	2030
31.9933	2133
31.9995	2175
32.0058	2123
32.0121	2063
32.0183	1985
32.0246	2084
32.0309	2026
32.0371	2014
32.0434	2000
32.0497	2103
32.056	2100
32.0622	2037
32.0685	2110
32.0748	1963
32.081	2092
32.0873	2138
32.0936	2051
32.0998	2049
32.1061	2054
32.1123	2016
32.1186	2122
32.1249	2068
32.1311	2072
32.1374	2041
32.1437	2108
32.1499	2140
32.1562	2037
32.1625	2050
32.1688	2080
32.175	2000
32.1813	2132
32.1876	2046
32.1938	2007
32.2001	2036
32.2064	2109
32.2126	2089
32.2189	2089
32.2251	2020
32.2314	2058
32.2377	2179
32.2439	2095
32.2502	2061
32.2565	1988
32.2627	2116
32.269	2024
32.2753	2062
32.2816	2092
32.2878	2102
32.2941	2092
32.3004	2063
32.3066	2129
32.3129	2018
32.3192	2043
32.3254	2108
32.3317	2082
32.3379	2028
32.3442	2124
32.3505	2061
32.3567	2007
32.363	2073
32.3693	2109
32.3755	2110
32.3818	2146
32.3881	2056
32.3944	2064
32.4006	2158
32.4069	2050
32.4132	2121
32.4194	2129
32.4257	2094
32.432	2089
32.4382	2042
32.4445	2018
32.4507	1998
32.457	2129
32.4633	2027
32.4695	2090
32.4758	2049
32.4821	2145
32.4883	2086
32.4946	2085
32.5009	2117
32.5072	2123
32.5134	2067
[truncated: 13,960 more rows]
