# Supplementary material for: Data regarding the influence of Al, Ti, and C additions to as-cast Al0.6CoCrFeNi compositionally complex alloys on microstructures and mechanical properties
Source: Data Brief. 2019 Nov 4;27:104742. doi: 10.1016/j.dib.2019.104742 (PMC6864337; doi:10.1016/j.dib.2019.104742)
Supplement: Multimedia component 1 [file mmc1.zip › data in brief_supplementary material zip/XRD data/Ti3C0.25_XRD.xlsx]

## Sheet: Sheet1
Alloy Name	Ti3C0.25
2θ	Intensity
°	counts
20.005	2302
20.0113	2383
20.0176	2350
20.0238	2403
20.0301	2345
20.0364	2376
20.0426	2366
20.0489	2243
20.0552	2353
20.0614	2296
20.0677	2403
20.074	2311
20.0802	2243
20.0865	2350
20.0928	2266
20.099	2308
20.1053	2248
20.1116	2253
20.1178	2320
20.1241	2309
20.1304	2356
20.1366	2299
20.1429	2351
20.1492	2315
20.1554	2387
20.1617	2400
20.168	2447
20.1742	2325
20.1805	2303
20.1868	2372
20.193	2361
20.1993	2358
20.2056	2355
20.2118	2374
20.2181	2453
20.2244	2215
20.2306	2351
20.2369	2304
20.2432	2395
20.2494	2233
20.2557	2284
20.262	2351
20.2682	2391
20.2745	2371
20.2808	2272
20.287	2400
20.2933	2346
20.2996	2395
20.3058	2351
20.3121	2249
20.3184	2374
20.3246	2379
20.3309	2284
20.3372	2342
20.3434	2288
20.3497	2287
20.356	2278
20.3622	2330
20.3685	2273
20.3748	2275
20.381	2435
20.3873	2295
20.3936	2337
20.3998	2341
20.4061	2372
20.4124	2240
20.4186	2288
20.4249	2387
20.4312	2323
20.4374	2281
20.4437	2376
20.45	2358
20.4562	2383
20.4625	2340
20.4688	2396
20.475	2335
20.4813	2231
20.4876	2341
20.4938	2368
20.5001	2342
20.5064	2389
20.5126	2298
20.5189	2303
20.5252	2289
20.5314	2195
20.5377	2395
20.544	2305
20.5502	2376
20.5565	2390
20.5628	2296
20.569	2356
20.5753	2353
20.5816	2302
20.5878	2370
20.5941	2292
20.6004	2321
20.6066	2452
20.6129	2277
20.6192	2374
20.6254	2350
20.6317	2317
20.638	2424
20.6442	2247
20.6505	2398
20.6568	2337
20.663	2325
20.6693	2371
20.6756	2376
20.6818	2276
20.6881	2424
20.6944	2304
20.7006	2287
20.7069	2302
20.7132	2344
20.7194	2364
20.7257	2352
20.732	2433
20.7382	2321
20.7445	2380
20.7508	2372
20.757	2306
20.7633	2385
20.7696	2405
20.7758	2346
20.7821	2357
20.7884	2249
20.7946	2317
20.8009	2383
20.8072	2428
20.8134	2282
20.8197	2286
20.826	2377
20.8322	2319
20.8385	2312
20.8448	2308
20.851	2366
20.8573	2289
20.8636	2342
20.8698	2260
20.8761	2296
20.8824	2362
20.8886	2277
20.8949	2369
20.9012	2378
20.9074	2392
20.9137	2294
20.92	2374
20.9262	2423
20.9325	2382
20.9388	2328
20.945	2476
20.9513	2382
20.9576	2321
20.9638	2389
20.9701	2362
20.9764	2323
20.9826	2394
20.9889	2324
20.9952	2286
21.0014	2341
21.0077	2324
21.014	2380
21.0202	2263
21.0265	2379
21.0328	2433
21.039	2402
21.0453	2314
21.0516	2352
21.0578	2282
21.0641	2366
21.0704	2274
21.0766	2352
21.0829	2379
21.0892	2328
21.0954	2412
21.1017	2264
21.108	2315
21.1142	2315
21.1205	2311
21.1268	2418
21.133	2284
21.1393	2318
21.1456	2305
21.1518	2421
21.1581	2420
21.1644	2323
21.1706	2322
21.1769	2228
21.1832	2246
21.1894	2327
21.1957	2308
21.202	2313
21.2082	2287
21.2145	2355
21.2208	2408
21.227	2359
21.2333	2215
21.2396	2450
21.2459	2421
21.2521	2298
21.2584	2342
21.2646	2372
21.2709	2306
21.2772	2394
21.2834	2324
21.2897	2390
21.296	2385
21.3023	2327
21.3085	2330
21.3148	2326
21.321	2368
21.3273	2393
21.3336	2265
21.3398	2343
21.3461	2374
21.3524	2307
21.3587	2304
21.3649	2351
21.3712	2250
21.3774	2319
21.3837	2361
21.39	2291
21.3962	2274
21.4025	2294
21.4088	2318
21.4151	2339
21.4213	2328
21.4276	2291
21.4338	2406
21.4401	2266
21.4464	2374
21.4526	2274
21.4589	2323
21.4652	2370
21.4715	2347
21.4777	2378
21.484	2360
21.4902	2372
21.4965	2308
21.5028	2347
21.509	2352
21.5153	2347
21.5216	2246
21.5279	2317
21.5341	2394
21.5404	2350
21.5466	2371
21.5529	2358
21.5592	2354
21.5654	2317
21.5717	2320
21.578	2303
21.5843	2396
21.5905	2439
21.5968	2301
21.603	2254
21.6093	2385
21.6156	2324
21.6218	2268
21.6281	2334
21.6344	2281
21.6407	2398
21.6469	2265
21.6532	2312
21.6594	2356
21.6657	2422
21.672	2394
21.6782	2292
21.6845	2369
21.6908	2407
21.6971	2361
21.7033	2364
21.7096	2318
21.7158	2396
21.7221	2372
21.7284	2360
21.7346	2336
21.7409	2366
21.7472	2368
21.7535	2279
21.7597	2339
21.766	2301
21.7722	2384
21.7785	2417
21.7848	2278
21.791	2331
21.7973	2347
21.8036	2310
21.8099	2277
21.8161	2308
21.8224	2304
21.8286	2321
21.8349	2355
21.8412	2380
21.8474	2357
21.8537	2416
21.86	2340
21.8663	2327
21.8725	2299
21.8788	2355
21.885	2320
21.8913	2317
21.8976	2330
21.9038	2413
21.9101	2280
21.9164	2382
21.9227	2359
21.9289	2429
21.9352	2363
21.9414	2340
21.9477	2371
21.954	2323
21.9602	2330
21.9665	2358
21.9728	2390
21.9791	2279
21.9853	2301
21.9916	2362
21.9978	2255
22.0041	2304
22.0104	2290
22.0166	2373
22.0229	2310
22.0292	2290
22.0355	2396
22.0417	2496
22.048	2301
22.0542	2368
22.0605	2312
22.0668	2387
22.073	2379
22.0793	2376
22.0856	2339
22.0919	2280
22.0981	2281
22.1044	2255
22.1106	2353
22.1169	2396
22.1232	2296
22.1294	2265
22.1357	2370
22.142	2288
22.1483	2404
22.1545	2289
22.1608	2337
22.167	2363
22.1733	2329
22.1796	2344
22.1858	2357
22.1921	2280
22.1984	2226
22.2047	2428
22.2109	2325
22.2172	2327
22.2234	2248
22.2297	2257
22.236	2205
22.2422	2372
22.2485	2422
22.2548	2315
22.2611	2309
22.2673	2406
22.2736	2324
22.2798	2415
22.2861	2388
22.2924	2295
22.2987	2333
22.3049	2352
22.3112	2404
22.3175	2313
22.3237	2307
22.33	2326
22.3363	2334
22.3425	2306
22.3488	2473
22.3551	2284
22.3613	2309
22.3676	2370
22.3739	2364
22.3801	2399
22.3864	2249
22.3927	2358
22.3989	2329
22.4052	2356
22.4115	2209
22.4177	2259
22.424	2335
22.4303	2307
22.4365	2237
22.4428	2378
22.4491	2301
22.4553	2269
22.4616	2222
22.4679	2390
22.4741	2369
22.4804	2418
22.4867	2327
22.4929	2298
22.4992	2350
22.5055	2374
22.5117	2366
22.518	2363
22.5243	2280
22.5305	2317
22.5368	2298
22.5431	2295
22.5493	2442
22.5556	2391
22.5619	2277
22.5681	2335
22.5744	2333
22.5807	2347
22.5869	2355
22.5932	2263
22.5995	2326
22.6057	2406
22.612	2294
22.6183	2364
22.6245	2255
22.6308	2371
22.6371	2312
22.6433	2301
22.6496	2327
22.6559	2388
22.6621	2336
22.6684	2355
22.6747	2310
22.6809	2321
22.6872	2318
22.6935	2314
22.6997	2303
22.706	2353
22.7123	2228
22.7185	2346
22.7248	2321
22.7311	2307
22.7373	2373
22.7436	2345
22.7499	2268
22.7561	2296
22.7624	2403
22.7687	2403
22.7749	2339
22.7812	2297
22.7875	2347
22.7937	2318
22.8	2348
22.8063	2319
22.8125	2378
22.8188	2291
22.8251	2309
22.8313	2307
22.8376	2246
22.8439	2270
22.8501	2372
22.8564	2292
22.8627	2246
22.8689	2338
22.8752	2274
22.8815	2321
22.8877	2340
22.894	2274
22.9003	2258
22.9065	2287
22.9128	2318
22.9191	2271
22.9253	2311
22.9316	2379
22.9379	2396
22.9441	2318
22.9504	2350
22.9567	2244
22.9629	2393
22.9692	2394
22.9755	2368
22.9817	2353
22.988	2356
22.9943	2338
23.0005	2322
23.0068	2301
23.0131	2346
23.0193	2390
23.0256	2361
23.0319	2307
23.0381	2364
23.0444	2270
23.0507	2474
23.0569	2406
23.0632	2335
23.0695	2297
23.0757	2384
23.082	2333
23.0883	2372
23.0945	2377
23.1008	2296
23.1071	2319
23.1133	2305
23.1196	2360
23.1259	2390
23.1321	2346
23.1384	2357
23.1447	2398
23.1509	2412
23.1572	2242
23.1635	2320
23.1697	2335
23.176	2373
23.1823	2353
23.1885	2363
23.1948	2360
23.2011	2270
23.2073	2358
23.2136	2259
23.2199	2322
23.2261	2351
23.2324	2370
23.2387	2342
23.2449	2356
23.2512	2292
23.2575	2298
23.2637	2354
23.27	2331
23.2763	2262
23.2825	2280
23.2888	2378
23.2951	2323
23.3013	2303
23.3076	2322
23.3139	2353
23.3201	2226
23.3264	2304
23.3327	2213
23.3389	2285
23.3452	2254
23.3515	2294
23.3577	2250
23.364	2241
23.3703	2230
23.3765	2309
23.3828	2298
23.3891	2323
23.3953	2299
23.4016	2313
23.4079	2292
23.4141	2393
23.4204	2276
23.4267	2209
23.4329	2289
23.4392	2384
23.4455	2345
23.4517	2215
23.458	2269
23.4643	2375
23.4705	2377
23.4768	2303
23.4831	2289
23.4893	2374
23.4956	2346
23.5019	2322
23.5081	2281
23.5144	2361
23.5207	2314
23.5269	2325
23.5332	2338
23.5395	2312
23.5457	2442
23.552	2362
23.5583	2195
23.5645	2273
23.5708	2236
23.5771	2356
23.5833	2331
23.5896	2322
23.5959	2270
23.6021	2241
23.6084	2432
23.6147	2359
23.6209	2321
23.6272	2282
23.6335	2318
23.6397	2321
23.646	2346
23.6523	2312
23.6585	2312
23.6648	2315
23.6711	2311
23.6773	2239
23.6836	2295
23.6899	2354
23.6961	2262
23.7024	2320
23.7087	2317
23.7149	2237
23.7212	2353
23.7275	2319
23.7337	2403
23.74	2318
23.7463	2262
23.7525	2324
23.7588	2319
23.7651	2262
23.7713	2326
23.7776	2363
23.7839	2208
23.7901	2329
23.7964	2292
23.8027	2358
23.8089	2363
23.8152	2293
23.8215	2261
23.8277	2356
23.834	2269
23.8403	2331
23.8465	2287
23.8528	2315
23.8591	2285
23.8653	2369
23.8716	2274
23.8779	2347
23.8841	2292
23.8904	2333
23.8967	2222
23.9029	2319
23.9092	2324
23.9155	2359
23.9217	2252
23.928	2235
23.9343	2358
23.9405	2326
23.9468	2302
23.9531	2410
23.9593	2308
23.9656	2298
23.9719	2367
23.9781	2352
23.9844	2253
23.9907	2302
23.9969	2403
24.0032	2363
24.0095	2301
24.0157	2314
24.022	2312
24.0283	2279
24.0345	2277
24.0408	2293
24.0471	2375
24.0533	2379
24.0596	2290
24.0659	2311
24.0721	2241
24.0784	2402
24.0847	2352
24.0909	2211
24.0972	2232
24.1035	2378
24.1097	2323
24.116	2330
24.1223	2265
24.1285	2255
24.1348	2314
24.1411	2252
24.1473	2256
24.1536	2370
24.1599	2362
24.1661	2248
24.1724	2287
24.1787	2340
24.1849	2309
24.1912	2341
24.1975	2226
24.2037	2262
24.21	2323
24.2163	2304
24.2225	2352
24.2288	2290
24.2351	2379
24.2413	2232
24.2476	2390
24.2539	2302
24.2601	2274
24.2664	2393
24.2727	2278
24.2789	2303
24.2852	2259
24.2915	2371
24.2977	2303
24.304	2314
24.3103	2290
24.3165	2406
24.3228	2358
24.3291	2290
24.3353	2311
24.3416	2319
24.3479	2279
24.3541	2312
24.3604	2350
24.3667	2259
24.3729	2238
24.3792	2299
24.3855	2438
24.3917	2302
24.398	2272
24.4043	2189
24.4105	2329
24.4168	2250
24.4231	2276
24.4293	2260
24.4356	2352
24.4419	2260
24.4481	2331
24.4544	2302
24.4607	2244
24.4669	2329
24.4732	2275
24.4795	2294
24.4857	2261
24.492	2264
24.4983	2382
24.5045	2250
24.5108	2356
24.5171	2411
24.5233	2310
24.5296	2268
24.5359	2220
24.5421	2219
24.5484	2326
24.5547	2355
24.5609	2357
24.5672	2281
24.5735	2247
24.5797	2314
24.586	2326
24.5923	2395
24.5985	2318
24.6048	2338
24.6111	2182
24.6173	2309
24.6236	2285
24.6299	2351
24.6361	2280
24.6424	2319
24.6487	2369
24.6549	2366
24.6612	2362
24.6675	2254
24.6737	2210
24.68	2298
24.6863	2336
24.6925	2337
24.6988	2337
24.7051	2261
24.7113	2431
24.7176	2285
24.7239	2313
24.7301	2284
24.7364	2328
24.7427	2302
24.7489	2369
24.7552	2298
24.7615	2336
24.7677	2294
24.774	2130
24.7803	2406
24.7865	2233
24.7928	2285
24.7991	2304
24.8054	2244
24.8116	2239
24.8179	2252
24.8241	2459
24.8304	2262
24.8367	2285
24.8429	2268
24.8492	2213
24.8555	2295
24.8618	2200
24.868	2322
24.8743	2342
24.8805	2326
24.8868	2232
24.8931	2254
24.8993	2272
24.9056	2383
24.9119	2356
24.9182	2312
24.9244	2286
24.9307	2326
24.9369	2259
24.9432	2340
24.9495	2330
24.9557	2199
24.962	2301
24.9683	2302
24.9746	2276
24.9808	2301
24.9871	2277
24.9933	2411
24.9996	2292
25.0059	2296
25.0121	2236
25.0184	2324
25.0247	2368
25.031	2305
25.0372	2164
25.0435	2324
25.0497	2344
25.056	2294
25.0623	2321
25.0685	2315
25.0748	2292
25.0811	2304
25.0874	2272
25.0936	2285
25.0999	2355
25.1061	2327
25.1124	2260
25.1187	2265
25.1249	2328
25.1312	2317
25.1375	2284
25.1438	2326
25.15	2240
25.1563	2402
25.1625	2290
25.1688	2266
25.1751	2288
25.1813	2425
25.1876	2303
25.1939	2377
25.2002	2338
25.2064	2343
25.2127	2220
25.2189	2307
25.2252	2346
25.2315	2289
25.2377	2292
25.244	2343
25.2503	2280
25.2566	2257
25.2628	2244
25.2691	2323
25.2753	2303
25.2816	2333
25.2879	2399
25.2941	2252
25.3004	2292
25.3067	2318
25.313	2310
25.3192	2254
25.3255	2273
25.3317	2295
25.338	2320
25.3443	2335
25.3505	2280
25.3568	2370
25.3631	2313
25.3694	2306
25.3756	2282
25.3819	2238
25.3881	2285
25.3944	2290
25.4007	2270
25.4069	2318
25.4132	2371
25.4195	2342
25.4258	2276
25.432	2344
25.4383	2284
25.4445	2241
25.4508	2348
25.4571	2253
25.4633	2248
25.4696	2287
25.4759	2291
25.4822	2362
25.4884	2242
25.4947	2243
25.5009	2275
25.5072	2272
25.5135	2209
25.5197	2299
25.526	2354
25.5323	2241
25.5386	2341
25.5448	2238
25.5511	2394
25.5573	2276
25.5636	2247
25.5699	2293
25.5761	2268
25.5824	2239
25.5887	2314
25.595	2319
25.6012	2356
25.6075	2321
25.6137	2275
25.62	2325
25.6263	2385
25.6325	2294
25.6388	2302
25.6451	2312
25.6514	2269
25.6576	2244
25.6639	2250
25.6701	2158
25.6764	2245
25.6827	2356
25.6889	2135
25.6952	2317
25.7015	2243
25.7078	2284
25.714	2212
25.7203	2338
25.7265	2266
25.7328	2287
25.7391	2244
25.7453	2224
25.7516	2309
25.7579	2273
25.7642	2294
25.7704	2263
25.7767	2247
25.7829	2310
25.7892	2290
25.7955	2327
25.8017	2323
25.808	2395
25.8143	2219
25.8206	2298
25.8268	2290
25.8331	2370
25.8394	2228
25.8456	2359
25.8519	2262
25.8582	2298
25.8644	2288
25.8707	2322
25.877	2260
25.8832	2296
25.8895	2265
25.8958	2339
25.902	2345
25.9083	2297
25.9146	2252
25.9208	2230
25.9271	2294
25.9334	2288
25.9396	2243
25.9459	2233
25.9522	2310
25.9584	2302
25.9647	2262
25.971	2170
25.9772	2373
25.9835	2284
25.9898	2342
25.996	2321
26.0023	2280
26.0086	2237
26.0148	2233
26.0211	2255
26.0274	2225
26.0336	2386
26.0399	2180
26.0462	2288
26.0524	2268
26.0587	2303
26.065	2272
26.0712	2264
26.0775	2274
26.0838	2336
26.09	2225
26.0963	2343
26.1026	2219
26.1088	2343
26.1151	2311
26.1214	2254
26.1276	2347
26.1339	2265
26.1402	2326
26.1464	2351
26.1527	2359
26.159	2232
26.1652	2306
26.1715	2285
26.1778	2181
26.184	2356
26.1903	2396
26.1966	2289
26.2028	2295
26.2091	2297
26.2154	2239
26.2216	2327
26.2279	2257
26.2342	2207
26.2404	2327
26.2467	2263
26.253	2288
26.2592	2278
26.2655	2303
26.2718	2247
26.278	2296
26.2843	2360
26.2906	2334
26.2968	2272
26.3031	2320
26.3094	2238
26.3156	2284
26.3219	2292
26.3282	2314
26.3344	2206
26.3407	2313
26.347	2290
26.3532	2312
26.3595	2327
26.3658	2317
26.372	2357
26.3783	2387
26.3846	2231
26.3908	2258
26.3971	2256
26.4034	2308
26.4096	2279
26.4159	2276
26.4222	2308
26.4284	2272
26.4347	2298
26.441	2199
26.4472	2299
26.4535	2335
26.4598	2273
26.466	2285
26.4723	2339
26.4786	2244
26.4848	2308
26.4911	2276
26.4974	2290
26.5036	2224
26.5099	2331
26.5162	2254
26.5224	2260
26.5287	2285
26.535	2134
26.5412	2344
26.5475	2250
26.5538	2277
26.56	2275
26.5663	2253
26.5726	2328
26.5788	2307
26.5851	2279
26.5914	2275
26.5976	2322
26.6039	2262
26.6102	2310
26.6164	2253
26.6227	2364
26.629	2295
26.6352	2292
26.6415	2335
26.6478	2281
26.654	2232
26.6603	2285
26.6666	2331
26.6728	2308
26.6791	2330
26.6854	2281
26.6916	2275
26.6979	2297
26.7042	2304
26.7104	2219
26.7167	2261
26.723	2322
26.7292	2196
26.7355	2318
26.7418	2305
26.748	2240
26.7543	2292
26.7606	2268
26.7668	2293
26.7731	2323
26.7794	2228
26.7856	2402
26.7919	2295
26.7982	2376
26.8044	2257
26.8107	2212
26.817	2290
26.8232	2284
26.8295	2297
26.8358	2221
26.842	2237
26.8483	2285
26.8546	2273
26.8608	2237
26.8671	2263
26.8734	2252
26.8796	2232
26.8859	2247
26.8922	2294
26.8984	2392
26.9047	2293
26.911	2252
26.9172	2282
26.9235	2205
26.9298	2263
26.936	2179
26.9423	2287
26.9486	2268
26.9548	2303
26.9611	2341
26.9674	2171
26.9736	2323
26.9799	2310
26.9862	2272
26.9924	2221
26.9987	2354
27.005	2224
27.0112	2315
27.0175	2323
27.0238	2210
27.03	2391
27.0363	2246
27.0426	2252
27.0488	2295
27.0551	2272
27.0614	2330
27.0676	2232
27.0739	2249
27.0802	2357
27.0864	2330
27.0927	2268
27.099	2270
27.1052	2308
27.1115	2265
27.1178	2221
27.124	2319
27.1303	2248
27.1366	2240
27.1428	2269
27.1491	2305
27.1554	2215
27.1616	2344
27.1679	2257
27.1742	2175
27.1804	2256
27.1867	2322
27.193	2285
27.1992	2345
27.2055	2341
27.2118	2212
27.218	2302
27.2243	2281
27.2306	2303
27.2368	2214
27.2431	2269
27.2494	2322
27.2556	2295
27.2619	2268
27.2682	2248
27.2744	2340
27.2807	2329
27.287	2242
27.2932	2238
27.2995	2264
27.3058	2339
27.312	2263
27.3183	2240
27.3246	2304
27.3308	2321
27.3371	2294
27.3434	2217
27.3496	2260
27.3559	2163
27.3622	2228
27.3684	2325
27.3747	2230
27.381	2260
27.3872	2352
27.3935	2322
27.3998	2263
27.406	2334
27.4123	2239
27.4186	2257
27.4248	2295
27.4311	2305
27.4374	2243
27.4436	2222
27.4499	2305
27.4562	2201
27.4624	2286
27.4687	2268
27.475	2277
27.4812	2190
27.4875	2268
27.4938	2242
27.5	2266
27.5063	2281
27.5126	2293
27.5188	2203
27.5251	2312
27.5314	2259
27.5376	2296
27.5439	2247
27.5502	2270
27.5564	2266
27.5627	2256
27.569	2261
27.5752	2240
27.5815	2297
27.5878	2299
27.594	2253
27.6003	2359
27.6066	2292
27.6128	2198
27.6191	2239
27.6254	2304
27.6316	2265
27.6379	2326
27.6442	2262
27.6504	2346
27.6567	2203
27.663	2278
27.6692	2289
27.6755	2280
27.6818	2248
27.688	2290
27.6943	2179
27.7006	2176
27.7068	2302
27.7131	2313
27.7194	2263
27.7256	2161
27.7319	2207
27.7382	2274
27.7444	2354
27.7507	2312
27.757	2302
27.7632	2275
27.7695	2280
27.7758	2273
27.782	2311
27.7883	2255
27.7946	2298
27.8008	2209
27.8071	2266
27.8134	2273
27.8196	2281
27.8259	2293
27.8322	2122
27.8384	2191
27.8447	2268
27.851	2335
27.8572	2266
27.8635	2228
27.8698	2297
27.876	2184
27.8823	2377
27.8886	2206
27.8948	2230
27.9011	2242
27.9074	2310
27.9136	2281
27.9199	2269
27.9262	2228
27.9324	2325
27.9387	2215
27.945	2245
27.9512	2295
27.9575	2293
27.9638	2221
27.97	2320
27.9763	2274
27.9826	2268
27.9888	2297
27.9951	2310
28.0014	2309
28.0076	2255
28.0139	2235
28.0202	2279
28.0264	2281
28.0327	2229
28.039	2330
28.0452	2229
28.0515	2305
28.0578	2278
28.064	2254
28.0703	2310
28.0766	2270
28.0828	2261
28.0891	2210
28.0954	2222
28.1016	2217
28.1079	2279
28.1142	2257
28.1204	2242
28.1267	2294
28.133	2192
28.1392	2288
28.1455	2170
28.1518	2266
28.158	2265
28.1643	2193
28.1706	2278
28.1768	2242
28.1831	2221
28.1894	2271
28.1956	2207
28.2019	2205
28.2082	2272
28.2144	2351
28.2207	2210
28.227	2258
28.2332	2220
28.2395	2319
28.2458	2278
28.252	2235
28.2583	2294
28.2646	2273
28.2708	2272
28.2771	2351
28.2834	2167
28.2897	2243
28.2959	2282
28.3022	2236
28.3085	2263
28.3147	2278
28.321	2221
28.3272	2297
28.3335	2296
28.3398	2238
28.3461	2297
28.3523	2354
28.3586	2268
28.3649	2261
28.3711	2255
28.3774	2203
28.3836	2320
28.3899	2217
28.3962	2296
28.4025	2249
28.4087	2265
28.415	2254
28.4213	2236
28.4275	2249
28.4338	2212
28.44	2301
28.4463	2253
28.4526	2247
28.4589	2241
28.4651	2233
28.4714	2196
28.4777	2286
28.4839	2191
28.4902	2288
28.4964	2264
28.5027	2241
28.509	2255
28.5153	2196
28.5215	2286
28.5278	2233
28.5341	2250
28.5403	2237
28.5466	2244
28.5528	2164
28.5591	2255
28.5654	2255
28.5717	2225
28.5779	2239
28.5842	2413
28.5905	2298
28.5967	2286
28.603	2290
28.6092	2294
28.6155	2196
28.6218	2285
28.6281	2337
28.6343	2195
28.6406	2282
28.6469	2331
28.6531	2243
28.6594	2297
28.6656	2257
28.6719	2245
28.6782	2241
28.6844	2176
28.6907	2269
28.697	2212
28.7033	2372
28.7095	2230
28.7158	2309
28.722	2171
28.7283	2282
28.7346	2307
28.7408	2215
28.7471	2206
28.7534	2292
28.7597	2315
28.7659	2281
28.7722	2221
28.7784	2208
28.7847	2219
28.791	2311
28.7972	2337
28.8035	2201
28.8098	2315
28.8161	2329
28.8223	2233
28.8286	2247
28.8348	2196
28.8411	2239
28.8474	2223
28.8536	2215
28.8599	2271
28.8662	2307
28.8725	2227
28.8787	2223
28.885	2281
28.8912	2288
28.8975	2239
28.9038	2357
28.91	2247
28.9163	2240
28.9226	2238
28.9289	2232
28.9351	2211
28.9414	2343
28.9476	2189
28.9539	2354
28.9602	2258
28.9664	2225
28.9727	2259
28.979	2246
28.9853	2183
28.9915	2230
28.9978	2326
29.004	2333
29.0103	2224
29.0166	2294
29.0228	2292
29.0291	2263
29.0354	2226
29.0417	2310
29.0479	2175
29.0542	2228
29.0604	2219
29.0667	2225
29.073	2270
29.0792	2303
29.0855	2266
29.0918	2291
29.0981	2188
29.1043	2230
29.1106	2210
29.1168	2281
29.1231	2259
29.1294	2247
29.1356	2274
29.1419	2231
29.1482	2354
29.1545	2253
29.1607	2210
29.167	2280
29.1732	2224
29.1795	2242
29.1858	2287
29.192	2129
29.1983	2261
29.2046	2257
29.2109	2327
29.2171	2204
29.2234	2242
29.2296	2232
29.2359	2298
29.2422	2192
29.2484	2361
29.2547	2278
29.261	2299
29.2673	2257
29.2735	2245
29.2798	2197
29.286	2271
29.2923	2217
29.2986	2245
29.3048	2269
29.3111	2237
29.3174	2276
29.3237	2243
29.3299	2221
29.3362	2279
29.3424	2195
29.3487	2207
29.355	2305
29.3613	2290
29.3675	2257
29.3738	2219
29.3801	2284
29.3863	2275
29.3926	2239
29.3989	2242
29.4051	2318
29.4114	2257
29.4177	2276
29.4239	2292
29.4302	2304
29.4365	2168
29.4427	2222
29.449	2265
29.4553	2288
29.4615	2159
29.4678	2295
29.4741	2228
29.4803	2309
29.4866	2372
29.4929	2250
29.4991	2286
29.5054	2244
29.5117	2248
29.5179	2224
29.5242	2313
29.5305	2261
29.5367	2259
29.543	2277
29.5493	2270
29.5555	2270
29.5618	2214
29.5681	2368
29.5743	2207
29.5806	2317
29.5869	2284
29.5931	2222
29.5994	2293
29.6057	2282
29.6119	2151
29.6182	2200
29.6245	2210
29.6307	2320
29.637	2278
29.6433	2282
29.6495	2282
29.6558	2321
29.6621	2215
29.6683	2285
29.6746	2294
29.6809	2228
29.6871	2229
29.6934	2183
29.6997	2241
29.7059	2317
29.7122	2298
29.7185	2330
29.7247	2244
29.731	2273
29.7373	2263
29.7435	2295
29.7498	2282
29.7561	2216
29.7623	2237
29.7686	2204
29.7749	2209
29.7811	2259
29.7874	2241
29.7937	2248
29.7999	2219
29.8062	2302
29.8125	2281
29.8187	2180
29.825	2209
29.8313	2325
29.8375	2170
29.8438	2290
29.8501	2111
29.8563	2244
29.8626	2245
29.8689	2199
29.8751	2254
29.8814	2350
29.8877	2216
29.8939	2261
29.9002	2248
29.9065	2219
29.9127	2203
29.919	2295
29.9253	2240
29.9315	2255
29.9378	2231
29.9441	2254
29.9503	2211
29.9566	2291
29.9629	2222
29.9691	2288
29.9754	2193
29.9817	2343
29.9879	2180
29.9942	2284
30.0005	2236
30.0067	2342
30.013	2137
30.0193	2182
30.0255	2238
30.0318	2257
30.0381	2262
30.0443	2205
30.0506	2129
30.0569	2214
30.0631	2266
30.0694	2292
30.0757	2270
30.0819	2325
30.0882	2242
30.0945	2244
30.1007	2219
30.107	2264
30.1133	2245
30.1195	2273
30.1258	2255
30.1321	2322
30.1383	2287
30.1446	2200
30.1509	2229
30.1571	2277
30.1634	2225
30.1697	2152
30.1759	2265
30.1822	2261
30.1885	2244
30.1947	2252
30.201	2245
30.2073	2242
30.2135	2203
30.2198	2264
30.2261	2245
30.2323	2298
30.2386	2179
30.2449	2222
30.2511	2275
30.2574	2177
30.2637	2253
30.2699	2140
30.2762	2181
30.2825	2319
30.2887	2186
30.295	2314
30.3013	2291
30.3075	2119
30.3138	2228
30.3201	2196
30.3263	2208
30.3326	2215
30.3389	2361
30.3451	2243
30.3514	2295
30.3577	2165
30.3639	2206
30.3702	2277
30.3765	2151
30.3827	2220
30.389	2206
30.3953	2216
30.4015	2233
30.4078	2264
30.4141	2345
30.4203	2240
30.4266	2215
30.4329	2246
30.4391	2199
30.4454	2215
30.4517	2256
30.4579	2216
30.4642	2194
30.4705	2306
30.4767	2266
30.483	2215
30.4893	2290
30.4955	2286
30.5018	2262
30.5081	2278
30.5143	2219
30.5206	2207
30.5269	2272
30.5331	2325
30.5394	2257
30.5457	2250
30.5519	2204
30.5582	2306
30.5645	2277
30.5707	2271
30.577	2174
30.5833	2350
30.5895	2282
30.5958	2194
30.6021	2230
30.6083	2233
30.6146	2237
30.6209	2158
30.6271	2273
30.6334	2165
30.6397	2177
30.6459	2270
30.6522	2233
30.6585	2329
30.6647	2372
30.671	2313
30.6773	2196
30.6835	2263
30.6898	2289
30.6961	2304
30.7023	2286
30.7086	2331
30.7149	2222
30.7211	2233
30.7274	2257
30.7337	2319
30.7399	2207
30.7462	2243
30.7525	2291
30.7587	2347
30.765	2286
30.7713	2229
30.7775	2252
30.7838	2230
30.7901	2272
30.7963	2222
30.8026	2195
30.8089	2289
30.8151	2272
30.8214	2219
30.8277	2249
30.8339	2304
30.8402	2256
30.8465	2295
30.8527	2303
30.859	2380
30.8653	2259
30.8715	2231
30.8778	2351
30.8841	2363
30.8903	2341
30.8966	2376
30.9029	2256
30.9091	2289
30.9154	2396
30.9217	2172
30.9279	2368
30.9342	2367
30.9405	2222
30.9467	2383
30.953	2394
30.9593	2396
30.9655	2279
30.9718	2284
30.9781	2287
30.9843	2284
30.9906	2235
30.9969	2313
31.0031	2194
31.0094	2277
31.0157	2334
31.0219	2250
31.0282	2292
31.0345	2299
31.0407	2269
31.047	2330
31.0533	2263
31.0595	2298
31.0658	2213
31.0721	2199
31.0783	2182
31.0846	2348
31.0909	2217
31.0971	2333
31.1034	2146
31.1097	2236
31.1159	2194
31.1222	2162
31.1285	2280
31.1347	2222
31.141	2250
31.1473	2263
31.1535	2176
31.1598	2195
31.1661	2195
31.1723	2189
31.1786	2181
31.1849	2212
31.1911	2265
31.1974	2222
31.2037	2281
31.2099	2249
31.2162	2099
31.2225	2311
31.2287	2191
31.235	2196
31.2413	2195
31.2475	2173
31.2538	2285
31.2601	2241
31.2663	2228
31.2726	2355
31.2789	2189
31.2851	2118
31.2914	2224
31.2977	2269
31.3039	2297
31.3102	2157
31.3165	2236
31.3227	2245
31.329	2236
31.3353	2195
31.3415	2249
31.3478	2351
31.3541	2191
31.3603	2263
31.3666	2273
31.3729	2257
31.3791	2293
31.3854	2188
31.3917	2246
31.3979	2205
31.4042	2282
31.4105	2293
31.4167	2318
31.423	2243
31.4293	2364
31.4355	2230
31.4418	2182
31.4481	2219
31.4543	2220
31.4606	2233
31.4669	2325
31.4731	2240
31.4794	2261
31.4857	2242
31.4919	2215
31.4982	2229
31.5045	2239
31.5107	2194
31.517	2242
31.5233	2220
31.5295	2288
31.5358	2270
31.5421	2223
31.5483	2224
31.5546	2243
31.5609	2335
31.5671	2206
31.5734	2203
31.5797	2261
31.5859	2242
31.5922	2306
31.5985	2211
31.6047	2245
31.611	2204
31.6173	2290
31.6235	2348
31.6298	2224
31.6361	2226
31.6423	2255
31.6486	2224
31.6549	2272
31.6611	2118
31.6674	2252
31.6737	2343
31.6799	2333
31.6862	2200
31.6925	2281
31.6987	2285
31.705	2179
31.7113	2223
31.7175	2186
31.7238	2215
31.7301	2294
31.7363	2191
31.7426	2228
31.7489	2352
31.7551	2246
31.7614	2192
31.7677	2211
31.7739	2209
31.7802	2275
31.7865	2245
31.7927	2268
31.799	2172
31.8053	2211
31.8115	2261
31.8178	2291
31.8241	2279
31.8303	2263
31.8366	2252
31.8429	2240
31.8492	2212
31.8554	2190
31.8617	2219
31.868	2222
31.8742	2309
31.8805	2353
31.8867	2221
31.893	2111
31.8993	2165
31.9056	2194
31.9118	2213
31.9181	2266
31.9244	2235
31.9306	2314
31.9369	2256
31.9431	2216
31.9494	2207
31.9557	2257
31.962	2295
31.9682	2235
31.9745	2252
31.9808	2244
31.987	2231
31.9933	2241
31.9995	2323
32.0058	2219
32.0121	2184
32.0183	2191
32.0246	2293
32.0309	2252
32.0371	2261
32.0434	2274
32.0497	2351
32.056	2201
32.0622	2171
32.0685	2205
32.0748	2203
32.081	2292
32.0873	2188
32.0936	2182
32.0998	2213
32.1061	2236
32.1123	2249
32.1186	2232
32.1249	2281
32.1311	2256
32.1374	2190
32.1437	2278
32.1499	2299
32.1562	2241
32.1625	2262
32.1688	2250
32.175	2219
32.1813	2204
32.1876	2261
32.1938	2236
32.2001	2235
32.2064	2158
32.2126	2190
32.2189	2214
32.2251	2298
32.2314	2255
32.2377	2293
32.2439	2277
32.2502	2178
32.2565	2245
32.2627	2212
32.269	2222
32.2753	2184
32.2816	2228
32.2878	2224
32.2941	2171
32.3004	2217
32.3066	2216
32.3129	2224
32.3192	2266
32.3254	2243
32.3317	2220
32.3379	2276
32.3442	2335
32.3505	2196
32.3567	2180
32.363	2290
32.3693	2248
32.3755	2216
32.3818	2156
32.3881	2195
32.3944	2194
32.4006	2216
32.4069	2194
32.4132	2256
32.4194	2148
32.4257	2278
32.432	2227
32.4382	2206
32.4445	2156
32.4507	2264
32.457	2266
32.4633	2222
32.4695	2213
32.4758	2141
32.4821	2237
32.4883	2277
32.4946	2278
32.5009	2310
32.5072	2209
32.5134	2235
[truncated: 13,960 more rows]
