# Supplementary material for: Data regarding the influence of Al, Ti, and C additions to as-cast Al0.6CoCrFeNi compositionally complex alloys on microstructures and mechanical properties
Source: Data Brief. 2019 Nov 4;27:104742. doi: 10.1016/j.dib.2019.104742 (PMC6864337; doi:10.1016/j.dib.2019.104742)
Supplement: Multimedia component 1 [file mmc1.zip › data in brief_supplementary material zip/XRD data/Ti3_XRD.xlsx]

## Sheet: Sheet1
Alloy Name	Ti3
2θ	Intensity
°	counts
20.005	2111
20.0113	2057
20.0176	2027
20.0238	2053
20.0301	2068
20.0364	2043
20.0426	2024
20.0489	2067
20.0552	2077
20.0614	2127
20.0677	2072
20.074	2043
20.0802	1972
20.0865	2012
20.0928	2129
20.099	2049
20.1053	2058
20.1116	2061
20.1178	2095
20.1241	2017
20.1304	2113
20.1366	2062
20.1429	2053
20.1492	1992
20.1554	2095
20.1617	2034
20.168	2009
20.1742	2076
20.1805	2011
20.1868	2081
20.193	2115
20.1993	2115
20.2056	2010
20.2118	2152
20.2181	2086
20.2244	2037
20.2306	1978
20.2369	2000
20.2432	2149
20.2494	2015
20.2557	2135
20.262	2069
20.2682	2138
20.2745	2086
20.2808	2108
20.287	2128
20.2933	2146
20.2996	2124
20.3058	2121
20.3121	2085
20.3184	2036
20.3246	2070
20.3309	2129
20.3372	2134
20.3434	2042
20.3497	2061
20.356	1984
20.3622	2031
20.3685	2067
20.3748	2075
20.381	2094
20.3873	2121
20.3936	2074
20.3998	2049
20.4061	2023
20.4124	2157
20.4186	2127
20.4249	2013
20.4312	2034
20.4374	2059
20.4437	2100
20.45	2066
20.4562	2048
20.4625	2093
20.4688	2018
20.475	2072
20.4813	2126
20.4876	2038
20.4938	2043
20.5001	2130
20.5064	2164
20.5126	2016
20.5189	2110
20.5252	1954
20.5314	2123
20.5377	2019
20.544	2032
20.5502	2116
20.5565	2081
20.5628	2026
20.569	2051
20.5753	2110
20.5816	2038
20.5878	2009
20.5941	2095
20.6004	2047
20.6066	2080
20.6129	2008
20.6192	2023
20.6254	2050
20.6317	2003
20.638	2047
20.6442	2096
20.6505	2131
20.6568	2056
20.663	1994
20.6693	2141
20.6756	2048
20.6818	2116
20.6881	2000
20.6944	2009
20.7006	2015
20.7069	2057
20.7132	2108
20.7194	2118
20.7257	2046
20.732	1986
20.7382	2032
20.7445	2007
20.7508	2093
20.757	2079
20.7633	2032
20.7696	2076
20.7758	2002
20.7821	2143
20.7884	2018
20.7946	2023
20.8009	2091
20.8072	1991
20.8134	1996
20.8197	2072
20.826	2078
20.8322	2051
20.8385	1995
20.8448	2068
20.851	2016
20.8573	2063
20.8636	1985
20.8698	2032
20.8761	2001
20.8824	2096
20.8886	2011
20.8949	2075
20.9012	2014
20.9074	2125
20.9137	2030
20.92	2076
20.9262	2089
20.9325	2024
20.9388	1999
20.945	2063
20.9513	1969
20.9576	2100
20.9638	2076
20.9701	2121
20.9764	1996
20.9826	2109
20.9889	2002
20.9952	2002
21.0014	2008
21.0077	2048
21.014	2048
21.0202	2068
21.0265	2139
21.0328	2041
21.039	2074
21.0453	2076
21.0516	2154
21.0578	2054
21.0641	2067
21.0704	2033
21.0766	2053
21.0829	2061
21.0892	2106
21.0954	2078
21.1017	2054
21.108	2044
21.1142	2068
21.1205	2004
21.1268	2024
21.133	2047
21.1393	1974
21.1456	2082
21.1518	2106
21.1581	2090
21.1644	2110
21.1706	2038
21.1769	2032
21.1832	2086
21.1894	2042
21.1957	2078
21.202	2100
21.2082	1959
21.2145	2085
21.2208	1972
21.227	2085
21.2333	2028
21.2396	2101
21.2459	2112
21.2521	2046
21.2584	2026
21.2646	2099
21.2709	2003
21.2772	2025
21.2834	2084
21.2897	2025
21.296	2086
21.3023	2060
21.3085	1968
21.3148	2061
21.321	2041
21.3273	2126
21.3336	2038
21.3398	2087
21.3461	2183
21.3524	2184
21.3587	2135
21.3649	1982
21.3712	2070
21.3774	2090
21.3837	2121
21.39	2058
21.3962	2046
21.4025	2009
21.4088	2128
21.4151	2067
21.4213	2068
21.4276	2020
21.4338	1975
21.4401	2012
21.4464	2040
21.4526	2134
21.4589	2050
21.4652	2066
21.4715	2146
21.4777	1981
21.484	2042
21.4902	1999
21.4965	2059
21.5028	2043
21.509	2021
21.5153	2064
21.5216	2042
21.5279	2018
21.5341	2147
21.5404	2010
21.5466	2012
21.5529	1986
21.5592	2065
21.5654	2046
21.5717	2107
21.578	1978
21.5843	2072
21.5905	2041
21.5968	2113
21.603	2064
21.6093	2107
21.6156	2063
21.6218	2018
21.6281	2072
21.6344	2035
21.6407	2117
21.6469	2207
21.6532	2074
21.6594	1977
21.6657	2056
21.672	2114
21.6782	2017
21.6845	2043
21.6908	2113
21.6971	1994
21.7033	2093
21.7096	2057
21.7158	2077
21.7221	2076
21.7284	2005
21.7346	2051
21.7409	2094
21.7472	2074
21.7535	2046
21.7597	2057
21.766	1992
21.7722	2012
21.7785	2020
21.7848	2047
21.791	2115
21.7973	2064
21.8036	2115
21.8099	2018
21.8161	2037
21.8224	2060
21.8286	2079
21.8349	2095
21.8412	2084
21.8474	2142
21.8537	2025
21.86	2068
21.8663	2109
21.8725	2020
21.8788	2085
21.885	2012
21.8913	2015
21.8976	2036
21.9038	2092
21.9101	2000
21.9164	2077
21.9227	2116
21.9289	2115
21.9352	2069
21.9414	2024
21.9477	2011
21.954	2093
21.9602	1942
21.9665	2053
21.9728	2037
21.9791	2035
21.9853	2060
21.9916	2094
21.9978	2058
22.0041	2084
22.0104	2026
22.0166	2067
22.0229	2008
22.0292	1978
22.0355	2092
22.0417	2026
22.048	1995
22.0542	2037
22.0605	2021
22.0668	2170
22.073	1986
22.0793	2013
22.0856	1995
22.0919	2087
22.0981	2050
22.1044	2121
22.1106	1948
22.1169	2008
22.1232	2045
22.1294	2018
22.1357	2045
22.142	2078
22.1483	2046
22.1545	2067
22.1608	2103
22.167	2069
22.1733	2047
22.1796	1983
22.1858	2044
22.1921	1996
22.1984	2112
22.2047	2011
22.2109	1987
22.2172	2094
22.2234	2057
22.2297	2038
22.236	1943
22.2422	1997
22.2485	2016
22.2548	2037
22.2611	2053
22.2673	2096
22.2736	2142
22.2798	2029
22.2861	2041
22.2924	2035
22.2987	1953
22.3049	2068
22.3112	2050
22.3175	2040
22.3237	2023
22.33	2080
22.3363	1996
22.3425	2000
22.3488	2073
22.3551	2034
22.3613	2002
22.3676	2024
22.3739	2050
22.3801	1985
22.3864	2089
22.3927	2068
22.3989	2054
22.4052	2057
22.4115	2025
22.4177	2109
22.424	2036
22.4303	2044
22.4365	2061
22.4428	2024
22.4491	1971
22.4553	2009
22.4616	2004
22.4679	2042
22.4741	2069
22.4804	2015
22.4867	1992
22.4929	2009
22.4992	2014
22.5055	2086
22.5117	2078
22.518	2078
22.5243	1982
22.5305	1992
22.5368	2065
22.5431	2011
22.5493	2044
22.5556	2110
22.5619	1974
22.5681	2002
22.5744	2059
22.5807	2065
22.5869	2087
22.5932	2054
22.5995	2093
22.6057	2050
22.612	2053
22.6183	2086
22.6245	2058
22.6308	2098
22.6371	2080
22.6433	2010
22.6496	2073
22.6559	2024
22.6621	2082
22.6684	2038
22.6747	1965
22.6809	2048
22.6872	2016
22.6935	2034
22.6997	2087
22.706	2106
22.7123	2027
22.7185	2036
22.7248	2100
22.7311	2074
22.7373	2032
22.7436	1959
22.7499	2027
22.7561	2101
22.7624	2035
22.7687	2063
22.7749	2005
22.7812	1962
22.7875	2101
22.7937	2060
22.8	2059
22.8063	2082
22.8125	2066
22.8188	2002
22.8251	2044
22.8313	2046
22.8376	2053
22.8439	2133
22.8501	2062
22.8564	2059
22.8627	2033
22.8689	2035
22.8752	1986
22.8815	2062
22.8877	2070
22.894	1972
22.9003	2121
22.9065	2085
22.9128	2096
22.9191	2010
22.9253	2092
22.9316	2060
22.9379	2068
22.9441	2107
22.9504	2005
22.9567	2015
22.9629	2001
22.9692	2029
22.9755	2028
22.9817	2047
22.988	2034
22.9943	2078
23.0005	2031
23.0068	2014
23.0131	2057
23.0193	2108
23.0256	1982
23.0319	1939
23.0381	2139
23.0444	2097
23.0507	2074
23.0569	1959
23.0632	2036
23.0695	2047
23.0757	2010
23.082	1962
23.0883	1919
23.0945	2037
23.1008	2047
23.1071	2098
23.1133	2019
23.1196	2069
23.1259	1951
23.1321	1942
23.1384	2076
23.1447	2064
23.1509	2030
23.1572	1995
23.1635	2061
23.1697	1987
23.176	2020
23.1823	2059
23.1885	2100
23.1948	1978
23.2011	2064
23.2073	2100
23.2136	1918
23.2199	1977
23.2261	1952
23.2324	2119
23.2387	2025
23.2449	2058
23.2512	2099
23.2575	2032
23.2637	2052
23.27	2100
23.2763	2063
23.2825	2042
23.2888	2050
23.2951	2107
23.3013	2156
23.3076	2063
23.3139	2000
23.3201	2094
23.3264	1976
23.3327	2092
23.3389	1993
23.3452	2008
23.3515	2066
23.3577	2081
23.364	2062
23.3703	1940
23.3765	2059
23.3828	2117
23.3891	2052
23.3953	2016
23.4016	2070
23.4079	2021
23.4141	2007
23.4204	2003
23.4267	2059
23.4329	2042
23.4392	2056
23.4455	2047
23.4517	2043
23.458	2057
23.4643	2057
23.4705	2014
23.4768	2180
23.4831	2017
23.4893	2029
23.4956	2132
23.5019	2082
23.5081	1960
23.5144	2057
23.5207	2095
23.5269	2045
23.5332	1965
23.5395	2073
23.5457	2016
23.552	1921
23.5583	1977
23.5645	2026
23.5708	2040
23.5771	2034
23.5833	2121
23.5896	2034
23.5959	1940
23.6021	2023
23.6084	2036
23.6147	1969
23.6209	2017
23.6272	2033
23.6335	1942
23.6397	2007
23.646	2002
23.6523	2005
23.6585	2080
23.6648	1955
23.6711	2073
23.6773	2017
23.6836	2015
23.6899	2090
23.6961	1921
23.7024	2052
23.7087	2021
23.7149	2068
23.7212	1938
23.7275	2114
23.7337	2029
23.74	2074
23.7463	2092
23.7525	2051
23.7588	1983
23.7651	2044
23.7713	2084
23.7776	2119
23.7839	2035
23.7901	2102
23.7964	2060
23.8027	1917
23.8089	2021
23.8152	2002
23.8215	1987
23.8277	2027
23.834	2003
23.8403	1989
23.8465	2095
23.8528	2015
23.8591	2037
23.8653	1911
23.8716	2072
23.8779	2045
23.8841	2020
23.8904	1995
23.8967	2041
23.9029	2033
23.9092	2037
23.9155	2025
23.9217	2057
23.928	2028
23.9343	2057
23.9405	2032
23.9468	1968
23.9531	2026
23.9593	2066
23.9656	2002
23.9719	2050
23.9781	2053
23.9844	2019
23.9907	1989
23.9969	1933
24.0032	2103
24.0095	1977
24.0157	2036
24.022	2012
24.0283	2054
24.0345	2061
24.0408	2090
24.0471	2109
24.0533	2070
24.0596	2123
24.0659	2001
24.0721	1997
24.0784	2005
24.0847	2016
24.0909	1955
24.0972	1992
24.1035	2097
24.1097	1998
24.116	2119
24.1223	2089
24.1285	2001
24.1348	2114
24.1411	2093
24.1473	2081
24.1536	2138
24.1599	2035
24.1661	2001
24.1724	2092
24.1787	2097
24.1849	1997
24.1912	2098
24.1975	2117
24.2037	1926
24.21	2079
24.2163	2007
24.2225	2146
24.2288	2023
24.2351	2068
24.2413	1965
24.2476	2040
24.2539	2010
24.2601	2030
24.2664	2068
24.2727	1951
24.2789	1955
24.2852	1983
24.2915	2043
24.2977	2044
24.304	1944
24.3103	2123
24.3165	2036
24.3228	2037
24.3291	2034
24.3353	2007
24.3416	1964
24.3479	2106
24.3541	1959
24.3604	2010
24.3667	2002
24.3729	2073
24.3792	2051
24.3855	2070
24.3917	2065
24.398	1955
24.4043	2041
24.4105	1952
24.4168	2019
24.4231	2075
24.4293	2122
24.4356	2018
24.4419	1992
24.4481	2061
24.4544	2077
24.4607	2060
24.4669	2038
24.4732	2123
24.4795	1968
24.4857	2107
24.492	2082
24.4983	1964
24.5045	2004
24.5108	1989
24.5171	2030
24.5233	1995
24.5296	1939
24.5359	2037
24.5421	1984
24.5484	1989
24.5547	1933
24.5609	1993
24.5672	2002
24.5735	2064
24.5797	2004
24.586	2042
24.5923	2111
24.5985	1904
24.6048	2100
24.6111	2058
24.6173	1975
24.6236	2050
24.6299	2103
24.6361	1992
24.6424	2045
24.6487	2042
24.6549	1988
24.6612	2042
24.6675	1985
24.6737	2040
24.68	2041
24.6863	2009
24.6925	2052
24.6988	2087
24.7051	2011
24.7113	2018
24.7176	1951
24.7239	2050
24.7301	2143
24.7364	2173
24.7427	2116
24.7489	2046
24.7552	2083
24.7615	2097
24.7677	2060
24.774	1959
24.7803	2045
24.7865	2019
24.7928	2041
24.7991	2079
24.8054	2018
24.8116	2069
24.8179	1963
24.8241	1955
24.8304	2023
24.8367	2069
24.8429	1993
24.8492	2099
24.8555	1958
24.8618	2064
24.868	2014
24.8743	2099
24.8805	1954
24.8868	2030
24.8931	2002
24.8993	1989
24.9056	1989
24.9119	2028
24.9182	2044
24.9244	2080
24.9307	2034
24.9369	2025
24.9432	2061
24.9495	2069
24.9557	2028
24.962	2045
24.9683	2032
24.9746	2034
24.9808	2002
24.9871	2008
24.9933	2101
24.9996	2050
25.0059	2008
25.0121	2068
25.0184	2054
25.0247	2034
25.031	1986
25.0372	2033
25.0435	1976
25.0497	2054
25.056	2038
25.0623	2041
25.0685	1985
25.0748	2028
25.0811	2046
25.0874	1997
25.0936	2021
25.0999	1976
25.1061	1971
25.1124	2045
25.1187	1999
25.1249	2066
25.1312	1991
25.1375	2024
25.1438	2058
25.15	2020
25.1563	2077
25.1625	2005
25.1688	1953
25.1751	2059
25.1813	2048
25.1876	1983
25.1939	1947
25.2002	2057
25.2064	2005
25.2127	1963
25.2189	2037
25.2252	1989
25.2315	2026
25.2377	2049
25.244	2082
25.2503	2091
25.2566	1959
25.2628	2082
25.2691	1975
25.2753	2075
25.2816	1966
25.2879	2010
25.2941	2087
25.3004	2051
25.3067	2008
25.313	1962
25.3192	2011
25.3255	2140
25.3317	1998
25.338	1965
25.3443	2105
25.3505	1963
25.3568	1999
25.3631	2008
25.3694	1945
25.3756	1989
25.3819	2001
25.3881	2067
25.3944	2060
25.4007	1971
25.4069	2032
25.4132	1934
25.4195	2048
25.4258	1943
25.432	1991
25.4383	2018
25.4445	2090
25.4508	2139
25.4571	2004
25.4633	1964
25.4696	2028
25.4759	2011
25.4822	2000
25.4884	2103
25.4947	2059
25.5009	1956
25.5072	2044
25.5135	1971
25.5197	2000
25.526	2073
25.5323	2108
25.5386	2076
25.5448	2077
25.5511	1985
25.5573	1950
25.5636	1999
25.5699	1995
25.5761	2085
25.5824	2045
25.5887	2094
25.595	2031
25.6012	2007
25.6075	2064
25.6137	1974
25.62	2002
25.6263	2040
25.6325	2045
25.6388	2103
25.6451	2003
25.6514	2068
25.6576	2030
25.6639	2018
25.6701	2044
25.6764	1999
25.6827	2018
25.6889	2018
25.6952	2045
25.7015	2069
25.7078	2045
25.714	2066
25.7203	1974
25.7265	1991
25.7328	1988
25.7391	2003
25.7453	2018
25.7516	2031
25.7579	2025
25.7642	2019
25.7704	2083
25.7767	2051
25.7829	2037
25.7892	2010
25.7955	1953
25.8017	2017
25.808	2043
25.8143	2030
25.8206	2058
25.8268	2021
25.8331	2038
25.8394	1972
25.8456	1968
25.8519	2027
25.8582	1992
25.8644	1954
25.8707	2018
25.877	1977
25.8832	2082
25.8895	2037
25.8958	2019
25.902	1998
25.9083	2069
25.9146	2017
25.9208	1951
25.9271	2064
25.9334	1926
25.9396	1978
25.9459	1966
25.9522	2053
25.9584	2040
25.9647	1964
25.971	2068
25.9772	2073
25.9835	2060
25.9898	2035
25.996	2052
26.0023	1968
26.0086	2020
26.0148	2048
26.0211	2000
26.0274	2054
26.0336	2063
26.0399	2015
26.0462	2021
26.0524	1912
26.0587	1995
26.065	1981
26.0712	1989
26.0775	2018
26.0838	2026
26.09	1937
26.0963	2065
26.1026	1991
26.1088	1959
26.1151	1925
26.1214	2045
26.1276	2060
26.1339	1967
26.1402	2030
26.1464	2009
26.1527	2050
26.159	1984
26.1652	2079
26.1715	2073
26.1778	2092
26.184	1974
26.1903	1997
26.1966	1980
26.2028	2142
26.2091	2003
26.2154	2065
26.2216	1975
26.2279	2028
26.2342	2004
26.2404	2040
26.2467	2045
26.253	2003
26.2592	1989
26.2655	2052
26.2718	2003
26.278	2032
26.2843	2089
26.2906	2072
26.2968	1966
26.3031	1945
26.3094	2026
26.3156	1954
26.3219	2063
26.3282	1997
26.3344	1977
26.3407	2028
26.347	2042
26.3532	2069
26.3595	2010
26.3658	2072
26.372	1969
26.3783	2054
26.3846	2026
26.3908	1960
26.3971	1999
26.4034	2014
26.4096	1978
26.4159	2062
26.4222	2115
26.4284	2063
26.4347	1971
26.441	2091
26.4472	2033
26.4535	1992
26.4598	1988
26.466	2059
26.4723	2041
26.4786	2018
26.4848	2082
26.4911	2105
26.4974	2042
26.5036	1999
26.5099	2061
26.5162	2037
26.5224	1954
26.5287	1910
26.535	2139
26.5412	2027
26.5475	2167
26.5538	1984
26.56	2036
26.5663	2076
26.5726	2095
26.5788	2034
26.5851	2016
26.5914	2121
26.5976	1968
26.6039	2015
26.6102	2045
26.6164	2000
26.6227	1988
26.629	2027
26.6352	1964
26.6415	1955
26.6478	1961
26.654	2035
26.6603	2011
26.6666	2052
26.6728	2044
26.6791	2024
26.6854	2096
26.6916	1944
26.6979	1999
26.7042	2099
26.7104	2027
26.7167	2097
26.723	2033
26.7292	2023
26.7355	1994
26.7418	2057
26.748	2097
26.7543	2064
26.7606	2083
26.7668	1934
26.7731	1971
26.7794	1999
26.7856	2124
26.7919	1992
26.7982	2016
26.8044	2074
26.8107	2127
26.817	1907
26.8232	2011
26.8295	2121
26.8358	2034
26.842	2043
26.8483	2075
26.8546	2031
26.8608	2084
26.8671	2027
26.8734	2106
26.8796	2000
26.8859	2043
26.8922	2015
26.8984	2001
26.9047	2037
26.911	2052
26.9172	2020
26.9235	2049
26.9298	2058
26.936	2030
26.9423	1987
26.9486	2079
26.9548	1955
26.9611	2035
26.9674	2044
26.9736	2074
26.9799	2047
26.9862	2061
26.9924	2105
26.9987	1950
27.005	2001
27.0112	2016
27.0175	2127
27.0238	2086
27.03	2060
27.0363	1942
27.0426	1983
27.0488	2089
27.0551	2004
27.0614	2045
27.0676	1996
27.0739	2110
27.0802	2013
27.0864	1986
27.0927	2011
27.099	2018
27.1052	1983
27.1115	2036
27.1178	2057
27.124	2024
27.1303	2007
27.1366	2091
27.1428	1983
27.1491	2047
27.1554	2043
27.1616	1998
27.1679	1936
27.1742	2043
27.1804	2025
27.1867	1914
27.193	2035
27.1992	2003
27.2055	1962
27.2118	1991
27.218	1951
27.2243	2079
27.2306	2011
27.2368	2014
27.2431	2009
27.2494	1992
27.2556	1998
27.2619	2083
27.2682	2018
27.2744	2060
27.2807	1996
27.287	1978
27.2932	1985
27.2995	2048
27.3058	1984
27.312	2086
27.3183	2032
27.3246	2014
27.3308	2035
27.3371	1943
27.3434	1942
27.3496	2058
27.3559	2085
27.3622	1980
27.3684	1971
27.3747	2023
27.381	2057
27.3872	2019
27.3935	2051
27.3998	2054
27.406	1965
27.4123	1970
27.4186	1894
27.4248	1970
27.4311	2013
27.4374	1991
27.4436	2032
27.4499	2009
27.4562	2032
27.4624	1994
27.4687	2020
27.475	1972
27.4812	2074
27.4875	2046
27.4938	2000
27.5	2109
27.5063	2083
27.5126	1962
27.5188	1953
27.5251	1998
27.5314	2028
27.5376	2013
27.5439	1976
27.5502	2093
27.5564	2091
27.5627	2148
27.569	2066
27.5752	2023
27.5815	2004
27.5878	2000
27.594	2000
27.6003	2085
27.6066	1939
27.6128	2086
27.6191	2061
27.6254	2019
27.6316	1998
27.6379	2000
27.6442	1959
27.6504	2024
27.6567	2034
27.663	2016
27.6692	1926
27.6755	2062
27.6818	2038
27.688	2013
27.6943	2048
27.7006	2036
27.7068	1971
27.7131	2026
27.7194	2050
27.7256	2080
27.7319	1943
27.7382	2034
27.7444	2037
27.7507	1962
27.757	1945
27.7632	2050
27.7695	2046
27.7758	1993
27.782	2014
27.7883	1953
27.7946	1968
27.8008	1971
27.8071	2013
27.8134	1993
27.8196	2016
27.8259	2040
27.8322	2003
27.8384	1943
27.8447	1980
27.851	2003
27.8572	1970
27.8635	1950
27.8698	2044
27.876	1999
27.8823	2040
27.8886	1939
27.8948	2066
27.9011	2026
27.9074	1961
27.9136	1995
27.9199	1954
27.9262	1977
27.9324	2010
27.9387	1936
27.945	2015
27.9512	1993
27.9575	2034
27.9638	1999
27.97	1940
27.9763	2053
27.9826	2077
27.9888	2080
27.9951	2035
28.0014	1986
28.0076	2021
28.0139	2029
28.0202	2042
28.0264	1972
28.0327	2024
28.039	2030
28.0452	2002
28.0515	2027
28.0578	2066
28.064	2009
28.0703	2031
28.0766	2018
28.0828	1914
28.0891	2080
28.0954	2026
28.1016	1997
28.1079	1952
28.1142	2016
28.1204	1942
28.1267	2028
28.133	1981
28.1392	2037
28.1455	2079
28.1518	2044
28.158	2114
28.1643	2013
28.1706	1951
28.1768	2017
28.1831	2017
28.1894	2020
28.1956	1991
28.2019	1928
28.2082	2032
28.2144	2040
28.2207	1953
28.227	2048
28.2332	2056
28.2395	2042
28.2458	1998
28.252	1997
28.2583	2045
28.2646	2000
28.2708	1979
28.2771	1972
28.2834	2025
28.2897	2069
28.2959	2047
28.3022	1994
28.3085	1979
28.3147	2015
28.321	1985
28.3272	1974
28.3335	2020
28.3398	1914
28.3461	2001
28.3523	2045
28.3586	1998
28.3649	1998
28.3711	2015
28.3774	2084
28.3836	1943
28.3899	1977
28.3962	2045
28.4025	1956
28.4087	1931
28.415	2094
28.4213	1982
28.4275	2011
28.4338	2011
28.44	1946
28.4463	2089
28.4526	2010
28.4589	2021
28.4651	2032
28.4714	2031
28.4777	1958
28.4839	2115
28.4902	2024
28.4964	2047
28.5027	2007
28.509	2084
28.5153	1979
28.5215	1923
28.5278	1999
28.5341	1978
28.5403	2045
28.5466	1953
28.5528	2102
28.5591	2033
28.5654	2000
28.5717	2041
28.5779	2013
28.5842	2005
28.5905	1931
28.5967	1951
28.603	1995
28.6092	2090
28.6155	2029
28.6218	2041
28.6281	2060
28.6343	2072
28.6406	1986
28.6469	1982
28.6531	2000
28.6594	2029
28.6656	1988
28.6719	2024
28.6782	2106
28.6844	1906
28.6907	2021
28.697	2010
28.7033	2079
28.7095	2035
28.7158	2053
28.722	2021
28.7283	2024
28.7346	2096
28.7408	1929
28.7471	2007
28.7534	2017
28.7597	2029
28.7659	2015
28.7722	1962
28.7784	2059
28.7847	2078
28.791	2044
28.7972	1993
28.8035	2027
28.8098	2021
28.8161	1972
28.8223	1943
28.8286	2025
28.8348	1927
28.8411	1970
28.8474	1970
28.8536	2028
28.8599	2005
28.8662	2040
28.8725	1926
28.8787	2000
28.885	1999
28.8912	2052
28.8975	1999
28.9038	1960
28.91	1984
28.9163	1978
28.9226	1936
28.9289	2051
28.9351	1980
28.9414	1999
28.9476	1942
28.9539	2056
28.9602	1970
28.9664	2049
28.9727	2099
28.979	1977
28.9853	1964
28.9915	1951
28.9978	2054
29.004	2066
29.0103	1985
29.0166	2051
29.0228	1996
29.0291	1991
29.0354	2048
29.0417	1969
29.0479	1981
29.0542	2034
29.0604	1993
29.0667	2072
29.073	2002
29.0792	2033
29.0855	1976
29.0918	1963
29.0981	2027
29.1043	2036
29.1106	2016
29.1168	1996
29.1231	2100
29.1294	2051
29.1356	2033
29.1419	1943
29.1482	2074
29.1545	1999
29.1607	2003
29.167	1999
29.1732	1971
29.1795	2041
29.1858	2017
29.192	2009
29.1983	2019
29.2046	2037
29.2109	1915
29.2171	2094
29.2234	2097
29.2296	2004
29.2359	2060
29.2422	2007
29.2484	2079
29.2547	2028
29.261	1900
29.2673	1965
29.2735	2003
29.2798	1983
29.286	2074
29.2923	2069
29.2986	2061
29.3048	2048
29.3111	2007
29.3174	1953
29.3237	1871
29.3299	2089
29.3362	1927
29.3424	2049
29.3487	2034
29.355	2029
29.3613	1976
29.3675	2061
29.3738	1916
29.3801	2017
29.3863	2030
29.3926	1995
29.3989	2004
29.4051	1996
29.4114	1987
29.4177	2084
29.4239	2066
29.4302	1970
29.4365	2070
29.4427	1886
29.449	1993
29.4553	2047
29.4615	2020
29.4678	1981
29.4741	1986
29.4803	1984
29.4866	2023
29.4929	2019
29.4991	2064
29.5054	2047
29.5117	2013
29.5179	1954
29.5242	2070
29.5305	2027
29.5367	1946
29.543	2013
29.5493	2065
29.5555	2018
29.5618	2026
29.5681	1954
29.5743	2067
29.5806	2047
29.5869	2023
29.5931	2089
29.5994	2031
29.6057	1974
29.6119	2036
29.6182	2007
29.6245	1932
29.6307	2017
29.637	1947
29.6433	2047
29.6495	2019
29.6558	2059
29.6621	1976
29.6683	1951
29.6746	2034
29.6809	1997
29.6871	1929
29.6934	2031
29.6997	2031
29.7059	2001
29.7122	2007
29.7185	1999
29.7247	2041
29.731	2011
29.7373	2044
29.7435	2011
29.7498	1983
29.7561	2042
29.7623	1974
29.7686	1996
29.7749	2029
29.7811	1995
29.7874	1996
29.7937	2033
29.7999	1960
29.8062	2072
29.8125	1939
29.8187	2082
29.825	1980
29.8313	1988
29.8375	2014
29.8438	2070
29.8501	1932
29.8563	2009
29.8626	1967
29.8689	2007
29.8751	2074
29.8814	1916
29.8877	2028
29.8939	2090
29.9002	2056
29.9065	1956
29.9127	2094
29.919	2029
29.9253	2014
29.9315	1942
29.9378	2011
29.9441	2046
29.9503	2005
29.9566	2009
29.9629	2037
29.9691	2000
29.9754	2031
29.9817	1989
29.9879	1906
29.9942	2020
30.0005	2043
30.0067	1927
30.013	1996
30.0193	2017
30.0255	1849
30.0318	1998
30.0381	1848
30.0443	1933
30.0506	2002
30.0569	2065
30.0631	2111
30.0694	1993
30.0757	1999
30.0819	2072
30.0882	2034
30.0945	2040
30.1007	2019
30.107	2037
30.1133	2009
30.1195	2074
30.1258	1945
30.1321	2027
30.1383	2092
30.1446	1959
30.1509	1993
30.1571	1902
30.1634	1977
30.1697	2075
30.1759	1913
30.1822	1999
30.1885	1969
30.1947	2076
30.201	2057
30.2073	2041
30.2135	2070
30.2198	2068
30.2261	2008
30.2323	1947
30.2386	2054
30.2449	2123
30.2511	2011
30.2574	2040
30.2637	2015
30.2699	2125
30.2762	2007
30.2825	1988
30.2887	1947
30.295	2018
30.3013	1986
30.3075	1946
30.3138	2073
30.3201	2007
30.3263	2040
30.3326	2045
30.3389	1999
30.3451	2037
30.3514	1994
30.3577	2069
30.3639	2128
30.3702	2014
30.3765	2056
30.3827	2115
30.389	2065
30.3953	2077
30.4015	1914
30.4078	2098
30.4141	2037
30.4203	2073
30.4266	2109
30.4329	2074
30.4391	2046
30.4454	2030
30.4517	2066
30.4579	2004
30.4642	2052
30.4705	2078
30.4767	2107
30.483	2058
30.4893	1964
30.4955	2033
30.5018	2019
30.5081	2005
30.5143	2090
30.5206	2042
30.5269	2062
30.5331	2093
30.5394	2059
30.5457	2097
30.5519	2024
30.5582	2061
30.5645	2110
30.5707	2050
30.577	2086
30.5833	2078
30.5895	2014
30.5958	1993
30.6021	2005
30.6083	1975
30.6146	2003
30.6209	2067
30.6271	1994
30.6334	2073
30.6397	2087
30.6459	2102
30.6522	2099
30.6585	2026
30.6647	2079
30.671	1995
30.6773	2027
30.6835	2002
30.6898	2074
30.6961	2090
30.7023	2069
30.7086	2025
30.7149	2041
30.7211	1984
30.7274	2017
30.7337	2047
30.7399	1938
30.7462	2005
30.7525	2041
30.7587	2126
30.765	2109
30.7713	2008
30.7775	2049
30.7838	2128
30.7901	2053
30.7963	2064
30.8026	2047
30.8089	2040
30.8151	2005
30.8214	2082
30.8277	1988
30.8339	2029
30.8402	2021
30.8465	2126
30.8527	2004
30.859	2058
30.8653	2061
30.8715	1977
30.8778	2073
30.8841	2030
30.8903	2061
30.8966	2149
30.9029	2038
30.9091	2070
30.9154	2109
30.9217	1986
30.9279	2020
30.9342	2019
30.9405	2026
30.9467	1984
30.953	1998
30.9593	1989
30.9655	1916
30.9718	1978
30.9781	2056
30.9843	2177
30.9906	2035
30.9969	1943
31.0031	2037
31.0094	1978
31.0157	2125
31.0219	1991
31.0282	1987
31.0345	1983
31.0407	2073
31.047	2048
31.0533	2099
31.0595	2031
31.0658	2027
31.0721	2003
31.0783	2021
31.0846	2014
31.0909	1975
31.0971	2027
31.1034	2025
31.1097	2075
31.1159	2019
31.1222	1950
31.1285	2078
31.1347	2045
31.141	1963
31.1473	1997
31.1535	2085
31.1598	2049
31.1661	1994
31.1723	1968
31.1786	1972
31.1849	2033
31.1911	1953
31.1974	1982
31.2037	1984
31.2099	2059
31.2162	2021
31.2225	2030
31.2287	1963
31.235	1997
31.2413	2015
31.2475	2029
31.2538	2037
31.2601	1979
31.2663	1951
31.2726	2141
31.2789	2017
31.2851	2129
31.2914	2031
31.2977	2046
31.3039	2059
31.3102	2054
31.3165	2002
31.3227	2035
31.329	2135
31.3353	2023
31.3415	2140
31.3478	1965
31.3541	2035
31.3603	1969
31.3666	1995
31.3729	1968
31.3791	2046
31.3854	2031
31.3917	1948
31.3979	1994
31.4042	1991
31.4105	1977
31.4167	1993
31.423	2004
31.4293	2025
31.4355	1970
31.4418	2044
31.4481	2041
31.4543	2041
31.4606	1996
31.4669	1986
31.4731	2034
31.4794	1942
31.4857	2036
31.4919	2040
31.4982	2004
31.5045	2026
31.5107	2026
31.517	1971
31.5233	2020
31.5295	2102
31.5358	2035
31.5421	2031
31.5483	2053
31.5546	1938
31.5609	1918
31.5671	1926
31.5734	1945
31.5797	2052
31.5859	1910
31.5922	2033
31.5985	1953
31.6047	2054
31.611	1969
31.6173	2021
31.6235	1960
31.6298	2018
31.6361	1980
31.6423	1989
31.6486	1923
31.6549	1986
31.6611	2033
31.6674	1965
31.6737	2009
31.6799	1940
31.6862	2013
31.6925	2035
31.6987	1992
31.705	2021
31.7113	1913
31.7175	2038
31.7238	1978
31.7301	2056
31.7363	1932
31.7426	2036
31.7489	1975
31.7551	1961
31.7614	2042
31.7677	2099
31.7739	1900
31.7802	2033
31.7865	1963
31.7927	2084
31.799	1988
31.8053	2042
31.8115	1982
31.8178	2152
31.8241	2031
31.8303	2025
31.8366	1996
31.8429	1920
31.8492	1976
31.8554	1967
31.8617	2014
31.868	2021
31.8742	2008
31.8805	2021
31.8867	1995
31.893	2000
31.8993	1980
31.9056	2020
31.9118	1985
31.9181	2029
31.9244	1989
31.9306	1976
31.9369	2034
31.9431	2070
31.9494	2009
31.9557	2027
31.962	1995
31.9682	1979
31.9745	2053
31.9808	1938
31.987	2056
31.9933	2054
31.9995	2017
32.0058	2064
32.0121	1969
32.0183	1969
32.0246	2008
32.0309	1988
32.0371	1982
32.0434	1992
32.0497	2085
32.056	1991
32.0622	2070
32.0685	1997
32.0748	1976
32.081	2058
32.0873	1983
32.0936	2000
32.0998	2065
32.1061	2040
32.1123	2053
32.1186	2028
32.1249	2046
32.1311	2016
32.1374	1961
32.1437	2000
32.1499	1935
32.1562	2012
32.1625	1996
32.1688	2047
32.175	2053
32.1813	2008
32.1876	2030
32.1938	2038
32.2001	2050
32.2064	1980
32.2126	1944
32.2189	2010
32.2251	2044
32.2314	2034
32.2377	1931
32.2439	2060
32.2502	1964
32.2565	2012
32.2627	1968
32.269	2072
32.2753	1995
32.2816	2125
32.2878	2043
32.2941	1992
32.3004	1991
32.3066	2051
32.3129	2009
32.3192	1976
32.3254	2063
32.3317	2030
32.3379	1910
32.3442	1922
32.3505	2005
32.3567	1992
32.363	1935
32.3693	2051
32.3755	2069
32.3818	2027
32.3881	1933
32.3944	1956
32.4006	1984
32.4069	1987
32.4132	2004
32.4194	2014
32.4257	1970
32.432	2049
32.4382	1989
32.4445	1988
32.4507	2048
32.457	1936
32.4633	2064
32.4695	1994
32.4758	2007
32.4821	1965
32.4883	2011
32.4946	1979
32.5009	1985
32.5072	1951
32.5134	2001
[truncated: 13,960 more rows]
